# Supplementary material for: In situ strain tuning of the metal-insulator-transition of Ca2RuO4 in angle-resolved photoemission experiments
Source: Nat Commun. 2018 Oct 31;9:4535. doi: 10.1038/s41467-018-06945-0 (PMC6208396; doi:10.1038/s41467-018-06945-0)
Supplement: Supplementary file 4 — Supplementary Data 1 [file 41467_2018_6945_MOESM4_ESM.cif]

#=======================================================================
data_global
#=======================================================================

_audit_creation_method                   'Jana2006 Version : 21/02/2018'


# 1. PROCESSING SUMMARY (IUCr Office Use Only)

_journal_date_recd_electronic            ?
_journal_date_to_coeditor                ?
_journal_date_from_coeditor              ?
_journal_date_accepted                   ?
_journal_date_printers_first             ?
_journal_date_printers_final             ?
_journal_date_proofs_out                 ?
_journal_date_proofs_in                  ?
_journal_coeditor_name                   ?
_journal_coeditor_code                   ?
_journal_coeditor_notes
; ?
;
_journal_techeditor_code                 ?
_journal_paper_category                  ?
_journal_techeditor_notes
; ?
;
_journal_coden_ASTM                      ?
_journal_name_full                       ?
_journal_year                            ?
_journal_volume                          ?
_journal_issue                           ?
_journal_page_first                      ?
_journal_page_last                       ?
_journal_suppl_publ_number               ?
_journal_suppl_publ_pages                ?

#=======================================================================

# 2. SUBMISSION DETAILS

_publ_contact_author_name                'Sara Riccò'
_publ_contact_author_address
; Department of Quantum Matter Physics
	  University of Geneva
	  24 Quai Ernest-Ansermet
	  1211 Geneva 4
	  Switzerland
;
_publ_contact_author_email               Sara.Ricco@unige.ch
_publ_contact_author_fax                 ?
_publ_contact_author_phone               +41 223793487

_publ_requested_journal                  
_publ_requested_category                 ?

_publ_contact_letter
; ?
;

#=======================================================================

# 3. TITLE AND AUTHOR LIST

_publ_section_title
; In-situ strain-tuning of the metal-insulator transition of Ca2RuO4 in angle-resolved 
  photoemission experiments
;
_publ_section_title_footnote
; ?
;
loop_
 _publ_author_name
 _publ_author_address
'Riccò, Sara'
;     Department of Quantum Matter Physics
	  University of Geneva
	  24 Quai Ernest-Ansermet
	  1211 Geneva 4
	  Switzerland
;
'Kim, Minjae'
;     Centre de Physique Théorique
      Ecole Polytechnique
      CNRS, Universite Paris-Saclay
      91128 Palaiseau
      France
;
      College de France
      11 place Marcelin Berthelot
      75005 Paris
      France
;
'Tamai, Anna'
;     Department of Quantum Matter Physics
	  University of Geneva
	  24 Quai Ernest-Ansermet
	  1211 Geneva 4
	  Switzerland
;
'McKeown Walker, Siobhan'
;     Department of Quantum Matter Physics
	  University of Geneva
	  24 Quai Ernest-Ansermet
	  1211 Geneva 4
	  Switzerland
;
'Bruno, Flavio Yair'
;     Department of Quantum Matter Physics
	  University of Geneva
	  24 Quai Ernest-Ansermet
	  1211 Geneva 4
	  Switzerland
;
'Cucchi, Irène'
;     Department of Quantum Matter Physics
	  University of Geneva
	  24 Quai Ernest-Ansermet
	  1211 Geneva 4
	  Switzerland
;
'Cappelli, Edoardo'
;     Department of Quantum Matter Physics
	  University of Geneva
	  24 Quai Ernest-Ansermet
	  1211 Geneva 4
	  Switzerland
;
'Besnard, Céline'
;     Department of Quantum Matter Physics
	  University of Geneva
	  24 Quai Ernest-Ansermet
	  1211 Geneva 4
	  Switzerland
;
'Kim, Timur K.'
;     Diamond Light Source
	  Harwell Campus
	  Didcot
	  United Kingdom
;
'Dudin, Pavel'
;     Diamond Light Source
	  Harwell Campus
	  Didcot
	  United Kingdom
;
'Hoesch, Moritz'
;     Diamond Light Source
	  Harwell Campus
	  Didcot
	  United Kingdom
;
    'Gutmann, Matthias J.'
;     ISIS Facility
      Rutherford Appleton Laboratory
      Chilton, Didcot
      Oxon, OX11 0QX
      United Kingdom
;
'Georges, Antoine'
;     Centre de Physique Théorique
      Ecole Polytechnique
      CNRS, Universite Paris-Saclay
      91128 Palaiseau
      France
;
      College de France
      11 place Marcelin Berthelot
      75005 Paris
      France
;     Department of Quantum Matter Physics
	  University of Geneva
	  24 Quai Ernest-Ansermet
	  1211 Geneva 4
	  Switzerland
;
'Perry, Robin S.'
;     London Centre for Nanotechnology and UCL Centre for Materials Discovery
      University College London
      London WC1E 6BT
      United Kingdom
;
'Baumberger, Felix'
;     Department of Quantum Matter Physics
	  University of Geneva
	  24 Quai Ernest-Ansermet
	  1211 Geneva 4
	  Switzerland
;   
	  Swiss Light Source
	  Paul Scherrer Institut
	  CH-5232 Villigen PSI
	  Switzerland   
;

#=======================================================================

# 4. TEXT

_publ_section_synopsis
; ?
;
_publ_section_abstract
; ?
;
_publ_section_comment
; ?
;
_publ_section_introduction
; ?
;
_publ_section_experimental
; ?
;
_publ_section_exptl_prep
; ?
;
_publ_section_exptl_refinement
; ?
;
_publ_section_exptl_solution
; ?
;
_publ_section_discussion
; ?
;
_publ_section_acknowledgements
; ?
;
_publ_section_references
;
Petricek, V., Dusek, M. & Palatinus L. (2014). Z. Kristallogr. 229(5), 345-352.

Palatinus L. & Chapuis G. (2007). J. Appl. Cryst. 40, 786-790.

# enable this reference if Diamond ver. 2 was used for visualization
#Brandenburg, K. (1999). DIAMOND. Version. 2.1c.
#Crystal Impact GbR, Bonn, Germany.

# enable this reference if Diamond ver. 3 was used for visualization
#Brandenburg, K. & Putz, H. (2005). DIAMOND Version 3.
#Crystal Impact GbR, Postfach 1251, D-53002 Bonn, Germany.

# enable this reference if SIR97 was used for solving of the structure
#Altomare, A., Burla, M. C., Camalli, M., Cascarano, G., Giacovazzo, C.,
#Guagliardi, A., Moliterni, A. G. G., Polidori, G., Spagna, R. (1997).
#SIR97. A Package for Crystal Structure Solution by Direct Methods
#and Refinement, Bari, Rome, Italy.

# use this reference if SIR2002 was used for solving of the structure
#Burla, M.C., Camalli, M., Carrozzini, B., Cascarano, G., Giacovazzo, C.,
#Polidori, G., Spagna, R.
#SIR2002: the program, J. Appl. Cryst, (2003). 36, 1103


# use this reference if SIR2011 was used for solving of the structure
#Burla, M.C., Caliandro, R., Camalli, M., Carrozzini, B., Cascarano,
#G.L., Giacovazzo, C., Mallamo. M., Mazzone, A., Polidori, G., Spagna, R.
#SIR2011: a new package for crystal structure determination and refinement,
#J.Appl.Cryst. (2012) 45, 357-361

# enable this reference if bond valences were calculated
#Brown, I. D. (1996). J. Appl. Cryst. 29, 479-480.

# enable this reference if Xshape wase used for crystal shape refinement
#Stoe & Cie (1998). X-SHAPE. Stoe & Cie, Darmstadt, Germany.


# enable this reference if Flack coefficient was refined
#Flack, H. D. (1983). Acta Cryst. A39, 876-881.
;
_publ_section_figure_captions
; ?
;
_publ_section_table_legends
; ?
;

#=======================================================================
data_I
#=======================================================================

# 5. CHEMICAL DATA

_chemical_name_systematic
; ?
;
_chemical_name_common                    ?
_chemical_formula_moiety                 ?
_chemical_formula_structural             ?
_chemical_formula_analytical             ?
_chemical_formula_iupac                  ?
_chemical_formula_sum                    'Ca1.89 La0.11 O4 Ru1'
_chemical_formula_weight                 256.1
_chemical_melting_point                  ?
_chemical_compound_source                ?
_chemical_absolute_configuration         .

#=======================================================================

# 6. CRYSTAL DATA

_symmetry_cell_setting                   orthorhombic
_symmetry_space_group_name_H-M           'P b c a'
_symmetry_space_group_name_Hall          '-P -2xab;-2ybc;-2zac'
_symmetry_Int_Tables_number              61

loop_
 _space_group_symop_id
 _space_group_symop_operation_xyz
 1   x,y,z
 2   -x+1/2,-y,z+1/2
 3   -x,y+1/2,-z+1/2
 4   x+1/2,-y+1/2,-z
 5   -x,-y,-z
 6   x+1/2,y,-z+1/2
 7   x,-y+1/2,z+1/2
 8   -x+1/2,y+1/2,z

_cell_length_a                           5.3709(19)
_cell_length_b                           5.3808(16)
_cell_length_c                           12.211(4)
_cell_angle_alpha                        90
_cell_angle_beta                         90
_cell_angle_gamma                        90
_cell_volume                             352.9(2)

loop_
 _twin_individual_id
 _twin_individual_mass_fraction_refined
 _twin_individual_twin_matrix_11
 _twin_individual_twin_matrix_12
 _twin_individual_twin_matrix_13
 _twin_individual_twin_matrix_21
 _twin_individual_twin_matrix_22
 _twin_individual_twin_matrix_23
 _twin_individual_twin_matrix_31
 _twin_individual_twin_matrix_32
 _twin_individual_twin_matrix_33
1 0.8157(14)
1 0 0
0 1 0
0 0 1
2 0.1843(14)
0 1 0
1 0 0
0 0 1

_cell_formula_units_Z                    4

_cell_measurement_reflns_used            440
_cell_measurement_theta_min              ?
_cell_measurement_theta_max              ?
_cell_measurement_temperature            4
_cell_special_details
; ?
;

_exptl_crystal_density_diffrn            4.821
_exptl_crystal_density_meas              ?
_exptl_crystal_density_method            ?
_exptl_crystal_F_000                     160.126

_exptl_absorpt_coefficient_mu            0
_exptl_crystal_description               ?
_exptl_crystal_size_max                  ?
_exptl_crystal_size_mid                  ?
_exptl_crystal_size_min                  ?
_exptl_crystal_size_rad                  ?
_exptl_crystal_colour                    ?
_exptl_absorpt_correction_type           ?
_exptl_absorpt_process_details           ?
_exptl_absorpt_correction_T_min          ?
_exptl_absorpt_correction_T_max          ?
loop_
 _exptl_crystal_face_index_h
 _exptl_crystal_face_index_k
 _exptl_crystal_face_index_l
 _exptl_crystal_face_perp_dist
 ? ? ? ?

#=======================================================================

# 7. EXPERIMENTAL DATA

_exptl_special_details                   
;
 For peak integration a local UB matrix refined for each frame,
using approximately 40 reflections from each of the 11 detectors.
Hence _cell_measurement_reflns_used      440
For final cell dimensions a weighted average of all local
cells was calculated
Because of the nature of the experiment, it is not possible to give values of
theta_min and theta_max for the cell determination.
The same applies for the wavelength used for the experiment.
The range of wavelengths used was 0.23-8.8 Angstroms,
BUT the bulk of the diffraction information is obtained from
wavelengths in the range 0.7-2.5 Angstroms.
The data collection procedures on the SXD instrument used
for the single crystal neutron data collection are most
recently summarised in the Appendix to the following paper
     Wilson, C.C. (1997).  J. Mol. Struct. 405, 207-217.
;
_diffrn_ambient_temperature              4
_diffrn_source                           ?
_diffrn_source_power                     ?
_diffrn_source_voltage                   ?
_diffrn_source_current                   ?
_diffrn_radiation_type                   neutron
_diffrn_radiation_source                 'ISIS spallation source'
_diffrn_radiation_wavelength             0.23 - 8.8
_diffrn_radiation_monochromator          ?
_diffrn_measurement_device               ?
_diffrn_measurement_device_type          SXD
_diffrn_detector                         ?
_diffrn_detector_area_resol_mean         ?
_diffrn_measurement_method               time-of-flight LAUE diffraction
_diffrn_measurement_specimen_support     ?

_diffrn_reflns_number                    6087
_diffrn_reflns_theta_min                 4.95
_diffrn_reflns_theta_max                 80.18
_diffrn_reflns_theta_full                22.76
_diffrn_measured_fraction_theta_max      0.39
_diffrn_measured_fraction_theta_full     0.97
_diffrn_reflns_av_R_equivalents          ?
_diffrn_reflns_av_unetI/netI             0.1637
_diffrn_reflns_limit_h_min               -13
_diffrn_reflns_limit_h_max               11
_diffrn_reflns_limit_k_min               -14
_diffrn_reflns_limit_k_max               12
_diffrn_reflns_limit_l_min               -28
_diffrn_reflns_limit_l_max               29
_diffrn_reflns_reduction_process         ?

_diffrn_standards_number                 ?
_diffrn_standards_interval_count         ?
_diffrn_standards_interval_time          ?
_diffrn_standards_decay_%                ?
loop_
_diffrn_standard_refln_index_h
_diffrn_standard_refln_index_k
_diffrn_standard_refln_index_l
  ? ? ?

_diffrn_radiation_probe                  neutron

#=======================================================================

# 8. REFINEMENT DATA

_refine_special_details
; The variable wavelength nature of the data collection
 procedure means that sensible values of
 _diffrn_reflns_theta_min & _diffrn_reflns_theta_max
 cannot be given instead the following limits are given
 _diffrn_reflns_sin(theta)/lambda_min      0.05
 _diffrn_reflns_sin(theta)/lambda_max      1.31
 _refine_diff_density_max/min is given in Fermi per per angstrom cubed not
 electons per angstrom cubed. Another way to consider the _refine_diff_density_
 is as a percentage of the diffracted intensity of a given atom:
 _refine_diff_density_max =  5% of Carbon
 _refine_diff_density_min = -4% of Carbon
 Refinement of F^2^ against ALL reflections.  The weighted R-factor wR and
 goodness of fit S are based on F^2^, conventional R-factors R are based
 on F, with F set to zero for negative F^2^. The threshold expression of
 F^2^ > 2sigma(F^2^) is used only for calculating R-factors(gt) etc. and is
 not relevant to the choice of reflections for refinement.  R-factors based
 on F^2^ are statistically about twice as large as those based on F, and R-
 factors based on ALL data will be even larger.
;

_reflns_number_total                     6085
_reflns_number_gt                        4365
_reflns_threshold_expression             'I>3\s(I)'

_refine_ls_structure_factor_coef         Fsqd
_refine_ls_R_factor_gt                   0.0752
_refine_ls_wR_factor_gt                  0.1184
_refine_ls_R_factor_all                  0.0945
_refine_ls_wR_factor_ref                 0.1241
_refine_ls_goodness_of_fit_ref           1.72
_refine_ls_goodness_of_fit_gt            1.93
_refine_ls_restrained_S_gt               ?
_refine_ls_restrained_S_all              ?
_refine_ls_number_reflns                 6085
_refine_ls_number_parameters             41
_refine_ls_number_restraints             0
_refine_ls_number_constraints            9
_refine_ls_weighting_scheme              sigma
_refine_ls_weighting_details             'w=1/(\s^2^(I)+0.0004I^2^)'
_refine_ls_hydrogen_treatment            ?
_refine_ls_shift/su_max                  0.0373
_refine_ls_shift/su_mean                 0.0093
_refine_diff_density_max                 ?
_refine_diff_density_min                 ?
_refine_ls_extinction_method
 'B-C type 1 Gaussian isotropic (Becker & Coppens, 1974)'
_refine_ls_extinction_coef               3.30(10)
_refine_ls_extinction_expression         ?
_refine_ls_abs_structure_details         ?
_refine_ls_abs_structure_Flack           ?
_refine_ls_abs_structure_Rogers          ?

loop_
 _atom_type_symbol
 _atom_type_scat_length_neutron
 _atom_type_scat_source
 Ca    4.700 International_Tables_Vol_C
 La    8.240 International_Tables_Vol_C
 Ru    7.030 International_Tables_Vol_C
 O     5.803 International_Tables_Vol_C

_computing_data_collection               'SXD-2001 (Gutmann, 2005)'
_computing_cell_refinement               'SXD-2001 (Gutmann, 2005)'
_computing_data_reduction                'SXD-2001 (Gutmann, 2005)'
_computing_structure_solution            ?
_computing_structure_refinement          ?
_computing_molecular_graphics            ?
_computing_publication_material          ?

loop_
 _restr_distance_atom_site_label_1
 _restr_distance_site_symmetry_1
 _restr_distance_atom_site_label_2
 _restr_distance_site_symmetry_2
 _restr_distance_target
 _restr_distance_target_weight_param
 ? ? ? ? ? ?

loop_
 _restr_angle_atom_site_label_1
 _restr_angle_site_symmetry_1
 _restr_angle_atom_site_label_2
 _restr_angle_site_symmetry_2
 _restr_angle_atom_site_label_3
 _restr_angle_site_symmetry_3
 _restr_angle_target
 _restr_angle_target_weight_param
 ? ? ? ? ? ? ? ?

loop_
 _restr_torsion_atom_site_label_1
 _restr_torsion_site_symmetry_1
 _restr_torsion_atom_site_label_2
 _restr_torsion_site_symmetry_2
 _restr_torsion_atom_site_label_3
 _restr_torsion_site_symmetry_3
 _restr_torsion_atom_site_label_4
 _restr_torsion_site_symmetry_4
 _restr_torsion_angle_target
 _restr_torsion_weight_param
 ? ? ? ? ? ? ? ? ? ?

loop_
 _restr_equal_distance_atom_site_label_1
 _restr_equal_distance_site_symmetry_1
 _restr_equal_distance_atom_site_label_2
 _restr_equal_distance_site_symmetry_2
 _restr_equal_distance_class_class_id
 _restr_equal_distance_class_target_weight_param
 ? ? ? ? ? ?

loop_
 _restr_equal_angle_atom_site_label_1
 _restr_equal_angle_site_symmetry_1
 _restr_equal_angle_atom_site_label_2
 _restr_equal_angle_site_symmetry_2
 _restr_equal_angle_atom_site_label_3
 _restr_equal_angle_site_symmetry_3
 _restr_equal_angle_class_class_id
 _restr_equal_angle_class_target_weight_param
 ? ? ? ? ? ? ? ?

loop_
 _restr_equal_torsion_atom_site_label_1
 _restr_equal_torsion_site_symmetry_1
 _restr_equal_torsion_atom_site_label_2
 _restr_equal_torsion_site_symmetry_2
 _restr_equal_torsion_atom_site_label_3
 _restr_equal_torsion_site_symmetry_3
 _restr_equal_torsion_atom_site_label_4
 _restr_equal_torsion_site_symmetry_4
 _restr_equal_torsion_class_class_id
 _restr_equal_torsion_class_target_weight_param
 ? ? ? ? ? ? ? ? ? ?


#=======================================================================

# 9. ATOMIC COORDINATES AND DISPLACEMENT PARAMETERS

loop_
 _atom_site_label
 _atom_site_type_symbol
 _atom_site_fract_x
 _atom_site_fract_y
 _atom_site_fract_z
 _atom_site_adp_type
 _atom_site_U_iso_or_equiv
 _atom_site_site_symmetry_multiplicity
 _atom_site_occupancy
 _atom_site_calc_flag
 _atom_site_refinement_flags
 _atom_site_disorder_assembly
 _atom_site_disorder_group
  Ru Ru 0.5 0 0 Uani 0.00315(13) 4 1 d . . .
  O2 O 0.30381(11) 0.30342(11) 0.01920(5) Uani 0.00618(12) 8 1 d . . .
  O3 O 0.54884(10) -0.01364(11) 0.16608(5) Uani 0.00712(13) 8 1 d . . .
  Ca Ca 0.48898(13) 0.03483(11) 0.34955(5) Uani 0.00553(14) 8 0.945 d . . .
  La La 0.48898(13) 0.03483(11) 0.34955(5) Uani 0.00553(14) 8 0.055 d . . .

loop_
 _atom_site_aniso_label
 _atom_site_aniso_type_symbol
 _atom_site_aniso_U_11
 _atom_site_aniso_U_22
 _atom_site_aniso_U_33
 _atom_site_aniso_U_12
 _atom_site_aniso_U_13
 _atom_site_aniso_U_23
 Ru Ru 0.0034(3) 0.0029(2) 0.0032(2) -0.0003(2) 0.00000(17) -0.00007(17)
 O2 O 0.0052(2) 0.00477(18) 0.0085(2) 0.00081(16) 0.0002(2) -0.0001(2)
 O3 O 0.0078(2) 0.0092(2) 0.0044(2) -0.00034(17) -0.00041(16) 0.0002(2)
 Ca Ca 0.0055(3) 0.0066(2) 0.0044(2) 0.0004(2) 0.00009(20) -0.00020(19)
 La La 0.0055(3) 0.0066(2) 0.0044(2) 0.0004(2) 0.00009(20) -0.00020(19)

loop_
 _jana_atom_site_ADP_C_label
 _jana_atom_site_ADP_C_type_symbol
 _jana_atom_site_ADP_C_111
 _jana_atom_site_ADP_C_112
 _jana_atom_site_ADP_C_113
 _jana_atom_site_ADP_C_122
 _jana_atom_site_ADP_C_123
 _jana_atom_site_ADP_C_133
 _jana_atom_site_ADP_C_222
 _jana_atom_site_ADP_C_223
 _jana_atom_site_ADP_C_233
 _jana_atom_site_ADP_C_333
 ? ? ? ? ? ? ? ? ? ? ? ?

loop_
 _jana_atom_site_ADP_D_label
 _jana_atom_site_ADP_D_type_symbol
 _jana_atom_site_ADP_D_1111
 _jana_atom_site_ADP_D_1112
 _jana_atom_site_ADP_D_1113
 _jana_atom_site_ADP_D_1122
 _jana_atom_site_ADP_D_1123
 _jana_atom_site_ADP_D_1133
 _jana_atom_site_ADP_D_1222
 _jana_atom_site_ADP_D_1223
 _jana_atom_site_ADP_D_1233
 _jana_atom_site_ADP_D_1333
 _jana_atom_site_ADP_D_2222
 _jana_atom_site_ADP_D_2223
 _jana_atom_site_ADP_D_2233
 _jana_atom_site_ADP_D_2333
 _jana_atom_site_ADP_D_3333
 ? ? ? ? ? ? ? ? ? ? ? ? ? ? ? ? ?

loop_
 _jana_atom_site_ADP_E_label
 _jana_atom_site_ADP_E_type_symbol
 _jana_atom_site_ADP_E_11111
 _jana_atom_site_ADP_E_11112
 _jana_atom_site_ADP_E_11113
 _jana_atom_site_ADP_E_11122
 _jana_atom_site_ADP_E_11123
 _jana_atom_site_ADP_E_11133
 _jana_atom_site_ADP_E_11222
 _jana_atom_site_ADP_E_11223
 _jana_atom_site_ADP_E_11233
 _jana_atom_site_ADP_E_11333
 _jana_atom_site_ADP_E_12222
 _jana_atom_site_ADP_E_12223
 _jana_atom_site_ADP_E_12233
 _jana_atom_site_ADP_E_12333
 _jana_atom_site_ADP_E_13333
 _jana_atom_site_ADP_E_22222
 _jana_atom_site_ADP_E_22223
 _jana_atom_site_ADP_E_22233
 _jana_atom_site_ADP_E_22333
 _jana_atom_site_ADP_E_23333
 _jana_atom_site_ADP_E_33333
 ? ? ? ? ? ? ? ? ? ? ? ? ? ? ? ? ? ? ? ? ? ? ?

loop_
 _jana_atom_site_ADP_F_label
 _jana_atom_site_ADP_F_type_symbol
 _jana_atom_site_ADP_F_111111
 _jana_atom_site_ADP_F_111112
 _jana_atom_site_ADP_F_111113
 _jana_atom_site_ADP_F_111122
 _jana_atom_site_ADP_F_111123
 _jana_atom_site_ADP_F_111133
 _jana_atom_site_ADP_F_111222
 _jana_atom_site_ADP_F_111223
 _jana_atom_site_ADP_F_111233
 _jana_atom_site_ADP_F_111333
 _jana_atom_site_ADP_F_112222
 _jana_atom_site_ADP_F_112223
 _jana_atom_site_ADP_F_112233
 _jana_atom_site_ADP_F_112333
 _jana_atom_site_ADP_F_113333
 _jana_atom_site_ADP_F_122222
 _jana_atom_site_ADP_F_122223
 _jana_atom_site_ADP_F_122233
 _jana_atom_site_ADP_F_122333
 _jana_atom_site_ADP_F_123333
 _jana_atom_site_ADP_F_133333
 _jana_atom_site_ADP_F_222222
 _jana_atom_site_ADP_F_222223
 _jana_atom_site_ADP_F_222233
 _jana_atom_site_ADP_F_222333
 _jana_atom_site_ADP_F_223333
 _jana_atom_site_ADP_F_233333
 _jana_atom_site_ADP_F_333333
 ? ? ? ? ? ? ? ? ? ? ? ? ? ? ? ? ? ? ? ? ? ? ? ? ? ? ? ? ? ?


#=======================================================================

# 10. MOLECULAR GEOMETRY


loop_
 _geom_bond_atom_site_label_1
 _geom_bond_atom_site_label_2
 _geom_bond_site_symmetry_1
 _geom_bond_site_symmetry_2
 _geom_bond_distance
 _geom_bond_publ_flag
 ? ? ? ? ? ?

loop_
 _geom_angle_atom_site_label_1
 _geom_angle_atom_site_label_2
 _geom_angle_atom_site_label_3
 _geom_angle_site_symmetry_1
 _geom_angle_site_symmetry_2
 _geom_angle_site_symmetry_3
 _geom_angle
 _geom_angle_publ_flag
 ? ? ? ? ? ? ? ?

loop_
 _geom_torsion_atom_site_label_1
 _geom_torsion_atom_site_label_2
 _geom_torsion_atom_site_label_3
 _geom_torsion_atom_site_label_4
 _geom_torsion_site_symmetry_1
 _geom_torsion_site_symmetry_2
 _geom_torsion_site_symmetry_3
 _geom_torsion_site_symmetry_4
 _geom_torsion
 _geom_torsion_publ_flag
 ? ? ? ? ? ? ? ? ? ?

loop_
 _geom_hbond_atom_site_label_D
 _geom_hbond_atom_site_label_H
 _geom_hbond_atom_site_label_A
 _geom_hbond_site_symmetry_D
 _geom_hbond_site_symmetry_H
 _geom_hbond_site_symmetry_A
 _geom_hbond_distance_DH
 _geom_hbond_distance_HA
 _geom_hbond_distance_DA
 _geom_hbond_angle_DHA
 _geom_hbond_publ_flag
 ? ? ? ? ? ? ? ? ? ? ?


#=======================================================================

# 11. STRUCTURE-FACTOR LIST

loop_
 _refln_index_h
 _refln_index_k
 _refln_index_l
 _refln_F_squared_calc
 _refln_F_squared_meas
 _refln_F_squared_sigma
 _refln_observed_status
 ? ? ? ? ? ? ?

loop_
 _twin_refln_datum_id
 _twin_refln_individual_id
 _twin_refln_index_h
 _twin_refln_index_k
 _twin_refln_index_l
 _twin_refln_F_squared_calc
 _twin_refln_F_squared_meas
 _twin_refln_F_squared_sigma
 _twin_refln_include_status
         1    2  -4  -2  -6  4592.74  4166.66    45.39 o
         1    1  -2  -4  -6  4592.74  4166.66    45.39 o
         2    2  -3  -1  -5  2958.72  2948.93    32.54 o
         2    1  -1  -3  -5  2958.72  2948.93    32.54 o
         3    2  -5  -1  -8  1589.31  1640.20    41.48 o
         3    1  -1  -5  -8  1589.31  1640.20    41.48 o
         4    2  -6  -2  -6  1972.25  1764.50    45.94 o
         4    1  -2  -6  -6  1972.25  1764.50    45.94 o
         5    2  -4  -1  -5  1149.26  1265.49    26.78 o
         5    1  -1  -4  -5  1149.26  1265.49    26.78 o
         6    2  -8  -2  -6  2893.78  2392.53    69.93 o
         6    1  -2  -8  -6  2893.78  2392.53    69.93 o
         7    2  -3  -1  -3  1091.38  1239.57    23.85 o
         7    1  -1  -3  -3  1091.38  1239.57    23.85 o
         8    2  -5  -3  -7  1684.18  1505.70    39.73 o
         8    1  -3  -5  -7  1684.18  1505.70    39.73 o
         9    2  -6  -2  -9  1726.00  1918.26    58.24 o
         9    1  -2  -6  -9  1726.00  1918.26    58.24 o
        10    2  -4  -2  -5  1044.33   942.57    24.47 o
        10    1  -2  -4  -5  1044.33   942.57    24.47 o
        11    2  -3  -1  -7   680.21   654.91    17.48 o
        11    1  -1  -3  -7   680.21   654.91    17.48 o
        12    2  -6  -2 -12  2036.41  2221.57    74.05 o
        12    1  -2  -6 -12  2036.41  2221.57    74.05 o
        13    2  -7  -3  -8  2373.93  2318.55    75.41 o
        13    1  -3  -7  -8  2373.93  2318.55    75.41 o
        14    2  -5  -2  -7   962.99   940.13    30.64 o
        14    1  -2  -5  -7   962.99   940.13    30.64 o
        15    2  -5  -1  -5   824.14   986.71    27.05 o
        15    1  -1  -5  -5   824.14   986.71    27.05 o
        16    2  -5  -3  -8  1064.35  1092.37    37.24 o
        16    1  -3  -5  -8  1064.35  1092.37    37.24 o
        17    2  -4  -1  -7   616.78   719.75    23.25 o
        17    1  -1  -4  -7   616.78   719.75    23.25 o
        18    2  -2  -1  -3   510.79   548.41    12.83 o
        18    1  -1  -2  -3   510.79   548.41    12.83 o
        19    2  -7  -1  -8  1213.60  1017.75    50.18 o
        19    1  -1  -7  -8  1213.60  1017.75    50.18 o
        20    2  -7  -1 -11  1407.92  1228.31    99.24 o
        20    1  -1  -7 -11  1407.92  1228.31    99.24 o
        21    2  -4  -1  -4   482.63   435.83    18.77 o
        21    1  -1  -4  -4   482.63   435.83    18.77 o
        22    2  -4  -2  -7   459.16   473.98    19.99 o
        22    1  -2  -4  -7   459.16   473.98    19.99 o
        23    2  -3  -1  -4   302.23   402.67    14.23 o
        23    1  -1  -3  -4   302.23   402.67    14.23 o
        24    2  -6  -3  -8   707.09   652.27    46.76 o
        24    1  -3  -6  -8   707.09   652.27    46.76 o
        25    2  -8  -2  -8  1174.54   849.62    90.12 o
        25    1  -2  -8  -8  1174.54   849.62    90.12 o
        26    2  -7  -1 -12  1083.04  1137.89    71.39 o
        26    1  -1  -7 -12  1083.04  1137.89    71.39 o
        27    2  -6  -1  -7   589.04   366.67    47.04 o
        27    1  -1  -6  -7   589.04   366.67    47.04 o
        28    2  -8  -2 -12  1436.40  1190.32   135.88 o
        28    1  -2  -8 -12  1436.40  1190.32   135.88 o
        29    2  -5  -1  -6   388.72   299.98    29.41 o
        29    1  -1  -5  -6   388.72   299.98    29.41 o
        30    2  -7  -3 -14  1552.49  1457.68   152.35 o
        30    1  -3  -7 -14  1552.49  1457.68   152.35 o
        31    2  -7  -1 -13  1054.18  1038.67   109.58 o
        31    1  -1  -7 -13  1054.18  1038.67   109.58 o
        32    2  -5  -1  -7   352.48   216.60    35.99 o
        32    1  -1  -5  -7   352.48   216.60    35.99 o
        33    2  -4  -1  -9   220.95   207.21    25.08 o
        33    1  -1  -4  -9   220.95   207.21    25.08 o
        34    2  -9  -3 -12  1690.13  1878.97   151.73 o
        34    1  -3  -9 -12  1690.13  1878.97   151.73 o
        35    2  -7  -2  -6   592.36   409.39    52.40 o
        35    1  -2  -7  -6   592.36   409.39    52.40 o
        36    2  -7  -1  -9   731.95   522.91    78.17 o
        36    1  -1  -7  -9   731.95   522.91    78.17 o
        37    2  -5  -2  -9   330.57   268.83    39.12 o
        37    1  -2  -5  -9   330.57   268.83    39.12 o
        38    2  -5  -1 -10   320.04   300.07    43.90 o
        38    1  -1  -5 -10   320.04   300.07    43.90 o
        39    2  -4  -2  -8   268.94   200.36    18.37 o
        39    1  -2  -4  -8   268.94   200.36    18.37 o
        40    2  -6  -1  -6   272.18   196.54    36.06 o
        40    1  -1  -6  -6   272.18   196.54    36.06 o
        41    2  -7  -2 -11   603.28   684.12    93.23 o
        41    1  -2  -7 -11   603.28   684.12    93.23 o
        42    2  -5  -2  -8   317.52   309.17    35.14 o
        42    1  -2  -5  -8   317.52   309.17    35.14 o
        43    2  -6  -2 -14   761.57   818.89    62.59 o
        43    1  -2  -6 -14   761.57   818.89    62.59 o
        44    2  -7  -1 -10   529.17   404.22    73.85 o
        44    1  -1  -7 -10   529.17   404.22    73.85 o
        45    2  -6  -1 -10   382.44   377.00    65.44 o
        45    1  -1  -6 -10   382.44   377.00    65.44 o
        46    2  -8  -2 -10   690.22   508.28   116.88 o
        46    1  -2  -8 -10   690.22   508.28   116.88 o
        47    2  -7  -3 -11   700.83   833.35    74.04 o
        47    1  -3  -7 -11   700.83   833.35    74.04 o
        48    2  -6  -1  -9   288.31   237.96    47.81 o
        48    1  -1  -6  -9   288.31   237.96    47.81 o
        49    2  -7  -2  -8   549.00   369.69    72.42 o
        49    1  -2  -7  -8   549.00   369.69    72.42 o
        50    2  -5  -1  -9   265.03   224.45    38.00 o
        50    1  -1  -5  -9   265.03   224.45    38.00 o
        51    2  -6  -2  -7   276.48   229.07    48.90 o
        51    1  -2  -6  -7   276.48   229.07    48.90 o
        52    2  -7   0 -10   423.13   295.19    53.73 o
        53    2  -9  -1 -14  1161.81  1283.71   180.81 o
        53    1  -1  -9 -14  1161.81  1283.71   180.81 o
        54    2  -6  -3 -11   517.57   697.23   113.21 o
        54    1  -3  -6 -11   517.57   697.23   113.21 o
        55    2  -4  -1  -6   149.02   174.70    24.61 o
        55    1  -1  -4  -6   149.02   174.70    24.61 o
        56    2  -9  -1 -13  1372.10  1271.81   162.89 o
        56    1  -1  -9 -13  1372.10  1271.81   162.89 o
        57    2 -11  -1 -13  1357.16  1756.93   251.74 o
        57    1  -1 -11 -13  1357.16  1756.93   251.74 o
        58    2  -8  -1 -14   774.60   816.70   136.04 o
        58    1  -1  -8 -14   774.60   816.70   136.04 o
        59    2  -7  -3 -13   758.35   728.07   137.14 o
        59    1  -3  -7 -13   758.35   728.07   137.14 o
        60    2  -8  -3 -10   673.38   693.42   128.25 o
        60    1  -3  -8 -10   673.38   693.42   128.25 o
        61    2  -9  -3 -10   928.95   945.75   160.63 o
        61    1  -3  -9 -10   928.95   945.75   160.63 o
        62    2  -3  -1  -6   115.09   149.94    16.93 o
        62    1  -1  -3  -6   115.09   149.94    16.93 o
        63    2 -11  -3  -8  1217.08  1399.29   209.15 o
        63    1  -3 -11  -8  1217.08  1399.29   209.15 o
        64    2  -8  -1 -12   577.95   492.44   113.44 o
        64    1  -1  -8 -12   577.95   492.44   113.44 o
        65    2  -8  -2 -13   784.60   752.29   140.97 o
        65    1  -2  -8 -13   784.60   752.29   140.97 o
        66    2  -5  -2 -10   299.48   282.37    50.38 o
        66    1  -2  -5 -10   299.48   282.37    50.38 o
        67    2  -7  -4 -10   599.22   692.98   112.12 o
        67    1  -4  -7 -10   599.22   692.98   112.12 o
        68    2  -7  -3  -7   314.38   265.72    60.77 o
        68    1  -3  -7  -7   314.38   265.72    60.77 o
        69    2  -6  -2  -8   224.23   261.76    48.45 o
        69    1  -2  -6  -8   224.23   261.76    48.45 o
        70    2  -2  -1  -4    89.98   101.22    10.85 o
        70    1  -1  -2  -4    89.98   101.22    10.85 o
        71    2 -10  -2 -18  1538.33  2236.44   380.31 o
        71    1  -2 -10 -18  1538.33  2236.44   380.31 o
        72    2  -9  -3 -13  1061.77  1202.34   225.38 o
        72    1  -3  -9 -13  1061.77  1202.34   225.38 o
        73    2  -9  -1 -11   628.80   674.75   136.79 o
        73    1  -1  -9 -11   628.80   674.75   136.79 o
        74    2  -7  -2 -14   416.64   580.63   127.11 o
        74    1  -2  -7 -14   416.64   580.63   127.11 o
        75    2  -7  -4  -9   375.40   579.29    85.86 o
        75    1  -4  -7  -9   375.40   579.29    85.86 o
        76    2  -9  -3 -18  1068.34  1550.94   322.10 o
        76    1  -3  -9 -18  1068.34  1550.94   322.10 o
        77    2  -7  -3  -9   353.93   509.87    66.26 o
        77    1  -3  -7  -9   353.93   509.87    66.26 o
        78    2  -4  -1  -8   106.62   101.24    26.08 o
        78    1  -1  -4  -8   106.62   101.24    26.08 o
        79    2  -9  -3  -9   652.84   801.18   152.87 o
        79    1  -3  -9  -9   652.84   801.18   152.87 o
        80    2  -8  -4 -12   599.37   670.70   191.69 o
        80    1  -4  -8 -12   599.37   670.70   191.69 o
        81    2  -7  -3 -15   459.97   515.65   142.44 o
        81    1  -3  -7 -15   459.97   515.65   142.44 o
        82    2  -8  -1 -10   365.43   288.60    82.64 o
        82    1  -1  -8 -10   365.43   288.60    82.64 o
        83    2 -11  -3 -13  1171.74  1433.46   369.67 o
        83    1  -3 -11 -13  1171.74  1433.46   369.67 o
        84    2  -5  -2  -6   103.01    90.09    32.43 <
        84    1  -2  -5  -6   103.01    90.09    32.43 <
        85    2 -10  -2 -12   562.75   644.13   207.54 o
        85    1  -2 -10 -12   562.75   644.13   207.54 o
        86    2  -9  -2 -10   390.16   526.97   133.38 o
        86    1  -2  -9 -10   390.16   526.97   133.38 o
        87    2  -7  -2 -17   450.24   571.05   146.51 o
        87    1  -2  -7 -17   450.24   571.05   146.51 o
        88    2  -6  -1 -12   193.58   148.04    53.48 <
        88    1  -1  -6 -12   193.58   148.04    53.48 <
        89    2  -6  -3  -7   157.67   228.42    54.33 o
        89    1  -3  -6  -7   157.67   228.42    54.33 o
        90    2 -10  -1 -12   524.98   460.71   165.81 <
        90    1  -1 -10 -12   524.98   460.71   165.81 <
        91    2  -8  -4  -9   460.42   491.29   102.82 o
        91    1  -4  -8  -9   460.42   491.29   102.82 o
        92    2  -9  -3 -11   510.70   235.52   154.55 <
        92    1  -3  -9 -11   510.70   235.52   154.55 <
        93    2  -9  -5 -14  1142.75  1865.67   344.45 o
        93    1  -5  -9 -14  1142.75  1865.67   344.45 o
        94    2 -10  -2 -16   933.17  1385.24   301.86 o
        94    1  -2 -10 -16   933.17  1385.24   301.86 o
        95    2  -8  -2  -7   235.96   115.33    60.07 <
        95    1  -2  -8  -7   235.96   115.33    60.07 <
        96    2  -7  -2  -9   163.87   183.30    73.28 <
        96    1  -2  -7  -9   163.87   183.30    73.28 <
        97    2  -8  -4 -11   528.59   535.74   181.35 <
        97    1  -4  -8 -11   528.59   535.74   181.35 <
        98    2  -6  -3  -9   180.29   202.47    62.47 o
        98    1  -3  -6  -9   180.29   202.47    62.47 o
        99    2  -8  -2 -11   327.65   287.34   110.63 <
        99    1  -2  -8 -11   327.65   287.34   110.63 <
       100    2  -9  -2 -12   299.22   317.02   174.35 <
       100    1  -2  -9 -12   299.22   317.02   174.35 <
       101    2  -8  -4 -10   437.35   432.13   135.93 o
       101    1  -4  -8 -10   437.35   432.13   135.93 o
       102    2 -11  -1 -19  1025.47  1770.92   446.80 o
       102    1  -1 -11 -19  1025.47  1770.92   446.80 o
       103    2  -8  -4 -15   558.08   928.00   215.59 o
       103    1  -4  -8 -15   558.08   928.00   215.59 o
       104    2 -10  -2 -10   366.76   521.05   171.37 o
       104    1  -2 -10 -10   366.76   521.05   171.37 o
       105    2  -6  -3 -10   185.69   146.90    69.86 <
       105    1  -3  -6 -10   185.69   146.90    69.86 <
       106    2 -10  -1 -16   527.50  1150.26   337.06 o
       106    1  -1 -10 -16   527.50  1150.26   337.06 o
       107    2  -8  -3 -16   541.73   746.63   255.83 <
       107    1  -3  -8 -16   541.73   746.63   255.83 <
       108    2  -8  -2 -14   444.17   427.72   141.04 o
       108    1  -2  -8 -14   444.17   427.72   141.04 o
       109    2  -8  -4 -14   524.97   809.11   216.45 o
       109    1  -4  -8 -14   524.97   809.11   216.45 o
       110    2  -8  -2 -18   686.33   818.03   234.34 o
       110    1  -2  -8 -18   686.33   818.03   234.34 o
       111    2  -6  -2 -11   205.56   200.87    67.32 <
       111    1  -2  -6 -11   205.56   200.87    67.32 <
       112    2 -12  -4 -10   867.68  1377.83   366.36 o
       112    1  -4 -12 -10   867.68  1377.83   366.36 o
       113    2 -10  -1 -14   369.24   227.33   212.77 <
       113    1  -1 -10 -14   369.24   227.33   212.77 <
       114    2  -8  -2  -9   199.74   102.92    88.71 <
       114    1  -2  -8  -9   199.74   102.92    88.71 <
       115    2  -9  -5 -16   909.82  1017.51   331.49 o
       115    1  -5  -9 -16   909.82  1017.51   331.49 o
       116    2 -11  -3  -9   635.00   747.91   213.22 o
       116    1  -3 -11  -9   635.00   747.91   213.22 o
       117    2  -9  -2 -11    71.19   155.92    94.59 <
       117    1  -2  -9 -11    71.19   155.92    94.59 <
       118    2 -11  -1 -15   392.85   472.55   293.98 <
       118    1  -1 -11 -15   392.85   472.55   293.98 <
       119    2  -9  -5 -15   620.08   801.79   311.31 <
       119    1  -5  -9 -15   620.08   801.79   311.31 <
       120    2  -9  -5 -13   720.55  1342.37   317.72 o
       120    1  -5  -9 -13   720.55  1342.37   317.72 o
       121    2  -9  -4 -12   374.16   370.53   177.33 <
       121    1  -4  -9 -12   374.16   370.53   177.33 <
       122    2  -7  -4 -12   226.19   223.71   101.53 <
       122    1  -4  -7 -12   226.19   223.71   101.53 <
       123    2 -13  -3 -13   980.82  1234.41   495.07 <
       123    1  -3 -13 -13   980.82  1234.41   495.07 <
       124    2  -9  -4 -11   299.33   405.95   176.68 <
       124    1  -4  -9 -11   299.33   405.95   176.68 <
       125    2  -9  -3 -19   691.74  1354.11   368.57 o
       125    1  -3  -9 -19   691.74  1354.11   368.57 o
       126    2  -8  -3  -9   175.31   242.31    99.10 <
       126    1  -3  -8  -9   175.31   242.31    99.10 <
       127    2  -7  -3 -10    94.14   121.08    68.69 <
       127    1  -3  -7 -10    94.14   121.08    68.69 <
       128    2 -10  -2 -13   389.96   612.51   220.12 <
       128    1  -2 -10 -13   389.96   612.51   220.12 <
       129    2  -9  -4 -16   375.47   832.55   359.01 <
       129    1  -4  -9 -16   375.47   832.55   359.01 <
       130    2  -9  -3 -17   330.72   432.84   238.17 <
       130    1  -3  -9 -17   330.72   432.84   238.17 <
       131    2 -11  -4 -11   533.94   416.04   394.30 <
       131    1  -4 -11 -11   533.94   416.04   394.30 <
       132    2 -11  -5 -13   845.42  1200.48   380.53 o
       132    1  -5 -11 -13   845.42  1200.48   380.53 o
       133    2  -8  -4 -16   538.16   593.04   205.73 <
       133    1  -4  -8 -16   538.16   593.04   205.73 <
       134    2 -11  -3 -14   895.98  1458.60   392.52 o
       134    1  -3 -11 -14   895.98  1458.60   392.52 o
       135    2 -10  -4 -15   439.80   846.73   325.93 <
       135    1  -4 -10 -15   439.80   846.73   325.93 <
       136    2 -11  -5 -12   822.34  1136.92   379.05 <
       136    1  -5 -11 -12   822.34  1136.92   379.05 <
       137    2 -10  -4 -16   608.16   530.09   328.97 <
       137    1  -4 -10 -16   608.16   530.09   328.97 <
       138    2 -11  -4 -17   310.48  1183.08   492.66 <
       138    1  -4 -11 -17   310.48  1183.08   492.66 <
       139    2 -11  -5 -15   589.79  1005.33   548.70 <
       139    1  -5 -11 -15   589.79  1005.33   548.70 <
       140    2 -10  -2 -19   555.19   376.03   355.39 <
       140    1  -2 -10 -19   555.19   376.03   355.39 <
       141    2  -9  -3 -16   267.07   499.55   264.12 <
       141    1  -3  -9 -16   267.07   499.55   264.12 <
       142    2  -6  -1  -8    69.54    90.97    36.96 <
       142    1  -1  -6  -8    69.54    90.97    36.96 <
       143    2 -11  -4 -18   408.39  1210.59   470.33 <
       143    1  -4 -11 -18   408.39  1210.59   470.33 <
       144    2  -9  -6 -13   207.26   346.01   222.77 <
       144    1  -6  -9 -13   207.26   346.01   222.77 <
       145    2 -10   0 -14   344.73   434.90   179.09 <
       145    1   0 -10 -14   344.73   434.90   179.09 <
       146    2 -11  -3 -11   369.18   617.63   237.65 <
       146    1  -3 -11 -11   369.18   617.63   237.65 <
       147    2  -9  -2  -8   194.69   168.87   105.84 <
       147    1  -2  -9  -8   194.69   168.87   105.84 <
       148    2 -13  -4 -11   108.04   667.17   399.65 <
       148    1  -4 -13 -11   108.04   667.17   399.65 <
       149    2 -11  -3 -19   484.11   724.55   477.02 <
       149    1  -3 -11 -19   484.11   724.55   477.02 <
       150    2 -12  -2 -12   435.48   643.63   259.32 <
       150    1  -2 -12 -12   435.48   643.63   259.32 <
       151    2  -9  -2 -18   376.02   411.39   303.92 <
       151    1  -2  -9 -18   376.02   411.39   303.92 <
       152    2  -9  -3 -21   299.13   518.72   408.67 <
       152    1  -3  -9 -21   299.13   518.72   408.67 <
       153    2  -2  -2  -6 11950.20 12447.70    62.18 o
       153    1  -2  -2  -6 11950.20 12447.70    62.18 o
       154    2  -1  -1  -5  1929.19  2172.75    20.77 o
       154    1  -1  -1  -5  1929.19  2172.75    20.77 o
       155    2  -2  -2 -12  5228.82  6445.16    79.56 o
       155    1  -2  -2 -12  5228.82  6445.16    79.56 o
       156    2  -4  -2 -12  3399.52  3160.29    65.43 o
       156    1  -2  -4 -12  3399.52  3160.29    65.43 o
       157    2  -3  -4  -7  2274.04  2024.99    42.19 o
       157    1  -4  -3  -7  2274.04  2024.99    42.19 o
       158    2  -2  -2  -8  1198.00  1328.63    28.83 o
       158    1  -2  -2  -8  1198.00  1328.63    28.83 o
       159    2  -2  -2  -9   860.25   791.05    24.28 o
       159    1  -2  -2  -9   860.25   791.05    24.28 o
       160    2  -3  -3 -11  2005.07  1958.27    56.29 o
       160    1  -3  -3 -11  2005.07  1958.27    56.29 o
       161    2  -4  -2 -11  1313.76  1219.28    39.16 o
       161    1  -2  -4 -11  1313.76  1219.28    39.16 o
       162    2  -2  -3 -10  1492.05  1451.15    43.05 o
       162    1  -3  -2 -10  1492.05  1451.15    43.05 o
       163    2  -3  -2 -11  1095.13  1151.69    40.00 o
       163    1  -2  -3 -11  1095.13  1151.69    40.00 o
       164    2  -4  -3  -8   961.71   963.05    30.88 o
       164    1  -3  -4  -8   961.71   963.05    30.88 o
       165    2  -5  -4 -11  2509.25  2530.60    87.60 o
       165    1  -4  -5 -11  2509.25  2530.60    87.60 o
       166    2  -3  -3  -6   616.35   632.57    22.53 o
       166    1  -3  -3  -6   616.35   632.57    22.53 o
       167    2  -2  -1  -6   413.37   466.03    12.84 o
       167    1  -1  -2  -6   413.37   466.03    12.84 o
       168    2  -3  -5  -9  2458.80  2411.98    84.67 o
       168    1  -5  -3  -9  2458.80  2411.98    84.67 o
       169    2  -4  -2 -13  1477.62  1347.22    53.26 o
       169    1  -2  -4 -13  1477.62  1347.22    53.26 o
       170    2  -4  -4 -12  1832.35  1992.55    84.71 o
       170    1  -4  -4 -12  1832.35  1992.55    84.71 o
       171    2  -2  -1  -7   355.92   351.37    13.27 o
       171    1  -1  -2  -7   355.92   351.37    13.27 o
       172    2  -3  -3 -12  1263.47  1339.86    87.93 o
       172    1  -3  -3 -12  1263.47  1339.86    87.93 o
       173    2  -2  -3  -5   330.39   297.78    13.81 o
       173    1  -3  -2  -5   330.39   297.78    13.81 o
       174    2  -4  -3  -7   654.17   621.25    26.45 o
       174    1  -3  -4  -7   654.17   621.25    26.45 o
       175    2  -3  -4 -13  2808.80  2915.31   159.08 o
       175    1  -4  -3 -13  2808.80  2915.31   159.08 o
       176    2  -3  -3 -17  4393.37  4982.65   192.83 o
       176    1  -3  -3 -17  4393.37  4982.65   192.83 o
       177    2  -1  -1  -6   196.02   220.16     8.52 o
       177    1  -1  -1  -6   196.02   220.16     8.52 o
       178    2  -1  -1  -4   217.46   260.05    11.07 o
       178    1  -1  -1  -4   217.46   260.05    11.07 o
       179    2  -3  -2  -9   370.06   422.92    22.82 o
       179    1  -2  -3  -9   370.06   422.92    22.82 o
       180    2  -5  -4  -9   954.45   839.08    49.56 o
       180    1  -4  -5  -9   954.45   839.08    49.56 o
       181    2  -2  -2  -7   238.10   267.15    21.59 o
       181    1  -2  -2  -7   238.10   267.15    21.59 o
       182    2  -3  -5  -8  1192.85  1022.05    76.44 o
       182    1  -5  -3  -8  1192.85  1022.05    76.44 o
       183    2  -4  -4  -8   733.30   615.03    52.11 o
       183    1  -4  -4  -8   733.30   615.03    52.11 o
       184    2  -3  -2 -10   428.34   360.94    39.64 o
       184    1  -2  -3 -10   428.34   360.94    39.64 o
       185    2  -3  -5 -11  2222.19  2054.36   102.94 o
       185    1  -5  -3 -11  2222.19  2054.36   102.94 o
       186    2  -4  -2 -14   993.10  1033.75    59.87 o
       186    1  -2  -4 -14   993.10  1033.75    59.87 o
       187    2  -2  -3  -8   379.77   344.41    30.66 o
       187    1  -3  -2  -8   379.77   344.41    30.66 o
       188    2  -3  -3 -10   487.23   432.40    39.43 o
       188    1  -3  -3 -10   487.23   432.40    39.43 o
       189    2  -1  -1  -3   246.72   275.29     9.26 o
       189    1  -1  -1  -3   246.72   275.29     9.26 o
       190    2  -2  -3  -6   221.97   257.31    15.65 o
       190    1  -3  -2  -6   221.97   257.31    15.65 o
       191    2  -4  -4  -9   673.70   641.02    46.63 o
       191    1  -4  -4  -9   673.70   641.02    46.63 o
       192    2  -5  -3 -12   693.58   556.99    74.97 o
       192    1  -3  -5 -12   693.58   556.99    74.97 o
       193    2  -4  -3  -9   324.36   330.15    47.76 o
       193    1  -3  -4  -9   324.36   330.15    47.76 o
       194    2  -2  -2 -10   210.61   173.41    18.06 o
       194    1  -2  -2 -10   210.61   173.41    18.06 o
       195    2  -4  -3 -13   638.81   968.87   113.75 o
       195    1  -3  -4 -13   638.81   968.87   113.75 o
       196    2  -4  -3 -10   306.90   359.46    33.69 o
       196    1  -3  -4 -10   306.90   359.46    33.69 o
       197    2  -3  -4  -9   510.08   534.87    40.24 o
       197    1  -4  -3  -9   510.08   534.87    40.24 o
       198    2  -4  -3 -14   781.36   763.44   111.92 o
       198    1  -3  -4 -14   781.36   763.44   111.92 o
       199    2  -2  -3 -12   444.65   417.49    74.98 o
       199    1  -3  -2 -12   444.65   417.49    74.98 o
       200    2  -5  -4 -17  1856.74  2421.22   264.32 o
       200    1  -4  -5 -17  1856.74  2421.22   264.32 o
       201    2  -4  -4 -14  1116.01  1075.52   151.56 o
       201    1  -4  -4 -14  1116.01  1075.52   151.56 o
       202    2  -5  -6 -13  2146.55  2673.00   275.56 o
       202    1  -6  -5 -13  2146.55  2673.00   275.56 o
       203    2  -2  -3 -11   290.29   360.10    58.24 o
       203    1  -3  -2 -11   290.29   360.10    58.24 o
       204    2  -3  -2  -8   158.75   159.06    24.69 o
       204    1  -2  -3  -8   158.75   159.06    24.69 o
       205    2  -5  -5 -17  2217.93  2539.20   361.12 o
       205    1  -5  -5 -17  2217.93  2539.20   361.12 o
       206    2  -5  -3 -14   492.44   465.37    94.29 o
       206    1  -3  -5 -14   492.44   465.37    94.29 o
       207    2  -3  -4  -8   281.14   297.37    46.94 o
       207    1  -4  -3  -8   281.14   297.37    46.94 o
       208    2  -4  -5 -10   654.70   534.79    59.13 o
       208    1  -5  -4 -10   654.70   534.79    59.13 o
       209    2  -6  -4 -14   752.14   757.59   159.76 o
       209    1  -4  -6 -14   752.14   757.59   159.76 o
       210    2  -5  -4 -15   842.03  1033.49   168.23 o
       210    1  -4  -5 -15   842.03  1033.49   168.23 o
       211    2  -6  -6 -11  1265.12  1462.99   141.29 o
       211    1  -6  -6 -11  1265.12  1462.99   141.29 o
       212    2  -5  -3 -13   370.65   380.09    96.06 o
       212    1  -3  -5 -13   370.65   380.09    96.06 o
       213    2  -3  -3  -8   107.99   122.23    31.10 o
       213    1  -3  -3  -8   107.99   122.23    31.10 o
       214    2  -6  -5 -10   385.20   441.89    95.03 o
       214    1  -5  -6 -10   385.20   441.89    95.03 o
       215    2  -5  -3 -17  1019.19  1151.79   211.38 o
       215    1  -3  -5 -17  1019.19  1151.79   211.38 o
       216    2  -4  -6 -14  1329.35  1631.11   275.69 o
       216    1  -6  -4 -14  1329.35  1631.11   275.69 o
       217    2  -1  -1  -2    60.45    65.86     7.29 o
       217    1  -1  -1  -2    60.45    65.86     7.29 o
       218    2  -4  -4 -15   818.22   858.00   175.17 o
       218    1  -4  -4 -15   818.22   858.00   175.17 o
       219    2  -3  -5 -14   738.10   761.58   215.01 o
       219    1  -5  -3 -14   738.10   761.58   215.01 o
       220    2  -5  -5 -11   579.55   539.16   144.91 o
       220    1  -5  -5 -11   579.55   539.16   144.91 o
       221    2  -5  -5 -15   851.08   867.61   223.43 o
       221    1  -5  -5 -15   851.08   867.61   223.43 o
       222    2  -4  -5 -11   633.52   572.24   130.05 o
       222    1  -5  -4 -11   633.52   572.24   130.05 o
       223    2  -4  -5 -14   823.15   927.29   129.30 o
       223    1  -5  -4 -14   823.15   927.29   129.30 o
       224    2  -2  -2  -4    41.12    34.39     8.92 o
       224    1  -2  -2  -4    41.12    34.39     8.92 o
       225    2  -4  -5  -9   273.74   241.66    80.19 o
       225    1  -5  -4  -9   273.74   241.66    80.19 o
       226    2  -3  -3 -13   154.66   201.32    74.79 <
       226    1  -3  -3 -13   154.66   201.32    74.79 <
       227    2  -3  -2 -12   123.87   184.07    42.48 o
       227    1  -2  -3 -12   123.87   184.07    42.48 o
       228    2  -6  -6 -14   814.92  1313.33   332.36 o
       228    1  -6  -6 -14   814.92  1313.33   332.36 o
       229    2  -2  -2 -11   125.68    80.23    34.35 <
       229    1  -2  -2 -11   125.68    80.23    34.35 <
       230    2  -4  -6 -12   614.16   846.74   236.77 o
       230    1  -6  -4 -12   614.16   846.74   236.77 o
       231    2  -7  -5 -18  1093.18  1577.37   334.99 o
       231    1  -5  -7 -18  1093.18  1577.37   334.99 o
       232    2  -5  -3 -18   571.79   685.86   191.89 o
       232    1  -3  -5 -18   571.79   685.86   191.89 o
       233    2  -3  -3 -18   832.22  1045.25   225.32 o
       233    1  -3  -3 -18   832.22  1045.25   225.32 o
       234    2  -6  -5 -14   571.49   659.35   181.46 o
       234    1  -5  -6 -14   571.49   659.35   181.46 o
       235    2  -5  -4 -10   279.72   300.88    70.81 o
       235    1  -4  -5 -10   279.72   300.88    70.81 o
       236    2  -6  -4 -13   288.01   313.02   150.64 <
       236    1  -4  -6 -13   288.01   313.02   150.64 <
       237    2  -4  -4 -18   746.88   795.52   317.73 <
       237    1  -4  -4 -18   746.88   795.52   317.73 <
       238    2  -2  -3  -9    88.62   147.20    29.18 o
       238    1  -3  -2  -9    88.62   147.20    29.18 o
       239    2  -5  -5 -14   327.95   722.71   195.24 o
       239    1  -5  -5 -14   327.95   722.71   195.24 o
       240    2  -6  -4 -15   498.20   436.95   174.17 <
       240    1  -4  -6 -15   498.20   436.95   174.17 <
       241    2  -6  -6 -12   363.35   362.88   184.37 <
       241    1  -6  -6 -12   363.35   362.88   184.37 <
       242    2  -8  -6 -16   899.99  1053.46   391.02 <
       242    1  -6  -8 -16   899.99  1053.46   391.02 <
       243    2  -3  -3  -7    46.34   103.70    30.22 o
       243    1  -3  -3  -7    46.34   103.70    30.22 o
       244    2  -6  -5 -13   486.67   313.65   168.29 <
       244    1  -5  -6 -13   486.67   313.65   168.29 <
       245    2  -7  -5 -13   396.74   470.94   150.17 o
       245    1  -5  -7 -13   396.74   470.94   150.17 o
       246    2  -7  -4 -19   745.30   827.46   363.85 <
       246    1  -4  -7 -19   745.30   827.46   363.85 <
       247    2  -5  -4 -12   234.27   304.94   121.93 <
       247    1  -4  -5 -12   234.27   304.94   121.93 <
       248    2  -2  -3  -7    71.82    66.93    20.86 o
       248    1  -3  -2  -7    71.82    66.93    20.86 o
       249    2  -8  -6 -15   775.26  1018.33   398.93 <
       249    1  -6  -8 -15   775.26  1018.33   398.93 <
       250    2  -5  -5 -12   376.16   441.67   109.60 o
       250    1  -5  -5 -12   376.16   441.67   109.60 o
       251    2  -8  -6 -14   565.09   817.13   270.85 o
       251    1  -6  -8 -14   565.09   817.13   270.85 o
       252    2  -4  -3 -19   522.29   466.97   200.60 <
       252    1  -3  -4 -19   522.29   466.97   200.60 <
       253    2  -6  -4 -20   650.85   697.80   338.35 <
       253    1  -4  -6 -20   650.85   697.80   338.35 <
       254    2  -6  -4 -19   562.34   593.50   329.46 <
       254    1  -4  -6 -19   562.34   593.50   329.46 <
       255    2  -6  -3 -17   326.92   364.34   142.95 <
       255    1  -3  -6 -17   326.92   364.34   142.95 <
       256    2  -4  -3 -16   230.69   243.92   116.96 <
       256    1  -3  -4 -16   230.69   243.92   116.96 <
       257    2  -6  -3 -20   395.03   514.26   261.48 <
       257    1  -3  -6 -20   395.03   514.26   261.48 <
       258    2  -4  -5 -16   401.51   726.40   295.39 <
       258    1  -5  -4 -16   401.51   726.40   295.39 <
       259    2  -6  -3 -21   468.94   927.50   314.10 <
       259    1  -3  -6 -21   468.94   927.50   314.10 <
       260    2  -6  -6 -16   347.13   458.68   331.73 <
       260    1  -6  -6 -16   347.13   458.68   331.73 <
       261    2  -7  -5 -15   375.41   449.95   236.29 <
       261    1  -5  -7 -15   375.41   449.95   236.29 <
       262    2  -7  -6 -16   425.37   408.30   311.55 <
       262    1  -6  -7 -16   425.37   408.30   311.55 <
       263    2  -6  -3 -16    94.30   234.06   151.69 <
       263    1  -3  -6 -16    94.30   234.06   151.69 <
       264    2  -7  -3 -21   526.84   995.64   372.49 <
       264    1  -3  -7 -21   526.84   995.64   372.49 <
       265    2  -7  -6 -12   372.06   374.52   209.76 <
       265    1  -6  -7 -12   372.06   374.52   209.76 <
       266    2  -3  -5 -15   235.91   199.28   163.86 <
       266    1  -5  -3 -15   235.91   199.28   163.86 <
       267    1  -1   0  -4   906.08   985.87     9.05 o
       268    2   0  -2  -4  2791.22  3127.55    32.97 o
       268    1  -2   0  -4  2791.22  3127.55    32.97 o
       269    2  -1  -3  -3  1906.70  1559.79    18.77 o
       269    1  -3  -1  -3  1906.70  1559.79    18.77 o
       270    2  -1  -3  -5  2594.42  2359.77    27.59 o
       270    1  -3  -1  -5  2594.42  2359.77    27.59 o
       271    2   0  -2  -6  4850.48  4982.48    52.51 o
       271    1  -2   0  -6  4850.48  4982.48    52.51 o
       272    1  -1   0  -6   715.71   710.46    13.11 o
       273    2  -1  -3 -11  3583.31  4049.34   102.72 o
       273    1  -3  -1 -11  3583.31  4049.34   102.72 o
       274    2  -1  -3  -8  1344.86  1488.62    52.57 o
       274    1  -3  -1  -8  1344.86  1488.62    52.57 o
       275    2  -1  -4  -2  1399.41  1154.58    53.90 o
       275    1  -4  -1  -2  1399.41  1154.58    53.90 o
       276    2  -1  -4  -4  1243.96  1195.58    46.09 o
       276    1  -4  -1  -4  1243.96  1195.58    46.09 o
       277    1  -1   0 -10  1847.79  1938.35    71.31 o
       278    2   0  -2 -12  4853.28  4647.52   180.69 o
       278    1  -2   0 -12  4853.28  4647.52   180.69 o
       279    2  -1  -4  -5  1074.39  1018.85    50.53 o
       279    1  -4  -1  -5  1074.39  1018.85    50.53 o
       280    2  -1  -3  -6   285.68   278.89    21.09 o
       280    1  -3  -1  -6   285.68   278.89    21.09 o
       281    1  -3   0  -8  2491.98  2661.32   150.18 o
       282    2  -1  -3  -9   637.10   502.13    49.78 o
       282    1  -3  -1  -9   637.10   502.13    49.78 o
       283    2  -1  -3  -4   143.22   130.44    11.54 o
       283    1  -3  -1  -4   143.22   130.44    11.54 o
       284    2  -1  -3  -7   332.92   222.06    23.10 o
       284    1  -3  -1  -7   332.92   222.06    23.10 o
       285    2  -2  -5  -8  1324.07  1141.16    99.10 o
       285    1  -5  -2  -8  1324.07  1141.16    99.10 o
       286    2   0  -2 -10  1547.99  1426.43   118.22 o
       286    1  -2   0 -10  1547.99  1426.43   118.22 o
       287    2  -1  -4  -1   809.52   787.22    58.83 o
       287    1  -4  -1  -1   809.52   787.22    58.83 o
       288    2  -1  -3 -10   638.31   589.59    76.06 o
       288    1  -3  -1 -10   638.31   589.59    76.06 o
       289    1  -1   0  -8   294.75   227.33    24.15 o
       290    1  -1   0  -2    15.02    27.62     1.96 o
       291    1  -4  -1   0   980.77   864.26    67.90 o
       292    2  -1  -4  -6   472.97   418.59    40.86 o
       292    1  -4  -1  -6   472.97   418.59    40.86 o
       293    2  -1  -2 -13   670.72   857.53    95.40 o
       293    1  -2  -1 -13   670.72   857.53    95.40 o
       294    2  -1  -3 -17  3465.24  3355.00   350.02 o
       294    1  -3  -1 -17  3465.24  3355.00   350.02 o
       295    2  -2  -5 -10   994.02  1176.02   135.62 o
       295    1  -5  -2 -10   994.02  1176.02   135.62 o
       296    2  -1  -4  -3   268.57   332.19    45.31 o
       296    1  -4  -1  -3   268.57   332.19    45.31 o
       297    2  -1  -4  -7   442.73   427.05    54.39 o
       297    1  -4  -1  -7   442.73   427.05    54.39 o
       298    2  -1  -4 -11  1150.31  1116.05   112.15 o
       298    1  -4  -1 -11  1150.31  1116.05   112.15 o
       299    2  -1  -5  -3  1511.58  1608.61   142.78 o
       299    1  -5  -1  -3  1511.58  1608.61   142.78 o
       300    2  -1  -4  -8   406.14   491.37    88.45 o
       300    1  -4  -1  -8   406.14   491.37    88.45 o
       301    1  -1   0 -12  1293.88  1040.31   101.64 o
       302    2  -2  -6  -6  1069.83   927.80   217.04 o
       302    1  -6  -2  -6  1069.83   927.80   217.04 o
       303    2  -2  -7  -8  2313.80  2476.57   372.49 o
       303    1  -7  -2  -8  2313.80  2476.57   372.49 o
       304    2  -1  -5  -8   798.09  1115.70   193.24 o
       304    1  -5  -1  -8   798.09  1115.70   193.24 o
       305    2  -1  -3 -14  1126.94  1111.81   203.31 o
       305    1  -3  -1 -14  1126.94  1111.81   203.31 o
       306    2   0  -2  -5   115.95   267.89    28.97 o
       307    2  -1  -5 -11  1721.15  1789.25   268.04 o
       307    1  -5  -1 -11  1721.15  1789.25   268.04 o
       308    2  -2  -6  -8   735.27   527.89   190.60 <
       308    1  -6  -2  -8   735.27   527.89   190.60 <
       309    2   0  -2 -14  1573.28  1695.94   272.04 o
       309    1  -2   0 -14  1573.28  1695.94   272.04 o
       310    2  -3  -7  -9  1563.41  1570.11   258.61 o
       310    1  -7  -3  -9  1563.41  1570.11   258.61 o
       311    2  -1  -5 -10   933.18   870.65   318.18 <
       311    1  -5  -1 -10   933.18   870.65   318.18 <
       312    1  -3   0 -14  2152.34  2736.70   366.13 o
       313    2  -2  -4 -20  1921.57  2815.21   489.82 o
       313    1  -4  -2 -20  1921.57  2815.21   489.82 o
       314    2  -1  -3 -12   476.32   389.95   113.46 o
       314    1  -3  -1 -12   476.32   389.95   113.46 o
       315    1  -1   0 -16  1258.84  1597.86   305.09 o
       316    2  -2  -6 -14  1957.41  2150.51   553.39 o
       316    1  -6  -2 -14  1957.41  2150.51   553.39 o
       317    2  -2  -4 -18  1200.03  1268.64   343.32 o
       317    1  -4  -2 -18  1200.03  1268.64   343.32 o
       318    2  -2  -7 -14  1816.36  1933.69   582.19 o
       318    1  -7  -2 -14  1816.36  1933.69   582.19 o
       319    2  -1  -5  -9  1125.42   550.03   307.94 <
       319    1  -5  -1  -9  1125.42   550.03   307.94 <
       320    2  -1  -6  -7  1048.73  1125.03   347.12 o
       320    1  -6  -1  -7  1048.73  1125.03   347.12 o
       321    2  -1  -5  -4   584.41   522.17   155.06 o
       321    1  -5  -1  -4   584.41   522.17   155.06 o
       322    2  -1  -5 -12  1408.02  1174.99   394.35 <
       322    1  -5  -1 -12  1408.02  1174.99   394.35 <
       323    2  -2  -6 -12   859.02  1277.43   307.88 o
       323    1  -6  -2 -12   859.02  1277.43   307.88 o
       324    2  -1  -4 -17  1085.08  1614.51   520.06 o
       324    1  -4  -1 -17  1085.08  1614.51   520.06 o
       325    2  -1  -5  -6   749.37  1104.00   187.59 o
       325    1  -5  -1  -6   749.37  1104.00   187.59 o
       326    2  -3  -7 -17  1572.96  1681.93   524.19 o
       326    1  -7  -3 -17  1572.96  1681.93   524.19 o
       327    2  -1  -4  -9   283.51   273.02    88.69 o
       327    1  -4  -1  -9   283.51   273.02    88.69 o
       328    2  -1  -2  -9    49.51    35.23    20.66 <
       328    1  -2  -1  -9    49.51    35.23    20.66 <
       329    1  -1   0 -14   398.02   557.58   181.95 o
       330    2  -3  -7 -15  1497.28  1526.74   533.54 <
       330    1  -7  -3 -15  1497.28  1526.74   533.54 <
       331    2  -2  -5 -14   952.74   660.43   258.17 <
       331    1  -5  -2 -14   952.74   660.43   258.17 <
       332    2  -1  -2 -12   143.97    90.73    45.04 <
       332    1  -2  -1 -12   143.97    90.73    45.04 <
       333    2  -2  -5 -13   261.97   496.01   239.95 <
       333    1  -5  -2 -13   261.97   496.01   239.95 <
       334    2  -1  -2 -14   285.01   444.70   138.22 o
       334    1  -2  -1 -14   285.01   444.70   138.22 o
       335    2  -3  -7 -11   562.13   731.78   292.19 <
       335    1  -7  -3 -11   562.13   731.78   292.19 <
       336    2  -2  -5  -7   222.23   369.20    83.59 o
       336    1  -5  -2  -7   222.23   369.20    83.59 o
       337    2  -1  -5 -14   795.74   908.51   481.54 <
       337    1  -5  -1 -14   795.74   908.51   481.54 <
       338    2  -2  -5 -16   537.10   972.73   322.07 o
       338    1  -5  -2 -16   537.10   972.73   322.07 o
       339    2  -3  -8 -13   650.59   979.88   614.36 <
       339    1  -8  -3 -13   650.59   979.88   614.36 <
       340    2  -1  -3 -20   267.44   585.04   476.38 <
       340    1  -3  -1 -20   267.44   585.04   476.38 <
       341    2  -1  -4 -15   260.65   527.24   255.36 <
       341    1  -4  -1 -15   260.65   527.24   255.36 <
       342    2  -3  -7 -12   585.57   906.66   457.68 <
       342    1  -7  -3 -12   585.57   906.66   457.68 <
       343    2  -2   2   6 11950.20 12401.00   140.09 o
       343    1   2  -2   6 11950.20 12401.00   140.09 o
       344    2  -1   2   1   429.62   528.61     9.65 o
       344    1   2  -1   1   429.62   528.61     9.65 o
       345    2  -1   2   2   581.65   644.41    12.65 o
       345    1   2  -1   2   581.65   644.41    12.65 o
       346    2  -1   1   3   246.72   257.07     7.63 o
       346    1   1  -1   3   246.72   257.07     7.63 o
       347    2  -2   3   2   873.60   984.34    23.07 o
       347    1   3  -2   2   873.60   984.34    23.07 o
       348    2  -3   2   5   751.50   759.00    27.85 o
       348    1   2  -3   5   751.50   759.00    27.85 o
       349    2  -2   1   5   363.78   395.66    13.70 o
       349    1   1  -2   5   363.78   395.66    13.70 o
       350    2  -2   3   4  1449.77  1633.50    57.63 o
       350    1   3  -2   4  1449.77  1633.50    57.63 o
       351    2  -3   1   7   687.79   718.91    28.92 o
       351    1   1  -3   7   687.79   718.91    28.92 o
       352    2  -1   3   1  1190.30  1157.82    44.10 o
       352    1   3  -1   1  1190.30  1157.82    44.10 o
       353    2  -3   3   4   740.45   678.13    28.33 o
       353    1   3  -3   4   740.45   678.13    28.33 o
       354    2  -4   4   6  3219.89  3641.30   132.68 o
       354    1   4  -4   6  3219.89  3641.30   132.68 o
       355    2  -3   5   3  5783.35  7008.57   196.11 o
       355    1   5  -3   3  5783.35  7008.57   196.11 o
       356    2  -3   1   8  1314.03  1372.87    80.15 o
       356    1   1  -3   8  1314.03  1372.87    80.15 o
       357    2  -2   2   3   150.68   161.71    13.71 o
       357    1   2  -2   3   150.68   161.71    13.71 o
       358    2  -1   1   2    60.45    86.73     3.92 o
       358    1   1  -1   2    60.45    86.73     3.92 o
       359    2  -2   1   6   412.16   326.47    24.81 o
       359    1   1  -2   6   412.16   326.47    24.81 o
       360    2  -2   1   4    89.81   106.70     7.43 o
       360    1   1  -2   4    89.81   106.70     7.43 o
       361    2  -3   4   2   369.71   398.85    29.86 o
       361    1   4  -3   2   369.71   398.85    29.86 o
       362    2  -4   2   7   462.20   461.80    37.60 o
       362    1   2  -4   7   462.20   461.80    37.60 o
       363    2  -3   3   6   616.35   696.59    93.33 o
       363    1   3  -3   6   616.35   696.59    93.33 o
       364    2  -3   5   5  3136.36  3682.16   279.10 o
       364    1   5  -3   5  3136.36  3682.16   279.10 o
       365    2  -2   5   2  1537.51  1511.96   199.94 o
       365    1   5  -2   2  1537.51  1511.96   199.94 o
       366    2  -6   2  12  2050.13  2193.83   200.43 o
       366    1   2  -6  12  2050.13  2193.83   200.43 o
       367    2  -4   3   7   651.79   553.35    68.54 o
       367    1   3  -4   7   651.79   553.35    68.54 o
       368    2  -4   5   4   944.56   881.75   132.79 o
       368    1   5  -4   4   944.56   881.75   132.79 o
       369    2  -3   4   7  2296.62  2683.94   270.15 o
       369    1   4  -3   7  2296.62  2683.94   270.15 o
       370    2  -5   3  11  2402.18  2860.21   367.26 o
       370    1   3  -5  11  2402.18  2860.21   367.26 o
       371    2  -4   3   8   967.92   897.16   105.19 o
       371    1   3  -4   8   967.92   897.16   105.19 o
       372    1   4  -1   0   980.76  1030.19   111.40 o
       373    2  -3   5   2   695.37   838.16    94.46 o
       373    1   5  -3   2   695.37   838.16    94.46 o
       374    2  -5   3   9  1202.31  1237.66   172.39 o
       374    1   3  -5   9  1202.31  1237.66   172.39 o
       375    2  -2   2   4    41.12    41.08    14.13 <
       375    1   2  -2   4    41.12    41.08    14.13 <
       376    2  -5   4  11  2528.40  1810.52   432.04 o
       376    1   4  -5  11  2528.40  1810.52   432.04 o
       377    1   0  -2   7   369.35   406.93    55.24 o
       378    2  -4   2   8   268.36   270.61    68.96 o
       378    1   2  -4   8   268.36   270.61    68.96 o
       379    2  -3   3   5   170.54   172.62    39.35 o
       379    1   3  -3   5   170.54   172.62    39.35 o
       380    2  -2   3   3   104.95    99.34    25.87 o
       380    1   3  -2   3   104.95    99.34    25.87 o
       381    2  -5   6   7  1707.22  3198.47   438.33 o
       381    1   6  -5   7  1707.22  3198.47   438.33 o
       382    2  -5   4   9   957.59  1686.25   264.70 o
       382    1   4  -5   9   957.59  1686.25   264.70 o
       383    2  -4   2  11  1322.90  1883.69   362.09 o
       383    1   2  -4  11  1322.90  1883.69   362.09 o
       384    2  -4   4   5   282.61   196.33    76.97 <
       384    1   4  -4   5   282.61   196.33    76.97 <
       385    2  -3   4   6   739.20   808.64   176.24 o
       385    1   4  -3   6   739.20   808.64   176.24 o
       386    2  -5   7   5  1474.85  1614.22   429.11 o
       386    1   7  -5   5  1474.85  1614.22   429.11 o
       387    2  -2   3   5   329.39   335.29    85.94 o
       387    1   3  -2   5   329.39   335.29    85.94 o
       388    2  -5   2   9   331.49   238.18    84.97 <
       388    1   2  -5   9   331.49   238.18    84.97 <
       389    2  -4   4   8   733.30   750.14   245.48 o
       389    1   4  -4   8   733.30   750.14   245.48 o
       390    2  -6   4  12  1122.37  1853.40   532.09 o
       390    1   4  -6  12  1122.37  1853.40   532.09 o
       391    2  -3   4   4   200.94   177.96    64.40 <
       391    1   4  -3   4   200.94   177.96    64.40 <
       392    2  -4   6   6  1234.61  1454.55   423.88 o
       392    1   6  -4   6  1234.61  1454.55   423.88 o
       393    2  -4   1  11   359.57   565.54   163.57 o
       393    1   1  -4  11   359.57   565.54   163.57 o
       394    2  -7   5  12  1663.04  1589.03   544.67 <
       394    1   5  -7  12  1663.04  1589.03   544.67 <
       395    2  -7   3  14  1558.45   671.73   410.30 <
       395    1   3  -7  14  1558.45   671.73   410.30 <
       396    2  -4   3   9   324.02   568.54   175.45 o
       396    1   3  -4   9   324.02   568.54   175.45 o
       397    2  -3   4   3   211.28   180.85    47.44 o
       397    1   4  -3   3   211.28   180.85    47.44 o
       398    2  -4   5   8  1083.73   733.88   330.76 <
       398    1   5  -4   8  1083.73   733.88   330.76 <
       399    2  -7   4  13  1317.51  2606.74   607.62 o
       399    1   4  -7  13  1317.51  2606.74   607.62 o
       400    2  -5   4   8   247.21   336.15   176.45 <
       400    1   4  -5   8   247.21   336.15   176.45 <
       401    2  -6   4  11   516.12   836.25   335.54 <
       401    1   4  -6  11   516.12   836.25   335.54 <
       402    2  -6   6   8  1060.53  1583.49   445.93 o
       402    1   6  -6   8  1060.53  1583.49   445.93 o
       403    2  -6   3  11   516.73   672.60   215.64 o
       403    1   3  -6  11   516.73   672.60   215.64 o
       404    2  -3   1   9   233.92   166.81   129.62 <
       404    1   1  -3   9   233.92   166.81   129.62 <
       405    2  -5   5   8   769.20  1345.58   279.16 o
       405    1   5  -5   8   769.20  1345.58   279.16 o
       406    2  -4   5   5   363.06   393.84   169.16 <
       406    1   5  -4   5   363.06   393.84   169.16 <
       407    2  -5   2  13  1156.03  2344.41   528.30 o
       407    1   2  -5  13  1156.03  2344.41   528.30 o
       408    2  -7   6  11  1128.29  3191.35   748.23 o
       408    1   6  -7  11  1128.29  3191.35   748.23 o
       409    2  -7   5  11   861.40  1369.54   438.90 o
       409    1   5  -7  11   861.40  1369.54   438.90 o
       410    2  -5   7   7   636.43   973.37   687.68 <
       410    1   7  -5   7   636.43   973.37   687.68 <
       411    2  -7   3  13   759.96  1228.51   384.22 o
       411    1   3  -7  13   759.96  1228.51   384.22 o
       412    2  -5   3   1  3538.54  3609.84    58.48 o
       412    1   3  -5   1  3538.54  3609.84    58.48 o
       413    2  -5   3   3  3445.12  3652.01    67.46 o
       413    1   3  -5   3  3445.12  3652.01    67.46 o
       414    2  -5   3   5  3852.75  4316.80    80.98 o
       414    1   3  -5   5  3852.75  4316.80    80.98 o
       415    2  -3   1   3  1030.06  1049.31    24.59 o
       415    1   1  -3   3  1030.06  1049.31    24.59 o
       416    2  -3   1   2   905.96   999.56    18.93 o
       416    1   1  -3   2   905.96   999.56    18.93 o
       417    2  -4   1   3   982.42   963.64    23.28 o
       417    1   1  -4   3   982.42   963.64    23.28 o
       418    2  -4   2   5  1059.39  1186.88    30.47 o
       418    1   2  -4   5  1059.39  1186.88    30.47 o
       419    2  -4   3   2   867.62   996.35    29.61 o
       419    1   3  -4   2   867.62   996.35    29.61 o
       420    2  -2   1   2   507.87   605.88    13.33 o
       420    1   1  -2   2   507.87   605.88    13.33 o
       421    2  -6   2   6  2001.19  1880.42    71.47 o
       421    1   2  -6   6  2001.19  1880.42    71.47 o
       422    2  -2   1   1   601.43   779.97    17.67 o
       422    1   1  -2   1   601.43   779.97    17.67 o
       423    2  -3   2   2   457.78   496.20    21.49 o
       423    1   2  -3   2   457.78   496.20    21.49 o
       424    2  -5   3   2  1101.57  1285.14    48.42 o
       424    1   3  -5   2  1101.57  1285.14    48.42 o
       425    2  -3   3   2   456.49   531.17    18.32 o
       425    1   3  -3   2   456.49   531.17    18.32 o
       426    2  -7   3   2  1516.14  1436.62    70.86 o
       426    1   3  -7   2  1516.14  1436.62    70.86 o
       427    2  -3   1   4   306.85   319.50    14.58 o
       427    1   1  -3   4   306.85   319.50    14.58 o
       428    2  -8   2   6  2939.60  3228.08   122.27 o
       428    1   2  -8   6  2939.60  3228.08   122.27 o
       429    2  -4   3   3   559.51   562.35    32.40 o
       429    1   3  -4   3   559.51   562.35    32.40 o
       430    2  -4   3   4   558.18   551.57    30.22 o
       430    1   3  -4   4   558.18   551.57    30.22 o
       431    2  -8   2   4  1681.86  1689.41   119.64 o
       431    1   2  -8   4  1681.86  1689.41   119.64 o
       432    2  -5   4   5  1586.96  1818.30    83.02 o
       432    1   4  -5   5  1586.96  1818.30    83.02 o
       433    2  -5   2   7   975.08   952.50    71.28 o
       433    1   2  -5   7   975.08   952.50    71.28 o
       434    2  -5   3   4   600.35   643.27    53.24 o
       434    1   3  -5   4   600.35   643.27    53.24 o
       435    2  -4   3   1   464.83   496.38    33.95 o
       435    1   3  -4   1   464.83   496.38    33.95 o
       436    2  -5   2   2   410.48   481.11    27.88 o
       436    1   2  -5   2   410.48   481.11    27.88 o
       437    2  -7   5   3  2822.71  3066.74   162.01 o
       437    1   5  -7   3  2822.71  3066.74   162.01 o
       438    2  -7   5   1  2221.77  2262.84   142.46 o
       438    1   5  -7   1  2221.77  2262.84   142.46 o
       439    2  -6   3   2   629.96   551.74    64.96 o
       439    1   3  -6   2   629.96   551.74    64.96 o
       440    2  -5   2   4   411.79   438.95    41.76 o
       440    1   2  -5   4   411.79   438.95    41.76 o
       441    2  -7   3   8  2402.17  2531.09   223.62 o
       441    1   3  -7   8  2402.17  2531.09   223.62 o
       442    2  -3   2   1   214.71   288.42    13.56 o
       442    1   2  -3   1   214.71   288.42    13.56 o
       443    2  -7   4   2  1189.65  1174.78    84.08 o
       443    1   4  -7   2  1189.65  1174.78    84.08 o
       444    2  -4   2   4   190.29   241.50    27.85 o
       444    1   2  -4   4   190.29   241.50    27.85 o
       445    2  -6   4   6  1695.17  1366.09   156.53 o
       445    1   4  -6   6  1695.17  1366.09   156.53 o
       446    2  -6   3   1   474.61   468.61    57.90 o
       446    1   3  -6   1   474.61   468.61    57.90 o
       447    2  -6   3   5   627.12   529.63    61.73 o
       447    1   3  -6   5   627.12   529.63    61.73 o
       448    2  -7   4   4  1293.49  1511.71   156.77 o
       448    1   4  -7   4  1293.49  1511.71   156.77 o
       449    2  -2   2   1   104.26   121.62     8.72 o
       449    1   2  -2   1   104.26   121.62     8.72 o
       450    2  -5   5   2   691.81   785.80    68.77 o
       450    1   5  -5   2   691.81   785.80    68.77 o
       451    2  -6   2   3   302.63   289.03    43.90 o
       451    1   2  -6   3   302.63   289.03    43.90 o
       452    2  -7   5   5  1911.70  1864.95   274.29 o
       452    1   5  -7   5  1911.70  1864.95   274.29 o
       453    2  -7   4   1   559.74   764.55   109.28 o
       453    1   4  -7   1   559.74   764.55   109.28 o
       454    2  -4   4   2   260.60   336.29    44.59 o
       454    1   4  -4   2   260.60   336.29    44.59 o
       455    2  -6   3   4   405.73   619.76    89.35 o
       455    1   3  -6   4   405.73   619.76    89.35 o
       456    2  -7   2   5   444.72   571.58    69.79 o
       456    1   2  -7   5   444.72   571.58    69.79 o
       457    2  -5   4   1   284.43   324.69    61.94 o
       457    1   4  -5   1   284.43   324.69    61.94 o
       458    2  -7   3   3   442.08   493.86    76.95 o
       458    1   3  -7   3   442.08   493.86    76.95 o
       459    2  -6   4   5   711.80   996.68   117.84 o
       459    1   4  -6   5   711.80   996.68   117.84 o
       460    2  -7   2   6   597.11   450.32    86.06 o
       460    1   2  -7   6   597.11   450.32    86.06 o
       461    2  -6   4   2   468.30   419.92    57.94 o
       461    1   4  -6   2   468.30   419.92    57.94 o
       462    2  -6   5   2   674.74  1049.10   159.13 o
       462    1   5  -6   2   674.74  1049.10   159.13 o
       463    2  -6   4   1   365.51   405.42    77.30 o
       463    1   4  -6   1   365.51   405.42    77.30 o
       464    2  -3   2   3    89.39    90.97    15.67 o
       464    1   2  -3   3    89.39    90.97    15.67 o
       465    2  -7   4   7  1218.51  1573.20   164.54 o
       465    1   4  -7   7  1218.51  1573.20   164.54 o
       466    2  -9   3   4  1091.60  1355.19   138.00 o
       466    1   3  -9   4  1091.60  1355.19   138.00 o
       467    2  -5   4   2   275.67   266.49    50.46 o
       467    1   4  -5   2   275.67   266.49    50.46 o
       468    2  -9   4   6  1705.55  1603.58   214.71 o
       468    1   4  -9   6  1705.55  1603.58   214.71 o
       469    2 -11   3   7  1919.84  2783.69   455.73 o
       469    1   3 -11   7  1919.84  2783.69   455.73 o
       470    2  -7   5   7  1336.47  1658.56   281.75 o
       470    1   5  -7   7  1336.47  1658.56   281.75 o
       471    2  -6   3   8   709.13   887.93   153.89 o
       471    1   3  -6   8   709.13   887.93   153.89 o
       472    2  -9   3   7  1293.47  1519.97   177.99 o
       472    1   3  -9   7  1293.47  1519.97   177.99 o
       473    2  -7   2   8   548.40   551.12   116.86 o
       473    1   2  -7   8   548.40   551.12   116.86 o
       474    2  -6   2   7   277.44   215.36    60.63 o
       474    1   2  -6   7   277.44   215.36    60.63 o
       475    2  -5   2   6   103.04   145.65    48.91 <
       475    1   2  -5   6   103.04   145.65    48.91 <
       476    2  -7   3   4   244.44   257.64    87.62 <
       476    1   3  -7   4   244.44   257.64    87.62 <
       477    2  -5   3   6   303.29   150.39    61.50 <
       477    1   3  -5   6   303.29   150.39    61.50 <
       478    2  -7   5   6   809.41   970.08   251.70 o
       478    1   5  -7   6   809.41   970.08   251.70 o
       479    2  -9   3   5   837.61   681.89   189.33 o
       479    1   3  -9   5   837.61   681.89   189.33 o
       480    2 -10   6   2  1500.18  1386.99   488.59 <
       480    1   6 -10   2  1500.18  1386.99   488.59 <
       481    2  -5   4   3   190.87   142.81    57.60 <
       481    1   4  -5   3   190.87   142.81    57.60 <
       482    2  -4   2   1    74.87    80.53    21.11 o
       482    1   2  -4   1    74.87    80.53    21.11 o
       483    2 -10   4   4  1219.96  1650.37   306.32 o
       483    1   4 -10   4  1219.96  1650.37   306.32 o
       484    2  -6   4   4   272.51   283.15    91.56 o
       484    1   4  -6   4   272.51   283.15    91.56 o
       485    2  -9   3   6   845.60   818.46   198.20 o
       485    1   3  -9   6   845.60   818.46   198.20 o
       486    2  -7   3   7   314.31   246.38   141.35 <
       486    1   3  -7   7   314.31   246.38   141.35 <
       487    2  -7   3   5   173.32   313.16    98.01 o
       487    1   3  -7   5   173.32   313.16    98.01 o
       488    2  -9   6   2  1147.80  1135.93   371.25 o
       488    1   6  -9   2  1147.80  1135.93   371.25 o
       489    2  -8   3   3   259.49   286.21   106.27 <
       489    1   3  -8   3   259.49   286.21   106.27 <
       490    2  -7   4   8   416.55   430.61   192.03 <
       490    1   4  -7   8   416.55   430.61   192.03 <
       491    2  -6   6   4   858.35  1417.35   237.28 o
       491    1   6  -6   4   858.35  1417.35   237.28 o
       492    1   6 -11   0  1430.44  2152.29   470.55 o
       493    2  -8   2   5   379.30   457.68   110.83 o
       493    1   2  -8   5   379.30   457.68   110.83 o
       494    2 -11   3   5  1181.81  1047.33   330.70 o
       494    1   3 -11   5  1181.81  1047.33   330.70 o
       495    2  -5   4   4   283.93   464.61    92.40 o
       495    1   4  -5   4   283.93   464.61    92.40 o
       496    2  -9   6   4  1233.84  1748.77   397.48 o
       496    1   6  -9   4  1233.84  1748.77   397.48 o
       497    2  -6   3   3   117.38   226.18    62.42 o
       497    1   3  -6   3   117.38   226.18    62.42 o
       498    2  -8   3  10   675.01   996.02   270.79 o
       498    1   3  -8  10   675.01   996.02   270.79 o
       499    2  -8   4   2   289.62   221.92   143.38 <
       499    1   4  -8   2   289.62   221.92   143.38 <
       500    2  -7   2   3    70.64    74.40    43.94 <
       500    1   2  -7   3    70.64    74.40    43.94 <
       501    2  -8   3   4   420.19   359.23   119.96 <
       501    1   3  -8   4   420.19   359.23   119.96 <
       502    2  -6   5   4   543.63   291.99   130.67 <
       502    1   5  -6   4   543.63   291.99   130.67 <
       503    2  -9   5   1   486.90   686.08   198.20 o
       503    1   5  -9   1   486.90   686.08   198.20 o
       504    2  -8   4   5   610.78   686.16   183.09 o
       504    1   4  -8   5   610.78   686.16   183.09 o
       505    2  -8   4   6   426.12   391.00   217.78 <
       505    1   4  -8   6   426.12   391.00   217.78 <
       506    2  -9   4   2   450.49   526.07   165.71 o
       506    1   4  -9   2   450.49   526.07   165.71 o
       507    2 -11   4   4   848.26   842.12   302.30 <
       507    1   4 -11   4   848.26   842.12   302.30 <
       508    2  -6   2   5    86.07    62.05    44.63 <
       508    1   2  -6   5    86.07    62.05    44.63 <
       509    2  -7   5   4   625.86   629.85   184.74 o
       509    1   5  -7   4   625.86   629.85   184.74 o
       510    2  -9   3   9   652.43   760.26   302.18 <
       510    1   3  -9   9   652.43   760.26   302.18 <
       511    2 -11   3   8  1221.59  1952.36   467.71 o
       511    1   3 -11   8  1221.59  1952.36   467.71 o
       512    2 -10   3   8   359.11   466.37   291.21 <
       512    1   3 -10   8   359.11   466.37   291.21 <
       513    2  -7   3   9   353.93   527.08   160.30 o
       513    1   3  -7   9   353.93   527.08   160.30 o
       514    2  -7   5   2   356.21   219.80   130.88 <
       514    1   5  -7   2   356.21   219.80   130.88 <
       515    2  -8   4   1   289.22   190.31   136.37 <
       515    1   4  -8   1   289.22   190.31   136.37 <
       516    2  -9   5   2   655.15   424.46   233.42 <
       516    1   5  -9   2   655.15   424.46   233.42 <
       517    2  -6   3   7   157.81   195.15   102.79 <
       517    1   3  -6   7   157.81   195.15   102.79 <
       518    2  -9   4   4   201.04   268.65   193.01 <
       518    1   4  -9   4   201.04   268.65   193.01 <
       519    2  -8   5   4   335.95   498.64   206.28 <
       519    1   5  -8   4   335.95   498.64   206.28 <
       520    2 -10   4   6   412.65   421.24   287.78 <
       520    1   4 -10   6   412.65   421.24   287.78 <
       521    2 -10   6   0   341.26   552.37   289.33 <
       521    1   6 -10   0   341.26   552.37   289.33 <
       522    2  -8   4   8   387.80   831.13   318.96 <
       522    1   4  -8   8   387.80   831.13   318.96 <
       523    2  -8   6   1   606.77  1038.81   352.87 <
       523    1   6  -8   1   606.77  1038.81   352.87 <
       524    2  -9   4   5   407.84   413.23   217.92 <
       524    1   4  -9   5   407.84   413.23   217.92 <
       525    2  -9   5   5   340.20   358.17   234.72 <
       525    1   5  -9   5   340.20   358.17   234.72 <
       526    2 -10   6   1   320.91   878.95   368.71 <
       526    1   6 -10   1   320.91   878.95   368.71 <
       527    2  -8   6   3   110.98   253.02   201.73 <
       527    1   6  -8   3   110.98   253.02   201.73 <
       528    2  -4   1   1  1451.06  1503.37    23.89 o
       528    1   1  -4   1  1451.06  1503.37    23.89 o
       529    2  -4   1  -1  1422.56  1782.12    26.90 o
       529    1   1  -4  -1  1422.56  1782.12    26.90 o
       530    2  -3   1  -1  1610.83  1522.80    23.56 o
       530    1   1  -3  -1  1610.83  1522.80    23.56 o
       531    2  -6   2   0  1929.77  1970.52    47.55 o
       531    1   2  -6   0  1929.77  1970.52    47.55 o
       532    2  -5   1  -2  1421.89  1475.09    31.08 o
       532    1   1  -5  -2  1421.89  1475.09    31.08 o
       533    2  -8   2   0  3806.62  3734.83    90.12 o
       533    1   2  -8   0  3806.62  3734.83    90.12 o
       534    2  -7   1   1  1799.08  1647.36    47.83 o
       534    1   1  -7   1  1799.08  1647.36    47.83 o
       535    2  -7   1  -1  1780.67  1878.35    49.15 o
       535    1   1  -7  -1  1780.67  1878.35    49.15 o
       536    2  -7   1   2  1523.36  1381.14    42.62 o
       536    1   1  -7   2  1523.36  1381.14    42.62 o
       537    2  -7   1  -2  1498.62  1553.31    50.29 o
       537    1   1  -7  -2  1498.62  1553.31    50.29 o
       538    2  -8   2  -6  2904.77  2724.14    80.94 o
       538    1   2  -8  -6  2904.77  2724.14    80.94 o
       539    2  -6   1  -3  1009.65  1068.34    33.47 o
       539    1   1  -6  -3  1009.65  1068.34    33.47 o
       540    2  -6   1   1   984.56   927.70    32.13 o
       540    1   1  -6   1   984.56   927.70    32.13 o
       541    2  -6   1  -1   980.58   957.66    33.34 o
       541    1   1  -6  -1   980.58   957.66    33.34 o
       542    2  -8   2  -2  1951.14  1951.33    78.59 o
       542    1   2  -8  -2  1951.14  1951.33    78.59 o
       543    2  -7   1  -4  1165.93  1038.91    42.69 o
       543    1   1  -7  -4  1165.93  1038.91    42.69 o
       544    2  -7   3  -2  1511.60  1556.14    54.57 o
       544    1   3  -7  -2  1511.60  1556.14    54.57 o
       545    2  -8   2   2  1946.63  1766.02    70.49 o
       545    1   2  -8   2  1946.63  1766.02    70.49 o
       546    2  -7   1  -3  1207.13  1281.91    54.10 o
       546    1   1  -7  -3  1207.13  1281.91    54.10 o
       547    2  -8   2  -4  1681.27  1583.35    71.26 o
       547    1   2  -8  -4  1681.27  1583.35    71.26 o
       548    2  -6   0  -2   791.90   798.16    29.42 o
       548    1   0  -6  -2   791.90   798.16    29.42 o
       549    2 -10   0  -2  2810.65  2479.25   118.38 o
       549    1   0 -10  -2  2810.65  2479.25   118.38 o
       550    2  -9   1  -2  1448.08  1420.64    78.24 o
       550    1   1  -9  -2  1448.08  1420.64    78.24 o
       551    2  -4   1  -2   395.98   487.13    17.77 o
       551    1   1  -4  -2   395.98   487.13    17.77 o
       552    1   2  -7   0   883.16   874.56    44.88 o
       553    2  -9   1   2  1458.53  1513.42    81.50 o
       553    1   1  -9   2  1458.53  1513.42    81.50 o
       554    2  -9   1  -1  1203.21  1104.13   125.84 o
       554    1   1  -9  -1  1203.21  1104.13   125.84 o
       555    2  -9   1   1  1206.84  1227.52    77.59 o
       555    1   1  -9   1  1206.84  1227.52    77.59 o
       556    2  -5   1   1   351.44   338.77    18.48 o
       556    1   1  -5   1   351.44   338.77    18.48 o
       557    2  -5   1  -1   349.60   371.98    20.88 o
       557    1   1  -5  -1   349.60   371.98    20.88 o
       558    2  -5   1  -3   366.18   387.67    30.13 o
       558    1   1  -5  -3   366.18   387.67    30.13 o
       559    2  -6   1  -4   340.96   279.81    38.79 o
       559    1   1  -6  -4   340.96   279.81    38.79 o
       560    2  -9   1  -5   847.33   714.41   110.36 o
       560    1   1  -9  -5   847.33   714.41   110.36 o
       561    2  -5   2  -1   289.50   265.63    19.35 o
       561    1   2  -5  -1   289.50   265.63    19.35 o
       562    2  -4   1   0   221.60   279.41    15.67 o
       563    2  -9   3  -1  1185.63  1100.94   134.09 o
       563    1   3  -9  -1  1185.63  1100.94   134.09 o
       564    2  -9   3   1  1186.43  1042.70   126.04 o
       564    1   3  -9   1  1186.43  1042.70   126.04 o
       565    2  -6   1   0   302.86   347.01    23.79 o
       566    2  -9   1  -3   975.59   756.08   118.80 o
       566    1   1  -9  -3   975.59   756.08   118.80 o
       567    2 -11   3  -1  1971.13  2540.35   288.08 o
       567    1   3 -11  -1  1971.13  2540.35   288.08 o
       568    1   0  -4  -1   199.08   219.10    12.26 o
       569    2  -9   2  -4   783.58   845.05    76.07 o
       569    1   2  -9  -4   783.58   845.05    76.07 o
       570    2  -6   1   2   198.29   251.42    22.36 o
       570    1   1  -6   2   198.29   251.42    22.36 o
       571    2  -9   1  -4   505.12   515.51    97.15 o
       571    1   1  -9  -4   505.12   515.51    97.15 o
       572    2  -7   2  -2   427.67   373.10    32.89 o
       572    1   2  -7  -2   427.67   373.10    32.89 o
       573    2  -9   3  -4  1088.73   692.38   127.35 o
       573    1   3  -9  -4  1088.73   692.38   127.35 o
       574    2 -11   3   1  1972.32  2173.62   257.19 o
       574    1   3 -11   1  1972.32  2173.62   257.19 o
       575    2  -6   1  -2   198.58   110.01    40.00 <
       575    1   1  -6  -2   198.58   110.01    40.00 <
       576    2  -5   2  -2   411.27   208.81    27.11 o
       576    1   2  -5  -2   411.27   208.81    27.11 o
       577    2 -11   3  -7  1910.53  2211.86   272.76 o
       577    1   3 -11  -7  1910.53  2211.86   272.76 o
       578    2  -9   3  -3   850.70   739.23   117.72 o
       578    1   3  -9  -3   850.70   739.23   117.72 o
       579    2  -6   2  -3   301.73   192.32    38.47 o
       579    1   2  -6  -3   301.73   192.32    38.47 o
       580    2  -9   2  -2   673.40   492.77   134.29 o
       580    1   2  -9  -2   673.40   492.77   134.29 o
       581    2  -6   2  -1   240.26   198.01    34.16 o
       581    1   2  -6  -1   240.26   198.01    34.16 o
       582    2  -9   3  -5   835.89   773.26   114.16 o
       582    1   3  -9  -5   835.89   773.26   114.16 o
       583    2  -9   2   2   674.07   611.62   107.01 o
       583    1   2  -9   2   674.07   611.62   107.01 o
       584    2  -7   0  -2   209.12   167.07    34.13 o
       585    2 -12   2  -4  1682.10  1984.95   320.08 o
       585    1   2 -12  -4  1682.10  1984.95   320.08 o
       586    2  -9   3  -2   521.96   548.19   121.29 o
       586    1   3  -9  -2   521.96   548.19   121.29 o
       587    2  -8   0  -2   270.40   227.79    54.56 o
       587    1   0  -8  -2   270.40   227.79    54.56 o
       588    2  -8   2  -5   378.04   324.70    74.76 o
       588    1   2  -8  -5   378.04   324.70    74.76 o
       589    2 -11   1  -2   582.49   638.05   183.20 o
       589    1   1 -11  -2   582.49   638.05   183.20 o
       590    2  -8   1   1   253.75   176.70    62.59 <
       590    1   1  -8   1   253.75   176.70    62.59 <
       591    2 -10   4  -4  1219.55  1098.06   132.60 o
       591    1   4 -10  -4  1219.55  1098.06   132.60 o
       592    2 -12   2  -2  1346.00  1534.18   257.22 o
       592    1   2 -12  -2  1346.00  1534.18   257.22 o
       593    2 -10   4  -2   999.09  1206.32   214.82 o
       593    1   4 -10  -2   999.09  1206.32   214.82 o
       594    2 -11   3  -3   969.50  1569.24   285.40 o
       594    1   3 -11  -3   969.50  1569.24   285.40 o
       595    2  -8   1  -1   253.53   241.27    74.99 o
       595    1   1  -8  -1   253.53   241.27    74.99 o
       596    2 -11   3  -5  1180.05  1145.22   240.23 o
       596    1   3 -11  -5  1180.05  1145.22   240.23 o
       597    1   2  -5   0    89.75   104.46    20.68 o
       598    2  -7   2  -1   164.86   251.43    65.36 o
       598    1   2  -7  -1   164.86   251.43    65.36 o
       599    2 -12   2   4  1684.84  2070.71   209.49 o
       599    1   2 -12   4  1684.84  2070.71   209.49 o
       600    2 -11   1   1   856.39   780.68   217.99 o
       600    1   1 -11   1   856.39   780.68   217.99 o
       601    2 -11   1  -4   601.02   874.39   176.10 o
       601    1   1 -11  -4   601.02   874.39   176.10 o
       602    2 -12   2   2  1345.94  1875.37   352.52 o
       602    1   2 -12   2  1345.94  1875.37   352.52 o
       603    2  -8   1  -5   196.46    91.76    49.79 <
       603    1   1  -8  -5   196.46    91.76    49.79 <
       604    2  -7   3  -1   146.92   212.48    52.25 o
       604    1   3  -7  -1   146.92   212.48    52.25 o
       605    2 -11   1   2   583.25   787.56   176.24 o
       605    1   1 -11   2   583.25   787.56   176.24 o
       606    2 -13   1   1  1468.30  2039.60   416.05 o
       606    1   1 -13   1  1468.30  2039.60   416.05 o
       607    2 -13   1  -1  1467.11  1978.05   391.74 o
       607    1   1 -13  -1  1467.11  1978.05   391.74 o
       608    2  -9   4  -2   450.48   326.93   115.94 <
       608    1   4  -9  -2   450.48   326.93   115.94 <
       609    2 -11   1  -3   677.59   762.46   184.71 o
       609    1   1 -11  -3   677.59   762.46   184.71 o
       610    2  -9   4  -1   465.78   687.02    94.81 o
       610    1   4  -9  -1   465.78   687.02    94.81 o
       611    2  -8   3  -3   259.34   166.90    84.75 <
       611    1   3  -8  -3   259.34   166.90    84.75 <
       612    2 -11   4  -4   847.64  1047.30   251.45 o
       612    1   4 -11  -4   847.64  1047.30   251.45 o
       613    2 -11   1  -1   855.79   720.50   194.74 o
       613    1   1 -11  -1   855.79   720.50   194.74 o
       614    2 -11   3  -2   623.35  1090.83   261.03 o
       614    1   3 -11  -2   623.35  1090.83   261.03 o
       615    2  -8   1   2   197.46   206.47    61.57 o
       615    1   1  -8   2   197.46   206.47    61.57 o
       616    2 -12   1  -3   452.88   494.84   253.83 <
       616    1   1 -12  -3   452.88   494.84   253.83 <
       617    2 -12   2   0   709.45   865.18   312.55 <
       617    1   2 -12   0   709.45   865.18   312.55 <
       618    1   2 -11   0   670.38   737.88   229.49 o
       619    2  -8   1  -2   197.53   163.44    59.93 <
       619    1   1  -8  -2   197.53   163.44    59.93 <
       620    2 -11   1  -5   452.68   368.01   170.63 <
       620    1   1 -11  -5   452.68   368.01   170.63 <
       621    2  -9   2  -5   133.62   153.15    81.48 <
       621    1   2  -9  -5   133.62   153.15    81.48 <
       622    2 -12   4  -4   651.43  1006.38   348.29 <
       622    1   4 -12  -4   651.43  1006.38   348.29 <
       623    2 -13   1  -5   811.48   655.12   324.19 <
       623    1   1 -13  -5   811.48   655.12   324.19 <
       624    2 -12   2  -6   598.10   851.04   277.00 o
       624    1   2 -12  -6   598.10   851.04   277.00 o
       625    2 -11   4  -5   443.78   415.75   288.76 <
       625    1   4 -11  -5   443.78   415.75   288.76 <
       626    2  -9   2  -1   157.20   200.01   106.64 <
       626    1   2  -9  -1   157.20   200.01   106.64 <
       627    2 -14   0  -4   737.53   933.32   368.94 <
       627    1   0 -14  -4   737.53   933.32   368.94 <
       628    2 -12   2  -8   592.41   726.46   305.55 <
       628    1   2 -12  -8   592.41   726.46   305.55 <
       629    2 -11   2  -6   449.27   710.91   227.77 o
       629    1   2 -11  -6   449.27   710.91   227.77 o
       630    2 -10   4   0   430.54   640.55   165.25 o
       630    1   4 -10   0   430.54   640.55   165.25 o
       631    2 -11   4  -2   845.74  1024.46   299.91 o
       631    1   4 -11  -2   845.74  1024.46   299.91 o
       632    2 -13   1   2   263.25   484.00   427.71 <
       632    1   1 -13   2   263.25   484.00   427.71 <
       633    2 -13   5  -5  1331.70  1421.45   543.57 <
       633    1   5 -13  -5  1331.70  1421.45   543.57 <
       634    2 -11   3   2   623.67   629.61   256.67 <
       634    1   3 -11   2   623.67   629.61   256.67 <
       635    2  -7   2   1   164.81   140.65    44.85 o
       635    1   2  -7   1   164.81   140.65    44.85 o
       636    2  -8   1  -3    97.67    77.19    71.97 <
       636    1   1  -8  -3    97.67    77.19    71.97 <
       637    2 -12   1  -5   336.80   321.03   208.78 <
       637    1   1 -12  -5   336.80   321.03   208.78 <
       638    2 -13   1  -3   486.69   528.57   338.01 <
       638    1   1 -13  -3   486.69   528.57   338.01 <
       639    2 -14   1  -1   624.28   487.48   443.75 <
       639    1   1 -14  -1   624.28   487.48   443.75 <
       640    2 -12   1   1   376.33   472.40   261.43 <
       640    1   1 -12   1   376.33   472.40   261.43 <
       641    2 -14   2  -4   702.45  1352.99   459.55 <
       641    1   2 -14  -4   702.45  1352.99   459.55 <
       642    2 -12   4  -2   371.48   572.72   307.45 <
       642    1   4 -12  -2   371.48   572.72   307.45 <
       643    2 -11   2  -7   210.38   289.61   157.75 <
       643    1   2 -11  -7   210.38   289.61   157.75 <
       644    2 -14   0  -2   449.42   667.08   402.25 <
       644    1   0 -14  -2   449.42   667.08   402.25 <
       645    2 -11   2  -8   128.29   200.54   157.12 <
       645    1   2 -11  -8   128.29   200.54   157.12 <
       646    2 -13   3  -7   460.79   543.81   386.66 <
       646    1   3 -13  -7   460.79   543.81   386.66 <
       647    2 -13   3  -3   392.98   467.97   407.30 <
       647    1   3 -13  -3   392.98   467.97   407.30 <
       648    2 -11   4  -3   242.96   464.65   272.82 <
       648    1   4 -11  -3   242.96   464.65   272.82 <
       649    2 -12   3  -1   292.74   372.76   279.90 <
       649    1   3 -12  -1   292.74   372.76   279.90 <
       650    1   4 -13   0   430.71  1194.80   487.27 <
       651    2 -13   2   5   166.70   404.43   321.20 <
       651    1   2 -13   5   166.70   404.43   321.20 <
       652    2  -2  -3  -4  1432.36  1529.59    17.89 o
       652    1  -3  -2  -4  1432.36  1529.59    17.89 o
       653    2  -4  -4  -6  3219.89  3872.67    52.64 o
       653    1  -4  -4  -6  3219.89  3872.67    52.64 o
       654    2  -2  -3  -2   869.44   812.94    12.22 o
       654    1  -3  -2  -2   869.44   812.94    12.22 o
       655    2  -2  -2  -2   680.26   699.32    11.91 o
       655    1  -2  -2  -2   680.26   699.32    11.91 o
       656    2  -3  -3  -4   740.46   899.61    19.98 o
       656    1  -3  -3  -4   740.46   899.61    19.98 o
       657    2  -3  -4  -1   780.37   772.83    21.56 o
       657    1  -4  -3  -1   780.37   772.83    21.56 o
       658    2  -3  -3  -2   456.49   498.23    14.88 o
       658    1  -3  -3  -2   456.49   498.23    14.88 o
       659    2  -4  -5  -2  1127.83  1107.31    42.16 o
       659    1  -5  -4  -2  1127.83  1107.31    42.16 o
       660    2  -1  -1  -1   516.90   475.05    11.68 o
       660    1  -1  -1  -1   516.90   475.05    11.68 o
       661    2  -4  -5  -4   942.53   838.00    58.69 o
       661    1  -5  -4  -4   942.53   838.00    58.69 o
       662    2  -5  -7  -3  4740.19  5218.53   172.51 o
       662    1  -7  -5  -3  4740.19  5218.53   172.51 o
       663    2  -3  -4  -2   370.15   342.59    25.14 o
       663    1  -4  -3  -2   370.15   342.59    25.14 o
       664    2  -5  -6  -7  1702.58  1949.78    94.97 o
       664    1  -6  -5  -7  1702.58  1949.78    94.97 o
       665    2  -5  -5  -2   691.81   601.76    41.16 o
       665    1  -5  -5  -2   691.81   601.76    41.16 o
       666    2  -4  -6  -6  1235.39  1027.68    69.97 o
       666    1  -6  -4  -6  1235.39  1027.68    69.97 o
       667    2  -4  -4  -1   324.82   315.29    28.52 o
       667    1  -4  -4  -1   324.82   315.29    28.52 o
       668    2  -2  -2  -3   150.68   139.78     9.62 o
       668    1  -2  -2  -3   150.68   139.78     9.62 o
       669    2  -3  -4  -3   211.47   192.45    24.87 o
       669    1  -4  -3  -3   211.47   192.45    24.87 o
       670    2  -6  -6  -5  1376.33  1280.91   129.20 o
       670    1  -6  -6  -5  1376.33  1280.91   129.20 o
       671    2  -6  -5  -2   674.36   659.42    66.53 o
       671    1  -5  -6  -2   674.36   659.42    66.53 o
       672    2  -4  -5  -5   363.08   381.77    55.76 o
       672    1  -5  -4  -5   363.08   381.77    55.76 o
       673    2  -3  -4  -4   201.13   183.93    15.71 o
       673    1  -4  -3  -4   201.13   183.93    15.71 o
       674    2  -5  -4  -2   275.72   351.22    23.65 o
       674    1  -4  -5  -2   275.72   351.22    23.65 o
       675    2  -2  -3  -3   104.93   104.43     8.05 o
       675    1  -3  -2  -3   104.93   104.43     8.05 o
       676    2  -4  -4  -5   282.61   272.98    20.46 o
       676    1  -4  -4  -5   282.61   272.98    20.46 o
       677    2  -5  -5  -8   769.20   642.42    77.96 o
       677    1  -5  -5  -8   769.20   642.42    77.96 o
       678    2  -4  -4  -2   260.60   249.24    30.47 o
       678    1  -4  -4  -2   260.60   249.24    30.47 o
       679    2  -6  -6  -2  1098.14  1108.37   116.50 o
       679    1  -6  -6  -2  1098.14  1108.37   116.50 o
       680    2  -2  -2  -1   104.26   124.96     8.30 o
       680    1  -2  -2  -1   104.26   124.96     8.30 o
       681    2  -5  -7  -9  2649.77  3055.84   224.74 o
       681    1  -7  -5  -9  2649.77  3055.84   224.74 o
       682    2  -6  -5  -4   543.43   572.72    82.22 o
       682    1  -5  -6  -4   543.43   572.72    82.22 o
       683    2  -5  -4  -4   284.17   300.91    39.15 o
       683    1  -4  -5  -4   284.17   300.91    39.15 o
       684    2  -6  -5  -8   693.72   668.93    86.50 o
       684    1  -5  -6  -8   693.72   668.93    86.50 o
       685    2  -7  -6  -6  1297.58  1311.94   109.11 o
       685    1  -6  -7  -6  1297.58  1311.94   109.11 o
       686    2  -6  -6  -8  1060.53  1038.74    98.41 o
       686    1  -6  -6  -8  1060.53  1038.74    98.41 o
       687    2  -4  -6  -8  1085.78   940.22   102.87 o
       687    1  -6  -4  -8  1085.78   940.22   102.87 o
       688    2  -5  -5  -1   416.83   359.47    53.31 o
       688    1  -5  -5  -1   416.83   359.47    53.31 o
       689    2  -6  -6  -4   858.35   833.89   125.38 o
       689    1  -6  -6  -4   858.35   833.89   125.38 o
       690    2  -6  -6  -6   782.11   719.07    81.40 o
       690    1  -6  -6  -6   782.11   719.07    81.40 o
       691    2  -7  -6  -5   806.45   942.95   120.42 o
       691    1  -6  -7  -5   806.45   942.95   120.42 o
       692    2  -5  -6  -1   476.52   573.10    54.33 o
       692    1  -6  -5  -1   476.52   573.10    54.33 o
       693    2  -5  -4  -3   190.80   136.53    31.74 o
       693    1  -4  -5  -3   190.80   136.53    31.74 o
       694    2  -3  -3  -1    68.95    72.22    14.14 o
       694    1  -3  -3  -1    68.95    72.22    14.14 o
       695    2  -5  -7  -5  1475.38  1640.66   167.49 o
       695    1  -7  -5  -5  1475.38  1640.66   167.49 o
       696    2  -6  -5  -7   388.18   398.42    72.78 o
       696    1  -5  -6  -7   388.18   398.42    72.78 o
       697    2  -4  -4  -3   110.44   144.18    27.62 o
       697    1  -4  -4  -3   110.44   144.18    27.62 o
       698    2  -6  -6  -1   528.86   599.49    69.61 o
       698    1  -6  -6  -1   528.86   599.49    69.61 o
       699    2  -4  -6  -7   394.36   348.36    75.63 o
       699    1  -6  -4  -7   394.36   348.36    75.63 o
       700    2  -5  -5  -4   200.22   159.18    44.58 o
       700    1  -5  -5  -4   200.22   159.18    44.58 o
       701    2  -4  -6  -5   353.98   287.02    76.38 o
       701    1  -6  -4  -5   353.98   287.02    76.38 o
       702    2  -5  -6  -9   452.51   410.99    88.02 o
       702    1  -6  -5  -9   452.51   410.99    88.02 o
       703    2  -8  -7  -8   644.25   886.45   232.10 o
       703    1  -7  -8  -8   644.25   886.45   232.10 o
       704    1  -6  -5   0   358.45   356.42    73.72 o
       705    2  -9  -7  -3   840.09  1087.99   257.09 o
       705    1  -7  -9  -3   840.09  1087.99   257.09 o
       706    2  -5  -7  -7   636.72   957.08   191.33 o
       706    1  -7  -5  -7   636.72   957.08   191.33 o
       707    2  -4  -5  -3   100.83   139.40    36.97 o
       707    1  -5  -4  -3   100.83   139.40    36.97 o
       708    2  -6  -7  -4   529.83   922.52   182.55 o
       708    1  -7  -6  -4   529.83   922.52   182.55 o
       709    2  -4  -6  -4   291.90   199.15    70.22 <
       709    1  -6  -4  -4   291.90   199.15    70.22 <
       710    2  -5  -6  -6   306.60   299.46    91.06 o
       710    1  -6  -5  -6   306.60   299.46    91.06 o
       711    2  -5  -6  -4   362.23   348.53    84.41 o
       711    1  -6  -5  -4   362.23   348.53    84.41 o
       712    2  -4  -5   0   132.70   140.21    39.63 o
       713    2  -6  -7 -10   601.00   626.82   191.91 o
       713    1  -7  -6 -10   601.00   626.82   191.91 o
       714    2  -7  -7  -9   666.20   622.85   202.03 o
       714    1  -7  -7  -9   666.20   622.85   202.03 o
       715    2  -6  -7  -3   327.17   508.56   138.01 o
       715    1  -7  -6  -3   327.17   508.56   138.01 o
       716    2  -9  -7  -5   397.44   542.13   215.85 <
       716    1  -7  -9  -5   397.44   542.13   215.85 <
       717    2  -7  -6  -9   312.97   472.13   142.38 o
       717    1  -6  -7  -9   312.97   472.13   142.38 o
       718    2  -7  -7  -8   658.74   694.19   190.51 o
       718    1  -7  -7  -8   658.74   694.19   190.51 o
       719    2  -7  -6  -3   125.14   109.60    89.38 <
       719    1  -6  -7  -3   125.14   109.60    89.38 <
       720    2  -6  -7  -6   369.14   472.46   187.24 <
       720    1  -7  -6  -6   369.14   472.46   187.24 <
       721    2  -5  -5  -7   134.98   225.01    67.83 o
       721    1  -5  -5  -7   134.98   225.01    67.83 o
       722    2  -6  -7  -7   286.76   488.10   186.46 <
       722    1  -7  -6  -7   286.76   488.10   186.46 <
       723    2  -6  -7  -2   315.99   336.44   172.13 <
       723    1  -7  -6  -2   315.99   336.44   172.13 <
       724    2  -4  -5  -1    72.92    57.21    32.19 <
       724    1  -5  -4  -1    72.92    57.21    32.19 <
       725    2  -6  -7   0   425.94   551.03   201.90 <
       726    2  -5  -6  -2   273.53   159.73    84.00 <
       726    1  -6  -5  -2   273.53   159.73    84.00 <
       727    2  -6  -5  -5    88.51    62.80    47.59 <
       727    1  -5  -6  -5    88.51    62.80    47.59 <
       728    2  -7  -7 -10   359.95   326.32   195.01 <
       728    1  -7  -7 -10   359.95   326.32   195.01 <
       729    2  -6  -7  -5   290.99   394.01   177.32 <
       729    1  -7  -6  -5   290.99   394.01   177.32 <
       730    2  -5  -7  -6   326.07   352.63   132.05 <
       730    1  -7  -5  -6   326.07   352.63   132.05 <
       731    2  -9  -7  -6   450.03   485.32   236.03 <
       731    1  -7  -9  -6   450.03   485.32   236.03 <
       732    2  -8  -6  -4   272.42   286.96   108.26 <
       732    1  -6  -8  -4   272.42   286.96   108.26 <
       733    2  -7  -7  -2   325.35   370.01   155.66 <
       733    1  -7  -7  -2   325.35   370.01   155.66 <
       734    2  -8  -7  -2   291.12   292.80   165.64 <
       734    1  -7  -8  -2   291.12   292.80   165.64 <
       735    2  -6  -7  -9   192.81   236.31   145.01 <
       735    1  -7  -6  -9   192.81   236.31   145.01 <
       736    2  -8  -7 -12   300.23   314.93   218.21 <
       736    1  -7  -8 -12   300.23   314.93   218.21 <
       737    2  -8  -7  -6   188.11   441.67   212.36 <
       737    1  -7  -8  -6   188.11   441.67   212.36 <
       738    2  -5  -7  -8   158.61   228.84   154.08 <
       738    1  -7  -5  -8   158.61   228.84   154.08 <
       739    2  -2  -2   6 11950.20 10479.30   114.46 o
       739    1  -2  -2   6 11950.20 10479.30   114.46 o
       740    2  -1  -2   2   581.57   583.72     8.95 o
       740    1  -2  -1   2   581.57   583.72     8.95 o
       741    2  -1  -2   1   429.81   411.62     6.59 o
       741    1  -2  -1   1   429.81   411.62     6.59 o
       742    2  -2  -3   2   873.30   731.10    16.76 o
       742    1  -3  -2   2   873.30   731.10    16.76 o
       743    2  -1  -1   3   246.72   239.29     5.24 o
       743    1  -1  -1   3   246.72   239.29     5.24 o
       744    2  -1  -3   1  1190.73  1007.24    26.67 o
       744    1  -3  -1   1  1190.73  1007.24    26.67 o
       745    2  -3  -2   5   751.29   656.16    18.28 o
       745    1  -2  -3   5   751.29   656.16    18.28 o
       746    2  -3  -5   3  5780.23  5391.42   129.49 o
       746    1  -5  -3   3  5780.23  5391.42   129.49 o
       747    2  -2  -3   4  1449.17  1365.93    35.67 o
       747    1  -3  -2   4  1449.17  1365.93    35.67 o
       748    2  -3  -3   4   740.45   658.73    24.20 o
       748    1  -3  -3   4   740.45   658.73    24.20 o
       749    2  -4  -4   6  3219.88  3176.22    97.59 o
       749    1  -4  -4   6  3219.88  3176.22    97.59 o
       750    2  -2  -2   3   150.68   155.65     7.84 o
       750    1  -2  -2   3   150.68   155.65     7.84 o
       751    2  -1  -1   2    60.45    64.74     3.49 o
       751    1  -1  -1   2    60.45    64.74     3.49 o
       752    2  -3  -5   5  3136.61  2763.93   184.83 o
       752    1  -5  -3   5  3136.61  2763.93   184.83 o
       753    2  -3  -4   2   369.75   309.58    32.27 o
       753    1  -4  -3   2   369.75   309.58    32.27 o
       754    2  -5  -7   3  4745.73  4981.42   228.93 o
       754    1  -7  -5   3  4745.73  4981.42   228.93 o
       755    2  -3  -3   6   616.35   549.58    41.99 o
       755    1  -3  -3   6   616.35   549.58    41.99 o
       756    2  -3  -4   7  2296.22  2373.17   193.22 o
       756    1  -4  -3   7  2296.22  2373.17   193.22 o
       757    2  -4  -3   8   967.85   767.42    72.81 o
       757    1  -3  -4   8   967.85   767.42    72.81 o
       758    2  -4  -3   7   651.82   528.39    65.72 o
       758    1  -3  -4   7   651.82   528.39    65.72 o
       759    2  -5  -3  11  2402.15  2340.64   177.99 o
       759    1  -3  -5  11  2402.15  2340.64   177.99 o
       760    2  -4  -5   4   944.45   991.08   109.76 o
       760    1  -5  -4   4   944.45   991.08   109.76 o
       761    2  -5  -3   9  1202.41  1010.56   106.81 o
       761    1  -3  -5   9  1202.41  1010.56   106.81 o
       762    2  -2  -5   2  1537.11  1158.16   132.57 o
       762    1  -5  -2   2  1537.11  1158.16   132.57 o
       763    2  -5  -4  11  2528.14  3348.53   385.75 o
       763    1  -4  -5  11  2528.14  3348.53   385.75 o
       764    2  -2  -3   3   104.95   112.61    19.35 o
       764    1  -3  -2   3   104.95   112.61    19.35 o
       765    2  -3  -5   2   695.42   468.46    49.63 o
       765    1  -5  -3   2   695.42   468.46    49.63 o
       766    2  -3  -4   4   200.95   274.38    61.14 o
       766    1  -4  -3   4   200.95   274.38    61.14 o
       767    2  -5  -6   7  1707.08  2165.56   334.23 o
       767    1  -6  -5   7  1707.08  2165.56   334.23 o
       768    2  -2  -2   4    41.12    46.52    10.87 o
       768    1  -2  -2   4    41.12    46.52    10.87 o
       769    2  -5  -4   9   957.51  1031.23   203.42 o
       769    1  -4  -5   9   957.51  1031.23   203.42 o
       770    2  -3  -4   3   211.29   197.43    36.35 o
       770    1  -4  -3   3   211.29   197.43    36.35 o
       771    2  -4  -4   5   282.61   155.68    43.27 o
       771    1  -4  -4   5   282.61   155.68    43.27 o
       772    2  -2  -5   4  1415.22  1011.89   230.59 o
       772    1  -5  -2   4  1415.22  1011.89   230.59 o
       773    2  -4  -3   6   167.17   174.45    46.39 o
       773    1  -3  -4   6   167.17   174.45    46.39 o
       774    2  -3  -6   5  1089.94  1556.29   333.21 o
       774    1  -6  -3   5  1089.94  1556.29   333.21 o
       775    2  -4  -4   8   733.30   690.16   202.22 o
       775    1  -4  -4   8   733.30   690.16   202.22 o
       776    2  -3  -6   2   637.07   874.86   170.88 o
       776    1  -6  -3   2   637.07   874.86   170.88 o
       777    2  -4  -5   8  1083.66  1070.07   249.70 o
       777    1  -5  -4   8  1083.66  1070.07   249.70 o
       778    2  -3  -3   5   170.54   110.23    30.66 o
       778    1  -3  -3   5   170.54   110.23    30.66 o
       779    2  -5  -7   5  1474.89  1447.56   385.22 o
       779    1  -7  -5   5  1474.89  1447.56   385.22 o
       780    2  -6  -6  11  1265.12  1794.37   577.83 o
       780    1  -6  -6  11  1265.12  1794.37   577.83 o
       781    2  -3  -2   9   371.47   555.03   129.30 o
       781    1  -2  -3   9   371.47   555.03   129.30 o
       782    2  -6  -4  12  1122.36  1150.48   307.78 o
       782    1  -4  -6  12  1122.36  1150.48   307.78 o
       783    2  -4  -6   6  1234.65  1122.77   226.21 o
       783    1  -6  -4   6  1234.65  1122.77   226.21 o
       784    2  -4  -5   5   363.06   429.84   125.43 o
       784    1  -5  -4   5   363.06   429.84   125.43 o
       785    2  -7  -5  12  1662.96  1558.62   487.08 o
       785    1  -5  -7  12  1662.96  1558.62   487.08 o
       786    2  -6  -6   8  1060.53   800.37   273.96 <
       786    1  -6  -6   8  1060.53   800.37   273.96 <
       787    2  -3  -2  10   427.26   612.53   174.88 o
       787    1  -2  -3  10   427.26   612.53   174.88 o
       788    2  -5  -5   8   769.20  1018.63   256.12 o
       788    1  -5  -5   8   769.20  1018.63   256.12 o
       789    2  -5  -3  12   695.36  1111.79   233.62 o
       789    1  -3  -5  12   695.36  1111.79   233.62 o
       790    2  -3  -5   7   844.23   777.53   227.93 o
       790    1  -5  -3   7   844.23   777.53   227.93 o
       791    2  -4  -3   9   324.03   292.22   130.46 <
       791    1  -3  -4   9   324.03   292.22   130.46 <
       792    2  -4  -5   3   100.81   109.57    61.30 <
       792    1  -5  -4   3   100.81   109.57    61.30 <
       793    2  -7  -6  11  1128.26  1449.31   641.75 <
       793    1  -6  -7  11  1128.26  1449.31   641.75 <
       794    2  -3  -2   8   158.46   220.05    58.27 o
       794    1  -2  -3   8   158.46   220.05    58.27 o
       795    2  -4  -6   4   291.91   348.21   182.80 <
       795    1  -6  -4   4   291.91   348.21   182.80 <
       796    2  -6  -8   7   994.70   827.16   487.47 <
       796    1  -8  -6   7   994.70   827.16   487.47 <
       797    2  -5  -6   4   362.15   394.42   150.68 <
       797    1  -6  -5   4   362.15   394.42   150.68 <
       798    2  -5  -4   8   247.21   233.92   171.47 <
       798    1  -4  -5   8   247.21   233.92   171.47 <
       799    2  -6  -5  10   385.25   880.27   319.72 <
       799    1  -5  -6  10   385.25   880.27   319.72 <
       800    2  -7  -7   9   666.20   771.65   493.20 <
       800    1  -7  -7   9   666.20   771.65   493.20 <
       801    2  -4  -5   9   273.61   536.79   294.81 <
       801    1  -5  -4   9   273.61   536.79   294.81 <
       802    2  -6  -6  10   539.13   556.22   378.64 <
       802    1  -6  -6  10   539.13   556.22   378.64 <
       803    2  -3  -3   8   107.99   357.95   123.66 <
       803    1  -3  -3   8   107.99   357.95   123.66 <
       804    2  -4   0   6  7768.32  8656.93    53.63 o
       804    1   0  -4   6  7768.32  8656.93    53.63 o
       805    2  -6   0   6  5289.72  5249.07    70.64 o
       805    1   0  -6   6  5289.72  5249.07    70.64 o
       806    2  -2   0   2  1513.62  1693.64    20.62 o
       806    1   0  -2   2  1513.62  1693.64    20.62 o
       807    2  -4  -1   5  1153.94  1187.57    22.81 o
       807    1  -1  -4   5  1153.94  1187.57    22.81 o
       808    2  -4  -1   3   981.90  1000.21    18.71 o
       808    1  -1  -4   3   981.90  1000.21    18.71 o
       809    2  -5  -1   4   860.93   866.71    23.80 o
       809    1  -1  -5   4   860.93   866.71    23.80 o
       810    1   0  -6   5  1090.53  1068.47    35.25 o
       811    2  -7   1   5  1765.98  1607.08    50.73 o
       811    1   1  -7   5  1765.98  1607.08    50.73 o
       812    2  -5  -1   5   847.92   864.91    25.69 o
       812    1  -1  -5   5   847.92   864.91    25.69 o
       813    2  -7  -1   5  1765.76  1653.75    55.52 o
       813    1  -1  -7   5  1765.76  1653.75    55.52 o
       814    2  -4  -1   4   468.72   527.23    16.39 o
       814    1  -1  -4   4   468.72   527.23    16.39 o
       815    2  -8  -2   6  2939.28  3078.16   103.97 o
       815    1  -2  -8   6  2939.28  3078.16   103.97 o
       816    1   0  -4   3   437.52   432.23    14.28 o
       817    2  -3  -1   4   306.81   314.29    13.49 o
       817    1  -1  -3   4   306.81   314.29    13.49 o
       818    2  -7  -1   7  1505.23  1660.01    76.72 o
       818    1  -1  -7   7  1505.23  1660.01    76.72 o
       819    2  -7   1   7  1505.43  1420.51    66.94 o
       819    1   1  -7   7  1505.43  1420.51    66.94 o
       820    1   0  -6   7   796.29   760.54    44.92 o
       821    2  -6  -1   5   552.70   424.08    43.28 o
       821    1  -1  -6   5   552.70   424.08    43.28 o
       822    2  -5   0   4   285.24   268.77    16.33 o
       823    2  -5   1   6   384.38   434.79    32.30 o
       823    1   1  -5   6   384.38   434.79    32.30 o
       824    2  -6   1   5   552.72   511.71    39.15 o
       824    1   1  -6   5   552.72   511.71    39.15 o
       825    2  -7   1   8  1231.40  1141.66   110.53 o
       825    1   1  -7   8  1231.40  1141.66   110.53 o
       826    2  -7  -1   8  1231.40  1042.88   104.22 o
       826    1  -1  -7   8  1231.40  1042.88   104.22 o
       827    2  -6  -1   7   581.95   598.18    45.38 o
       827    1  -1  -6   7   581.95   598.18    45.38 o
       828    2  -6   1   7   581.95   552.15    58.68 o
       828    1   1  -6   7   581.95   552.15    58.68 o
       829    2  -5  -1   6   384.40   456.02    37.33 o
       829    1  -1  -5   6   384.40   456.02    37.33 o
       830    2  -7   1   6   496.65   513.79    41.31 o
       830    1   1  -7   6   496.65   513.79    41.31 o
       831    2  -5  -1   7   354.23   407.91    44.57 o
       831    1  -1  -5   7   354.23   407.91    44.57 o
       832    2  -9   1   7  1460.45  1349.05   113.91 o
       832    1   1  -9   7  1460.45  1349.05   113.91 o
       833    2  -9  -1   7  1460.44  1550.35   174.99 o
       833    1  -1  -9   7  1460.44  1550.35   174.99 o
       834    2  -6   0   8   839.68  1014.62    63.82 o
       834    1   0  -6   8   839.68  1014.62    63.82 o
       835    2  -3   0   4   104.17   112.57    11.87 o
       836    2  -7  -1   6   496.64   438.35    62.62 o
       836    1  -1  -7   6   496.64   438.35    62.62 o
       837    2  -6  -1   4   338.16   364.72    35.36 o
       837    1  -1  -6   4   338.16   364.72    35.36 o
       838    2  -9  -1   8  1849.11  1998.01   151.47 o
       838    1  -1  -9   8  1849.11  1998.01   151.47 o
       839    2  -4  -1   6   148.35   163.96    24.20 o
       839    1  -1  -4   6   148.35   163.96    24.20 o
       840    2  -9   1   8  1849.31  2057.56   141.69 o
       840    1   1  -9   8  1849.31  2057.56   141.69 o
       841    2  -5   1   7   354.23   311.80    39.36 o
       841    1   1  -5   7   354.23   311.80    39.36 o
       842    2  -6   1   6   269.31   203.08    26.39 o
       842    1   1  -6   6   269.31   203.08    26.39 o
       843    2  -8  -2   8  1162.46  1319.86   134.96 o
       843    1  -2  -8   8  1162.46  1319.86   134.96 o
       844    2  -8  -1   8   749.25   745.91   132.58 o
       844    1  -1  -8   8   749.25   745.91   132.58 o
       845    2  -6  -1   6   269.32   233.21    50.83 o
       845    1  -1  -6   6   269.32   233.21    50.83 o
       846    2  -8   1   8   749.29   812.20   128.01 o
       846    1   1  -8   8   749.29   812.20   128.01 o
       847    1   0  -8   9   970.55   872.39   167.64 o
       848    2  -7  -2   8   548.40   463.83   101.59 o
       848    1  -2  -7   8   548.40   463.83   101.59 o
       849    2  -7  -1   9   731.39   761.72   115.50 o
       849    1  -1  -7   9   731.39   761.72   115.50 o
       850    2 -10   0   8  1251.60  1391.81   134.62 o
       850    1   0 -10   8  1251.60  1391.81   134.62 o
       851    2  -8  -1   6   336.69   316.88    79.76 o
       851    1  -1  -8   6   336.69   316.88    79.76 o
       852    2  -7   1   9   731.39   623.10   112.20 o
       852    1   1  -7   9   731.39   623.10   112.20 o
       853    2  -8   0   6   307.43   285.13    66.94 o
       853    1   0  -8   6   307.43   285.13    66.94 o
       854    2  -6  -1   9   289.43   327.28    84.97 o
       854    1  -1  -6   9   289.43   327.28    84.97 o
       855    2 -10   0  10  1305.32  1869.03   327.92 o
       855    1   0 -10  10  1305.32  1869.03   327.92 o
       856    2  -8  -2  10   691.16   846.02   234.61 o
       856    1  -2  -8  10   691.16   846.02   234.61 o
       857    2  -7  -1  10   529.26   582.58   137.22 o
       857    1  -1  -7  10   529.26   582.58   137.22 o
       858    2  -9   0   8   484.22   649.31   143.78 o
       859    2  -8   1   6   336.69   214.95    67.37 o
       859    1   1  -8   6   336.69   214.95    67.37 o
       860    2  -9  -1   9   702.31   694.86   183.65 o
       860    1  -1  -9   9   702.31   694.86   183.65 o
       861    2  -7   0   6   131.43    81.91    57.51 <
       862    2  -7   0  10   423.13   480.68   112.27 o
       863    2  -9   1  11   629.79   792.25   275.02 <
       863    1   1  -9  11   629.79   792.25   275.02 <
       864    1   0  -2   3    22.37    23.72     3.05 o
       865    2  -9  -1  11   629.79   960.74   267.85 o
       865    1  -1  -9  11   629.79   960.74   267.85 o
       866    2 -10  -1  10   716.49   502.88   322.51 <
       866    1  -1 -10  10   716.49   502.88   322.51 <
       867    2  -8  -1  10   366.46   555.08   163.44 o
       867    1  -1  -8  10   366.46   555.08   163.44 o
       868    2  -6   1   8    69.48   143.97    63.72 <
       868    1   1  -6   8    69.48   143.97    63.72 <
       869    2  -9   1   9   702.31   944.24   188.24 o
       869    1   1  -9   9   702.31   944.24   188.24 o
       870    2  -7   1  10   529.26   556.69   128.08 o
       870    1   1  -7  10   529.26   556.69   128.08 o
       871    2 -10   1  10   716.49  1048.36   311.21 o
       871    1   1 -10  10   716.49  1048.36   311.21 o
       872    2  -6  -2   8   223.84   166.98    74.02 <
       872    1  -2  -6   8   223.84   166.98    74.02 <
       873    2  -8  -2   7   235.58   187.51    78.31 <
       873    1  -2  -8   7   235.58   187.51    78.31 <
       874    2  -6   1   9   289.43   267.73    73.89 o
       874    1   1  -6   9   289.43   267.73    73.89 o
       875    2  -9  -2  10   389.37   550.59   194.91 <
       875    1  -2  -9  10   389.37   550.59   194.91 <
       876    2  -8   1  10   366.46   294.27   137.57 <
       876    1   1  -8  10   366.46   294.27   137.57 <
       877    2 -10  -1   8   338.75   684.12   218.84 o
       877    1  -1 -10   8   338.75   684.12   218.84 o
       878    2 -10   1   8   338.74   253.83   193.85 <
       878    1   1 -10   8   338.74   253.83   193.85 <
       879    2  -8   1   7   115.29   197.36    83.03 <
       879    1   1  -8   7   115.29   197.36    83.03 <
       880    2  -4   0   4     7.08    11.30    10.87 <
       880    1   0  -4   4     7.08    11.30    10.87 <
       881    2 -11  -2   7   210.34   430.85   237.16 <
       881    1  -2 -11   7   210.34   430.85   237.16 <
       882    2 -11  -1   8   395.31   355.13   258.85 <
       882    1  -1 -11   8   395.31   355.13   258.85 <
       883    2 -11   1   9   476.52  1099.27   390.53 <
       883    1   1 -11   9   476.52  1099.27   390.53 <
       884    2 -11  -1   9   476.52   481.39   369.43 <
       884    1  -1 -11   9   476.52   481.39   369.43 <
       885    2 -11   1   8   395.31   604.63   240.59 <
       885    1   1 -11   8   395.31   604.63   240.59 <
       886    2  -4  -1   1  1449.49  1425.89    23.91 o
       886    1  -1  -4   1  1449.49  1425.89    23.91 o
       887    2  -4  -1  -1  1415.52  1737.73    29.02 o
       887    1  -1  -4  -1  1415.52  1737.73    29.02 o
       888    2  -3  -1  -1  1603.32  1401.48    26.41 o
       888    1  -1  -3  -1  1603.32  1401.48    26.41 o
       889    2  -6  -2   0  1928.00  1838.17    42.98 o
       889    1  -2  -6   0  1928.00  1838.17    42.98 o
       890    2  -8  -2   0  3804.51  3639.13    86.24 o
       890    1  -2  -8   0  3804.51  3639.13    86.24 o
       891    2  -7  -1  -1  1780.67  1732.42    47.63 o
       891    1  -1  -7  -1  1780.67  1732.42    47.63 o
       892    2  -7  -1  -2  1491.03  1396.39    42.25 o
       892    1  -1  -7  -2  1491.03  1396.39    42.25 o
       893    2  -8  -2  -2  1952.30  2057.28    74.32 o
       893    1  -2  -8  -2  1952.30  2057.28    74.32 o
       894    2  -6  -1  -1   979.58   883.90    28.98 o
       894    1  -1  -6  -1   979.58   883.90    28.98 o
       895    2  -8  -2   2  1946.88  1868.09    67.67 o
       895    1  -2  -8   2  1946.88  1868.09    67.67 o
       896    2  -7  -3  -2  1510.81  1328.99    51.74 o
       896    1  -3  -7  -2  1510.81  1328.99    51.74 o
       897    2  -8  -2  -4  1681.08  1473.71    58.43 o
       897    1  -2  -8  -4  1681.08  1473.71    58.43 o
       898    1  -2  -7   0   883.16   747.91    40.30 o
       899    1  -4  -9   0  2616.02  2520.66   124.96 o
       900    2  -9  -1  -1  1203.21  1039.36   102.15 o
       900    1  -1  -9  -1  1203.21  1039.36   102.15 o
       901    2  -6  -3  -2   629.97   599.33    31.44 o
       901    1  -3  -6  -2   629.97   599.33    31.44 o
       902    2  -4  -1  -2   397.20   420.42    23.41 o
       902    1  -1  -4  -2   397.20   420.42    23.41 o
       903    2  -5  -2  -2   411.45   383.32    20.45 o
       903    1  -2  -5  -2   411.45   383.32    20.45 o
       904    2  -5  -1  -1   349.27   356.34    25.24 o
       904    1  -1  -5  -1   349.27   356.34    25.24 o
       905    2  -6  -3  -1   474.48   397.60    46.81 o
       905    1  -3  -6  -1   474.48   397.60    46.81 o
       906    2  -5  -2   1   289.78   284.74    17.17 o
       906    1  -2  -5   1   289.78   284.74    17.17 o
       907    2  -9  -3   1  1186.21  1185.69    87.58 o
       907    1  -3  -9   1  1186.21  1185.69    87.58 o
       908    2  -5  -2  -1   289.34   261.94    17.61 o
       908    1  -2  -5  -1   289.34   261.94    17.61 o
       909    2  -9  -3  -1  1184.82  1273.27    86.06 o
       909    1  -3  -9  -1  1184.82  1273.27    86.06 o
       910    2  -7  -2   2   427.15   377.32    53.75 o
       910    1  -2  -7   2   427.15   377.32    53.75 o
       911    2  -7  -2  -2   427.79   449.65    37.14 o
       911    1  -2  -7  -2   427.79   449.65    37.14 o
       912    2  -9  -3  -5   835.47   682.65    98.08 o
       912    1  -3  -9  -5   835.47   682.65    98.08 o
       913    2  -4  -1   0   221.60   242.66    14.35 o
       914    2  -9  -2  -2   673.18   676.41    71.41 o
       914    1  -2  -9  -2   673.18   676.41    71.41 o
       915    2  -9  -3  -6   842.88   683.79    88.68 o
       915    1  -3  -9  -6   842.88   683.79    88.68 o
       916    2  -9  -3  -4  1088.05   992.93    85.84 o
       916    1  -3  -9  -4  1088.05   992.93    85.84 o
       917    2  -6  -1   0   302.86   313.31    24.98 o
       918    2  -9  -2   2   674.07   503.30    89.39 o
       918    1  -2  -9   2   674.07   503.30    89.39 o
       919    2 -11  -3   1  1971.79  2006.07   277.85 o
       919    1  -3 -11   1  1971.79  2006.07   277.85 o
       920    2  -6  -2  -3   301.59   220.36    31.51 o
       920    1  -2  -6  -3   301.59   220.36    31.51 o
       921    2  -7  -3  -3   442.64   389.29    57.59 o
       921    1  -3  -7  -3   442.64   389.29    57.59 o
       922    2 -11  -3  -1  1970.30  2017.34   263.31 o
       922    1  -3 -11  -1  1970.30  2017.34   263.31 o
       923    2 -10  -4  -4  1219.46  1281.00   178.80 o
       923    1  -4 -10  -4  1219.46  1281.00   178.80 o
       924    2  -6  -2   1   240.34   259.95    32.85 o
       924    1  -2  -6   1   240.34   259.95    32.85 o
       925    2  -6  -2  -1   240.24   199.55    36.99 o
       925    1  -2  -6  -1   240.24   199.55    36.99 o
       926    2  -9  -2  -4   783.73   580.00    89.74 o
       926    1  -2  -9  -4   783.73   580.00    89.74 o
       927    2  -6  -1  -2   198.65   136.22    28.54 o
       927    1  -1  -6  -2   198.65   136.22    28.54 o
       928    2  -9  -3  -3   850.74   749.58   109.29 o
       928    1  -3  -9  -3   850.74   749.58   109.29 o
       929    2 -12  -2  -4  1680.52  2220.16   251.46 o
       929    1  -2 -12  -4  1680.52  2220.16   251.46 o
       930    2  -9  -3  -2   521.96   529.71   124.77 o
       930    1  -3  -9  -2   521.96   529.71   124.77 o
       931    2 -12  -2  -2  1346.04  1638.07   319.54 o
       931    1  -2 -12  -2  1346.04  1638.07   319.54 o
       932    2 -10  -4  -2   999.13  1273.67   206.14 o
       932    1  -4 -10  -2   999.13  1273.67   206.14 o
       933    2  -8  -3  -4   419.47   347.28    74.54 o
       933    1  -3  -8  -4   419.47   347.28    74.54 o
       934    2 -10  -4   2   998.96  1127.65   186.82 o
       934    1  -4 -10   2   998.96  1127.65   186.82 o
       935    2 -11  -3  -3   969.66  1038.57   223.15 o
       935    1  -3 -11  -3   969.66  1038.57   223.15 o
       936    2 -11  -3  -5  1179.40  1548.46   229.20 o
       936    1  -3 -11  -5  1179.40  1548.46   229.20 o
       937    2  -8  -4   0   356.79   347.59    67.39 o
       937    1  -4  -8   0   356.79   347.59    67.39 o
       938    2 -11  -1  -2   582.49   552.86   133.43 o
       938    1  -1 -11  -2   582.49   552.86   133.43 o
       939    2  -9  -5  -2   654.95   742.45   158.23 o
       939    1  -5  -9  -2   654.95   742.45   158.23 o
       940    2  -8  -1  -1   253.44   216.49    56.08 o
       940    1  -1  -8  -1   253.44   216.49    56.08 o
       941    2  -7  -2  -1   164.87    96.32    44.67 <
       941    1  -2  -7  -1   164.87    96.32    44.67 <
       942    2  -7  -2   1   164.82   141.11    55.97 <
       942    1  -2  -7   1   164.82   141.11    55.97 <
       943    2  -9  -3   2   522.28   508.16   125.85 o
       943    1  -3  -9   2   522.28   508.16   125.85 o
       944    2  -8  -3  -3   259.28   248.83    66.28 o
       944    1  -3  -8  -3   259.28   248.83    66.28 o
       945    2 -11  -4  -2   845.62  1076.19   239.71 o
       945    1  -4 -11  -2   845.62  1076.19   239.71 o
       946    2  -9  -4  -2   450.47   542.96   139.44 o
       946    1  -4  -9  -2   450.47   542.96   139.44 o
       947    2 -11  -3   3   969.06  1304.88   255.86 o
       947    1  -3 -11   3   969.06  1304.88   255.86 o
       948    2  -9  -4  -1   465.81   599.28   138.65 o
       948    1  -4  -9  -1   465.81   599.28   138.65 o
       949    2  -9  -4   1   465.74   457.39   137.94 o
       949    1  -4  -9   1   465.74   457.39   137.94 o
       950    2  -8  -4  -2   289.67   313.64    85.54 o
       950    1  -4  -8  -2   289.67   313.64    85.54 o
       951    1  -2 -11   0   670.38   623.57   188.33 o
       952    2  -8  -4  -1   289.23   284.09    74.39 o
       952    1  -4  -8  -1   289.23   284.09    74.39 o
       953    2  -7  -3   1   146.91   143.87    52.24 <
       953    1  -3  -7   1   146.91   143.87    52.24 <
       954    2 -11  -3   2   623.63   941.49   243.63 o
       954    1  -3 -11   2   623.63   941.49   243.63 o
       955    1  -2  -5   0    89.75    65.30    18.07 o
       956    2  -7  -2  -4   129.40    61.24    47.68 <
       956    1  -2  -7  -4   129.40    61.24    47.68 <
       957    2 -13  -5  -3  1036.34  1837.74   560.78 o
       957    1  -5 -13  -3  1036.34  1837.74   560.78 o
       958    2 -13  -5  -1  2286.74  3850.30   499.39 o
       958    1  -5 -13  -1  2286.74  3850.30   499.39 o
       959    2 -11  -4  -5   443.77   516.02   203.32 <
       959    1  -4 -11  -5   443.77   516.02   203.32 <
       960    2 -11  -4  -4   847.47   911.91   209.29 o
       960    1  -4 -11  -4   847.47   911.91   209.29 o
       961    2 -10  -4   0   430.54   554.68   168.95 o
       961    1  -4 -10   0   430.54   554.68   168.95 o
       962    2 -11  -4   2   845.97  1009.46   283.61 o
       962    1  -4 -11   2   845.97  1009.46   283.61 o
       963    2  -7  -2  -3    70.68    82.58    34.86 <
       963    1  -2  -7  -3    70.68    82.58    34.86 <
       964    2  -4  -2  -1    74.88    61.63    14.37 o
       964    1  -2  -4  -1    74.88    61.63    14.37 o
       965    2 -12  -2   0   709.45  1085.45   295.80 o
       965    1  -2 -12   0   709.45  1085.45   295.80 o
       966    2 -11  -3  -2   623.23   477.07   177.57 <
       966    1  -3 -11  -2   623.23   477.07   177.57 <
       967    2 -13  -5  -5  1331.63  1960.03   489.46 o
       967    1  -5 -13  -5  1331.63  1960.03   489.46 o
       968    2  -9  -2  -1   157.20   172.15    70.95 <
       968    1  -2  -9  -1   157.20   172.15    70.95 <
       969    2 -12  -6  -4   642.07   918.45   356.51 <
       969    1  -6 -12  -4   642.07   918.45   356.51 <
       970    2  -7  -3  -1   146.93   130.64    53.35 <
       970    1  -3  -7  -1   146.93   130.64    53.35 <
       971    2 -13  -3  -3   392.99   512.40   346.89 <
       971    1  -3 -13  -3   392.99   512.40   346.89 <
       972    2 -12  -4  -4   651.43  1073.99   292.63 o
       972    1  -4 -12  -4   651.43  1073.99   292.63 o
       973    1  -4 -13   0   430.71  1343.31   393.77 o
       974    2 -12  -4   2   371.48   392.64   348.07 <
       974    1  -4 -12   2   371.48   392.64   348.07 <
       975    2  -9  -4  -4   201.02   221.96   103.04 <
       975    1  -4  -9  -4   201.02   221.96   103.04 <
       976    2 -10  -3  -6   136.22   224.16   115.45 <
       976    1  -3 -10  -6   136.22   224.16   115.45 <
       977    2  -9  -2  -3   113.45   132.66    71.57 <
       977    1  -2  -9  -3   113.45   132.66    71.57 <
       978    2 -10  -4  -5   150.35   141.05   108.67 <
       978    1  -4 -10  -5   150.35   141.05   108.67 <
       979    2 -12  -6  -2   371.65   562.81   342.82 <
       979    1  -6 -12  -2   371.65   562.81   342.82 <
       980    2 -10  -5  -3   120.52   268.83   191.03 <
       980    1  -5 -10  -3   120.52   268.83   191.03 <
       981    2  -8  -2  -1    90.34   101.62    45.48 <
       981    1  -2  -8  -1    90.34   101.62    45.48 <
       982    2 -11  -5  -1   199.94   245.80   230.81 <
       982    1  -5 -11  -1   199.94   245.80   230.81 <
       983    2  -5  -3   1  3536.50  3029.09    43.29 o
       983    1  -3  -5   1  3536.50  3029.09    43.29 o
       984    2  -5  -3   3  3448.01  3813.51    57.02 o
       984    1  -3  -5   3  3448.01  3813.51    57.02 o
       985    2  -5  -3   5  3852.00  4097.31    69.39 o
       985    1  -3  -5   5  3852.00  4097.31    69.39 o
       986    2  -6  -4   0  1962.86  1606.89    47.00 o
       986    1  -4  -6   0  1962.86  1606.89    47.00 o
       987    2  -2  -1   2   508.03   556.41    11.09 o
       987    1  -1  -2   2   508.03   556.41    11.09 o
       988    2  -5  -3   2  1101.33  1056.56    32.94 o
       988    1  -3  -5   2  1101.33  1056.56    32.94 o
       989    2  -2  -1   1   600.80   656.06    14.98 o
       989    1  -1  -2   1   600.80   656.06    14.98 o
       990    2  -4  -3   2   867.20   919.20    26.56 o
       990    1  -3  -4   2   867.20   919.20    26.56 o
       991    2  -3  -3   2   456.49   411.40    12.65 o
       991    1  -3  -3   2   456.49   411.40    12.65 o
       992    2  -3  -2   2   458.06   450.36    12.65 o
       992    1  -2  -3   2   458.06   450.36    12.65 o
       993    2  -4  -3   4   558.07   491.36    20.65 o
       993    1  -3  -4   4   558.07   491.36    20.65 o
       994    2  -4  -3   3   559.34   524.33    20.66 o
       994    1  -3  -4   3   559.34   524.33    20.66 o
       995    2  -4  -3   1   464.93   448.46    18.19 o
       995    1  -3  -4   1   464.93   448.46    18.19 o
       996    2  -5  -4   5  1586.32  1502.32    58.68 o
       996    1  -4  -5   5  1586.32  1502.32    58.68 o
       997    2  -7  -5   1  2221.32  1868.30    84.54 o
       997    1  -5  -7   1  2221.32  1868.30    84.54 o
       998    2  -5  -2   4   411.83   371.20    29.47 o
       998    1  -2  -5   4   411.83   371.20    29.47 o
       999    2  -7  -4   2  1189.60  1224.82    59.69 o
       999    1  -4  -7   2  1189.60  1224.82    59.69 o
      1000    2  -6  -3   2   629.96   655.64    34.67 o
      1000    1  -3  -6   2   629.96   655.64    34.67 o
      1001    2  -5  -3   4   600.20   643.27    32.38 o
      1001    1  -3  -5   4   600.20   643.27    32.38 o
      1002    2  -6  -4   6  1695.04  1994.87   139.35 o
      1002    1  -4  -6   6  1695.04  1994.87   139.35 o
      1003    2  -7  -5   3  2823.34  2559.44   121.96 o
      1003    1  -5  -7   3  2823.34  2559.44   121.96 o
      1004    2  -3  -2   1   214.71   183.31     9.41 o
      1004    1  -2  -3   1   214.71   183.31     9.41 o
      1005    2  -7  -4   4  1293.42  1154.11    81.01 o
      1005    1  -4  -7   4  1293.42  1154.11    81.01 o
      1006    2  -6  -3   5   627.16   517.53    53.24 o
      1006    1  -3  -6   5   627.16   517.53    53.24 o
      1007    2  -7  -5   5  1911.58  1894.82   174.39 o
      1007    1  -5  -7   5  1911.58  1894.82   174.39 o
      1008    2  -7  -3   3   442.11   465.79    39.14 o
      1008    1  -3  -7   3   442.11   465.79    39.14 o
      1009    2  -6  -4   5   711.72   632.30    95.24 o
      1009    1  -4  -6   5   711.72   632.30    95.24 o
      1010    2  -6  -3   4   405.75   364.41    45.55 o
      1010    1  -3  -6   4   405.75   364.41    45.55 o
      1011    2  -2  -2   1   104.26    95.72     5.45 o
      1011    1  -2  -2   1   104.26    95.72     5.45 o
      1012    2  -5  -4   1   284.40   274.27    27.60 o
      1012    1  -4  -5   1   284.40   274.27    27.60 o
      1013    2  -4  -2   4   190.29   150.57    18.93 o
      1013    1  -2  -4   4   190.29   150.57    18.93 o
      1014    2  -9  -4   6  1705.41  1999.75   241.01 o
      1014    1  -4  -9   6  1705.41  1999.75   241.01 o
      1015    2  -5  -5   2   691.81   628.99    84.01 o
      1015    1  -5  -5   2   691.81   628.99    84.01 o
      1016    2  -5  -3   6   303.26   313.81    48.25 o
      1016    1  -3  -5   6   303.26   313.81    48.25 o
      1017    2  -6  -5   2   674.66   634.13    77.17 o
      1017    1  -5  -6   2   674.66   634.13    77.17 o
      1018    2  -6  -4   2   468.32   441.34    39.21 o
      1018    1  -4  -6   2   468.32   441.34    39.21 o
      1019    2  -7  -4   7  1218.42  1155.89   165.62 o
      1019    1  -4  -7   7  1218.42  1155.89   165.62 o
      1020    2  -4  -4   2   260.60   222.11    21.10 o
      1020    1  -4  -4   2   260.60   222.11    21.10 o
      1021    2  -5  -4   2   275.68   419.13    49.17 o
      1021    1  -4  -5   2   275.68   419.13    49.17 o
      1022    2  -9  -3   5   837.54   806.46   107.60 o
      1022    1  -3  -9   5   837.54   806.46   107.60 o
      1023    2  -3  -2   3    89.39    94.68     9.36 o
      1023    1  -2  -3   3    89.39    94.68     9.36 o
      1024    2  -6  -4   1   365.52   402.87    61.19 o
      1024    1  -4  -6   1   365.52   402.87    61.19 o
      1025    2  -6  -6   2  1098.14   974.11   129.27 o
      1025    1  -6  -6   2  1098.14   974.11   129.27 o
      1026    2  -8  -3   4   420.18   414.86    79.10 o
      1026    1  -3  -8   4   420.18   414.86    79.10 o
      1027    2  -5  -4   4   283.95   264.85    52.10 o
      1027    1  -4  -5   4   283.95   264.85    52.10 o
      1028    2  -7  -5   7  1336.36  1303.59   195.89 o
      1028    1  -5  -7   7  1336.36  1303.59   195.89 o
      1029    2  -6  -6   4   858.35   972.27   164.87 o
      1029    1  -6  -6   4   858.35   972.27   164.87 o
      1030    2  -7  -3   4   244.44   229.38    56.96 o
      1030    1  -3  -7   4   244.44   229.38    56.96 o
      1031    2  -9  -6   4  1233.77  1352.16   183.63 o
      1031    1  -6  -9   4  1233.77  1352.16   183.63 o
      1032    2  -7  -5   4   625.82   722.44   125.19 o
      1032    1  -5  -7   4   625.82   722.44   125.19 o
      1033    2  -3  -3   1    68.95    59.81    12.83 o
      1033    1  -3  -3   1    68.95    59.81    12.83 o
      1034    2  -8  -4   5   610.80   720.02   132.54 o
      1034    1  -4  -8   5   610.80   720.02   132.54 o
      1035    2  -6  -5   4   543.61   635.76    77.84 o
      1035    1  -5  -6   4   543.61   635.76    77.84 o
      1036    2  -7  -5   6   809.35   770.34   166.72 o
      1036    1  -5  -7   6   809.35   770.34   166.72 o
      1037    2  -6  -4   4   272.51   280.55    68.94 o
      1037    1  -4  -6   4   272.51   280.55    68.94 o
      1038    2  -7  -3   5   173.31   202.32    72.80 <
      1038    1  -3  -7   5   173.31   202.32    72.80 <
      1039    2  -5  -2   3    62.79    79.32    22.17 o
      1039    1  -2  -5   3    62.79    79.32    22.17 o
      1040    2  -7  -5   2   356.21   333.08   125.01 <
      1040    1  -5  -7   2   356.21   333.08   125.01 <
      1041    2 -10  -6   2  1500.18  1463.02   297.09 o
      1041    1  -6 -10   2  1500.18  1463.02   297.09 o
      1042    2 -10  -6   4  1748.29  1757.54   390.32 o
      1042    1  -6 -10   4  1748.29  1757.54   390.32 o
      1043    2  -9  -5   2   655.11   660.71   188.43 o
      1043    1  -5  -9   2   655.11   660.71   188.43 o
      1044    2  -9  -6   2  1147.70  1488.72   267.36 o
      1044    1  -6  -9   2  1147.70  1488.72   267.36 o
      1045    2  -7  -4   3   186.67   115.37    74.23 <
      1045    1  -4  -7   3   186.67   115.37    74.23 <
      1046    2  -9  -5   7   662.71   876.66   245.57 o
      1046    1  -5  -9   7   662.71   876.66   245.57 o
      1047    2  -9  -4   5   407.84   440.86   135.06 o
      1047    1  -4  -9   5   407.84   440.86   135.06 o
      1048    2  -7  -6   5   806.97   599.22   189.74 o
      1048    1  -6  -7   5   806.97   599.22   189.74 o
      1049    2  -6  -3   3   117.38    88.74    34.36 <
      1049    1  -3  -6   3   117.38    88.74    34.36 <
      1050    2  -8  -4   6   426.11   479.68   155.84 o
      1050    1  -4  -8   6   426.11   479.68   155.84 o
      1051    2  -9  -5   3   515.91   551.18   172.46 o
      1051    1  -5  -9   3   515.91   551.18   172.46 o
      1052    2  -8  -6   1   606.78   765.62   199.95 o
      1052    1  -6  -8   1   606.78   765.62   199.95 o
      1053    2  -5  -4   3   190.85   166.07    50.00 o
      1053    1  -4  -5   3   190.85   166.07    50.00 o
      1054    2  -7  -4   5   143.68   173.85   104.66 <
      1054    1  -4  -7   5   143.68   173.85   104.66 <
      1055    2  -8  -6   5   514.74   667.97   230.41 <
      1055    1  -6  -8   5   514.74   667.97   230.41 <
      1056    2  -8  -4   8   387.81   422.55   164.06 <
      1056    1  -4  -8   8   387.81   422.55   164.06 <
      1057    2  -6  -5   1   136.69   128.62    51.14 <
      1057    1  -5  -6   1   136.69   128.62    51.14 <
      1058    2  -8  -4   4   317.94   271.79   112.63 <
      1058    1  -4  -8   4   317.94   271.79   112.63 <
      1059    2  -7  -4   8   416.55   297.74   150.93 <
      1059    1  -4  -7   8   416.55   297.74   150.93 <
      1060    2 -10  -5   3   120.53   424.43   205.59 <
      1060    1  -5 -10   3   120.53   424.43   205.59 <
      1061    2  -8  -6   4   272.43   336.49   197.37 <
      1061    1  -6  -8   4   272.43   336.49   197.37 <
      1062    2  -8  -4   9   460.80   426.63   229.51 <
      1062    1  -4  -8   9   460.80   426.63   229.51 <
      1063    1  -2  -3   0    22.04     8.70     5.87 <
      1064    2  -9  -6   1   322.90   667.53   179.82 o
      1064    1  -6  -9   1   322.90   667.53   179.82 o
      1065    2  -7  -6   4   124.79   470.81   193.33 <
      1065    1  -6  -7   4   124.79   470.81   193.33 <
      1066    2  -8  -6   2   193.05   183.04   157.17 <
      1066    1  -6  -8   2   193.05   183.04   157.17 <
      1067    2 -10  -4   5   150.38   242.10   167.12 <
      1067    1  -4 -10   5   150.38   242.10   167.12 <
      1068    2   2  -4  -6  3956.99  5051.35    51.54 o
      1068    1  -4   2  -6  3956.99  5051.35    51.54 o
      1069    2   4  -4  -6  3219.89  2917.27    46.64 o
      1069    1  -4   4  -6  3219.89  2917.27    46.64 o
      1070    2   3  -4  -7  2186.67  2148.18    38.65 o
      1070    1  -4   3  -7  2186.67  2148.18    38.65 o
      1071    2   2  -3  -4  1368.53  1242.66    21.21 o
      1071    1  -3   2  -4  1368.53  1242.66    21.21 o
      1072    2   3  -5  -9  2371.76  2462.82    50.72 o
      1072    1  -5   3  -9  2371.76  2462.82    50.72 o
      1073    2   5  -4 -11  2494.70  2643.91    76.22 o
      1073    1  -4   5 -11  2494.70  2643.91    76.22 o
      1074    2   3  -5 -11  2236.00  2176.02    57.29 o
      1074    1  -5   3 -11  2236.00  2176.02    57.29 o
      1075    2   3  -3  -4   740.45   696.83    17.50 o
      1075    1  -3   3  -4   740.45   696.83    17.50 o
      1076    2   4  -4 -12  1832.35  2037.24    57.90 o
      1076    1  -4   4 -12  1832.35  2037.24    57.90 o
      1077    2   4  -3  -8   958.94   890.67    28.33 o
      1077    1  -3   4  -8   958.94   890.67    28.33 o
      1078    2   3  -6 -11  1608.20  1493.26    58.76 o
      1078    1  -6   3 -11  1608.20  1493.26    58.76 o
      1079    2   3  -5  -8  1189.88  1137.85    38.97 o
      1079    1  -5   3  -8  1189.88  1137.85    38.97 o
      1080    2   3  -3  -6   616.35   657.65    22.88 o
      1080    1  -3   3  -6   616.35   657.65    22.88 o
      1081    2   3  -4  -6   728.03   756.11    27.45 o
      1081    1  -4   3  -6   728.03   756.11    27.45 o
      1082    2   4  -3  -7   654.90   610.43    24.08 o
      1082    1  -3   4  -7   654.90   610.43    24.08 o
      1083    2   5  -6  -7  1695.53  1468.61    59.80 o
      1083    1  -6   5  -7  1695.53  1468.61    59.80 o
      1084    2   5  -7  -9  2638.85  2568.93   107.24 o
      1084    1  -7   5  -9  2638.85  2568.93   107.24 o
      1085    2   3  -5  -7   853.53   774.99    31.53 o
      1085    1  -5   3  -7   853.53   774.99    31.53 o
      1086    2   4  -5  -8  1072.36  1125.36    41.29 o
      1086    1  -5   4  -8  1072.36  1125.36    41.29 o
      1087    2   4  -4  -8   733.30   711.30    58.29 o
      1087    1  -4   4  -8   733.30   711.30    58.29 o
      1088    2   5  -4  -9   953.00   897.76    42.37 o
      1088    1  -4   5  -9   953.00   897.76    42.37 o
      1089    2   5  -6 -13  2123.68  2141.08   101.94 o
      1089    1  -6   5 -13  2123.68  2141.08   101.94 o
      1090    2   4  -4  -9   673.70   765.07    37.92 o
      1090    1  -4   4  -9   673.70   765.07    37.92 o
      1091    2   2  -3  -8   370.99   371.05    16.51 o
      1091    1  -3   2  -8   370.99   371.05    16.51 o
      1092    2   4  -6  -8  1082.50   946.60    84.58 o
      1092    1  -6   4  -8  1082.50   946.60    84.58 o
      1093    2   3  -4  -9   507.55   515.96    29.97 o
      1093    1  -4   3  -9   507.55   515.96    29.97 o
      1094    2   5  -5  -8   769.20   766.96    75.61 o
      1094    1  -5   5  -8   769.20   766.96    75.61 o
      1095    2   3  -6  -9   782.53   571.83    60.01 o
      1095    1  -6   3  -9   782.53   571.83    60.01 o
      1096    2   2  -3  -5   335.99   328.47    15.47 o
      1096    1  -3   2  -5   335.99   328.47    15.47 o
      1097    2   4  -8 -11  1856.87  1733.57   151.40 o
      1097    1  -8   4 -11  1856.87  1733.57   151.40 o
      1098    2   4  -6  -9   819.78   742.14    46.26 o
      1098    1  -6   4  -9   819.78   742.14    46.26 o
      1099    2   4  -5 -10   651.91   694.05    42.63 o
      1099    1  -5   4 -10   651.91   694.05    42.63 o
      1100    2   4  -6 -14  1318.09  1070.94   107.52 o
      1100    1  -6   4 -14  1318.09  1070.94   107.52 o
      1101    2   6  -6  -8  1060.53  1174.75   116.09 o
      1101    1  -6   6  -8  1060.53  1174.75   116.09 o
      1102    2   7  -5 -12  1659.10  1599.33   150.58 o
      1102    1  -5   7 -12  1659.10  1599.33   150.58 o
      1103    2   4  -6 -15   933.08   968.96   127.18 o
      1103    1  -6   4 -15   933.08   968.96   127.18 o
      1104    2   4  -5 -14   817.01   692.91    82.57 o
      1104    1  -5   4 -14   817.01   692.91    82.57 o
      1105    2   5  -5 -11   579.55   488.73    78.11 o
      1105    1  -5   5 -11   579.55   488.73    78.11 o
      1106    2   6  -6 -11  1265.12  1356.32   149.51 o
      1106    1  -6   6 -11  1265.12  1356.32   149.51 o
      1107    2   4  -8 -14  1448.98  1532.40   166.12 o
      1107    1  -8   4 -14  1448.98  1532.40   166.12 o
      1108    2   4  -5 -11   635.19   618.03    96.23 o
      1108    1  -5   4 -11   635.19   618.03    96.23 o
      1109    2   2  -3  -6   218.31   239.04    18.31 o
      1109    1  -3   2  -6   218.31   239.04    18.31 o
      1110    2   3  -4  -8   282.42   335.53    26.20 o
      1110    1  -4   3  -8   282.42   335.53    26.20 o
      1111    2   3  -3  -5   170.54   156.15    17.52 o
      1111    1  -3   3  -5   170.54   156.15    17.52 o
      1112    2   1  -1  -3   246.72   264.57    14.09 o
      1112    1  -1   1  -3   246.72   264.57    14.09 o
      1113    2   5  -5 -15   851.08   770.75   121.98 o
      1113    1  -5   5 -15   851.08   770.75   121.98 o
      1114    2   3  -4  -4   201.52   206.29    13.75 o
      1114    1  -4   3  -4   201.52   206.29    13.75 o
      1115    2   4  -5  -5   363.10   253.05    39.01 o
      1115    1  -5   4  -5   363.10   253.05    39.01 o
      1116    2   2  -2  -3   150.68   151.85    10.75 o
      1116    1  -2   2  -3   150.68   151.85    10.75 o
      1117    2   7  -6 -11  1125.98  1144.18   214.96 o
      1117    1  -6   7 -11  1125.98  1144.18   214.96 o
      1118    2   4  -7 -10   630.24   666.68    87.58 o
      1118    1  -7   4 -10   630.24   666.68    87.58 o
      1119    2   5  -6  -9   451.97   403.59   103.66 o
      1119    1  -6   5  -9   451.97   403.59   103.66 o
      1120    2   5  -7 -11   809.94   874.34   130.88 o
      1120    1  -7   5 -11   809.94   874.34   130.88 o
      1121    2   6  -4 -11   515.34   442.05    71.94 o
      1121    1  -4   6 -11   515.34   442.05    71.94 o
      1122    2   4  -6  -7   393.50   370.50    56.18 o
      1122    1  -6   4  -7   393.50   370.50    56.18 o
      1123    2   6  -5 -14   570.98   767.40   134.71 o
      1123    1  -5   6 -14   570.98   767.40   134.71 o
      1124    2   6  -8 -15  1390.24  1945.46   241.26 o
      1124    1  -8   6 -15  1390.24  1945.46   241.26 o
      1125    2   4  -6 -12   616.89   442.92    90.31 o
      1125    1  -6   4 -12   616.89   442.92    90.31 o
      1126    2   3  -5 -10   278.15   203.83    43.11 o
      1126    1  -5   3 -10   278.15   203.83    43.11 o
      1127    2   4  -5  -9   274.20   239.41    68.83 o
      1127    1  -5   4  -9   274.20   239.41    68.83 o
      1128    2   5  -7 -12   707.48   644.27   151.04 o
      1128    1  -7   5 -12   707.48   644.27   151.04 o
      1129    2   3  -6  -8   271.17   301.20    46.83 o
      1129    1  -6   3  -8   271.17   301.20    46.83 o
      1130    2   5  -4 -10   279.87   344.41    58.54 o
      1130    1  -4   5 -10   279.87   344.41    58.54 o
      1131    2   6  -8  -9  1288.98  1502.11   134.62 o
      1131    1  -8   6  -9  1288.98  1502.11   134.62 o
      1132    2   5  -6 -10   326.13   390.98    90.82 o
      1132    1  -6   5 -10   326.13   390.98    90.82 o
      1133    2   5  -9 -15  1349.21  1345.66   233.80 o
      1133    1  -9   5 -15  1349.21  1345.66   233.80 o
      1134    2   1  -2  -3   129.84   145.26    14.45 o
      1134    1  -2   1  -3   129.84   145.26    14.45 o
      1135    2   3  -3  -8   107.99   113.06    28.16 o
      1135    1  -3   3  -8   107.99   113.06    28.16 o
      1136    2   6  -6 -10   539.13   617.03   127.03 o
      1136    1  -6   6 -10   539.13   617.03   127.03 o
      1137    2   5  -5 -12   376.16   376.13    98.30 o
      1137    1  -5   5 -12   376.16   376.13    98.30 o
      1138    2   5  -7 -15   810.35  1050.08   179.63 o
      1138    1  -7   5 -15   810.35  1050.08   179.63 o
      1139    2   6  -5 -10   385.17   418.34   104.80 o
      1139    1  -5   6 -10   385.17   418.34   104.80 o
      1140    2   5  -5  -9   209.18   198.54    65.40 o
      1140    1  -5   5  -9   209.18   198.54    65.40 o
      1141    2   5  -4 -12   234.16   248.21    65.99 o
      1141    1  -4   5 -12   234.16   248.21    65.99 o
      1142    2   6  -7 -10   600.51   768.67   170.29 o
      1142    1  -7   6 -10   600.51   768.67   170.29 o
      1143    2   6  -8 -14   952.70  1520.67   268.00 o
      1143    1  -8   6 -14   952.70  1520.67   268.00 o
      1144    2   6  -6 -14   814.92   986.29   156.13 o
      1144    1  -6   6 -14   814.92   986.29   156.13 o
      1145    2   7  -7 -15  1143.08  1638.37   272.32 o
      1145    1  -7   7 -15  1143.08  1638.37   272.32 o
      1146    2   3  -4 -12   139.53   103.85    38.94 <
      1146    1  -4   3 -12   139.53   103.85    38.94 <
      1147    2   3  -6 -10   286.94   218.89    44.59 o
      1147    1  -6   3 -10   286.94   218.89    44.59 o
      1148    2   5  -4  -8   247.22   297.24    37.72 o
      1148    1  -4   5  -8   247.22   297.24    37.72 o
      1149    2   7  -6 -17   884.18  1274.32   253.88 o
      1149    1  -6   7 -17   884.18  1274.32   253.88 o
      1150    2   4  -5 -15   254.71   262.98    81.94 o
      1150    1  -5   4 -15   254.71   262.98    81.94 o
      1151    2   5  -5 -14   327.95   302.66    94.21 o
      1151    1  -5   5 -14   327.95   302.66    94.21 o
      1152    2   4  -7 -14   366.69   239.63   125.77 <
      1152    1  -7   4 -14   366.69   239.63   125.77 <
      1153    2   5  -6 -15   403.23   417.32   136.55 o
      1153    1  -6   5 -15   403.23   417.32   136.55 o
      1154    2   5  -5 -13   142.28   197.84    76.88 <
      1154    1  -5   5 -13   142.28   197.84    76.88 <
      1155    2   7  -9  -9  1308.44  1913.72   274.30 o
      1155    1  -9   7  -9  1308.44  1913.72   274.30 o
      1156    2   4  -8 -13   492.57   492.65   138.17 o
      1156    1  -8   4 -13   492.57   492.65   138.17 o
      1157    2   6  -8 -10   480.22   676.70   187.07 o
      1157    1  -8   6 -10   480.22   676.70   187.07 o
      1158    2   2  -4  -7   105.38    73.71    18.76 o
      1158    1  -4   2  -7   105.38    73.71    18.76 o
      1159    2   8  -8 -11  1135.39  1842.33   418.92 o
      1159    1  -8   8 -11  1135.39  1842.33   418.92 o
      1160    2   5 -11 -15  1235.63  1899.76   371.26 o
      1160    1 -11   5 -15  1235.63  1899.76   371.26 o
      1161    2   3  -5 -12   159.39   157.01    40.89 o
      1161    1  -5   3 -12   159.39   157.01    40.89 o
      1162    2   5  -5  -7   134.98   154.17    53.66 <
      1162    1  -5   5  -7   134.98   154.17    53.66 <
      1163    2   2  -3  -7    71.33    51.94    16.60 o
      1163    1  -3   2  -7    71.33    51.94    16.60 o
      1164    2   6  -8  -8   527.39   790.53   137.11 o
      1164    1  -8   6  -8   527.39   790.53   137.11 o
      1165    2   7  -7 -21  1299.24  2656.80   398.70 o
      1165    1  -7   7 -21  1299.24  2656.80   398.70 o
      1166    2   5  -6  -6   306.40   274.95    58.52 o
      1166    1  -6   5  -6   306.40   274.95    58.52 o
      1167    2   6  -5 -13   486.67   382.66   124.41 o
      1167    1  -5   6 -13   486.67   382.66   124.41 o
      1168    2   6  -8 -16   838.09  1347.11   281.20 o
      1168    1  -8   6 -16   838.09  1347.11   281.20 o
      1169    2   4  -7 -13   315.67   272.13    89.70 o
      1169    1  -7   4 -13   315.67   272.13    89.70 o
      1170    2   1  -1  -2    60.45    63.88     9.25 o
      1170    1  -1   1  -2    60.45    63.88     9.25 o
      1171    2   4  -7  -9   145.86    99.84    66.77 <
      1171    1  -7   4  -9   145.86    99.84    66.77 <
      1172    2   4  -7 -11   180.06   133.65    90.87 <
      1172    1  -7   4 -11   180.06   133.65    90.87 <
      1173    2   6  -6 -16   347.12   444.17   176.18 <
      1173    1  -6   6 -16   347.12   444.17   176.18 <
      1174    2   2  -2  -4    41.12    40.77     9.39 o
      1174    1  -2   2  -4    41.12    40.77     9.39 o
      1175    2   6  -7  -7   286.66   310.92    97.89 o
      1175    1  -7   6  -7   286.66   310.92    97.89 o
      1176    2   6  -6 -12   363.35   264.79   130.37 <
      1176    1  -6   6 -12   363.35   264.79   130.37 <
      1177    2   7  -6 -16   425.38   630.42   233.85 <
      1177    1  -6   7 -16   425.38   630.42   233.85 <
      1178    2   6  -6 -17   405.26   531.51   222.83 <
      1178    1  -6   6 -17   405.26   531.51   222.83 <
      1179    2   7  -5 -13   396.67   601.85   122.16 o
      1179    1  -5   7 -13   396.67   601.85   122.16 o
      1180    2   4  -4  -7   114.32   102.26    29.40 o
      1180    1  -4   4  -7   114.32   102.26    29.40 o
      1181    2   4  -5 -12    98.14    82.80    54.42 <
      1181    1  -5   4 -12    98.14    82.80    54.42 <
      1182    2   6  -8 -20  1120.44  1987.24   401.16 o
      1182    1  -8   6 -20  1120.44  1987.24   401.16 o
      1183    2   3  -3  -7    46.34    55.60    16.40 o
      1183    1  -3   3  -7    46.34    55.60    16.40 o
      1184    2   4  -5  -6   123.13    97.44    36.75 <
      1184    1  -5   4  -6   123.13    97.44    36.75 <
      1185    2   6  -9 -14   298.03   326.88   300.49 <
      1185    1  -9   6 -14   298.03   326.88   300.49 <
      1186    2   6  -7 -17   571.06   782.87   267.14 <
      1186    1  -7   6 -17   571.06   782.87   267.14 <
      1187    2   5  -6  -8   172.55   173.82    69.83 <
      1187    1  -6   5  -8   172.55   173.82    69.83 <
      1188    2   6  -6 -13   217.73   272.14   146.51 <
      1188    1  -6   6 -13   217.73   272.14   146.51 <
      1189    2   6  -7 -16   457.31   568.24   220.74 <
      1189    1  -7   6 -16   457.31   568.24   220.74 <
      1190    2   8  -7 -14   653.25  1148.59   308.16 o
      1190    1  -7   8 -14   653.25  1148.59   308.16 o
      1191    2   6  -8 -22   994.18  1929.71   412.02 o
      1191    1  -8   6 -22   994.18  1929.71   412.02 o
      1192    2   6  -8 -13   479.83   523.09   213.02 <
      1192    1  -8   6 -13   479.83   523.09   213.02 <
      1193    2   4  -6 -10   151.82   175.40    86.31 <
      1193    1  -6   4 -10   151.82   175.40    86.31 <
      1194    2   5  -8 -15   271.38   423.83   181.88 <
      1194    1  -8   5 -15   271.38   423.83   181.88 <
      1195    2   5  -7 -18   515.78   666.19   179.58 o
      1195    1  -7   5 -18   515.78   666.19   179.58 o
      1196    2   7  -6 -12   372.02   287.82   162.64 <
      1196    1  -6   7 -12   372.02   287.82   162.64 <
      1197    2   3  -4 -10    78.18    76.99    32.69 <
      1197    1  -4   3 -10    78.18    76.99    32.69 <
      1198    2   7  -9 -15  1026.83  1254.88   433.70 <
      1198    1  -9   7 -15  1026.83  1254.88   433.70 <
      1199    2   6  -5 -15   245.25   363.70   131.89 <
      1199    1  -5   6 -15   245.25   363.70   131.89 <
      1200    2   4  -6 -13   157.37    99.30    70.25 <
      1200    1  -6   4 -13   157.37    99.30    70.25 <
      1201    2   8  -6 -14   565.15   965.75   266.80 o
      1201    1  -6   8 -14   565.15   965.75   266.80 o
      1202    2   6  -5  -9   149.95   179.05    63.31 <
      1202    1  -5   6  -9   149.95   179.05    63.31 <
      1203    2   3  -5  -6    75.71    59.86    27.58 <
      1203    1  -5   3  -6    75.71    59.86    27.58 <
      1204    2   4  -7 -12   185.69   181.41    82.71 <
      1204    1  -7   4 -12   185.69   181.41    82.71 <
      1205    2   4  -9 -14   295.64   292.01   133.23 <
      1205    1  -9   4 -14   295.64   292.01   133.23 <
      1206    2   4  -4 -11    81.41   115.22    44.51 <
      1206    1  -4   4 -11    81.41   115.22    44.51 <
      1207    2   4  -7 -15   189.83   245.35   130.90 <
      1207    1  -7   4 -15   189.83   245.35   130.90 <
      1208    2   3  -4  -5    45.57    44.16    19.41 <
      1208    1  -4   3  -5    45.57    44.16    19.41 <
      1209    2   4  -6 -11   144.47   102.03    88.13 <
      1209    1  -6   4 -11   144.47   102.03    88.13 <
      1210    2   4  -6 -16   166.26   167.68    94.81 <
      1210    1  -6   4 -16   166.26   167.68    94.81 <
      1211    2   7  -9 -21   785.88  1535.55   543.24 <
      1211    1  -9   7 -21   785.88  1535.55   543.24 <
      1212    2   8  -9 -16   471.38   719.46   490.85 <
      1212    1  -9   8 -16   471.38   719.46   490.85 <
      1213    2   5  -6 -16   193.80   243.33   117.62 <
      1213    1  -6   5 -16   193.80   243.33   117.62 <
      1214    2   7  -7 -17   507.04   886.25   349.73 <
      1214    1  -7   7 -17   507.04   886.25   349.73 <
      1215    2   8  -7 -12   300.21   518.48   220.50 <
      1215    1  -7   8 -12   300.21   518.48   220.50 <
      1216    2   3  -7 -10    81.46    82.66    63.49 <
      1216    1  -7   3 -10    81.46    82.66    63.49 <
      1217    2   5  -9 -18   177.52   352.84   242.18 <
      1217    1  -9   5 -18   177.52   352.84   242.18 <
      1218    2   6 -10 -14   700.55  1158.38   379.31 o
      1218    1 -10   6 -14   700.55  1158.38   379.31 o
      1219    2   8  -7 -17    96.89   330.92   297.51 <
      1219    1  -7   8 -17    96.89   330.92   297.51 <
      1220    2   5  -7  -8   158.56   203.47    92.16 <
      1220    1  -7   5  -8   158.56   203.47    92.16 <
      1221    2   6  -7  -9   192.84   246.42   134.39 <
      1221    1  -7   6  -9   192.84   246.42   134.39 <
      1222    2   5  -9 -16   387.38   320.96   269.42 <
      1222    1  -9   5 -16   387.38   320.96   269.42 <
      1223    2   7  -7 -16   779.42   985.02   301.98 o
      1223    1  -7   7 -16   779.42   985.02   301.98 o
      1224    2   5  -6 -14   134.52   201.13   104.62 <
      1224    1  -6   5 -14   134.52   201.13   104.62 <
      1225    2   7  -7 -19   467.37   718.12   297.72 <
      1225    1  -7   7 -19   467.37   718.12   297.72 <
      1226    2   6  -9 -21   401.85  1036.85   394.56 <
      1226    1  -9   6 -21   401.85  1036.85   394.56 <
      1227    2   8  -9 -10   573.36   888.56   346.48 <
      1227    1  -9   8 -10   573.36   888.56   346.48 <
      1228    2   5  -8 -12   101.62   246.02   164.72 <
      1228    1  -8   5 -12   101.62   246.02   164.72 <
      1229    2   7  -9 -12   401.26   552.57   308.14 <
      1229    1  -9   7 -12   401.26   552.57   308.14 <
      1230    2   5  -8 -10   257.52   315.99   141.91 <
      1230    1  -8   5 -10   257.52   315.99   141.91 <
      1231    2   6 -10 -20   393.38  1011.72   494.58 <
      1231    1 -10   6 -20   393.38  1011.72   494.58 <
      1232    2   5  -8 -11   358.41   454.14   171.60 <
      1232    1  -8   5 -11   358.41   454.14   171.60 <
      1233    2   8  -7 -20   336.24   816.23   455.26 <
      1233    1  -7   8 -20   336.24   816.23   455.26 <
      1234    2   3  -3  -9    31.98    40.89    18.31 <
      1234    1  -3   3  -9    31.98    40.89    18.31 <
      1235    2   6  -7 -12   229.05   234.55   154.87 <
      1235    1  -7   6 -12   229.05   234.55   154.87 <
      1236    2   7  -8 -10   286.31   325.61   235.59 <
      1236    1  -8   7 -10   286.31   325.61   235.59 <
      1237    2   8  -7 -21   277.41   686.74   394.77 <
      1237    1  -7   8 -21   277.41   686.74   394.77 <
      1238    2   7  -9 -16   233.47   406.68   366.46 <
      1238    1  -9   7 -16   233.47   406.68   366.46 <
      1239    2   6 -10 -16   517.20   607.27   305.55 <
      1239    1 -10   6 -16   517.20   607.27   305.55 <
      1240    2   9  -7 -15   719.51  1206.75   430.51 <
      1240    1  -7   9 -15   719.51  1206.75   430.51 <
      1241    2   5  -8 -17   346.14   234.31   198.31 <
      1241    1  -8   5 -17   346.14   234.31   198.31 <
      1242    2   5  -3  -5  3844.00  3848.78    60.59 o
      1242    1  -3   5  -5  3844.00  3848.78    60.59 o
      1243    2   5  -3  -3  3442.28  3466.16    59.76 o
      1243    1  -3   5  -3  3442.28  3466.16    59.76 o
      1244    2   5  -3  -1  3558.63  3324.78    53.39 o
      1244    1  -3   5  -1  3558.63  3324.78    53.39 o
      1245    2   3  -1  -2   917.96   979.06    14.78 o
      1245    1  -1   3  -2   917.96   979.06    14.78 o
      1246    2   3  -1  -3  1027.70  1186.46    17.90 o
      1246    1  -1   3  -3  1027.70  1186.46    17.90 o
      1247    2   4  -1  -3   993.42  1025.96    20.23 o
      1247    1  -1   4  -3   993.42  1025.96    20.23 o
      1248    2   2  -1  -1   607.63   708.56    11.57 o
      1248    1  -1   2  -1   607.63   708.56    11.57 o
      1249    2   5  -3  -7  1687.67  1626.96    41.85 o
      1249    1  -3   5  -7  1687.67  1626.96    41.85 o
      1250    2   4  -2  -5  1053.60  1006.22    24.12 o
      1250    1  -2   4  -5  1053.60  1006.22    24.12 o
      1251    2   4  -3  -2   866.87   911.97    27.51 o
      1251    1  -3   4  -2   866.87   911.97    27.51 o
      1252    2   5  -4  -5  1577.12  1576.74    45.97 o
      1252    1  -4   5  -5  1577.12  1576.74    45.97 o
      1253    2   2  -1  -2   508.88   627.07    12.78 o
      1253    1  -1   2  -2   508.88   627.07    12.78 o
      1254    2   6  -2  -6  2002.18  1946.26    60.79 o
      1254    1  -2   6  -6  2002.18  1946.26    60.79 o
      1255    2   5  -3  -2  1102.90  1183.16    40.53 o
      1255    1  -3   5  -2  1102.90  1183.16    40.53 o
      1256    2   3  -2  -4   599.01   621.33    17.10 o
      1256    1  -2   3  -4   599.01   621.33    17.10 o
      1257    2   3  -2  -2   458.50   492.41    15.46 o
      1257    1  -2   3  -2   458.50   492.41    15.46 o
      1258    2   3  -3  -2   456.49   464.53    15.88 o
      1258    1  -3   3  -2   456.49   464.53    15.88 o
      1259    2   6  -4  -6  1693.40  1594.94    70.91 o
      1259    1  -4   6  -6  1693.40  1594.94    70.91 o
      1260    2   4  -3  -3   558.34   561.78    25.56 o
      1260    1  -3   4  -3   558.34   561.78    25.56 o
      1261    2   4  -3  -4   556.34   611.80    23.22 o
      1261    1  -3   4  -4   556.34   611.80    23.22 o
      1262    2   7  -3  -8  2397.52  2407.08    99.59 o
      1262    1  -3   7  -8  2397.52  2407.08    99.59 o
      1263    2   4  -3  -1   464.55   483.38    21.42 o
      1263    1  -3   4  -1   464.55   483.38    21.42 o
      1264    2   5  -3  -4   599.84   576.93    32.56 o
      1264    1  -3   5  -4   599.84   576.93    32.56 o
      1265    2   6  -4   0  1965.56  1988.79    88.31 o
      1265    1  -4   6   0  1965.56  1988.79    88.31 o
      1266    2   3  -2  -1   214.67   225.95    10.05 o
      1266    1  -2   3  -1   214.67   225.95    10.05 o
      1267    2   7  -5  -3  2822.39  2847.71   135.64 o
      1267    1  -5   7  -3  2822.39  2847.71   135.64 o
      1268    2   5  -2  -2   409.77   434.12    40.07 o
      1268    1  -2   5  -2   409.77   434.12    40.07 o
      1269    2   7  -5  -5  1911.01  2144.98   126.94 o
      1269    1  -5   7  -5  1911.01  2144.98   126.94 o
      1270    2   5  -2  -4   411.55   456.17    29.41 o
      1270    1  -2   5  -4   411.55   456.17    29.41 o
      1271    2   6  -6  -5  1376.33  1388.91    88.61 o
      1271    1  -6   6  -5  1376.33  1388.91    88.61 o
      1272    2   7  -5  -1  2223.78  2594.04   213.54 o
      1272    1  -5   7  -1  2223.78  2594.04   213.54 o
      1273    2   8  -2  -6  2946.08  3036.16   229.27 o
      1273    1  -2   8  -6  2946.08  3036.16   229.27 o
      1274    1  -4   5   0   587.32   455.25    35.82 o
      1275    2   4  -2  -4   190.26   229.99    23.66 o
      1275    1  -2   4  -4   190.26   229.99    23.66 o
      1276    2   7  -5  -9  1463.29  1451.75   165.94 o
      1276    1  -5   7  -9  1463.29  1451.75   165.94 o
      1277    2   7  -4  -7  1217.23  1332.97    98.98 o
      1277    1  -4   7  -7  1217.23  1332.97    98.98 o
      1278    2   6  -3  -5   627.17   666.82    71.15 o
      1278    1  -3   6  -5   627.17   666.82    71.15 o
      1279    2   4  -3   0   261.74   195.77    27.02 o
      1280    2   6  -3  -8   708.25   654.70    70.26 o
      1280    1  -3   6  -8   708.25   654.70    70.26 o
      1281    2   7  -4  -4  1293.70  1329.80   110.83 o
      1281    1  -4   7  -4  1293.70  1329.80   110.83 o
      1282    2   6  -4  -5   711.37   629.55    89.88 o
      1282    1  -4   6  -5   711.37   629.55    89.88 o
      1283    2   7  -3  -2  1522.85  1595.99   112.37 o
      1283    1  -3   7  -2  1522.85  1595.99   112.37 o
      1284    2   6  -6  -4   858.35   970.78    75.05 o
      1284    1  -6   6  -4   858.35   970.78    75.05 o
      1285    2   5  -3  -6   302.93   291.35    40.22 o
      1285    1  -3   5  -6   302.93   291.35    40.22 o
      1286    2   7  -5  -7  1334.94  1535.48   102.66 o
      1286    1  -5   7  -7  1334.94  1535.48   102.66 o
      1287    2   6  -4  -8   673.47   639.03    72.86 o
      1287    1  -4   6  -8   673.47   639.03    72.86 o
      1288    2   6  -3  -2   629.95   612.49    53.06 o
      1288    1  -3   6  -2   629.95   612.49    53.06 o
      1289    2   5  -4  -6   465.86   442.48    49.80 o
      1289    1  -4   5  -6   465.86   442.48    49.80 o
      1290    2   6  -5  -2   674.66   732.32   103.04 o
      1290    1  -5   6  -2   674.66   732.32   103.04 o
      1291    2   7  -6  -6  1297.58  1581.65   187.52 o
      1291    1  -6   7  -6  1297.58  1581.65   187.52 o
      1292    2   6  -5  -4   543.46   725.86    90.95 o
      1292    1  -5   6  -4   543.46   725.86    90.95 o
      1293    2   7  -4  -2  1190.13  1134.41   103.98 o
      1293    1  -4   7  -2  1190.13  1134.41   103.98 o
      1294    2   5  -4  -4   284.12   297.24    39.80 o
      1294    1  -4   5  -4   284.12   297.24    39.80 o
      1295    2   5  -4  -1   284.50   243.46    33.84 o
      1295    1  -4   5  -1   284.50   243.46    33.84 o
      1296    2   6  -3  -4   405.65   445.33    53.32 o
      1296    1  -3   6  -4   405.65   445.33    53.32 o
      1297    2   7  -5  -6   808.91  1075.92   126.24 o
      1297    1  -5   7  -6   808.91  1075.92   126.24 o
      1298    2   6  -4  -2   468.21   448.90    95.28 o
      1298    1  -4   6  -2   468.21   448.90    95.28 o
      1299    2   5  -4  -2   275.68   372.82    44.94 o
      1299    1  -4   5  -2   275.68   372.82    44.94 o
      1300    2   4  -3  -5   129.58   162.20    15.96 o
      1300    1  -3   4  -5   129.58   162.20    15.96 o
      1301    2   3  -2  -3    89.41    96.46    15.15 o
      1301    1  -2   3  -3    89.41    96.46    15.15 o
      1302    2   5  -5  -4   200.22   227.47    49.84 o
      1302    1  -5   5  -4   200.22   227.47    49.84 o
      1303    2   7  -4 -10   599.20   618.18    91.42 o
      1303    1  -4   7 -10   599.20   618.18    91.42 o
      1304    2   7  -2  -6   597.57   508.85   108.54 o
      1304    1  -2   7  -6   597.57   508.85   108.54 o
      1305    2   7  -6  -5   806.49   960.21   178.16 o
      1305    1  -6   7  -5   806.49   960.21   178.16 o
      1306    2   7  -5  -4   625.75   575.29   140.04 o
      1306    1  -5   7  -4   625.75   575.29   140.04 o
      1307    2   4  -4  -3   110.44   112.46    27.69 o
      1307    1  -4   4  -3   110.44   112.46    27.69 o
      1308    2   5  -4  -3   190.82   181.16    45.56 o
      1308    1  -4   5  -3   190.82   181.16    45.56 o
      1309    2   9  -5  -8  1617.74  2152.90   393.08 o
      1309    1  -5   9  -8  1617.74  2152.90   393.08 o
      1310    2   6  -3  -1   474.95   381.77    77.29 o
      1310    1  -3   6  -1   474.95   381.77    77.29 o
      1311    1  -2   3   0    22.04    33.85    10.01 o
      1312    2   6  -2  -3   303.06   262.18    67.25 o
      1312    1  -2   6  -3   303.06   262.18    67.25 o
      1313    2   7  -3  -3   441.74   491.59   116.71 o
      1313    1  -3   7  -3   441.74   491.59   116.71 o
      1314    2   7  -4  -9   375.53   406.75   109.19 o
      1314    1  -4   7  -9   375.53   406.75   109.19 o
      1315    2   5  -2  -6   103.03    72.60    38.54 <
      1315    1  -2   5  -6   103.03    72.60    38.54 <
      1316    2   6  -4  -1   365.42   386.02   105.45 o
      1316    1  -4   6  -1   365.42   386.02   105.45 o
      1317    2   9  -3 -10   932.10  1257.33   321.36 o
      1317    1  -3   9 -10   932.10  1257.33   321.36 o
      1318    2   6  -4  -4   272.52   314.81    77.11 o
      1318    1  -4   6  -4   272.52   314.81    77.11 o
      1319    2   7  -2  -5   445.01   644.52   129.63 o
      1319    1  -2   7  -5   445.01   644.52   129.63 o
      1320    2   7  -4  -1   559.72   846.91   158.22 o
      1320    1  -4   7  -1   559.72   846.91   158.22 o
      1321    2   8  -4 -12   599.72   557.16   160.04 o
      1321    1  -4   8 -12   599.72   557.16   160.04 o
      1322    2   9  -5 -14  1143.22  1521.80   342.84 o
      1322    1  -5   9 -14  1143.22  1521.80   342.84 o
      1323    2   9  -5  -7   662.69  1155.98   325.17 o
      1323    1  -5   9  -7   662.69  1155.98   325.17 o
      1324    2   9  -7  -9   785.75   982.72   356.70 <
      1324    1  -7   9  -9   785.75   982.72   356.70 <
      1325    2   7  -3  -7   314.32   310.51   103.29 o
      1325    1  -3   7  -7   314.32   310.51   103.29 o
      1326    2   8  -8  -5  1219.65  1165.58   283.78 o
      1326    1  -8   8  -5  1219.65  1165.58   283.78 o
      1327    2   6  -5  -6    69.42   145.08    68.39 <
      1327    1  -5   6  -6    69.42   145.08    68.39 <
      1328    2   8  -4  -8   387.86   533.09   156.88 o
      1328    1  -4   8  -8   387.86   533.09   156.88 o
      1329    2   4  -2  -1    74.86    63.46    16.61 o
      1329    1  -2   4  -1    74.86    63.46    16.61 o
      1330    2   7  -3  -9   353.93   271.37   120.51 <
      1330    1  -3   7  -9   353.93   271.37   120.51 <
      1331    2   5  -2  -3    62.81    71.08    39.58 <
      1331    1  -2   5  -3    62.81    71.08    39.58 <
      1332    2   8  -6 -10   571.65   842.80   239.13 o
      1332    1  -6   8 -10   571.65   842.80   239.13 o
      1333    2   6  -3  -7   157.77   207.50    66.40 o
      1333    1  -3   6  -7   157.77   207.50    66.40 o
      1334    2   8  -4 -11   528.35   442.77   175.27 <
      1334    1  -4   8 -11   528.35   442.77   175.27 <
      1335    2   8  -4  -5   610.59   750.50   255.50 <
      1335    1  -4   8  -5   610.59   750.50   255.50 <
      1336    2   7  -5  -2   356.23   574.13   168.60 o
      1336    1  -5   7  -2   356.23   574.13   168.60 o
      1337    2   8  -5 -10   382.25   356.99   181.58 <
      1337    1  -5   8 -10   382.25   356.99   181.58 <
      1338    2   8  -7  -8   644.19   655.68   282.19 <
      1338    1  -7   8  -8   644.19   655.68   282.19 <
      1339    2   7  -4  -8   416.65   501.25   130.85 o
      1339    1  -4   7  -8   416.65   501.25   130.85 o
      1340    2   9  -5 -13   720.78   971.05   323.90 <
      1340    1  -5   9 -13   720.78   971.05   323.90 <
      1341    2   8  -2  -7   235.54   313.62   139.88 <
      1341    1  -2   8  -7   235.54   313.62   139.88 <
      1342    2   8  -4  -6   426.15   704.69   221.56 o
      1342    1  -4   8  -6   426.15   704.69   221.56 o
      1343    2   8  -6  -5   514.70   524.51   225.85 <
      1343    1  -6   8  -5   514.70   524.51   225.85 <
      1344    2   9  -7  -7   614.04   866.07   466.13 <
      1344    1  -7   9  -7   614.04   866.07   466.13 <
      1345    2   8  -3  -4   420.49   254.10   173.23 <
      1345    1  -3   8  -4   420.49   254.10   173.23 <
      1346    2   8  -6  -7   393.11   371.05   193.94 <
      1346    1  -6   8  -7   393.11   371.05   193.94 <
      1347    2   8  -4  -9   460.70   365.88   156.01 <
      1347    1  -4   8  -9   460.70   365.88   156.01 <
      1348    2   9  -5  -9   543.48   676.40   311.76 <
      1348    1  -5   9  -9   543.48   676.40   311.76 <
      1349    2   9  -6 -10   508.73   758.04   377.53 <
      1349    1  -6   9 -10   508.73   758.04   377.53 <
      1350    2   7  -3  -5   173.35   238.13   104.92 <
      1350    1  -3   7  -5   173.35   238.13   104.92 <
      1351    2   8  -4 -10   437.43   597.39   216.09 <
      1351    1  -4   8 -10   437.43   597.39   216.09 <
      1352    2   7  -6  -1   302.12   327.92   158.00 <
      1352    1  -6   7  -1   302.12   327.92   158.00 <
      1353    2   8  -6  -9   663.85   713.41   219.18 o
      1353    1  -6   8  -9   663.85   713.41   219.18 o
      1354    2   8  -8  -6   527.14   561.26   301.49 <
      1354    1  -8   8  -6   527.14   561.26   301.49 <
      1355    2   8  -3  -3   259.64   261.33   174.29 <
      1355    1  -3   8  -3   259.64   261.33   174.29 <
      1356    2   9  -3  -9   652.42   499.89   271.51 <
      1356    1  -3   9  -9   652.42   499.89   271.51 <
      1357    2   6  -3  -3   117.37    95.81    61.53 <
      1357    1  -3   6  -3   117.37    95.81    61.53 <
      1358    2   9  -4  -7   281.42   568.21   292.83 <
      1358    1  -4   9  -7   281.42   568.21   292.83 <
      1359    2   6  -2  -5    86.06   147.87    61.79 <
      1359    1  -2   6  -5    86.06   147.87    61.79 <
      1360    2   9  -5 -11   278.37   429.77   299.50 <
      1360    1  -5   9 -11   278.37   429.77   299.50 <
      1361    2   8  -3  -6   158.73   262.71   150.30 <
      1361    1  -3   8  -6   158.73   262.71   150.30 <
      1362    2   4  -4  -4    30.74    21.92    20.65 <
      1362    1  -4   4  -4    30.74    21.92    20.65 <
      1363    2   8  -5  -4   335.96   389.30   211.36 <
      1363    1  -5   8  -4   335.96   389.30   211.36 <
      1364    2   2   0   0  4983.44  6046.54    20.06 o
      1364    1   0   2   0  4983.44  6046.54    20.06 o
      1365    2   3  -1   1  1695.21  1870.02    21.18 o
      1365    1  -1   3   1  1695.21  1870.02    21.18 o
      1366    2   2  -1   1   615.75   653.67     8.14 o
      1366    1  -1   2   1   615.75   653.67     8.14 o
      1367    2   4   0   0  9525.04 10409.50   150.62 o
      1367    1   0   4   0  9525.04 10409.50   150.62 o
      1368    2   4  -1  -1  1484.87  1545.46    26.89 o
      1368    1  -1   4  -1  1484.87  1545.46    26.89 o
      1369    2   5  -3   1  3567.26  3270.01    79.71 o
      1369    1  -3   5   1  3567.26  3270.01    79.71 o
      1370    2   2  -1   2   505.12   540.08    13.45 o
      1370    1  -1   2   2   505.12   540.08    13.45 o
      1371    2   3   0  -2   350.36   378.33    13.40 o
      1372    2   5  -1  -2  1518.54  1471.39    43.41 o
      1372    1  -1   5  -2  1518.54  1471.39    43.41 o
      1373    2   4  -1   1  1488.55  1418.46    50.71 o
      1373    1  -1   4   1  1488.55  1418.46    50.71 o
      1374    2   3  -2   2   455.13   420.69    21.16 o
      1374    1  -2   3   2   455.13   420.69    21.16 o
      1375    2   3   1  -3  1009.88  1019.98    31.25 o
      1375    1   1   3  -3  1009.88  1019.98    31.25 o
      1376    2   4  -3   2   870.94   747.60    31.09 o
      1376    1  -3   4   2   870.94   747.60    31.09 o
      1377    2   5  -3   3  3409.75  3768.94   124.90 o
      1377    1  -3   5   3  3409.75  3768.94   124.90 o
      1378    2   3  -2   1   214.61   201.27     9.81 o
      1378    1  -2   3   1   214.61   201.27     9.81 o
      1379    2   3  -1   2   928.86  1014.83    41.74 o
      1379    1  -1   3   2   928.86  1014.83    41.74 o
      1380    2   6  -2   0  1948.02  1890.83    97.57 o
      1380    1  -2   6   0  1948.02  1890.83    97.57 o
      1381    2   2  -2   3   150.68   146.08    14.48 o
      1381    1  -2   2   3   150.68   146.08    14.48 o
      1382    2   1  -1   2    60.45    75.39     3.19 o
      1382    1  -1   1   2    60.45    75.39     3.19 o
      1383    2   6  -1  -3  1048.94   915.29    67.25 o
      1383    1  -1   6  -3  1048.94   915.29    67.25 o
      1384    2   5  -3   5  3863.77  3259.06   313.25 o
      1384    1  -3   5   5  3863.77  3259.06   313.25 o
      1385    2   3   1  -2   929.39   832.08    59.19 o
      1385    1   1   3  -2   929.39   832.08    59.19 o
      1386    2   4  -4   6  3219.88  2654.86   233.21 o
      1386    1  -4   4   6  3219.88  2654.86   233.21 o
      1387    2   5  -3   2  1104.75   759.50    59.00 o
      1387    1  -3   5   2  1104.75   759.50    59.00 o
      1388    2   7  -5   3  2816.47  2568.03   322.04 o
      1388    1  -5   7   3  2816.47  2568.03   322.04 o
      1389    2   4  -3   3   560.78   405.69    43.63 o
      1389    1  -3   4   3   560.78   405.69    43.63 o
      1390    2   8  -2   0  3833.92  3097.35   281.81 o
      1390    1  -2   8   0  3833.92  3097.35   281.81 o
      1391    2   4   0  -2   142.07   145.49    27.48 o
      1391    1   0   4  -2   142.07   145.49    27.48 o
      1392    2   4  -1   0   221.60   166.00    19.87 o
      1393    2   5  -1  -1   353.58   328.60    42.99 o
      1393    1  -1   5  -1   353.58   328.60    42.99 o
      1394    2   6  -1  -1   990.23   850.37   111.99 o
      1394    1  -1   6  -1   990.23   850.37   111.99 o
      1395    2   7  -1  -4  1203.22  1197.36   160.68 o
      1395    1  -1   7  -4  1203.22  1197.36   160.68 o
      1396    2   4   1  -3  1000.73  1187.56    93.43 o
      1396    1   1   4  -3  1000.73  1187.56    93.43 o
      1397    2   7  -1  -1  1827.43  1440.76   275.38 o
      1397    1  -1   7  -1  1827.43  1440.76   275.38 o
      1398    2   4  -3   4   559.20   525.48    94.50 o
      1398    1  -3   4   4   559.20   525.48    94.50 o
      1399    2   5  -4   5  1591.18  1617.99   230.26 o
      1399    1  -4   5   5  1591.18  1617.99   230.26 o
      1400    2   8  -2  -2  1941.72  2209.81   349.79 o
      1400    1  -2   8  -2  1941.72  2209.81   349.79 o
      1401    2   3  -2   4   589.95   573.32    69.93 o
      1401    1  -2   3   4   589.95   573.32    69.93 o
      1402    2   5  -1   2  1523.79  1865.70   250.26 o
      1402    1  -1   5   2  1523.79  1865.70   250.26 o
      1403    2   5   0  -2   423.70   562.06    84.11 o
      1404    2   7   1  -5  1774.78  1822.65   344.82 o
      1404    1   1   7  -5  1774.78  1822.65   344.82 o
      1405    2   5   1  -4   863.71   675.76   126.25 o
      1405    1   1   5  -4   863.71   675.76   126.25 o
      1406    2   6   0  -2   771.33  1104.38   231.36 o
      1406    1   0   6  -2   771.33  1104.38   231.36 o
      1407    1  -4   9   0  2616.03  2607.17   471.75 o
      1408    2   6  -3   2   629.94   773.34   172.47 o
      1408    1  -3   6   2   629.94   773.34   172.47 o
      1409    2   7  -3   2  1524.78  1680.19   300.50 o
      1409    1  -3   7   2  1524.78  1680.19   300.50 o
      1410    2   5  -3   4   601.95   602.25   168.97 o
      1410    1  -3   5   4   601.95   602.25   168.97 o
      1411    2   5  -2   1   290.79   232.18    64.48 o
      1411    1  -2   5   1   290.79   232.18    64.48 o
      1412    2   7  -1  -3  1200.68  1203.90   152.28 o
      1412    1  -1   7  -3  1200.68  1203.90   152.28 o
      1413    2   7  -1  -2  1538.12  1696.43   176.43 o
      1413    1  -1   7  -2  1538.12  1696.43   176.43 o
      1414    2   5  -2   2   409.48   584.11   127.53 o
      1414    1  -2   5   2   409.48   584.11   127.53 o
      1415    2   7  -4   2  1190.44  1216.00   235.49 o
      1415    1  -4   7   2  1190.44  1216.00   235.49 o
      1416    1   0   2  -1     7.94    21.07     3.83 o
      1417    2   6  -3   1   475.02   480.46   113.25 o
      1417    1  -3   6   1   475.02   480.46   113.25 o
      1418    2   4   2  -5  1064.53  1108.46   147.07 o
      1418    1   2   4  -5  1064.53  1108.46   147.07 o
      1419    2   7  -4   4  1294.48  1448.87   372.76 o
      1419    1  -4   7   4  1294.48  1448.87   372.76 o
      1420    2   6  -2  -1   240.57   162.40    81.31 <
      1420    1  -2   6  -1   240.57   162.40    81.31 <
      1421    1   0   4  -1   199.08   216.32    43.86 o
      1422    2   7  -2  -2   426.53   377.55   174.60 <
      1422    1  -2   7  -2   426.53   377.55   174.60 <
      1423    2   6  -1   1   990.47   921.71   295.24 o
      1423    1  -1   6   1   990.47   921.71   295.24 o
      1424    2   7  -5   5  1912.79  2246.77   439.22 o
      1424    1  -5   7   5  1912.79  2246.77   439.22 o
      1425    2   5  -1   1   353.71   456.28   145.99 o
      1425    1  -1   5   1   353.71   456.28   145.99 o
      1426    1  -2   7   0   883.16   759.20   270.03 <
      1427    2   9  -2  -4   782.96  1145.21   366.83 o
      1427    1  -2   9  -4   782.96  1145.21   366.83 o
      1428    2   6  -1   0   302.86   534.38   188.78 <
      1429    2   5  -4   4   283.80   221.74   132.28 <
      1429    1  -4   5   4   283.80   221.74   132.28 <
      1430    2   7  -5   4   626.32   399.24   353.91 <
      1430    1  -5   7   4   626.32   399.24   353.91 <
      1431    2   9  -1  -5   863.48   656.32   386.05 <
      1431    1  -1   9  -5   863.48   656.32   386.05 <
      1432    2   6  -4   5   712.39   835.79   346.06 <
      1432    1  -4   6   5   712.39   835.79   346.06 <
      1433    2   9  -1  -3   974.34  1013.72   643.70 <
      1433    1  -1   9  -3   974.34  1013.72   643.70 <
      1434    2   6   0  -4   361.40   443.71   118.17 o
      1434    1   0   6  -4   361.40   443.71   118.17 o
      1435    2   9  -1  -4   508.38   702.27   491.16 <
      1435    1  -1   9  -4   508.38   702.27   491.16 <
      1436    2   8  -5   4   336.01   530.35   514.39 <
      1436    1  -5   8   4   336.01   530.35   514.39 <
      1437    2   8  -1  -6   336.91   303.05   208.13 <
      1437    1  -1   8  -6   336.91   303.05   208.13 <
      1438    2  -2   0  -6  5232.69  4284.22    30.26 o
      1438    1   0  -2  -6  5232.69  4284.22    30.26 o
      1439    2  -2   0  -4  2872.83  3257.25    27.68 o
      1439    1   0  -2  -4  2872.83  3257.25    27.68 o
      1440    2  -3  -1  -5  3028.23  3255.25    37.58 o
      1440    1  -1  -3  -5  3028.23  3255.25    37.58 o
      1441    2  -2  -1  -2   505.42   535.45    11.36 o
      1441    1  -1  -2  -2   505.42   535.45    11.36 o
      1442    2  -2  -1  -3   550.08   605.91    10.43 o
      1442    1  -1  -2  -3   550.08   605.91    10.43 o
      1443    2  -4  -2  -6  4663.91  4843.07    87.42 o
      1443    1  -2  -4  -6  4663.91  4843.07    87.42 o
      1444    1   0  -2  -5   513.18   526.96    15.39 o
      1445    2  -2  -1  -1   617.52   687.73    14.29 o
      1445    1  -1  -2  -1   617.52   687.73    14.29 o
      1446    2  -3  -2  -4   591.43   506.11    19.75 o
      1446    1  -2  -3  -4   591.43   506.11    19.75 o
      1447    2  -3  -1  -7   687.40   631.54    23.64 o
      1447    1  -1  -3  -7   687.40   631.54    23.64 o
      1448    2  -3  -1  -3  1009.68  1040.66    51.56 o
      1448    1  -1  -3  -3  1009.68  1040.66    51.56 o
      1449    2  -5  -3  -5  3862.28  3829.40   224.00 o
      1449    1  -3  -5  -5  3862.28  3829.40   224.00 o
      1450    2  -3  -2  -2   454.91   453.27    33.95 o
      1450    1  -2  -3  -2   454.91   453.27    33.95 o
      1451    2  -4   0 -12  4472.42  3846.02   190.86 o
      1451    1   0  -4 -12  4472.42  3846.02   190.86 o
      1452    2  -4  -2  -5  1063.30  1003.40    61.53 o
      1452    1  -2  -4  -5  1063.30  1003.40    61.53 o
      1453    1   0  -4  -9  2479.47  3094.56   208.20 o
      1454    2  -3  -1  -4   307.80   289.30    28.74 o
      1454    1  -1  -3  -4   307.80   289.30    28.74 o
      1455    2  -4  -3  -4   558.96   456.77    42.36 o
      1455    1  -3  -4  -4   558.96   456.77    42.36 o
      1456    2  -5  -3  -7  1697.62  1879.24   132.03 o
      1456    1  -3  -5  -7  1697.62  1879.24   132.03 o
      1457    2  -5  -3  -3  3406.19  2721.11   278.58 o
      1457    1  -3  -5  -3  3406.19  2721.11   278.58 o
      1458    2  -5  -4  -5  1589.91  1939.12   166.84 o
      1458    1  -4  -5  -5  1589.91  1939.12   166.84 o
      1459    2  -2  -1  -4    89.81   106.79     7.72 o
      1459    1  -1  -2  -4    89.81   106.79     7.72 o
      1460    2  -4  -2  -7   462.32   412.00    66.82 o
      1460    1  -2  -4  -7   462.32   412.00    66.82 o
      1461    2  -4  -3  -2   871.82   599.44    63.22 o
      1461    1  -3  -4  -2   871.82   599.44    63.22 o
      1462    2  -3  -1  -2   929.51   640.42    74.09 o
      1462    1  -1  -3  -2   929.51   640.42    74.09 o
      1463    2  -4  -3  -3   560.82   478.27    72.79 o
      1463    1  -3  -4  -3   560.82   478.27    72.79 o
      1464    2  -5  -3  -8  1063.45  1016.51   145.76 o
      1464    1  -3  -5  -8  1063.45  1016.51   145.76 o
      1465    2  -4  -1  -7   620.22   628.96   114.34 o
      1465    1  -1  -4  -7   620.22   628.96   114.34 o
      1466    2  -4  -1  -5  1154.90  1319.98   164.04 o
      1466    1  -1  -4  -5  1154.90  1319.98   164.04 o
      1467    2  -3  -2  -3    89.37   122.00    18.52 o
      1467    1  -2  -3  -3    89.37   122.00    18.52 o
      1468    2  -6  -2 -12  2050.53  2082.64   437.22 o
      1468    1  -2  -6 -12  2050.53  2082.64   437.22 o
      1469    2  -6  -2 -15  1900.99  2669.06   300.06 o
      1469    1  -2  -6 -15  1900.99  2669.06   300.06 o
      1470    2  -6  -4  -6  1696.37  1664.69   333.02 o
      1470    1  -4  -6  -6  1696.37  1664.69   333.02 o
      1471    2  -3   0  -8   563.05   620.59    57.16 o
      1472    2  -5  -2  -7   977.31   765.69   197.27 o
      1472    1  -2  -5  -7   977.31   765.69   197.27 o
      1473    2  -3  -2  -1   214.58   193.33    35.98 o
      1473    1  -2  -3  -1   214.58   193.33    35.98 o
      1474    2  -2   1  -6   412.10   718.90    83.47 o
      1474    1   1  -2  -6   412.10   718.90    83.47 o
      1475    2  -5  -1 -11  2019.41  2262.92   256.71 o
      1475    1  -1  -5 -11  2019.41  2262.92   256.71 o
      1476    2  -3  -1  -6   114.65   102.50    24.29 o
      1476    1  -1  -3  -6   114.65   102.50    24.29 o
      1477    2  -3   1  -8  1313.97  1209.60   159.32 o
      1477    1   1  -3  -8  1313.97  1209.60   159.32 o
      1478    2  -2   1  -7   353.72   585.05    77.77 o
      1478    1   1  -2  -7   353.72   585.05    77.77 o
      1479    2  -6  -2  -9  1755.79  1908.05   379.01 o
      1479    1  -2  -6  -9  1755.79  1908.05   379.01 o
      1480    2  -4  -2  -8   268.38   364.57    54.55 o
      1480    1  -2  -4  -8   268.38   364.57    54.55 o
      1481    2  -5  -4  -6   466.91   566.09   116.20 o
      1481    1  -4  -5  -6   466.91   566.09   116.20 o
      1482    2  -5  -1  -8  1621.73  1099.30   266.31 o
      1482    1  -1  -5  -8  1621.73  1099.30   266.31 o
      1483    2  -4  -3  -1   463.58   426.81   158.03 <
      1483    1  -3  -4  -1   463.58   426.81   158.03 <
      1484    2  -4  -2  -4   190.36   219.88    91.95 <
      1484    1  -2  -4  -4   190.36   219.88    91.95 <
      1485    2  -4  -1 -10   297.08   183.51    83.45 <
      1485    1  -1  -4 -10   297.08   183.51    83.45 <
      1486    2  -5  -1 -12   840.00   795.68   250.53 o
      1486    1  -1  -5 -12   840.00   795.68   250.53 o
      1487    2  -4  -1 -11   359.66   190.40    80.59 <
      1487    1  -1  -4 -11   359.66   190.40    80.59 <
      1488    2  -5  -2  -9   331.55   856.56   159.40 o
      1488    1  -2  -5  -9   331.55   856.56   159.40 o
      1489    1   0  -4 -11   569.03   671.58   220.60 o
      1490    2  -7  -5  -9  1460.46  2001.28   492.60 o
      1490    1  -5  -7  -9  1460.46  2001.28   492.60 o
      1491    1   0  -4  -7   623.58   921.04   229.30 o
      1492    2  -7  -6  -6  1300.20  1795.10   522.46 o
      1492    1  -6  -7  -6  1300.20  1795.10   522.46 o
      1493    2  -7  -5  -7  1337.26  1309.61   423.34 o
      1493    1  -5  -7  -7  1337.26  1309.61   423.34 o
      1494    2  -6  -5  -4   543.78   820.71   303.30 <
      1494    1  -5  -6  -4   543.78   820.71   303.30 <
      1495    2  -6  -4  -8   672.69   635.08   297.73 <
      1495    1  -4  -6  -8   672.69   635.08   297.73 <
      1496    2  -4  -1  -9   220.78   345.75    92.61 o
      1496    1  -1  -4  -9   220.78   345.75    92.61 o
      1497    2  -6  -3  -8   709.59   520.36   284.76 <
      1497    1  -3  -6  -8   709.59   520.36   284.76 <
      1498    2  -5  -2  -8   317.24   426.22   156.42 <
      1498    1  -2  -5  -8   317.24   426.22   156.42 <
      1499    2  -5  -2 -10   298.99   295.08   172.15 <
      1499    1  -2  -5 -10   298.99   295.08   172.15 <
      1500    2  -6  -3 -11   516.71   898.49   297.01 o
      1500    1  -3  -6 -11   516.71   898.49   297.01 o
      1501    2  -7  -4  -9   375.77  1365.85   556.94 <
      1501    1  -4  -7  -9   375.77  1365.85   556.94 <
      1502    2  -7  -6  -9   313.03   894.92   364.57 <
      1502    1  -6  -7  -9   313.03   894.92   364.57 <
      1503    2  -6  -5  -7   388.17   618.80   263.58 <
      1503    1  -5  -6  -7   388.17   618.80   263.58 <
      1504    2  -8  -6 -10   571.72   745.77   686.39 <
      1504    1  -6  -8 -10   571.72   745.77   686.39 <
      1505    2  -7  -5  -6   809.87  1163.49   589.30 <
      1505    1  -5  -7  -6   809.87  1163.49   589.30 <
      1506    2  -6  -4  -9   371.10   694.42   246.38 <
      1506    1  -4  -6  -9   371.10   694.42   246.38 <
      1507    2  -7  -3 -11   701.30   659.83   502.11 <
      1507    1  -3  -7 -11   701.30   659.83   502.11 <
      1508    2  -2  -2  -6 11950.20 12519.30    67.78 o
      1508    1  -2  -2  -6 11950.20 12519.30    67.78 o
      1509    2  -1  -1  -5  1929.19  1959.19    27.57 o
      1509    1  -1  -1  -5  1929.19  1959.19    27.57 o
      1510    2  -3  -4  -7  2267.71  2261.98    48.57 o
      1510    1  -4  -3  -7  2267.71  2261.98    48.57 o
      1511    2  -2  -3 -10  1478.92  1470.07    35.15 o
      1511    1  -3  -2 -10  1478.92  1470.07    35.15 o
      1512    2  -2  -2  -8  1198.00  1269.48    29.41 o
      1512    1  -2  -2  -8  1198.00  1269.48    29.41 o
      1513    2  -3  -3 -11  2005.07  2220.67    69.15 o
      1513    1  -3  -3 -11  2005.07  2220.67    69.15 o
      1514    2  -3  -5  -9  2448.39  2220.17    58.08 o
      1514    1  -5  -3  -9  2448.39  2220.17    58.08 o
      1515    2  -3  -4 -13  2792.69  2937.62    85.55 o
      1515    1  -4  -3 -13  2792.69  2937.62    85.55 o
      1516    2  -2  -2  -9   860.25  1008.09    37.60 o
      1516    1  -2  -2  -9   860.25  1008.09    37.60 o
      1517    2  -4  -2 -12  3411.82  3464.84   111.33 o
      1517    1  -2  -4 -12  3411.82  3464.84   111.33 o
      1518    2  -2  -1  -6   412.58   437.60    13.51 o
      1518    1  -1  -2  -6   412.58   437.60    13.51 o
      1519    2  -3  -5 -11  2223.26  2275.17    79.43 o
      1519    1  -5  -3 -11  2223.26  2275.17    79.43 o
      1520    2  -2  -1  -7   354.78   355.80    13.10 o
      1520    1  -1  -2  -7   354.78   355.80    13.10 o
      1521    2  -3  -3  -6   616.35   616.35    36.11 o
      1521    1  -3  -3  -6   616.35   616.35    36.11 o
      1522    2  -3  -2 -11  1097.41  1309.27    55.98 o
      1522    1  -2  -3 -11  1097.41  1309.27    55.98 o
      1523    2  -3  -3 -12  1263.47  1288.44    70.15 o
      1523    1  -3  -3 -12  1263.47  1288.44    70.15 o
      1524    2  -3  -6 -11  1662.20  1713.38    77.72 o
      1524    1  -6  -3 -11  1662.20  1713.38    77.72 o
      1525    2  -4  -3  -8   966.44  1039.79    50.45 o
      1525    1  -3  -4  -8   966.44  1039.79    50.45 o
      1526    2  -1  -2  -4   362.61   376.01    14.27 o
      1526    1  -2  -1  -4   362.61   376.01    14.27 o
      1527    2  -4  -4 -12  1832.35  1978.07   111.78 o
      1527    1  -4  -4 -12  1832.35  1978.07   111.78 o
      1528    2  -4  -2 -11  1320.31  1222.03    62.38 o
      1528    1  -2  -4 -11  1320.31  1222.03    62.38 o
      1529    2  -3  -2  -9   370.74   384.13    35.54 o
      1529    1  -2  -3  -9   370.74   384.13    35.54 o
      1530    2  -2  -4  -8   515.14   478.84    24.73 o
      1530    1  -4  -2  -8   515.14   478.84    24.73 o
      1531    2  -2  -3  -8   378.93   358.78    20.67 o
      1531    1  -3  -2  -8   378.93   358.78    20.67 o
      1532    2  -2  -2  -7   238.10   296.96    15.60 o
      1532    1  -2  -2  -7   238.10   296.96    15.60 o
      1533    2  -1  -1  -3   246.72   280.39    12.35 o
      1533    1  -1  -1  -3   246.72   280.39    12.35 o
      1534    2  -3  -4  -9   509.85   500.57    51.36 o
      1534    1  -4  -3  -9   509.85   500.57    51.36 o
      1535    2  -4  -2 -13  1482.65  1581.66   124.73 o
      1535    1  -2  -4 -13  1482.65  1581.66   124.73 o
      1536    2  -2  -3 -12   443.72   491.04    32.78 o
      1536    1  -3  -2 -12   443.72   491.04    32.78 o
      1537    2  -3  -3 -10   487.23   441.40    52.91 o
      1537    1  -3  -3 -10   487.23   441.40    52.91 o
      1538    2  -4  -4  -8   733.30   774.45    70.15 o
      1538    1  -4  -4  -8   733.30   774.45    70.15 o
      1539    2  -5  -4 -11  2521.33  2651.67   142.81 o
      1539    1  -4  -5 -11  2521.33  2651.67   142.81 o
      1540    2  -2  -3  -6   221.56   222.18    23.20 o
      1540    1  -3  -2  -6   221.56   222.18    23.20 o
      1541    2  -1  -1  -4   217.46   277.44    15.24 o
      1541    1  -1  -1  -4   217.46   277.44    15.24 o
      1542    2  -3  -2 -10   427.91   501.49    54.29 o
      1542    1  -2  -3 -10   427.91   501.49    54.29 o
      1543    2  -4  -4 -14  1116.01  1073.26   158.47 o
      1543    1  -4  -4 -14  1116.01  1073.26   158.47 o
      1544    2  -3  -4 -19  1820.68  1692.88   200.51 o
      1544    1  -4  -3 -19  1820.68  1692.88   200.51 o
      1545    2  -4  -4  -9   673.70   609.11    51.38 o
      1545    1  -4  -4  -9   673.70   609.11    51.38 o
      1546    2  -2  -3 -11   290.55   285.65    27.30 o
      1546    1  -3  -2 -11   290.55   285.65    27.30 o
      1547    2  -3  -3  -5   170.54   177.88    20.88 o
      1547    1  -3  -3  -5   170.54   177.88    20.88 o
      1548    2  -3  -2  -8   158.57   266.45    35.63 o
      1548    1  -2  -3  -8   158.57   266.45    35.63 o
      1549    2  -5  -6 -13  2146.02  2475.82   264.73 o
      1549    1  -6  -5 -13  2146.02  2475.82   264.73 o
      1550    2  -3  -5 -14   737.64   736.11   112.07 o
      1550    1  -5  -3 -14   737.64   736.11   112.07 o
      1551    2  -2  -2 -10   210.61   209.39    34.76 o
      1551    1  -2  -2 -10   210.61   209.39    34.76 o
      1552    2  -4  -6 -14  1328.37  1506.07   182.13 o
      1552    1  -6  -4 -14  1328.37  1506.07   182.13 o
      1553    2  -3  -4  -8   281.24   256.33    30.41 o
      1553    1  -4  -3  -8   281.24   256.33    30.41 o
      1554    2  -4  -5 -10   654.59   553.96   100.49 o
      1554    1  -5  -4 -10   654.59   553.96   100.49 o
      1555    2  -5  -4 -17  1857.58  2272.79   325.02 o
      1555    1  -4  -5 -17  1857.58  2272.79   325.02 o
      1556    2  -3  -5 -17  1069.40  1108.18   143.29 o
      1556    1  -5  -3 -17  1069.40  1108.18   143.29 o
      1557    2  -5  -5 -17  2217.93  2395.45   325.93 o
      1557    1  -5  -5 -17  2217.93  2395.45   325.93 o
      1558    2  -4  -3 -13   638.80   724.45    95.38 o
      1558    1  -3  -4 -13   638.80   724.45    95.38 o
      1559    2  -4  -2 -14   992.17   753.08   120.14 o
      1559    1  -2  -4 -14   992.17   753.08   120.14 o
      1560    2  -4  -4 -15   818.22   861.29   158.57 o
      1560    1  -4  -4 -15   818.22   861.29   158.57 o
      1561    2  -4  -3 -14   781.77   976.80   134.50 o
      1561    1  -3  -4 -14   781.77   976.80   134.50 o
      1562    2  -4  -5 -14   822.60   958.28   154.29 o
      1562    1  -5  -4 -14   822.60   958.28   154.29 o
      1563    2  -4  -6 -15   939.36   953.10   182.27 o
      1563    1  -6  -4 -15   939.36   953.10   182.27 o
      1564    2  -1  -1  -2    60.45    69.87     6.45 o
      1564    1  -1  -1  -2    60.45    69.87     6.45 o
      1565    2  -4  -3 -10   307.18   274.11    65.97 o
      1565    1  -3  -4 -10   307.18   274.11    65.97 o
      1566    2  -3  -5 -16   492.85   482.88   118.96 o
      1566    1  -5  -3 -16   492.85   482.88   118.96 o
      1567    2  -2  -3 -14   212.48   198.34    58.31 o
      1567    1  -3  -2 -14   212.48   198.34    58.31 o
      1568    2  -4  -5 -11   633.60   662.43   124.51 o
      1568    1  -5  -4 -11   633.60   662.43   124.51 o
      1569    2  -4  -3  -9   324.14   374.67    63.08 o
      1569    1  -3  -4  -9   324.14   374.67    63.08 o
      1570    2  -5  -5  -8   769.20   976.91   161.90 o
      1570    1  -5  -5  -8   769.20   976.91   161.90 o
      1571    2  -2  -3  -9    88.63   148.80    33.14 o
      1571    1  -3  -2  -9    88.63   148.80    33.14 o
      1572    2  -3  -3  -7    46.34   110.27    30.87 o
      1572    1  -3  -3  -7    46.34   110.27    30.87 o
      1573    2  -3  -5 -10   278.94   176.51    58.98 <
      1573    1  -5  -3 -10   278.94   176.51    58.98 <
      1574    2  -5  -3 -12   694.91   762.07   172.59 o
      1574    1  -3  -5 -12   694.91   762.07   172.59 o
      1575    2  -3  -4 -15   385.77   347.97    92.58 o
      1575    1  -4  -3 -15   385.77   347.97    92.58 o
      1576    2  -4  -4 -20  1078.28  1479.13   318.54 o
      1576    1  -4  -4 -20  1078.28  1479.13   318.54 o
      1577    2  -5  -5 -19  1028.90  1778.45   465.86 o
      1577    1  -5  -5 -19  1028.90  1778.45   465.86 o
      1578    2  -5  -5 -15   851.08  1109.65   269.26 o
      1578    1  -5  -5 -15   851.08  1109.65   269.26 o
      1579    2  -5  -3 -13   370.95   818.90   201.32 o
      1579    1  -3  -5 -13   370.95   818.90   201.32 o
      1580    2  -5  -4 -15   842.46   927.09   232.62 o
      1580    1  -4  -5 -15   842.46   927.09   232.62 o
      1581    2  -2  -3  -7    71.78    72.78    18.94 o
      1581    1  -3  -2  -7    71.78    72.78    18.94 o
      1582    2  -4  -6 -12   614.41   566.18   142.29 o
      1582    1  -6  -4 -12   614.41   566.18   142.29 o
      1583    2  -4  -6 -20  1184.83  1480.04   325.99 o
      1583    1  -6  -4 -20  1184.83  1480.04   325.99 o
      1584    2  -2  -2  -4    41.12    24.28     7.88 o
      1584    1  -2  -2  -4    41.12    24.28     7.88 o
      1585    2  -5  -5 -11   579.55   397.84   138.86 <
      1585    1  -5  -5 -11   579.55   397.84   138.86 <
      1586    2  -3  -4 -16   221.64   289.80   111.79 <
      1586    1  -4  -3 -16   221.64   289.80   111.79 <
      1587    2  -4  -4 -18   746.88  1278.85   262.89 o
      1587    1  -4  -4 -18   746.88  1278.85   262.89 o
      1588    2  -3  -3  -8   107.99    50.26    29.39 <
      1588    1  -3  -3  -8   107.99    50.26    29.39 <
      1589    2  -4  -5 -17   553.31   556.45   185.56 <
      1589    1  -5  -4 -17   553.31   556.45   185.56 <
      1590    2  -3  -4 -12   139.88    88.53    49.58 <
      1590    1  -4  -3 -12   139.88    88.53    49.58 <
      1591    2  -4  -5  -9   273.75   256.30    93.47 <
      1591    1  -5  -4  -9   273.75   256.30    93.47 <
      1592    2  -5  -3 -14   492.25   874.80   199.16 o
      1592    1  -3  -5 -14   492.25   874.80   199.16 o
      1593    2  -4  -8 -17   822.30   748.66   285.38 <
      1593    1  -8  -4 -17   822.30   748.66   285.38 <
      1594    2  -2  -2 -11   125.68   124.40    33.23 o
      1594    1  -2  -2 -11   125.68   124.40    33.23 o
      1595    2  -5  -3 -17  1019.14  1531.41   353.19 o
      1595    1  -3  -5 -17  1019.14  1531.41   353.19 o
      1596    2  -5  -5 -12   376.16   386.88   164.59 <
      1596    1  -5  -5 -12   376.16   386.88   164.59 <
      1597    2  -5  -6 -19  1315.72  1304.73   489.25 <
      1597    1  -6  -5 -19  1315.72  1304.73   489.25 <
      1598    2  -3  -4 -14   179.88   155.38    74.49 <
      1598    1  -4  -3 -14   179.88   155.38    74.49 <
      1599    2  -5  -6 -15   403.59   314.82   251.81 <
      1599    1  -6  -5 -15   403.59   314.82   251.81 <
      1600    2  -4  -7 -14   368.21   405.62   183.02 <
      1600    1  -7  -4 -14   368.21   405.62   183.02 <
      1601    2  -4  -6 -13   157.20   181.21   117.75 <
      1601    1  -6  -4 -13   157.20   181.21   117.75 <
      1602    2  -5  -7 -12   705.88   649.44   263.19 <
      1602    1  -7  -5 -12   705.88   649.44   263.19 <
      1603    2  -5  -7 -18   514.34   797.47   432.71 <
      1603    1  -7  -5 -18   514.34   797.47   432.71 <
      1604    2  -4  -5 -20   510.50   685.88   281.97 <
      1604    1  -5  -4 -20   510.50   685.88   281.97 <
      1605    2  -5  -3 -18   571.98   870.61   286.66 o
      1605    1  -3  -5 -18   571.98   870.61   286.66 o
      1606    2  -5  -5 -14   327.95   435.17   205.02 <
      1606    1  -5  -5 -14   327.95   435.17   205.02 <
      1607    2  -3  -2 -12   123.86   157.79    50.75 o
      1607    1  -2  -3 -12   123.86   157.79    50.75 o
      1608    2  -5  -7 -15   812.55   900.84   300.78 <
      1608    1  -7  -5 -15   812.55   900.84   300.78 <
      1609    2  -4  -4 -11    81.41    98.76    67.90 <
      1609    1  -4  -4 -11    81.41    98.76    67.90 <
      1610    2  -4  -7 -21   484.74   878.13   454.60 <
      1610    1  -7  -4 -21   484.74   878.13   454.60 <
      1611    2  -3  -5 -12   159.34   201.24    84.08 <
      1611    1  -5  -3 -12   159.34   201.24    84.08 <
      1612    2  -4  -8 -16   521.47   507.65   254.04 <
      1612    1  -8  -4 -16   521.47   507.65   254.04 <
      1613    2  -5  -4 -10   279.55   243.06   111.63 <
      1613    1  -4  -5 -10   279.55   243.06   111.63 <
      1614    2  -4  -6 -18   211.63   288.00   207.48 <
      1614    1  -6  -4 -18   211.63   288.00   207.48 <
      1615    2  -3  -5 -21   106.78   437.73   233.98 <
      1615    1  -5  -3 -21   106.78   437.73   233.98 <
      1616    2  -4  -5 -23   283.25   906.82   454.26 <
      1616    1  -5  -4 -23   283.25   906.82   454.26 <
      1617    2  -4  -5 -15   254.32   270.53   162.02 <
      1617    1  -5  -4 -15   254.32   270.53   162.02 <
      1618    2  -5  -8 -17   346.38   764.32   353.11 <
      1618    1  -8  -5 -17   346.38   764.32   353.11 <
      1619    2  -4  -4 -21   382.61   320.83   292.94 <
      1619    1  -4  -4 -21   382.61   320.83   292.94 <
      1620    2  -4  -5 -22   236.49   513.35   373.10 <
      1620    1  -5  -4 -22   236.49   513.35   373.10 <
      1621    2   0  -2  -6  5005.64  5431.40    53.27 o
      1621    1  -2   0  -6  5005.64  5431.40    53.27 o
      1622    2  -1  -3 -11  3591.86  3379.56    43.84 o
      1622    1  -3  -1 -11  3591.86  3379.56    43.84 o
      1623    2   0  -4 -12  3102.40  3210.86    63.94 o
      1623    1  -4   0 -12  3102.40  3210.86    63.94 o
      1624    1  -3   0  -8  2491.98  2667.26    37.52 o
      1625    2   0  -2  -4  2828.84  3245.44    45.19 o
      1625    1  -2   0  -4  2828.84  3245.44    45.19 o
      1626    2  -1  -3  -8  1343.84  1464.17    27.60 o
      1626    1  -3  -1  -8  1343.84  1464.17    27.60 o
      1627    2  -1  -5 -11  1726.50  1771.71    52.93 o
      1627    1  -5  -1 -11  1726.50  1771.71    52.93 o
      1628    2   1  -5 -17  3000.61  2866.96    84.64 o
      1628    1  -5   1 -17  3000.61  2866.96    84.64 o
      1629    2   0  -4  -8  1017.87  1050.78    26.62 o
      1629    1  -4   0  -8  1017.87  1050.78    26.62 o
      1630    2  -1  -5 -17  3001.65  3296.12   114.09 o
      1630    1  -5  -1 -17  3001.65  3296.12   114.09 o
      1631    2  -1  -5 -12  1399.33  1567.17    53.49 o
      1631    1  -5  -1 -12  1399.33  1567.17    53.49 o
      1632    2  -1  -5  -9  1110.23  1068.67    35.54 o
      1632    1  -5  -1  -9  1110.23  1068.67    35.54 o
      1633    2  -1  -4 -11  1136.30  1181.06    38.57 o
      1633    1  -4  -1 -11  1136.30  1181.06    38.57 o
      1634    2   0  -4 -14  1588.12  1696.37    56.11 o
      1634    1  -4   0 -14  1588.12  1696.37    56.11 o
      1635    2  -1  -3  -9   630.92   670.70    21.11 o
      1635    1  -3  -1  -9   630.92   670.70    21.11 o
      1636    2  -1  -3 -10   632.07   650.83    22.56 o
      1636    1  -3  -1 -10   632.07   650.83    22.56 o
      1637    1  -5   0 -14  1510.90  1399.06    62.43 o
      1638    2   0  -6 -14  1837.11  1717.23   120.53 o
      1638    1  -6   0 -14  1837.11  1717.23   120.53 o
      1639    2  -1  -5 -10   925.27   971.09    40.06 o
      1639    1  -5  -1 -10   925.27   971.09    40.06 o
      1640    2  -2  -6 -14  1947.10  2165.75    82.68 o
      1640    1  -6  -2 -14  1947.10  2165.75    82.68 o
      1641    2  -1  -6 -13  1360.22  1266.22    67.46 o
      1641    1  -6  -1 -13  1360.22  1266.22    67.46 o
      1642    2   0  -6 -12  1221.31  1271.80    55.10 o
      1642    1  -6   0 -12  1221.31  1271.80    55.10 o
      1643    2   0  -8 -14  2365.98  2257.98   106.49 o
      1643    1  -8   0 -14  2365.98  2257.98   106.49 o
      1644    2  -1  -4  -7   444.19   435.28    16.58 o
      1644    1  -4  -1  -7   444.19   435.28    16.58 o
      1645    2   0  -4  -9   560.22   547.81    26.46 o
      1646    2  -1  -3  -7   335.31   396.32    15.86 o
      1646    1  -3  -1  -7   335.31   396.32    15.86 o
      1647    2  -1  -3 -12   474.98   543.42    26.44 o
      1647    1  -3  -1 -12   474.98   543.42    26.44 o
      1648    1  -7   0 -12  1141.56   978.93    81.15 o
      1649    2  -1  -4  -8   403.31   381.26    30.02 o
      1649    1  -4  -1  -8   403.31   381.26    30.02 o
      1650    1  -5   0 -10   664.52   571.25    43.79 o
      1651    2  -2  -7 -14  1806.17  1719.11   106.83 o
      1651    1  -7  -2 -14  1806.17  1719.11   106.83 o
      1652    2  -1  -3  -6   283.67   286.39    16.85 o
      1652    1  -3  -1  -6   283.67   286.39    16.85 o
      1653    2  -2  -5 -14   949.13   885.29    60.86 o
      1653    1  -5  -2 -14   949.13   885.29    60.86 o
      1654    2   0  -8 -20  3549.70  4688.34   326.70 o
      1654    1  -8   0 -20  3549.70  4688.34   326.70 o
      1655    2  -1  -5 -14   796.52   585.87    86.08 o
      1655    1  -5  -1 -14   796.52   585.87    86.08 o
      1656    2  -2  -6 -12   861.72   865.76    59.08 o
      1656    1  -6  -2 -12   861.72   865.76    59.08 o
      1657    2  -2  -6 -20  2397.21  3206.39   247.37 o
      1657    1  -6  -2 -20  2397.21  3206.39   247.37 o
      1658    2  -2  -8 -14  1686.89  1765.34   147.50 o
      1658    1  -8  -2 -14  1686.89  1765.34   147.50 o
      1659    2   1  -5 -15   561.34   377.80    53.21 o
      1659    1  -5   1 -15   561.34   377.80    53.21 o
      1660    2  -1  -7 -15  1241.60  1435.22   104.49 o
      1660    1  -7  -1 -15  1241.60  1435.22   104.49 o
      1661    2   1  -6 -19  1286.22  1114.27   146.69 o
      1661    1  -6   1 -19  1286.22  1114.27   146.69 o
      1662    2  -1  -4  -9   283.18   283.89    32.02 o
      1662    1  -4  -1  -9   283.18   283.89    32.02 o
      1663    2   1  -7 -17  1163.90  1199.43   144.99 o
      1663    1  -7   1 -17  1163.90  1199.43   144.99 o
      1664    2  -1  -4 -13   355.20   359.65    53.63 o
      1664    1  -4  -1 -13   355.20   359.65    53.63 o
      1665    2  -1  -6 -19  1291.82   507.12   179.12 <
      1665    1  -6  -1 -19  1291.82   507.12   179.12 <
      1666    2  -1  -4 -10   277.42   245.07    36.75 o
      1666    1  -4  -1 -10   277.42   245.07    36.75 o
      1667    2  -1  -5 -15   567.99   531.62    78.32 o
      1667    1  -5  -1 -15   567.99   531.62    78.32 o
      1668    2   0  -6 -20  1350.74  1492.29   132.84 o
      1668    1  -6   0 -20  1350.74  1492.29   132.84 o
      1669    1  -7   0 -16   952.01  1044.59   157.04 o
      1670    2  -1  -7 -17  1167.24  1389.48   177.85 o
      1670    1  -7  -1 -17  1167.24  1389.48   177.85 o
      1671    2  -1  -5 -16   490.24   656.16    94.28 o
      1671    1  -5  -1 -16   490.24   656.16    94.28 o
      1672    2   1  -5 -16   487.77   321.02    68.33 o
      1672    1  -5   1 -16   487.77   321.02    68.33 o
      1673    2  -1  -5 -18   772.41   895.61   121.97 o
      1673    1  -5  -1 -18   772.41   895.61   121.97 o
      1674    2   0  -6 -13   509.82   346.69    80.19 o
      1675    2  -1  -7 -14   525.43   624.89   112.01 o
      1675    1  -7  -1 -14   525.43   624.89   112.01 o
      1676    2  -2  -6 -11   403.03   441.00    64.31 o
      1676    1  -6  -2 -11   403.03   441.00    64.31 o
      1677    2   0  -4  -7   140.90   123.75    21.10 o
      1678    2  -1  -7 -12   455.37   390.49    81.78 o
      1678    1  -7  -1 -12   455.37   390.49    81.78 o
      1679    2   0  -4 -10   130.88   175.50    31.64 o
      1679    1  -4   0 -10   130.88   175.50    31.64 o
      1680    2  -2  -5 -16   536.28   627.88    93.44 o
      1680    1  -5  -2 -16   536.28   627.88    93.44 o
      1681    1  -5   0 -16   329.03   313.77    74.07 o
      1682    2   0  -2  -5   115.95   149.71    14.71 o
      1683    2   0  -6 -11   315.04   217.78    51.56 o
      1684    2  -2 -10 -20  2389.90  3127.71   411.69 o
      1684    1 -10  -2 -20  2389.90  3127.71   411.69 o
      1685    2   0  -8 -26  2586.18  4254.22   489.31 o
      1685    1  -8   0 -26  2586.18  4254.22   489.31 o
      1686    1  -3   0  -6    78.40    63.77    12.67 o
      1687    2  -1  -7 -13   331.48   269.02    87.53 o
      1687    1  -7  -1 -13   331.48   269.02    87.53 o
      1688    2   1  -7 -16   407.02   361.67    98.13 o
      1688    1  -7   1 -16   407.02   361.67    98.13 o
      1689    2  -2  -6 -18   563.55   648.17   150.81 o
      1689    1  -6  -2 -18   563.55   648.17   150.81 o
      1690    2  -2  -6 -15   437.43   334.19    93.03 o
      1690    1  -6  -2 -15   437.43   334.19    93.03 o
      1691    2   0  -8 -22  1551.78  1884.14   357.72 o
      1691    1  -8   0 -22  1551.78  1884.14   357.72 o
      1692    1  -7   0 -18   689.88   736.43   164.98 o
      1693    2  -1  -4 -15   260.45   239.57    57.71 o
      1693    1  -4  -1 -15   260.45   239.57    57.71 o
      1694    2  -2  -8 -20   955.18  1059.59   307.94 o
      1694    1  -8  -2 -20   955.18  1059.59   307.94 o
      1695    2  -2  -5 -13   261.98   281.61    66.39 o
      1695    1  -5  -2 -13   261.98   281.61    66.39 o
      1696    2   0  -4 -11   128.57   136.07    33.26 o
      1697    2   0  -6 -18   304.08   343.00   120.27 <
      1697    1  -6   0 -18   304.08   343.00   120.27 <
      1698    2   0  -8 -16   597.87   660.39   157.90 o
      1698    1  -8   0 -16   597.87   660.39   157.90 o
      1699    2  -3  -7 -21  1107.65  1774.54   291.89 o
      1699    1  -7  -3 -21  1107.65  1774.54   291.89 o
      1700    2   0  -2  -7    83.45    85.11     9.26 o
      1701    2  -3  -7 -23  1678.47  2742.16   371.25 o
      1701    1  -7  -3 -23  1678.47  2742.16   371.25 o
      1702    2  -1  -9 -17   748.83   988.05   244.77 o
      1702    1  -9  -1 -17   748.83   988.05   244.77 o
      1703    2  -1  -7 -16   408.86   314.77   140.47 <
      1703    1  -7  -1 -16   408.86   314.77   140.47 <
      1704    2   0  -8 -18   614.24   808.46   185.14 o
      1704    1  -8   0 -18   614.24   808.46   185.14 o
      1705    2  -1  -5 -19   370.88   482.64   133.75 o
      1705    1  -5  -1 -19   370.88   482.64   133.75 o
      1706    2   1  -9 -21   819.99  1293.98   324.67 o
      1706    1  -9   1 -21   819.99  1293.98   324.67 o
      1707    2  -1  -6 -11    78.74   115.78    54.48 <
      1707    1  -6  -1 -11    78.74   115.78    54.48 <
      1708    2  -2  -5 -12   177.49   164.79    51.10 o
      1708    1  -5  -2 -12   177.49   164.79    51.10 o
      1709    2  -1  -6 -17   247.25   151.45   109.49 <
      1709    1  -6  -1 -17   247.25   151.45   109.49 <
      1710    2  -2  -9 -18   647.95   900.58   276.14 o
      1710    1  -9  -2 -18   647.95   900.58   276.14 o
      1711    2   1  -6 -17   247.23   194.75    73.33 <
      1711    1  -6   1 -17   247.23   194.75    73.33 <
      1712    2   1  -7 -23   861.19  1050.92   266.57 o
      1712    1  -7   1 -23   861.19  1050.92   266.57 o
      1713    2  -2 -10 -22  1284.74  1974.73   539.59 o
      1713    1 -10  -2 -22  1284.74  1974.73   539.59 o
      1714    2  -2  -5 -20   596.02   558.41   146.84 o
      1714    1  -5  -2 -20   596.02   558.41   146.84 o
      1715    2  -1  -6 -23   554.46   587.60   253.01 <
      1715    1  -6  -1 -23   554.46   587.60   253.01 <
      1716    2  -1  -7 -23   861.51  1032.46   318.30 o
      1716    1  -7  -1 -23   861.51  1032.46   318.30 o
      1717    2  -2  -7 -20   740.08  1110.15   175.80 o
      1717    1  -7  -2 -20   740.08  1110.15   175.80 o
      1718    2  -2  -6 -22   568.45   522.84   232.25 <
      1718    1  -6  -2 -22   568.45   522.84   232.25 <
      1719    1  -3   0 -10    59.14    58.00    20.90 <
      1720    2  -2  -8 -15   569.43   629.54   178.62 o
      1720    1  -8  -2 -15   569.43   629.54   178.62 o
      1721    1  -9   0 -16   452.08   639.22   174.84 o
      1722    2  -1  -6 -16   189.60   270.02   104.86 <
      1722    1  -6  -1 -16   189.60   270.02   104.86 <
      1723    2  -2  -5 -19   145.65   135.79   133.87 <
      1723    1  -5  -2 -19   145.65   135.79   133.87 <
      1724    2  -2  -5 -18   145.75   274.57    98.33 <
      1724    1  -5  -2 -18   145.75   274.57    98.33 <
      1725    2  -3  -7 -18   396.71   477.42   186.24 <
      1725    1  -7  -3 -18   396.71   477.42   186.24 <
      1726    2   1  -9 -23   650.02  1095.53   341.74 o
      1726    1  -9   1 -23   650.02  1095.53   341.74 o
      1727    2  -1 -11 -21   859.60  1357.70   589.32 <
      1727    1 -11  -1 -21   859.60  1357.70   589.32 <
      1728    2  -1  -6 -12    87.94   115.93    57.75 <
      1728    1  -6  -1 -12    87.94   115.93    57.75 <
      1729    2  -3  -8 -19   630.24   802.57   283.06 <
      1729    1  -8  -3 -19   630.24   802.57   283.06 <
      1730    2  -1  -6 -22   337.51   709.43   252.44 <
      1730    1  -6  -1 -22   337.51   709.43   252.44 <
      1731    2   1  -7 -21   317.48   464.20   203.47 <
      1731    1  -7   1 -21   317.48   464.20   203.47 <
      1732    1  -9   0 -20   435.11   712.29   255.97 <
      1733    2   0 -10 -20   744.47   951.32   386.45 <
      1733    1 -10   0 -20   744.47   951.32   386.45 <
      1734    2   1 -11 -21   858.31  1280.26   438.76 <
      1734    1 -11   1 -21   858.31  1280.26   438.76 <
      1735    2   1  -6 -18   126.85   154.65    83.29 <
      1735    1  -6   1 -18   126.85   154.65    83.29 <
      1736    2  -1  -7 -21   317.83   390.95   246.66 <
      1736    1  -7  -1 -21   317.83   390.95   246.66 <
      1737    2  -1  -8 -15   251.27   277.35   163.26 <
      1737    1  -8  -1 -15   251.27   277.35   163.26 <
      1738    2  -1  -5 -13   152.37   131.59    57.77 <
      1738    1  -5  -1 -13   152.37   131.59    57.77 <
      1739    2  -1  -7 -18   264.45   312.73   147.29 <
      1739    1  -7  -1 -18   264.45   312.73   147.29 <
      1740    2   1  -8 -19   385.59   388.90   188.17 <
      1740    1  -8   1 -19   385.59   388.90   188.17 <
      1741    2  -3  -9 -21   777.06  1413.92   412.92 o
      1741    1  -9  -3 -21   777.06  1413.92   412.92 o
      1742    2  -2  -9 -16   321.68   440.94   187.91 <
      1742    1  -9  -2 -16   321.68   440.94   187.91 <
      1743    2   0  -4 -13    59.34    97.03    41.03 <
      1744    2  -3  -7 -19   374.47   397.94   178.49 <
      1744    1  -7  -3 -19   374.47   397.94   178.49 <
      1745    2  -1  -9 -23   650.44   809.51   477.15 <
      1745    1  -9  -1 -23   650.44   809.51   477.15 <
      1746    2   0 -10 -18   424.27   628.76   245.75 <
      1746    1 -10   0 -18   424.27   628.76   245.75 <
      1747    2  -1  -9 -21   821.42   860.99   382.50 <
      1747    1  -9  -1 -21   821.42   860.99   382.50 <
      1748    2  -3  -7 -25   616.97  1131.33   401.18 <
      1748    1  -7  -3 -25   616.97  1131.33   401.18 <
      1749    2  -1  -4 -16    83.08    82.01    54.95 <
      1749    1  -4  -1 -16    83.08    82.01    54.95 <
      1750    2   1  -6 -20   183.85   183.44   143.01 <
      1750    1  -6   1 -20   183.85   183.44   143.01 <
      1751    2  -2  -6 -13   108.89    77.90    66.62 <
      1751    1  -6  -2 -13   108.89    77.90    66.62 <
      1752    2  -2  -7 -23   218.37   388.26   276.72 <
      1752    1  -7  -2 -23   218.37   388.26   276.72 <
      1753    2  -2  -8 -24   577.73   645.41   434.18 <
      1753    1  -8  -2 -24   577.73   645.41   434.18 <
      1754    2  -2  -6 -24   325.78   444.82   251.20 <
      1754    1  -6  -2 -24   325.78   444.82   251.20 <
      1755    2  -2  -8 -19   254.25   303.23   231.79 <
      1755    1  -8  -2 -19   254.25   303.23   231.79 <
      1756    2   0 -10 -24   774.94  1590.38   646.84 <
      1756    1 -10   0 -24   774.94  1590.38   646.84 <
      1757    2   0  -8 -28  1734.94  3319.31   694.87 o
      1757    1  -8   0 -28  1734.94  3319.31   694.87 o
      1758    2  -1 -10 -19    97.88   626.51   313.47 <
      1758    1 -10  -1 -19    97.88   626.51   313.47 <
      1759    2  -2 -10 -19   241.17   382.51   323.30 <
      1759    1 -10  -2 -19   241.17   382.51   323.30 <
      1760    2   2  -2   0 15623.50 11266.30    48.21 o
      1760    1  -2   2   0 15623.50 11266.30    48.21 o
      1761    2   2  -4   0  4456.89  4982.11    36.25 o
      1761    1  -4   2   0  4456.89  4982.11    36.25 o
      1762    2   4  -4   0  3891.02  3623.66    44.45 o
      1762    1  -4   4   0  3891.02  3623.66    44.45 o
      1763    2   3  -5  -1  2474.54  2923.93    44.14 o
      1763    1  -5   3  -1  2474.54  2923.93    44.14 o
      1764    2   3  -5   1  2467.52  2377.81    44.39 o
      1764    1  -5   3   1  2467.52  2377.81    44.39 o
      1765    1  -4   3   0  1158.41  1173.50    23.91 o
      1766    1  -2   1   0   749.83   873.44    13.05 o
      1767    2   2  -5   2  1527.96  1427.15    29.80 o
      1767    1  -5   2   2  1527.96  1427.15    29.80 o
      1768    2   5  -7  -3  4723.03  4529.38   109.96 o
      1768    1  -7   5  -3  4723.03  4529.38   109.96 o
      1769    2   3  -4  -1   778.59   786.83    18.59 o
      1769    1  -4   3  -1   778.59   786.83    18.59 o
      1770    2   3  -4   1   780.12   756.78    21.76 o
      1770    1  -4   3   1   780.12   756.78    21.76 o
      1771    2   4  -5  -2  1124.29  1052.27    32.35 o
      1771    1  -5   4  -2  1124.29  1052.27    32.35 o
      1772    2   4  -6   0  1560.68  1530.63    58.24 o
      1772    1  -6   4   0  1560.68  1530.63    58.24 o
      1773    2   3  -5  -2   697.36   646.24    23.85 o
      1773    1  -5   3  -2   697.36   646.24    23.85 o
      1774    2   2  -3   1   234.04   227.78     8.33 o
      1774    1  -3   2   1   234.04   227.78     8.33 o
      1775    2   3  -4  -2   371.03   356.30    14.86 o
      1775    1  -4   3  -2   371.03   356.30    14.86 o
      1776    2   3  -5   2   695.98   622.16    31.19 o
      1776    1  -5   3   2   695.98   622.16    31.19 o
      1777    2   2  -3  -1   233.94   251.02     9.21 o
      1777    1  -3   2  -1   233.94   251.02     9.21 o
      1778    2   3  -6  -2   637.04   564.92    32.88 o
      1778    1  -6   3  -2   637.04   564.92    32.88 o
      1779    2   4  -7  -2   957.87   971.93    77.31 o
      1779    1  -7   4  -2   957.87   971.93    77.31 o
      1780    2   4  -6  -2   639.45   576.59    63.09 o
      1780    1  -6   4  -2   639.45   576.59    63.09 o
      1781    2   3  -6   2   637.06   570.36    54.35 o
      1781    1  -6   3   2   637.06   570.36    54.35 o
      1782    2   5  -7  -1  1421.56  1581.68    90.02 o
      1782    1  -7   5  -1  1421.56  1581.68    90.02 o
      1783    2   4  -6  -1   499.56   549.03    38.14 o
      1783    1  -6   4  -1   499.56   549.03    38.14 o
      1784    2   4  -4   1   324.82   322.57    22.16 o
      1784    1  -4   4   1   324.82   322.57    22.16 o
      1785    2   3  -6  -1   330.79   295.23    36.26 o
      1785    1  -6   3  -1   330.79   295.23    36.26 o
      1786    2   5  -9  -3  1997.64  2307.11   188.57 o
      1786    1  -9   5  -3  1997.64  2307.11   188.57 o
      1787    2   5  -7   1  1420.92  1551.48   150.77 o
      1787    1  -7   5   1  1420.92  1551.48   150.77 o
      1788    2   3  -7   3  1493.25  1412.26   101.74 o
      1788    1  -7   3   3  1493.25  1412.26   101.74 o
      1789    2   3  -6   1   330.72   298.43    33.04 o
      1789    1  -6   3   1   330.72   298.43    33.04 o
      1790    2   4  -7   2   957.53   882.08    80.17 o
      1790    1  -7   4   2   957.53   882.08    80.17 o
      1791    2   5  -5  -1   416.84   354.36    55.40 o
      1791    1  -5   5  -1   416.84   354.36    55.40 o
      1792    2   4  -6   1   499.66   566.95    69.86 o
      1792    1  -6   4   1   499.66   566.95    69.86 o
      1793    2   4  -6   2   639.75   732.22    77.10 o
      1793    1  -6   4   2   639.75   732.22    77.10 o
      1794    2   6  -6   0  1011.26  1038.94    88.44 o
      1794    1  -6   6   0  1011.26  1038.94    88.44 o
      1795    2   3  -7  -2   398.51   321.92    34.27 o
      1795    1  -7   3  -2   398.51   321.92    34.27 o
      1796    2   4  -7  -1   582.18   689.20    92.70 o
      1796    1  -7   4  -1   582.18   689.20    92.70 o
      1797    2   5  -6  -1   476.34   488.02    79.81 o
      1797    1  -6   5  -1   476.34   488.02    79.81 o
      1798    2   2  -4  -1    85.25    94.81    14.06 o
      1798    1  -4   2  -1    85.25    94.81    14.06 o
      1799    2   4  -7   1   582.19   630.15   100.98 o
      1799    1  -7   4   1   582.19   630.15   100.98 o
      1800    2   2  -4   1    85.25    89.23     9.37 o
      1800    1  -4   2   1    85.25    89.23     9.37 o
      1801    2   4  -9   1  1151.18  1118.00   174.77 o
      1801    1  -9   4   1  1151.18  1118.00   174.77 o
      1802    2   4  -9  -1  1150.80  1129.38   104.95 o
      1802    1  -9   4  -1  1150.80  1129.38   104.95 o
      1803    2   5  -6   1   476.51   453.31    62.14 o
      1803    1  -6   5   1   476.51   453.31    62.14 o
      1804    2   5  -5   1   416.84   354.19    44.30 o
      1804    1  -5   5   1   416.84   354.19    44.30 o
      1805    2   7  -9  -3  1514.84  2026.29   295.55 o
      1805    1  -9   7  -3  1514.84  2026.29   295.55 o
      1806    1  -6   5   0   358.45   289.68    68.37 o
      1807    2   3  -7  -1   311.23   360.82    67.06 o
      1807    1  -7   3  -1   311.23   360.82    67.06 o
      1808    2   5  -6  -2   273.61   262.12    67.18 o
      1808    1  -6   5  -2   273.61   262.12    67.18 o
      1809    2   4  -8  -2   468.22   493.10    78.78 o
      1809    1  -8   4  -2   468.22   493.10    78.78 o
      1810    2   3  -7   2   398.35   433.93    62.14 o
      1810    1  -7   3   2   398.35   433.93    62.14 o
      1811    2   4 -10  -2  1232.34  1523.23   202.39 o
      1811    1 -10   4  -2  1232.34  1523.23   202.39 o
      1812    1  -8   3   0   432.63   458.23    93.52 o
      1813    2   6  -7  -4   529.60   651.63   128.32 o
      1813    1  -7   6  -4   529.60   651.63   128.32 o
      1814    2   3  -7   1   311.29   190.51    56.62 o
      1814    1  -7   3   1   311.29   190.51    56.62 o
      1815    2   4  -7   3   540.93   599.76   113.44 o
      1815    1  -7   4   3   540.93   599.76   113.44 o
      1816    2   6  -6   1   528.86   405.02   104.56 o
      1816    1  -6   6   1   528.86   405.02   104.56 o
      1817    2   6 -10  -4  1464.82  1822.14   305.29 o
      1817    1 -10   6  -4  1464.82  1822.14   305.29 o
      1818    2   2  -5  -1    78.83    84.98    19.43 o
      1818    1  -5   2  -1    78.83    84.98    19.43 o
      1819    2   4  -9  -3   365.16   395.83   124.49 o
      1819    1  -9   4  -3   365.16   395.83   124.49 o
      1820    2   6 -10  -2  1581.71  2107.32   319.40 o
      1820    1 -10   6  -2  1581.71  2107.32   319.40 o
      1821    2   6  -9  -3  1010.25  1048.73   212.17 o
      1821    1  -9   6  -3  1010.25  1048.73   212.17 o
      1822    2   6  -8   1   816.85  1288.55   239.10 o
      1822    1  -8   6   1   816.85  1288.55   239.10 o
      1823    2   6  -6  -1   528.86   369.98    85.41 o
      1823    1  -6   6  -1   528.86   369.98    85.41 o
      1824    2   2  -5   1    78.82    95.11    24.31 o
      1824    1  -5   2   1    78.82    95.11    24.31 o
      1825    2   5  -7  -2   254.60   343.12    92.22 o
      1825    1  -7   5  -2   254.60   343.12    92.22 o
      1826    2   6  -7   1   468.60   567.07   179.23 o
      1826    1  -7   6   1   468.60   567.07   179.23 o
      1827    2   4  -8  -1   329.19   374.74   127.11 <
      1827    1  -8   4  -1   329.19   374.74   127.11 <
      1828    2   4  -8   2   468.32   318.24   125.59 <
      1828    1  -8   4   2   468.32   318.24   125.59 <
      1829    2   6  -8  -1   816.78   956.77   210.18 o
      1829    1  -8   6  -1   816.78   956.77   210.18 o
      1830    2   4  -9  -2   409.40   392.49   126.07 o
      1830    1  -9   4  -2   409.40   392.49   126.07 o
      1831    2   6  -7  -1   468.56   426.84   119.00 o
      1831    1  -7   6  -1   468.56   426.84   119.00 o
      1832    2   4 -11  -3  1017.06  1240.27   271.12 o
      1832    1 -11   4  -3  1017.06  1240.27   271.12 o
      1833    2   5 -11  -3   811.03  1123.05   317.74 o
      1833    1 -11   5  -3   811.03  1123.05   317.74 o
      1834    2   4  -5   1    72.92    70.94    34.09 <
      1834    1  -5   4   1    72.92    70.94    34.09 <
      1835    2   6  -7  -3   327.11   368.84   103.86 o
      1835    1  -7   6  -3   327.11   368.84   103.86 o
      1836    2   4  -9   2   409.39   718.97   202.04 o
      1836    1  -9   4   2   409.39   718.97   202.04 o
      1837    2   4  -8   1   329.20   288.47   131.14 <
      1837    1  -8   4   1   329.20   288.47   131.14 <
      1838    2   4  -9   0   591.08   591.90   170.73 o
      1839    2   4  -5  -1    72.92    76.52    24.94 o
      1839    1  -5   4  -1    72.92    76.52    24.94 o
      1840    2   6  -7  -2   315.95   369.92   114.08 o
      1840    1  -7   6  -2   315.95   369.92   114.08 o
      1841    2   5  -6   2   273.50   313.59    86.71 o
      1841    1  -6   5   2   273.50   313.59    86.71 o
      1842    2   6  -7   2   316.00   425.66   152.60 <
      1842    1  -7   6   2   316.00   425.66   152.60 <
      1843    2   6  -7   0   425.93   212.77   116.74 <
      1844    1  -8   5   0   333.29   485.47   181.84 <
      1845    2   5  -9  -2   205.93   408.59   153.81 <
      1845    1  -9   5  -2   205.93   408.59   153.81 <
      1846    2   6  -8  -3   223.57   238.80   145.79 <
      1846    1  -8   6  -3   223.57   238.80   145.79 <
      1847    2   4 -10  -1   442.33   559.75   209.43 <
      1847    1 -10   4  -1   442.33   559.75   209.43 <
      1848    2   6  -9  -1   443.96   603.48   205.42 <
      1848    1  -9   6  -1   443.96   603.48   205.42 <
      1849    2   5  -6  -3    86.57    86.40    54.27 <
      1849    1  -6   5  -3    86.57    86.40    54.27 <
      1850    2   6  -9  -2   414.06   497.40   197.56 <
      1850    1  -9   6  -2   414.06   497.40   197.56 <
      1851    2   7  -8  -4   363.84   354.97   181.53 <
      1851    1  -8   7  -4   363.84   354.97   181.53 <
      1852    2   0  -2   2  1410.63  1491.26    10.49 o
      1852    1  -2   0   2  1410.63  1491.26    10.49 o
      1853    1  -3   0   2  1550.65  1574.10    16.07 o
      1854    2   1  -3   3  1907.20  1727.48    18.81 o
      1854    1  -3   1   3  1907.20  1727.48    18.81 o
      1855    2  -1  -3   1  1195.73  1229.96    14.97 o
      1855    1  -3  -1   1  1195.73  1229.96    14.97 o
      1856    2  -1  -2   1   429.82   412.17     6.24 o
      1856    1  -2  -1   1   429.82   412.17     6.24 o
      1857    2  -1  -4   2  1394.48  1262.85    26.19 o
      1857    1  -4  -1   2  1394.48  1262.85    26.19 o
      1858    2  -1  -3   3  1915.60  1741.81    35.82 o
      1858    1  -3  -1   3  1915.60  1741.81    35.82 o
      1859    2   1  -5   3  1505.29  1331.88    37.46 o
      1859    1  -5   1   3  1505.29  1331.88    37.46 o
      1860    2  -1  -3   2   464.44   423.02    13.70 o
      1860    1  -3  -1   2   464.44   423.02    13.70 o
      1861    2   1  -4   4  1243.15  1052.97    35.99 o
      1861    1  -4   1   4  1243.15  1052.97    35.99 o
      1862    2  -1  -7   3  5042.80  4442.94   130.04 o
      1862    1  -7  -1   3  5042.80  4442.94   130.04 o
      1863    2  -1  -5   3  1508.39  1226.70    64.27 o
      1863    1  -5  -1   3  1508.39  1226.70    64.27 o
      1864    2  -2  -5   2  1534.81  1141.02    70.66 o
      1864    1  -5  -2   2  1534.81  1141.02    70.66 o
      1865    2  -3  -5   3  5790.85  5024.95   219.35 o
      1865    1  -5  -3   3  5790.85  5024.95   219.35 o
      1866    2  -2  -3   2   875.24   830.08    39.18 o
      1866    1  -3  -2   2   875.24   830.08    39.18 o
      1867    1  -5   0   4  1262.42  1202.58    69.56 o
      1868    2   0  -4   2   282.09   254.05    12.35 o
      1868    1  -4   0   2   282.09   254.05    12.35 o
      1869    2   2  -4   6  3823.80  3132.98   146.76 o
      1869    1  -4   2   6  3823.80  3132.98   146.76 o
      1870    2   1  -4   3   268.69   241.09    20.75 o
      1870    1  -4   1   3   268.69   241.09    20.75 o
      1871    2  -1  -4   4  1244.86  1108.24    59.82 o
      1871    1  -4  -1   4  1244.86  1108.24    59.82 o
      1872    2   0  -6   6  3420.01  3335.46   228.76 o
      1872    1  -6   0   6  3420.01  3335.46   228.76 o
      1873    2   1  -5   4   584.62   545.39    39.02 o
      1873    1  -5   1   4   584.62   545.39    39.02 o
      1874    1  -3   0   4   461.06   409.71    33.66 o
      1875    2   1  -2   3   129.08   107.27     6.84 o
      1875    1  -2   1   3   129.08   107.27     6.84 o
      1876    2  -1  -5   2   349.64   351.07    41.72 o
      1876    1  -5  -1   2   349.64   351.07    41.72 o
      1877    2   1  -4   5  1074.34   892.07    78.23 o
      1877    1  -4   1   5  1074.34   892.07    78.23 o
      1878    1  -7   0   4  1827.11  1796.42   144.62 o
      1879    2  -2  -7   2  1521.17  1574.32   149.41 o
      1879    1  -7  -2   2  1521.17  1574.32   149.41 o
      1880    2   1  -6   4   607.46   580.56    54.93 o
      1880    1  -6   1   4   607.46   580.56    54.93 o
      1881    2   2  -6   6  1069.80  1089.06   153.90 o
      1881    1  -6   2   6  1069.80  1089.06   153.90 o
      1882    2  -3  -9   3  3675.36  3628.64   381.36 o
      1882    1  -9  -3   3  3675.36  3628.64   381.36 o
      1883    2   0  -4   3    98.86   120.91    21.54 o
      1884    2  -2  -5   4  1414.64  1117.13   116.63 o
      1884    1  -5  -2   4  1414.64  1117.13   116.63 o
      1885    2  -1  -4   3   268.59   193.59    25.83 o
      1885    1  -4  -1   3   268.59   193.59    25.83 o
      1886    2  -3 -11   3  3798.27  3666.42   583.97 o
      1886    1 -11  -3   3  3798.27  3666.42   583.97 o
      1887    2   1  -3   4   143.16   168.50    28.97 o
      1887    1  -3   1   4   143.16   168.50    28.97 o
      1888    2   0  -6   4   451.27   358.96    92.19 o
      1888    1  -6   0   4   451.27   358.96    92.19 o
      1889    2   1  -7   5   792.00   638.27   154.13 o
      1889    1  -7   1   5   792.00   638.27   154.13 o
      1890    2  -1  -6   4   607.58   594.10   118.78 o
      1890    1  -6  -1   4   607.58   594.10   118.78 o
      1891    2   2  -7   8  2314.29  2028.31   460.10 o
      1891    1  -7   2   8  2314.29  2028.31   460.10 o
      1892    2  -1  -5   4   584.49   668.15   129.96 o
      1892    1  -5  -1   4   584.49   668.15   129.96 o
      1893    2   1  -6   6   769.75   865.57   175.37 o
      1893    1  -6   1   6   769.75   865.57   175.37 o
      1894    2   2  -8   6  1707.18  1555.20   270.32 o
      1894    1  -8   2   6  1707.18  1555.20   270.32 o
      1895    2   1  -5   6   749.38   604.94   138.14 o
      1895    1  -5   1   6   749.38   604.94   138.14 o
      1896    2  -2  -8   4  1639.10  1366.12   292.43 o
      1896    1  -8  -2   4  1639.10  1366.12   292.43 o
      1897    2  -3  -7   3  1495.49  1488.07   240.70 o
      1897    1  -7  -3   3  1495.49  1488.07   240.70 o
      1898    2   1  -6   7  1048.67   956.99   269.90 o
      1898    1  -6   1   7  1048.67   956.99   269.90 o
      1899    2  -1  -7   5   791.83  1029.34   207.10 o
      1899    1  -7  -1   5   791.83  1029.34   207.10 o
      1900    2   1  -5   5   381.71   360.31    84.16 o
      1900    1  -5   1   5   381.71   360.31    84.16 o
      1901    2   2  -8   8  2546.64  2374.66   548.75 o
      1901    1  -8   2   8  2546.64  2374.66   548.75 o
      1902    1  -7   0   6   581.71  1443.41   253.98 o
      1903    2  -1  -6   6   769.88   458.42   272.20 <
      1903    1  -6  -1   6   769.88   458.42   272.20 <
      1904    2   1  -7   4   341.06   309.94   114.26 <
      1904    1  -7   1   4   341.06   309.94   114.26 <
      1905    2  -2  -7   4   435.23   519.91   210.26 <
      1905    1  -7  -2   4   435.23   519.91   210.26 <
      1906    2  -1  -7   4   341.03   699.07   174.07 o
      1906    1  -7  -1   4   341.03   699.07   174.07 o
      1907    2   0 -10   6  1443.16  2037.44   569.96 o
      1907    1 -10   0   6  1443.16  2037.44   569.96 o
      1908    2   1  -9   7   460.06  1137.72   450.79 <
      1908    1  -9   1   7   460.06  1137.72   450.79 <
      1909    2  -2  -9   4   893.18  1314.29   418.09 o
      1909    1  -9  -2   4   893.18  1314.29   418.09 o
      1910    2   2  -9   6   522.42   957.85   361.14 <
      1910    1  -9   2   6   522.42   957.85   361.14 <
      1911    2   3 -11   7   460.36   616.04   574.95 <
      1911    1 -11   3   7   460.36   616.04   574.95 <
      1912    2  -2  -6   3    68.53   124.32    92.18 <
      1912    1  -6  -2   3    68.53   124.32    92.18 <
      1913    2   1  -9   5   256.77   836.82   322.38 <
      1913    1  -9   1   5   256.77   836.82   322.38 <
      1914    2  -2  -8   6  1706.69  1572.78   321.24 o
      1914    1  -8  -2   6  1706.69  1572.78   321.24 o
      1915    2  -2  -4  -6  3860.27  4364.93    40.07 o
      1915    1  -4  -2  -6  3860.27  4364.93    40.07 o
      1916    2  -3  -5  -3  5739.38  6507.71    73.85 o
      1916    1  -5  -3  -3  5739.38  6507.71    73.85 o
      1917    2  -2  -3  -4  1423.38  1645.90    20.33 o
      1917    1  -3  -2  -4  1423.38  1645.90    20.33 o
      1918    2  -1  -3  -1  1207.48  1304.75    17.03 o
      1918    1  -3  -1  -1  1207.48  1304.75    17.03 o
      1919    2  -1  -3  -3  1834.20  1594.97    22.10 o
      1919    1  -3  -1  -3  1834.20  1594.97    22.10 o
      1920    2  -1  -4  -2  1366.66  1608.60    23.02 o
      1920    1  -4  -1  -2  1366.66  1608.60    23.02 o
      1921    2  -3  -5  -5  3145.77  3188.43    53.01 o
      1921    1  -5  -3  -5  3145.77  3188.43    53.01 o
      1922    2  -2  -5  -2  1524.63  1521.40    32.36 o
      1922    1  -5  -2  -2  1524.63  1521.40    32.36 o
      1923    2  -2  -5  -4  1401.01  1346.91    32.37 o
      1923    1  -5  -2  -4  1401.01  1346.91    32.37 o
      1924    2  -1  -2  -2   577.23   662.17    12.63 o
      1924    1  -2  -1  -2   577.23   662.17    12.63 o
      1925    2  -1  -2  -1   434.23   495.67    10.22 o
      1925    1  -2  -1  -1   434.23   495.67    10.22 o
      1926    2  -1  -3  -2   470.30   478.99    12.15 o
      1926    1  -3  -1  -2   470.30   478.99    12.15 o
      1927    2  -2  -4  -5   433.01   443.15    17.26 o
      1927    1  -4  -2  -5   433.01   443.15    17.26 o
      1928    2  -2  -6  -6  1073.74   883.44    39.80 o
      1928    1  -6  -2  -6  1073.74   883.44    39.80 o
      1929    2  -3  -5  -7   846.85   765.62    34.56 o
      1929    1  -5  -3  -7   846.85   765.62    34.56 o
      1930    2  -3  -7  -9  1557.92  1470.72    96.40 o
      1930    1  -7  -3  -9  1557.92  1470.72    96.40 o
      1931    2  -3  -6  -5  1087.98  1080.14    52.22 o
      1931    1  -6  -3  -5  1087.98  1080.14    52.22 o
      1932    2  -2  -8  -6  1711.08  1693.65    87.93 o
      1932    1  -8  -2  -6  1711.08  1693.65    87.93 o
      1933    2  -2  -8  -4  1639.25  1509.79   109.99 o
      1933    1  -8  -2  -4  1639.25  1509.79   109.99 o
      1934    2  -3  -7  -3  1492.21  1546.02   111.11 o
      1934    1  -7  -3  -3  1492.21  1546.02   111.11 o
      1935    2  -1  -4  -3   269.41   271.76    12.40 o
      1935    1  -4  -1  -3   269.41   271.76    12.40 o
      1936    2  -3  -9  -3  3664.54  3927.92   244.74 o
      1936    1  -9  -3  -3  3664.54  3927.92   244.74 o
      1937    2  -3  -6  -9   790.77   713.13    45.12 o
      1937    1  -6  -3  -9   790.77   713.13    45.12 o
      1938    2  -3  -6  -4   668.45   739.55    51.55 o
      1938    1  -6  -3  -4   668.45   739.55    51.55 o
      1939    2  -4  -6  -8  1085.37  1208.23    75.42 o
      1939    1  -6  -4  -8  1085.37  1208.23    75.42 o
      1940    2  -3  -9  -9  2725.65  2657.73   215.16 o
      1940    1  -9  -3  -9  2725.65  2657.73   215.16 o
      1941    2  -5  -7  -9  2649.36  2624.58   203.05 o
      1941    1  -7  -5  -9  2649.36  2624.58   203.05 o
      1942    2  -4  -6  -6  1235.60  1095.58    68.55 o
      1942    1  -6  -4  -6  1235.60  1095.58    68.55 o
      1943    2  -2  -3  -3   104.93   121.67     8.52 o
      1943    1  -3  -2  -3   104.93   121.67     8.52 o
      1944    2  -3  -6  -2   637.06   569.16    67.34 o
      1944    1  -6  -3  -2   637.06   569.16    67.34 o
      1945    2  -2  -4  -4   152.11   158.25    12.16 o
      1945    1  -4  -2  -4   152.11   158.25    12.16 o
      1946    2  -1  -2  -3   129.27   125.72     6.52 o
      1946    1  -2  -1  -3   129.27   125.72     6.52 o
      1947    2  -5  -6  -7  1704.74  1796.33   167.91 o
      1947    1  -6  -5  -7  1704.74  1796.33   167.91 o
      1948    2  -4  -8 -11  1869.71  2110.60   148.14 o
      1948    1  -8  -4 -11  1869.71  2110.60   148.14 o
      1949    2  -3  -4  -4   201.08   190.43    21.14 o
      1949    1  -4  -3  -4   201.08   190.43    21.14 o
      1950    2  -2  -6  -5   358.32   248.99    41.29 o
      1950    1  -6  -2  -5   358.32   248.99    41.29 o
      1951    2  -2  -7  -4   434.72   485.48    61.51 o
      1951    1  -7  -2  -4   434.72   485.48    61.51 o
      1952    2  -4  -7  -4   981.90  1181.74   151.37 o
      1952    1  -7  -4  -4   981.90  1181.74   151.37 o
      1953    2  -4  -8  -5  1549.84  1390.81   183.94 o
      1953    1  -8  -4  -5  1549.84  1390.81   183.94 o
      1954    2  -3 -11  -9  2426.92  3143.70   413.95 o
      1954    1 -11  -3  -9  2426.92  3143.70   413.95 o
      1955    2  -3  -7  -8   545.08   566.52    88.95 o
      1955    1  -7  -3  -8   545.08   566.52    88.95 o
      1956    2  -2  -7  -5   204.60   213.59    51.58 o
      1956    1  -7  -2  -5   204.60   213.59    51.58 o
      1957    2  -3  -5  -4   138.43   152.15    36.06 o
      1957    1  -5  -3  -4   138.43   152.15    36.06 o
      1958    2  -4  -7 -10   630.36   671.87   135.70 o
      1958    1  -7  -4 -10   630.36   671.87   135.70 o
      1959    2  -2  -8  -7   421.05   451.14    90.91 o
      1959    1  -8  -2  -7   421.05   451.14    90.91 o
      1960    2  -3  -6  -8   270.52   246.04    55.06 o
      1960    1  -6  -3  -8   270.52   246.04    55.06 o
      1961    2  -4  -8  -8   952.84   933.24   169.87 o
      1961    1  -8  -4  -8   952.84   933.24   169.87 o
      1962    2  -4 -10  -8  1291.52  1671.94   210.11 o
      1962    1 -10  -4  -8  1291.52  1671.94   210.11 o
      1963    2  -4  -7  -8   626.22   835.78   128.19 o
      1963    1  -7  -4  -8   626.22   835.78   128.19 o
      1964    2  -2  -7  -7   157.33   117.68    42.14 <
      1964    1  -7  -2  -7   157.33   117.68    42.14 <
      1965    2  -4  -6  -7   394.27   358.16    51.71 o
      1965    1  -6  -4  -7   394.27   358.16    51.71 o
      1966    2  -3  -7  -7   354.15   342.45    76.03 o
      1966    1  -7  -3  -7   354.15   342.45    76.03 o
      1967    2  -4  -6  -5   353.99   356.96    85.67 o
      1967    1  -6  -4  -5   353.99   356.96    85.67 o
      1968    2  -3  -7  -2   398.32   365.85    53.15 o
      1968    1  -7  -3  -2   398.32   365.85    53.15 o
      1969    2  -4  -7  -5   515.72   548.01   121.95 o
      1969    1  -7  -4  -5   515.72   548.01   121.95 o
      1970    2  -4  -6  -4   291.90   261.44    73.24 o
      1970    1  -6  -4  -4   291.90   261.44    73.24 o
      1971    2  -2  -9  -6   522.02   327.94   152.37 <
      1971    1  -9  -2  -6   522.02   327.94   152.37 <
      1972    2  -3  -4  -5    45.55    45.79    19.38 <
      1972    1  -4  -3  -5    45.55    45.79    19.38 <
      1973    2  -4  -7  -7   374.98   383.77   120.10 o
      1973    1  -7  -4  -7   374.98   383.77   120.10 o
      1974    2  -2  -6  -3    68.53    70.76    31.33 <
      1974    1  -6  -2  -3    68.53    70.76    31.33 <
      1975    2  -3  -6  -3   163.08   140.92    53.00 <
      1975    1  -6  -3  -3   163.08   140.92    53.00 <
      1976    2  -4  -9  -7   719.22  1166.81   249.45 o
      1976    1  -9  -4  -7   719.22  1166.81   249.45 o
      1977    2  -4 -10  -9  1040.22  1370.94   329.48 o
      1977    1 -10  -4  -9  1040.22  1370.94   329.48 o
      1978    2  -2  -7  -3   190.39   316.90    53.63 o
      1978    1  -7  -2  -3   190.39   316.90    53.63 o
      1979    2  -2  -5  -5    28.79    62.35    27.88 <
      1979    1  -5  -2  -5    28.79    62.35    27.88 <
      1980    2  -3  -8  -7   351.66   353.27    97.47 o
      1980    1  -8  -3  -7   351.66   353.27    97.47 o
      1981    2  -3  -7  -6   283.45   207.28    87.25 <
      1981    1  -7  -3  -6   283.45   207.28    87.25 <
      1982    2  -4  -9  -5   539.53   632.25   200.74 o
      1982    1  -9  -4  -5   539.53   632.25   200.74 o
      1983    2  -2  -6  -2    59.61   112.79    35.33 o
      1983    1  -6  -2  -2    59.61   112.79    35.33 o
      1984    2  -3  -7  -4   177.00   158.63    74.31 <
      1984    1  -7  -3  -4   177.00   158.63    74.31 <
      1985    2  -2  -5  -6    90.18    80.50    25.56 o
      1985    1  -5  -2  -6    90.18    80.50    25.56 o
      1986    2  -2  -5  -1    78.81    94.84    22.81 o
      1986    1  -5  -2  -1    78.81    94.84    22.81 o
      1987    2  -4  -8 -10   326.71   208.26   127.77 <
      1987    1  -8  -4 -10   326.71   208.26   127.77 <
      1988    2  -2  -7  -6   159.24   236.79    65.92 o
      1988    1  -7  -2  -6   159.24   236.79    65.92 o
      1989    2  -3  -5  -6    75.69   160.93    52.65 o
      1989    1  -5  -3  -6    75.69   160.93    52.65 o
      1990    2  -4 -10 -10   646.18   797.76   287.15 <
      1990    1 -10  -4 -10   646.18   797.76   287.15 <
      1991    2  -4  -8  -4   280.47   311.23   156.89 <
      1991    1  -8  -4  -4   280.47   311.23   156.89 <
      1992    2  -5  -7  -7   636.70   642.61   177.33 o
      1992    1  -7  -5  -7   636.70   642.61   177.33 o
      1993    2  -4  -9  -8   465.64   404.61   233.06 <
      1993    1  -9  -4  -8   465.64   404.61   233.06 <
      1994    2  -4  -5  -6   123.08   111.44    57.11 <
      1994    1  -5  -4  -6   123.08   111.44    57.11 <
      1995    2  -5  -8 -10   257.45   516.70   238.02 <
      1995    1  -8  -5 -10   257.45   516.70   238.02 <
      1996    2  -3  -9  -5   305.44   424.44   209.88 <
      1996    1  -9  -3  -5   305.44   424.44   209.88 <
      1997    2  -3  -9  -4   248.49   171.16   153.68 <
      1997    1  -9  -3  -4   248.49   171.16   153.68 <
      1998    2  -3  -9  -7   315.23   460.66   180.43 <
      1998    1  -9  -3  -7   315.23   460.66   180.43 <
      1999    2  -2  -9  -5   277.27   294.36   108.12 <
      1999    1  -9  -2  -5   277.27   294.36   108.12 <
      2000    2  -3 -11  -8   373.23   577.85   317.48 <
      2000    1 -11  -3  -8   373.23   577.85   317.48 <
      2001    2  -4  -8  -9   188.74   247.26   151.21 <
      2001    1  -8  -4  -9   188.74   247.26   151.21 <
      2002    2  -2 -11  -8   488.47   485.86   225.80 <
      2002    1 -11  -2  -8   488.47   485.86   225.80 <
      2003    2  -5  -8 -11   358.59   471.23   221.14 <
      2003    1  -8  -5 -11   358.59   471.23   221.14 <
      2004    2  -3  -8 -10   201.14   167.09    92.50 <
      2004    1  -8  -3 -10   201.14   167.09    92.50 <
      2005    2  -4 -10 -13   589.24   549.30   329.03 <
      2005    1 -10  -4 -13   589.24   549.30   329.03 <
      2006    2  -5  -7  -6   326.05   613.85   182.96 o
      2006    1  -7  -5  -6   326.05   613.85   182.96 o
      2007    2   0  -6  -6  3478.76  4493.94    63.73 o
      2007    1  -6   0  -6  3478.76  4493.94    63.73 o
      2008    2   1  -3  -3  1751.11  1573.20    25.52 o
      2008    1  -3   1  -3  1751.11  1573.20    25.52 o
      2009    2   1  -5  -3  1476.04  1420.23    27.04 o
      2009    1  -5   1  -3  1476.04  1420.23    27.04 o
      2010    2   1  -7  -9  3085.94  2926.23    70.66 o
      2010    1  -7   1  -9  3085.94  2926.23    70.66 o
      2011    2   1  -4  -4  1193.44  1449.04    27.28 o
      2011    1  -4   1  -4  1193.44  1449.04    27.28 o
      2012    2   0  -2  -2  1441.63  1556.71    27.83 o
      2012    1  -2   0  -2  1441.63  1556.71    27.83 o
      2013    1  -5   0  -4  1262.42  1200.13    27.62 o
      2014    2   2  -7  -8  2260.41  2102.95    58.11 o
      2014    1  -7   2  -8  2260.41  2102.95    58.11 o
      2015    2   1  -4  -5  1079.46  1055.45    27.32 o
      2015    1  -4   1  -5  1079.46  1055.45    27.32 o
      2016    2   2  -8  -8  2523.07  2714.94   103.59 o
      2016    1  -8   2  -8  2523.07  2714.94   103.59 o
      2017    2   2  -6  -6  1079.52  1027.14    34.90 o
      2017    1  -6   2  -6  1079.52  1027.14    34.90 o
      2018    2   1  -6  -7  1039.43   984.23    42.39 o
      2018    1  -6   1  -7  1039.43   984.23    42.39 o
      2019    2   1  -5  -6   740.11   724.15    28.28 o
      2019    1  -5   1  -6   740.11   724.15    28.28 o
      2020    2   1  -9  -9  3062.52  2876.35   121.73 o
      2020    1  -9   1  -9  3062.52  2876.35   121.73 o
      2021    2   2  -8  -4  1639.34  1392.29    66.11 o
      2021    1  -8   2  -4  1639.34  1392.29    66.11 o
      2022    2   3  -9  -9  2708.27  2549.40   171.76 o
      2022    1  -9   3  -9  2708.27  2549.40   171.76 o
      2023    2   1  -6  -6   763.53   701.12    30.47 o
      2023    1  -6   1  -6   763.53   701.12    30.47 o
      2024    2   1  -5  -4   587.24   638.72    26.59 o
      2024    1  -5   1  -4   587.24   638.72    26.59 o
      2025    1  -9   0  -8  2143.10  2263.55   138.63 o
      2026    2   2  -8  -6  1714.42  1414.84    97.87 o
      2026    1  -8   2  -6  1714.42  1414.84    97.87 o
      2027    2   1  -6  -4   605.81   563.69    38.60 o
      2027    1  -6   1  -4   605.81   563.69    38.60 o
      2028    2   1  -5  -5   384.43   485.36    24.30 o
      2028    1  -5   1  -5   384.43   485.36    24.30 o
      2029    2   0  -6  -4   450.91   433.99    34.78 o
      2029    1  -6   0  -4   450.91   433.99    34.78 o
      2030    2   0 -10  -8  2752.78  2645.12   204.37 o
      2030    1 -10   0  -8  2752.78  2645.12   204.37 o
      2031    2   1  -7  -8   723.28   567.08    80.52 o
      2031    1  -7   1  -8   723.28   567.08    80.52 o
      2032    2   1  -7  -5   795.06   835.78    51.24 o
      2032    1  -7   1  -5   795.06   835.78    51.24 o
      2033    1  -7   0  -6   581.71   492.18    51.70 o
      2034    2   1  -4  -3   270.01   255.67    14.78 o
      2034    1  -4   1  -3   270.01   255.67    14.78 o
      2035    2   2  -6  -5   357.60   252.19    38.52 o
      2035    1  -6   2  -5   357.60   252.19    38.52 o
      2036    2   1  -7 -10   515.11   282.76    59.51 o
      2036    1  -7   1 -10   515.11   282.76    59.51 o
      2037    2   2 -10 -14  1733.44  1824.87   207.33 o
      2037    1 -10   2 -14  1733.44  1824.87   207.33 o
      2038    2   2  -9 -12  1023.79   946.18   132.64 o
      2038    1  -9   2 -12  1023.79   946.18   132.64 o
      2039    2   1  -5  -7   196.34   119.29    25.67 o
      2039    1  -5   1  -7   196.34   119.29    25.67 o
      2040    2   2  -7  -4   434.36   318.00    45.34 o
      2040    1  -7   2  -4   434.36   318.00    45.34 o
      2041    2   0  -8  -8   501.63   538.27    71.94 o
      2041    1  -8   0  -8   501.63   538.27    71.94 o
      2042    2   2  -9 -10   862.61   898.79   126.12 o
      2042    1  -9   2 -10   862.61   898.79   126.12 o
      2043    2   3 -11  -9  2422.03  3056.04   364.82 o
      2043    1 -11   3  -9  2422.03  3056.04   364.82 o
      2044    2   1 -11  -9  2079.45  2903.17   344.11 o
      2044    1 -11   1  -9  2079.45  2903.17   344.11 o
      2045    2   2  -8 -10   526.65   577.46    70.39 o
      2045    1  -8   2 -10   526.65   577.46    70.39 o
      2046    2   1  -7  -4   341.45   292.65    42.24 o
      2046    1  -7   1  -4   341.45   292.65    42.24 o
      2047    2   2  -8  -9   539.37   579.36    83.25 o
      2047    1  -8   2  -9   539.37   579.36    83.25 o
      2048    2   1  -6  -5   232.72   257.63    38.12 o
      2048    1  -6   1  -5   232.72   257.63    38.12 o
      2049    2   1  -7  -7   367.49   377.96    42.02 o
      2049    1  -7   1  -7   367.49   377.96    42.02 o
      2050    2   0  -6  -5   246.40   126.57    38.74 o
      2051    2   1 -11 -15  1418.71  1909.47   353.54 o
      2051    1 -11   1 -15  1418.71  1909.47   353.54 o
      2052    2   1  -6  -8   257.98   261.61    43.21 o
      2052    1  -6   1  -8   257.98   261.61    43.21 o
      2053    1  -7   0  -8   263.06   351.61    53.95 o
      2054    2   1  -7  -6   240.19   209.92    57.23 o
      2054    1  -7   1  -6   240.19   209.92    57.23 o
      2055    2   2  -9  -6   521.72   463.93   119.39 o
      2055    1  -9   2  -6   521.72   463.93   119.39 o
      2056    2   0  -4  -3    98.86    67.36    12.74 o
      2057    2   2  -7  -5   204.71   136.17    46.74 <
      2057    1  -7   2  -5   204.71   136.17    46.74 <
      2058    2   0 -10 -10   806.78   874.03   183.98 o
      2058    1 -10   0 -10   806.78   874.03   183.98 o
      2059    2   1  -9  -7   460.57   444.52   126.36 o
      2059    1  -9   1  -7   460.57   444.52   126.36 o
      2060    2   1  -8  -9   196.70   141.73    76.61 <
      2060    1  -8   1  -9   196.70   141.73    76.61 <
      2061    2   1  -9 -11   517.90   386.17   116.28 o
      2061    1  -9   1 -11   517.90   386.17   116.28 o
      2062    2   2  -8  -7   420.84   337.35    83.06 o
      2062    1  -8   2  -7   420.84   337.35    83.06 o
      2063    2   2 -12  -8  1299.73  1717.00   383.85 o
      2063    1 -12   2  -8  1299.73  1717.00   383.85 o
      2064    1 -11   0 -12  1001.02  1255.79   268.85 o
      2065    2   3  -9 -11   455.33   483.39   128.85 o
      2065    1  -9   3 -11   455.33   483.39   128.85 o
      2066    2   2  -5  -6    90.20    75.71    17.70 o
      2066    1  -5   2  -6    90.20    75.71    17.70 o
      2067    2   2 -10 -11   594.24   574.24   165.59 o
      2067    1 -10   2 -11   594.24   574.24   165.59 o
      2068    2   1  -8  -8   216.90   231.65    70.31 o
      2068    1  -8   1  -8   216.90   231.65    70.31 o
      2069    2   2  -7  -6   159.29   120.13    53.22 <
      2069    1  -7   2  -6   159.29   120.13    53.22 <
      2070    2   3  -9  -7   315.27   312.82    99.36 o
      2070    1  -9   3  -7   315.27   312.82    99.36 o
      2071    2   2  -9  -5   277.22   235.42   102.17 <
      2071    1  -9   2  -5   277.22   235.42   102.17 <
      2072    2   1  -9  -8   419.29   471.00   120.37 o
      2072    1  -9   1  -8   419.29   471.00   120.37 o
      2073    2   2  -7  -7   157.22   123.22    43.20 <
      2073    1  -7   2  -7   157.22   123.22    43.20 <
      2074    2   4 -12 -14   812.70  1044.53   420.75 <
      2074    1 -12   4 -14   812.70  1044.53   420.75 <
      2075    2   2 -10  -8   534.85   671.63   211.53 o
      2075    1 -10   2  -8   534.85   671.63   211.53 o
      2076    2   0  -8  -9   219.29   159.13    66.95 <
      2077    2   3  -9 -10   251.16   272.21   107.69 <
      2077    1  -9   3 -10   251.16   272.21   107.69 <
      2078    2   1  -8  -6   106.83   161.14    60.96 <
      2078    1  -8   1  -6   106.83   161.14    60.96 <
      2079    1  -9   0 -10   295.67   334.88   109.92 o
      2080    2   3 -11  -7   460.42   601.70   203.20 <
      2080    1 -11   3  -7   460.42   601.70   203.20 <
      2081    2   2  -6  -7    67.31    31.85    28.43 <
      2081    1  -6   2  -7    67.31    31.85    28.43 <
      2082    2   3 -12  -9   532.42  1984.30   505.44 o
      2082    1 -12   3  -9   532.42  1984.30   505.44 o
      2083    2   3 -11 -11   397.71   609.69   254.05 <
      2083    1 -11   3 -11   397.71   609.69   254.05 <
      2084    2   3 -12  -7   550.55   475.69   277.96 <
      2084    1 -12   3  -7   550.55   475.69   277.96 <
      2085    2   1 -11  -7   378.50   367.83   203.43 <
      2085    1 -11   1  -7   378.50   367.83   203.43 <
      2086    2   1 -12 -11   652.14   707.81   303.26 <
      2086    1 -12   1 -11   652.14   707.81   303.26 <
      2087    2   4 -12 -11   560.61   875.11   369.03 <
      2087    1 -12   4 -11   560.61   875.11   369.03 <
      2088    1  -9   0  -6   131.71   272.50    85.37 o
      2089    2   2 -11 -14   315.97   564.60   243.04 <
      2089    1 -11   2 -14   315.97   564.60   243.04 <
      2090    2   3 -13 -12   256.74   835.80   503.14 <
      2090    1 -13   3 -12   256.74   835.80   503.14 <
      2091    2   2 -11  -8   488.36   732.51   234.52 o
      2091    1 -11   2  -8   488.36   732.51   234.52 o
      2092    2   2 -11 -10   325.45   288.15   271.55 <
      2092    1 -11   2 -10   325.45   288.15   271.55 <
      2093    2   1 -13 -11   384.80   757.97   422.73 <
      2093    1 -13   1 -11   384.80   757.97   422.73 <
      2094    2   3 -12 -13   310.99   558.22   355.19 <
      2094    1 -12   3 -13   310.99   558.22   355.19 <
      2095    2   3 -10 -11   189.81   314.80   152.61 <
      2095    1 -10   3 -11   189.81   314.80   152.61 <
      2096    2   0 -12  -8   450.00   974.24   405.83 <
      2096    1 -12   0  -8   450.00   974.24   405.83 <
      2097    2   3 -11  -8   373.30   635.47   209.19 o
      2097    1 -11   3  -8   373.30   635.47   209.19 o
      2098    2   3 -11 -10   113.59   301.39   233.07 <
      2098    1 -11   3 -10   113.59   301.39   233.07 <
      2099    2   3 -10  -5   198.05   119.18   115.35 <
      2099    1 -10   3  -5   198.05   119.18   115.35 <
      2100    2   0  -4   0  8149.04  8694.01    48.73 o
      2100    1  -4   0   0  8149.04  8694.01    48.73 o
      2101    2   0  -2   0  4804.11  4150.85    36.89 o
      2101    1  -2   0   0  4804.11  4150.85    36.89 o
      2102    2   0  -6   0  4804.69  5277.68    63.15 o
      2102    1  -6   0   0  4804.69  5277.68    63.15 o
      2103    1  -5   0  -2  1875.25  2350.13    32.35 o
      2104    1  -4   1   0   980.77  1019.88    18.03 o
      2105    2   0  -6  -2  1307.96  1283.69    31.41 o
      2105    1  -6   0  -2  1307.96  1283.69    31.41 o
      2106    2   1  -4  -1   819.91   734.33    16.53 o
      2106    1  -4   1  -1   819.91   734.33    16.53 o
      2107    1  -6   1   0  1340.44  1281.20    35.20 o
      2108    2   1  -9  -3  4141.90  4021.55   112.37 o
      2108    1  -9   1  -3  4141.90  4021.55   112.37 o
      2109    2   2  -8  -2  2652.64  2330.34    75.90 o
      2109    1  -8   2  -2  2652.64  2330.34    75.90 o
      2110    2  -1  -9  -3  4148.57  4114.93   134.72 o
      2110    1  -9  -1  -3  4148.57  4114.93   134.72 o
      2111    1  -6  -1   0  1340.44  1179.00    41.75 o
      2112    2   2  -8   0  2684.94  2526.51    92.76 o
      2112    1  -8   2   0  2684.94  2526.51    92.76 o
      2113    2   1  -6  -2   781.59   769.87    30.86 o
      2113    1  -6   1  -2   781.59   769.87    30.86 o
      2114    1  -7   0  -2   925.56   872.24    39.98 o
      2115    2   1  -6   2   784.34   752.34    33.41 o
      2115    1  -6   1   2   784.34   752.34    33.41 o
      2116    2  -1  -6  -1   604.88   651.90    31.44 o
      2116    1  -6  -1  -1   604.88   651.90    31.44 o
      2117    2   1  -6   1   604.77   609.47    33.35 o
      2117    1  -6   1   1   604.77   609.47    33.35 o
      2118    2   0 -10  -2  3382.18  3431.29   301.70 o
      2118    1 -10   0  -2  3382.18  3431.29   301.70 o
      2119    2   1  -6  -1   605.27   540.79    30.21 o
      2119    1  -6   1  -1   605.27   540.79    30.21 o
      2120    1  -7   0   2   925.56  1005.77    82.32 o
      2121    2   1  -9   3  4166.85  4308.88   262.61 o
      2121    1  -9   1   3  4166.85  4308.88   262.61 o
      2122    2   0 -10  -4  2351.60  2870.07   151.76 o
      2122    1 -10   0  -4  2351.60  2870.07   151.76 o
      2123    2   1  -7  -2   433.89   319.19    47.62 o
      2123    1  -7   1  -2   433.89   319.19    47.62 o
      2124    2  -1  -7  -1   457.98   514.26    45.62 o
      2124    1  -7  -1  -1   457.98   514.26    45.62 o
      2125    2   1 -11  -3  2550.59  3003.78   275.62 o
      2125    1 -11   1  -3  2550.59  3003.78   275.62 o
      2126    2  -1  -7  -2   433.76   355.94    50.76 o
      2126    1  -7  -1  -2   433.76   355.94    50.76 o
      2127    2   0 -10   0  2432.91  2348.82   243.42 o
      2127    1 -10   0   0  2432.91  2348.82   243.42 o
      2128    2  -1 -11  -3  2551.66  2980.53   323.30 o
      2128    1 -11  -1  -3  2551.66  2980.53   323.30 o
      2129    2   1  -7  -1   458.08   421.76    38.63 o
      2129    1  -7   1  -1   458.08   421.76    38.63 o
      2130    1  -9   0  -2   932.29   984.36   139.04 o
      2131    2   1  -5  -1   104.18    88.72    10.90 o
      2131    1  -5   1  -1   104.18    88.72    10.90 o
      2132    2   1  -5   1   104.14    88.15    12.59 o
      2132    1  -5   1   1   104.14    88.15    12.59 o
      2133    2   1  -7   1   457.97   444.70    75.79 o
      2133    1  -7   1   1   457.97   444.70    75.79 o
      2134    2   0  -4  -1    44.98    81.71    14.55 o
      2135    2   1  -7   2   433.55   364.05    66.23 o
      2135    1  -7   1   2   433.55   364.05    66.23 o
      2136    2   0  -4   1    44.98    59.32    13.66 o
      2137    2   2  -8  -1   199.58   127.70    56.40 <
      2137    1  -8   2  -1   199.58   127.70    56.40 <
      2138    1  -9   0   2   932.29   758.25   165.33 o
      2139    2  -1  -7   1   457.88   342.15    44.67 o
      2139    1  -7  -1   1   457.88   342.15    44.67 o
      2140    2   2  -9  -2   382.18   270.66   107.20 <
      2140    1  -9   2  -2   382.18   270.66   107.20 <
      2141    2   1  -9  -2   334.77   354.90   111.04 o
      2141    1  -9   1  -2   334.77   354.90   111.04 o
      2142    2  -1  -8  -2   246.26   255.69    71.32 o
      2142    1  -8  -1  -2   246.26   255.69    71.32 o
      2143    2   1  -8  -2   246.25   232.93    60.47 o
      2143    1  -8   1  -2   246.25   232.93    60.47 o
      2144    2   2  -8   1   199.60   184.74    74.28 <
      2144    1  -8   2   1   199.60   184.74    74.28 <
      2145    2   2 -12  -4  1063.75  1025.26   433.55 <
      2145    1 -12   2  -4  1063.75  1025.26   433.55 <
      2146    2   2  -9  -1   288.79   297.14   107.07 <
      2146    1  -9   2  -1   288.79   297.14   107.07 <
      2147    2   2  -9   1   288.81   239.87   132.39 <
      2147    1  -9   2   1   288.81   239.87   132.39 <
      2148    2   2  -9   3   496.48   451.37   169.61 <
      2148    1  -9   2   3   496.48   451.37   169.61 <
      2149    2   1  -9  -1   292.59   346.71   118.20 <
      2149    1  -9   1  -1   292.59   346.71   118.20 <
      2150    2  -1 -11  -6   157.47   281.61   152.83 <
      2150    1 -11  -1  -6   157.47   281.61   152.83 <
      2151    2   0  -8  -2    72.52   175.51    63.26 <
      2151    1  -8   0  -2    72.52   175.51    63.26 <
      2152    2  -1  -8  -1    73.96   103.70    61.11 <
      2152    1  -8  -1  -1    73.96   103.70    61.11 <
      2153    2  -1  -9  -2   334.77   257.81   113.54 <
      2153    1  -9  -1  -2   334.77   257.81   113.54 <
      2154    2   2  -9   2   382.10   277.53   174.65 <
      2154    1  -9   2   2   382.10   277.53   174.65 <
      2155    2   1  -8   2   246.27   215.42    91.53 <
      2155    1  -8   1   2   246.27   215.42    91.53 <
      2156    2  -1  -8  -3    52.55    98.34    51.73 <
      2156    1  -8  -1  -3    52.55    98.34    51.73 <
      2157    2  -1 -11  -2   134.12   263.19   223.16 <
      2157    1 -11  -1  -2   134.12   263.19   223.16 <
      2158    2   1  -9   2   334.77   694.05   286.36 <
      2158    1  -9   1   2   334.77   694.05   286.36 <
      2159    2  -1 -12  -6   251.15   459.51   237.52 <
      2159    1 -12  -1  -6   251.15   459.51   237.52 <
      2160    2   4  -2   0  5078.75  4837.28    35.87 o
      2160    1  -2   4   0  5078.75  4837.28    35.87 o
      2161    2   5  -3  -1  3503.61  4479.25    49.65 o
      2161    1  -3   5  -1  3503.61  4479.25    49.65 o
      2162    2   5  -3  -3  3576.41  3102.16    48.72 o
      2162    1  -3   5  -3  3576.41  3102.16    48.72 o
      2163    2   5  -3  -5  3730.95  4141.71    55.20 o
      2163    1  -3   5  -5  3730.95  4141.71    55.20 o
      2164    2   3  -1  -1  1633.45  1611.71    20.59 o
      2164    1  -1   3  -1  1633.45  1611.71    20.59 o
      2165    2   4  -2  -5  1009.04   996.25    19.98 o
      2165    1  -2   4  -5  1009.04   996.25    19.98 o
      2166    2   3  -1  -2   885.31   982.29    17.25 o
      2166    1  -1   3  -2   885.31   982.29    17.25 o
      2167    2   6  -4  -6  1669.63  1570.58    50.87 o
      2167    1  -4   6  -6  1669.63  1570.58    50.87 o
      2168    2   4  -3  -2   849.94   860.78    21.50 o
      2168    1  -3   4  -2   849.94   860.78    21.50 o
      2169    2   5  -3  -2  1094.14   996.82    30.05 o
      2169    1  -3   5  -2  1094.14   996.82    30.05 o
      2170    2   7  -5  -3  2847.63  2238.82    80.28 o
      2170    1  -5   7  -3  2847.63  2238.82    80.28 o
      2171    2   7  -3  -2  1511.60  1457.65    57.03 o
      2171    1  -3   7  -2  1511.60  1457.65    57.03 o
      2172    2   7  -5  -5  1901.14  1769.15    76.97 o
      2172    1  -5   7  -5  1901.14  1769.15    76.97 o
      2173    2   2  -1  -1   582.16   688.86    16.51 o
      2173    1  -1   2  -1   582.16   688.86    16.51 o
      2174    2   8  -2  -4  1681.80  1650.95    69.71 o
      2174    1  -2   8  -4  1681.80  1650.95    69.71 o
      2175    2   7  -4  -4  1290.37  1301.41    68.97 o
      2175    1  -4   7  -4  1290.37  1301.41    68.97 o
      2176    2   4  -3  -3   543.85   536.98    18.79 o
      2176    1  -3   4  -3   543.85   536.98    18.79 o
      2177    2   7  -4  -2  1188.41  1146.33    53.61 o
      2177    1  -4   7  -2  1188.41  1146.33    53.61 o
      2178    2   3  -2  -2   474.63   494.57    15.60 o
      2178    1  -2   3  -2   474.63   494.57    15.60 o
      2179    2   4  -1  -2   391.86   397.19    14.16 o
      2179    1  -1   4  -2   391.86   397.19    14.16 o
      2180    2   7  -4  -7  1198.90  1215.83    70.06 o
      2180    1  -4   7  -7  1198.90  1215.83    70.06 o
      2181    2   6  -3  -2   629.99   608.17    40.02 o
      2181    1  -3   6  -2   629.99   608.17    40.02 o
      2182    2   2  -1  -2   519.90   595.07    14.73 o
      2182    1  -1   2  -2   519.90   595.07    14.73 o
      2183    2   5  -2  -2   411.19   426.56    21.33 o
      2183    1  -2   5  -2   411.19   426.56    21.33 o
      2184    2   5  -3  -4   589.18   568.33    25.43 o
      2184    1  -3   5  -4   589.18   568.33    25.43 o
      2185    2   6  -3  -5   630.79   627.73    34.70 o
      2185    1  -3   6  -5   630.79   627.73    34.70 o
      2186    2   6  -3  -1   474.35   476.91    29.81 o
      2186    1  -3   6  -1   474.35   476.91    29.81 o
      2187    2   6  -4  -5   704.32   687.12    38.77 o
      2187    1  -4   6  -5   704.32   687.12    38.77 o
      2188    2   5  -2  -4   413.85   393.01    21.01 o
      2188    1  -2   5  -4   413.85   393.01    21.01 o
      2189    2   5  -2  -1   289.59   245.13    16.21 o
      2189    1  -2   5  -1   289.59   245.13    16.21 o
      2190    2   9  -4  -6  1697.42  1570.92   158.73 o
      2190    1  -4   9  -6  1697.42  1570.92   158.73 o
      2191    2   7  -5  -6   797.09   561.57    72.28 o
      2191    1  -5   7  -6   797.09   561.57    72.28 o
      2192    2   7  -2  -5   444.30   396.32    35.51 o
      2192    1  -2   7  -5   444.30   396.32    35.51 o
      2193    2   9  -3  -7  1289.58  1283.72    95.58 o
      2193    1  -3   9  -7  1289.58  1283.72    95.58 o
      2194    2   6  -3  -4   406.82   354.43    48.27 o
      2194    1  -3   6  -4   406.82   354.43    48.27 o
      2195    2   3  -2  -1   214.94   224.90    10.85 o
      2195    1  -2   3  -1   214.94   224.90    10.85 o
      2196    2   6  -4  -2   468.87   431.21    50.57 o
      2196    1  -4   6  -2   468.87   431.21    50.57 o
      2197    2   9  -3  -4  1090.31  1096.78    84.08 o
      2197    1  -3   9  -4  1090.31  1096.78    84.08 o
      2198    2   6  -5  -4   541.79   528.85    50.27 o
      2198    1  -5   6  -4   541.79   528.85    50.27 o
      2199    2   9  -5  -8  1603.68  1527.74   173.97 o
      2199    1  -5   9  -8  1603.68  1527.74   173.97 o
      2200    2   4  -2  -4   189.79   234.73    22.34 o
      2200    1  -2   4  -4   189.79   234.73    22.34 o
      2201    2   7  -6  -5   800.86   530.72    91.60 o
      2201    1  -6   7  -5   800.86   530.72    91.60 o
      2202    2   2  -1   0   169.42   175.89     7.59 o
      2203    2   7  -4  -1   559.77   455.54    61.08 o
      2203    1  -4   7  -1   559.77   455.54    61.08 o
      2204    2   7  -5  -4   623.03   554.22    76.74 o
      2204    1  -5   7  -4   623.03   554.22    76.74 o
      2205    2   6  -4  -1   365.75   328.07    36.25 o
      2205    1  -4   6  -1   365.75   328.07    36.25 o
      2206    2   9  -3  -6   844.34   847.28    87.58 o
      2206    1  -3   9  -6   844.34   847.28    87.58 o
      2207    2   9  -3  -5   836.79   838.93   113.87 o
      2207    1  -3   9  -5   836.79   838.93   113.87 o
      2208    2   7  -3  -3   442.63   440.18    41.90 o
      2208    1  -3   7  -3   442.63   440.18    41.90 o
      2209    2   6  -2  -3   302.26   357.87    35.68 o
      2209    1  -2   6  -3   302.26   357.87    35.68 o
      2210    2   5  -4  -4   286.18   213.96    33.99 o
      2210    1  -4   5  -4   286.18   213.96    33.99 o
      2211    2   5  -4  -2   276.00   188.07    30.37 o
      2211    1  -4   5  -2   276.00   188.07    30.37 o
      2212    2   7  -4  -8   417.88   429.71    66.09 o
      2212    1  -4   7  -8   417.88   429.71    66.09 o
      2213    2   9  -3  -3   850.60   862.47   113.67 o
      2213    1  -3   9  -3   850.60   862.47   113.67 o
      2214    2   9  -6  -4  1229.45  1604.00   194.83 o
      2214    1  -6   9  -4  1229.45  1604.00   194.83 o
      2215    2  10  -4  -4  1219.63  1536.74   247.97 o
      2215    1  -4  10  -4  1219.63  1536.74   247.97 o
      2216    2   9  -6  -2  1146.09  1442.39   198.40 o
      2216    1  -6   9  -2  1146.09  1442.39   198.40 o
      2217    2   6  -4  -4   272.59   240.54    50.46 o
      2217    1  -4   6  -4   272.59   240.54    50.46 o
      2218    2  11  -3  -7  1917.48  2382.33   249.80 o
      2218    1  -3  11  -7  1917.48  2382.33   249.80 o
      2219    2  10  -6  -4  1747.43  2151.28   180.59 o
      2219    1  -6  10  -4  1747.43  2151.28   180.59 o
      2220    2   7  -3  -4   244.35   290.30    61.59 o
      2220    1  -3   7  -4   244.35   290.30    61.59 o
      2221    2   8  -3  -4   419.83   498.97    66.24 o
      2221    1  -3   8  -4   419.83   498.97    66.24 o
      2222    2  10  -6  -2  1500.32  2162.24   258.12 o
      2222    1  -6  10  -2  1500.32  2162.24   258.12 o
      2223    2   8  -4  -5   612.40   603.75   113.75 o
      2223    1  -4   8  -5   612.40   603.75   113.75 o
      2224    2   8  -4  -6   425.39   419.19    98.28 o
      2224    1  -4   8  -6   425.39   419.19    98.28 o
      2225    2   8  -2  -5   379.09   374.70    66.04 o
      2225    1  -2   8  -5   379.09   374.70    66.04 o
      2226    2   9  -5  -2   654.59   713.61   108.10 o
      2226    1  -5   9  -2   654.59   713.61   108.10 o
      2227    2   5  -4  -3   190.43   108.45    26.91 o
      2227    1  -4   5  -3   190.43   108.45    26.91 o
      2228    2   3  -2  -3    89.72    81.43    11.54 o
      2228    1  -2   3  -3    89.72    81.43    11.54 o
      2229    2   7  -3  -7   314.41   313.71    56.36 o
      2229    1  -3   7  -7   314.41   313.71    56.36 o
      2230    2   7  -5  -2   356.04   376.98    72.07 o
      2230    1  -5   7  -2   356.04   376.98    72.07 o
      2231    2   9  -7  -3   840.95  1285.68   189.70 o
      2231    1  -7   9  -3   840.95  1285.68   189.70 o
      2232    2  10  -4 -10  1017.22  1304.84   144.98 o
      2232    1  -4  10 -10  1017.22  1304.84   144.98 o
      2233    2   7  -3  -5   173.13   149.71    54.76 <
      2233    1  -3   7  -5   173.13   149.71    54.76 <
      2234    2   4  -2  -1    74.88   123.57    17.07 o
      2234    1  -2   4  -1    74.88   123.57    17.07 o
      2235    2   9  -3  -2   522.28   434.22   113.22 o
      2235    1  -3   9  -2   522.28   434.22   113.22 o
      2236    2   9  -5  -7   660.26   747.52   135.15 o
      2236    1  -5   9  -7   660.26   747.52   135.15 o
      2237    2  10  -4  -2   999.03  1165.60   167.51 o
      2237    1  -4  10  -2   999.03  1165.60   167.51 o
      2238    2  10  -6 -10  1270.49  1393.54   262.45 o
      2238    1  -6  10 -10  1270.49  1393.54   262.45 o
      2239    2   8  -4  -9   459.47   542.09    94.83 o
      2239    1  -4   8  -9   459.47   542.09    94.83 o
      2240    1  -6  11   0  1430.44  2042.04   348.29 o
      2241    2   8  -6  -5   514.08   432.85   114.58 o
      2241    1  -6   8  -5   514.08   432.85   114.58 o
      2242    2   8  -4  -8   388.71   371.69    86.36 o
      2242    1  -4   8  -8   388.71   371.69    86.36 o
      2243    2   6  -3  -3   117.43    62.27    41.10 <
      2243    1  -3   6  -3   117.43    62.27    41.10 <
      2244    2  11  -3  -5  1181.53  1246.85   246.25 o
      2244    1  -3  11  -5  1181.53  1246.85   246.25 o
      2245    2   8  -5  -4   335.69   378.10   121.11 o
      2245    1  -5   8  -4   335.69   378.10   121.11 o
      2246    2   8  -4   0   356.75   289.26    88.62 o
      2246    1  -4   8   0   356.75   289.26    88.62 o
      2247    2   8  -4 -10   437.02   427.11    82.63 o
      2247    1  -4   8 -10   437.02   427.11    82.63 o
      2248    2   8  -4  -4   317.89   237.19    90.36 <
      2248    1  -4   8  -4   317.89   237.19    90.36 <
      2249    2   6  -3  -7   157.37   142.97    39.18 o
      2249    1  -3   6  -7   157.37   142.97    39.18 o
      2250    2   9  -4  -5   407.95   476.67   116.09 o
      2250    1  -4   9  -5   407.95   476.67   116.09 o
      2251    2  11  -4  -2   845.97   935.40   236.26 o
      2251    1  -4  11  -2   845.97   935.40   236.26 o
      2252    2   8  -3  -3   259.39   282.60    94.95 <
      2252    1  -3   8  -3   259.39   282.60    94.95 <
      2253    2   9  -5 -10   563.23   713.48   147.09 o
      2253    1  -5   9 -10   563.23   713.48   147.09 o
      2254    2   9  -4  -1   465.78   434.83   120.54 o
      2254    1  -4   9  -1   465.78   434.83   120.54 o
      2255    2   7  -4  -3   186.84   151.41    58.92 <
      2255    1  -4   7  -3   186.84   151.41    58.92 <
      2256    2   9  -5   1   486.81   565.82   124.89 o
      2256    1  -5   9   1   486.81   565.82   124.89 o
      2257    2   8  -5  -2   222.85   404.90    89.43 o
      2257    1  -5   8  -2   222.85   404.90    89.43 o
      2258    2  11  -5 -12   821.66  1522.84   323.07 o
      2258    1  -5  11 -12   821.66  1522.84   323.07 o
      2259    2   9  -5  -1   486.69   478.25   134.12 o
      2259    1  -5   9  -1   486.69   478.25   134.12 o
      2260    2   5  -2  -3    62.74    53.12    27.07 <
      2260    1  -2   5  -3    62.74    53.12    27.07 <
      2261    2   9  -4  -2   450.47   479.33   111.26 o
      2261    1  -4   9  -2   450.47   479.33   111.26 o
      2262    2   8  -6  -4   272.40   267.30   109.84 <
      2262    1  -6   8  -4   272.40   267.30   109.84 <
      2263    2   8  -3  -2   102.85   173.71    82.24 <
      2263    1  -3   8  -2   102.85   173.71    82.24 <
      2264    2   9  -5  -9   544.99   834.20   196.66 o
      2264    1  -5   9  -9   544.99   834.20   196.66 o
      2265    2  11  -7  -1   958.61  1417.39   320.49 o
      2265    1  -7  11  -1   958.61  1417.39   320.49 o
      2266    2   8  -4  -1   289.24   291.75    94.44 o
      2266    1  -4   8  -1   289.24   291.75    94.44 o
      2267    2  10  -6  -5   545.74   699.48   236.66 <
      2267    1  -6  10  -5   545.74   699.48   236.66 <
      2268    2   9  -8  -6   587.08   907.54   221.65 o
      2268    1  -8   9  -6   587.08   907.54   221.65 o
      2269    2   9  -6  -1   322.94   313.48   159.10 <
      2269    1  -6   9  -1   322.94   313.48   159.10 <
      2270    2   8  -4  -2   289.71   197.47    86.71 <
      2270    1  -4   8  -2   289.71   197.47    86.71 <
      2271    2   9  -5  -3   516.15   775.51   177.20 o
      2271    1  -5   9  -3   516.15   775.51   177.20 o
      2272    2   9  -7  -7   612.61   703.42   183.76 o
      2272    1  -7   9  -7   612.61   703.42   183.76 o
      2273    2   9  -7  -6   449.45   638.30   183.43 o
      2273    1  -7   9  -6   449.45   638.30   183.43 o
      2274    2  12  -8 -10  1156.64  2812.50   609.91 o
      2274    1  -8  12 -10  1156.64  2812.50   609.91 o
      2275    2  10  -6  -8   768.66   915.29   248.42 o
      2275    1  -6  10  -8   768.66   915.29   248.42 o
      2276    2  11  -4  -4   847.88  1004.52   295.12 o
      2276    1  -4  11  -4   847.88  1004.52   295.12 o
      2277    2   8  -6  -7   394.68   487.68   111.90 o
      2277    1  -6   8  -7   394.68   487.68   111.90 o
      2278    2  11  -7  -7   977.93  1231.72   381.09 o
      2278    1  -7  11  -7   977.93  1231.72   381.09 o
      2279    2   7  -2  -4   129.30   185.35    41.55 o
      2279    1  -2   7  -4   129.30   185.35    41.55 o
      2280    2  10  -7 -10   533.07   757.64   271.77 <
      2280    1  -7  10 -10   533.07   757.64   271.77 <
      2281    2   9  -6  -5   280.02   319.54   145.38 <
      2281    1  -6   9  -5   280.02   319.54   145.38 <
      2282    2  10  -4  -6   412.49   381.61   193.88 <
      2282    1  -4  10  -6   412.49   381.61   193.88 <
      2283    2   7  -6  -4   124.81   167.21    79.69 <
      2283    1  -6   7  -4   124.81   167.21    79.69 <
      2284    2   8  -5  -9   150.78   217.85   103.23 <
      2284    1  -5   8  -9   150.78   217.85   103.23 <
      2285    2   8  -5  -8   146.62   108.08    83.47 <
      2285    1  -5   8  -8   146.62   108.08    83.47 <
      2286    2  10  -4  -8   583.90   752.26   177.87 o
      2286    1  -4  10  -8   583.90   752.26   177.87 o
      2287    2  11  -7  -3   659.15   901.51   362.78 <
      2287    1  -7  11  -3   659.15   901.51   362.78 <
      2288    2  12  -4 -10   867.98  1699.09   446.01 o
      2288    1  -4  12 -10   867.98  1699.09   446.01 o
      2289    2  11  -5  -7   503.98   466.17   259.03 <
      2289    1  -5  11  -7   503.98   466.17   259.03 <
      2290    2  10  -8  -5   599.76  1049.39   274.82 o
      2290    1  -8  10  -5   599.76  1049.39   274.82 o
      2291    2  10  -6 -11   479.89   582.45   235.30 <
      2291    1  -6  10 -11   479.89   582.45   235.30 <
      2292    2   7  -4  -5   143.80   109.75    64.98 <
      2292    1  -4   7  -5   143.80   109.75    64.98 <
      2293    2  11  -4 -10   300.55   623.04   243.84 <
      2293    1  -4  11 -10   300.55   623.04   243.84 <
      2294    2  10  -6   0   341.26   370.53   180.14 <
      2294    1  -6  10   0   341.26   370.53   180.14 <
      2295    2   9  -7  -5   397.27   562.43   192.95 <
      2295    1  -7   9  -5   397.27   562.43   192.95 <
      2296    2  10  -4  -9   384.10   387.37   213.33 <
      2296    1  -4  10  -9   384.10   387.37   213.33 <
      2297    2  11  -5  -6   426.98   696.91   287.54 <
      2297    1  -5  11  -6   426.98   696.91   287.54 <
      2298    2   6  -2  -5    86.08    90.86    33.79 <
      2298    1  -2   6  -5    86.08    90.86    33.79 <
      2299    2   9  -6  -7   260.25   439.20   149.54 <
      2299    1  -6   9  -7   260.25   439.20   149.54 <
      2300    2  11  -4  -8   269.91   383.30   222.51 <
      2300    1  -4  11  -8   269.91   383.30   222.51 <
      2301    2  10  -5  -8   100.88   206.94   197.30 <
      2301    1  -5  10  -8   100.88   206.94   197.30 <
      2302    2  11  -4  -5   443.80   693.29   219.95 o
      2302    1  -4  11  -5   443.80   693.29   219.95 o
      2303    2  11  -7  -5   542.98   876.30   444.92 <
      2303    1  -7  11  -5   542.98   876.30   444.92 <
      2304    2   7  -3  -1   146.92   146.69    55.06 <
      2304    1  -3   7  -1   146.92   146.69    55.06 <
      2305    2  10  -4  -1   177.64   313.42   139.37 <
      2305    1  -4  10  -1   177.64   313.42   139.37 <
      2306    2  12  -4  -4   651.58   944.46   352.43 <
      2306    1  -4  12  -4   651.58   944.46   352.43 <
      2307    2   9  -5 -11   278.34   425.90   146.42 <
      2307    1  -5   9 -11   278.34   425.90   146.42 <
      2308    2   9  -6  -3   233.64   290.33   181.07 <
      2308    1  -6   9  -3   233.64   290.33   181.07 <
      2309    2   8  -3  -7    86.84   154.34    88.98 <
      2309    1  -3   8  -7    86.84   154.34    88.98 <
      2310    2  11  -7  -9   570.65   825.10   389.06 <
      2310    1  -7  11  -9   570.65   825.10   389.06 <
      2311    2   8  -5  -6    62.88   176.10    89.59 <
      2311    1  -5   8  -6    62.88   176.10    89.59 <
      2312    2  10  -5  -3   120.52   255.95   172.48 <
      2312    1  -5  10  -3   120.52   255.95   172.48 <
      2313    2   8  -5  -3    70.95   189.74    86.36 <
      2313    1  -5   8  -3    70.95   189.74    86.36 <
      2314    2  11  -6   1   340.65   305.42   253.49 <
      2314    1  -6  11   1   340.65   305.42   253.49 <
      2315    2  11  -9  -9   410.12   570.30   382.32 <
      2315    1  -9  11  -9   410.12   570.30   382.32 <
      2316    2  11  -9  -7   539.29  1088.42   434.22 <
      2316    1  -9  11  -7   539.29  1088.42   434.22 <
      2317    2  12  -6 -10   878.98  1052.69   454.82 <
      2317    1  -6  12 -10   878.98  1052.69   454.82 <
      2318    2  12  -8  -8   580.91  1550.85   498.74 o
      2318    1  -8  12  -8   580.91  1550.85   498.74 o
      2319    2  11  -6  -1   340.68   570.72   260.72 <
      2319    1  -6  11  -1   340.68   570.72   260.72 <
      2320    2  11  -8  -4   273.66   936.56   381.72 <
      2320    1  -8  11  -4   273.66   936.56   381.72 <
      2321    2  11  -7  -8   212.78   487.08   342.09 <
      2321    1  -7  11  -8   212.78   487.08   342.09 <
      2322    2  11  -5 -10   365.55   343.78   269.32 <
      2322    1  -5  11 -10   365.55   343.78   269.32 <
      2323    2  12  -6  -1   117.59   374.18   302.17 <
      2323    1  -6  12  -1   117.59   374.18   302.17 <
      2324    2  12  -6  -4   642.03   817.97   480.48 <
      2324    1  -6  12  -4   642.03   817.97   480.48 <
      2325    2   4   0   0  9283.19  9750.42    49.33 o
      2325    1   0   4   0  9283.19  9750.42    49.33 o
      2326    2   2   0   0  4854.03  4340.77    35.64 o
      2326    1   0   2   0  4854.03  4340.77    35.64 o
      2327    2   6   0   0  6545.07  7776.83    77.57 o
      2327    1   0   6   0  6545.07  7776.83    77.57 o
      2328    2   3  -1   1  1654.90  1631.53    20.33 o
      2328    1  -1   3   1  1654.90  1631.53    20.33 o
      2329    2   3  -1   3  1021.60   976.01    14.02 o
      2329    1  -1   3   3  1021.60   976.01    14.02 o
      2330    2   4  -1   1  1464.94  1849.04    26.13 o
      2330    1  -1   4   1  1464.94  1849.04    26.13 o
      2331    2   3  -1   2   912.73   940.98    15.32 o
      2331    1  -1   3   2   912.73   940.98    15.32 o
      2332    2   5  -1   2  1503.80  1553.97    31.58 o
      2332    1  -1   5   2  1503.80  1553.97    31.58 o
      2333    2   4  -1   3   991.15  1054.47    21.54 o
      2333    1  -1   4   3   991.15  1054.47    21.54 o
      2334    2   8  -2   0  3819.20  4219.08   105.07 o
      2334    1  -2   8   0  3819.20  4219.08   105.07 o
      2335    2   7  -1  -1  1813.17  1813.14    52.51 o
      2335    1  -1   7  -1  1813.17  1813.14    52.51 o
      2336    2   7  -1  -2  1528.37  1567.57    52.94 o
      2336    1  -1   7  -2  1528.37  1567.57    52.94 o
      2337    2   7  -1   1  1816.23  1723.83    59.28 o
      2337    1  -1   7   1  1816.23  1723.83    59.28 o
      2338    2   6  -1  -1   986.99   963.66    33.95 o
      2338    1  -1   6  -1   986.99   963.66    33.95 o
      2339    2   6  -1   1   987.77  1044.82    37.01 o
      2339    1  -1   6   1   987.77  1044.82    37.01 o
      2340    2   5  -1   4   862.58   816.72    29.18 o
      2340    1  -1   5   4   862.58   816.72    29.18 o
      2341    2   6  -2   6  2004.61  1736.63    67.79 o
      2341    1  -2   6   6  2004.61  1736.63    67.79 o
      2342    2   7  -1   2  1532.03  1485.89    72.83 o
      2342    1  -1   7   2  1532.03  1485.89    72.83 o
      2343    2   6  -1   3  1045.96  1098.21    46.14 o
      2343    1  -1   6   3  1045.96  1098.21    46.14 o
      2344    2   4  -1   2   390.27   414.72    23.73 o
      2344    1  -1   4   2   390.27   414.72    23.73 o
      2345    2   7  -3   2  1516.82  1532.94    63.80 o
      2345    1  -3   7   2  1516.82  1532.94    63.80 o
      2346    1  -2   7   0   883.16   840.59    47.39 o
      2347    2   8  -2   2  1944.53  1993.72   100.75 o
      2347    1  -2   8   2  1944.53  1993.72   100.75 o
      2348    2   5  -1  -1   352.14   374.01    17.03 o
      2348    1  -1   5  -1   352.14   374.01    17.03 o
      2349    2   6  -3   2   629.96   509.87    31.07 o
      2349    1  -3   6   2   629.96   509.87    31.07 o
      2350    2   5  -1   1   352.52   355.31    19.69 o
      2350    1  -1   5   1   352.52   355.31    19.69 o
      2351    2   5   0   2   423.70   418.59    30.49 o
      2352    2   6   0   2   772.38   656.85    42.03 o
      2352    1   0   6   2   772.38   656.85    42.03 o
      2353    2   5  -2   2   410.35   380.09    22.92 o
      2353    1  -2   5   2   410.35   380.09    22.92 o
      2354    2   7  -1   5  1771.78  1729.77   126.43 o
      2354    1  -1   7   5  1771.78  1729.77   126.43 o
      2355    2   7  -1   3  1201.26  1542.08    92.88 o
      2355    1  -1   7   3  1201.26  1542.08    92.88 o
      2356    1   0   4   1   199.08   197.04    12.55 o
      2357    2   5  -1   3   364.51   358.40    21.77 o
      2357    1  -1   5   3   364.51   358.40    21.77 o
      2358    2   7  -1   4  1201.51  1236.24   109.12 o
      2358    1  -1   7   4  1201.51  1236.24   109.12 o
      2359    2   8  -2   6  2944.62  3141.42   163.72 o
      2359    1  -2   8   6  2944.62  3141.42   163.72 o
      2360    2   5  -2   4   411.56   374.10    32.69 o
      2360    1  -2   5   4   411.56   374.10    32.69 o
      2361    2   4  -1   0   221.60   269.71    18.74 o
      2362    2   8  -2   4  1681.96  1548.08   170.50 o
      2362    1  -2   8   4  1681.96  1548.08   170.50 o
      2363    2   5  -2   1   289.94   269.93    27.08 o
      2363    1  -2   5   1   289.94   269.93    27.08 o
      2364    2   9  -1  -2  1462.47  1445.01    98.85 o
      2364    1  -1   9  -2  1462.47  1445.01    98.85 o
      2365    2   4   0   2   142.17   177.67    14.81 o
      2365    1   0   4   2   142.17   177.67    14.81 o
      2366    2   6  -1   0   302.86   284.43    46.82 o
      2367    2  10   0   0  3124.06  3742.82   206.55 o
      2367    1   0  10   0  3124.06  3742.82   206.55 o
      2368    2   9  -1  -1  1210.50  1335.34   101.72 o
      2368    1  -1   9  -1  1210.50  1335.34   101.72 o
      2369    2   6  -1   5   553.54   559.42    64.21 o
      2369    1  -1   6   5   553.54   559.42    64.21 o
      2370    2   9  -3   1  1187.49  1084.68   144.99 o
      2370    1  -3   9   1  1187.49  1084.68   144.99 o
      2371    2   6  -1  -2   198.25   189.58    30.56 o
      2371    1  -1   6  -2   198.25   189.58    30.56 o
      2372    2   9  -1   2  1463.85  1633.89   147.66 o
      2372    1  -1   9   2  1463.85  1633.89   147.66 o
      2373    2   6  -2   3   302.80   288.75    35.89 o
      2373    1  -2   6   3   302.80   288.75    35.89 o
      2374    2   6  -2   1   240.42   195.99    38.17 o
      2374    1  -2   6   1   240.42   195.99    38.17 o
      2375    2   7  -2   2   426.90   381.42    79.05 o
      2375    1  -2   7   2   426.90   381.42    79.05 o
      2376    2   9  -1   1  1210.97  1556.82   209.40 o
      2376    1  -1   9   1  1210.97  1556.82   209.40 o
      2377    2   9  -2  -2   674.28   775.50   110.20 o
      2377    1  -2   9  -2   674.28   775.50   110.20 o
      2378    2  11  -3  -1  1974.26  2393.98   278.17 o
      2378    1  -3  11  -1  1974.26  2393.98   278.17 o
      2379    2   7  -3   3   442.04   383.17    53.21 o
      2379    1  -3   7   3   442.04   383.17    53.21 o
      2380    2   6  -1   4   337.85   264.66    35.75 o
      2380    1  -1   6   4   337.85   264.66    35.75 o
      2381    2   6  -1   2   198.20   149.14    51.29 <
      2381    1  -1   6   2   198.20   149.14    51.29 <
      2382    2   9  -3   4  1092.32  1284.01   181.29 o
      2382    1  -3   9   4  1092.32  1284.01   181.29 o
      2383    2   7  -2   6   597.62   616.30   101.52 o
      2383    1  -2   7   6   597.62   616.30   101.52 o
      2384    2   7  -2   5   444.93   462.38    97.64 o
      2384    1  -2   7   5   444.93   462.38    97.64 o
      2385    2   9  -3   3   850.52  1025.22   191.66 o
      2385    1  -3   9   3   850.52  1025.22   191.66 o
      2386    2  12  -2  -4  1685.20  1906.30   391.40 o
      2386    1  -2  12  -4  1685.20  1906.30   391.40 o
      2387    2  11  -3   1  1974.72  2585.30   368.01 o
      2387    1  -3  11   1  1974.72  2585.30   368.01 o
      2388    2   7  -3   4   244.45   163.31    59.09 <
      2388    1  -3   7   4   244.45   163.31    59.09 <
      2389    2   9  -3   2   522.47   404.05   134.34 o
      2389    1  -3   9   2   522.47   404.05   134.34 o
      2390    2   8  -1  -1   253.95   253.70    72.19 o
      2390    1  -1   8  -1   253.95   253.70    72.19 o
      2391    2   9  -3   7  1294.33  1468.21   287.94 o
      2391    1  -3   9   7  1294.33  1468.21   287.94 o
      2392    2   9  -2   4   783.05   828.69   203.07 o
      2392    1  -2   9   4   783.05   828.69   203.07 o
      2393    2   8  -3   4   420.28   467.38   135.35 o
      2393    1  -3   8   4   420.28   467.38   135.35 o
      2394    2   9  -1   3   974.48  1046.11   228.25 o
      2394    1  -1   9   3   974.48  1046.11   228.25 o
      2395    2  10  -4   2   998.91  1094.08   216.10 o
      2395    1  -4  10   2   998.91  1094.08   216.10 o
      2396    2   9  -3   6   845.97   969.04   264.36 o
      2396    1  -3   9   6   845.97   969.04   264.36 o
      2397    2   5  -2   3    62.80    77.52    26.46 <
      2397    1  -2   5   3    62.80    77.52    26.46 <
      2398    2   9   1   1  1212.31  1236.86   208.98 o
      2398    1   1   9   1  1212.31  1236.86   208.98 o
      2399    2   8  -1   1   253.97   166.12    94.75 <
      2399    1  -1   8   1   253.97   166.12    94.75 <
      2400    2   9  -3   5   837.90   829.50   210.86 o
      2400    1  -3   9   5   837.90   829.50   210.86 o
      2401    2   7   0   2   209.12   208.45    71.74 <
      2402    2  12  -2  -2  1345.90  1861.53   417.44 o
      2402    1  -2  12  -2  1345.90  1861.53   417.44 o
      2403    2  10  -4   4  1220.03  1005.04   254.75 o
      2403    1  -4  10   4  1220.03  1005.04   254.75 o
      2404    2   9  -2   2   674.43   740.09   169.48 o
      2404    1  -2   9   2   674.43   740.09   169.48 o
      2405    2   9  -1   5   863.09  1107.10   260.06 o
      2405    1  -1   9   5   863.09  1107.10   260.06 o
      2406    2  11  -1  -1   857.58  1506.38   341.68 o
      2406    1  -1  11  -1   857.58  1506.38   341.68 o
      2407    2   8  -3   3   259.53   274.40   109.10 <
      2407    1  -3   8   3   259.53   274.40   109.10 <
      2408    2  11  -3   3   968.82  1042.18   393.31 <
      2408    1  -3  11   3   968.82  1042.18   393.31 <
      2409    2   9  -4   2   450.49   447.59   130.93 o
      2409    1  -4   9   2   450.49   447.59   130.93 o
      2410    2   8  -1   2   197.43   245.40    86.18 <
      2410    1  -1   8   2   197.43   245.40    86.18 <
      2411    2   7  -2   4   129.25    79.27    60.78 <
      2411    1  -2   7   4   129.25    79.27    60.78 <
      2412    2  11  -4   2   846.21   868.74   298.19 <
      2412    1  -4  11   2   846.21   868.74   298.19 <
      2413    2   8  -1  -2   197.44   172.80    58.90 <
      2413    1  -1   8  -2   197.44   172.80    58.90 <
      2414    2   9  -1   4   508.16  1082.83   250.61 o
      2414    1  -1   9   4   508.16  1082.83   250.61 o
      2415    2  11  -3   2   623.87   974.59   321.58 o
      2415    1  -3  11   2   623.87   974.59   321.58 o
      2416    2  11  -1  -2   583.65  1039.76   286.70 o
      2416    1  -1  11  -2   583.65  1039.76   286.70 o
      2417    2   8  -2  -1    90.32    90.09    57.67 <
      2417    1  -2   8  -1    90.32    90.09    57.67 <
      2418    2   7  -2   1   164.77   126.08    51.34 <
      2418    1  -2   7   1   164.77   126.08    51.34 <
      2419    1   0   2   1     7.94     8.21     3.28 <
      2420    2   7  -3   5   173.33   238.92    84.08 <
      2420    1  -3   7   5   173.33   238.92    84.08 <
      2421    2   9  -2   1   157.15   212.18   112.25 <
      2421    1  -2   9   1   157.15   212.18   112.25 <
      2422    2   8   1   1   254.06   170.43   140.48 <
      2422    1   1   8   1   254.06   170.43   140.48 <
      2423    2   9  -4   5   407.83   386.66   189.84 <
      2423    1  -4   9   5   407.83   386.66   189.84 <
      2424    2   8   0   2   271.39   267.64   141.71 <
      2424    1   0   8   2   271.39   267.64   141.71 <
      2425    2   8  -1   6   336.88   297.38   177.40 <
      2425    1  -1   8   6   336.88   297.38   177.40 <
      2426    2   9  -4   4   201.04   182.96   137.43 <
      2426    1  -4   9   4   201.04   182.96   137.43 <
      2427    2   8  -2   5   379.48   412.01   163.45 <
      2427    1  -2   8   5   379.48   412.01   163.45 <
      2428    2  10  -5   3   120.53   433.55   182.12 <
      2428    1  -5  10   3   120.53   433.55   182.12 <
      2429    2   2   0   2  1531.76  1577.37    12.55 o
      2429    1   0   2   2  1531.76  1577.37    12.55 o
      2430    2   3  -1   5  3026.41  2771.84    28.43 o
      2430    1  -1   3   5  3026.41  2771.84    28.43 o
      2431    2   3   1   1  1693.38  1676.92    18.17 o
      2431    1   1   3   1  1693.38  1676.92    18.17 o
      2432    2   2   0   4  2873.44  2981.41    31.92 o
      2432    1   0   2   4  2873.44  2981.41    31.92 o
      2433    2   4   2   0  5171.12  5714.61    96.52 o
      2433    1   2   4   0  5171.12  5714.61    96.52 o
      2434    2   2   1   1   617.29   700.74     9.67 o
      2434    1   1   2   1   617.29   700.74     9.67 o
      2435    2   4   1   1  1484.87  1461.98    25.91 o
      2435    1   1   4   1  1484.87  1461.98    25.91 o
      2436    2   4   0   6  7849.20  7983.58   123.39 o
      2436    1   0   4   6  7849.20  7983.58   123.39 o
      2437    2   3   1   2   927.67   974.26    22.18 o
      2437    1   1   3   2   927.67   974.26    22.18 o
      2438    2   4  -1   5  1154.56  1087.17    26.97 o
      2438    1  -1   4   5  1154.56  1087.17    26.97 o
      2439    2   5   1   2  1518.89  1556.99    46.76 o
      2439    1   1   5   2  1518.89  1556.99    46.76 o
      2440    2   2   1   0   169.42   219.12     7.28 o
      2441    2   6   0   6  5338.10  5486.73   202.79 o
      2441    1   0   6   6  5338.10  5486.73   202.79 o
      2442    2   2  -1   5   363.93   302.08    15.80 o
      2442    1  -1   2   5   363.93   302.08    15.80 o
      2443    2   3  -1   4   307.39   332.71    13.75 o
      2443    1  -1   3   4   307.39   332.71    13.75 o
      2444    2   4   1   3   999.66  1021.42    41.84 o
      2444    1   1   4   3   999.66  1021.42    41.84 o
      2445    2   1  -1   4   217.46   196.53     8.21 o
      2445    1  -1   1   4   217.46   196.53     8.21 o
      2446    2   3   1   3  1009.63  1086.03    44.53 o
      2446    1   1   3   3  1009.63  1086.03    44.53 o
      2447    2   4   1   2   388.97   305.00    21.86 o
      2447    1   1   4   2   388.97   305.00    21.86 o
      2448    2   2   1   2   504.97   595.10    28.55 o
      2448    1   1   2   2   504.97   595.10    28.55 o
      2449    2   5   1   1   353.42   333.90    33.84 o
      2449    1   1   5   1   353.42   333.90    33.84 o
      2450    1   0   6   5  1090.53  1174.79   114.85 o
      2451    2   6   1   3  1049.11  1124.87    81.62 o
      2451    1   1   6   3  1049.11  1124.87    81.62 o
      2452    2   5   1   4   863.59   826.59    73.26 o
      2452    1   1   5   4   863.59   826.59    73.26 o
      2453    2   5  -1   8  1621.02  1347.06   120.65 o
      2453    1  -1   5   8  1621.02  1347.06   120.65 o
      2454    2   4  -1   7   620.20   557.12    65.46 o
      2454    1  -1   4   7   620.20   557.12    65.46 o
      2455    2   1   0   2     3.39    15.60     1.85 o
      2456    2   3  -1   8  1313.97  1498.15   138.57 o
      2456    1  -1   3   8  1313.97  1498.15   138.57 o
      2457    2   2  -2   8  1198.00  1460.94   142.46 o
      2457    1  -2   2   8  1198.00  1460.94   142.46 o
      2458    2   7   1   3  1200.76  1175.63   112.07 o
      2458    1   1   7   3  1200.76  1175.63   112.07 o
      2459    2   5  -1   6   383.97   273.22    38.42 o
      2459    1  -1   5   6   383.97   273.22    38.42 o
      2460    2   3   0   4   104.17    89.44    10.69 o
      2461    2   5   0   4   285.24   380.68    43.24 o
      2462    2   5   1   3   364.34   415.62    44.03 o
      2462    1   1   5   3   364.34   415.62    44.03 o
      2463    2   4   1   5  1154.92  1210.68   137.94 o
      2463    1   1   4   5  1154.92  1210.68   137.94 o
      2464    2   4   1   4   465.93   588.20    84.26 o
      2464    1   1   4   4   465.93   588.20    84.26 o
      2465    2   7   1   5  1774.08  1628.06   179.30 o
      2465    1   1   7   5  1774.08  1628.06   179.30 o
      2466    2   7   1   4  1203.37  1660.45   179.25 o
      2466    1   1   7   4  1203.37  1660.45   179.25 o
      2467    2   3  -1   7   688.31   781.40    73.44 o
      2467    1  -1   3   7   688.31   781.40    73.44 o
      2468    2   8   2   2  1941.71  1883.06   211.99 o
      2468    1   2   8   2  1941.71  1883.06   211.99 o
      2469    2   7  -1   8  1232.72  1473.49   222.81 o
      2469    1  -1   7   8  1232.72  1473.49   222.81 o
      2470    2   5   1   5   851.65  1033.83   146.26 o
      2470    1   1   5   5   851.65  1033.83   146.26 o
      2471    2   6  -1   7   581.38   432.48   107.81 o
      2471    1  -1   6   7   581.38   432.48   107.81 o
      2472    2   2  -1   6   412.12   380.79    41.88 o
      2472    1  -1   2   6   412.12   380.79    41.88 o
      2473    2   7  -1  11  1411.70  2248.63   466.30 o
      2473    1  -1   7  11  1411.70  2248.63   466.30 o
      2474    2   6  -2   9  1754.35  1831.58   164.48 o
      2474    1  -2   6   9  1754.35  1831.58   164.48 o
      2475    2   7   1   7  1511.53  1366.06   436.42 o
      2475    1   1   7   7  1511.53  1366.06   436.42 o
      2476    1   0   4   7   623.58   687.46   136.67 o
      2477    1   0   6   7   796.29   418.27   191.28 <
      2478    2   7   3   2  1525.23  1314.39   391.10 o
      2478    1   3   7   2  1525.23  1314.39   391.10 o
      2479    2   5  -1   7   354.42   344.81    91.69 o
      2479    1  -1   5   7   354.42   344.81    91.69 o
      2480    2   4  -1   6   148.28   188.93    32.04 o
      2480    1  -1   4   6   148.28   188.93    32.04 o
      2481    2   6   1   2   198.14   151.39    54.23 <
      2481    1   1   6   2   198.14   151.39    54.23 <
      2482    2   6   0   8   838.20   962.81   202.87 o
      2482    1   0   6   8   838.20   962.81   202.87 o
      2483    2   6   1   4   337.69   534.62   129.50 o
      2483    1   1   6   4   337.69   534.62   129.50 o
      2484    2   8   2   4  1682.09  2079.26   363.23 o
      2484    1   2   8   4  1682.09  2079.26   363.23 o
      2485    2   6   2   1   240.58   385.39   106.86 o
      2485    1   2   6   1   240.58   385.39   106.86 o
      2486    2   9  -3  13  1065.05   889.03   506.35 <
      2486    1  -3   9  13  1065.05   889.03   506.35 <
      2487    2   7  -1   9   731.34   808.07   265.93 o
      2487    1  -1   7   9   731.34   808.07   265.93 o
      2488    2   5   2   1   290.82   312.55    76.91 o
      2488    1   2   5   1   290.82   312.55    76.91 o
      2489    1   0   8   9   970.55  1288.43   471.88 <
      2490    2   9  -1   9   702.31   584.15   425.38 <
      2490    1  -1   9   9   702.31   584.15   425.38 <
      2491    2   9   1   7  1463.64  2042.50   561.13 o
      2491    1   1   9   7  1463.64  2042.50   561.13 o
      2492    2   5   2   2   409.46   780.52   120.19 o
      2492    1   2   5   2   409.46   780.52   120.19 o
      2493    2   9  -3  12  1698.83  2405.05   561.73 o
      2493    1  -3   9  12  1698.83  2405.05   561.73 o
      2494    2   6  -2   8   223.79   220.47    95.25 <
      2494    1  -2   6   8   223.79   220.47    95.25 <
      2495    2   5   1   6   383.79   517.08   181.18 <
      2495    1   1   5   6   383.79   517.08   181.18 <
      2496    2   4   2   1    74.86   204.29    74.45 <
      2496    1   2   4   1    74.86   204.29    74.45 <
      2497    2   9   2   2   674.78   774.28   441.19 <
      2497    1   2   9   2   674.78   774.28   441.19 <
      2498    2   9  -1  11   629.85   889.96   541.89 <
      2498    1  -1   9  11   629.85   889.96   541.89 <
      2499    2   6   1   5   553.90   487.12   220.08 <
      2499    1   1   6   5   553.90   487.12   220.08 <
      2500    2   9   1   5   863.43  1151.57   372.44 o
      2500    1   1   9   5   863.43  1151.57   372.44 o
      2501    2   7   1   6   497.16  1079.64   243.66 o
      2501    1   1   7   6   497.16  1079.64   243.66 o
      2502    2   8  -2  10   691.25   423.18   346.67 <
      2502    1  -2   8  10   691.25   423.18   346.67 <
      2503    2   5  -2   9   331.56   234.20   136.58 <
      2503    1  -2   5   9   331.56   234.20   136.58 <
      2504    2  10   0   8  1250.11  2350.29   709.05 o
      2504    1   0  10   8  1250.11  2350.29   709.05 o
      2505    2   9  -2  12   298.89   504.88   480.88 <
      2505    1  -2   9  12   298.89   504.88   480.88 <
      2506    2   8  -1  10   366.56  1361.78   363.00 o
      2506    1  -1   8  10   366.56  1361.78   363.00 o
      2507    2   9   2   4   782.95  1331.81   530.71 <
      2507    1   2   9   4   782.95  1331.81   530.71 <
      2508    2   8  -3  13   153.24   490.46   438.98 <
      2508    1  -3   8  13   153.24   490.46   438.98 <
      2509    2  -1  -1  -5  1929.19  2135.86    17.73 o
      2509    1  -1  -1  -5  1929.19  2135.86    17.73 o
      2510    2  -1  -2  -2   581.26   644.97     8.88 o
      2510    1  -2  -1  -2   581.26   644.97     8.88 o
      2511    2  -1  -2  -1   429.39   434.15     6.82 o
      2511    1  -2  -1  -1   429.39   434.15     6.82 o
      2512    2  -2  -2  -6 11950.20 11013.40   139.18 o
      2512    1  -2  -2  -6 11950.20 11013.40   139.18 o
      2513    1  -2  -1   0   749.83   765.35    17.13 o
      2514    2  -2  -4  -6  3827.75  3659.80    85.65 o
      2514    1  -4  -2  -6  3827.75  3659.80    85.65 o
      2515    2  -1  -2  -4   372.30   425.17    12.10 o
      2515    1  -2  -1  -4   372.30   425.17    12.10 o
      2516    2  -1  -2  -7   619.29   659.49    16.23 o
      2516    1  -2  -1  -7   619.29   659.49    16.23 o
      2517    2  -1  -2  -6   483.48   559.44    14.20 o
      2517    1  -2  -1  -6   483.48   559.44    14.20 o
      2518    2  -1  -1  -4   217.46   238.28     8.63 o
      2518    1  -1  -1  -4   217.46   238.28     8.63 o
      2519    2  -1  -1  -3   246.72   232.67     6.79 o
      2519    1  -1  -1  -3   246.72   232.67     6.79 o
      2520    2  -1  -2  -8   437.23   446.66    23.98 o
      2520    1  -2  -1  -8   437.23   446.66    23.98 o
      2521    2  -1  -2  -5   195.17   216.48    11.12 o
      2521    1  -2  -1  -5   195.17   216.48    11.12 o
      2522    2  -1  -2  -3   129.10   161.29     9.11 o
      2522    1  -2  -1  -3   129.10   161.29     9.11 o
      2523    2  -2  -3  -4  1450.31  1428.30    70.18 o
      2523    1  -3  -2  -4  1450.31  1428.30    70.18 o
      2524    2  -2  -2 -12  5228.82  5184.26   294.95 o
      2524    1  -2  -2 -12  5228.82  5184.26   294.95 o
      2525    2  -1  -3  -4   143.29   160.06     9.46 o
      2525    1  -3  -1  -4   143.29   160.06     9.46 o
      2526    2  -2  -4   0  4408.69  3696.02   203.73 o
      2526    1  -4  -2   0  4408.69  3696.02   203.73 o
      2527    2  -1  -1  -2    60.45    76.34     4.51 o
      2527    1  -1  -1  -2    60.45    76.34     4.51 o
      2528    2  -2  -3 -10  1497.29  1447.88    88.20 o
      2528    1  -3  -2 -10  1497.29  1447.88    88.20 o
      2529    2  -1  -1  -6   196.02   156.27    12.32 o
      2529    1  -1  -1  -6   196.02   156.27    12.32 o
      2530    2  -2  -5  -8  1323.98  1197.30   109.31 o
      2530    1  -5  -2  -8  1323.98  1197.30   109.31 o
      2531    2  -2  -4 -12  2479.13  3007.22   193.52 o
      2531    1  -4  -2 -12  2479.13  3007.22   193.52 o
      2532    2  -2  -2  -8  1198.00  1012.96    71.90 o
      2532    1  -2  -2  -8  1198.00  1012.96    71.90 o
      2533    2  -3  -5  -5  3136.08  3076.31   285.89 o
      2533    1  -5  -3  -5  3136.08  3076.31   285.89 o
      2534    2  -1  -1  -7   134.91   112.46    14.37 o
      2534    1  -1  -1  -7   134.91   112.46    14.37 o
      2535    2  -2  -4  -8   516.58   397.98    84.93 o
      2535    1  -4  -2  -8   516.58   397.98    84.93 o
      2536    2  -1  -2 -13   670.60   820.73    94.34 o
      2536    1  -2  -1 -13   670.60   820.73    94.34 o
      2537    2  -2  -2  -9   860.25   897.59   106.96 o
      2537    1  -2  -2  -9   860.25   897.59   106.96 o
      2538    2  -2  -3  -2   875.58   923.89    77.97 o
      2538    1  -3  -2  -2   875.58   923.89    77.97 o
      2539    2  -2  -4  -5   431.14   372.01    48.92 o
      2539    1  -4  -2  -5   431.14   372.01    48.92 o
      2540    2  -3  -4  -7  2297.13  1992.75   248.58 o
      2540    1  -4  -3  -7  2297.13  1992.75   248.58 o
      2541    2  -2  -3  -8   380.26   575.54    75.89 o
      2541    1  -3  -2  -8   380.26   575.54    75.89 o
      2542    2  -3  -4 -13  2821.30  2737.83   416.93 o
      2542    1  -4  -3 -13  2821.30  2737.83   416.93 o
      2543    2  -3  -6 -11  1669.50  1635.87   342.10 o
      2543    1  -6  -3 -11  1669.50  1635.87   342.10 o
      2544    2  -1  -2 -10    88.63    70.20    25.04 <
      2544    1  -2  -1 -10    88.63    70.20    25.04 <
      2545    2  -2  -3  -6   222.36   294.91    49.22 o
      2545    1  -3  -2  -6   222.36   294.91    49.22 o
      2546    2  -2  -1  -8  1302.87  1785.86   181.11 o
      2546    1  -1  -2  -8  1302.87  1785.86   181.11 o
      2547    2  -2  -4 -14  1551.29  1432.22   212.61 o
      2547    1  -4  -2 -14  1551.29  1432.22   212.61 o
      2548    2  -2  -6  -8   735.03   569.35   116.08 o
      2548    1  -6  -2  -8   735.03   569.35   116.08 o
      2549    2  -2  -4 -20  1921.54  2439.68   481.33 o
      2549    1  -4  -2 -20  1921.54  2439.68   481.33 o
      2550    2  -2  -3  -5   329.46   376.98    63.89 o
      2550    1  -3  -2  -5   329.46   376.98    63.89 o
      2551    2  -2  -4  -4   152.05   140.94    52.52 <
      2551    1  -4  -2  -4   152.05   140.94    52.52 <
      2552    2  -2  -1 -14  1235.14  1599.22   342.28 o
      2552    1  -1  -2 -14  1235.14  1599.22   342.28 o
      2553    2  -3  -7  -9  1563.80  2089.57   403.39 o
      2553    1  -7  -3  -9  1563.80  2089.57   403.39 o
      2554    2  -3  -6 -17  1399.72  2560.03   707.12 o
      2554    1  -6  -3 -17  1399.72  2560.03   707.12 o
      2555    2  -3  -4  -6   739.44   837.34   240.35 o
      2555    1  -4  -3  -6   739.44   837.34   240.35 o
      2556    2  -2  -5  -7   222.23   213.24    83.82 <
      2556    1  -5  -2  -7   222.23   213.24    83.82 <
      2557    2  -2  -3 -12   444.90   191.14   187.24 <
      2557    1  -3  -2 -12   444.90   191.14   187.24 <
      2558    2  -2  -2 -15   900.16  1400.34   305.72 o
      2558    1  -2  -2 -15   900.16  1400.34   305.72 o
      2559    2  -2  -2 -14  1028.53  2055.81   300.23 o
      2559    1  -2  -2 -14  1028.53  2055.81   300.23 o
      2560    2  -3  -5 -11  2221.71  2214.73   342.70 o
      2560    1  -5  -3 -11  2221.71  2214.73   342.70 o
      2561    2  -2  -4 -10   174.40   203.08    98.87 <
      2561    1  -4  -2 -10   174.40   203.08    98.87 <
      2562    2  -1   0 -10   417.50   429.34    93.15 o
      2563    2  -3  -7 -15  1497.33  1460.46   469.05 o
      2563    1  -7  -3 -15  1497.33  1460.46   469.05 o
      2564    2  -3  -6  -5  1089.88   931.70   244.51 o
      2564    1  -6  -3  -5  1089.88   931.70   244.51 o
      2565    2  -2  -4  -7   105.35   113.93    62.81 <
      2565    1  -4  -2  -7   105.35   113.93    62.81 <
      2566    2  -3  -7 -17  1572.96  1813.53   600.34 o
      2566    1  -7  -3 -17  1572.96  1813.53   600.34 o
      2567    2  -1  -2 -12   143.97   189.53    43.53 o
      2567    1  -2  -1 -12   143.97   189.53    43.53 o
      2568    2  -2  -3 -11   290.20   375.46   121.80 o
      2568    1  -3  -2 -11   290.20   375.46   121.80 o
      2569    2  -1  -2 -11    75.60    68.09    36.51 <
      2569    1  -2  -1 -11    75.60    68.09    36.51 <
      2570    2  -3  -5  -7   844.34  1040.93   220.51 o
      2570    1  -5  -3  -7   844.34  1040.93   220.51 o
      2571    2  -2  -2 -10   210.61   647.18   108.51 o
      2571    1  -2  -2 -10   210.61   647.18   108.51 o
      2572    2  -2  -4 -18  1200.01  1847.76   428.89 o
      2572    1  -4  -2 -18  1200.01  1847.76   428.89 o
      2573    2  -2  -4 -11   457.43   630.74   149.36 o
      2573    1  -4  -2 -11   457.43   630.74   149.36 o
      2574    2  -3  -7  -8   545.08   974.44   320.16 o
      2574    1  -7  -3  -8   545.08   974.44   320.16 o
      2575    2  -2  -3 -16   937.82  1367.07   336.13 o
      2575    1  -3  -2 -16   937.82  1367.07   336.13 o
      2576    2  -3  -6  -4   669.04   595.23   312.38 <
      2576    1  -6  -3  -4   669.04   595.23   312.38 <
      2577    2  -3  -6 -15   799.85   834.55   583.09 <
      2577    1  -6  -3 -15   799.85   834.55   583.09 <
      2578    2  -3  -6  -9   792.78   894.15   342.28 <
      2578    1  -6  -3  -9   792.78   894.15   342.28 <
      2579    2  -2  -4 -13   412.63   559.74   172.96 o
      2579    1  -4  -2 -13   412.63   559.74   172.96 o
      2580    2  -2  -5  -9    78.38    82.48    66.27 <
      2580    1  -5  -2  -9    78.38    82.48    66.27 <
      2581    2  -2  -2 -18  1251.68  1633.77   520.72 o
      2581    1  -2  -2 -18  1251.68  1633.77   520.72 o
      2582    2   0  -2  -6  4905.93  5403.50    39.67 o
      2582    1  -2   0  -6  4905.93  5403.50    39.67 o
      2583    2   0  -4  -6  6381.68  6976.23    56.49 o
      2583    1  -4   0  -6  6381.68  6976.23    56.49 o
      2584    1  -3   0  -8  2491.98  3077.80    39.49 o
      2585    2   0  -2  -4  2805.46  2819.99    31.94 o
      2585    1  -2   0  -4  2805.46  2819.99    31.94 o
      2586    2   1  -3 -11  3588.62  3791.41    55.76 o
      2586    1  -3   1 -11  3588.62  3791.41    55.76 o
      2587    2   0  -4 -12  3041.32  2939.88    89.20 o
      2587    1  -4   0 -12  3041.32  2939.88    89.20 o
      2588    1  -1   0  -4   906.08   957.76    16.60 o
      2589    1  -5   0  -8  2007.20  2128.48    49.05 o
      2590    2   1  -4 -11  1142.74  1325.49    42.08 o
      2590    1  -4   1 -11  1142.74  1325.49    42.08 o
      2591    2   0  -4  -8  1041.57  1069.59    34.57 o
      2591    1  -4   0  -8  1041.57  1069.59    34.57 o
      2592    2   1  -5 -11  1723.80  1596.71    53.44 o
      2592    1  -5   1 -11  1723.80  1596.71    53.44 o
      2593    2   1  -5 -12  1403.93  1374.10    60.46 o
      2593    1  -5   1 -12  1403.93  1374.10    60.46 o
      2594    2   1  -3  -9   632.90   611.04    22.80 o
      2594    1  -3   1  -9   632.90   611.04    22.80 o
      2595    2   1  -3 -10   634.28   706.75    36.71 o
      2595    1  -3   1 -10   634.28   706.75    36.71 o
      2596    2   1  -5 -10   928.88   964.62    43.92 o
      2596    1  -5   1 -10   928.88   964.62    43.92 o
      2597    2  -1  -4  -6   472.18   471.81    23.39 o
      2597    1  -4  -1  -6   472.18   471.81    23.39 o
      2598    2  -1  -5 -11  1722.18  1572.36   104.45 o
      2598    1  -5  -1 -11  1722.18  1572.36   104.45 o
      2599    2  -1  -5  -9  1122.20  1133.32    72.60 o
      2599    1  -5  -1  -9  1122.20  1133.32    72.60 o
      2600    2  -1  -4 -11  1147.95  1124.21    55.19 o
      2600    1  -4  -1 -11  1147.95  1124.21    55.19 o
      2601    2   0  -4 -14  1602.76  1570.86   107.01 o
      2601    1  -4   0 -14  1602.76  1570.86   107.01 o
      2602    2  -1  -4  -7   443.01   401.36    33.12 o
      2602    1  -4  -1  -7   443.01   401.36    33.12 o
      2603    2   0  -4  -9   560.22   567.30    51.71 o
      2604    2   1  -5 -17  3002.13  3249.44   154.23 o
      2604    1  -5   1 -17  3002.13  3249.44   154.23 o
      2605    1  -5   0 -14  1510.90  1449.47    91.03 o
      2606    2   1  -6 -13  1367.27  1579.94    88.80 o
      2606    1  -6   1 -13  1367.27  1579.94    88.80 o
      2607    2  -1  -4  -8   405.63   445.67    44.30 o
      2607    1  -4  -1  -8   405.63   445.67    44.30 o
      2608    2  -1  -5  -8   799.44   792.74    60.63 o
      2608    1  -5  -1  -8   799.44   792.74    60.63 o
      2609    2   0  -6 -14  1865.22  2041.69   125.98 o
      2609    1  -6   0 -14  1865.22  2041.69   125.98 o
      2610    2  -1  -5 -12  1406.39  1363.90    86.45 o
      2610    1  -5  -1 -12  1406.39  1363.90    86.45 o
      2611    1  -5   0 -10   664.52   699.05    44.24 o
      2612    2  -1  -5 -10   931.55   927.08    59.90 o
      2612    1  -5  -1 -10   931.55   927.08    59.90 o
      2613    2   1  -4  -9   283.31   254.38    21.37 o
      2613    1  -4   1  -9   283.31   254.38    21.37 o
      2614    2   1  -7 -11  1139.88   957.06    72.26 o
      2614    1  -7   1 -11  1139.88   957.06    72.26 o
      2615    2   1  -5 -14   796.08   699.08   103.86 o
      2615    1  -5   1 -14   796.08   699.08   103.86 o
      2616    2   1  -4 -10   277.38   420.36    45.43 o
      2616    1  -4   1 -10   277.38   420.36    45.43 o
      2617    2   0  -6 -12  1207.22  1276.96   131.11 o
      2617    1  -6   0 -12  1207.22  1276.96   131.11 o
      2618    2  -1  -4  -9   283.45   299.84    42.28 o
      2618    1  -4  -1  -9   283.45   299.84    42.28 o
      2619    2   0  -2  -5   115.95   145.02     9.70 o
      2620    2   2  -6 -20  2400.11  3120.56   236.03 o
      2620    1  -6   2 -20  2400.11  3120.56   236.03 o
      2621    2  -1  -6 -13  1370.25  1379.37   177.19 o
      2621    1  -6  -1 -13  1370.25  1379.37   177.19 o
      2622    2   0  -2  -8     3.58   119.98    14.77 o
      2622    1  -2   0  -8     3.58   119.98    14.77 o
      2623    1  -7   0 -12  1141.56  1284.92   167.79 o
      2624    2  -1  -5 -17  3002.34  3613.30   332.13 o
      2624    1  -5  -1 -17  3002.34  3613.30   332.13 o
      2625    2   0  -8 -14  2390.07  2621.02   322.04 o
      2625    1  -8   0 -14  2390.07  2621.02   322.04 o
      2626    2   1  -4 -13   355.75   308.44    64.19 o
      2626    1  -4   1 -13   355.75   308.44    64.19 o
      2627    2   1  -5 -15   569.08   664.06    77.32 o
      2627    1  -5   1 -15   569.08   664.06    77.32 o
      2628    2   0  -2  -7    83.45    92.94    15.73 o
      2629    2   1  -7 -15  1245.88  1465.93   283.83 o
      2629    1  -7   1 -15  1245.88  1465.93   283.83 o
      2630    2   0  -4 -10   130.80   131.57    39.21 o
      2630    1  -4   0 -10   130.80   131.57    39.21 o
      2631    2  -1  -7 -11  1139.44  1025.44   151.66 o
      2631    1  -7  -1 -11  1139.44  1025.44   151.66 o
      2632    2   0  -4  -7   140.90   144.82    27.48 o
      2633    2  -1  -4 -10   277.35   159.70    54.40 <
      2633    1  -4  -1 -10   277.35   159.70    54.40 <
      2634    2   1  -9 -15  1740.33  1996.92   323.83 o
      2634    1  -9   1 -15  1740.33  1996.92   323.83 o
      2635    2  -1  -5 -14   795.88  1022.54   176.41 o
      2635    1  -5  -1 -14   795.88  1022.54   176.41 o
      2636    2  -1  -5  -7   195.40   175.78    42.30 o
      2636    1  -5  -1  -7   195.40   175.78    42.30 o
      2637    2   1  -5 -16   490.92   632.29   155.66 o
      2637    1  -5   1 -16   490.92   632.29   155.66 o
      2638    1  -3   0  -6    78.40    80.54    18.70 o
      2639    2  -1  -7 -10   515.03   583.71   123.14 o
      2639    1  -7  -1 -10   515.03   583.71   123.14 o
      2640    2  -1  -4 -17  1084.34   826.76   174.34 o
      2640    1  -4  -1 -17  1084.34   826.76   174.34 o
      2641    2   1  -7 -17  1167.80  1126.51   167.56 o
      2641    1  -7   1 -17  1167.80  1126.51   167.56 o
      2642    2   0  -4 -15   575.66   522.12   110.66 o
      2643    2   1  -6 -19  1294.28  1668.72   351.22 o
      2643    1  -6   1 -19  1294.28  1668.72   351.22 o
      2644    2   0  -4 -18   893.29   737.71   188.18 o
      2644    1  -4   0 -18   893.29   737.71   188.18 o
      2645    2  -1  -7 -15  1247.28  1511.45   262.71 o
      2645    1  -7  -1 -15  1247.28  1511.45   262.71 o
      2646    2   1  -7 -12   454.85   456.43   104.70 o
      2646    1  -7   1 -12   454.85   456.43   104.70 o
      2647    1  -9   0 -14  1684.11  2395.83   360.84 o
      2648    2   0  -6 -11   315.04   356.86   101.37 o
      2649    2   0  -6 -13   509.82   444.15   117.59 o
      2650    2   0  -4 -11   128.57   106.37    45.47 <
      2651    2   1  -4 -15   260.55   387.95    97.65 o
      2651    1  -4   1 -15   260.55   387.95    97.65 o
      2652    1  -3   0 -12   110.35    71.00    40.22 <
      2653    1  -7   0 -16   952.01  1705.44   301.90 o
      2654    2   1  -5 -18   772.63   503.14   182.29 <
      2654    1  -5   1 -18   772.63   503.14   182.29 <
      2655    2   1  -7 -14   525.34   608.75   154.80 o
      2655    1  -7   1 -14   525.34   608.75   154.80 o
      2656    1  -3   0 -10    59.14    98.08    27.49 o
      2657    2   1  -9 -17   749.21  1303.19   340.36 o
      2657    1  -9   1 -17   749.21  1303.19   340.36 o
      2658    2   2  -6 -18   563.32   737.87   191.21 o
      2658    1  -6   2 -18   563.32   737.87   191.21 o
      2659    2   0  -6 -20  1356.82  1911.50   425.57 o
      2659    1  -6   0 -20  1356.82  1911.50   425.57 o
      2660    2  -1  -5 -15   569.57   411.39   164.68 <
      2660    1  -5  -1 -15   569.57   411.39   164.68 <
      2661    2  -1  -4 -13   356.12   397.04    86.54 o
      2661    1  -4  -1 -13   356.12   397.04    86.54 o
      2662    2   2  -8 -20   955.85  1300.22   423.70 o
      2662    1  -8   2 -20   955.85  1300.22   423.70 o
      2663    2   1  -7 -16   409.29   527.48   190.12 <
      2663    1  -7   1 -16   409.29   527.48   190.12 <
      2664    1  -7   0 -18   689.88   993.61   299.67 o
      2665    2   1  -5 -13   152.34   176.63    91.30 <
      2665    1  -5   1 -13   152.34   176.63    91.30 <
      2666    2   2  -7 -20   740.47  1008.87   325.49 o
      2666    1  -7   2 -20   740.47  1008.87   325.49 o
      2667    2   1  -6 -10   122.79    61.43    50.95 <
      2667    1  -6   1 -10   122.79    61.43    50.95 <
      2668    1  -5   0 -16   329.03   268.02   122.72 <
      2669    2  -1  -7 -12   454.61   617.27   172.96 o
      2669    1  -7  -1 -12   454.61   617.27   172.96 o
      2670    2   0  -6 -18   304.08   410.70   210.79 <
      2670    1  -6   0 -18   304.08   410.70   210.79 <
      2671    2  -1  -4 -15   260.62   239.78   119.99 <
      2671    1  -4  -1 -15   260.62   239.78   119.99 <
      2672    2   2  -6 -22   568.55  1099.27   329.84 o
      2672    1  -6   2 -22   568.55  1099.27   329.84 o
      2673    2  -1  -5 -16   491.23   366.28   199.96 <
      2673    1  -5  -1 -16   491.23   366.28   199.96 <
      2674    2   0  -6 -19   477.40  1178.49   325.67 o
      2675    2   1  -6 -17   247.26   340.36   182.80 <
      2675    1  -6   1 -17   247.26   340.36   182.80 <
      2676    2   2  -8 -21   207.43   366.53   325.30 <
      2676    1  -8   2 -21   207.43   366.53   325.30 <
      2677    2   1  -8 -19   386.97   379.41   311.32 <
      2677    1  -8   1 -19   386.97   379.41   311.32 <
      2678    1  -1   0  -2    15.02    14.28     6.42 <
      2679    2   1  -9 -14   266.46   385.98   278.96 <
      2679    1  -9   1 -14   266.46   385.98   278.96 <
      2680    2  -1  -8 -14   181.71   422.83   315.48 <
      2680    1  -8  -1 -14   181.71   422.83   315.48 <
      2681    2   1  -7 -21   317.98   684.16   437.04 <
      2681    1  -7   1 -21   317.98   684.16   437.04 <
      2682    2   2  -4  -6  3904.24  4952.53    49.47 o
      2682    1  -4   2  -6  3904.24  4952.53    49.47 o
      2683    2   1  -3  -5  2633.41  2781.39    29.30 o
      2683    1  -3   1  -5  2633.41  2781.39    29.30 o
      2684    2   3  -4  -7  2101.83  2121.52    38.19 o
      2684    1  -4   3  -7  2101.83  2121.52    38.19 o
      2685    2   2  -4 -12  2492.50  2581.28    52.44 o
      2685    1  -4   2 -12  2492.50  2581.28    52.44 o
      2686    2   3  -5  -9  2413.13  2530.09    54.07 o
      2686    1  -5   3  -9  2413.13  2530.09    54.07 o
      2687    2   2  -3  -4  1310.21  1388.16    22.83 o
      2687    1  -3   2  -4  1310.21  1388.16    22.83 o
      2688    2   3  -5 -11  2225.51  2401.67    61.09 o
      2688    1  -5   3 -11  2225.51  2401.67    61.09 o
      2689    2   2  -5  -8  1306.11  1343.38    39.79 o
      2689    1  -5   2  -8  1306.11  1343.38    39.79 o
      2690    2   4  -4 -12  1832.35  1977.14    57.76 o
      2690    1  -4   4 -12  1832.35  1977.14    57.76 o
      2691    2   5  -7  -9  2608.18  2457.45    84.43 o
      2691    1  -7   5  -9  2608.18  2457.45    84.43 o
      2692    2   1  -2  -6   481.65   543.05    13.17 o
      2692    1  -2   1  -6   481.65   543.05    13.17 o
      2693    2   3  -5  -8  1190.27  1253.87    45.18 o
      2693    1  -5   3  -8  1190.27  1253.87    45.18 o
      2694    2   3  -4  -6   705.69   704.66    23.17 o
      2694    1  -4   3  -6   705.69   704.66    23.17 o
      2695    2   4  -5  -8  1042.11   936.89    40.81 o
      2695    1  -5   4  -8  1042.11   936.89    40.81 o
      2696    2   3  -5  -7   855.86   913.67    33.78 o
      2696    1  -5   3  -7   855.86   913.67    33.78 o
      2697    2   2  -5 -10   987.70   957.96    38.38 o
      2697    1  -5   2 -10   987.70   957.96    38.38 o
      2698    2   3  -6 -11  1653.53  1533.99    66.11 o
      2698    1  -6   3 -11  1653.53  1533.99    66.11 o
      2699    2   5  -6 -13  2108.41  2180.22    91.06 o
      2699    1  -6   5 -13  2108.41  2180.22    91.06 o
      2700    2   2  -4  -8   513.90   557.30    38.06 o
      2700    1  -4   2  -8   513.90   557.30    38.06 o
      2701    2   4  -6  -8  1078.69   956.78    43.78 o
      2701    1  -6   4  -8  1078.69   956.78    43.78 o
      2702    2   1  -2  -4   354.63   406.40    12.11 o
      2702    1  -2   1  -4   354.63   406.40    12.11 o
      2703    2   4  -4  -9   673.70   550.91    50.41 o
      2703    1  -4   4  -9   673.70   550.91    50.41 o
      2704    2   3  -4  -9   507.90   531.50    30.72 o
      2704    1  -4   3  -9   507.90   531.50    30.72 o
      2705    2   1  -3  -6   283.81   272.05    15.62 o
      2705    1  -3   1  -6   283.81   272.05    15.62 o
      2706    2   2  -3  -8   377.40   381.91    17.27 o
      2706    1  -3   2  -8   377.40   381.91    17.27 o
      2707    2   2  -3  -5   337.80   355.11    15.99 o
      2707    1  -3   2  -5   337.80   355.11    15.99 o
      2708    2   3  -6  -9   787.58   815.41    63.99 o
      2708    1  -6   3  -9   787.58   815.41    63.99 o
      2709    2   4  -6 -14  1325.07  1293.69    81.23 o
      2709    1  -6   4 -14  1325.07  1293.69    81.23 o
      2710    2   4  -5 -10   649.53   621.88    55.94 o
      2710    1  -5   4 -10   649.53   621.88    55.94 o
      2711    2   4  -8 -11  1861.44  1570.42   153.06 o
      2711    1  -8   4 -11  1861.44  1570.42   153.06 o
      2712    2   4  -6  -9   817.19   690.08    55.12 o
      2712    1  -6   4  -9   817.19   690.08    55.12 o
      2713    2   2  -6 -12   861.59   958.77    57.32 o
      2713    1  -6   2 -12   861.59   958.77    57.32 o
      2714    2   2  -4 -11   458.92   377.57    40.89 o
      2714    1  -4   2 -11   458.92   377.57    40.89 o
      2715    2   4  -5 -14   819.64   706.50    91.26 o
      2715    1  -5   4 -14   819.64   706.50    91.26 o
      2716    2   4  -5 -11   635.60   516.66    76.06 o
      2716    1  -5   4 -11   635.60   516.66    76.06 o
      2717    2   3  -5 -14   737.23   786.28    97.18 o
      2717    1  -5   3 -14   737.23   786.28    97.18 o
      2718    2   3  -7 -15  1492.62  1487.78   110.99 o
      2718    1  -7   3 -15  1492.62  1487.78   110.99 o
      2719    2   5  -5 -11   579.55   531.74    64.20 o
      2719    1  -5   5 -11   579.55   531.74    64.20 o
      2720    2   1  -2  -5   197.23   226.61    10.37 o
      2720    1  -2   1  -5   197.23   226.61    10.37 o
      2721    2   2  -3  -6   219.30   271.57    15.59 o
      2721    1  -3   2  -6   219.30   271.57    15.59 o
      2722    2   4  -6  -7   392.11   262.71    42.45 o
      2722    1  -6   4  -7   392.11   262.71    42.45 o
      2723    2   3  -6 -17  1395.36  1234.01   151.76 o
      2723    1  -6   3 -17  1395.36  1234.01   151.76 o
      2724    2   3  -7 -17  1572.54  1578.13   223.92 o
      2724    1  -7   3 -17  1572.54  1578.13   223.92 o
      2725    2   5  -5 -15   851.08   831.36   107.53 o
      2725    1  -5   5 -15   851.08   831.36   107.53 o
      2726    2   4  -6 -15   937.97  1023.18   127.33 o
      2726    1  -6   4 -15   937.97  1023.18   127.33 o
      2727    2   4  -8 -14  1460.63  1549.17   200.91 o
      2727    1  -8   4 -14  1460.63  1549.17   200.91 o
      2728    2   4  -6 -12   615.89   551.04    99.29 o
      2728    1  -6   4 -12   615.89   551.04    99.29 o
      2729    2   3  -6 -15   798.53   998.18   143.86 o
      2729    1  -6   3 -15   798.53   998.18   143.86 o
      2730    2   4  -7 -10   630.24   708.75   115.07 o
      2730    1  -7   4 -10   630.24   708.75   115.07 o
      2731    2   2  -6  -9   397.52   342.20    51.88 o
      2731    1  -6   2  -9   397.52   342.20    51.88 o
      2732    2   5  -7 -11   810.15   761.95   129.26 o
      2732    1  -7   5 -11   810.15   761.95   129.26 o
      2733    2   2  -4 -10   174.42   242.04    32.67 o
      2733    1  -4   2 -10   174.42   242.04    32.67 o
      2734    2   3  -6  -8   270.91   276.29    53.48 o
      2734    1  -6   3  -8   270.91   276.29    53.48 o
      2735    2   2  -5  -7   222.25   242.78    26.81 o
      2735    1  -5   2  -7   222.25   242.78    26.81 o
      2736    2   2  -6 -11   403.01   405.30    39.61 o
      2736    1  -6   2 -11   403.01   405.30    39.61 o
      2737    2   3  -4  -8   282.90   285.75    22.89 o
      2737    1  -4   3  -8   282.90   285.75    22.89 o
      2738    2   3  -7 -12   584.39   651.84    77.53 o
      2738    1  -7   3 -12   584.39   651.84    77.53 o
      2739    2   4  -5  -9   274.98   276.55    36.78 o
      2739    1  -5   4  -9   274.98   276.55    36.78 o
      2740    2   3  -5 -10   278.66   246.02    54.83 o
      2740    1  -5   3 -10   278.66   246.02    54.83 o
      2741    2   3  -6 -10   287.33   356.59    57.89 o
      2741    1  -6   3 -10   287.33   356.59    57.89 o
      2742    2   6  -6 -14   814.92   892.78   129.75 o
      2742    1  -6   6 -14   814.92   892.78   129.75 o
      2743    2   5  -5 -12   376.16   396.77    69.01 o
      2743    1  -5   5 -12   376.16   396.77    69.01 o
      2744    2   5  -7 -12   709.63   558.70   127.12 o
      2744    1  -7   5 -12   709.63   558.70   127.12 o
      2745    2   6  -8 -15  1388.24  1753.25   232.73 o
      2745    1  -8   6 -15  1388.24  1753.25   232.73 o
      2746    2   7  -7 -15  1143.08  1435.66   191.08 o
      2746    1  -7   7 -15  1143.08  1435.66   191.08 o
      2747    2   3  -7 -11   562.45   437.26    67.05 o
      2747    1  -7   3 -11   562.45   437.26    67.05 o
      2748    2   3  -8 -13   649.55   894.78   173.09 o
      2748    1  -8   3 -13   649.55   894.78   173.09 o
      2749    2   5  -7 -15   810.94   833.88   117.01 o
      2749    1  -7   5 -15   810.94   833.88   117.01 o
      2750    2   5  -5 -14   327.95   306.82   109.54 <
      2750    1  -5   5 -14   327.95   306.82   109.54 <
      2751    2   6  -8 -14   951.43  1353.17   151.27 o
      2751    1  -8   6 -14   951.43  1353.17   151.27 o
      2752    2   5  -6 -10   326.42   342.72    70.61 o
      2752    1  -6   5 -10   326.42   342.72    70.61 o
      2753    2   1  -2  -3   129.53   143.03     9.49 o
      2753    1  -2   1  -3   129.53   143.03     9.49 o
      2754    2   3  -3  -8   107.99    96.35    23.26 o
      2754    1  -3   3  -8   107.99    96.35    23.26 o
      2755    2   3  -9 -15  1565.35  1905.25   264.79 o
      2755    1  -9   3 -15  1565.35  1905.25   264.79 o
      2756    2   4  -8 -20  1506.97  2128.38   344.85 o
      2756    1  -8   4 -20  1506.97  2128.38   344.85 o
      2757    2   3  -5 -16   492.68   520.52    90.86 o
      2757    1  -5   3 -16   492.68   520.52    90.86 o
      2758    2   6  -8 -16   838.14  1080.27   356.39 o
      2758    1  -8   6 -16   838.14  1080.27   356.39 o
      2759    2   4  -8 -17   821.73  1252.02   239.12 o
      2759    1  -8   4 -17   821.73  1252.02   239.12 o
      2760    2   2  -3  -9    88.65   112.41    15.09 o
      2760    1  -3   2  -9    88.65   112.41    15.09 o
      2761    2   7  -6 -17   883.09  1142.53   185.59 o
      2761    1  -6   7 -17   883.09  1142.53   185.59 o
      2762    2   5  -9 -15  1351.21  1734.95   284.92 o
      2762    1  -9   5 -15  1351.21  1734.95   284.92 o
      2763    2   5  -6 -15   403.23   372.39   130.36 <
      2763    1  -6   5 -15   403.23   372.39   130.36 <
      2764    2   2  -5 -12   177.49   152.65    45.14 o
      2764    1  -5   2 -12   177.49   152.65    45.14 o
      2765    2   2  -3  -7    71.65    67.68    21.95 o
      2765    1  -3   2  -7    71.65    67.68    21.95 o
      2766    2   7  -7 -16   779.42   915.04   234.98 o
      2766    1  -7   7 -16   779.42   915.04   234.98 o
      2767    2   3  -4 -12   139.79   159.14    41.43 o
      2767    1  -4   3 -12   139.79   159.14    41.43 o
      2768    2   4 -10 -15  1077.11  1597.30   339.11 o
      2768    1 -10   4 -15  1077.11  1597.30   339.11 o
      2769    2   3  -5 -15   235.73   203.24    78.55 <
      2769    1  -5   3 -15   235.73   203.24    78.55 <
      2770    2   7  -9 -15  1026.15  1914.04   360.61 o
      2770    1  -9   7 -15  1026.15  1914.04   360.61 o
      2771    2   7  -7 -21  1299.24  2026.22   416.02 o
      2771    1  -7   7 -21  1299.24  2026.22   416.02 o
      2772    2   5  -6 -12   188.66   218.00    87.16 <
      2772    1  -6   5 -12   188.66   218.00    87.16 <
      2773    2   5 -11 -15  1236.85  1599.59   490.38 o
      2773    1 -11   5 -15  1236.85  1599.59   490.38 o
      2774    2   6  -8 -13   478.91   827.92   205.70 o
      2774    1  -8   6 -13   478.91   827.92   205.70 o
      2775    2   7  -6 -16   425.43   369.75   157.44 <
      2775    1  -6   7 -16   425.43   369.75   157.44 <
      2776    2   6  -8 -22   994.35  2540.69   456.85 o
      2776    1  -8   6 -22   994.35  2540.69   456.85 o
      2777    2   3  -5 -12   159.34   123.13    58.99 <
      2777    1  -5   3 -12   159.34   123.13    58.99 <
      2778    2   6  -8 -20  1121.21  1371.08   486.11 <
      2778    1  -8   6 -20  1121.21  1371.08   486.11 <
      2779    2   4  -6 -10   151.83   123.26    53.62 <
      2779    1  -6   4 -10   151.83   123.26    53.62 <
      2780    2   4  -8 -10   326.81   366.70    94.09 o
      2780    1  -8   4 -10   326.81   366.70    94.09 o
      2781    2   4  -5 -15   254.47   298.37    73.31 o
      2781    1  -5   4 -15   254.47   298.37    73.31 o
      2782    2   5  -8 -11   358.23   427.94   121.51 o
      2782    1  -8   5 -11   358.23   427.94   121.51 o
      2783    2   4  -7 -14   367.89   522.96   146.22 o
      2783    1  -7   4 -14   367.89   522.96   146.22 o
      2784    2   4 -10 -14  1129.66  1983.94   395.23 o
      2784    1 -10   4 -14  1129.66  1983.94   395.23 o
      2785    2   8 -10 -16  1103.67  2274.66   497.51 o
      2785    1 -10   8 -16  1103.67  2274.66   497.51 o
      2786    2   2  -4  -7   105.36    94.36    22.40 o
      2786    1  -4   2  -7   105.36    94.36    22.40 o
      2787    2   3  -7 -18   396.70   543.57   195.07 <
      2787    1  -7   3 -18   396.70   543.57   195.07 <
      2788    2   4  -6 -13   157.27   178.96    88.14 <
      2788    1  -6   4 -13   157.27   178.96    88.14 <
      2789    2   4  -7 -13   315.56   381.25   110.29 o
      2789    1  -7   4 -13   315.56   381.25   110.29 o
      2790    2   6  -6 -13   217.73   297.33    99.04 o
      2790    1  -6   6 -13   217.73   297.33    99.04 o
      2791    2   4  -7 -11   180.10   224.57    83.88 <
      2791    1  -7   4 -11   180.10   224.57    83.88 <
      2792    2   3  -4 -10    78.14    75.65    34.22 <
      2792    1  -4   3 -10    78.14    75.65    34.22 <
      2793    2   6 -10 -16   517.20   515.19   405.75 <
      2793    1 -10   6 -16   517.20   515.19   405.75 <
      2794    2   3  -7 -14   382.81   317.27   110.70 <
      2794    1  -7   3 -14   382.81   317.27   110.70 <
      2795    2   3  -9 -17   538.36   917.64   267.52 o
      2795    1  -9   3 -17   538.36   917.64   267.52 o
      2796    2   3  -3  -7    46.34    33.52    14.60 <
      2796    1  -3   3  -7    46.34    33.52    14.60 <
      2797    2   4  -8 -19   460.60   891.91   362.34 <
      2797    1  -8   4 -19   460.60   891.91   362.34 <
      2798    2   5  -9 -21   967.95  1388.66   488.81 <
      2798    1  -9   5 -21   967.95  1388.66   488.81 <
      2799    2   5  -9 -11   256.05   306.06   154.57 <
      2799    1  -9   5 -11   256.05   306.06   154.57 <
      2800    2   5  -5 -13   142.28   146.79    80.07 <
      2800    1  -5   5 -13   142.28   146.79    80.07 <
      2801    2   4  -8 -16   521.48   751.66   237.76 o
      2801    1  -8   4 -16   521.48   751.66   237.76 o
      2802    2   5  -8 -17   346.29   426.96   271.85 <
      2802    1  -8   5 -17   346.29   426.96   271.85 <
      2803    2   6  -6 -17   405.26   712.87   175.19 o
      2803    1  -6   6 -17   405.26   712.87   175.19 o
      2804    2   6  -6 -16   347.12   462.55   176.44 <
      2804    1  -6   6 -16   347.12   462.55   176.44 <
      2805    2   5  -7 -18   514.62   545.67   275.92 <
      2805    1  -7   5 -18   514.62   545.67   275.92 <
      2806    2   4  -7 -16   268.68   363.45   153.42 <
      2806    1  -7   4 -16   268.68   363.45   153.42 <
      2807    2   3  -6 -14   149.24   112.06    85.95 <
      2807    1  -6   3 -14   149.24   112.06    85.95 <
      2808    2   6  -9 -14   297.93   349.47   229.70 <
      2808    1  -9   6 -14   297.93   349.47   229.70 <
      2809    2   4  -9 -14   295.95   513.75   195.24 <
      2809    1  -9   4 -14   295.95   513.75   195.24 <
      2810    2   3  -8 -19   630.24   758.25   249.81 o
      2810    1  -8   3 -19   630.24   758.25   249.81 o
      2811    2   6 -10 -17   723.92  1318.93   495.70 <
      2811    1 -10   6 -17   723.92  1318.93   495.70 <
      2812    2   4  -8 -22   741.49  1364.99   383.87 o
      2812    1  -8   4 -22   741.49  1364.99   383.87 o
      2813    2   2  -4  -9    44.10    31.60    24.83 <
      2813    1  -4   2  -9    44.10    31.60    24.83 <
      2814    2   7  -7 -17   507.04   439.50   266.50 <
      2814    1  -7   7 -17   507.04   439.50   266.50 <
      2815    2   4  -8 -13   493.87   631.54   226.85 <
      2815    1  -8   4 -13   493.87   631.54   226.85 <
      2816    2   8  -8 -17   457.48   835.08   295.30 <
      2816    1  -8   8 -17   457.48   835.08   295.30 <
      2817    2   4  -9 -17   423.17   537.51   278.60 <
      2817    1  -9   4 -17   423.17   537.51   278.60 <
      2818    2   5  -6 -14   134.52   176.87    95.33 <
      2818    1  -6   5 -14   134.52   176.87    95.33 <
      2819    2   6 -10 -14   700.55  1205.95   293.33 o
      2819    1 -10   6 -14   700.55  1205.95   293.33 o
      2820    2   4  -7 -19   296.13   462.29   241.10 <
      2820    1  -7   4 -19   296.13   462.29   241.10 <
      2821    2   6  -7 -16   457.30   576.10   193.68 <
      2821    1  -7   6 -16   457.30   576.10   193.68 <
      2822    2   3  -5  -6    75.73    59.06    22.92 <
      2822    1  -5   3  -6    75.73    59.06    22.92 <
      2823    2   4  -7  -9   145.88   112.29    60.46 <
      2823    1  -7   4  -9   145.88   112.29    60.46 <
      2824    2   3  -9 -13   273.34   245.20   150.04 <
      2824    1  -9   3 -13   273.34   245.20   150.04 <
      2825    2   5  -6 -16   193.79   494.97   145.35 o
      2825    1  -6   5 -16   193.79   494.97   145.35 o
      2826    2   5  -8 -10   257.58   249.04   103.97 <
      2826    1  -8   5 -10   257.58   249.04   103.97 <
      2827    2   5  -7 -16   182.31   239.96   166.54 <
      2827    1  -7   5 -16   182.31   239.96   166.54 <
      2828    2   3  -7 -10    81.45    99.92    62.17 <
      2828    1  -7   3 -10    81.45    99.92    62.17 <
      2829    2   2  -7 -11   139.30   138.53    57.35 <
      2829    1  -7   2 -11   139.30   138.53    57.35 <
      2830    2   3  -8 -16   214.57   223.16   178.41 <
      2830    1  -8   3 -16   214.57   223.16   178.41 <
      2831    2   8  -9 -16   469.48   916.68   326.74 <
      2831    1  -9   8 -16   469.48   916.68   326.74 <
      2832    2   5  -9 -16   386.99   586.36   272.93 <
      2832    1  -9   5 -16   386.99   586.36   272.93 <
      2833    2   7  -9 -16   233.34   325.05   282.81 <
      2833    1  -9   7 -16   233.34   325.05   282.81 <
      2834    2   4  -6 -16   166.27   178.29   141.36 <
      2834    1  -6   4 -16   166.27   178.29   141.36 <
      2835    2   4  -7 -21   484.68   892.00   316.27 <
      2835    1  -7   4 -21   484.68   892.00   316.27 <
      2836    2   4 -10 -16   443.53   552.72   315.87 <
      2836    1 -10   4 -16   443.53   552.72   315.87 <
      2837    2   8 -10 -15   432.41   476.92   361.43 <
      2837    1 -10   8 -15   432.41   476.92   361.43 <
      2838    2   5  -7 -17   274.30   394.15   183.64 <
      2838    1  -7   5 -17   274.30   394.15   183.64 <
      2839    2   5  -9 -17   363.17   651.40   321.29 <
      2839    1  -9   5 -17   363.17   651.40   321.29 <
      2840    2   7 -11 -15   726.54   981.35   483.29 <
      2840    1 -11   7 -15   726.54   981.35   483.29 <
      2841    2   7  -9 -21   785.88  1493.95   579.14 <
      2841    1  -9   7 -21   785.88  1493.95   579.14 <
      2842    2   7  -7 -19   467.37   425.91   276.62 <
      2842    1  -7   7 -19   467.37   425.91   276.62 <
      2843    2   4  -7 -15   189.66   417.01   145.37 <
      2843    1  -7   4 -15   189.66   417.01   145.37 <
      2844    2   6  -9 -11   212.34   478.88   151.83 o
      2844    1  -9   6 -11   212.34   478.88   151.83 o
      2845    2   7  -9 -18   288.60   892.03   592.09 <
      2845    1  -9   7 -18   288.60   892.03   592.09 <
      2846    2   5  -3   3  3454.58  2915.77    44.25 o
      2846    1  -3   5   3  3454.58  2915.77    44.25 o
      2847    2   5  -3   5  3850.44  4547.25    56.85 o
      2847    1  -3   5   5  3850.44  4547.25    56.85 o
      2848    2   4  -4   6  3219.89  3215.53    52.00 o
      2848    1  -4   4   6  3219.89  3215.53    52.00 o
      2849    2   2  -2   2   680.26   701.61    11.00 o
      2849    1  -2   2   2   680.26   701.61    11.00 o
      2850    2   2  -1   2   507.72   561.90     9.15 o
      2850    1  -1   2   2   507.72   561.90     9.15 o
      2851    2   3  -2   4   593.64   602.10    13.16 o
      2851    1  -2   3   4   593.64   602.10    13.16 o
      2852    2   3  -3   4   740.45   744.29    15.90 o
      2852    1  -3   3   4   740.45   744.29    15.90 o
      2853    2   4  -3   2   864.65   812.69    19.33 o
      2853    1  -3   4   2   864.65   812.69    19.33 o
      2854    2   5  -4   5  1581.86  1666.92    45.32 o
      2854    1  -4   5   5  1581.86  1666.92    45.32 o
      2855    2   3  -2   2   459.16   430.54    11.16 o
      2855    1  -2   3   2   459.16   430.54    11.16 o
      2856    2   4  -3   3   558.39   585.51    18.48 o
      2856    1  -3   4   3   558.39   585.51    18.48 o
      2857    2   4  -3   4   557.30   555.34    19.09 o
      2857    1  -3   4   4   557.30   555.34    19.09 o
      2858    2   3  -3   2   456.49   459.76    13.24 o
      2858    1  -3   3   2   456.49   459.76    13.24 o
      2859    2   1  -1   1   516.90   477.52    10.68 o
      2859    1  -1   1   1   516.90   477.52    10.68 o
      2860    2   4  -5   4   941.50   843.83    35.08 o
      2860    1  -5   4   4   941.50   843.83    35.08 o
      2861    2   5  -3   4   599.94   629.81    25.43 o
      2861    1  -3   5   4   599.94   629.81    25.43 o
      2862    2   6  -4   6  1694.44  1683.63    64.97 o
      2862    1  -4   6   6  1694.44  1683.63    64.97 o
      2863    2   2  -2   3   150.68   150.70     7.82 o
      2863    1  -2   2   3   150.68   150.70     7.82 o
      2864    2   7  -5   5  1910.89  1812.21   126.05 o
      2864    1  -5   7   5  1910.89  1812.21   126.05 o
      2865    2   5  -6   7  1703.22  1630.60    88.60 o
      2865    1  -6   5   7  1703.22  1630.60    88.60 o
      2866    2   7  -4   4  1293.28  1225.65    59.20 o
      2866    1  -4   7   4  1293.28  1225.65    59.20 o
      2867    2   6  -3   5   627.09   688.09    57.02 o
      2867    1  -3   6   5   627.09   688.09    57.02 o
      2868    2   4  -2   4   190.29   196.69    17.66 o
      2868    1  -2   4   4   190.29   196.69    17.66 o
      2869    2   3  -3   5   170.54   152.12    12.11 o
      2869    1  -3   3   5   170.54   152.12    12.11 o
      2870    2   6  -6   5  1376.33  1225.53    77.94 o
      2870    1  -6   6   5  1376.33  1225.53    77.94 o
      2871    2   6  -4   5   711.49   717.67    72.24 o
      2871    1  -4   6   5   711.49   717.67    72.24 o
      2872    2   6  -6   4   858.35   712.45    55.89 o
      2872    1  -6   6   4   858.35   712.45    55.89 o
      2873    2   6  -5   4   543.43   613.13    53.78 o
      2873    1  -5   6   4   543.43   613.13    53.78 o
      2874    2   7  -4   7  1218.25  1238.92   125.53 o
      2874    1  -4   7   7  1218.25  1238.92   125.53 o
      2875    2   4  -4   5   282.61   284.60    32.03 o
      2875    1  -4   4   5   282.61   284.60    32.03 o
      2876    2   3  -4   4   201.17   199.84    20.60 o
      2876    1  -4   3   4   201.17   199.84    20.60 o
      2877    2   5  -4   6   466.48   475.82    40.81 o
      2877    1  -4   5   6   466.48   475.82    40.81 o
      2878    2   7  -6   6  1298.03  1158.67   152.19 o
      2878    1  -6   7   6  1298.03  1158.67   152.19 o
      2879    2   7  -5   7  1335.82  1395.18   108.14 o
      2879    1  -5   7   7  1335.82  1395.18   108.14 o
      2880    2   7  -6   5   806.49  1012.93   152.21 o
      2880    1  -6   7   5   806.49  1012.93   152.21 o
      2881    2   5  -4   4   284.10   300.99    37.52 o
      2881    1  -4   5   4   284.10   300.99    37.52 o
      2882    2   7  -5   4   625.55   504.57    85.53 o
      2882    1  -5   7   4   625.55   504.57    85.53 o
      2883    2   5  -3   6   303.24   259.43    28.71 o
      2883    1  -3   5   6   303.24   259.43    28.71 o
      2884    2   3  -2   3    89.40    70.89    10.27 o
      2884    1  -2   3   3    89.40    70.89    10.27 o
      2885    2   5  -7   9  2650.53  2836.66   243.04 o
      2885    1  -7   5   9  2650.53  2836.66   243.04 o
      2886    2   4  -5   5   363.08   355.93    39.85 o
      2886    1  -5   4   5   363.08   355.93    39.85 o
      2887    2   7  -5   6   809.07   849.09    94.16 o
      2887    1  -5   7   6   809.07   849.09    94.16 o
      2888    2   6  -4   8   672.90   744.42    72.10 o
      2888    1  -4   6   8   672.90   744.42    72.10 o
      2889    2   4  -3   6   167.17   134.96    18.72 o
      2889    1  -3   4   6   167.17   134.96    18.72 o
      2890    2   6  -6   6   782.11   700.87    69.82 o
      2890    1  -6   6   6   782.11   700.87    69.82 o
      2891    2   6  -4   4   272.52   299.31    50.30 o
      2891    1  -4   6   4   272.52   299.31    50.30 o
      2892    2   5  -4   3   190.80   171.52    32.83 o
      2892    1  -4   5   3   190.80   171.52    32.83 o
      2893    2   5  -5   8   769.20   736.21    72.27 o
      2893    1  -5   5   8   769.20   736.21    72.27 o
      2894    2   6  -6   8  1060.53  1173.51   176.18 o
      2894    1  -6   6   8  1060.53  1173.51   176.18 o
      2895    2   5  -6   4   362.29   435.08    50.74 o
      2895    1  -6   5   4   362.29   435.08    50.74 o
      2896    2   4  -3   5   129.67    81.63    21.95 o
      2896    1  -3   4   5   129.67    81.63    21.95 o
      2897    2   9  -6   4  1233.21  1039.77   188.47 o
      2897    1  -6   9   4  1233.21  1039.77   188.47 o
      2898    2   7  -5   9  1461.36  1325.40   198.66 o
      2898    1  -5   7   9  1461.36  1325.40   198.66 o
      2899    2   8  -8   5  1219.65  1595.46   164.27 o
      2899    1  -8   8   5  1219.65  1595.46   164.27 o
      2900    2   4  -4   3   110.44   118.63    27.30 o
      2900    1  -4   4   3   110.44   118.63    27.30 o
      2901    2   6  -5   8   694.43   780.56   131.46 o
      2901    1  -5   6   8   694.43   780.56   131.46 o
      2902    2   5  -5   4   200.22   221.85    42.48 o
      2902    1  -5   5   4   200.22   221.85    42.48 o
      2903    2   6  -7   4   529.62   507.79    95.16 o
      2903    1  -7   6   4   529.62   507.79    95.16 o
      2904    2   6  -5   7   388.17   392.03    87.46 o
      2904    1  -5   6   7   388.17   392.03    87.46 o
      2905    2   8  -5   4   335.92   433.67   123.08 o
      2905    1  -5   8   4   335.92   433.67   123.08 o
      2906    2   7  -4   8   416.56   597.06   126.02 o
      2906    1  -4   7   8   416.56   597.06   126.02 o
      2907    2   8  -4   6   426.13   420.26   113.22 o
      2907    1  -4   8   6   426.13   420.26   113.22 o
      2908    2   8  -6   5   514.67   676.17    95.19 o
      2908    1  -6   8   5   514.67   676.17    95.19 o
      2909    2   5  -6   3    86.56    65.42    38.56 <
      2909    1  -6   5   3    86.56    65.42    38.56 <
      2910    2   6  -7   6   369.17   332.98   141.41 <
      2910    1  -7   6   6   369.17   332.98   141.41 <
      2911    2   6  -7   5   291.03   426.82   128.17 o
      2911    1  -7   6   5   291.03   426.82   128.17 o
      2912    2   9  -5   7   662.69   972.70   274.19 o
      2912    1  -5   9   7   662.69   972.70   274.19 o
      2913    2   4  -4   4    30.74    61.13    25.84 <
      2913    1  -4   4   4    30.74    61.13    25.84 <
      2914    2   6  -3   7   157.82   180.27    65.22 <
      2914    1  -3   6   7   157.82   180.27    65.22 <
      2915    2   5  -5   6   152.32   124.94    49.65 <
      2915    1  -5   5   6   152.32   124.94    49.65 <
      2916    2   7  -4   9   375.69   278.72   167.36 <
      2916    1  -4   7   9   375.69   278.72   167.36 <
      2917    2   5  -6   9   452.65   416.75   166.33 <
      2917    1  -6   5   9   452.65   416.75   166.33 <
      2918    2   7  -7   8   658.74   761.93   224.91 o
      2918    1  -7   7   8   658.74   761.93   224.91 o
      2919    2   6  -8   8   527.55   673.22   227.69 <
      2919    1  -8   6   8   527.55   673.22   227.69 <
      2920    2   7  -8   4   363.82   293.47   141.51 <
      2920    1  -8   7   4   363.82   293.47   141.51 <
      2921    2   8  -8   6   527.14   623.54   290.95 <
      2921    1  -8   8   6   527.14   623.54   290.95 <
      2922    2   5  -6   6   306.58   212.67    72.39 <
      2922    1  -6   5   6   306.58   212.67    72.39 <
      2923    2   5  -6   8   172.51   145.76    90.53 <
      2923    1  -6   5   8   172.51   145.76    90.53 <
      2924    2   8  -6   8   316.60   323.58   186.93 <
      2924    1  -6   8   8   316.60   323.58   186.93 <
      2925    2   8  -4   8   387.79   508.33   160.96 o
      2925    1  -4   8   8   387.79   508.33   160.96 o
      2926    2   4  -5   6   123.08    84.83    55.25 <
      2926    1  -5   4   6   123.08    84.83    55.25 <
      2927    2   4  -2   3    11.41    13.74     8.41 <
      2927    1  -2   4   3    11.41    13.74     8.41 <
      2928    2   9  -7   6   450.05   507.83   276.89 <
      2928    1  -7   9   6   450.05   507.83   276.89 <
      2929    2   8  -6   4   272.42   348.97   142.99 <
      2929    1  -6   8   4   272.42   348.97   142.99 <
      2930    2   9  -5   5   340.18   388.05   140.90 <
      2930    1  -5   9   5   340.18   388.05   140.90 <
      2931    2  10  -6   5   545.17   713.91   233.32 o
      2931    1  -6  10   5   545.17   713.91   233.32 o
      2932    2   6  -7   7   286.76   204.26   134.33 <
      2932    1  -7   6   7   286.76   204.26   134.33 <
      2933    2   7  -8   7   269.28   268.86   192.57 <
      2933    1  -8   7   7   269.28   268.86   192.57 <
      2934    2   0  -2   2  1410.85  1363.12    11.18 o
      2934    1  -2   0   2  1410.85  1363.12    11.18 o
      2935    1  -3   0   2  1550.65  1466.35    15.44 o
      2936    2   1  -3   5  2592.74  2385.96    30.50 o
      2936    1  -3   1   5  2592.74  2385.96    30.50 o
      2937    2   2  -4   6  3831.17  3227.10    47.58 o
      2937    1  -4   2   6  3831.17  3227.10    47.58 o
      2938    2  -1  -3   1  1191.01  1009.66    20.44 o
      2938    1  -3  -1   1  1191.01  1009.66    20.44 o
      2939    2   1  -4   4  1240.31  1065.49    23.20 o
      2939    1  -4   1   4  1240.31  1065.49    23.20 o
      2940    1  -5   0   2  1875.25  1561.55    35.73 o
      2941    2   1  -2   4   372.90   322.20     8.20 o
      2941    1  -2   1   4   372.90   322.20     8.20 o
      2942    2   1  -4   5  1074.50   950.63    28.19 o
      2942    1  -4   1   5  1074.50   950.63    28.19 o
      2943    2   0  -4   6  6267.51  5309.95   149.53 o
      2943    1  -4   0   6  6267.51  5309.95   149.53 o
      2944    2  -1  -4   2  1399.32  1177.36    46.97 o
      2944    1  -4  -1   2  1399.32  1177.36    46.97 o
      2945    2   0  -4   2   282.17   298.96    14.16 o
      2945    1  -4   0   2   282.17   298.96    14.16 o
      2946    1  -5   0   4  1262.42  1226.60    72.16 o
      2947    2  -1  -7   3  5058.17  4999.46   294.30 o
      2947    1  -7  -1   3  5058.17  4999.46   294.30 o
      2948    2   1  -2   3   129.12   112.57     4.79 o
      2948    1  -2   1   3   129.12   112.57     4.79 o
      2949    1  -3   0   4   461.06   427.26    28.55 o
      2950    2   1  -3   4   143.24   136.30     9.05 o
      2950    1  -3   1   4   143.24   136.30     9.05 o
      2951    2   0  -6   6  3420.31  3006.38   170.06 o
      2951    1  -6   0   6  3420.31  3006.38   170.06 o
      2952    2   1  -2   5   194.95   152.00    14.17 o
      2952    1  -2   1   5   194.95   152.00    14.17 o
      2953    2  -1  -5   3  1510.85  1254.31    87.98 o
      2953    1  -5  -1   3  1510.85  1254.31    87.98 o
      2954    2   2  -5   8  1324.75  1260.04   128.18 o
      2954    1  -5   2   8  1324.75  1260.04   128.18 o
      2955    2   1  -5   6   749.13   692.01    62.57 o
      2955    1  -5   1   6   749.13   692.01    62.57 o
      2956    1  -7   0   4  1827.11  1672.17   119.59 o
      2957    2   1  -5   5   381.83   337.22    39.46 o
      2957    1  -5   1   5   381.83   337.22    39.46 o
      2958    2   1  -4   6   472.96   425.38    37.12 o
      2958    1  -4   1   6   472.96   425.38    37.12 o
      2959    2   2  -7   8  2312.04  2475.38   231.34 o
      2959    1  -7   2   8  2312.04  2475.38   231.34 o
      2960    2   1  -3   6   285.84   280.79    38.56 o
      2960    1  -3   1   6   285.84   280.79    38.56 o
      2961    2   2  -8   8  2545.37  2811.60   316.57 o
      2961    1  -8   2   8  2545.37  2811.60   316.57 o
      2962    2   1  -6   6   769.53   873.96   109.94 o
      2962    1  -6   1   6   769.53   873.96   109.94 o
      2963    2   3  -5  11  2221.69  1774.75   278.20 o
      2963    1  -5   3  11  2221.69  1774.75   278.20 o
      2964    2   1  -6   7  1048.43  1037.47   160.43 o
      2964    1  -6   1   7  1048.43  1037.47   160.43 o
      2965    2   1  -7   5   792.13   690.79    94.96 o
      2965    1  -7   1   5   792.13   690.79    94.96 o
      2966    2   2  -4   8   516.67   479.58    85.74 o
      2966    1  -4   2   8   516.67   479.58    85.74 o
      2967    2   1  -7   9  3191.21  3068.63   352.95 o
      2967    1  -7   1   9  3191.21  3068.63   352.95 o
      2968    2   3  -6  11  1669.67  1136.23   235.04 o
      2968    1  -6   3  11  1669.67  1136.23   235.04 o
      2969    2  -1  -5   2   349.62   479.05    64.15 o
      2969    1  -5  -1   2   349.62   479.05    64.15 o
      2970    2   1  -5   9  1125.73   949.12   201.80 o
      2970    1  -5   1   9  1125.73   949.12   201.80 o
      2971    2   3  -7   9  1563.16  1935.96   244.46 o
      2971    1  -7   3   9  1563.16  1935.96   244.46 o
      2972    2   3  -6   9   792.59   788.74   178.62 o
      2972    1  -6   3   9   792.59   788.74   178.62 o
      2973    2   1  -9   9  3095.32  3215.46   535.47 o
      2973    1  -9   1   9  3095.32  3215.46   535.47 o
      2974    2   1  -5   8   798.07  1030.40   226.70 o
      2974    1  -5   1   8   798.07  1030.40   226.70 o
      2975    2   2  -3   8   380.33   453.89    88.40 o
      2975    1  -3   2   8   380.33   453.89    88.40 o
      2976    2   0 -10   4  2350.06  2547.15   438.76 o
      2976    1 -10   0   4  2350.06  2547.15   438.76 o
      2977    2   0  -6   4   451.27   296.25    91.30 o
      2977    1  -6   0   4   451.27   296.25    91.30 o
      2978    2   1  -4   7   442.69   475.53    96.87 o
      2978    1  -4   1   7   442.69   475.53    96.87 o
      2979    2   2  -5  10   994.65  1079.18   235.03 o
      2979    1  -5   2  10   994.65  1079.18   235.03 o
      2980    2   2  -6   8   735.19   987.73   154.64 o
      2980    1  -6   2   8   735.19   987.73   154.64 o
      2981    2   4  -8  11  1873.44  2009.28   382.50 o
      2981    1  -8   4  11  1873.44  2009.28   382.50 o
      2982    2   2  -5   7   222.23   122.64    54.23 <
      2982    1  -5   2   7   222.23   122.64    54.23 <
      2983    2   1  -6   5   232.24   198.50    67.95 <
      2983    1  -6   1   5   232.24   198.50    67.95 <
      2984    2  -1  -6   4   607.68   571.44   147.89 o
      2984    1  -6  -1   4   607.68   571.44   147.89 o
      2985    2   1  -7   8   720.30   684.81   244.41 <
      2985    1  -7   1   8   720.30   684.81   244.41 <
      2986    1  -7   0   6   581.71   901.27   261.99 o
      2987    2   1  -7   7   367.19   360.14   189.31 <
      2987    1  -7   1   7   367.19   360.14   189.31 <
      2988    2   3  -6   8   270.34   181.25    81.49 <
      2988    1  -6   3   8   270.34   181.25    81.49 <
      2989    2   3  -7  12   585.64  1034.85   336.54 o
      2989    1  -7   3  12   585.64  1034.85   336.54 o
      2990    2   0  -6   5   246.40   126.48   126.27 <
      2991    2   2  -8   9   540.73   691.97   297.79 <
      2991    1  -8   2   9   540.73   691.97   297.79 <
      2992    2  -1  -7   5   791.70  1075.29   338.66 o
      2992    1  -7  -1   5   791.70  1075.29   338.66 o
      2993    2   2  -9  10   865.01  1099.11   482.18 <
      2993    1  -9   2  10   865.01  1099.11   482.18 <
      2994    2   2  -5   6    90.18   196.71    51.69 o
      2994    1  -5   2   6    90.18   196.71    51.69 o
      2995    2   2  -8  10   525.95   494.17   442.88 <
      2995    1  -8   2  10   525.95   494.17   442.88 <
      2996    2   3  -7  11   562.12   787.75   336.84 <
      2996    1  -7   3  11   562.12   787.75   336.84 <
      2997    2   0 -10   6  1443.10  3097.30   568.89 o
      2997    1 -10   0   6  1443.10  3097.30   568.89 o
      2998    2   1  -9   8   419.29   492.16   462.61 <
      2998    1  -9   1   8   419.29   492.16   462.61 <
      2999    2  -1  -5   4   584.40   689.55   161.92 o
      2999    1  -5  -1   4   584.40   689.55   161.92 o
      3000    2   0  -2   1     1.79     8.62     3.49 <
      3001    1  -3   0  -2  1550.65  1661.47    18.54 o
      3002    2   1  -7  -3  4968.79  5792.70    84.92 o
      3002    1  -7   1  -3  4968.79  5792.70    84.92 o
      3003    1  -5   0  -2  1875.25  1844.64    29.79 o
      3004    2   0  -6  -6  3444.37  3503.44    60.91 o
      3004    1  -6   0  -6  3444.37  3503.44    60.91 o
      3005    2   0  -2  -2  1427.88  1442.55    18.45 o
      3005    1  -2   0  -2  1427.88  1442.55    18.45 o
      3006    2   1  -5  -3  1485.04  1351.28    26.87 o
      3006    1  -5   1  -3  1485.04  1351.28    26.87 o
      3007    1  -5   0  -4  1262.42  1197.96    26.13 o
      3008    2   1  -7  -9  3158.77  2918.81    70.55 o
      3008    1  -7   1  -9  3158.77  2918.81    70.55 o
      3009    2   0  -6  -2  1310.68  1076.15    34.95 o
      3009    1  -6   0  -2  1310.68  1076.15    34.95 o
      3010    2   1  -6  -2   782.45   761.99    29.74 o
      3010    1  -6   1  -2   782.45   761.99    29.74 o
      3011    1  -7   0  -4  1827.11  1653.92    62.92 o
      3012    2   1  -6  -6   766.90   727.51    29.76 o
      3012    1  -6   1  -6   766.90   727.51    29.76 o
      3013    2   1  -9  -3  4152.93  4576.84   153.20 o
      3013    1  -9   1  -3  4152.93  4576.84   153.20 o
      3014    2   1  -6  -4   606.40   604.90    28.76 o
      3014    1  -6   1  -4   606.40   604.90    28.76 o
      3015    2   0  -4  -2   281.66   299.43    12.53 o
      3015    1  -4   0  -2   281.66   299.43    12.53 o
      3016    2   2  -8  -4  1639.30  1443.60    67.16 o
      3016    1  -8   2  -4  1639.30  1443.60    67.16 o
      3017    2   1  -9  -9  3081.01  3142.46   138.84 o
      3017    1  -9   1  -9  3081.01  3142.46   138.84 o
      3018    2  -1  -6  -7  1047.36   923.81    62.61 o
      3018    1  -6  -1  -7  1047.36   923.81    62.61 o
      3019    2   1  -7  -5   793.76   722.31    45.25 o
      3019    1  -7   1  -5   793.76   722.31    45.25 o
      3020    2   1  -5  -2   349.71   330.72    16.51 o
      3020    1  -5   1  -2   349.71   330.72    16.51 o
      3021    1  -7   0  -2   925.56   841.61    72.79 o
      3022    2   1  -7  -8   721.33   634.87    71.89 o
      3022    1  -7   1  -8   721.33   634.87    71.89 o
      3023    2  -1  -6  -6   768.76   730.30    50.87 o
      3023    1  -6  -1  -6   768.76   730.30    50.87 o
      3024    2   0  -6  -4   451.11   487.96    47.65 o
      3024    1  -6   0  -4   451.11   487.96    47.65 o
      3025    1  -9   0  -8  2143.10  2523.90   217.48 o
      3026    2   1  -7  -2   433.76   459.62    57.17 o
      3026    1  -7   1  -2   433.76   459.62    57.17 o
      3027    2  -1  -9  -9  3088.62  3408.04   201.18 o
      3027    1  -9  -1  -9  3088.62  3408.04   201.18 o
      3028    1  -7   0  -6   581.71   593.19    48.29 o
      3029    2   1  -6  -5   232.49   220.88    22.03 o
      3029    1  -6   1  -5   232.49   220.88    22.03 o
      3030    2  -1  -7  -5   792.48   787.85    93.21 o
      3030    1  -7  -1  -5   792.48   787.85    93.21 o
      3031    2   2  -9  -4   892.99  1050.43    94.67 o
      3031    1  -9   2  -4   892.99  1050.43    94.67 o
      3032    2   0 -10  -8  2758.04  3284.08   290.61 o
      3032    1 -10   0  -8  2758.04  3284.08   290.61 o
      3033    2   1  -7  -4   341.30   341.21    54.22 o
      3033    1  -7   1  -4   341.30   341.21    54.22 o
      3034    2   0  -4  -3    98.86    97.34    12.19 o
      3035    2   1  -6  -3   237.66   222.96    27.07 o
      3035    1  -6   1  -3   237.66   222.96    27.07 o
      3036    2  -1  -7  -8   720.73   654.04   108.94 o
      3036    1  -7  -1  -8   720.73   654.04   108.94 o
      3037    2   0  -6  -5   246.40   257.18    27.84 o
      3038    2   1  -7  -6   240.05   231.80    50.14 o
      3038    1  -7   1  -6   240.05   231.80    50.14 o
      3039    2   1  -7  -7   367.32   368.37    62.94 o
      3039    1  -7   1  -7   367.32   368.37    62.94 o
      3040    2   0 -10  -4  2350.72  2714.58   324.44 o
      3040    1 -10   0  -4  2350.72  2714.58   324.44 o
      3041    2   0  -6  -7   179.92   167.16    37.67 o
      3042    2   0  -8  -8   502.21   675.38   114.65 o
      3042    1  -8   0  -8   502.21   675.38   114.65 o
      3043    2   2  -9  -3   496.22   515.57   105.62 o
      3043    1  -9   2  -3   496.22   515.57   105.62 o
      3044    2   1 -11  -9  2082.50  3092.02   371.61 o
      3044    1 -11   1  -9  2082.50  3092.02   371.61 o
      3045    2  -1  -7  -7   367.24   342.89    89.48 o
      3045    1  -7  -1  -7   367.24   342.89    89.48 o
      3046    1  -7   0  -8   263.06   238.29    57.06 o
      3047    1  -9   0  -2   932.29  1262.54   183.56 o
      3048    2   0 -10  -6  1443.92  1410.29   281.81 o
      3048    1 -10   0  -6  1443.92  1410.29   281.81 o
      3049    2   1  -9 -11   517.73   466.37   147.38 o
      3049    1  -9   1 -11   517.73   466.37   147.38 o
      3050    2   0  -4  -1    44.98    38.88    11.31 o
      3051    2   2  -9  -6   521.95   560.90   115.46 o
      3051    1  -9   2  -6   521.95   560.90   115.46 o
      3052    2   1  -9  -2   334.77   244.68   114.53 <
      3052    1  -9   1  -2   334.77   244.68   114.53 <
      3053    2   2 -10  -5   452.74   675.20   153.21 o
      3053    1 -10   2  -5   452.74   675.20   153.21 o
      3054    2   1  -8  -2   246.26   303.23    79.81 o
      3054    1  -8   1  -2   246.26   303.23    79.81 o
      3055    2   1  -9  -7   460.34   392.82   111.26 o
      3055    1  -9   1  -7   460.34   392.82   111.26 o
      3056    2   1  -9  -8   419.29   375.60   152.92 <
      3056    1  -9   1  -8   419.29   375.60   152.92 <
      3057    2   2  -9  -5   277.25   436.49   115.48 o
      3057    1  -9   2  -5   277.25   436.49   115.48 o
      3058    2   1  -9  -5   256.83   186.32   111.75 <
      3058    1  -9   1  -5   256.83   186.32   111.75 <
      3059    2   1  -8  -4   231.76   194.24    69.53 <
      3059    1  -8   1  -4   231.76   194.24    69.53 <
      3060    2   1  -8  -8   216.80   193.57    79.32 <
      3060    1  -8   1  -8   216.80   193.57    79.32 <
      3061    2  -1  -7  -6   239.94   231.34    83.96 <
      3061    1  -7  -1  -6   239.94   231.34    83.96 <
      3062    2   1 -11  -7   378.44   467.79   338.83 <
      3062    1 -11   1  -7   378.44   467.79   338.83 <
      3063    2   1  -8  -9   196.86   151.97    91.67 <
      3063    1  -8   1  -9   196.86   151.97    91.67 <
      3064    2   0  -2  -1     1.79    10.06     3.49 <
      3065    2   0  -4  -4     1.61    19.28    11.49 <
      3065    1  -4   0  -4     1.61    19.28    11.49 <
      3066    2  -1  -9  -7   460.18   574.71   203.96 <
      3066    1  -9  -1  -7   460.18   574.71   203.96 <
      3067    2   2  -8  -3    94.77    83.68    48.20 <
      3067    1  -8   2  -3    94.77    83.68    48.20 <
      3068    1  -9   0 -10   295.67   215.63   145.26 <
      3069    2   2 -11  -7   256.77   418.86   229.12 <
      3069    1 -11   2  -7   256.77   418.86   229.12 <
      3070    2   0  -8  -9   219.29   222.55    90.01 <
      3071    2   2 -10  -8   535.14   594.94   197.70 o
      3071    1 -10   2  -8   535.14   594.94   197.70 o
      3072    2   3  -5  -3  5527.51  6405.14    66.47 o
      3072    1  -5   3  -3  5527.51  6405.14    66.47 o
      3073    2   3  -5  -1  2486.78  2442.91    42.36 o
      3073    1  -5   3  -1  2486.78  2442.91    42.36 o
      3074    2   5  -7  -3  4688.71  4544.71   104.12 o
      3074    1  -7   5  -3  4688.71  4544.71   104.12 o
      3075    1  -4   3   0  1158.41  1367.54    30.25 o
      3076    2   2  -3  -2   838.12   973.50    21.46 o
      3076    1  -3   2  -2   838.12   973.50    21.46 o
      3077    2   4  -5  -2  1112.80  1153.35    37.54 o
      3077    1  -5   4  -2  1112.80  1153.35    37.54 o
      3078    2   3  -4  -1   774.69   773.40    21.29 o
      3078    1  -4   3  -1   774.69   773.40    21.29 o
      3079    2   4  -6   0  1562.46  1301.30    41.06 o
      3079    1  -6   4   0  1562.46  1301.30    41.06 o
      3080    2   3  -7  -3  1485.85  1472.95    50.48 o
      3080    1  -7   3  -3  1485.85  1472.95    50.48 o
      3081    2   4  -5  -4   925.64   922.99    35.96 o
      3081    1  -5   4  -4   925.64   922.99    35.96 o
      3082    2   4  -6  -6  1242.25  1105.29    41.94 o
      3082    1  -6   4  -6  1242.25  1105.29    41.94 o
      3083    2   3  -5  -2   698.91   645.24    26.04 o
      3083    1  -5   3  -2   698.91   645.24    26.04 o
      3084    2   5  -7  -5  1479.93  1436.95    67.21 o
      3084    1  -7   5  -5  1479.93  1436.95    67.21 o
      3085    2   5  -7  -1  1423.89  1213.57    66.45 o
      3085    1  -7   5  -1  1423.89  1213.57    66.45 o
      3086    2   5  -7   1  1422.80  1276.21    62.18 o
      3086    1  -7   5   1  1422.80  1276.21    62.18 o
      3087    2   5  -5  -2   691.81   525.79    27.70 o
      3087    1  -5   5  -2   691.81   525.79    27.70 o
      3088    2   4  -7  -4   983.34   732.19    70.24 o
      3088    1  -7   4  -4   983.34   732.19    70.24 o
      3089    2   4  -8  -5  1544.74  1385.69    76.17 o
      3089    1  -8   4  -5  1544.74  1385.69    76.17 o
      3090    2   3  -6  -2   637.03   587.08    46.55 o
      3090    1  -6   3  -2   637.03   587.08    46.55 o
      3091    2   1  -2  -1   444.34   403.07    13.44 o
      3091    1  -2   1  -1   444.34   403.07    13.44 o
      3092    2   4  -6  -2   638.95   643.41    42.17 o
      3092    1  -6   4  -2   638.95   643.41    42.17 o
      3093    2   4  -7  -2   958.29   810.21    55.06 o
      3093    1  -7   4  -2   958.29   810.21    55.06 o
      3094    2   5  -9  -3  1994.35  1967.67   181.12 o
      3094    1  -9   5  -3  1994.35  1967.67   181.12 o
      3095    2   3  -4  -2   373.42   364.77    20.69 o
      3095    1  -4   3  -2   373.42   364.77    20.69 o
      3096    2   8  -8  -4  2761.65  2533.18   216.65 o
      3096    1  -8   8  -4  2761.65  2533.18   216.65 o
      3097    2   3  -6  -1   330.89   324.07    37.45 o
      3097    1  -6   3  -1   330.89   324.07    37.45 o
      3098    2   2  -3  -1   233.79   242.18    12.24 o
      3098    1  -3   2  -1   233.79   242.18    12.24 o
      3099    2   4  -7  -3   539.79   378.74    63.40 o
      3099    1  -7   4  -3   539.79   378.74    63.40 o
      3100    2   4  -4  -2   260.60   183.21    23.52 o
      3100    1  -4   4  -2   260.60   183.21    23.52 o
      3101    2   4  -6  -1   499.30   491.77    46.24 o
      3101    1  -6   4  -1   499.30   491.77    46.24 o
      3102    2   5  -6  -1   475.53   317.12    54.36 o
      3102    1  -6   5  -1   475.53   317.12    54.36 o
      3103    2   4  -7  -1   582.16   485.05    41.52 o
      3103    1  -7   4  -1   582.16   485.05    41.52 o
      3104    2   4  -7  -5   514.39   444.50    66.05 o
      3104    1  -7   4  -5   514.39   444.50    66.05 o
      3105    2   7  -9  -3  1513.25  1915.23   219.31 o
      3105    1  -9   7  -3  1513.25  1915.23   219.31 o
      3106    2   6  -8  -7   990.34  1070.68   129.75 o
      3106    1  -8   6  -7   990.34  1070.68   129.75 o
      3107    2   4  -6  -5   355.01   270.56    33.10 o
      3107    1  -6   4  -5   355.01   270.56    33.10 o
      3108    1  -6   5   0   358.45   358.82    37.81 o
      3109    2   8  -8  -5  1219.65  1272.14   198.87 o
      3109    1  -8   8  -5  1219.65  1272.14   198.87 o
      3110    2   3  -4  -3   212.95   189.87    15.75 o
      3110    1  -4   3  -3   212.95   189.87    15.75 o
      3111    2   5  -6  -4   362.82   307.42    48.48 o
      3111    1  -6   5  -4   362.82   307.42    48.48 o
      3112    2   6  -7  -1   468.33   561.39    91.34 o
      3112    1  -7   6  -1   468.33   561.39    91.34 o
      3113    2   6  -8  -1   816.49   855.08   124.85 o
      3113    1  -8   6  -1   816.49   855.08   124.85 o
      3114    2   4  -8  -2   468.12   534.39    88.66 o
      3114    1  -8   4  -2   468.12   534.39    88.66 o
      3115    2   6  -7  -4   528.40   497.13    85.73 o
      3115    1  -7   6  -4   528.40   497.13    85.73 o
      3116    2   3  -7  -2   398.59   369.61    57.88 o
      3116    1  -7   3  -2   398.59   369.61    57.88 o
      3117    2   6 -10  -5  1375.61  2040.41   255.05 o
      3117    1 -10   6  -5  1375.61  2040.41   255.05 o
      3118    2   6 -10  -2  1581.62  1904.24   184.34 o
      3118    1 -10   6  -2  1581.62  1904.24   184.34 o
      3119    2   2  -3  -3   104.76   113.25    13.02 o
      3119    1  -3   2  -3   104.76   113.25    13.02 o
      3120    2   6  -8   1   816.60   690.63   133.86 o
      3120    1  -8   6   1   816.60   690.63   133.86 o
      3121    2   4  -6  -4   291.85   199.45    42.77 o
      3121    1  -6   4  -4   291.85   199.45    42.77 o
      3122    2   6  -9  -3  1008.98  1168.98   187.86 o
      3122    1  -9   6  -3  1008.98  1168.98   187.86 o
      3123    2   2  -2  -1   104.26    95.10    10.24 o
      3123    1  -2   2  -1   104.26    95.10    10.24 o
      3124    2  10 -10  -4  2400.79  3763.65   444.68 o
      3124    1 -10  10  -4  2400.79  3763.65   444.68 o
      3125    2   3  -6  -3   163.03   157.63    40.64 o
      3125    1  -6   3  -3   163.03   157.63    40.64 o
      3126    2   6 -10  -4  1465.11  1781.91   268.60 o
      3126    1 -10   6  -4  1465.11  1781.91   268.60 o
      3127    2   4  -5   0   132.70    87.06    30.53 <
      3128    2   7  -7  -3   344.93   490.25    95.91 o
      3128    1  -7   7  -3   344.93   490.25    95.91 o
      3129    2   6  -7  -2   315.74   338.12    77.35 o
      3129    1  -7   6  -2   315.74   338.12    77.35 o
      3130    2   2  -4  -1    85.24    81.55    14.79 o
      3130    1  -4   2  -1    85.24    81.55    14.79 o
      3131    2   4  -6  -3   139.15   176.21    53.54 o
      3131    1  -6   4  -3   139.15   176.21    53.54 o
      3132    2   3  -5  -4   138.46    79.02    26.62 <
      3132    1  -5   3  -4   138.46    79.02    26.62 <
      3133    2   4  -5  -3   100.94   118.13    31.49 o
      3133    1  -5   4  -3   100.94   118.13    31.49 o
      3134    2   6  -7  -3   326.78   311.00    82.67 o
      3134    1  -7   6  -3   326.78   311.00    82.67 o
      3135    2   6  -7   0   425.93   392.17    85.08 o
      3136    2   5  -7  -2   254.67   275.49    62.66 o
      3136    1  -7   5  -2   254.67   275.49    62.66 o
      3137    2   6  -7  -5   291.47   188.78    81.50 <
      3137    1  -7   6  -5   291.47   188.78    81.50 <
      3138    2   6  -8  -4   247.09   347.79   117.64 <
      3138    1  -8   6  -4   247.09   347.79   117.64 <
      3139    2   6 -10  -8  1194.84  1573.54   226.93 o
      3139    1 -10   6  -8  1194.84  1573.54   226.93 o
      3140    2   5  -6  -2   273.93   185.96    55.66 o
      3140    1  -6   5  -2   273.93   185.96    55.66 o
      3141    2   7  -8  -4   363.52   413.86   139.66 <
      3141    1  -8   7  -4   363.52   413.86   139.66 <
      3142    2   5 -11  -3   810.86  1348.28   293.08 o
      3142    1 -11   5  -3   810.86  1348.28   293.08 o
      3143    2   5  -6  -3    86.52    93.52    43.69 <
      3143    1  -6   5  -3    86.52    93.52    43.69 <
      3144    2   6  -9  -5   520.11   483.44   170.72 <
      3144    1  -9   6  -5   520.11   483.44   170.72 <
      3145    2   5  -7  -6   326.81   292.28    60.93 o
      3145    1  -7   5  -6   326.81   292.28    60.93 o
      3146    2   7 -11  -3  1490.01  2134.40   401.32 o
      3146    1 -11   7  -3  1490.01  2134.40   401.32 o
      3147    2   6  -9  -8   415.84   469.35   163.64 <
      3147    1  -9   6  -8   415.84   469.35   163.64 <
      3148    2   5  -8  -5   195.14   349.14    99.69 o
      3148    1  -8   5  -5   195.14   349.14    99.69 o
      3149    2   4  -5  -1    72.94    68.33    25.73 <
      3149    1  -5   4  -1    72.94    68.33    25.73 <
      3150    2   6  -9  -1   443.91   559.74   149.99 o
      3150    1  -9   6  -1   443.91   559.74   149.99 o
      3151    2   5  -7  -4   192.76   277.59    70.43 o
      3151    1  -7   5  -4   192.76   277.59    70.43 o
      3152    2   7  -8  -2   253.72   183.07   123.96 <
      3152    1  -8   7  -2   253.72   183.07   123.96 <
      3153    2   4  -8  -4   280.50   248.83    98.14 <
      3153    1  -8   4  -4   280.50   248.83    98.14 <
      3154    2   6 -10  -1   383.45   626.57   202.29 o
      3154    1 -10   6  -1   383.45   626.57   202.29 o
      3155    2   4  -9  -3   365.10   298.39   114.64 <
      3155    1  -9   4  -3   365.10   298.39   114.64 <
      3156    2   6 -11  -1   756.07  1270.34   400.81 o
      3156    1 -11   6  -1   756.07  1270.34   400.81 o
      3157    2   6  -8  -5   304.13   329.15    98.27 o
      3157    1  -8   6  -5   304.13   329.15    98.27 o
      3158    2   6  -9  -2   414.24   630.06   195.56 o
      3158    1  -9   6  -2   414.24   630.06   195.56 o
      3159    2   5  -8  -4   207.00   217.04    83.16 <
      3159    1  -8   5  -4   207.00   217.04    83.16 <
      3160    2   6  -8  -2   255.34   384.09    98.69 o
      3160    1  -8   6  -2   255.34   384.09    98.69 o
      3161    2   5  -8  -2    87.67   101.39    90.72 <
      3161    1  -8   5  -2    87.67   101.39    90.72 <
      3162    2   6  -8  -3   223.50   177.03   105.03 <
      3162    1  -8   6  -3   223.50   177.03   105.03 <
      3163    2   5  -8  -6   253.44   314.81    82.65 o
      3163    1  -8   5  -6   253.44   314.81    82.65 o
      3164    2   8 -10  -1   525.74   500.20   290.11 <
      3164    1 -10   8  -1   525.74   500.20   290.11 <
      3165    2   6 -11  -7   656.65  1022.00   329.31 o
      3165    1 -11   6  -7   656.65  1022.00   329.31 o
      3166    2   8 -10  -6   186.78   743.29   291.74 <
      3166    1 -10   8  -6   186.78   743.29   291.74 <
      3167    2   9 -11  -7   371.41   615.36   390.81 <
      3167    1 -11   9  -7   371.41   615.36   390.81 <
      3168    2   6  -9  -4   288.11   471.03   148.99 o
      3168    1  -9   6  -4   288.11   471.03   148.99 o
      3169    2   8 -10  -7   433.58   698.41   262.55 <
      3169    1 -10   8  -7   433.58   698.41   262.55 <
      3170    2   4  -5   1    72.93    25.08    15.42 <
      3170    1  -5   4   1    72.93    25.08    15.42 <
      3171    2   8 -11  -3   511.54   658.51   380.01 <
      3171    1 -11   8  -3   511.54   658.51   380.01 <
      3172    2   6 -12  -7   321.27   503.06   353.77 <
      3172    1 -12   6  -7   321.27   503.06   353.77 <
      3173    2   9 -11  -3   511.38  1472.09   506.49 <
      3173    1 -11   9  -3   511.38  1472.09   506.49 <
      3174    2   6 -10  -6   203.45   404.64   223.25 <
      3174    1 -10   6  -6   203.45   404.64   223.25 <
      3175    2   6 -11  -5   263.33   748.19   437.06 <
      3175    1 -11   6  -5   263.33   748.19   437.06 <
      3176    2   8 -10  -5   397.69   699.37   272.68 <
      3176    1 -10   8  -5   397.69   699.37   272.68 <
      3177    2   8 -10   1   525.76   778.14   285.78 <
      3177    1 -10   8   1   525.76   778.14   285.78 <
      3178    2   7 -10  -4   241.89   331.33   237.37 <
      3178    1 -10   7  -4   241.89   331.33   237.37 <
      3179    2   5 -12  -5   558.49   552.74   342.92 <
      3179    1 -12   5  -5   558.49   552.74   342.92 <
      3180    2   7  -9   1   332.49   212.66   150.87 <
      3180    1  -9   7   1   332.49   212.66   150.87 <
      3181    2   7 -11  -1   546.15   603.99   383.70 <
      3181    1 -11   7  -1   546.15   603.99   383.70 <
      3182    2   3  -5   3  5688.45  6390.40    61.47 o
      3182    1  -5   3   3  5688.45  6390.40    61.47 o
      3183    2   1  -4   2  1380.47  1332.67    21.76 o
      3183    1  -4   1   2  1380.47  1332.67    21.76 o
      3184    2   1  -3   1  1210.83  1002.76    15.69 o
      3184    1  -3   1   1  1210.83  1002.76    15.69 o
      3185    1  -4   1   0   980.76  1075.66    18.64 o
      3186    2   1  -2   2   579.11   650.61    10.09 o
      3186    1  -2   1   2   579.11   650.61    10.09 o
      3187    2   2  -5   2  1519.73  1586.20    30.57 o
      3187    1  -5   2   2  1519.73  1586.20    30.57 o
      3188    2   1  -4   1   816.29   888.25    18.69 o
      3188    1  -4   1   1   816.29   888.25    18.69 o
      3189    2   1  -3   2   467.60   487.66    13.85 o
      3189    1  -3   1   2   467.60   487.66    13.85 o
      3190    2   2  -6   0  1141.76  1203.78    32.81 o
      3190    1  -6   2   0  1141.76  1203.78    32.81 o
      3191    2   2  -5   4  1407.18  1358.29    37.34 o
      3191    1  -5   2   4  1407.18  1358.29    37.34 o
      3192    2   2  -8   0  2685.38  2848.24    90.26 o
      3192    1  -8   2   0  2685.38  2848.24    90.26 o
      3193    2   3  -5   2   697.16   639.24    22.34 o
      3193    1  -5   3   2   697.16   639.24    22.34 o
      3194    2   2  -7   2  1516.72  1438.03    54.98 o
      3194    1  -7   2   2  1516.72  1438.03    54.98 o
      3195    2   1  -6   2   784.20   764.61    32.82 o
      3195    1  -6   1   2   784.20   764.61    32.82 o
      3196    2   3  -7   3  1490.48  1335.12    60.93 o
      3196    1  -7   3   3  1490.48  1335.12    60.93 o
      3197    2   2  -8   2  2654.98  2901.61   109.65 o
      3197    1  -8   2   2  2654.98  2901.61   109.65 o
      3198    2   1  -2   1   437.25   416.15    12.93 o
      3198    1  -2   1   1   437.25   416.15    12.93 o
      3199    2   3  -6   5  1088.41  1030.15    52.77 o
      3199    1  -6   3   5  1088.41  1030.15    52.77 o
      3200    2   1  -5   2   349.66   318.46    18.65 o
      3200    1  -5   1   2   349.66   318.46    18.65 o
      3201    2   3  -9   3  3660.75  3279.75   151.97 o
      3201    1  -9   3   3  3660.75  3279.75   151.97 o
      3202    2   3  -6   4   668.35   683.01    39.83 o
      3202    1  -6   3   4   668.35   683.01    39.83 o
      3203    2   3  -6   2   637.04   590.48    52.24 o
      3203    1  -6   3   2   637.04   590.48    52.24 o
      3204    2   1  -6   1   604.74   622.28    33.99 o
      3204    1  -6   1   1   604.74   622.28    33.99 o
      3205    2   4  -7   4   982.24   738.15    92.78 o
      3205    1  -7   4   4   982.24   738.15    92.78 o
      3206    2   4  -7   2   957.90   818.36    76.57 o
      3206    1  -7   4   2   957.90   818.36    76.57 o
      3207    2   4  -8   5  1549.18  1765.57   122.29 o
      3207    1  -8   4   5  1549.18  1765.57   122.29 o
      3208    2   2  -4   4   152.08   181.73    18.48 o
      3208    1  -4   2   4   152.08   181.73    18.48 o
      3209    2   3  -6   1   330.83   314.20    25.50 o
      3209    1  -6   3   1   330.83   314.20    25.50 o
      3210    2   2  -8   4  1639.17  1453.35   104.00 o
      3210    1  -8   2   4  1639.17  1453.35   104.00 o
      3211    2   4  -9   1  1150.58  1007.37   130.28 o
      3211    1  -9   4   1  1150.58  1007.37   130.28 o
      3212    2   5  -9   3  1997.84  2045.90   230.33 o
      3212    1  -9   5   3  1997.84  2045.90   230.33 o
      3213    2   4  -7   3   540.52   494.35    48.82 o
      3213    1  -7   4   3   540.52   494.35    48.82 o
      3214    2   3  -7   2   398.46   392.05    46.20 o
      3214    1  -7   3   2   398.46   392.05    46.20 o
      3215    1  -8   3   0   432.63   403.50    72.28 o
      3216    2   1  -5   1   104.14   111.70    19.54 o
      3216    1  -5   1   1   104.14   111.70    19.54 o
      3217    2   2  -6  -1   145.83   106.61    16.84 o
      3217    1  -6   2  -1   145.83   106.61    16.84 o
      3218    2   2  -7   1   294.80   351.44    62.98 o
      3218    1  -7   2   1   294.80   351.44    62.98 o
      3219    2   1  -7   2   433.54   314.55    65.67 o
      3219    1  -7   1   2   433.54   314.55    65.67 o
      3220    2   2  -7   4   434.96   486.49    98.04 o
      3220    1  -7   2   4   434.96   486.49    98.04 o
      3221    2   4  -7   5   515.58   493.66    94.55 o
      3221    1  -7   4   5   515.58   493.66    94.55 o
      3222    2   2  -6   1   145.81   167.16    33.27 o
      3222    1  -6   2   1   145.81   167.16    33.27 o
      3223    2   3  -7   1   311.21   273.87    51.49 o
      3223    1  -7   3   1   311.21   273.87    51.49 o
      3224    2   4  -8   2   468.22   479.09    66.68 o
      3224    1  -8   4   2   468.22   479.09    66.68 o
      3225    2   6 -10   4  1464.76  1903.95   293.53 o
      3225    1 -10   6   4  1464.76  1903.95   293.53 o
      3226    2   4 -10   2  1232.37  1326.98   228.28 o
      3226    1 -10   4   2  1232.37  1326.98   228.28 o
      3227    2   2  -7   0   199.55   188.56    49.61 o
      3228    2   2  -4   1    85.25    85.41    14.78 o
      3228    1  -4   2   1    85.25    85.41    14.78 o
      3229    2   4  -6   3   139.23    83.27    33.84 <
      3229    1  -6   4   3   139.23    83.27    33.84 <
      3230    2   4  -8   1   329.18   319.31    77.36 o
      3230    1  -8   4   1   329.18   319.31    77.36 o
      3231    2   2  -5   1    78.83    63.16    16.25 o
      3231    1  -5   2   1    78.83    63.16    16.25 o
      3232    2   4 -10   4   962.86  1726.53   304.69 o
      3232    1 -10   4   4   962.86  1726.53   304.69 o
      3233    2   3  -6   3   163.07   178.08    44.52 o
      3233    1  -6   3   3   163.07   178.08    44.52 o
      3234    2   4  -9   2   409.40   444.50   137.50 o
      3234    1  -9   4   2   409.40   444.50   137.50 o
      3235    2   2  -7   5   204.54   231.30    82.30 <
      3235    1  -7   2   5   204.54   231.30    82.30 <
      3236    2   2  -9   4   893.11   797.90   196.40 o
      3236    1  -9   2   4   893.11   797.90   196.40 o
      3237    2   3  -7   6   283.55   355.61    99.46 o
      3237    1  -7   3   6   283.55   355.61    99.46 o
      3238    2   3 -11  -1   642.40   921.39   237.59 o
      3238    1 -11   3  -1   642.40   921.39   237.59 o
      3239    2   2  -8   1   199.60   234.02    78.14 <
      3239    1  -8   2   1   199.60   234.02    78.14 <
      3240    2   4  -9   3   365.21   580.17   175.75 o
      3240    1  -9   4   3   365.21   580.17   175.75 o
      3241    2   2  -4   2     8.38    28.31    12.72 <
      3241    1  -4   2   2     8.38    28.31    12.72 <
      3242    2   1  -7   1   457.94   364.80    91.97 o
      3242    1  -7   1   1   457.94   364.80    91.97 o
      3243    2   2  -7   3   190.41   248.99    61.73 o
      3243    1  -7   2   3   190.41   248.99    61.73 o
      3244    2   2  -9   2   382.11   399.46   133.43 <
      3244    1  -9   2   2   382.11   399.46   133.43 <
      3245    2   4  -8   4   280.48   355.80   124.76 <
      3245    1  -8   4   4   280.48   355.80   124.76 <
      3246    2   4 -10   1   442.31   401.18   163.67 <
      3246    1 -10   4   1   442.31   401.18   163.67 <
      3247    2   1  -8   2   246.27   188.11    86.57 <
      3247    1  -8   1   2   246.27   188.11    86.57 <
      3248    2   2  -9   3   496.43   457.12   177.80 <
      3248    1  -9   2   3   496.43   457.12   177.80 <
      3249    2   3  -9   2   165.23   182.68   127.26 <
      3249    1  -9   3   2   165.23   182.68   127.26 <
      3250    2   2  -5   0    20.28    24.84    14.99 <
      3251    2   3  -8   7   351.80   320.13   162.22 <
      3251    1  -8   3   7   351.80   320.13   162.22 <
      3252    2   3  -9   5   305.41   421.03   178.18 <
      3252    1  -9   3   5   305.41   421.03   178.18 <
      3253    2   3  -7   4   177.00   198.63    82.49 <
      3253    1  -7   3   4   177.00   198.63    82.49 <
      3254    2   4 -11   1   210.95   335.14   267.45 <
      3254    1 -11   4   1   210.95   335.14   267.45 <
      3255    2   4 -10   0   334.55   430.50   180.78 <
      3255    1 -10   4   0   334.55   430.50   180.78 <
      3256    2   5  -8   5   195.22   261.30   117.52 <
      3256    1  -8   5   5   195.22   261.30   117.52 <
      3257    2   1  -9   2   334.77   238.51   144.83 <
      3257    1  -9   1   2   334.77   238.51   144.83 <
      3258    2   3  -8   6   306.59   509.48   181.72 <
      3258    1  -8   3   6   306.59   509.48   181.72 <
      3259    2   3  -9   4   248.49   429.05   188.34 <
      3259    1  -9   3   4   248.49   429.05   188.34 <
      3260    2   4  -9   5   539.52   309.38   219.11 <
      3260    1  -9   4   5   539.52   309.38   219.11 <
      3261    2   0   2   6  5010.80  5510.18    50.86 o
      3261    1   2   0   6  5010.80  5510.18    50.86 o
      3262    1   3   0   8  2491.98  2543.19    35.58 o
      3263    2   0   4  12  3102.40  3182.56    53.32 o
      3263    1   4   0  12  3102.40  3182.56    53.32 o
      3264    2   0   2   4  2822.23  2876.14    38.38 o
      3264    1   2   0   4  2822.23  2876.14    38.38 o
      3265    2  -1   3   8  1343.93  1407.97    25.35 o
      3265    1   3  -1   8  1343.93  1407.97    25.35 o
      3266    2   1   5  11  1744.21  1703.89    44.64 o
      3266    1   5   1  11  1744.21  1703.89    44.64 o
      3267    2  -1   5  11  1725.55  1657.02    45.35 o
      3267    1   5  -1  11  1725.55  1657.02    45.35 o
      3268    2   0   4   8  1027.30  1106.61    25.17 o
      3268    1   4   0   8  1027.30  1106.61    25.17 o
      3269    2   1   5  12  1353.23  1304.21    40.91 o
      3269    1   5   1  12  1353.23  1304.21    40.91 o
      3270    2  -1   4  11  1137.05  1135.75    31.10 o
      3270    1   4  -1  11  1137.05  1135.75    31.10 o
      3271    2  -1   5   9  1113.54  1165.83    33.94 o
      3271    1   5  -1   9  1113.54  1165.83    33.94 o
      3272    2  -1   2   7   612.78   574.60    12.25 o
      3272    1   2  -1   7   612.78   574.60    12.25 o
      3273    2   0   4  14  1585.80  1393.81    46.41 o
      3273    1   4   0  14  1585.80  1393.81    46.41 o
      3274    2  -1   5  17  3001.57  2924.52   102.89 o
      3274    1   5  -1  17  3001.57  2924.52   102.89 o
      3275    2  -1   5  12  1400.49  1423.23    46.50 o
      3275    1   5  -1  12  1400.49  1423.23    46.50 o
      3276    2  -1   3   9   631.13   576.93    18.34 o
      3276    1   3  -1   9   631.13   576.93    18.34 o
      3277    2   1   5  10   911.59   873.06    32.41 o
      3277    1   5   1  10   911.59   873.06    32.41 o
      3278    1   5   0  14  1510.90  1511.19    57.84 o
      3279    2  -1   5  10   926.50   962.96    38.51 o
      3279    1   5  -1  10   926.50   962.96    38.51 o
      3280    2  -1   5   8   802.74   812.61    31.35 o
      3280    1   5  -1   8   802.74   812.61    31.35 o
      3281    2   0   6  14  1842.86  1550.97    94.40 o
      3281    1   6   0  14  1842.86  1550.97    94.40 o
      3282    2  -1   4   7   443.90   452.24    16.62 o
      3282    1   4  -1   7   443.90   452.24    16.62 o
      3283    2  -2   6  14  1948.17  1968.31    82.18 o
      3283    1   6  -2  14  1948.17  1968.31    82.18 o
      3284    2   0   4   9   560.22   569.57    34.16 o
      3285    2   0   6  12  1216.78  1036.59    94.04 o
      3285    1   6   0  12  1216.78  1036.59    94.04 o
      3286    2  -1   6  13  1362.20  1568.05    66.65 o
      3286    1   6  -1  13  1362.20  1568.05    66.65 o
      3287    2   1   6  13  1339.30  1215.29    55.54 o
      3287    1   6   1  13  1339.30  1215.29    55.54 o
      3288    1   5   0  10   664.52   711.83    42.44 o
      3289    2  -1   4   8   403.80   517.47    21.81 o
      3289    1   4  -1   8   403.80   517.47    21.81 o
      3290    2  -1   3  10   631.83   504.42    24.69 o
      3290    1   3  -1  10   631.83   504.42    24.69 o
      3291    2   0   8  14  2376.99  2572.56   115.46 o
      3291    1   8   0  14  2376.99  2572.56   115.46 o
      3292    2  -1   3   7   335.07   308.17    18.87 o
      3292    1   3  -1   7   335.07   308.17    18.87 o
      3293    2  -2   7  14  1807.85  1912.01   146.87 o
      3293    1   7  -2  14  1807.85  1912.01   146.87 o
      3294    1   7   0  12  1141.56  1275.00    72.08 o
      3295    2  -1   7  11  1140.27  1182.92    68.66 o
      3295    1   7  -1  11  1140.27  1182.92    68.66 o
      3296    2  -2   5  14   949.30   754.30    70.55 o
      3296    1   5  -2  14   949.30   754.30    70.55 o
      3297    2   0   8  20  3558.56  4362.06   320.18 o
      3297    1   8   0  20  3558.56  4362.06   320.18 o
      3298    2  -1   5  14   796.46   859.59    56.48 o
      3298    1   5  -1  14   796.46   859.59    56.48 o
      3299    2  -2   8  14  1687.98  1735.94   176.31 o
      3299    1   8  -2  14  1687.98  1735.94   176.31 o
      3300    2   0   4  15   575.66   445.82    56.84 o
      3301    2   1   6  19  1281.19  1240.87   120.68 o
      3301    1   6   1  19  1281.19  1240.87   120.68 o
      3302    2  -1   4   9   283.22   294.52    20.42 o
      3302    1   4  -1   9   283.22   294.52    20.42 o
      3303    2   1   7  15  1234.17  1054.05   120.34 o
      3303    1   7   1  15  1234.17  1054.05   120.34 o
      3304    2  -1   7  15  1242.95  1100.30   130.62 o
      3304    1   7  -1  15  1242.95  1100.30   130.62 o
      3305    2   0   6  20  1350.75  1390.99   110.09 o
      3305    1   6   0  20  1350.75  1390.99   110.09 o
      3306    2  -1   5  15   567.99   542.45    75.91 o
      3306    1   5  -1  15   567.99   542.45    75.91 o
      3307    2  -2   6  20  2397.22  2141.62   161.87 o
      3307    1   6  -2  20  2397.22  2141.62   161.87 o
      3308    2  -1   9  15  1737.76  2372.42   246.64 o
      3308    1   9  -1  15  1737.76  2372.42   246.64 o
      3309    2   1   7  17  1166.01  1058.95   138.04 o
      3309    1   7   1  17  1166.01  1058.95   138.04 o
      3310    2  -1   6  19  1291.32  1201.77   184.68 o
      3310    1   6  -1  19  1291.32  1201.77   184.68 o
      3311    2  -1   7  17  1167.34  1318.22   206.09 o
      3311    1   7  -1  17  1167.34  1318.22   206.09 o
      3312    2  -1   4  10   277.41   213.64    31.79 o
      3312    1   4  -1  10   277.41   213.64    31.79 o
      3313    2  -1   4  13   355.20   288.60    41.76 o
      3313    1   4  -1  13   355.20   288.60    41.76 o
      3314    1   7   0  16   952.01   965.39   108.37 o
      3315    2   0   6  13   509.82   494.27    68.39 o
      3316    2  -1   5  16   490.24   467.19    80.44 o
      3316    1   5  -1  16   490.24   467.19    80.44 o
      3317    2  -1   5  18   772.37   769.56   111.11 o
      3317    1   5  -1  18   772.37   769.56   111.11 o
      3318    2   2  10  20  2380.97  4161.89   274.99 o
      3318    1  10   2  20  2380.97  4161.89   274.99 o
      3319    2   0   6  11   315.04   300.43    56.71 o
      3320    2  -1   7  12   455.11   572.97    88.64 o
      3320    1   7  -1  12   455.11   572.97    88.64 o
      3321    2   1   7  14   525.56   524.09    93.62 o
      3321    1   7   1  14   525.56   524.09    93.62 o
      3322    2   0   4   7   140.90   163.99    22.05 o
      3323    2   0   8  26  2586.18  4598.42   487.99 o
      3323    1   8   0  26  2586.18  4598.42   487.99 o
      3324    2  -1   7  14   525.40   667.66   105.75 o
      3324    1   7  -1  14   525.40   667.66   105.75 o
      3325    2   0   2   5   115.95   111.88    12.58 o
      3326    2   0   8  22  1551.78  2161.18   224.94 o
      3326    1   8   0  22  1551.78  2161.18   224.94 o
      3327    2  -2   5  16   536.28   650.72    80.03 o
      3327    1   5  -2  16   536.28   650.72    80.03 o
      3328    1   5   0  16   329.03   354.86    77.41 o
      3329    2  -3   7  23  1678.47  2706.98   344.42 o
      3329    1   7  -3  23  1678.47  2706.98   344.42 o
      3330    2  -2   5  13   261.98   151.87    52.76 <
      3330    1   5  -2  13   261.98   151.87    52.76 <
      3331    1   7   0  18   689.88   793.01   154.72 o
      3332    2   0   2   7    83.45    86.43    13.30 o
      3333    2   0   8  16   597.90   678.62   162.60 o
      3333    1   8   0  16   597.90   678.62   162.60 o
      3334    1   3   0   6    78.40    69.73    13.04 o
      3335    2  -2  10  20  2391.31  4059.60   477.74 o
      3335    1  10  -2  20  2391.31  4059.60   477.74 o
      3336    2   0   4  10   130.87    92.93    32.63 <
      3336    1   4   0  10   130.87    92.93    32.63 <
      3337    2   1   5  13   152.78   159.14    41.56 o
      3337    1   5   1  13   152.78   159.14    41.56 o
      3338    2  -2   6  18   563.51   635.00    88.47 o
      3338    1   6  -2  18   563.51   635.00    88.47 o
      3339    2  -2   8  15   569.53   893.66   194.45 o
      3339    1   8  -2  15   569.53   893.66   194.45 o
      3340    2   0   4  11   128.57   117.33    18.16 o
      3341    2   1   7  13   331.84   343.78    79.35 o
      3341    1   7   1  13   331.84   343.78    79.35 o
      3342    2   0   8  28  1734.94  2958.93   609.28 o
      3342    1   8   0  28  1734.94  2958.93   609.28 o
      3343    2  -2   6  15   437.42   398.99    97.11 o
      3343    1   6  -2  15   437.42   398.99    97.11 o
      3344    2  -1   9  17   749.01  1201.75   154.39 o
      3344    1   9  -1  17   749.01  1201.75   154.39 o
      3345    2  -1   7  13   331.37   272.73    98.76 <
      3345    1   7  -1  13   331.37   272.73    98.76 <
      3346    2   0   6  19   477.40   222.31   111.57 <
      3347    2   1   7  16   408.03   410.65   111.92 o
      3347    1   7   1  16   408.03   410.65   111.92 o
      3348    2   0   8  18   614.12   995.43   152.12 o
      3348    1   8   0  18   614.12   995.43   152.12 o
      3349    1   3   0  10    59.14    59.59    17.73 o
      3350    2  -1   6  17   247.26   378.39   124.76 o
      3350    1   6  -1  17   247.26   378.39   124.76 o
      3351    2   2  10  22  1284.01  2206.14   385.18 o
      3351    1  10   2  22  1284.01  2206.14   385.18 o
      3352    2  -1   5  13   152.36   125.49    57.68 <
      3352    1   5  -1  13   152.36   125.49    57.68 <
      3353    2   1   7  23   860.83  1018.09   265.77 o
      3353    1   7   1  23   860.83  1018.09   265.77 o
      3354    2  -3   7  21  1107.71  1571.16   257.44 o
      3354    1   7  -3  21  1107.71  1571.16   257.44 o
      3355    2   1   6  23   554.33   492.71   187.73 <
      3355    1   6   1  23   554.33   492.71   187.73 <
      3356    2  -1   7  23   861.51  1487.27   296.75 o
      3356    1   7  -1  23   861.51  1487.27   296.75 o
      3357    2  -2   8  20   955.33  1175.37   184.10 o
      3357    1   8  -2  20   955.33  1175.37   184.10 o
      3358    2  -1   7  16   409.00   545.14   134.74 o
      3358    1   7  -1  16   409.00   545.14   134.74 o
      3359    2   1   9  17   748.53  1198.20   198.81 o
      3359    1   9   1  17   748.53  1198.20   198.81 o
      3360    2  -1   7  18   264.42   420.57   156.76 <
      3360    1   7  -1  18   264.42   420.57   156.76 <
      3361    2  -2   7  20   740.15  1052.06   259.83 o
      3361    1   7  -2  20   740.15  1052.06   259.83 o
      3362    2   1   6  22   337.28   354.99   133.77 <
      3362    1   6   1  22   337.28   354.99   133.77 <
      3363    2  -1   6  10   122.81   185.79    44.54 o
      3363    1   6  -1  10   122.81   185.79    44.54 o
      3364    2   1   6  17   247.23   343.63   102.70 o
      3364    1   6   1  17   247.23   343.63   102.70 o
      3365    2  -2   6  17   206.40   248.31   116.12 <
      3365    1   6  -2  17   206.40   248.31   116.12 <
      3366    2  -1   8  13   206.72   213.52   131.85 <
      3366    1   8  -1  13   206.72   213.52   131.85 <
      3367    2   0   6  18   304.08   254.52   110.65 <
      3367    1   6   0  18   304.08   254.52   110.65 <
      3368    2  -1   9  21   821.87  1317.08   363.94 o
      3368    1   9  -1  21   821.87  1317.08   363.94 o
      3369    2  -1   6  16   189.59   155.92    93.10 <
      3369    1   6  -1  16   189.59   155.92    93.10 <
      3370    2  -2   9  18   648.00   734.41   244.05 o
      3370    1   9  -2  18   648.00   734.41   244.05 o
      3371    2   1   9  21   819.99  1165.96   346.13 o
      3371    1   9   1  21   819.99  1165.96   346.13 o
      3372    2   1   6  16   189.96   130.06    63.37 <
      3372    1   6   1  16   189.96   130.06    63.37 <
      3373    2  -1   8  14   181.72   147.64   128.05 <
      3373    1   8  -1  14   181.72   147.64   128.05 <
      3374    2  -2  10  16   721.32  1217.82   324.53 o
      3374    1  10  -2  16   721.32  1217.82   324.53 o
      3375    2   0   8  15   243.93   240.25   117.54 <
      3376    2   1   6  20   183.77   221.33   108.20 <
      3376    1   6   1  20   183.77   221.33   108.20 <
      3377    2  -2   8  18   319.82   545.19   210.91 <
      3377    1   8  -2  18   319.82   545.19   210.91 <
      3378    2  -1   8  19   386.76   338.19   203.04 <
      3378    1   8  -1  19   386.76   338.19   203.04 <
      3379    2   1   6  11    78.70    70.36    38.88 <
      3379    1   6   1  11    78.70    70.36    38.88 <
      3380    2  -2   6  19   172.59   190.36   127.18 <
      3380    1   6  -2  19   172.59   190.36   127.18 <
      3381    1   9   0  20   435.11   795.99   302.12 <
      3382    2  -1   6  12    87.93   136.33    58.90 <
      3382    1   6  -1  12    87.93   136.33    58.90 <
      3383    2  -2   6  22   568.42   509.49   198.98 <
      3383    1   6  -2  22   568.42   509.49   198.98 <
      3384    2   1   8  19   386.29   632.41   187.42 o
      3384    1   8   1  19   386.29   632.41   187.42 o
      3385    2  -2   6  13   108.89   170.74    79.41 <
      3385    1   6  -2  13   108.89   170.74    79.41 <
      3386    2  -2   9  16   321.72   331.38   195.00 <
      3386    1   9  -2  16   321.72   331.38   195.00 <
      3387    2   0  10  24   775.08  1103.66   486.38 <
      3387    1  10   0  24   775.08  1103.66   486.38 <
      3388    2   0   8  24   594.21   851.13   386.03 <
      3388    1   8   0  24   594.21   851.13   386.03 <
      3389    1   9   0  16   452.08   405.98   170.96 <
      3390    2  -3   6  21   298.09   194.93   171.67 <
      3390    1   6  -3  21   298.09   194.93   171.67 <
      3391    2   0  10  18   424.20  1320.71   315.41 o
      3391    1  10   0  18   424.20  1320.71   315.41 o
      3392    2   1   9  23   650.01  1063.04   332.38 o
      3392    1   9   1  23   650.01  1063.04   332.38 o
      3393    2   1   8  15   251.18   326.34   117.70 <
      3393    1   8   1  15   251.18   326.34   117.70 <
      3394    2  -3   7  20   134.40   345.11   189.33 <
      3394    1   7  -3  20   134.40   345.11   189.33 <
      3395    2  -3   9  21   777.14  1294.44   349.12 o
      3395    1   9  -3  21   777.14  1294.44   349.12 o
      3396    2   1   8  25   425.13   500.09   312.27 <
      3396    1   8   1  25   425.13   500.09   312.27 <
      3397    2  -3   8  19   630.27   982.29   252.21 o
      3397    1   8  -3  19   630.27   982.29   252.21 o
      3398    2   1  11  21   859.43  1566.45   471.73 o
      3398    1  11   1  21   859.43  1566.45   471.73 o
      3399    2  -2  10  18   356.40   511.33   301.11 <
      3399    1  10  -2  18   356.40   511.33   301.11 <
      3400    2  -1   7  21   317.83   370.07   196.66 <
      3400    1   7  -1  21   317.83   370.07   196.66 <
      3401    2   0  10  20   745.04  1016.47   375.72 <
      3401    1  10   0  20   745.04  1016.47   375.72 <
      3402    2  -1   9  23   650.44   928.17   426.22 <
      3402    1   9  -1  23   650.44   928.17   426.22 <
      3403    1   7   0  22   199.65   345.21   197.20 <
      3404    2  -3   7  25   616.97  1121.95   388.40 <
      3404    1   7  -3  25   616.97  1121.95   388.40 <
      3405    2   1   8  18    92.72   263.27   142.35 <
      3405    1   8   1  18    92.72   263.27   142.35 <
      3406    1   1   0   2    15.02    17.36     7.41 <
      3407    2  -2   2   6 11950.20 10144.90    54.70 o
      3407    1   2  -2   6 11950.20 10144.90    54.70 o
      3408    2  -2   4   6  3855.36  4093.49    50.09 o
      3408    1   4  -2   6  3855.36  4093.49    50.09 o
      3409    2  -2   3   4  1429.37  1492.43    20.87 o
      3409    1   3  -2   4  1429.37  1492.43    20.87 o
      3410    2  -3   4   7  2272.66  2353.86    47.14 o
      3410    1   4  -3   7  2272.66  2353.86    47.14 o
[truncated: 293,324 more chars]
