# Supplementary material for: In situ strain tuning of the metal-insulator-transition of Ca2RuO4 in angle-resolved photoemission experiments
Source: Nat Commun. 2018 Oct 31;9:4535. doi: 10.1038/s41467-018-06945-0 (PMC6208396; doi:10.1038/s41467-018-06945-0)
Supplement: Supplementary file 5 — Supplementary Data 2 [file 41467_2018_6945_MOESM5_ESM.cif]

#=======================================================================
data_global
#=======================================================================

_audit_creation_method                   'Jana2006 Version : 21/02/2018'


# 1. PROCESSING SUMMARY (IUCr Office Use Only)

_journal_date_recd_electronic            ?
_journal_date_to_coeditor                ?
_journal_date_from_coeditor              ?
_journal_date_accepted                   ?
_journal_date_printers_first             ?
_journal_date_printers_final             ?
_journal_date_proofs_out                 ?
_journal_date_proofs_in                  ?
_journal_coeditor_name                   ?
_journal_coeditor_code                   ?
_journal_coeditor_notes
; ?
;
_journal_techeditor_code                 ?
_journal_paper_category                  ?
_journal_techeditor_notes
; ?
;
_journal_coden_ASTM                      ?
_journal_name_full                       ?
_journal_year                            ?
_journal_volume                          ?
_journal_issue                           ?
_journal_page_first                      ?
_journal_page_last                       ?
_journal_suppl_publ_number               ?
_journal_suppl_publ_pages                ?

#=======================================================================

# 2. SUBMISSION DETAILS

_publ_contact_author_name                'Sara Riccò'
_publ_contact_author_address
; ?
;
_publ_contact_author_email               Sara.Ricco@unige.ch
_publ_contact_author_fax                 ?
_publ_contact_author_phone               +41 223793487

_publ_requested_journal                  
_publ_requested_category                 ?

_publ_contact_letter
; ?
;

#=======================================================================

# 3. TITLE AND AUTHOR LIST

_publ_section_title
; In-situ strain-tuning of the metal-insulator transition of Ca2RuO4 in angle-resolved 
  photoemission experiments
;
_publ_section_title_footnote
; ?
;
loop_
  _publ_author_name
 _publ_author_address
'Riccò, Sara'
;     Department of Quantum Matter Physics
	  University of Geneva
	  24 Quai Ernest-Ansermet
	  1211 Geneva 4
	  Switzerland
;
'Kim, Minjae'
;     Centre de Physique Théorique
      Ecole Polytechnique
      CNRS, Universite Paris-Saclay
      91128 Palaiseau
      France
;
      College de France
      11 place Marcelin Berthelot
      75005 Paris
      France
;
'Tamai, Anna'
;     Department of Quantum Matter Physics
	  University of Geneva
	  24 Quai Ernest-Ansermet
	  1211 Geneva 4
	  Switzerland
;
'McKeown Walker, Siobhan'
;     Department of Quantum Matter Physics
	  University of Geneva
	  24 Quai Ernest-Ansermet
	  1211 Geneva 4
	  Switzerland
;
'Bruno, Flavio Yair'
;     Department of Quantum Matter Physics
	  University of Geneva
	  24 Quai Ernest-Ansermet
	  1211 Geneva 4
	  Switzerland
;
'Cucchi, Irène'
;     Department of Quantum Matter Physics
	  University of Geneva
	  24 Quai Ernest-Ansermet
	  1211 Geneva 4
	  Switzerland
;
'Cappelli, Edoardo'
;     Department of Quantum Matter Physics
	  University of Geneva
	  24 Quai Ernest-Ansermet
	  1211 Geneva 4
	  Switzerland
;
'Besnard, Céline'
;     Department of Quantum Matter Physics
	  University of Geneva
	  24 Quai Ernest-Ansermet
	  1211 Geneva 4
	  Switzerland
;
'Kim, Timur K.'
;     Diamond Light Source
	  Harwell Campus
	  Didcot
	  United Kingdom
;
'Dudin, Pavel'
;     Diamond Light Source
	  Harwell Campus
	  Didcot
	  United Kingdom
;
'Hoesch, Moritz'
;     Diamond Light Source
	  Harwell Campus
	  Didcot
	  United Kingdom
;
    'Gutmann, Matthias J.'
;     ISIS Facility
      Rutherford Appleton Laboratory
      Chilton, Didcot
      Oxon, OX11 0QX
      United Kingdom
;
'Georges, Antoine'
;     Centre de Physique Théorique
      Ecole Polytechnique
      CNRS, Universite Paris-Saclay
      91128 Palaiseau
      France
;
      College de France
      11 place Marcelin Berthelot
      75005 Paris
      France
;     Department of Quantum Matter Physics
	  University of Geneva
	  24 Quai Ernest-Ansermet
	  1211 Geneva 4
	  Switzerland
;
'Perry, Robin S.'
;     London Centre for Nanotechnology and UCL Centre for Materials Discovery
      University College London
      London WC1E 6BT
      United Kingdom
;
'Baumberger, Felix'
;     Department of Quantum Matter Physics
	  University of Geneva
	  24 Quai Ernest-Ansermet
	  1211 Geneva 4
	  Switzerland
;   
	  Swiss Light Source
	  Paul Scherrer Institut
	  CH-5232 Villigen PSI
	  Switzerland   
;

#=======================================================================

# 4. TEXT

_publ_section_synopsis
; ?
;
_publ_section_abstract
; ?
;
_publ_section_comment
; ?
;
_publ_section_introduction
; ?
;
_publ_section_experimental
; ?
;
_publ_section_exptl_prep
; ?
;
_publ_section_exptl_refinement
; ?
;
_publ_section_exptl_solution
; ?
;
_publ_section_discussion
; ?
;
_publ_section_acknowledgements
; ?
;
_publ_section_references
;
Petricek, V., Dusek, M. & Palatinus L. (2014). Z. Kristallogr. 229(5), 345-352.

Palatinus L. & Chapuis G. (2007). J. Appl. Cryst. 40, 786-790.

# enable this reference if Diamond ver. 2 was used for visualization
#Brandenburg, K. (1999). DIAMOND. Version. 2.1c.
#Crystal Impact GbR, Bonn, Germany.

# enable this reference if Diamond ver. 3 was used for visualization
#Brandenburg, K. & Putz, H. (2005). DIAMOND Version 3.
#Crystal Impact GbR, Postfach 1251, D-53002 Bonn, Germany.

# enable this reference if SIR97 was used for solving of the structure
#Altomare, A., Burla, M. C., Camalli, M., Cascarano, G., Giacovazzo, C.,
#Guagliardi, A., Moliterni, A. G. G., Polidori, G., Spagna, R. (1997).
#SIR97. A Package for Crystal Structure Solution by Direct Methods
#and Refinement, Bari, Rome, Italy.

# use this reference if SIR2002 was used for solving of the structure
#Burla, M.C., Camalli, M., Carrozzini, B., Cascarano, G., Giacovazzo, C.,
#Polidori, G., Spagna, R.
#SIR2002: the program, J. Appl. Cryst, (2003). 36, 1103


# use this reference if SIR2011 was used for solving of the structure
#Burla, M.C., Caliandro, R., Camalli, M., Carrozzini, B., Cascarano,
#G.L., Giacovazzo, C., Mallamo. M., Mazzone, A., Polidori, G., Spagna, R.
#SIR2011: a new package for crystal structure determination and refinement,
#J.Appl.Cryst. (2012) 45, 357-361

# enable this reference if bond valences were calculated
#Brown, I. D. (1996). J. Appl. Cryst. 29, 479-480.

# enable this reference if Xshape wase used for crystal shape refinement
#Stoe & Cie (1998). X-SHAPE. Stoe & Cie, Darmstadt, Germany.


# enable this reference if Flack coefficient was refined
#Flack, H. D. (1983). Acta Cryst. A39, 876-881.
;
_publ_section_figure_captions
; ?
;
_publ_section_table_legends
; ?
;

#=======================================================================
data_I
#=======================================================================

# 5. CHEMICAL DATA

_chemical_name_systematic
; ?
;
_chemical_name_common                    ?
_chemical_formula_moiety                 ?
_chemical_formula_structural             ?
_chemical_formula_analytical             ?
_chemical_formula_iupac                  ?
_chemical_formula_sum                    'Ca1.93 La0.07 O4 Ru1'
_chemical_formula_weight                 252.2
_chemical_melting_point                  ?
_chemical_compound_source                ?
_chemical_absolute_configuration         .

#=======================================================================

# 6. CRYSTAL DATA

_symmetry_cell_setting                   orthorhombic
_symmetry_space_group_name_H-M           'P b c a'
_symmetry_space_group_name_Hall          '-P -2xab;-2ybc;-2zac'
_symmetry_Int_Tables_number              61

loop_
 _space_group_symop_id
 _space_group_symop_operation_xyz
 1   x,y,z
 2   -x+1/2,-y,z+1/2
 3   -x,y+1/2,-z+1/2
 4   x+1/2,-y+1/2,-z
 5   -x,-y,-z
 6   x+1/2,y,-z+1/2
 7   x,-y+1/2,z+1/2
 8   -x+1/2,y+1/2,z

_cell_length_a                           5.3857(19)
_cell_length_b                           5.512(2)
_cell_length_c                           11.957(5)
_cell_angle_alpha                        90
_cell_angle_beta                         90
_cell_angle_gamma                        90
_cell_volume                             354.9(2)

loop_
 _twin_individual_id
 _twin_individual_mass_fraction_refined
 _twin_individual_twin_matrix_11
 _twin_individual_twin_matrix_12
 _twin_individual_twin_matrix_13
 _twin_individual_twin_matrix_21
 _twin_individual_twin_matrix_22
 _twin_individual_twin_matrix_23
 _twin_individual_twin_matrix_31
 _twin_individual_twin_matrix_32
 _twin_individual_twin_matrix_33
 ? ? ? ? ? ? ? ? ? ? ?

_cell_formula_units_Z                    4

_cell_measurement_reflns_used            330
_cell_measurement_theta_min              ?
_cell_measurement_theta_max              ?
_cell_measurement_temperature            10
_cell_special_details
; ?
;

_exptl_crystal_density_diffrn            4.7191
_exptl_crystal_density_meas              ?
_exptl_crystal_density_method            ?
_exptl_crystal_F_000                     159.559

_exptl_absorpt_coefficient_mu            0
_exptl_crystal_description               ?
_exptl_crystal_size_max                  ?
_exptl_crystal_size_mid                  ?
_exptl_crystal_size_min                  ?
_exptl_crystal_size_rad                  ?
_exptl_crystal_colour                    ?
_exptl_absorpt_correction_type           ?
_exptl_absorpt_process_details           ?
_exptl_absorpt_correction_T_min          ?
_exptl_absorpt_correction_T_max          ?
loop_
 _exptl_crystal_face_index_h
 _exptl_crystal_face_index_k
 _exptl_crystal_face_index_l
 _exptl_crystal_face_perp_dist
 ? ? ? ?

#=======================================================================

# 7. EXPERIMENTAL DATA

_exptl_special_details                   
_exptl_special_details                   
;
 For peak integration a local UB matrix refined for each frame,
using approximately 30 reflections from each of the 11 detectors.
Hence _cell_measurement_reflns_used      330
For final cell dimensions a weighted average of all local
cells was calculated
Because of the nature of the experiment, it is not possible to give values of
theta_min and theta_max for the cell determination.
The same applies for the wavelength used for the experiment.
The range of wavelengths used was 0.23-8.8 Angstroms,
BUT the bulk of the diffraction information is obtained from
wavelengths in the range 0.7-2.5 Angstroms.
The data collection procedures on the SXD instrument used
for the single crystal neutron data collection are most
recently summarised in the Appendix to the following paper
     Wilson, C.C. (1997).  J. Mol. Struct. 405, 207-217.
;
_diffrn_ambient_temperature              10
_diffrn_source                           ?
_diffrn_source_power                     ?
_diffrn_source_voltage                   ?
_diffrn_source_current                   ?
_diffrn_radiation_type                   neutron
_diffrn_radiation_source                 'ISIS spallation source'
_diffrn_radiation_wavelength             0.23 - 8.8
_diffrn_radiation_monochromator          ?
_diffrn_measurement_device               ?
_diffrn_measurement_device_type          SXD
_diffrn_detector                         ?
_diffrn_detector_area_resol_mean         ?
_diffrn_measurement_method               time-of-flight LAUE diffraction
_diffrn_measurement_specimen_support     ?

_diffrn_reflns_number                    4459
_diffrn_reflns_theta_min                 2.25
_diffrn_reflns_theta_max                 76.85
_diffrn_reflns_theta_full                10.83
_diffrn_measured_fraction_theta_max      0.05
_diffrn_measured_fraction_theta_full     0.67
_diffrn_reflns_av_R_equivalents          ?
_diffrn_reflns_av_unetI/netI             0.1749
_diffrn_reflns_limit_h_min               -17
_diffrn_reflns_limit_h_max               13
_diffrn_reflns_limit_k_min               -18
_diffrn_reflns_limit_k_max               15
_diffrn_reflns_limit_l_min               -43
_diffrn_reflns_limit_l_max               38
_diffrn_reflns_reduction_process         ?

_diffrn_standards_number                 ?
_diffrn_standards_interval_count         ?
_diffrn_standards_interval_time          ?
_diffrn_standards_decay_%                ?
loop_
_diffrn_standard_refln_index_h
_diffrn_standard_refln_index_k
_diffrn_standard_refln_index_l
  ? ? ?

_diffrn_radiation_probe                  neutron

#=======================================================================

# 8. REFINEMENT DATA

_refine_special_details
; The variable wavelength nature of the data collection
 procedure means that sensible values of
 _diffrn_reflns_theta_min & _diffrn_reflns_theta_max
 cannot be given instead the following limits are given
 _diffrn_reflns_sin(theta)/lambda_min      0.05
 _diffrn_reflns_sin(theta)/lambda_max      1.31
 _refine_diff_density_max/min is given in Fermi per per angstrom cubed not
 electons per angstrom cubed. Another way to consider the _refine_diff_density_
 is as a percentage of the diffracted intensity of a given atom:
 _refine_diff_density_max =  5% of Carbon
 _refine_diff_density_min = -4% of Carbon
 Refinement of F^2^ against ALL reflections.  The weighted R-factor wR and
 goodness of fit S are based on F^2^, conventional R-factors R are based
 on F, with F set to zero for negative F^2^. The threshold expression of
 F^2^ > 2sigma(F^2^) is used only for calculating R-factors(gt) etc. and is
 not relevant to the choice of reflections for refinement.  R-factors based
 on F^2^ are statistically about twice as large as those based on F, and R-
 factors based on ALL data will be even larger.
;

_reflns_number_total                     4455
_reflns_number_gt                        3475
_reflns_threshold_expression             'I>3\s(I)'

_refine_ls_structure_factor_coef         Fsqd
_refine_ls_R_factor_gt                   0.0769
_refine_ls_wR_factor_gt                  0.1477
_refine_ls_R_factor_all                  0.0973
_refine_ls_wR_factor_ref                 0.1517
_refine_ls_goodness_of_fit_ref           2.16
_refine_ls_goodness_of_fit_gt            2.38
_refine_ls_restrained_S_gt               ?
_refine_ls_restrained_S_all              ?
_refine_ls_number_reflns                 4455
_refine_ls_number_parameters             40
_refine_ls_number_restraints             0
_refine_ls_number_constraints            9
_refine_ls_weighting_scheme              sigma
_refine_ls_weighting_details             'w=1/(\s^2^(I)+0.0004I^2^)'
_refine_ls_hydrogen_treatment            ?
_refine_ls_shift/su_max                  0.0481
_refine_ls_shift/su_mean                 0.0093
_refine_diff_density_max                 ?
_refine_diff_density_min                 ?
_refine_ls_extinction_method
 'B-C type 1 Gaussian isotropic (Becker & Coppens, 1974)'
_refine_ls_extinction_coef               1.69(7)
_refine_ls_extinction_expression         ?
_refine_ls_abs_structure_details         ?
_refine_ls_abs_structure_Flack           ?
_refine_ls_abs_structure_Rogers          ?

loop_
 _atom_type_symbol
 _atom_type_scat_length_neutron
 _atom_type_scat_source
 Ca    4.700 International_Tables_Vol_C
 La    8.240 International_Tables_Vol_C
 Ru    7.030 International_Tables_Vol_C
 O     5.803 International_Tables_Vol_C

_computing_data_collection               'SXD-2001 (Gutmann, 2005)'
_computing_cell_refinement               'SXD-2001 (Gutmann, 2005)'
_computing_data_reduction                'SXD-2001 (Gutmann, 2005)'
_computing_structure_solution            ?
_computing_structure_refinement          ?
_computing_molecular_graphics            ?
_computing_publication_material          ?

loop_
 _restr_distance_atom_site_label_1
 _restr_distance_site_symmetry_1
 _restr_distance_atom_site_label_2
 _restr_distance_site_symmetry_2
 _restr_distance_target
 _restr_distance_target_weight_param
 ? ? ? ? ? ?

loop_
 _restr_angle_atom_site_label_1
 _restr_angle_site_symmetry_1
 _restr_angle_atom_site_label_2
 _restr_angle_site_symmetry_2
 _restr_angle_atom_site_label_3
 _restr_angle_site_symmetry_3
 _restr_angle_target
 _restr_angle_target_weight_param
 ? ? ? ? ? ? ? ?

loop_
 _restr_torsion_atom_site_label_1
 _restr_torsion_site_symmetry_1
 _restr_torsion_atom_site_label_2
 _restr_torsion_site_symmetry_2
 _restr_torsion_atom_site_label_3
 _restr_torsion_site_symmetry_3
 _restr_torsion_atom_site_label_4
 _restr_torsion_site_symmetry_4
 _restr_torsion_angle_target
 _restr_torsion_weight_param
 ? ? ? ? ? ? ? ? ? ?

loop_
 _restr_equal_distance_atom_site_label_1
 _restr_equal_distance_site_symmetry_1
 _restr_equal_distance_atom_site_label_2
 _restr_equal_distance_site_symmetry_2
 _restr_equal_distance_class_class_id
 _restr_equal_distance_class_target_weight_param
 ? ? ? ? ? ?

loop_
 _restr_equal_angle_atom_site_label_1
 _restr_equal_angle_site_symmetry_1
 _restr_equal_angle_atom_site_label_2
 _restr_equal_angle_site_symmetry_2
 _restr_equal_angle_atom_site_label_3
 _restr_equal_angle_site_symmetry_3
 _restr_equal_angle_class_class_id
 _restr_equal_angle_class_target_weight_param
 ? ? ? ? ? ? ? ?

loop_
 _restr_equal_torsion_atom_site_label_1
 _restr_equal_torsion_site_symmetry_1
 _restr_equal_torsion_atom_site_label_2
 _restr_equal_torsion_site_symmetry_2
 _restr_equal_torsion_atom_site_label_3
 _restr_equal_torsion_site_symmetry_3
 _restr_equal_torsion_atom_site_label_4
 _restr_equal_torsion_site_symmetry_4
 _restr_equal_torsion_class_class_id
 _restr_equal_torsion_class_target_weight_param
 ? ? ? ? ? ? ? ? ? ?


#=======================================================================

# 9. ATOMIC COORDINATES AND DISPLACEMENT PARAMETERS

loop_
 _atom_site_label
 _atom_site_type_symbol
 _atom_site_fract_x
 _atom_site_fract_y
 _atom_site_fract_z
 _atom_site_adp_type
 _atom_site_U_iso_or_equiv
 _atom_site_site_symmetry_multiplicity
 _atom_site_occupancy
 _atom_site_calc_flag
 _atom_site_refinement_flags
 _atom_site_disorder_assembly
 _atom_site_disorder_group
  Ru Ru 0.5 0 0 Uani 0.00199(18) 4 1 d . . .
  O2 O 0.30422(15) 0.30095(16) 0.02429(7) Uani 0.00473(17) 8 1 d . . .
  O3 O 0.56000(15) -0.01992(17) 0.16534(6) Uani 0.00547(19) 8 1 d . . .
  Ca Ca 0.49229(19) 0.04755(18) 0.35124(7) Uani 0.0040(2) 8 0.965 d . . .
  La La 0.49229(19) 0.04755(18) 0.35124(7) Uani 0.0040(2) 8 0.035 d . . .

loop_
 _atom_site_aniso_label
 _atom_site_aniso_type_symbol
 _atom_site_aniso_U_11
 _atom_site_aniso_U_22
 _atom_site_aniso_U_33
 _atom_site_aniso_U_12
 _atom_site_aniso_U_13
 _atom_site_aniso_U_23
 Ru Ru 0.0020(3) 0.0019(3) 0.0021(3) -0.0001(4) 0.0006(3) -0.0004(2)
 O2 O 0.0038(3) 0.0044(3) 0.0060(3) 0.0009(3) 0.0000(3) -0.0006(3)
 O3 O 0.0058(3) 0.0073(4) 0.0033(3) -0.0003(3) -0.0002(2) 0.0003(3)
 Ca Ca 0.0039(4) 0.0057(4) 0.0025(3) -0.0003(3) -0.0004(3) -0.0001(3)
 La La 0.0039(4) 0.0057(4) 0.0025(3) -0.0003(3) -0.0004(3) -0.0001(3)

loop_
 _jana_atom_site_ADP_C_label
 _jana_atom_site_ADP_C_type_symbol
 _jana_atom_site_ADP_C_111
 _jana_atom_site_ADP_C_112
 _jana_atom_site_ADP_C_113
 _jana_atom_site_ADP_C_122
 _jana_atom_site_ADP_C_123
 _jana_atom_site_ADP_C_133
 _jana_atom_site_ADP_C_222
 _jana_atom_site_ADP_C_223
 _jana_atom_site_ADP_C_233
 _jana_atom_site_ADP_C_333
 ? ? ? ? ? ? ? ? ? ? ? ?

loop_
 _jana_atom_site_ADP_D_label
 _jana_atom_site_ADP_D_type_symbol
 _jana_atom_site_ADP_D_1111
 _jana_atom_site_ADP_D_1112
 _jana_atom_site_ADP_D_1113
 _jana_atom_site_ADP_D_1122
 _jana_atom_site_ADP_D_1123
 _jana_atom_site_ADP_D_1133
 _jana_atom_site_ADP_D_1222
 _jana_atom_site_ADP_D_1223
 _jana_atom_site_ADP_D_1233
 _jana_atom_site_ADP_D_1333
 _jana_atom_site_ADP_D_2222
 _jana_atom_site_ADP_D_2223
 _jana_atom_site_ADP_D_2233
 _jana_atom_site_ADP_D_2333
 _jana_atom_site_ADP_D_3333
 ? ? ? ? ? ? ? ? ? ? ? ? ? ? ? ? ?

loop_
 _jana_atom_site_ADP_E_label
 _jana_atom_site_ADP_E_type_symbol
 _jana_atom_site_ADP_E_11111
 _jana_atom_site_ADP_E_11112
 _jana_atom_site_ADP_E_11113
 _jana_atom_site_ADP_E_11122
 _jana_atom_site_ADP_E_11123
 _jana_atom_site_ADP_E_11133
 _jana_atom_site_ADP_E_11222
 _jana_atom_site_ADP_E_11223
 _jana_atom_site_ADP_E_11233
 _jana_atom_site_ADP_E_11333
 _jana_atom_site_ADP_E_12222
 _jana_atom_site_ADP_E_12223
 _jana_atom_site_ADP_E_12233
 _jana_atom_site_ADP_E_12333
 _jana_atom_site_ADP_E_13333
 _jana_atom_site_ADP_E_22222
 _jana_atom_site_ADP_E_22223
 _jana_atom_site_ADP_E_22233
 _jana_atom_site_ADP_E_22333
 _jana_atom_site_ADP_E_23333
 _jana_atom_site_ADP_E_33333
 ? ? ? ? ? ? ? ? ? ? ? ? ? ? ? ? ? ? ? ? ? ? ?

loop_
 _jana_atom_site_ADP_F_label
 _jana_atom_site_ADP_F_type_symbol
 _jana_atom_site_ADP_F_111111
 _jana_atom_site_ADP_F_111112
 _jana_atom_site_ADP_F_111113
 _jana_atom_site_ADP_F_111122
 _jana_atom_site_ADP_F_111123
 _jana_atom_site_ADP_F_111133
 _jana_atom_site_ADP_F_111222
 _jana_atom_site_ADP_F_111223
 _jana_atom_site_ADP_F_111233
 _jana_atom_site_ADP_F_111333
 _jana_atom_site_ADP_F_112222
 _jana_atom_site_ADP_F_112223
 _jana_atom_site_ADP_F_112233
 _jana_atom_site_ADP_F_112333
 _jana_atom_site_ADP_F_113333
 _jana_atom_site_ADP_F_122222
 _jana_atom_site_ADP_F_122223
 _jana_atom_site_ADP_F_122233
 _jana_atom_site_ADP_F_122333
 _jana_atom_site_ADP_F_123333
 _jana_atom_site_ADP_F_133333
 _jana_atom_site_ADP_F_222222
 _jana_atom_site_ADP_F_222223
 _jana_atom_site_ADP_F_222233
 _jana_atom_site_ADP_F_222333
 _jana_atom_site_ADP_F_223333
 _jana_atom_site_ADP_F_233333
 _jana_atom_site_ADP_F_333333
 ? ? ? ? ? ? ? ? ? ? ? ? ? ? ? ? ? ? ? ? ? ? ? ? ? ? ? ? ? ?


#=======================================================================

# 10. MOLECULAR GEOMETRY


loop_
 _geom_bond_atom_site_label_1
 _geom_bond_atom_site_label_2
 _geom_bond_site_symmetry_1
 _geom_bond_site_symmetry_2
 _geom_bond_distance
 _geom_bond_publ_flag
 ? ? ? ? ? ?

loop_
 _geom_angle_atom_site_label_1
 _geom_angle_atom_site_label_2
 _geom_angle_atom_site_label_3
 _geom_angle_site_symmetry_1
 _geom_angle_site_symmetry_2
 _geom_angle_site_symmetry_3
 _geom_angle
 _geom_angle_publ_flag
 ? ? ? ? ? ? ? ?

loop_
 _geom_torsion_atom_site_label_1
 _geom_torsion_atom_site_label_2
 _geom_torsion_atom_site_label_3
 _geom_torsion_atom_site_label_4
 _geom_torsion_site_symmetry_1
 _geom_torsion_site_symmetry_2
 _geom_torsion_site_symmetry_3
 _geom_torsion_site_symmetry_4
 _geom_torsion
 _geom_torsion_publ_flag
 ? ? ? ? ? ? ? ? ? ?

loop_
 _geom_hbond_atom_site_label_D
 _geom_hbond_atom_site_label_H
 _geom_hbond_atom_site_label_A
 _geom_hbond_site_symmetry_D
 _geom_hbond_site_symmetry_H
 _geom_hbond_site_symmetry_A
 _geom_hbond_distance_DH
 _geom_hbond_distance_HA
 _geom_hbond_distance_DA
 _geom_hbond_angle_DHA
 _geom_hbond_publ_flag
 ? ? ? ? ? ? ? ? ? ? ?


#=======================================================================

# 11. STRUCTURE-FACTOR LIST

loop_
 _refln_index_h
 _refln_index_k
 _refln_index_l
 _refln_F_squared_calc
 _refln_F_squared_meas
 _refln_F_squared_sigma
 _refln_observed_status
   2   2 -12  3134.69  3440.45   106.77 o
   3   1 -11  3089.82  3169.66    72.61 o
   1   1  -5  2046.30  1733.24    30.67 o
   3   2 -10  2185.77  2458.74    56.78 o
   3   3 -11  2540.90  2603.30    79.91 o
   3   1  -8  1994.28  2207.45    52.85 o
   2   2  -9  1278.45  1363.15    49.46 o
   2   2  -8  1152.73  1017.54    31.98 o
   4   3 -13  3511.35  3686.28   171.22 o
   3   3 -17  5157.49  5002.63   192.16 o
   2   1  -7  1040.74  1180.82    36.07 o
   4   2 -14  2720.32  2836.31   132.23 o
   3   3 -12  2005.98  2014.04    97.26 o
   3   1 -10  1069.20  1158.70    64.00 o
   4   2 -12  1345.97  1563.79    83.10 o
   5   1 -17  3568.28  3622.55   223.86 o
   3   1  -9   878.40   884.29    49.57 o
   3   1 -14  1115.39  1114.65    90.19 o
   2   1  -6   434.69   489.40    20.44 o
   6   2 -20  4207.01  4300.61   324.26 o
   1   1  -4   362.81   375.75    17.79 o
   1   1  -6   340.89   360.49    20.87 o
   3   2  -8   435.95   527.62    40.84 o
   3   2 -12   558.35   475.53    72.48 o
   4   1 -17  1558.82  1378.75   120.56 o
   2   2  -7   265.25   262.78    26.60 o
   3   3 -13   703.47   708.76    86.38 o
   2   2 -15   986.79   949.57    86.03 o
   3   2 -16  1114.43  1124.45   102.99 o
   4   4 -14  1096.58  1135.64   132.57 o
   4   2 -20  2936.67  2865.38   337.65 o
   2   2 -14   717.13   715.70    69.52 o
   3   3 -19  2193.54  2195.07   254.98 o
   2   2 -10   359.16   349.92    43.44 o
   4   1 -13   602.95   530.90    69.46 o
   2   1  -5   300.20   263.19    17.46 o
   3   3 -23  4030.32  3652.83   323.44 o
   4   4 -15  1155.32  1067.59   181.95 o
   7   3 -17  2136.12  4013.94   344.20 o
   1   1  -7   178.89   196.43    19.36 o
   5   3 -14   662.38   519.09   201.69 <
   4   1 -18  1072.93   621.13   125.92 o
   5   5 -17  2574.42  2433.40   292.27 o
   3   1 -12   445.02   513.82    56.46 o
   2   1 -11   245.78   288.48    36.16 o
   3   3 -15   609.83   631.55   128.40 o
   5   3 -16  1037.05   677.95   182.96 o
   3   3 -18   845.10   670.71   179.31 o
   3   2 -14   442.23   423.17    77.49 o
   6   3 -17  1123.67  1030.02   203.99 o
   4   4 -20   996.22   772.64   322.37 <
   4   3 -19  1317.15  1166.96   208.41 o
   5   5 -19  2194.73  2243.90   374.65 o
   5   2 -16   553.08   467.44   150.32 o
   4   3 -23  1422.57  1506.51   586.00 <
   6   2 -22  1797.17  1463.87   401.58 o
   7   3 -21  2542.53  1467.25   435.94 o
   8   4 -20  2197.45  1882.97   544.42 o
   4   1 -16   451.20   591.83    83.17 o
   6   2 -26  2253.40  2866.04   824.03 o
   6   3 -14   164.61   407.05   145.03 <
   5   5 -23  2153.63  2883.50   587.69 o
   5   5 -16   697.85   636.48   202.81 o
   3   2 -15   280.29   195.64    85.79 <
   6   4 -22   883.99   819.38   509.51 <
   5   4 -20   647.92   712.95   314.99 <
   5   1 -18   392.83   390.01   222.92 <
   6   3 -18   436.36   339.99   236.55 <
   4   3 -15   532.30   666.12   111.96 o
   8   4 -22  1741.51  2252.95   601.08 o
   4   4 -16   182.50   250.70   148.58 <
   8   2 -24  1372.43  1863.55   544.33 o
   6   2 -16   849.21   862.15   153.84 o
   4   4 -18   367.94   504.75   204.30 <
   6   5 -23   569.01  1474.34   696.92 <
   2   1  -8    58.92   101.94    33.71 o
   5   3 -19   239.00   698.61   310.45 <
   5   2 -20   824.52   814.63   275.29 <
   6   3 -15   421.60   437.96   125.93 o
   6   3 -16     8.25   193.75   164.13 <
   4   3 -20   285.44   337.65   225.90 <
   4   3 -12    83.93   126.56    76.10 <
   6   1 -20   577.40   726.85   199.69 o
   8   6 -22  1744.84  1914.78  1011.92 <
   5   1 -21   540.17   508.95   240.24 <
   5   5 -22  1044.25   486.90   464.06 <
   8   3 -42    15.14  2609.51  2190.41 <
   7   7 -22   978.22   863.59   748.23 <
   2   0  -7     0.00    16.41    12.01 <
   0   2  -6  5418.42  5564.48    44.77 o
   1   2  -8  2155.79  2414.57    39.88 o
   1   3  -8  2250.68  2335.08    62.13 o
   0   2  -5   888.64   835.26    17.09 o
   1   3 -11  3091.85  3248.82    91.26 o
   2   4 -12  3251.38  3776.39   194.49 o
   0   2  -7   719.29   819.28    26.27 o
   1   3  -7  1003.06  1061.79    35.20 o
   0   4 -12  3690.59  3269.71   124.61 o
   2   4 -11  1688.28  1896.96   103.21 o
   1   2  -6   624.93   650.74    22.83 o
   2   4 -13  2490.51  2396.96   123.90 o
   0   2 -10   808.69   726.32    35.03 o
   1   2 -12   717.77   634.35    38.21 o
   1   2  -5   267.38   271.34    14.56 o
   1   3 -14  1062.96  1077.52   112.49 o
   2   3  -9   438.06   446.15    43.81 o
   1   5 -11  1762.01  1615.99   144.61 o
   0   4 -15  2998.03  3310.40   221.98 o
   3   5 -12  1117.81  1364.17   150.95 o
   1   2 -10   378.97   480.72    51.45 o
   1   5 -13  2069.30  1755.26   194.45 o
   1   4  -7   447.62   320.49    50.94 o
   0   4 -11   975.03   758.97    94.27 o
   2   4 -18  2515.64  2283.86   239.20 o
   2   6 -12  2022.82  1770.24   242.51 o
   2   5 -13  1488.44  1388.84   142.58 o
   1   4 -10   471.85   555.82    76.19 o
   2   4 -14  1006.63   822.60   144.93 o
   1   5 -12  1137.63  1281.65   158.45 o
   1   3 -12   442.14   378.28    75.01 o
   1   5 -17  2261.16  2308.03   368.48 o
   1   3  -6   144.08   153.57    23.26 o
   2   6 -15  2085.86  1629.47   249.24 o
   1   5 -14  1312.55  1118.44   156.05 o
   1   4 -15   826.00   789.16   156.39 o
   2   6 -18  2687.29  2710.10   418.23 o
   2   4 -19  1771.10  1279.93   251.65 o
   1   2  -7   116.26   101.55    25.29 o
   1   3 -13   532.71   644.27   148.43 o
   0   2  -8    64.90    67.70    21.63 o
   1   3 -15   310.32   279.65   100.56 <
   3   7 -19  2933.43  2970.21   654.38 o
   3   6 -15  1085.78  1395.98   297.08 o
   3   7 -14  1477.26  2081.15   385.28 o
   1   7 -13  2198.40  1624.79   388.06 o
   0   4 -18  1817.73  1387.75   335.71 o
   2   4 -20  1213.55  1216.89   346.02 o
   3   5 -18   856.70   938.24   289.77 o
   3   7 -15  1013.13  1241.33   376.24 o
   0   4 -17   811.58   577.39   255.64 <
   0   6 -19  2543.48  2227.27   663.85 o
   3   5 -13   333.84   383.79   162.25 <
   1   4 -17   522.59   560.09   207.53 <
  -1   5 -19  2535.58  1883.02   579.18 o
   3   6 -14   661.93   862.68   355.41 <
   2   3  -8    72.17    92.94    36.86 <
   0   4 -14   280.37   537.04   170.60 o
   0   1  -5     0.00    21.62     8.01 <
   3   7 -17  1010.80  1483.22   471.57 o
   2   6 -11   392.16   578.37   162.62 o
   2   8 -13  1364.22  1208.62   453.48 <
   2   6 -16   624.51   434.23   315.26 <
   0   1  -4     0.00    39.23     6.40 o
   2   5 -10   163.66   152.98   100.92 <
   3   6 -21  1291.17   920.87   500.51 <
   1   7 -19  1183.21  1346.66   882.42 <
   2  10 -18  3297.59  2991.92  1050.46 <
   4   8 -18  1318.52  1520.44   661.86 <
  -1   5 -23  1773.81  1900.68   733.03 <
   1   9 -19  1764.41  3456.29  1417.36 <
  -1   5 -22   284.49   644.14   620.92 <
   6   9 -30   157.05  1943.10  1487.15 <
   4   8 -24  1697.75  3093.53  1299.19 <
   3   9 -27  1184.39  2554.36  1724.67 <
   0   2  -2  1417.21  1649.66    17.56 o
  -1   1  -5  2046.30  2551.02    21.19 o
   0   4  -6  6702.57  6398.65   103.26 o
  -1   2  -8  2155.79  1977.76    39.55 o
  -1   1  -4   362.81   224.04    14.86 o
  -1   3  -8  2250.68  1975.22    66.36 o
  -1   3  -5  3019.47  2379.68    89.72 o
  -1   2  -6   624.93   659.03    43.75 o
  -1   3  -7  1003.06   720.85    50.14 o
   0   4  -7   743.50   802.43    65.77 o
  -1   2  -5   267.38   129.04    25.25 o
   0   4  -3   845.63   971.39   129.04 o
  -2   2  -6  9848.73  6841.40   237.63 o
  -2   2  -9  1278.46   477.81   137.49 o
   0   6  -6  3350.35  3790.94   534.52 o
  -2   1  -7  1040.74  1008.07   112.63 o
  -2   3 -11  1863.06   942.82   205.24 o
  -1   5  -8  2721.14  2295.44   359.65 o
   1   7  -7  3301.69  2109.51   290.70 o
   0   6  -7  2203.62  2151.59   433.68 o
  -1   5 -11  1762.01  2370.63   325.84 o
  -1   5 -13  2069.29  1602.16   327.89 o
  -2   4 -12  3251.39  3671.43   416.22 o
  -1   2  -7   116.26    68.48    24.03 <
   1   7  -8  1680.08  1892.77   427.12 o
  -2   4 -11  1688.28  1677.10   510.82 o
  -2   4 -13  2490.51  2268.53   490.18 o
   0   2  -3    27.80    27.23     8.41 o
   1   7  -5  1859.97  1748.62   541.21 o
  -1   5 -12  1137.63   650.97   274.01 <
   0   1  -1     0.00     9.21     2.80 o
   0   6 -11  1337.74  1196.01   284.88 o
   1   6  -3  1700.78  1286.50   321.33 o
  -2   6 -15  2085.85  1986.13   984.85 <
   1   7 -10   659.04  1009.95   368.42 <
  -1   4 -10   471.85   285.96   142.58 <
   1   9 -13  2956.33  2877.24  1001.95 <
   0   1  -2     0.00     7.61     4.00 <
   2  -2   0 14125.80 14067.20    60.93 o
   1  -1   1   528.08   659.36     8.49 o
   3  -1   3  2830.28  2715.32    58.92 o
   1  -2  -1   572.69   606.49    13.35 o
   1  -3  -1  2087.38  2076.16    56.01 o
   2  -1   1   634.64   741.16    14.60 o
   3  -2   2  1037.55   954.65    44.98 o
   5  -3   3  7898.55  9212.95   344.68 o
   5  -2   2  1496.87  1467.61    74.28 o
   4  -4   0  2043.35  1609.49   105.61 o
   4  -3   1  1250.06   719.30    85.90 o
   3  -5  -1  4614.70  4253.95   237.96 o
   2  -3  -1   352.10   225.38    22.06 o
   2  -2   2   918.73  1179.52    72.22 o
   3  -2   1   282.12   236.56    24.06 o
   2  -4   0  3331.02  3099.57   220.59 o
   4  -1   4  1441.59  1155.11   144.79 o
   3  -5  -2  1649.42  1293.88   132.36 o
   2  -2   1   173.13   246.45    30.46 o
   3  -5   1  4614.69  3588.20   523.09 o
   7  -5   3  5609.30  4468.96   966.14 o
   5  -3   2   807.00   729.29   148.66 o
   8  -4   5  3927.86  4263.86  1260.61 o
   7  -3   3  2934.40  2249.19   347.33 o
   1  -4  -1  1792.18  1810.03   269.40 o
   3  -3   2   684.43   264.85   104.18 <
   5  -7  -1  3622.12  3833.38   791.52 o
   4  -5   0   938.24   678.59   252.37 <
   6  -3   2   763.62   853.32   200.71 o
   5  -2   4  1448.99   795.20   254.11 o
   6  -4   2  1361.31  1035.75   279.67 o
   4  -4   1   672.55   585.27   163.84 o
   3  -4  -1   221.61   159.39    64.48 <
   5  -4   2   985.28   711.06   270.40 <
   6  -3   4   854.83  1912.70   469.77 o
   9  -5   3  2249.47  2751.33  1008.97 <
   8  -6   1  1855.40  2259.82   806.68 <
   6  -6   2  1767.15  2078.59  1079.35 <
   5  -3  -3  7898.55  8867.91   120.12 o
   4  -2   0  2707.64  2800.54    50.11 o
   2  -1   0  1049.38  1466.63    21.10 o
   3  -2  -4  2066.22  1784.51    42.27 o
   2  -2  -2   918.73   888.15    20.99 o
   3  -2  -2  1037.55   965.61    28.18 o
   5  -3  -5  2187.20  2177.59   110.20 o
   4  -3  -1  1250.06  1521.30    70.05 o
   5  -2  -2  1496.87  1852.62    83.29 o
   3  -1  -1   799.37   858.10    33.29 o
   5  -3  -1  1800.22  2014.34   107.52 o
   3  -3  -2   684.43   680.34    38.62 o
   5  -2  -4  1448.99  1453.81    77.75 o
   2  -1  -1   634.64   700.84    26.22 o
   3  -1  -2   549.43   621.29    26.99 o
   7  -3  -3  2934.40  3105.83   242.66 o
   1  -1  -1   528.08   486.32    18.48 o
   6  -3  -5  1461.13  1272.82   113.51 o
   2  -1  -2   567.28   587.46    25.43 o
   3  -2  -1   282.12   245.22    29.75 o
   7  -5  -3  5609.30  5940.61   444.30 o
   5  -3  -2   807.00   867.13    91.97 o
   6  -4  -2  1361.31  1270.94   175.77 o
   2  -2  -1   173.13   168.75    12.05 o
   9  -3  -3  5091.14  6248.23   480.60 o
   5  -4  -2   985.28   912.37   127.59 o
   5  -4  -4   806.47  1053.85   124.01 o
   8  -4  -5  3927.86  4091.43   312.09 o
   6  -5  -7  2339.84  2292.08   226.35 o
   4  -4  -2   635.64   599.08    76.99 o
   6  -4  -8  1602.95  1722.55   119.02 o
   6  -3  -4   854.84  1037.63   166.25 o
   7  -5  -9  2908.77  2924.91   318.91 o
   6  -4  -1  1324.47  1457.67   147.21 o
   6  -3  -2   763.62   700.11   162.09 o
   6  -4  -4   950.74  1011.51   137.62 o
   6  -4  -7  1016.96  1376.54   170.21 o
   4  -4  -5   637.90   639.00    66.23 o
   6  -6  -5  2774.83  2617.80   304.69 o
   8  -4  -8  1475.60  2016.11   307.39 o
   6  -6  -4  2013.69  1717.99   394.61 o
   4  -3  -3   220.77   330.74    57.73 o
   4  -2  -1   222.58   187.72    44.92 o
   4  -3  -2   200.01   239.25    50.09 o
   7  -5  -5  1091.59  1615.25   316.32 o
   7  -3  -6   706.93   746.82   166.05 o
   9  -5  -9  2213.24  2423.79   414.86 o
   4  -4  -4   321.54   472.93    89.38 o
  10  -6  -5  3028.88  4654.47  1242.61 o
   8  -6  -9  2534.42  2672.03   445.00 o
  10  -4  -8  1506.32  1282.88   568.48 <
   4  -2  -4    20.03   110.11    44.44 <
   7  -5  -1  1431.15  1715.21   371.90 o
   6  -4  -5   751.18   832.23   196.12 o
  10  -6 -11  3107.36  2832.81   830.75 o
   9  -4  -1  1848.91  2880.51   566.40 o
   6  -2  -2   258.73   320.18    92.57 o
   7  -4  -5   569.36   461.26   239.65 <
   8  -4  -4   590.19   721.14   324.51 <
   5  -4  -3   234.71    96.53    93.33 <
   9  -5  -3  2249.46  1927.50   585.83 o
   6  -4  -6   289.99   253.59   122.59 <
   7  -4  -3   680.84   532.59   242.45 <
   8  -6  -7  2374.07  2376.39   688.37 o
   4  -4  -3   195.05   311.23    80.91 o
   4  -5  -4   256.07   306.37   108.13 <
   4  -2  -2   103.52   104.20    32.86 o
   8  -8  -4  4367.72  4023.33  1049.53 o
   9  -4  -5   647.02  1141.69   495.53 <
   8  -4  -2   751.35   492.78   366.58 <
  10  -4  -2  1662.23  2267.09   631.59 o
   5  -5  -6   339.23   232.74   139.80 <
   9  -4   1  1848.92  1972.60   558.16 o
   8  -6  -1  1855.40  1621.38   593.34 <
   8  -6 -10  1612.46  1783.33   531.23 o
   8  -4  -1   893.17  1116.61   424.69 <
   7  -3  -1   500.74   339.76   230.38 <
  10  -4  -4  1229.90  1054.24   633.10 <
   8  -8 -10  2381.01  3131.46   885.37 o
   8  -8  -5  2203.35  2737.51   985.95 <
   3  -1   0     0.00    28.82    15.61 <
  10  -8 -10  1638.51  2359.73  1354.71 <
  10  -4  -1  1065.45  1494.06   735.41 <
   9  -7  -9  1141.98  1969.61   793.53 <
  11  -6   1  1457.46  1705.44  1426.34 <
   7  -7  -7   354.08   645.44   488.08 <
  10  -6  -2  1792.08  1528.69   840.06 <
  12  -8 -16   516.31  2089.89  1480.14 <
  12  -4  -5  1022.26  1586.45  1143.08 <
  13  -5  -3  1963.60  1809.71  1653.09 <
   3  -1  -3  2830.28  2883.22    41.23 o
   4   0  -6  4015.51  4690.84    71.15 o
   3  -1  -5  2142.65  2484.64    48.94 o
   4  -2  -6  2308.87  2339.20    58.23 o
   7  -1  -9  5606.79  6115.30   171.17 o
   5  -1  -9  2859.20  3018.20   112.79 o
   4  -1  -4  1441.59  1682.53    45.86 o
   6   0  -8  3064.79  2985.01   101.94 o
   4  -1  -5  1596.11  1780.93    59.99 o
   5   0  -8  2313.88  2380.61    65.15 o
   5  -1  -6  1415.66  1698.31    70.68 o
   6  -2 -14  3950.90  4274.19   144.44 o
   5  -1 -11  1882.55  1980.18    71.96 o
   5  -3  -8  1739.39  1725.64    79.21 o
   7  -3  -9  3584.69  3433.18   284.51 o
   4  -2  -8  1143.09  1121.08    56.89 o
   9  -1  -9  4822.28  6029.07   263.26 o
   5  -2  -8  1293.22  1404.76    84.30 o
   8  -2  -8  3310.71  3312.69   177.37 o
   6  -2  -8  1717.10  1779.08   108.86 o
   5  -1 -10  1259.70   552.63   120.16 o
   6  -3 -11  2109.02  2135.76   154.23 o
   6  -1  -7  1103.59  1133.36   100.61 o
   3   0  -4   556.27   665.51    25.81 o
   7  -2  -8  1999.01  2162.10   177.59 o
   7  -3 -15  3711.97  3441.70   277.93 o
   5  -2 -10  1051.32   955.40    82.08 o
   3  -1  -6   457.51   568.12    34.10 o
   4  -1  -7   501.26   545.72    37.41 o
   2  -1  -4   365.99   398.16    20.78 o
   8  -4 -11  3994.23  2975.08   236.57 o
   6  -1  -6   735.15   749.95    75.68 o
   7   0 -10  1591.35  1913.65   147.80 o
   9  -3  -9  3786.79  4344.53   352.04 o
   6  -1 -13  1391.33  1294.11   123.72 o
   6  -3  -9   901.06   823.20   106.87 o
   7  -1  -8   821.71   884.24   149.59 o
   4  -1  -6   303.99   429.54    47.64 o
   6  -2 -11   892.78   911.69   101.07 o
  10  -2 -14  3835.92  4667.77   520.17 o
   9  -1 -15  2518.43  2821.08   355.52 o
   8  -2 -14  1868.64  1563.89   230.45 o
   3  -1  -4   160.69   206.59    26.63 o
   8  -4 -14  2281.46  2561.41   360.86 o
   7  -2 -14  1285.77  1160.02   204.43 o
   8  -2  -9  1152.74  1138.86   239.02 o
   7  -3 -12  1201.52  1089.99   262.05 o
   4  -1  -9   219.82   245.93    42.33 o
   5  -1  -5   163.68   184.12    44.12 o
  10  -2 -20  4534.58  5578.54   899.08 o
   5  -1  -7   334.08   387.09    68.40 o
   4  -1  -8   218.59   199.93    46.76 o
   8  -2  -7   861.71   944.48   150.86 o
  10  -2  -8  1090.65  1009.46   318.71 o
  10   0 -14  1424.89  1182.00   379.65 o
   7  -1 -13   502.52   586.74   132.00 o
   9  -3 -15  2201.01  2114.48   447.99 o
   8  -4 -16  1470.08  1446.97   410.10 o
   9  -5 -15  2036.78  2404.77   402.33 o
   8  -2 -10   431.93   364.37   175.57 <
  11  -2 -10  1684.96  1148.21   559.47 <
   7  -1  -7   281.59   357.58   108.64 o
   6  -2  -6   218.16   377.53    66.93 o
   9  -2 -14   512.04  1076.81   369.23 <
  10  -4 -15  1755.56  2666.92   687.49 o
   9  -2 -12  1117.79   524.61   382.12 <
   8  -2 -20  1128.74  1424.27   389.24 o
  10  -2 -22  2353.90  3044.63   782.53 o
   8  -2 -18  1232.18  1382.93   351.36 o
   9   0 -14   691.41   386.03   224.78 <
   9  -1 -17  1345.29  2184.59   398.45 o
  12   0 -20  3029.36  3434.76   903.86 o
   9  -3 -11   526.02   653.06   294.48 <
  10  -2 -11  1169.30  1207.30   350.16 o
  11  -1 -17  1694.01  2057.02   715.80 <
   9  -3 -21  1156.80  1096.80   592.53 <
  10  -1 -11   514.66  1054.24   311.74 o
  10  -2 -16  1463.18  1898.49   605.91 o
   8  -4 -17  1018.95   913.72   339.59 <
  11  -1 -15  1406.30  1670.28   540.57 o
  11  -5 -15  1723.56  1505.07   794.02 <
   9   0 -12   485.64   595.88   282.70 <
   0   0  -6 17066.40 16698.70    85.38 o
   0   0 -12  4573.67  4906.18    66.35 o
   0   0  -8  1345.86  1714.55    23.89 o
   1   1 -17  5703.51  5821.00   143.62 o
   0   0 -10  1105.18  1201.73    27.55 o
   0   2 -14  2803.40  3003.23   118.35 o
   0   0 -16  2873.54  2863.37    93.60 o
   0   2 -18  5897.53  6204.24   213.42 o
   0   2 -13  1485.99  1945.62    73.69 o
  -1   1 -17  5703.50  4732.68   156.94 o
  -1  -1 -17  5703.50  4634.85   201.20 o
   1   0 -16  1105.08  1188.82    81.59 o
   0   2 -20  4278.65  3888.14   233.02 o
  -1   0 -16  1105.08  1068.29    91.43 o
   0   0 -14   397.35   514.00    64.55 o
   1   1 -19  1333.25  1112.58   160.14 o
  -1   3 -17  2557.46  1770.70   168.96 o
  -1   1 -13   398.78   324.56    45.28 o
   0   0  -4    88.87    94.69     8.13 o
  -1   1 -23  4195.69  2651.77   371.66 o
   1  -1 -25  2781.49  1782.69   417.28 o
  -1   0 -14   259.33   172.22    62.08 <
  -1  -1 -19  1333.25   897.84   230.07 o
   1   3 -23  1867.29  1401.12   374.54 o
   1   2 -19   416.09   366.96   157.44 <
  -1   1 -25  2781.50  1957.91   589.70 o
   1   1 -21   810.16   593.16   212.41 <
   0   4 -25  2937.74  2318.52   594.16 o
  -1   3 -19   735.31   421.36   235.51 <
  -1   1 -19  1333.25   897.89   250.13 o
  -1   3 -18   523.95   329.20   213.46 <
   1   0 -18   267.02   237.13    94.53 <
  -1   3 -23  1867.30  2049.60   575.41 o
  -1   2 -17   374.82   544.65   141.77 o
  -1   1 -21   810.16   339.68   273.59 <
  -2   0 -26  2460.43  1689.78   822.86 <
   1  -1 -27  1134.23   935.78   486.32 <
  -1  -1  -5  2046.30  2496.99    21.94 o
  -1  -2  -8  2155.79  1927.26    45.53 o
   0  -2  -5   888.64   814.21    19.85 o
  -1  -1  -4   362.81   334.63    13.64 o
  -1  -1  -6   340.88   366.72    14.04 o
  -1  -3 -11  3091.85  2716.92    99.70 o
  -1  -3  -8  2250.68  1873.95   123.72 o
  -1  -2  -6   624.93   659.83    37.70 o
  -2  -2 -12  3134.69  2092.33   151.72 o
  -1  -1  -7   178.89   109.80    13.22 o
  -1  -3  -7  1003.06   642.63    87.39 o
   0  -6 -13  4105.11  2779.38   403.13 o
  -2  -4 -12  3251.39  2452.98   434.08 o
   0  -1  -2     0.00    32.82     4.80 o
  -2  -2  -8  1152.72  1045.71   145.04 o
   0  -4  -8   375.36   428.59    69.70 o
  -1  -5 -17  2261.16  1812.35   482.44 o
  -2  -3 -11  1863.05  1840.63   339.43 o
  -1  -5 -13  2069.29  1886.49   495.66 o
  -1  -3 -13   532.71   476.66   117.36 o
  -1  -5 -11  1762.01  2237.97   454.73 o
  -2  -4 -13  2490.51  1935.38   673.18 <
   0  -6 -12  2343.87  2358.97   420.41 o
  -2  -4 -18  2515.64  2336.50   611.37 o
  -1  -3 -12   442.14   244.72    99.73 <
  -3  -3 -17  5157.49  3171.37   739.13 o
  -2  -2 -15   986.79   988.58   290.41 o
  -1  -5 -12  1137.63  1477.93   506.26 <
  -1  -5 -14  1312.56  1010.19   479.86 <
  -2  -2 -14   717.13   390.90   185.84 <
  -1  -7 -21    64.26  3784.41  1336.59 <
  -2  -2 -16   876.91   650.44   241.51 <
  -2  -3 -17  1016.57   905.50   393.68 <
   0  -6 -11  1337.74  1177.66   337.68 o
  -3  -2 -16  1114.43  1657.82   579.84 <
   2  -4  -6  3389.80  3113.80    63.39 o
   2  -3  -5  1431.43  1392.51    28.49 o
   1  -2  -3   681.89   786.57    15.17 o
   3  -3  -6  1166.87  1268.63    44.96 o
   3  -5  -7  2306.31  2176.91    88.56 o
   4  -5 -11  3934.99  3841.13   148.23 o
   3  -4  -8  1353.29  1431.01    78.16 o
   2  -4  -7   968.63   808.92    46.64 o
   2  -3  -4   443.17   644.07    29.37 o
   4  -4  -8   957.13   755.62    57.07 o
   4  -4  -9  1117.89  1252.53   103.34 o
   3  -5  -8  1482.00  1633.90   137.80 o
   1  -2  -5   267.38   291.40    16.95 o
   2  -3  -9   438.06   435.83    34.95 o
   4  -5  -9  1223.76  1393.32   134.51 o
   4  -5  -6   805.61   709.43    80.61 o
   3  -5 -11   894.20  1119.54   108.30 o
   3  -5 -12  1117.82  1235.52   161.71 o
   3  -5  -6   487.34   506.53    94.97 o
   5  -5 -11   760.00   753.33   174.80 o
   3  -3  -5   195.79   177.70    22.06 o
   2  -6 -12  2022.82  1710.11   186.13 o
   1  -1  -2   122.07   114.51    12.40 o
   6  -6 -10  1611.00  2338.34   280.41 o
   2  -4  -8   292.33   323.86    40.48 o
   5  -5  -9   806.57   713.40   141.16 o
   2  -5  -9   691.65   518.32    90.20 o
   3  -7 -13  2835.15  2455.62   365.07 o
   3  -4 -10   357.00   317.89   117.06 <
   6  -6 -11  2361.09  2131.62   276.24 o
   5  -7  -7  2391.59  1928.56   336.87 o
   5  -5 -12   739.56   703.55   154.74 o
   3  -4  -9   363.66   335.60    87.41 o
   2  -2  -4    73.16    71.83    13.64 o
   1  -3  -6   144.08   105.01    16.43 o
   5  -7 -12  1775.48  1548.40   404.54 o
   4  -6 -10   996.66  1120.84   192.02 o
   4  -5 -10   322.14   152.63   135.40 <
   4  -7 -13  1524.98  1442.94   415.65 o
   6  -8 -10  2223.36  2064.96   549.51 o
   3  -6  -8   704.85   623.01   159.06 o
   3  -6 -15  1085.78  1002.36   243.28 o
   3  -5 -14   527.44   418.32   131.43 o
   5  -5  -8   566.02   519.06   121.45 o
   7  -7 -15  2575.66  1884.72   537.86 o
   6  -8 -16  2510.56  2582.86   647.82 o
   2  -3  -8    72.17    45.66    36.05 <
   4  -5 -12   509.42   284.92   157.89 <
   4  -5 -15   470.67   577.28   175.87 o
   6  -7 -11  1578.48  1756.57   412.48 o
   3  -5  -9   433.58   403.93   120.62 o
   4  -6 -11   852.43   759.09   251.70 o
   3  -4 -11   149.50   116.15    70.89 <
   5  -6  -8   520.76   534.78   199.89 <
   4  -6 -16   751.07   417.87   301.28 <
   4  -6 -18   727.79   383.36   380.15 <
   4  -7 -12   908.77   996.34   389.40 <
   1  -2  -4    27.61    26.04    10.02 <
   5  -6 -16   272.41  1007.44   341.95 <
   4  -7  -9   998.85  1187.42   308.87 o
   3  -6 -14   661.93   516.39   243.57 <
   5  -9 -21  1997.61  1706.12  1181.34 <
   6  -8 -22  1504.88  2588.52   966.19 <
   3  -7 -14  1477.26   763.80   299.35 <
   5  -6 -10   270.39   158.18   154.17 <
   7  -7 -13  1115.61   663.49   516.45 <
   3  -7 -15  1013.13  1059.18   448.27 <
   7  -9 -12   634.21   890.49   586.19 <
   3  -1 -11  3089.83  3061.22    74.91 o
   1  -1  -5  2046.30  1786.31    31.76 o
   3   0 -14  2880.03  2841.42    71.25 o
   1   0  -4  1599.31  2291.44    57.07 o
   4  -2 -14  2720.33  2639.62   122.30 o
   2  -1  -7  1040.74  1128.32    39.55 o
   5  -1 -17  3568.28  3528.27   151.56 o
   3  -1 -17  3059.65  2729.75   170.18 o
   3  -1 -10  1069.20  1053.41    52.20 o
   3  -1  -9   878.39   886.97    46.53 o
   2  -1 -13  1034.07  1128.12    85.57 o
   6  -2 -20  4207.03  4185.83   328.58 o
   3  -1 -14  1115.39  1061.67    89.25 o
   3  -2 -12   558.34   741.58    72.39 o
   4  -1 -17  1558.82  1684.76   158.19 o
   3  -2 -16  1114.43  1027.73   127.46 o
   4  -1 -13   602.95   670.05   105.82 o
   2  -2 -10   359.16   279.31    39.79 o
   4  -2 -20  2936.68  3338.94   270.36 o
   3  -1 -12   445.02   420.11    73.31 o
   2   0  -8   230.76   245.21    23.59 o
   4  -1 -18  1072.93   893.40   158.01 o
   3  -1 -23  2255.15  2247.42   302.01 o
   5  -1 -23  2826.88  2783.79   432.30 o
   3  -3 -15   609.83   541.49   111.11 o
   4  -3 -16   739.59   709.33   141.62 o
   5  -2 -16   553.07   715.39   204.34 o
   4  -1 -14   352.88   251.38    66.77 o
   2  -1 -11   245.78   200.00    54.62 o
   4  -1 -19  1016.64  1075.84   150.65 o
   3  -2 -14   442.23   424.52    80.65 o
   2  -1 -17   426.68   550.78    99.01 o
   4  -3 -19  1317.15  1119.91   285.80 o
   3  -1 -16   590.21   332.40   104.38 o
   3  -2 -15   280.29   183.57    84.17 <
   2  -1 -16   393.18   368.06    97.43 o
   3  -3 -18   845.10   763.52   150.38 o
   4  -1 -16   451.20   469.26   113.20 o
   5   0 -20   930.17   556.50   175.31 o
   4  -1 -20   890.66   825.55   179.40 o
   5  -1 -21   540.18   485.93   241.36 <
   3   0 -12   135.81   111.18    37.33 <
   3  -2 -20   815.90   569.30   237.34 <
   7  -3 -21  2542.52  2256.55   375.82 o
   6  -2 -22  1797.16  2358.49   414.45 o
   2  -1 -14   166.82   222.80    66.92 o
   5  -2 -20   824.52   846.47   222.65 o
   2  -1 -18   272.69   263.99    95.34 <
   4  -3 -23  1422.58  1173.30   420.24 <
   4  -1 -23   982.04   991.61   285.89 o
   4  -1 -25  1223.49  1418.89   409.75 o
   2  -1  -8    58.92   122.74    28.08 o
   2  -2 -11   107.56    90.95    49.28 <
   6  -2 -26  2253.40  2430.42   599.28 o
   4  -2 -18   440.95   407.27   135.89 <
   3  -2 -26  1074.74   919.13   517.66 <
   6   0 -24  1004.21   732.54   345.01 <
   2  -1  -9    62.07    60.94    24.05 <
   5  -1 -18   392.83   298.82   137.58 <
   5  -5 -23  2153.64  1974.59   541.37 o
   7  -3 -23  1804.49  1897.40   554.85 o
   3  -2 -22   263.04   333.97   234.66 <
   6   0 -26  1448.66  1017.06   557.09 <
   6  -1 -22   646.81   471.67   304.82 <
   4  -2 -22   575.95   598.61   355.00 <
   8  -2 -28  1594.62   968.20   936.91 <
   1  -2  -8  2155.79  2052.09    32.68 o
   0  -2 -12  6903.64  7437.84   121.03 o
   1  -3 -11  3091.86  2412.51    80.86 o
   0  -2 -14  2803.40  2744.99   106.94 o
   0  -2 -18  5897.52  6234.73   250.46 o
   0  -2 -10   808.69   680.60    35.40 o
   1  -2 -14  1525.71  1321.14    76.93 o
   0  -2 -11   937.57   968.91    65.56 o
   0  -2 -13  1486.00  1360.82    68.81 o
   1  -2 -12   717.77   641.72    51.47 o
   1  -3 -17  2557.45  2680.35   195.10 o
   0  -4 -15  2998.03  2762.56   214.95 o
   1  -2 -10   378.97   312.96    35.76 o
   2  -4 -14  1006.63  1119.24   102.73 o
   1  -3 -14  1062.95  1096.67   102.00 o
   2  -4 -18  2515.64  1858.07   213.37 o
   1  -2  -7   116.26   136.01    22.07 o
   2  -3 -17  1016.56   734.61   125.18 o
   1  -3 -13   532.71   449.16    82.61 o
   1  -3 -12   442.14   380.18    48.12 o
   1  -5 -17  2261.15  2172.11   357.87 o
   1  -5 -14  1312.56  1034.43   195.66 o
   2  -3 -12   215.02   190.34    43.68 o
   0  -4 -18  1817.74  1348.43   325.98 o
   1  -5 -19  2535.59  1847.61   267.55 o
   2  -4 -19  1771.11  1214.15   308.15 o
   1  -4 -15   826.00   818.19   153.54 o
   2  -4 -20  1213.54  1159.33   261.37 o
   0  -2  -8    64.90    66.09    19.63 o
   1  -2 -17   374.83   333.35   139.83 <
   1  -3 -15   310.33   191.49   106.56 <
   2  -3 -18   380.29   391.77   159.03 <
   1  -2 -19   416.10   180.26   139.00 <
   0  -1  -4     0.00    24.42     8.01 o
   0  -4 -19  1057.29   898.23   333.33 <
   1  -4 -17   522.59   549.20   197.09 <
  -1  -3 -23  1867.29   807.30   456.33 <
   3  -6 -21  1291.17  1152.32   463.97 <
   0  -4 -25  2937.74  2479.54   854.97 <
   0  -1  -7     0.00    51.64    15.21 o
   1  -3 -18   523.95   542.06   167.87 o
   2  -6 -24  2481.32  2027.63   726.24 <
   0  -4 -17   811.58   610.93   221.94 <
   1  -5 -18   911.71  1264.75   403.82 o
   0  -1  -5     0.00    22.82     8.01 <
   1  -6 -17   875.81  1222.82   362.08 o
   1  -6 -19  1003.92   657.28   399.73 <
   1  -8 -28   324.59  2425.94  1451.16 <
   0  -6 -23  1748.91  1351.40   803.07 <
  -1  -3 -21   860.39   530.24   364.04 <
  -1   3  -5  3019.47  3314.95    49.53 o
  -1   3  -8  2250.68  2516.47    50.03 o
  -1   5  -8  2721.14  2935.44   110.92 o
   0   2  -4  2587.98  3287.72    62.11 o
  -2   5  -7  1693.67  1645.19    84.39 o
  -1   4  -5  1017.09  1047.30    32.31 o
  -1   3  -7  1003.06  1109.17    34.35 o
  -1   5 -11  1762.01  2092.21    96.93 o
  -1   5  -7  1167.80  1250.16    69.94 o
  -1   5 -13  2069.29  2085.81   117.85 o
   0   6 -12  2343.87  2490.85   118.94 o
  -2   4  -7   968.63  1176.73    55.30 o
  -1   3  -4   575.60   674.20    25.74 o
  -2   6 -12  2022.82  2707.27   152.77 o
   0   4  -7   743.50   910.36    43.97 o
   0   6 -11  1337.74  1473.28   155.78 o
  -2   5 -13  1488.44  1308.40   165.30 o
  -1   5 -12  1137.63  1272.22   139.74 o
  -1   7 -13  2198.40  2377.14   205.31 o
  -1   5 -14  1312.55  1513.67   156.85 o
  -2   6 -15  2085.85  2331.08   241.27 o
  -1   5  -6   491.34   508.77    51.05 o
  -1   9 -13  2956.33  3541.92   383.15 o
  -2   5  -9   691.65   610.88    76.36 o
  -1   4  -7   447.62   585.03    64.03 o
   0   8 -16  2400.96  2918.25   257.80 o
  -2   6 -18  2687.29  2356.91   231.22 o
  -1   4 -10   471.85   564.65    76.84 o
  -3   5 -12  1117.82  1169.48   120.35 o
  -1   2  -5   267.38   334.50    24.81 o
  -3   5 -11   894.20  1089.25   115.46 o
  -2   7 -11  1013.35  1309.01   175.55 o
  -3   7 -14  1477.25  1740.72   263.11 o
  -3   6 -15  1085.78  1316.44   215.99 o
  -3   7 -19  2933.42  3262.93   326.77 o
   0   6 -10   372.39   395.98    66.72 o
  -2   6 -10   437.71   377.16    95.27 o
  -3   9 -13  2017.24  2239.46   365.70 o
  -2   6 -11   392.16   463.68   105.26 o
  -1   3  -6   144.08   221.42    31.44 o
  -1   9 -14  1392.40   847.19   345.15 <
  -2   4  -8   292.33   256.05    47.47 o
  -2  10 -16  2890.87  3778.98   652.14 o
   0   8 -15   742.16   535.00   184.59 <
  -1   5 -10   191.92   248.95    72.68 o
  -1   2  -4    27.61   102.25    13.92 o
  -3   6 -14   661.93   665.91   163.11 o
  -3   9 -12  1395.92  1579.32   274.02 o
  -2  10 -18  3297.59  3380.44   544.64 o
  -1   6 -10   418.37   404.54    86.22 o
  -4   8 -16  1637.95  1977.50   436.30 o
  -1   6  -9   232.23   273.48    93.91 <
  -2   9 -18  1002.37  1682.29   478.42 o
  -1   9 -19  1764.41  2278.84   499.18 o
  -3   7 -15  1013.13   836.71   263.24 o
  -1   7 -19  1183.21  1139.50   255.56 o
  -2   8 -13  1364.23   425.65   272.30 <
  -1   7 -11   546.09   794.35   158.43 o
  -1   4  -6   109.23   114.41    57.42 <
  -4   7 -18  1341.10  1873.75   377.53 o
  -2   8 -12   756.70  1159.83   402.27 <
  -4   8 -18  1318.53  1294.73   509.98 <
  -1   8 -14   749.00   812.82   244.67 o
  -1   4 -12   140.73   272.82    60.92 o
  -3  11 -13  1734.79  1519.72   638.58 <
  -1   7 -14   853.15   969.83   196.32 o
  -1   4 -13   117.75   209.66    52.20 o
  -2   9 -12   534.10   981.45   277.19 o
  -2  10 -12   945.04  1126.45   398.52 <
  -3   7 -11   524.77   719.76   180.38 o
  -2   7  -9   233.52   352.71   113.37 o
  -1   7 -18   788.96   774.24   256.62 o
  -2   6 -17   476.95   383.25   187.93 <
  -1  11 -19  1357.50  3305.13   889.78 o
  -2   6 -14   254.92   373.36   137.35 <
  -4   6 -13   393.64   311.90   152.04 <
  -4  12 -16  1423.51  2127.72  1084.28 <
  -1   8 -21   528.54  1003.46   405.48 <
  -1   8 -15   461.22   429.27   226.60 <
  -4   9 -16  1323.78  1952.14   568.56 o
  -3   7 -17  1010.81  1103.16   330.17 o
  -3   9 -21   753.73  1590.10   670.54 <
  -5   9 -19  1379.75  1302.23   790.38 <
   0  12 -22  1425.33  1714.58  1080.53 <
   0   8 -13   188.69   176.38   166.39 <
  -2  10 -22  1542.76  2816.34   816.86 o
  -5  11 -19  1408.58  2643.26  1092.49 <
  -3  13 -19  1656.57  2765.30  1311.18 <
  -2  10 -24  3572.95  4373.83  1175.77 o
  -3   7 -16   457.87   493.61   268.53 <
  -3   5  -5  3460.91  3872.97    98.79 o
  -2   2  -2   918.73   708.65    17.27 o
  -2   4  -5  1781.82  2204.25    42.53 o
  -2   3  -5  1431.43  1744.56    32.54 o
  -3   5  -3  2265.42  2448.48    90.59 o
  -3   3  -4  1118.64  1262.99    36.79 o
  -3   5  -7  2306.32  2751.71   143.07 o
  -1   2  -1   572.69   689.58    19.39 o
  -3   4  -2  1064.46  1146.82    44.46 o
  -4   5  -5  2958.74  3611.71   156.61 o
  -1   1  -1   528.08   497.56    13.27 o
  -3   4  -3  1064.81  1241.61    77.25 o
  -3   5  -2  1649.42  2112.82   107.30 o
  -3   4  -8  1353.29  1343.07    59.97 o
  -4   4  -6  1646.70  1428.11    79.02 o
  -2   3  -2   452.91   415.07    26.65 o
  -1   2  -2   675.29   761.82    23.48 o
  -3   7  -8  2885.07  2724.97   145.17 o
  -2   3  -4   443.17   540.62    32.39 o
  -3   4  -4   601.76   663.02    79.28 o
  -4   5  -9  1223.77  1447.15   115.88 o
  -3   5  -4   764.38  1277.17   108.43 o
  -2   2  -3   250.01   214.20    18.36 o
  -4   4  -5   637.90   505.40    96.56 o
  -3   7  -7  1151.99  1157.01   192.40 o
  -4   7  -7  1952.91  2315.04   325.37 o
  -4   6  -5  1249.08  1452.53   197.99 o
  -3   6  -8   704.85   674.42   164.47 o
  -3   6  -5   640.87   678.09   117.00 o
  -4   5  -6   805.61  1044.99   110.07 o
  -5   7  -7  2391.60  2298.18   268.61 o
  -3   5  -6   487.34   475.10   117.03 o
  -4   8 -10  1916.38  2310.87   334.29 o
  -3   6  -2   506.07   686.95    96.03 o
  -4   6 -10   996.66   949.30   161.41 o
  -4   7  -4  1403.72  1790.53   270.51 o
  -2   3  -3   102.93   163.07    31.31 o
  -3   3  -5   195.79   173.91    44.78 o
  -6   5  -7  2339.83  1590.03   290.16 o
  -6   6 -11  2361.08  2786.70   375.97 o
  -5   7  -5  1834.50  1809.87   371.37 o
  -6   6  -5  2774.83  1614.41   373.59 o
  -4   6  -4  1049.78   554.91   165.69 o
  -4   6  -8   542.12   566.72   162.54 o
  -4   7  -2  1350.67  1304.75   186.02 o
  -2   5  -3   152.79   162.48    56.04 <
  -5   7  -3  1969.51  2447.28   368.18 o
  -3   7  -3   458.34   408.76   163.33 <
  -4   9  -6  2293.97  1727.10   455.48 o
  -5   7 -12  1775.48  1488.83   242.77 o
  -4   8  -4  1379.85  1627.01   332.53 o
  -6   6 -10  1611.00  1555.70   336.53 o
  -4   5  -3   291.09   166.76    97.28 <
  -4   4  -4   321.54   367.52    74.72 o
  -6   7 -11  1578.48  2346.48   558.58 o
  -4   7  -9   998.84   633.57   291.78 <
  -5   9 -13  2134.37  1084.99   769.71 <
  -5   5  -8   566.02   508.79   159.46 o
  -5   5  -9   806.57   862.03   189.53 o
  -5   7  -9   804.05  1519.01   328.92 o
  -4  10 -10  2247.86  1906.22   564.95 o
  -6  10  -4  3176.52  2449.46   896.87 <
  -3   6  -7   312.60   341.08    98.20 o
  -6   5  -9  1140.47   891.77   272.49 o
  -5   9  -7  1689.44  2131.79   587.16 o
  -8   6  -9  2534.42  2020.73   649.97 o
  -6  10 -10  2301.19  2999.70  1117.39 <
  -4   6  -6   561.98   626.67   160.80 o
  -2   5  -4   156.69    95.59    51.71 <
  -5   7  -6  1052.13  1170.67   306.79 o
  -4  12 -10  1652.66  3508.09  1401.93 <
  -8   8 -10  2381.02  4262.21  1313.29 o
  -4   4  -7   194.66   148.54    72.10 <
  -5  11 -13  1919.67  1536.11   814.77 <
  -6   8 -10  2223.36  2912.05   721.82 o
  -5   9 -10  1466.87  1247.34   621.93 <
  -5   9  -8  1088.04  1515.75   533.05 <
  -4   8  -9   427.64   363.51   295.33 <
  -4   5  -4   256.07   182.40   110.75 <
  -7   7 -13  1115.62  2047.18   657.64 o
  -6   6  -8  1044.12   978.03   332.82 <
  -3   7  -4   161.60   297.84   123.74 <
  -8   6 -10  1612.46  2470.55   784.42 o
  -6   7  -5  1302.54  1385.29   481.75 <
  -6   8  -9   517.82   852.35   626.13 <
  -6   8  -5   752.64  1245.33   571.86 <
  -7   9  -7  1737.16  1212.67   974.65 <
  -8  10 -10  1979.77  3235.67  1612.19 <
  -5  15 -13  1015.22  2034.90  1421.43 <
  -2   2   0 14125.80 15297.00    57.80 o
  -1   3   2  1894.28  1824.71    44.58 o
  -1   2   1   572.69   594.62    18.36 o
  -3   2  -2  1037.55   959.59    38.40 o
  -2   1   0  1049.38   964.37    26.61 o
  -5   3  -3  7898.55  8150.15   191.19 o
  -3   5   1  4614.70  4167.27   171.49 o
  -3   1  -2   549.43   544.96    36.53 o
  -5   3  -5  2187.20  1552.84   134.99 o
  -2   2  -1   173.13   133.58    10.01 o
  -3   1  -1   799.36   854.27    61.30 o
  -2   3   1   352.10   228.59    35.20 o
  -4   1  -2  1798.99  1621.33   150.44 o
  -5   2  -4  1449.00  1326.69   190.40 o
  -4   3  -1  1250.06   610.44    85.65 o
  -4   4   0  2043.35  1195.11   148.30 o
  -3   2  -1   282.12   129.91    39.10 o
  -5   1  -3  3501.68  3195.56   296.12 o
  -4   4  -2   635.64   481.89    73.00 o
  -7   5  -3  5609.30  5231.84  1051.32 o
  -4   3   0  2031.00  1784.57   301.34 o
  -5   7  -1  3622.13  3711.45   585.31 o
  -3   5   2  1649.42  1398.11   281.62 o
  -4   4  -1   672.55   408.80   122.07 o
  -3   5   3  2265.41  2620.27   512.76 o
  -6   3  -5  1461.13  1028.83   283.71 o
  -5   4  -2   985.28  1361.82   235.44 o
  -5   7   1  3622.12  4052.18   808.70 o
  -4   3  -3   220.77   167.19    59.06 <
  -4   5  -1   425.72   326.56   155.90 <
  -3   4   2  1064.46  1179.90   245.45 o
  -3   6   1   856.25   530.36   194.16 <
  -4   5   0   938.24  1436.57   256.30 o
  -5   3  -1  1800.23  1859.59   421.88 o
  -8   8  -4  4367.73  4780.60  1544.87 o
  -4   7   1   685.41   564.43   366.88 <
  -4   6   0   535.04   413.80   223.18 <
  -6   6  -2  1767.15  1692.74   691.95 <
   2   0  -2  1109.90  1336.42    20.35 o
   2  -2  -6  9848.73 10197.40   197.00 o
   4   0  -6  4015.51  5194.26    92.65 o
   3  -1  -5  2142.66  2222.67    69.84 o
   3   0  -2  2280.39  2106.26    49.88 o
   1  -1  -4   362.81   340.01    12.66 o
   3   0  -4   556.27   555.83    26.57 o
   2  -1  -6   434.69   401.35    22.64 o
   2  -1  -4   365.99   394.50    26.53 o
   2  -1  -5   300.20   250.06    21.31 o
   3  -1  -3  2830.28  2281.31   171.16 o
   3  -2 -10  2185.78  1404.49   126.22 o
   2  -2  -8  1152.72   835.66    59.16 o
   3  -1  -6   457.51   333.36    43.46 o
   4   1  -1   872.70   919.67   112.57 o
   1   0  -1     0.00    97.22     6.94 o
   5  -1  -9  2859.20  2604.08   236.30 o
   6   0  -8  3064.79  1960.97   245.39 o
   7  -1  -9  5606.79  4056.25   876.99 o
   3  -3 -11  2540.91  2390.95   412.04 o
   1  -3  -8  2250.68  2579.21   492.02 o
   5   0  -4  1221.16  1374.34   378.02 o
   3  -3 -12  2005.98  1876.25   391.50 o
   4  -1  -7   501.26   249.32   113.80 <
   5  -1 -10  1259.70   932.12   245.09 o
   4  -2 -12  1345.97   681.78   244.21 <
   3  -2  -8   435.95   391.27   142.87 <
   4  -3 -13  3511.35  2707.74   653.79 o
   4  -1  -4  1441.59  1681.76   314.19 o
   6  -2 -14  3950.90  3717.19   771.61 o
   4  -2  -8  1143.09  1039.05   366.19 <
   6   1  -6   735.15   485.59   245.40 <
   9   1  -9  4822.28  5734.58  1402.79 o
   6   0  -6  1493.51  1461.48   534.80 <
   5  -1  -8   812.62   655.41   244.53 <
   7   1  -8   821.72   374.76   367.81 <
   2   0  -6  4706.36  4708.38    47.27 o
   2   0  -4  2472.88  2691.30    30.92 o
   3   0  -8  3789.65  4079.43    76.66 o
   3   1  -5  2142.65  2574.93    51.39 o
   3   1 -11  3089.83  3340.16    80.17 o
   3   1  -8  1994.28  2217.14    69.15 o
   1   0  -4  1599.31  1683.89    34.23 o
   3  -1 -11  3089.83  2897.70   105.93 o
   4   0  -8  1738.42  1699.36    71.59 o
   5   1  -9  2859.20  3261.90   146.00 o
   4   1 -11  1949.49  2168.83   130.38 o
   3   1 -10  1069.20  1043.41    70.90 o
   4   2 -14  2720.32  3024.09   146.69 o
   3   1  -9   878.40  1084.21    81.38 o
   4   0 -14  2498.30  2650.78   208.20 o
   5   1 -11  1882.55  2322.51   184.42 o
   3   1  -6   457.51   314.87    39.74 o
   5   1 -12  1957.80  2032.86   200.10 o
   4   0 -12  1189.71  1281.11   122.80 o
   3   1 -14  1115.39  1085.24   109.88 o
   2   1  -6   434.69   472.85    30.82 o
   4   1  -7   501.26   591.42    66.15 o
   4   2 -12  1345.97   932.76   125.27 o
   5   1 -10  1259.71  1623.22   181.13 o
   5   2 -10  1051.32  1261.44   145.00 o
   6   2 -14  3950.90  4391.69   371.18 o
   2   1  -5   300.20   359.86    25.48 o
   4   1  -6   303.99   442.10    54.34 o
   2   0  -8   230.76   239.52    31.36 o
   5   0 -14  1751.44  1647.98   211.93 o
   5   1  -8   812.62   773.26    92.63 o
   4   1 -17  1558.82  1581.77   245.56 o
   6   2 -20  4207.01  4221.83   497.28 o
   5   2 -14  1045.85   988.89   228.41 o
   6   0 -14  2776.63  2313.84   325.95 o
   3   0  -6   165.63   152.54    23.03 o
   5   1 -15  1651.62  1221.55   259.02 o
   6   4 -15  1563.78  2183.22   373.30 o
   6   2 -11   892.78   810.71   199.96 o
   7   3 -15  3711.97  3486.19   576.09 o
   4   2 -11   358.63   256.51   110.43 <
   3   1 -12   445.02   385.08    83.54 o
   5  -1 -17  3568.28  3067.88   480.62 o
   8   0 -20  7234.50  6516.15  1182.58 o
   7   3 -17  2136.12  1970.62   599.75 o
   4   1 -13   602.95   828.03   153.95 o
   4   1 -18  1072.93   792.31   233.52 o
   4   1  -8   218.59   142.96    62.14 <
   5  -1 -15  1651.62  1401.07   366.02 o
   5   1  -7   334.07   492.57    95.56 o
   5   3 -14   662.38   475.58   213.88 <
   5   0 -10   602.27   506.15   135.12 o
   7   3 -21  2542.53  2672.33   812.35 o
   6   1 -13  1391.33  1158.87   383.10 o
   7   1 -15  2169.07  2041.85   596.99 o
   6   3 -15   421.60   355.70   291.42 <
   6  -2 -20  4207.03  2773.75   921.97 o
   4   1 -16   451.20   336.28   158.58 <
   5   1 -23  2826.88  3081.98   641.28 o
   3   1  -7    88.59   111.23    35.19 o
   4  -1 -13   602.95   592.58   152.49 o
   4   1  -9   219.82   208.57    82.12 <
   4   1 -20   890.66  1103.82   300.29 o
   5   1 -14   666.34   640.18   246.42 <
   6   3 -17  1123.67  1239.24   381.20 o
   9   3 -15  2201.01  2020.49  1034.58 <
   9   1 -15  2518.42  1847.18   923.16 <
   5   2 -20   824.52   820.73   371.48 <
  10   2 -20  4534.58  5553.12  1974.63 <
   4   1 -14   352.88   285.02   137.73 <
   4  -1 -16   451.20   500.72   220.61 <
   4   2 -13   149.99   315.72   115.95 <
   3   0 -10    81.24   111.60    64.27 <
   6   2 -16   849.21   661.34   349.36 <
   1   0  -3     0.00    29.51    10.85 <
   4   2  -9   137.50   197.21    64.29 o
   8   2 -14  1868.65  1943.83   978.65 <
   6   2 -26  2253.40  3224.36  1074.79 o
   6   2 -22  1797.17  1249.71   688.10 <
   7   2 -14  1285.77  1438.08   560.63 <
   6   2 -28  2193.85  2150.00  1214.48 <
   6  -2 -22  1797.16  2174.10  1073.59 <
   6   0 -20  2129.88  1752.62   658.97 <
   4   2 -10    11.91   104.61    58.16 <
   8   4 -20  2197.45  2973.88  1088.80 <
   6   1 -19   990.83  1152.98   541.30 <
   5  -1 -14   666.34   650.58   260.15 <
   8   0 -22  3669.70  3178.40  1735.88 <
   4   1 -19  1016.65   886.82   301.69 <
   7   4 -21  1029.46  2044.22   701.97 <
  11   3 -24    84.11  2943.65  1891.11 <
   8   0 -26  3537.94  3542.83  1565.03 <
   1   0  -2    12.90    13.93     6.96 <
   1   2  -8  2155.79  2736.13    54.13 o
   1   3 -11  3091.85  3512.43    97.34 o
   2   4 -12  3251.38  3284.21   157.09 o
   1   1  -5  2046.30  2274.24    44.28 o
   3   3 -11  2540.90  2527.74    93.96 o
   2   3 -11  1863.06  2025.27   132.18 o
   2   2  -9  1278.45  1270.96    39.63 o
   2   2  -8  1152.73  1342.07    47.76 o
   3   3 -12  2005.98  2007.90    98.68 o
   3   3 -17  5157.49  5088.76   223.79 o
   2   4 -13  2490.51  2444.49   107.92 o
   2   4 -11  1688.28  1894.78    87.33 o
   1   2  -6   624.93   760.26    31.54 o
   2   5 -13  1488.44  1727.32   125.82 o
   1   3 -14  1062.96  1140.58    64.03 o
   2   4 -18  2515.64  2694.35   204.81 o
   2   2 -15   986.79  1005.82   113.50 o
   3   3 -19  2193.54  2317.73   239.72 o
   2   3  -9   438.06   609.83    62.74 o
   3   2 -16  1114.43  1014.53   156.01 o
   1   2 -10   378.97   408.56    43.54 o
   1   1  -6   340.89   330.40    21.88 o
   2   2  -7   265.25   388.44    37.62 o
   1   1  -4   362.81   331.12    15.33 o
   2   2 -14   717.13   733.26    85.50 o
   3   2 -12   558.35   764.09    74.93 o
   5   5 -17  2574.42  3447.68   383.08 o
   2   2 -10   359.16   463.27    50.21 o
   3   3 -23  4030.32  4118.53   378.30 o
   3   3 -10   511.19   809.39    92.45 o
   3   3 -13   703.47   790.07   153.48 o
   3   7 -19  2933.43  3823.45   342.36 o
   2   4 -19  1771.10  1994.47   187.61 o
   1   3 -13   532.71   497.88    77.34 o
   4   5 -17  1710.24  2065.54   258.41 o
   1   3 -12   442.14   516.06    73.16 o
   1   2  -5   267.38   303.02    22.55 o
   4   4 -15  1155.33  1558.85   185.21 o
   5   5 -21  3213.34  3586.23   478.11 o
   5   4 -14   865.66   755.06   160.49 o
   5   5 -19  2194.73  2302.66   411.22 o
   3   3 -15   609.83   637.44   147.17 o
   4   3 -16   739.59   802.52   165.29 o
   1   1  -7   178.89   163.95    15.78 o
   2   4 -20  1213.55  1364.44   228.64 o
   4   3 -19  1317.15  1381.44   264.19 o
   3   2 -14   442.23   343.20    78.30 o
   3   7 -17  1010.80  1013.32   334.72 o
   1   2  -7   116.26    92.73    25.05 o
   3   6 -15  1085.78  1673.26   170.34 o
   1   4 -17   522.59   357.37   113.59 o
   2   5 -15   376.22   223.94   116.78 <
   2   6 -24  2481.34  2917.35   458.72 o
   4   4 -20   996.22  1126.92   320.11 o
   1   5 -23  1773.81  1790.98   292.96 o
   2   3 -10    85.90   170.02    47.83 o
   2   3 -12   215.02   144.54    69.22 <
   4   6 -16   751.07   992.78   219.26 o
   5   5 -23  2153.63  3326.69   689.89 o
   2   4 -23   953.19  1181.89   305.80 o
   4   3 -23  1422.57  1953.73   404.83 o
   3   7 -21  1786.13  2105.16   331.77 o
   3   5 -13   333.84   354.98   123.11 <
   4   6 -18   727.79   937.01   281.45 o
   5   4 -16   405.96   566.45   186.36 o
   3   4 -20   663.98   824.23   326.21 <
   2   6 -25  2360.66  1558.86   511.90 o
   1   4 -19   625.52   230.75   140.89 <
   3   4 -13   182.59   343.79   127.35 <
   4   5 -15   470.67   526.04   206.94 <
   2   5 -23   511.57   750.74   333.86 <
   4   9 -22  1305.94  1795.15   739.38 <
   3   4 -19   568.13   875.49   222.68 o
   4   8 -24  1697.75  2870.21   780.96 o
   2   3  -8    72.17   110.01    31.74 o
   5   5 -18   513.85   982.71   291.51 o
   4   5 -25  1145.70  2593.80   669.10 o
   3   3 -22   555.23   506.14   308.89 <
   5   5 -16   697.85   771.95   252.10 o
   5   5 -27  1442.09  2409.82   961.75 <
   9  10 -35     0.00  6605.50  3720.07 <
   1   4 -16   219.97   382.78    94.06 o
   9   9 -37     0.25  9228.78  4351.15 <
   2   5 -19   403.16   666.35   334.05 <
   5  13 -38    20.47  3358.18  2724.92 <
   2   3 -19   259.24   387.51   165.52 <
   4   5 -27   581.63  1864.10   823.04 <
   4  10 -43     0.71  3417.55  3387.17 <
  -3   1  -8  1994.27  2109.02    45.81 o
  -4   3  -7  3641.53  4029.62    66.97 o
  -3   2 -10  2185.78  2340.70    62.54 o
  -2   1  -7  1040.74  1027.73    25.26 o
  -4   3 -13  3511.35  3840.40   146.88 o
  -5   3  -9  2996.59  3449.24   108.76 o
  -3   1  -9   878.40   986.63    42.35 o
  -4   1 -11  1949.49  1766.16    73.32 o
  -2   1  -4   365.99   391.22    15.81 o
  -4   2 -14  2720.32  2753.53   152.97 o
  -4   2  -8  1143.09  1012.90    51.45 o
  -2   1  -6   434.69   447.11    21.06 o
  -3   1  -6   457.51   470.04    25.27 o
  -5   3  -8  1739.39  1865.95   114.55 o
  -4   3  -9   992.06   844.53    57.52 o
  -2   1  -5   300.20   290.31    16.64 o
  -3   2  -6   367.14   409.91    30.93 o
  -4   2 -12  1345.97  1442.29    99.38 o
  -3   2 -12   558.35   520.13    60.07 o
  -3   2  -8   435.95   399.07    43.57 o
  -3   2  -5   209.67   132.65    18.27 o
  -6   2 -14  3950.90  3914.73   249.68 o
  -5   1 -12  1957.79  1793.15   164.52 o
  -5   3 -11  1011.12   916.85   103.95 o
  -5   2 -10  1051.32   905.41   123.94 o
  -6   3 -11  2109.01  1868.27   190.13 o
  -6   4  -9  1716.08  1475.58   161.78 o
  -6   5 -13  2105.33  2177.43   304.60 o
  -4   2 -11   358.63   345.48    63.45 o
  -5   4 -10   585.08   548.86    85.61 o
  -5   4 -14   865.66   627.71   201.27 o
  -5   3 -10   784.81   683.00   130.43 o
  -6   4 -15  1563.78  1565.70   346.53 o
  -7   3 -15  3711.97  3477.70   369.88 o
  -5   2 -14  1045.85  1137.33   163.90 o
  -6   4 -14  1560.23  1406.23   297.42 o
  -5   5 -12   739.56   962.69   161.68 o
  -4   1  -9   219.82   182.42    52.55 o
  -5   3 -16  1037.04   675.99   217.79 o
  -5   5 -13  1020.44   886.98   179.57 o
  -4   4 -11   231.49   274.95    73.41 o
  -5   3 -14   662.38   673.99   156.87 o
  -4   4 -10   168.09   225.39    66.88 o
  -8   4 -14  2281.47  1739.30   565.72 o
  -5   3  -7   260.80   326.12    72.95 o
  -7   3 -12  1201.53   997.35   325.35 o
  -7   3 -17  2136.12  1933.76   452.47 o
  -7   3 -21  2542.53  1825.08   604.59 o
  -3   3  -8   152.88   166.87    27.38 o
  -6   3 -17  1123.66   815.13   349.78 <
  -8   4 -22  1741.51  3023.04   909.08 o
  -6   4 -22   883.98  1109.67   528.99 <
  -8   6 -16  2067.57   984.55   621.75 <
  -6   2 -16   849.21   618.09   307.53 <
  -4   2  -9   137.50    99.45    53.41 <
  -5   4 -16   405.96   510.73   191.96 <
  -7   5 -15   941.11  1248.73   540.32 <
  -7   5 -22  1196.33  1614.83   716.21 <
  -9   7 -21  1501.69  1146.01  1083.48 <
  -9   7 -16   743.27  1338.49   890.88 <
  -1  -1  -6   340.88   378.49    19.60 o
  -2  -1  -6   434.69   501.83    26.53 o
  -2  -2 -12  3134.69  2459.64   138.15 o
  -3  -1  -5  2142.66  1343.07   113.16 o
  -2  -1  -5   300.20   137.75    22.60 o
  -3  -1 -10  1069.20   941.59    70.89 o
  -3  -1  -9   878.39   582.17    72.17 o
  -2  -2  -9  1278.46   727.44    75.66 o
  -1  -3 -11  3091.85  2919.29   252.30 o
  -2  -2  -8  1152.72   622.49   103.03 o
  -1  -1  -7   178.89   100.86    17.39 o
  -4  -1 -11  1949.49  1217.70   153.08 o
  -3  -2 -10  2185.78  1672.83   216.55 o
  -2  -1  -4   366.00   165.11    23.03 o
  -3  -3 -17  5157.49  4726.33   802.87 o
  -5  -1  -9  2859.20  1889.51   380.77 o
  -5  -1 -12  1957.79  1430.46   303.30 o
  -1  -2 -10   378.97   335.76    78.18 o
  -5  -1 -11  1882.55  1844.04   329.36 o
  -5  -1 -10  1259.71  1236.97   375.26 o
  -5  -1 -15  1651.62  1649.99   395.34 o
  -3  -3 -19  2193.54  1852.19   621.16 <
  -5  -1 -14   666.34   659.98   326.95 <
  -1   0  -2    12.90     6.09     3.91 <
   0   0  -6 17066.40 13885.70    97.11 o
   2   0 -12  5469.08  5605.44    75.80 o
   0   0 -12  4573.67  4425.46    64.78 o
   1  -1 -11  4534.04  4864.82    82.31 o
   1   0 -10  2821.85  2776.14    46.32 o
   2   0 -14  3767.98  3733.20    95.67 o
   1   0  -6  1266.71  1330.31    25.80 o
   0   0  -8  1345.86  1451.98    25.19 o
   0   0 -10  1105.18  1142.82    30.41 o
   0   0 -16  2873.54  2929.47    88.97 o
   1  -1 -17  5703.51  5914.16   181.31 o
   1   0 -12  1656.54  1637.41    61.10 o
   2   0 -18  4117.29  4361.12   224.62 o
   1   0  -8   496.36   546.73    26.79 o
   2   0 -20  5377.01  5217.31   283.70 o
   2  -1 -13  1034.07   826.10    69.24 o
   0  -2 -18  5897.52  5302.70   308.79 o
   3  -1 -17  3059.65  2626.61   206.68 o
   1   0 -16  1105.08   930.06    89.74 o
   3  -1 -14  1115.39   992.36    90.93 o
   1  -1 -12   551.16   626.14    61.79 o
   0   0 -14   397.35   448.39    57.41 o
   1  -1 -10   279.32   196.55    42.61 o
   0  -2 -20  4278.65  3874.48   335.91 o
   1  -1 -13   398.78   347.75    59.99 o
   1  -1 -23  4195.69  4051.71   558.09 o
   1   0 -14   259.33   285.53    57.80 o
   2  -1 -11   245.78   173.36    46.49 o
   1  -1 -19  1333.25  1366.46   244.85 o
   3  -1 -16   590.21   617.79   170.31 o
   3   0 -20  1056.79  1287.10   272.55 o
   0   0  -4    88.87    84.93    11.06 o
   0   0 -22  1205.20   905.96   259.53 o
   2  -2 -16   876.91   669.56   201.61 o
   2   0 -26  2460.44  2742.64   736.65 o
   1  -1 -25  2781.49  2963.48   819.81 o
   2  -1 -14   166.82   112.03    75.12 <
   2  -1 -17   426.68   668.49   180.26 o
   2   0 -22   665.09   721.52   363.15 <
   1  -1 -15   170.52   221.46    88.58 <
   2   0 -24  1585.57  1581.82   405.13 o
   2  -1 -19   638.46   622.52   214.60 <
   3  -1 -23  2255.15  2023.46   468.69 o
   4   1 -25  1223.50  1689.60   474.42 o
   1  -1 -21   810.15   400.54   298.45 <
   0   0  -7     0.00    30.38     9.55 o
   1   0 -18   267.02   237.56   152.44 <
   4  -2 -20  2936.68  1911.35   491.75 o
   3  -1 -25  1030.37  1423.26   595.88 <
   2  -1 -22   400.81   643.47   364.72 <
   1  -2 -17   374.83   202.78   182.81 <
   2  -2 -18   402.99   485.87   244.46 <
   3  -1 -31  2373.01  2632.55  1138.60 <
   1  -1 -29  1723.93  1489.96   929.16 <
   4   1 -24   601.76   390.40   361.74 <
   2  -1 -24   159.46   784.39   486.17 <
   0   0  -5     0.00     6.94     6.51 <
   0   2 -12  6903.65  6711.38    90.25 o
  -1   1 -11  4534.04  4498.27    70.03 o
  -1   3 -11  3091.85  3400.36    72.07 o
  -2   2 -12  3134.69  3484.38    77.81 o
  -1   2  -8  2155.79  2332.05    53.69 o
  -3   3 -17  5157.50  4854.34   157.06 o
   0   2 -14  2803.40  3048.25   122.62 o
   0   2 -13  1485.99  1400.59    68.59 o
  -1   2 -14  1525.71  1732.15    84.76 o
   0   2 -11   937.58   993.91    49.85 o
  -1   3 -17  2557.46  2395.18   152.67 o
   0   2 -10   808.69   960.38    48.38 o
  -2   4 -18  2515.65  2443.58   190.60 o
  -1   2 -12   717.77   781.34    67.45 o
  -1   3 -14  1062.96  1058.95    84.73 o
  -2   2 -15   986.79  1058.09   117.71 o
  -1   1  -6   340.88   307.97    19.50 o
  -2   2 -14   717.13   674.50    64.92 o
  -1   4 -15   826.00   699.94    95.98 o
  -3   3 -19  2193.54  2205.18   183.55 o
  -2   3 -17  1016.57   922.87   113.29 o
  -1   3 -12   442.14   423.42    58.18 o
  -1   3 -13   532.71   574.73    60.31 o
  -1   2 -10   378.97   427.56    43.76 o
  -2   2 -16   876.92   787.80   125.42 o
  -3   3 -23  4030.32  3895.27   452.78 o
  -1   1  -7   178.89   196.37    18.81 o
  -1   1 -10   279.32   275.55    35.75 o
  -2   4 -19  1771.11  1804.39   295.06 o
   0   4 -19  1057.28  1250.27   139.89 o
  -1   4 -19   625.52   419.55   175.39 <
  -1   3 -19   735.31   824.33   152.33 o
  -1   4 -17   522.59   406.98   129.41 o
  -1   5 -23  1773.81  1458.62   355.27 o
   0   4 -25  2937.74  3660.69   439.63 o
  -1   2 -19   416.10   442.80   155.13 <
  -2   6 -25  2360.66  2821.67   566.08 o
  -1   4 -21  1216.72  1500.28   263.19 o
  -1   3 -15   310.32   304.61    87.03 o
  -1   2 -17   374.82   347.76   111.72 o
  -1   3 -18   523.95   548.08   130.49 o
  -2   6 -24  2481.33  3084.62   447.51 o
  -3   3 -18   845.10   749.72   173.08 o
  -3   3 -25  2457.62  3040.40   559.53 o
  -1   3 -23  1867.30  1620.84   262.59 o
  -1   5 -25  2065.23  1790.20   421.07 o
  -1   3 -25  1616.11   877.83   523.31 <
  -2   4 -20  1213.54  1001.76   235.20 o
   0   6 -29  3400.91  3732.37   878.00 o
  -1   3 -21   860.39  1143.96   171.81 o
  -2   4 -23   953.19   866.53   326.09 <
  -1   4 -16   219.97   164.46    88.76 <
  -2   3 -18   380.29   516.69   154.70 o
  -2   2 -19   320.26   215.44   142.90 <
  -1   2 -13   103.70   182.92    57.35 o
  -2   2 -18   402.99   538.35   146.43 o
  -1   2  -9    70.90    71.77    32.19 <
   0   4 -24  1258.00   552.29   339.03 <
  -1   1  -9    20.29    67.30    22.15 o
  -2   5 -29   738.52  1169.33   939.54 <
  -2   4 -24  1513.32  1051.44   528.55 <
  -2   8 -30  1776.75  2114.09  1016.57 <
  -4   5 -25  1145.69   947.21   566.59 <
  -2   4 -29  2251.47  2374.22  1130.58 <
  -2   6 -23   356.21   532.68   332.82 <
  -2   4 -26   702.40  1021.26   525.18 <
   0   6 -30  1805.43  1156.31   936.53 <
   0   1  -6     0.00    13.45    12.15 <
  -1   0 -10  2821.85  2978.54    53.32 o
  -2   0 -12  5469.08  4000.18    82.09 o
  -1  -1 -11  4534.04  3664.38    70.95 o
  -1   0  -4  1599.31  1415.87    22.59 o
  -1   0  -6  1266.71   992.52    22.35 o
  -2   0 -14  3767.97  3648.85   115.25 o
  -1   0 -12  1656.54  1673.06    56.21 o
  -2   0 -18  4117.28  3494.57   171.05 o
  -3   0 -14  2880.04  2949.61   150.80 o
  -2   0 -10   840.72   960.32    43.23 o
  -1   0  -8   496.36   525.77    24.99 o
  -2   0 -20  5377.01  4860.27   247.12 o
  -3   1 -17  3059.65  2636.20   156.41 o
  -1   0 -16  1105.08  1094.03    97.12 o
  -2  -1 -13  1034.07   875.51    92.25 o
  -2   1 -13  1034.07  1092.71    77.27 o
  -3   1 -14  1115.39   898.69    80.59 o
  -4   2 -20  2936.68  3199.38   284.95 o
  -2   0  -8   230.76   192.74    29.59 o
  -3  -1 -17  3059.65  3328.57   294.88 o
  -1  -1 -10   279.32   226.05    33.04 o
  -1   0 -14   259.33   350.25    44.76 o
  -1  -1 -12   551.16   327.55    70.90 o
  -2   1 -11   245.78   244.00    37.40 o
  -4   1 -17  1558.82  1297.08   172.74 o
  -3   1 -23  2255.14  1918.92   271.89 o
  -4   0 -20  2311.10  2565.45   364.51 o
  -4   1 -18  1072.92   853.72   231.69 o
  -3   1 -16   590.21   610.28   126.49 o
  -2   1 -16   393.18   336.37    94.31 o
  -4  -1 -18  1072.93   870.95   588.60 <
  -4   1 -16   451.20   292.34   160.29 <
  -1   0 -18   267.02   209.76    97.28 <
  -5   1 -23  2826.88  2447.35   722.29 o
  -3  -1 -23  2255.14  1251.81   550.28 <
  -4   1 -19  1016.64  1112.11   272.05 o
  -2  -1 -18   272.69   318.70   221.44 <
  -1  -1 -13   398.78   319.44   121.26 <
  -2   0 -22   665.09   628.94   269.30 <
  -3   0 -12   135.81   154.58    77.72 <
  -4  -1 -20   890.66   843.81   449.05 <
  -3   0 -20  1056.79   801.78   293.33 <
  -3  -1 -16   590.21   435.65   176.34 <
  -1   0  -5     0.00    15.63     8.25 <
  -4   2 -22   575.95   788.24   299.66 <
  -6   2 -26  2253.40  2402.35   995.01 <
  -5   0 -16   344.65   282.20   188.42 <
  -1   0  -7     0.00    16.93     9.55 <
  -2   2   0 14125.80 11234.80   114.86 o
  -4   3   0  2031.00  2153.92    52.50 o
  -4   4   0  2043.35  2367.30    72.66 o
  -5   3   1  1800.22  1841.68    46.88 o
  -7   5  -3  5609.30  5858.45   172.92 o
  -5   3  -1  1800.23  1761.08    61.14 o
  -4   3   1  1250.06  1310.27    47.88 o
  -5   7  -1  3622.13  3825.60   135.00 o
  -4   3  -1  1250.06  1222.28    37.86 o
  -3   3   2   684.43   652.64    28.26 o
  -6   4  -2  1361.31  1545.57    86.76 o
  -6   4   1  1324.47  1498.48   117.90 o
  -5   4   2   985.28  1243.17    73.35 o
  -5   4  -2   985.28  1047.52    61.30 o
  -6   6   2  1767.15  1795.49   159.80 o
  -6   4  -1  1324.47  1620.22   113.97 o
  -6   6   4  2013.69  2178.83   130.02 o
  -4   4   2   635.64   764.31    56.46 o
  -4   4   1   672.55   819.82    56.25 o
  -4   5   0   938.24   904.30    57.27 o
  -6   6  -2  1767.15  1957.60   147.00 o
  -4   4  -1   672.55   731.28    83.81 o
  -4   4  -2   635.64   649.76    43.55 o
  -6   7   0  2080.85  2431.78   182.40 o
  -7   5  -1  1431.14  1697.61   203.04 o
  -6   6  -1  1127.13  1388.03   122.86 o
  -8   8  -4  4367.73  5384.49   341.98 o
  -8   8   4  4367.72  5506.86   440.01 o
  -8   8   2  3636.48  4488.53   337.03 o
  -4   5   1   425.72   440.35    55.95 o
  -8   6   1  1855.40  2115.64   366.14 o
  -3   2  -1   282.12   337.27    19.79 o
  -8   6  -1  1855.40  2145.58   253.10 o
  -7   5   1  1431.14  1444.34   171.68 o
  -5   5   2   598.06   679.47    75.03 o
  -6   5   0   614.40   808.99   104.90 o
  -5   5  -2   598.06   662.67    69.59 o
  -4   5  -1   425.72   381.51    51.64 o
  -3   4  -1   221.61   272.73    27.85 o
  -2   2   1   173.13   178.86    13.94 o
  -8   8  -5  2203.35  2919.01   329.31 o
  -6   5   1   598.96   433.43   160.67 <
  -5   6  -2   428.48   423.20    96.39 o
  -6   8  -1   881.64   806.80   169.87 o
  -2   2  -1   173.13   188.76    17.71 o
  -7   4   1   640.45   568.71   107.01 o
  -4   3  -2   200.01   192.68    31.86 o
  -7   9   1  1518.50  1632.71   321.49 o
  -5   5   1   379.62   510.71   127.77 o
 -10   6  -2  1792.08  2662.94   395.77 o
  -7   6   1   618.38   421.89   214.00 <
  -5   5  -1   379.63   451.49    81.32 o
  -7   6  -1   618.38   307.95   149.96 <
  -7   4  -1   640.45   580.87   108.22 o
 -10   6   2  1792.08  2814.45   575.12 o
  -8   8   5  2203.35  2968.91   461.17 o
 -10  10  -4  3619.63  5267.11   872.34 o
 -11   6  -1  1457.46  1465.08   523.62 <
  -7   6  -3   539.02   612.49   164.61 o
  -6   5   3   253.39   296.23    94.67 o
  -3   3  -1    63.16    79.71    27.98 <
  -8   6  -4   950.08  1510.66   274.49 o
  -6   5  -4   268.45   151.52    70.40 <
 -10  10   4  3619.63  5637.35   910.50 o
 -10  10  -2  2978.46  4014.66   749.47 o
 -11   6   1  1457.46  2183.50   563.63 o
  -8   6  -5   539.05   418.27   182.76 <
  -7   6   3   539.02   264.64   170.32 <
  -8   8  -1   892.75  5891.25   553.75 o
  -6   8   0   352.93   542.09   192.92 <
  -8   6  -3   496.62   395.06   177.66 <
 -11   8   3  1220.45  1809.83   819.60 <
  -9   8  -1   551.22  1247.33   389.43 o
  -9   7   1   650.08   451.29   365.00 <
 -12   8  -2  1411.18  2718.86   934.04 <
  -7   6  -5   144.40   133.27    92.03 <
 -11   7  -3  1025.54  1182.56   552.14 <
  -9   9   1   657.30   699.79   483.32 <
  -9  11   1  1063.04  1649.27   898.14 <
  -8   8   1   892.75   856.93   332.00 <
 -10   8  -7   909.46   923.19   420.33 <
  -9   7  -3  1059.88   923.65   370.22 <
 -10   6  -1   662.48   413.40   311.10 <
 -12   8  -4  1790.01  1509.75   917.61 <
  -3   3   1    63.16   112.73    32.10 o
 -16  14   1    72.47  3604.83  2780.28 <
  -5   3   3  7898.55  9184.29   108.19 o
  -3   1   3  2830.28  3042.16    37.43 o
  -3   2   4  2066.22  2175.74    33.71 o
  -5   1   3  3501.68  3311.69    73.63 o
  -4   1   2  1798.99  1802.43    38.52 o
  -4   3   7  3641.53  3980.65    92.62 o
  -4   1   4  1441.59  1519.45    43.83 o
  -4   2   6  2308.87  2136.92    54.63 o
  -5   2   2  1496.87  1566.12    58.62 o
  -3   2   2  1037.55  1161.37    30.59 o
  -5   3   5  2187.20  2236.50    88.55 o
  -5   2   4  1448.99  1339.14    59.54 o
  -3   1   1   799.37   765.94    21.17 o
  -2   1   2   567.28   718.10    17.79 o
  -7   3   3  2934.40  3143.99   170.29 o
  -3   1   2   549.43   602.81    19.33 o
  -4   3   6  1112.02  1174.61    73.99 o
  -2   1   1   634.64   628.32    19.97 o
  -5   1   4   753.30   822.87    63.47 o
  -9   3   3  5091.14  6155.34   365.47 o
  -4   2   5   527.22   634.25    52.03 o
  -6   3   5  1461.13  1644.78   137.13 o
  -5   4   4   806.47  1000.20   109.13 o
  -6   5   7  2339.84  2273.20   204.60 o
  -5   3   8  1739.39  1793.21   163.75 o
  -8   4   5  3927.86  3093.29   235.23 o
  -6   4   4   950.74   937.06   112.49 o
  -6   3   4   854.84  1067.26   125.85 o
  -6   3   2   763.62   819.84   124.01 o
  -6   2   5  1027.61  1168.12    96.74 o
  -6   4   8  1602.95  1415.99   251.61 o
  -3   2   5   209.67   275.06    30.18 o
  -7   3   9  3584.69  3548.03   284.67 o
  -6   1   4   594.60   510.95    74.08 o
  -8   2   4  2127.12  1577.48   186.67 o
  -7   4   3   680.84   828.35   140.99 o
  -6   4   9  1716.08  1122.30   188.83 o
  -4   3   3   220.77   229.73    39.37 o
  -6   4   5   751.18   730.83   119.64 o
  -7   5   5  1091.59  1200.96   199.14 o
  -5   4   8  1011.25   970.33   153.63 o
  -8   2   8  3310.71  2569.21   435.78 o
  -7   5   9  2908.77  3524.82   456.10 o
  -4   2   2   103.52   153.92    39.34 o
  -7   2   8  1999.01  1671.90   301.83 o
  -6   4   7  1016.96  1062.45   184.21 o
  -9   3   9  3786.79  2335.25   577.51 o
  -8   6   7  2374.07  2706.17   410.36 o
 -10   6   5  3028.88  3174.47   637.03 o
  -8   4   8  1475.60   925.45   365.90 <
  -8   6   9  2534.42  3213.48   514.49 o
  -8   4  11  3994.23  4225.33   707.15 o
  -6   5   9  1140.47   925.50   236.44 o
  -9   5   9  2213.24  3084.21   793.78 o
  -6   2   2   258.73   283.68    69.11 o
  -8   6  10  1612.46  2283.92   571.65 o
  -7   4   5   569.36   615.91   198.18 o
  -6   5   6   488.26   340.19   120.27 <
 -10   4   9  2333.46  2134.14   782.79 <
 -10   4   4  1229.90  2364.53   534.15 o
  -7   5   7   490.40   621.74   241.60 <
 -11   3   9  2217.18  1927.89  1262.99 <
  -6   3   9   901.06   928.07   240.13 o
 -10   2   5  1107.70  1421.23   525.14 <
  -5   4  10   585.08   472.84   159.52 <
 -13   5   3  1963.60  2147.98   871.10 <
 -11   4   3  2069.53  1971.33   601.98 o
 -11   7   7  1044.30  2217.91  1002.11 <
  -3   2   3    28.36    30.91    17.17 <
  -8   2   6   768.74   281.67   246.17 <
  -8   2   7   861.71   650.33   304.56 <
 -10   4   7  1713.62  1491.82   744.57 <
  -7   3   7   364.57   613.94   268.24 <
 -10   6  11  3107.36  2719.47  1076.71 <
  -3   1   4   160.69    76.78    20.25 o
  -2   1   3    13.21    14.88     7.25 <
  -9   8   8  1044.00  1882.00   543.88 o
  -9   2   8   548.74  1207.02   419.25 <
 -10   7  15    75.96  2353.89  1375.65 <
  -9   7   7   731.11  1234.91   446.49 <
 -10   3   5   801.75   862.82   477.77 <
 -10   4   8  1506.32  1995.28   875.30 <
 -12   5   5  1138.51  2049.64   861.68 <
 -13   5   5  1755.58  1923.58   979.35 <
  -3   0   2  2280.39  2168.33    26.53 o
  -2   0   4  2472.88  3115.31    35.82 o
  -2   0   2  1109.90  1084.91    14.44 o
  -1   1   5  2046.30  1872.14    30.79 o
  -3   1   5  2142.66  1970.41    40.87 o
  -1   1   4   362.81   405.00    13.03 o
  -2   1   4   365.99   388.62    16.10 o
  -4   0   6  4015.51  3895.41   177.05 o
  -3   0   4   556.27   627.50    41.27 o
  -2   1   5   300.20   212.82    26.75 o
  -5  -1   3  3501.68  1793.85   124.00 o
  -4  -1   2  1798.99  1439.69    97.56 o
  -5   0   4  1221.17   953.66    79.89 o
  -2   2   8  1152.72   838.69   102.40 o
  -3   1   6   457.51   461.34    46.97 o
  -4   2   8  1143.09  1145.56   113.10 o
  -1   2   8  2155.79  1323.47   162.42 o
  -3   1   8  1994.27  1824.16   182.30 o
  -3  -1   3  2830.28  1925.69   111.34 o
  -1   0   1     0.00    85.05     4.96 o
  -2   1   6   434.69   548.77    46.97 o
  -2   1   7  1040.74  1064.93   116.50 o
  -7   1   9  5606.79  5108.40   502.50 o
  -5   1   9  2859.20  2294.54   369.50 o
  -3   3  11  2540.91  2534.50   283.48 o
  -3   2  10  2185.78  2622.72   342.26 o
  -2   2   9  1278.46  1331.46   170.68 o
  -2   3  11  1863.06  1938.23   382.53 o
  -9   1   9  4822.28  4527.59   585.57 o
  -3   2   8   435.95   230.91    69.85 o
  -4   3  13  3511.35  3895.55   591.91 o
  -6   0   4   795.03   510.78   120.63 o
  -6   0   8  3064.79  1557.06   381.15 o
  -5   0   8  2313.88  1736.15   381.44 o
  -6   1   7  1103.59   618.12   167.61 o
  -6   0   6  1493.51   875.51   255.05 o
  -3   3  12  2005.98  1934.25   439.00 o
  -5   2  10  1051.32   727.45   252.66 <
  -5   1   7   334.08   385.35   114.46 o
 -10   0   8  3076.23  2979.82  1064.38 <
  -4   1   7   501.26   377.48    83.21 o
  -5  -1   4   753.30   804.02   220.18 o
  -6   4  15  1563.77  2300.71   851.61 <
  -7   0   6   928.59   531.93   271.31 <
  -4   2  12  1345.97  1355.34   424.69 o
  -7   1   8   821.72   471.61   263.28 <
  -4   1   6   303.99   135.87    56.87 <
  -8   0   8  1560.78  2857.93   726.88 o
  -9   0   8  1485.56  2177.35   870.25 <
  -6   2  11   892.78   657.40   347.97 <
  -5   3  11  1011.13   799.56   252.27 o
   0   0  -6 17066.40 20836.40    62.20 o
   0   0  -2  1473.55  1342.96    10.09 o
   1   1  -1   528.08   589.95     8.83 o
   1   1  -5  2046.30  1927.02    33.19 o
   1   2  -8  2155.79  1978.09    51.48 o
   2   2  -6  9848.73 10274.20   187.36 o
   1   1  -4   362.81   450.28    16.45 o
   1   2  -6   624.93   584.43    23.75 o
   1   1  -3   248.50   307.95    11.09 o
   2   3  -5  1431.43  1406.69    67.75 o
   0   0  -4    88.87    74.86     5.35 o
   0   0  -8  1345.86  1040.72    72.29 o
   1   1  -2   122.07   118.45     6.88 o
   1   1  -6   340.89   565.19    36.66 o
   1   1 -11  4534.04  3691.00   278.27 o
   0   2 -14  2803.40  2197.81   132.75 o
   1   2  -5   267.38   162.12    16.06 o
   2   4  -7   968.63   912.46    86.74 o
   0   2 -13  1485.99  1260.88   138.74 o
   2   4 -12  3251.38  2417.55   203.82 o
   0   2 -18  5897.53  4390.08   550.62 o
   2   3 -11  1863.06   744.48   218.49 o
   2   4 -11  1688.28  1131.16   158.92 o
   2   4 -13  2490.51  1800.95   229.61 o
   2   2 -12  3134.69  2246.25   407.92 o
   2   2  -8  1152.73  1268.48   172.97 o
   2   2  -9  1278.45  1326.37   252.37 o
   1   2 -10   378.97   153.42    70.22 <
   1   2  -7   116.26   146.15    27.47 o
   3   5  -8  1481.99  1422.17   337.12 o
   1   2 -12   717.77   512.58   169.08 o
   1   3 -17  2557.46  3100.84   641.47 o
   2   3  -9   438.06   246.50   115.24 <
   1   3 -12   442.14   368.26   108.38 o
   0   2 -20  4278.65  4879.29   895.51 o
   1   2 -14  1525.71   959.35   253.10 o
   1   2  -4    27.61    30.14    11.45 <
   1   3 -13   532.71   506.38   140.43 o
   3   5 -12  1117.81  1142.83   565.88 <
   1   3 -14  1062.96   844.39   226.37 o
   3   4  -8  1353.29  2152.90   444.70 o
   3   5 -11   894.20  1444.19   439.17 o
   0   4 -25  2937.74  2429.35  1558.13 <
   2   4 -14  1006.63   852.50   354.13 <
   3   5  -9   433.58   410.86   267.80 <
   0   2  -6  5418.42  5405.67    49.82 o
   0   4  -6  6702.57  7343.72    74.33 o
   0   4  -9  4208.21  4756.41    93.38 o
   0   2  -4  2587.98  2751.29    43.79 o
  -1   3  -8  2250.68  2350.46    53.74 o
  -1   3 -11  3091.85  3111.63    82.13 o
   0   2  -5   888.64  1014.64    26.37 o
   0   4 -12  3690.59  4120.96   158.34 o
   1   5  -8  2721.14  2971.80   109.70 o
   0   2  -7   719.29   717.14    23.88 o
  -1   5 -11  1762.01  1989.08   142.49 o
   0   4  -7   743.50   942.07    64.14 o
   0   6 -13  4105.11  3526.48   220.98 o
  -1   5 -13  2069.29  1818.60   184.47 o
  -2   5 -13  1488.44  1651.52   130.63 o
   1   5 -11  1762.01  2024.74   160.37 o
   0   4 -11   975.03   858.80    77.69 o
   0   6 -12  2343.87  2310.62   179.04 o
   0   4 -15  2998.03  2865.62   200.67 o
  -1   5 -12  1137.63  1262.41   140.10 o
  -2   6 -15  2085.85  2210.64   199.09 o
   1   4  -7   447.62   498.05    47.40 o
  -1   7 -13  2198.40  2379.52   245.88 o
   0   6 -11  1337.74  1337.50   162.64 o
   1   5 -13  2069.30  2349.44   234.06 o
   0   4  -8   375.36   483.40    54.31 o
  -1   4 -10   471.85   472.72    74.96 o
   1   5 -12  1137.63  1175.36   145.58 o
   0   8 -12  1954.13  2294.81   350.72 o
  -1   5 -14  1312.55  1172.34   155.29 o
  -1   7 -12  1256.81  1458.65   195.05 o
  -2   6 -18  2687.29  2430.00   385.62 o
   0   8 -18  4984.14  7495.64   804.57 o
   1   7 -13  2198.40  2359.93   372.04 o
   2   6 -12  2022.82  2095.28   310.24 o
   1   4 -10   471.85   428.41    69.88 o
  -3   7 -19  2933.42  3434.12   392.83 o
  -1   5 -17  2261.15  2311.24   271.93 o
  -1   3 -12   442.14   366.75    71.06 o
   1   5 -14  1312.55  1429.63   262.02 o
   1   3  -6   144.08   159.96    25.20 o
   1   5 -17  2261.16  1758.03   465.96 o
   1   6 -10   418.37   961.51   204.59 o
  -1   5 -19  2535.58  3120.73   327.55 o
   0   4 -18  1817.73   921.82   365.44 <
  -1   9 -14  1392.40  1555.87   368.63 o
  -1   5 -10   191.92   189.34    81.69 <
  -1   4 -15   826.00   418.24   169.59 <
   0   8 -16  2400.96  2322.78   618.44 o
  -1   7 -14   853.15   774.52   254.74 o
   0   6 -19  2543.48  1869.75   552.44 o
   0   1  -4     0.00    48.43     7.25 o
   0   8 -24  4952.14  5008.48  1526.88 o
   1   7 -12  1256.81  1146.39   287.27 o
   1   7 -11   546.09   474.06   212.60 <
  -2   6 -16   624.51   938.74   273.34 o
   0   6 -10   372.39   333.31   130.96 <
   2  10 -16  2890.87  2596.62  1062.70 <
  -2   7 -16   470.96   710.60   268.29 <
  -3   7 -21  1786.12  2018.34   623.64 o
  -2  10 -24  3572.95  3399.91  1458.58 <
  -1   6 -19  1003.92   724.48   451.94 <
   0   8 -15   742.16   772.50   408.39 <
  -1   6 -17   875.81   508.53   329.09 <
  -1   5 -25  2065.23  3414.71  1068.91 o
   2  10 -18  3297.59  4547.44  1339.79 o
   0   4 -19  1057.28   939.15   354.14 <
   0   4 -14   280.37   273.96   135.45 <
  -1   5 -23  1773.81  3454.83  1148.05 o
   1   9 -14  1392.40  1518.41   558.57 <
   0   6 -23  1748.90  1364.28   843.76 <
  -1   7 -19  1183.21  1475.07   543.99 <
  -2   6 -19  1121.39  1061.41   423.42 <
  -1   5 -18   911.72  1057.04   350.06 o
   1   9 -19  1764.41  1318.72  1307.27 <
   0   6 -18  1763.27  1721.36   509.88 o
   0   8 -17   739.52  1335.62   570.50 <
  -2   6 -24  2481.33  2146.92   898.78 <
  -1   4 -17   522.59   470.90   238.12 <
   1   6 -19  1003.92   985.22   583.42 <
   0   3 -13     0.00   128.90    69.03 <
   0   8 -22  1425.87  1080.73   983.80 <
  -2  10 -22  1542.76  1982.36  1091.56 <
  -1   9 -19  1764.41  2448.70   824.38 <
  -1   8 -15   461.22   448.75   351.44 <
  -4   8 -24  1697.75  2407.43  1050.84 <
   0  12 -18  2332.57  1998.87  1185.35 <
   0   2  -3    27.80    33.65    15.68 <
   2   9 -18  1002.37  1586.37   876.36 <
   0  12 -20   373.36  3937.08  1930.78 <
  -3   7 -25  1306.42  1719.88  1097.49 <
  -2   9 -19    18.98  1017.52   609.06 <
   1   9 -15   289.95  1027.25   662.58 <
   0   1  -2     0.00    26.70    11.82 <
  -1   3  -5  3019.47  3062.60    37.99 o
  -2   4  -6  3389.79  4154.97    85.08 o
  -3   5  -5  3460.91  4036.91    82.92 o
  -2   4  -5  1781.82  2179.28    52.60 o
  -2   3  -5  1431.43  1725.84    44.37 o
  -3   5  -7  2306.32  2520.53    85.75 o
  -2   5  -7  1693.67  1809.26    96.23 o
  -1   4  -5  1017.09  1185.23    38.60 o
  -1   5  -7  1167.80  1313.96    54.72 o
  -3   7  -8  2885.07  3536.14   202.70 o
  -2   4  -7   968.63  1034.86    55.88 o
  -3   5  -8  1481.99  1809.93   123.56 o
  -4   7  -7  1952.91  2561.82   205.01 o
  -1   3  -4   575.60   669.67    28.72 o
  -2   6  -6  1187.19  1409.44   120.83 o
  -1   2  -3   681.89   892.19    30.17 o
  -4   5  -9  1223.77  1136.14   105.85 o
  -1   3  -3   504.57   496.33    24.22 o
  -1   2  -2   675.29   816.00    28.79 o
  -3   7  -7  1151.99  1132.32   119.82 o
  -3   7 -13  2835.14  2981.67   234.80 o
  -4   8 -10  1916.38  2796.19   252.55 o
  -1   5  -6   491.34   544.34    42.17 o
  -3   5 -12  1117.82  1145.75    99.60 o
  -4   6 -10   996.66  1385.06   138.70 o
  -2   3  -4   443.17   566.14    30.49 o
  -2   5  -9   691.65   688.04    77.81 o
  -3   6  -5   640.87   730.96    52.29 o
  -2   8 -10  1651.15  1498.74   184.28 o
  -3   7 -14  1477.25  1409.09   223.82 o
  -3   5  -6   487.34   393.19    62.37 o
  -2   7 -11  1013.35  1095.39   140.41 o
  -5   7 -12  1775.48  1927.07   191.09 o
  -2   5  -6   313.95   416.31    59.42 o
  -4   7 -13  1524.99  1466.08   216.88 o
  -6   7 -11  1578.48  2192.08   260.45 o
  -4   6 -11   852.43   731.89   144.08 o
  -4  10 -10  2247.86  2747.85   330.23 o
  -2   6 -10   437.71   577.43   131.08 o
  -3   5  -9   433.58   548.83    64.73 o
  -2   4  -8   292.33   275.18    77.31 o
  -6  10 -10  2301.19  2998.44   458.73 o
  -4   6  -8   542.12   683.87   147.48 o
  -3   9 -12  1395.92  1503.50   315.92 o
  -3   9 -13  2017.24  2388.22   355.55 o
  -6   8 -16  2510.57  2460.68   463.63 o
  -3   6 -14   661.93   928.21   175.33 o
  -4   7 -12   908.77   995.85   201.31 o
  -3   7 -15  1013.13  1073.29   198.69 o
  -5   9 -13  2134.37  2410.21   416.92 o
  -5   9 -10  1466.87  2228.72   375.30 o
  -3   6  -7   312.60   526.65   136.35 o
  -2   6 -11   392.16   328.48   113.44 <
  -3   9 -10  1217.11  1644.39   261.70 o
  -3   8 -10   757.51   805.35   190.44 o
  -4   6 -12   636.54   711.69   125.82 o
  -1   4  -6   109.23   156.65    35.15 o
  -2   5 -10   163.66   269.51    93.91 <
  -2   8 -13  1364.22  1314.42   278.33 o
  -3   7 -11   524.77   567.82   204.81 <
  -4   7 -10   442.74   379.81   131.57 <
  -4   5 -10   322.14   164.41    94.82 <
  -1   2  -4    27.61    51.62    13.38 o
  -4   7 -18  1341.10  1573.79   256.70 o
  -5   8  -9   473.09   581.89   230.07 <
  -4   8 -16  1637.95  2279.20   334.88 o
  -4   7 -15   555.08   687.27   232.91 <
  -4   9 -11   458.05   391.91   233.77 <
  -4   9 -16  1323.78  1096.47   458.45 <
  -4   8 -18  1318.53  1419.64   433.49 o
  -8  10 -16  3072.13  3888.77   964.51 o
  -5   8 -10   305.88   286.24   154.01 <
  -4   8 -15   417.78   835.47   319.46 <
  -5   6 -10   270.39   179.63   102.81 <
  -6  12 -10  1537.60  1913.45   729.17 <
  -5  10  -9   524.17   863.47   282.98 o
  -5   7 -13   510.39   246.02   175.73 <
  -5   9 -21  1997.61  2275.83   708.07 o
  -4   6 -13   393.64   457.45   139.37 o
  -4  10 -16  1192.62  1837.42   584.72 o
  -3  11 -13  1734.79  1473.35   592.02 <
  -2   4  -4    32.76    61.91    31.72 <
  -4  11 -12   864.07   949.87   487.35 <
  -2   9 -12   534.10   547.02   322.56 <
  -4  11 -18  1720.18  1358.44   839.81 <
  -2   3  -7     8.52    40.05    26.32 <
  -4   9 -12   321.52   381.70   281.31 <
  -6  12 -16  1477.90  2323.16  1041.43 <
  -2   8 -12   756.70   670.39   202.45 o
  -4  10 -18   768.65  1328.08   671.29 <
  -5  11 -21  1832.92  1963.00  1126.79 <
  -3  13 -19  1656.57  2320.24  1121.76 <
  -3  13 -21  1911.15  3357.94  1387.37 <
  -6  10 -16   947.02  2219.20   759.59 <
  -6  12 -18  1110.36  1864.81  1215.46 <
  -4   0   0  5736.53  5300.65    42.84 o
  -7   1  -3  9099.98  8768.03   145.21 o
  -5   1  -3  3501.68  3388.47    43.98 o
  -4   1  -2  1798.99  1667.32    29.52 o
  -5   0  -2  2025.38  1783.49    39.70 o
  -4   1   0  1135.39  1357.94    22.92 o
  -6   0   0  2914.13  2892.40    88.00 o
  -4   1   1   872.70   956.50    20.47 o
  -6   0  -2  2263.97  2459.44    80.64 o
  -6   1   0  1809.67  1906.95    66.88 o
  -4   1  -1   872.70   784.31    21.30 o
  -4   0  -2   585.81   684.88    18.03 o
  -8   2   2  3820.40  3763.90   143.21 o
  -8   2  -2  3820.42  3864.43   158.49 o
  -9   1  -3  6714.77  7144.53   310.38 o
  -6   1  -2   978.47   998.11    69.73 o
  -6   1   2   978.47   971.83    81.50 o
  -8   2  -4  2127.12  1948.20   142.55 o
  -8   2   0  1992.05  2114.39   177.32 o
  -9   1   3  6714.77  7240.17   413.08 o
  -7   0  -4  1463.05  1117.90   119.32 o
  -6   1  -4   594.60   645.15    67.69 o
  -7   2  -2   970.54  1119.28   101.40 o
  -6   1  -1   423.35   438.30    59.99 o
  -6   1   1   423.35   492.02    58.06 o
  -5   1   1   157.16   219.15    35.89 o
  -6   2   1   347.35   348.02    50.05 o
 -11   3  -3  4283.55  3819.97   356.00 o
  -5   1  -1   157.16   226.84    30.93 o
 -10   0   0  3608.63  3311.83   464.27 o
 -10   0  -2  3845.13  2444.01   356.30 o
  -6   2   0   215.53   230.61    51.54 o
  -8   2   1   581.94   627.30   134.78 o
 -11   1  -3  2996.74  3071.76   568.19 o
 -11   1   3  2996.73  3908.63   631.26 o
  -7   2   1   372.83   354.70    77.51 o
 -10   2  -5  1107.69  1182.90   325.70 o
  -9   2  -6   824.73   731.98   175.26 o
  -9   2  -3   847.49   830.56   197.81 o
 -12   2  -6  1686.43  1964.09   650.12 o
 -12   2   0  2652.68  2362.52   693.56 o
  -7   1  -4   180.37    85.09    76.70 <
 -12   2  -8  1293.24  1586.18   670.58 <
 -10   0  -6  1618.62  1332.43   366.89 o
 -10   0  -4  1957.64  2195.36   415.85 o
  -7   2  -1   372.83   452.12    66.44 o
  -8   1   2   246.07   443.68   132.38 o
  -8   2  -1   581.94   625.50   135.18 o
 -12   2   2  1193.44  1016.19   575.83 <
 -12   1  -5  1768.45  1129.07   773.33 <
  -7   0  -2   325.90   546.09   114.10 o
 -14   0  -6  2067.40  1454.50  1136.28 <
 -10   1  -5   732.69   679.29   326.29 <
 -13   1   3  1927.82  2664.17   861.60 o
 -14   2   0  2255.07  1360.57   992.28 <
 -12   3  -1   881.86   566.66   461.34 <
  -2   0  -1     0.00    24.41     5.72 o
  -2  -1  -2   567.28   532.87    14.94 o
  -4  -1  -4  1441.59  1262.97    38.70 o
  -4  -1  -5  1596.11  1373.82    50.97 o
  -3  -1  -8  1994.28  1959.13    62.81 o
  -2  -1  -7  1040.74  1010.72    45.51 o
  -5  -1  -6  1415.66   922.47    65.02 o
  -3  -1  -6   457.51   347.97    29.79 o
  -3  -1 -11  3089.83  1528.31   119.00 o
  -5  -1  -4   753.30   653.26    65.71 o
  -3  -1  -9   878.39   581.70    55.38 o
  -4  -1 -11  1949.49  1990.02   142.94 o
  -4  -2  -6  2308.88  1934.88   168.91 o
  -4  -1  -6   303.99   229.39    46.56 o
  -3  -1 -10  1069.20   564.10    80.20 o
  -4  -1  -7   501.26   305.83    45.44 o
  -5  -2  -4  1448.99  1496.10   187.11 o
  -5  -1 -11  1882.55  1610.18   217.04 o
  -5  -1 -12  1957.79  1367.18   179.92 o
  -6  -2  -8  1717.10   976.93   286.32 o
  -3  -2 -10  2185.78  2277.06   397.45 o
  -6  -2 -14  3950.89  4344.59   824.09 o
  -5  -1 -10  1259.71   871.20   174.93 o
  -5  -2  -2  1496.87  1343.67   220.32 o
  -8  -2  -8  3310.71  3822.37   649.22 o
  -5  -1 -15  1651.62  1436.73   329.41 o
  -7  -2  -8  1999.02  1629.30   459.24 o
  -5  -1  -7   334.08   201.10    69.07 <
  -6  -2  -5  1027.60   456.07   182.81 <
  -6  -2 -11   892.78  1029.75   393.74 <
  -4  -2 -12  1345.97  1053.22   464.03 <
  -4  -2 -14  2720.32  1910.51   480.20 o
 -10  -2 -14  3835.92  3886.34  1127.12 o
  -8  -2 -14  1868.65  1680.44   674.24 <
 -11  -2 -10  1684.96  1217.81  1045.36 <
  -8  -2  -7   861.70   765.69   554.34 <
  -7  -3  -9  3584.70  3012.66   735.99 o
  -1   1  -5  2046.30  2060.18    28.57 o
  -3   1 -11  3089.82  2989.53    75.68 o
  -2   2 -12  3134.69  3262.65    91.89 o
  -3   2 -10  2185.78  2283.68    65.41 o
  -2   1  -7  1040.74  1173.94    22.93 o
  -2   2  -9  1278.46  1470.04    43.28 o
  -2   2  -8  1152.72  1105.06    25.59 o
  -2   3 -11  1863.06  1856.14    63.98 o
  -3   3 -12  2005.99  2192.60    87.32 o
  -3   1 -10  1069.20  1038.05    52.17 o
  -4   2 -14  2720.32  3032.27   155.43 o
  -3   3 -17  5157.50  4745.28   208.64 o
  -1   1  -6   340.88   365.84    17.35 o
  -2   1  -6   434.69   471.36    15.44 o
  -4   2 -12  1345.97  1221.98    86.60 o
  -1   2 -12   717.77   477.80    52.75 o
  -1   1  -4   362.81   313.34    15.89 o
  -2   2 -10   359.16   362.89    39.39 o
  -1   2 -10   378.97   368.17    30.97 o
  -1   1  -7   178.89   130.46    16.07 o
  -3   3 -13   703.47   824.98    92.90 o
  -3   1 -14  1115.39   903.31    92.85 o
  -2   2 -14   717.13   723.10    99.32 o
  -3   2 -12   558.35   559.59    58.48 o
  -2   4 -18  2515.65  2519.55   210.76 o
  -2   2 -15   986.79   941.65   108.11 o
  -3   1 -12   445.02   448.72    79.82 o
  -5   1 -17  3568.29  2522.71   315.67 o
  -4   2 -11   358.63   357.92    54.62 o
  -3   3 -19  2193.54  2814.43   256.83 o
  -2   1 -11   245.78   239.73    48.48 o
  -6   2 -20  4207.02  4336.61   627.22 o
  -2   2 -16   876.92   707.12   150.82 o
  -4   3 -15   532.30   547.52   140.12 o
  -5   5 -21  3213.34  4401.75   516.19 o
  -4   2 -20  2936.68  2271.11   361.13 o
  -3   2 -16  1114.43   640.25   169.61 o
  -5   3 -16  1037.04  1050.54   225.39 o
  -3   3 -23  4030.32  4619.19   758.78 o
  -1   2  -9    70.90   104.95    25.57 o
  -2   3 -17  1016.57   898.18   189.03 o
  -3   3 -15   609.83   798.52   101.96 o
  -4   1 -17  1558.82  1127.04   236.79 o
  -3   3 -18   845.10   590.95   239.74 <
  -2   3 -12   215.02   185.90    49.24 o
  -2   1  -8    58.92    76.33    18.70 o
  -2   4 -19  1771.11  1453.63   248.32 o
  -4   1 -13   602.95   441.47   103.11 o
  -4   3 -19  1317.15  1070.42   372.34 <
  -4   3 -16   739.59   644.21   160.38 o
  -2   1  -9    62.07    68.68    24.04 <
  -5   3 -14   662.38   348.33   123.75 <
  -5   2 -16   553.07   451.52   170.99 <
  -3   2 -14   442.23   388.28    94.30 o
  -3   4 -16   332.70   306.82   131.28 <
  -4   4 -18   367.94   409.03   225.12 <
  -2   3 -15   174.08   251.80   126.66 <
  -4   4 -20   996.22   624.51   329.43 <
  -3   5 -18   856.69   716.62   214.19 o
  -7   3 -23  1804.49   758.07   750.44 <
  -7   3 -21  2542.53  2382.86   592.09 o
  -4   1 -18  1072.93   838.54   268.32 o
  -5   5 -23  2153.64  2324.83   566.70 o
  -8   4 -22  1741.51  2431.28   721.10 o
  -4   3 -23  1422.58   965.95   600.33 <
  -4   1 -16   451.20   289.61   183.15 <
  -6   3 -17  1123.66  1525.70   304.38 o
  -3   2 -15   280.29   193.46   128.59 <
  -6   2 -22  1797.16   743.21   672.97 <
  -4   4 -25   864.65  1047.63   692.06 <
  -5   2 -20   824.52   497.60   442.27 <
  -2   3 -18   380.29   481.87   206.40 <
  -6   2 -26  2253.40  2251.90  1154.00 <
  -3   3 -25  2457.62  1569.09   863.74 <
  -2   4 -20  1213.54   983.36   336.31 <
  -4   4 -26   721.27  1734.19   931.95 <
  -7   7 -33  1080.07  3108.51  1942.77 <
  -7   9 -33  1414.54  2806.23  2214.16 <
  -1   0  -3     0.00     4.96     4.58 <
  -4   3  -7  3641.53  3800.57    80.11 o
  -3   2  -4  2066.22  2198.66    49.32 o
  -4   2  -6  2308.87  2478.12    59.02 o
  -5   3  -9  2996.59  3217.47    93.56 o
  -5   3  -5  2187.20  2362.69    87.30 o
  -7   3  -9  3584.69  3438.07   140.99 o
  -4   3  -6  1112.02  1471.10    71.30 o
  -5   3  -8  1739.39  1947.15    80.73 o
  -6   3  -5  1461.13  1496.20    74.31 o
  -7   5  -9  2908.76  3161.19   188.43 o
  -6   3 -11  2109.01  1900.60   141.62 o
  -2   1  -2   567.28   577.03    24.47 o
  -6   4  -8  1602.95  1756.96   105.89 o
  -4   2  -5   527.22   640.40    42.72 o
  -8   4 -11  3994.24  4138.69   294.36 o
  -5   4  -8  1011.25  1047.73    95.84 o
  -6   6 -11  2361.08  2528.17   140.39 o
  -6   4  -9  1716.08  1912.71   135.82 o
  -3   2  -6   367.14   408.46    31.15 o
  -6   4  -5   751.18   768.88   113.68 o
  -6   4  -7  1016.96  1033.63    85.27 o
  -5   5  -9   806.57  1029.12    94.19 o
  -5   3 -10   784.81   816.10    86.89 o
  -6   5  -9  1140.47  1090.40   114.23 o
  -8   6  -7  2374.07  2433.41   215.96 o
  -8   6  -9  2534.42  2321.53   247.07 o
  -6   3  -9   901.06   993.67   143.54 o
  -8   4  -8  1475.60  1545.24   169.61 o
  -7   3  -6   706.93   796.08   106.68 o
  -3   2  -5   209.67   302.24    29.57 o
  -9   5  -9  2213.24  1832.81   332.09 o
  -8   4 -14  2281.47  2105.04   378.00 o
  -6   4 -10   653.35   492.17   117.02 o
  -5   3  -7   260.80   241.96    72.62 o
  -8   6 -10  1612.46  1953.41   295.77 o
 -10   4  -9  2333.46  1983.85   354.55 o
  -8   6  -8   756.46  1186.17   211.53 o
 -10   6 -11  3107.36  4365.33   566.88 o
  -8   4 -10   915.79   924.38   191.83 o
  -7   5  -7   490.40   560.96   117.39 o
  -9   5 -15  2036.78  2031.94   352.80 o
  -7   3 -11   754.34   668.17   169.24 o
  -8   6 -15  1980.73  2484.46   399.29 o
  -8   6 -14  1010.56  1445.69   406.12 o
 -10   6 -10  1363.05  1868.72   514.48 o
  -7   4 -10   309.35   325.22   130.55 <
  -5   4  -9   204.36   227.25    64.93 o
 -10   8 -16  2611.76  3359.30   941.71 o
  -7   3  -7   364.57   304.34   118.38 <
 -10   6  -8  1037.61  1170.41   352.95 o
  -7   5 -12   594.78   448.85   194.44 <
  -6   3 -12   271.44   182.43   114.49 <
  -7   5 -10   268.30   272.19   145.83 <
  -7   6 -10   340.71   270.45   163.88 <
 -10   4 -14  1086.84  1356.63   500.05 <
  -2   1  -3    13.21    25.21     9.93 <
 -12   5 -11  1531.77  1688.66   670.42 <
 -12   8 -10  1212.40  1643.38   771.85 <
 -10   4 -10   654.64   985.43   357.99 <
 -14   6 -12   666.64  1529.42  1062.47 <
  -9   7  -9  1141.99  1361.08   380.63 o
 -10   6 -16   773.52  2016.93   651.83 o
  -9   6 -13   560.01   535.12   422.90 <
  -3   2  -3    28.36    27.63    19.96 <
  -2   0  -4  2472.88  2356.75    26.06 o
  -4   0  -6  4015.51  3973.73    57.57 o
  -2   0  -2  1109.90  1006.79    18.95 o
  -5   1  -9  2859.20  2746.20    91.45 o
  -4   0  -8  1738.42  1703.96    55.72 o
  -4   1  -5  1596.11  1317.68    45.16 o
  -7   1  -9  5606.79  5610.50   166.26 o
  -5   0  -8  2313.88  2248.79    89.14 o
  -6   0  -8  3064.79  3437.96   148.99 o
  -3   0  -4   556.27   630.16    23.50 o
  -8   2  -8  3310.71  3247.43   158.13 o
  -5   1  -6  1415.66  1581.06    74.28 o
  -6   0  -6  1493.51  1504.18    95.73 o
  -5   1 -10  1259.70  1095.79    93.45 o
  -3   1  -6   457.51   396.49    21.15 o
  -5   1 -12  1957.79  1520.79   111.50 o
  -6   1  -7  1103.59  1070.22    77.35 o
  -5   1  -8   812.62   874.48    68.53 o
  -4   1  -7   501.26   474.63    28.35 o
  -5   1 -11  1882.55  1681.26    99.69 o
  -6   1  -6   735.15   545.48    58.14 o
  -4   1  -6   303.99   220.02    33.29 o
  -6   2 -11   892.78   855.93   108.19 o
  -3   0  -6   165.63   192.92    21.39 o
  -6   0 -14  2776.62  2371.16   260.02 o
  -5   0 -10   602.26   669.06    97.38 o
  -5   1  -7   334.08   169.27    53.49 o
  -8   0 -14  6073.93  5433.73   525.83 o
  -7   1  -8   821.72   804.66   114.24 o
  -4   1  -9   219.82   204.29    47.35 o
  -7   0 -10  1591.35  1157.95   192.61 o
  -4   1  -8   218.59   175.32    32.85 o
  -6   1 -13  1391.33   883.33   191.88 o
  -8   2 -14  1868.66  1932.23   309.55 o
 -10   2 -14  3835.92  3366.47   547.25 o
  -8   2  -9  1152.73  1118.17   172.73 o
  -7   1 -10   812.65   658.08   178.75 o
  -7   1 -11   937.16  1159.27   214.28 o
  -7   2 -14  1285.77   865.72   155.11 o
  -7   1  -7   281.59   345.77    88.54 o
  -9   0 -10  1886.10  2178.09   475.11 o
  -1   0  -1     0.00    73.99     9.53 o
  -7   1 -15  2169.06  1870.01   269.44 o
  -5   1  -5   163.68   168.01    33.98 o
  -9   1 -15  2518.42  1873.80   507.70 o
  -8   0 -16  2056.49  2511.90   579.58 o
  -8   2 -10   431.93   453.02   233.57 <
 -10   0 -14  1424.89  2289.73   901.39 <
  -1   0  -2    12.90    16.46     6.12 <
  -7   1 -13   502.52   418.64   233.55 <
  -9   1 -11   790.96   689.27   372.88 <
  -7   0 -12  1351.59  1229.75   280.70 o
  -8   2 -15   892.84  1084.07   358.43 o
 -10   2 -16  1463.18  1784.12   575.62 o
 -11   2 -16  1363.91  2087.54   774.72 <
  -6   1 -15     7.82   270.78   228.06 <
 -12   0 -20  3029.36  3708.66  1632.98 <
 -11   3 -15   602.48   650.47   532.21 <
  -2   0   6  4706.36  5899.94    59.52 o
  -3   0   8  3789.65  4473.30    53.52 o
  -3  -1  11  3089.83  3386.84    64.68 o
  -3  -1   8  1994.28  2219.92    45.79 o
  -5  -1   9  2859.20  2832.35    67.31 o
  -2  -1   7  1040.74  1130.70    24.04 o
  -4  -1  11  1949.49  2091.88    73.46 o
  -4   0  14  2498.30  2544.37    84.48 o
  -3  -1  10  1069.20  1312.25    52.16 o
  -5  -1  11  1882.55  2069.38   112.22 o
  -6  -2  14  3950.90  4458.36   139.85 o
  -5  -1  12  1957.80  1896.26    98.98 o
  -3  -1   9   878.40   972.05    35.29 o
  -6   0  14  2776.63  2836.58   125.76 o
  -5  -1  17  3568.28  3977.62   288.40 o
  -4  -2  12  1345.97  1298.97    85.70 o
  -5  -1  10  1259.71  1305.91    66.18 o
  -4   0  12  1189.71  1375.64    75.65 o
  -2  -1   6   434.69   583.87    17.69 o
  -3  -1  14  1115.39  1064.96    71.02 o
  -5   0  14  1751.44  1836.33   134.57 o
  -7  -3  15  3711.97  4165.13   276.49 o
  -8   0  20  7234.50  7579.38   401.15 o
  -3  -2   8   435.95   438.80    28.60 o
  -3  -1   6   457.51   404.91    17.68 o
  -2  -1   5   300.20   339.93    17.35 o
  -6  -2  20  4207.01  4277.88   358.80 o
  -7  -1  15  2169.07  3121.80   229.30 o
  -6  -1  13  1391.33  1466.05   135.15 o
  -3  -1  12   445.02   392.70    61.02 o
  -4  -1  17  1558.82  1768.13   144.88 o
  -7  -2  14  1285.77  1380.85   152.22 o
  -4  -1   9   219.82   261.07    41.70 o
  -4  -2  11   358.63   341.43    56.69 o
  -4  -1   8   218.59   205.73    28.59 o
  -8   0  22  3669.70  3950.36   505.20 o
  -5  -1  23  2826.88  2494.65   315.89 o
  -4  -1  18  1072.93  1124.92   180.93 o
  -6  -1  16   679.82   446.51   152.88 <
 -10  -2  20  4534.58  4949.67   622.42 o
  -4  -1  19  1016.65   987.88   146.74 o
  -7  -3  21  2542.53  2616.31   442.06 o
  -6   0  20  2129.88  1865.59   208.09 o
  -6  -2  22  1797.17  2257.08   426.25 o
  -8  -2  18  1232.18  1616.92   253.47 o
  -4  -2   9   137.50   100.79    40.91 <
  -5  -3  14   662.38   682.76    99.22 o
  -7  -1  13   502.52   510.80   105.64 o
  -8  -2  15   892.84   725.32   251.17 <
  -7  -1  17  1216.78  1100.27   222.55 o
  -4  -1  14   352.88   492.65    84.84 o
  -6   0  18   576.39   713.80   198.28 o
  -6  -3  15   421.60   615.04   149.51 o
  -2  -1   9    62.07    63.80    19.30 o
  -9  -1  17  1345.28  1687.70   310.15 o
  -8   0  28  3249.72  3866.04   893.70 o
  -3  -1   7    88.59   102.64    18.04 o
  -6  -2  26  2253.40  2761.02   857.91 o
  -8  -4  20  2197.46  2309.55   377.99 o
  -6  -4  20  1312.96  1524.45   355.09 o
  -6  -1  19   990.83  1149.25   269.78 o
  -8   0  26  3537.94  3400.16   723.77 o
 -10  -2  22  2353.90  3117.71   794.69 o
  -5  -2  12   171.34   303.26    77.86 o
 -10   0  24  1297.24  2512.94   857.97 <
  -6  -3  17  1123.67  1056.51   361.67 <
  -9  -3  21  1156.80  1113.75   550.49 <
  -8  -4  22  1741.51  2109.79   732.50 <
  -8  -2  20  1128.73  1525.10   408.55 o
  -5  -1  21   540.17   401.39   212.31 <
  -7  -1  14   403.20   457.08   153.45 <
  -4  -2  18   440.95   503.12   139.35 o
  -6  -3  19   350.47   841.35   275.98 o
  -2  -1   8    58.92    86.40    14.07 o
  -6  -2  28  2193.85  1801.74   812.66 <
  -1   0   3     0.00    41.83    11.11 o
  -7  -1  21   645.40  1025.87   322.10 o
  -4  -2  15   225.93   309.41    94.85 o
  -9  -4  21   377.13   831.68   718.24 <
  -6  -1  14   228.22   264.53    81.19 o
  -9  -1  21  1051.24  1159.99   470.16 <
  -8  -2  34  2850.07  4640.94  1793.23 <
  -2  -2   6  9848.73  9613.48    57.02 o
  -1  -2   8  2155.79  2395.90    41.52 o
  -1  -1   5  2046.30  2393.70    29.02 o
  -1  -3   8  2250.68  2261.89    57.17 o
  -2  -2  12  3134.69  3262.29    74.86 o
  -1  -3  11  3091.85  3020.71    77.57 o
  -2  -2   9  1278.45  1360.73    33.48 o
  -3  -3  11  2540.90  2257.55    69.47 o
  -2  -2   8  1152.73  1299.20    37.20 o
  -2  -3  11  1863.06  1958.70    73.83 o
  -1  -2   6   624.93   661.82    25.12 o
  -2  -4  12  3251.38  3220.84   126.11 o
  -3  -3  17  5157.49  5387.28   223.80 o
  -3  -3  12  2005.98  2368.58    89.31 o
  -2  -4  11  1688.28  1635.57   112.58 o
  -1  -2  14  1525.71  1287.90    81.75 o
  -2  -4  13  2490.51  2429.75   159.97 o
  -1  -1   6   340.89   349.12    20.58 o
  -1  -2  12   717.77   579.03    57.05 o
  -1  -2   5   267.38   266.62    15.78 o
  -1  -1   4   362.81   395.94    16.31 o
  -2  -3   9   438.06   430.92    34.74 o
  -2  -2  15   986.79  1004.78    84.25 o
  -1  -2  10   378.97   408.28    38.01 o
  -2  -2  10   359.16   357.36    39.34 o
  -5  -5  15  2960.51  3021.11   236.61 o
  -1  -3  17  2557.46  2984.73   167.22 o
  -2  -2  14   717.13   687.16   111.41 o
  -3  -3  10   511.19   586.34    66.53 o
  -2  -2   7   265.25   321.45    29.88 o
  -3  -3  13   703.47   815.45   119.25 o
  -1  -1   3   248.50   231.05    12.27 o
  -4  -4  12   885.16   984.44   104.83 o
  -1  -1   7   178.89   168.24    17.09 o
  -1  -3  14  1062.96   933.08   129.69 o
  -2  -2  16   876.91   901.11   120.54 o
  -3  -4  14  1123.30  1206.23   118.26 o
  -3  -3  19  2193.54  2033.67   264.90 o
  -4  -4  14  1096.58  1079.73   156.59 o
  -3  -5  11   894.20   978.67   131.91 o
  -3  -3  15   609.83   806.88   132.57 o
  -4  -4  15  1155.33  1556.88   187.36 o
  -2  -4  18  2515.64  1987.70   267.76 o
  -3  -4  10   357.00   285.64    71.00 o
  -2  -4  14  1006.63   906.25   157.48 o
  -3  -3  23  4030.32  4271.71   547.37 o
  -1  -2   7   116.26   200.34    19.64 o
  -2  -5  13  1488.44  1002.17   149.62 o
  -3  -5  12  1117.81   923.61   126.38 o
  -1  -3  12   442.14   282.05    76.24 o
  -1  -3  13   532.71   419.17    95.55 o
  -5  -5  21  3213.34  3828.22   555.69 o
  -2  -3  17  1016.57   987.68   195.77 o
  -2  -4  19  1771.10  1584.88   272.71 o
  -2  -4   8   292.33   168.79    52.99 o
  -4  -5  17  1710.24  1975.97   325.18 o
  -2  -6  15  2085.86  1745.51   247.07 o
  -3  -3   9   259.99   342.75    46.49 o
  -5  -5  17  2574.42  2707.92   288.79 o
  -5  -5  19  2194.73  2508.03   425.10 o
  -3  -3  18   845.10   952.66   282.76 o
  -1  -5  17  2261.16  2055.50   306.31 o
  -4  -3  23  1422.57  1697.70   392.36 o
  -2  -6  18  2687.29  3400.42   669.61 o
  -1  -4  15   826.00   802.40   201.83 o
  -1  -5  19  2535.60  2031.23   475.82 o
  -7  -7  21  3257.18  4820.59   711.66 o
  -3  -7  19  2933.43  2886.01   845.51 o
  -1  -2   4    27.61    30.74     8.18 o
  -2  -4  29  2251.48  1950.51  1023.01 <
  -4  -6  16   751.07  1079.17   362.67 <
  -5  -9  21  1997.61  3077.57  1140.52 <
  -3  -2  20   815.90   660.32   201.24 o
  -3  -4  16   332.70   562.41   170.68 o
  -2  -4  20  1213.55  1472.21   421.38 o
  -3  -3  25  2457.62  1964.13   575.82 o
  -1  -5  18   911.71   991.04   334.16 <
  -3  -4  17   595.05   420.64   199.52 <
  -3  -6  15  1085.78   900.19   325.80 <
  -1  -4  21  1216.72   527.52   502.33 <
  -1  -3  15   310.32   360.33   126.87 <
  -3  -7  14  1477.26   910.21   361.08 <
  -5  -5  23  2153.63  2120.44   686.30 o
  -1  -1   9    20.29    46.09    17.65 <
  -3  -7  21  1786.13  1953.66   788.46 <
  -3  -5  13   333.84   433.56   187.03 <
  -2  -3  18   380.29   274.67   171.99 <
  -4  -3  29  1937.26  2798.77  1113.49 <
  -4  -8  16  1637.95  2277.68   699.16 o
  -1  -3  19   735.31   696.60   266.21 <
  -4  -6  15   519.71   641.83   278.25 <
  -4  -8  18  1318.52  2910.67  1004.12 <
  -4  -3  22   579.89   657.60   341.39 <
  -4  -7  18  1341.10  1641.76   669.46 <
  -2  -6  24  2481.34  2206.18   809.86 <
  -4  -6  18   727.79   884.49   443.71 <
   0  -2   6  5418.42  5288.04    37.69 o
   0  -2   4  2587.98  2720.51    25.38 o
  -1  -3   5  3019.47  2916.64    35.59 o
   1  -1   5  2046.30  2128.67    35.20 o
   0  -2   5   888.64   925.00    18.43 o
   0  -2   2  1417.21  1287.59    22.35 o
  -1  -3   1  2087.37  1661.78    53.54 o
   0  -2   7   719.29   666.38    26.59 o
   0  -4   6  6702.57  6815.58   224.93 o
   0  -4   9  4208.21  3777.28   152.31 o
  -1  -4   5  1017.09   747.56    55.67 o
   0  -4  12  3690.59  3379.62   184.28 o
   1  -2   8  2155.79  1778.22    94.45 o
  -1  -5   8  2721.14  1659.76   131.38 o
   1  -3  11  3091.85  1579.69   154.63 o
   1  -3   8  2250.68  2014.10   193.16 o
  -1  -4   7   447.62   329.07    45.79 o
   0  -1   2     0.00    36.93     3.59 o
  -2  -6   9  2787.74  1947.08   185.34 o
  -1  -4   3   871.98   700.85    84.42 o
   1  -1   7   178.89    89.27    25.18 o
   2  -2  12  3134.69  3192.41   450.31 o
  -1  -5  11  1762.01  1097.20   132.90 o
   1  -2   6   624.93   523.36    73.93 o
  -1  -5   7  1167.80  1016.45   168.81 o
   0  -4  11   975.03   808.29   153.09 o
   1  -2  10   378.97   130.14    77.17 <
   0  -4   7   743.50   288.13   131.48 <
   1  -3  17  2557.46  2156.95   386.76 o
  -1  -4   4   357.44   167.43    53.30 o
  -1  -5   4  1436.91   857.97   201.16 o
   1  -2  12   717.77   485.36   120.69 o
   1  -3  14  1062.96  1255.43   272.08 o
  -1  -5   5   980.87   924.87   190.34 o
   0  -6  19  2543.48  2539.88  1001.63 <
  -2  -7  11  1013.35  1205.75   451.83 <
   2  -3  17  1016.57  1310.83   697.26 <
   2  -2  15   986.79  1378.64   484.83 <
  -1   1  -1   528.08   556.77     8.75 o
  -2   2  -2   918.73  1020.43    20.72 o
  -2   4   0  3331.02  3626.65    64.31 o
  -2   1  -2   567.28   535.13    12.21 o
  -1   2  -1   572.69   643.70    15.77 o
  -1   3  -1  2087.38  1714.94    59.11 o
  -3   5  -1  4614.69  3420.47   196.18 o
  -3   3  -2   684.43   616.84    32.43 o
  -2   3  -1   352.10   410.18    28.15 o
  -3   1  -5  2142.65  1840.97   113.05 o
  -2   2  -1   173.13    96.98    13.11 o
  -3   4  -2  1064.46   749.72    64.50 o
  -2   3  -2   452.91   401.49    43.19 o
  -5   3  -5  2187.20  1821.66   166.35 o
  -3   3  -4  1118.64   662.04    89.67 o
  -4   2  -6  2308.87  2272.44   210.48 o
  -2   2  -3   250.01    94.52    26.82 o
  -3   5  -2  1649.42  1566.64   211.09 o
  -4   4  -2   635.64   457.73    59.87 o
  -3   4  -3  1064.81  1371.28   149.85 o
  -5   7  -1  3622.13  3956.53   480.00 o
  -6   3  -5  1461.13  1378.53   152.81 o
  -3   5  -3  2265.42  2195.55   375.36 o
  -3   6   1   856.25   708.46   154.38 o
  -4   5  -5  2958.74  2759.72   436.78 o
  -3   4  -1   221.61   140.27    49.37 <
  -6   6  -4  2013.69  2553.26   500.45 o
  -1   5   1   734.65   900.93   143.56 o
  -8   8  -4  4367.73  3774.41  1091.63 o
  -5   7  -3  1969.51  1622.35   785.83 <
  -5   4  -4   806.47  1127.64   194.26 o
  -4   6   0   535.04   660.81   162.83 o
  -4   2  -5   527.22   242.32    84.37 <
  -6   6  -5  2774.83  2812.47   756.60 o
  -7   5  -5  1091.60  1501.77   397.59 o
  -6   8  -1   881.64  1237.34   757.11 <
  -2   2   0 14125.80 14378.80    66.83 o
  -4   2   0  2707.64  3445.60    48.22 o
  -4   3   0  2031.00  2242.08    46.38 o
  -4   4   0  2043.35  2199.33    66.16 o
  -2   1   0  1049.38  1210.42    26.51 o
  -4   3  -1  1250.06  1344.79    40.77 o
  -5   3   1  1800.22  2024.56    72.99 o
  -3   4   2  1064.46  1482.62    57.21 o
  -2   2   2   918.73  1035.48    26.29 o
  -5   3  -1  1800.23  1727.23    58.90 o
  -3   2   2  1037.55   949.02    25.91 o
  -7   5   3  5609.30  6318.79   248.71 o
  -3   3   2   684.43   879.60    38.59 o
  -2   3   1   352.10   369.16    20.02 o
  -3   2  -1   282.12   241.38    13.12 o
  -5   4   2   985.28   856.18    62.68 o
  -5   3   2   807.00   731.31    47.64 o
  -4   4   2   635.64   612.17    65.25 o
  -5   4   4   806.47   954.70    80.38 o
  -5   3  -2   807.00   922.05    66.49 o
  -6   4   1  1324.47  1615.53   136.79 o
  -4   4   1   672.55   627.37    66.87 o
  -6   4   2  1361.31  1462.22   127.02 o
  -6   6   5  2774.83  2730.94   188.19 o
  -6   3   2   763.62   597.16    69.52 o
  -6   4  -1  1324.47  1354.88   132.05 o
  -1   1   1   528.08   456.36    23.03 o
  -6   4   4   950.74  1097.01   110.85 o
  -3   2   1   282.12   307.76    23.04 o
  -6   4  -2  1361.31  1121.35   110.37 o
  -6   6   4  2013.69  2862.13   262.34 o
  -2   2   1   173.13   157.02    15.47 o
  -6   3  -2   763.62   655.70    89.37 o
  -4   2  -1   222.58   240.66    33.73 o
  -3   4   1   221.61   195.30    28.13 o
  -4   2   1   222.58   256.38    32.46 o
  -4   3   3   220.77   203.08    40.29 o
  -6   6   2  1767.15  1716.68   241.45 o
  -4   3   2   200.01   268.17    45.19 o
  -5   5   2   598.06   594.04   119.46 o
  -9   4   1  1848.91  1867.85   229.96 o
  -7   5   5  1091.59  1053.41   188.02 o
  -7   5  -1  1431.14  1495.97   271.37 o
  -7   5   1  1431.14   941.39   261.71 o
  -5   7   3  1969.50  1894.71   198.12 o
  -9   4  -1  1848.92  2237.21   292.05 o
  -8   4   1   893.17   893.47   198.66 o
  -8   8   4  4367.72  3845.44   519.43 o
  -4   6   2   848.70   905.05   138.73 o
  -6   5   1   598.96   623.91   169.15 o
 -10   6   5  3028.88  4044.93   625.17 o
  -7   4   3   680.84   732.02   115.56 o
  -6   6   1  1127.13  1203.28   230.71 o
  -9   5   3  2249.46  2535.20   379.77 o
  -7   4   1   640.45   803.42   143.34 o
  -7   3   1   500.74   384.87   108.33 o
  -4   5   3   291.09   295.37    94.86 o
  -6   4   0   462.41   470.48   104.37 o
  -8   6   4   950.08  1583.51   357.93 o
  -8   4  -1   893.17  1049.23   251.59 o
  -6   4   3   316.73   418.11    89.64 o
  -4   5   1   425.72   350.34    83.09 o
  -8   4   2   751.35   916.96   156.43 o
  -9   6   3  1950.82  2243.75   482.60 o
  -8   8   2  3636.48  4559.25   801.30 o
  -8   6   1  1855.40  1278.70   485.16 <
  -4   4   3   195.05   224.77    65.43 o
  -6   5   0   614.40   572.46   146.22 o
  -6   5   6   488.26   509.83   127.95 o
  -6   6  -1  1127.13  1204.13   302.59 o
  -6   3  -1   216.02   253.76    69.00 o
  -6   7   0  2080.85  2127.52   443.11 o
  -6   5  -1   598.96   550.77   194.93 <
 -10   4   2  1662.23  1928.90   343.09 o
  -9   5  -3  2249.47  1454.27   469.92 o
  -5   6   2   428.48   549.37   164.81 o
  -8   6  -1  1855.40  1387.49   441.77 o
  -4   2  -2   103.52    54.61    21.91 <
  -5   4   3   234.71   212.65    76.88 <
  -7   4  -1   640.45   675.23   166.85 o
  -5   5  -1   379.63   436.51   122.61 o
  -6   3   1   216.02   259.38    68.69 o
  -8   8   5  2203.35  1679.07   695.20 <
  -3   3   1    63.16    55.60    27.47 <
 -10   6   2  1792.08  2067.74   613.22 o
  -9   8   8  1044.00  1953.37   650.47 o
  -5   5   1   379.62   394.77    98.78 o
 -10   6   4  1925.69  3442.63   646.76 o
 -10   6  -4  1925.69  2173.68   917.94 <
 -12   8   4  1790.01  4887.12  1378.75 o
  -8   6   2   656.64   534.36   332.58 <
  -7   6   3   539.01   771.81   279.29 <
 -11   6   1  1457.46  1022.41   725.43 <
  -9   6  -3  1950.82  2349.46   743.47 o
 -10  10   2  2978.46  3256.18  1755.32 <
  -6   3  -3   203.78   125.86    79.77 <
 -10  10   4  3619.63  5070.58  1543.29 o
 -13   5   3  1963.60  2330.38   772.65 o
  -7   4   2   211.87   243.26   127.84 <
  -8   8   8  1045.90  1531.33   512.84 <
  -9   7   7   731.11   673.64   472.20 <
  -9   7   3  1059.88  1210.42   619.77 <
 -11   7   7  1044.30  1062.82   668.76 <
 -11   7   5   700.18  1935.14   783.01 <
 -10   6  -2  1792.08  4471.21  1228.52 o
 -13   6   3  1032.05  1553.35   944.89 <
 -11   8   3  1220.45  1803.26   988.77 <
  -9  11   7  1405.87  2648.53  1351.56 <
  -7   9   5   554.13   786.84   620.78 <
 -11   7  -3  1025.54  1551.79  1196.78 <
  -7   9   1  1518.50  1574.69   668.00 <
 -11   7   3  1025.54  3578.44  1065.29 o
 -11   9   7  1112.04  1724.33  1242.73 <
  -3   2   4  2066.22  2348.38    35.64 o
  -3   1   3  2830.28  2957.37    38.87 o
  -4   2   6  2308.87  2745.11    68.18 o
  -3   1   5  2142.66  2512.36    37.23 o
  -5   3   5  2187.20  2479.37    69.19 o
  -4   1   5  1596.11  1791.88    45.84 o
  -4   1   4  1441.59  1541.59    35.32 o
  -5   2   4  1448.99  1631.54    43.58 o
  -7   3   9  3584.69  4244.20   162.49 o
  -5   1   6  1415.66  1587.87    55.68 o
  -5   3   8  1739.39  2045.61    87.71 o
  -5   2   8  1293.22  1502.31    54.34 o
  -6   3   5  1461.13  1719.03   128.56 o
  -7   2   8  1999.01  1938.33    97.80 o
  -6   3  11  2109.02  2308.81   120.10 o
  -6   4   8  1602.95  1754.19   129.29 o
  -8   2   8  3310.71  3164.18   140.97 o
  -6   1   7  1103.59  1062.09    62.95 o
  -7   5   9  2908.77  3408.31   149.05 o
  -3   1   2   549.43   496.27    20.58 o
  -4   2   5   527.22   661.81    41.05 o
  -6   4   9  1716.08  1721.18   113.28 o
  -2   1   2   567.28   543.66    19.61 o
  -9   3   9  3786.79  4432.06   252.13 o
  -6   2   5  1027.61  1091.65   101.91 o
  -6   1   6   735.15   699.12    53.55 o
  -7   1   8   821.72   938.43   122.75 o
  -6   4   7  1016.96   977.25    99.76 o
  -4   1   6   303.99   266.77    37.43 o
  -8   2   9  1152.74  1343.20   169.83 o
  -8   2   6   768.74   789.12    96.71 o
  -7   3   6   706.93   954.70   117.04 o
 -10   2  14  3835.92  4178.07   364.61 o
  -8   4   8  1475.60  1564.28   193.89 o
  -9   3  15  2201.01  2663.01   292.35 o
  -7   3  12  1201.52  1507.43   148.60 o
  -8   2   7   861.71   897.82   117.48 o
  -8   4  14  2281.46  2603.91   282.80 o
  -9   5   9  2213.24  2666.54   352.91 o
  -8   6  10  1612.46  2154.54   384.20 o
  -3   1   4   160.69   202.45    20.98 o
  -9   2  12  1117.79  1322.09   275.63 o
  -5   1   5   163.68   166.37    44.63 o
 -10   4   8  1506.32  1963.14   392.76 o
  -4   2   4    20.03   208.26    34.33 o
  -5   3   7   260.80   240.77    53.40 o
 -11   3   9  2217.18  1950.92   450.52 o
 -10   4   9  2333.46  2108.57   360.56 o
 -10   4   7  1713.62  1465.52   345.66 o
  -7   1   7   281.59   229.41    83.24 <
 -10   6  11  3107.36  2948.29   542.58 o
 -11   2  10  1684.96  1901.71   336.25 o
 -10   2   8  1090.65   873.53   218.87 o
  -8   4  10   915.79  1179.51   218.27 o
  -9   2   8   548.74   193.53   174.21 <
  -9   5  15  2036.78  3023.59   507.92 o
  -6   4   6   289.99   213.32    70.02 o
  -9   4   7   863.45   681.24   209.84 o
 -11   5  15  1723.56  2650.94   701.15 o
  -4   1   3    50.65    56.96    17.35 o
 -10   2  11  1169.30   638.53   264.60 <
  -8   2  10   431.93   482.15   123.00 o
  -7   4  10   309.35   224.77   131.52 <
  -6   2   6   218.16   188.33    66.49 <
 -10   4  15  1755.56  1309.84   382.87 o
 -10   6  10  1363.05  1126.69   428.36 <
 -13   3  17  2259.78  2750.13   967.91 <
  -8   3   5   148.03   642.10   239.32 <
  -9   5  16   733.20   402.92   339.10 <
  -3   2   3    28.36    35.33    16.36 <
 -12   5  11  1531.77  1433.48   688.59 <
  -9   4  17  1062.35   904.82   318.11 <
 -12   3  13   847.84  1247.16   548.48 <
 -13   5   7  1147.66  1449.06   725.67 <
 -17   5  26     0.54  2106.56  1905.57 <
 -11   5  17   969.61  1477.32   684.66 <
 -14   3  11  1681.05  1117.30   782.18 <
 -12   6   9   922.97  1516.06   737.10 <
 -10   6  16   773.52  1333.52   668.56 <
  -2  -3   5  1431.43  1674.62    24.51 o
  -2  -2   2   918.73   906.59    13.42 o
  -3  -3   4  1118.64  1084.83    24.77 o
  -3  -3   6  1166.86  1244.51    35.34 o
  -4  -4   6  1646.70  1757.46    68.10 o
  -3  -3   2   684.43   690.36    25.62 o
  -4  -3   6  1112.02  1161.10    43.49 o
  -4  -5   5  2958.74  2482.78    81.83 o
  -1  -1   1   528.08   501.61    11.34 o
  -4  -5  11  3934.99  3965.45   180.13 o
  -3  -4   8  1353.29  1407.54    49.61 o
  -2  -3   4   443.17   331.08    21.66 o
  -4  -4   9  1117.89  1252.13    76.78 o
  -4  -4   8   957.14   888.89    54.12 o
  -2  -2   3   250.01   219.40     9.88 o
  -3  -5   8  1481.99  1184.16    75.05 o
  -6  -4   8  1602.95  1100.89    79.43 o
  -4  -4   5   637.90   553.69    41.28 o
  -6  -5   7  2339.83  1904.19   114.21 o
  -5  -4   8  1011.25  1002.39    80.66 o
  -7  -5   9  2908.76  3071.41   167.42 o
  -4  -5   9  1223.77   884.01    84.53 o
  -6  -4   7  1016.96  1094.90   102.25 o
  -6  -6   5  2774.83  3080.39   166.47 o
  -3  -3   5   195.79   249.16    29.47 o
  -4  -4   4   321.54   254.55    51.37 o
  -5  -4  10   585.08   673.72    67.44 o
  -4  -5   6   805.61   686.75    73.65 o
  -6  -5  13  2105.32  1959.79   229.81 o
  -6  -6  11  2361.08  2894.61   280.52 o
  -1  -1   2   122.07   121.11     7.74 o
  -6  -6   4  2013.69  1790.55   162.39 o
  -5  -5   9   806.57   647.49   152.54 o
  -3  -3   8   152.88   135.78    29.45 o
  -8  -6   9  2534.43  2079.91   264.37 o
  -4  -4   7   194.66   163.85    54.29 o
  -6  -6  10  1611.00  1992.35   207.91 o
  -4  -4   3   195.05   221.71    43.17 o
  -5  -5  12   739.56   818.38   126.31 o
  -5  -5  11   759.99   688.23   137.12 o
  -6  -6   8  1044.12   682.54   195.99 o
  -6  -5   6   488.26   530.20    87.66 o
  -2  -2   4    73.16    81.56    11.46 o
  -3  -5   9   433.58   389.21    61.82 o
  -6  -4   6   289.99   242.03    70.65 o
  -7  -7  15  2575.66  2397.10   458.01 o
  -4  -6   8   542.12   466.31   133.74 o
  -4  -6  10   996.66   701.47   166.53 o
  -6  -5   9  1140.47  1118.32   149.33 o
  -5  -5  13  1020.44   949.01   168.26 o
  -4  -3   4    47.93    80.42    29.10 <
  -4  -7  12   908.77  1348.24   323.41 o
  -6  -8  10  2223.36  2216.52   440.36 o
  -5  -7  12  1775.48  1493.85   304.01 o
  -6  -7   6  1279.96  1170.59   346.04 o
  -8  -8  10  2381.02  2591.24   586.96 o
  -4  -6  11   852.43   556.11   188.10 <
  -6  -7  11  1578.48  1653.07   329.17 o
  -8  -8   5  2203.35  1354.69   459.85 <
  -5  -4   6     6.24    52.94    44.12 <
  -8  -6   8   756.46  1028.51   313.62 o
  -9  -7  15  1314.61  2483.00   654.11 o
  -5  -6   8   520.77   668.40   150.10 o
 -10  -8  16  2611.76  2253.07   919.61 <
  -3  -2   3    28.36    36.62    14.06 <
  -8  -8  11  2086.35  2206.94   587.56 o
  -4  -4  10   168.09   150.08    53.62 <
  -5  -5   8   566.02   530.71   104.38 o
  -4  -7  13  1524.98  1666.47   330.74 o
  -5  -4   9   204.36   114.13    65.73 <
  -7  -7  10   962.32   724.70   317.87 <
  -8  -6  10  1612.46  1645.68   347.27 o
  -6  -8  16  2510.57  2239.34   566.38 o
  -5  -5   6   339.23   385.23    98.76 o
  -9  -7   9  1141.99  1183.16   402.56 <
  -4  -6  12   636.54   726.02   173.98 o
  -6  -6  16  1052.03   857.73   295.72 <
  -5  -7   9   804.05   467.93   261.60 <
 -10  -8  10  1638.51  2024.60   927.11 <
  -7  -7  16  1386.46  1224.66   405.28 o
  -8 -10  16  3072.13  3240.91  1357.33 <
  -9  -9  15  1136.30  2022.73   810.47 <
 -10  -8   9   770.80  1717.56   732.59 <
  -2  -2   0 14125.80 12273.80    44.52 o
  -3  -1  -3  2830.28  3009.52    31.11 o
  -1  -1  -1   528.08   557.98     6.30 o
  -2  -1  -1   634.64   641.83    10.65 o
  -5  -3  -3  7898.55  7762.33   153.08 o
  -2  -2  -2   918.73   782.45    33.44 o
  -3  -1  -2   549.43   527.45    14.45 o
  -4  -3  -1  1250.06  1052.56    57.05 o
  -4  -4   0  2043.35  1827.90    69.85 o
  -2  -4   0  3331.02  2542.03   121.31 o
  -3  -2  -1   282.12   254.76    17.03 o
  -2  -2  -1   173.13   160.66    14.07 o
  -3  -2  -4  2066.22  1715.65   104.49 o
  -4  -1  -5  1596.11  1458.45   107.07 o
  -5  -2  -4  1448.99  1272.70    86.11 o
  -3  -5  -1  4614.70  3358.44   274.77 o
  -5  -3  -2   807.00   503.62    83.12 o
  -7  -5  -3  5609.29  3934.44   361.64 o
  -2  -3  -1   352.10   137.02    33.03 o
  -5  -3  -5  2187.20  1047.69   225.44 o
  -5  -7   1  3622.13  2733.69   438.77 o
  -4  -5   0   938.24   904.94   192.30 o
  -4  -4  -1   672.55   292.08    94.20 o
  -5  -4  -2   985.28   628.03   142.62 o
  -6  -4  -2  1361.31  1295.35   152.47 o
  -4  -4  -2   635.64   339.09   120.33 <
  -6  -3  -5  1461.12  1256.93   357.49 o
  -3  -4  -2  1064.46   943.51   156.65 o
  -8  -4  -5  3927.86  2985.25   406.45 o
  -4  -2  -2   103.52   125.86    34.00 o
  -6  -6  -2  1767.15  1955.42   566.02 o
  -4  -3  -2   200.01   115.73    48.38 <
  -6  -6   1  1127.13   809.05   308.05 <
  -6  -2  -5  1027.60   461.82   153.40 o
  -7  -2  -8  1999.02  1687.89   563.39 <
  -6  -5   0   614.40   345.61   176.89 <
  -5  -5   1   379.62   218.39    97.43 <
  -6  -5  -1   598.96   302.42   215.45 <
  -6  -6  -1  1127.13  1863.30   485.20 o
  -5  -4  -4   806.48   902.67   344.26 <
  -9  -6  -3  1950.82  2388.81   865.15 <
  -4   0   0  5736.53  5780.17    45.09 o
  -4   1  -2  1798.99  2295.45    29.84 o
  -2   0   0  4043.04  3248.66    37.84 o
  -6   0   0  2914.13  2859.52    62.42 o
  -7   1  -3  9099.98  8331.85   156.85 o
  -5   0  -2  2025.38  1906.47    39.31 o
  -4   1   0  1135.39  1002.97    23.65 o
  -3   1  -1   799.36   779.68    14.98 o
  -4   1  -1   872.70   881.52    25.77 o
  -5   2  -2  1496.87  1552.60    48.99 o
  -6   0  -2  2263.97  2097.79    68.84 o
  -6   1   0  1809.67  1869.68    50.16 o
  -4   0  -2   585.81   585.59    17.74 o
  -8   2  -2  3820.42  3757.19   141.69 o
  -9   1  -3  6714.77  7156.55   279.08 o
  -6   1  -2   978.47  1038.84    70.83 o
  -8   2   0  1992.05  1668.60   107.65 o
  -9  -1  -3  6714.77  5267.18   256.16 o
  -6   1   1   423.35   449.89    40.96 o
  -9   3  -3  5091.14  4403.48   327.57 o
 -10   0   0  3608.63  3937.60   235.00 o
  -6   1  -1   423.35   589.68    54.35 o
  -7   2  -2   970.54  1106.54   116.25 o
  -6   2   1   347.35   346.72    39.94 o
  -6   2  -1   347.35   331.16    44.18 o
  -8   2  -4  2127.12  2093.29   203.37 o
 -10   0  -2  3845.13  3667.78   364.38 o
  -8   2   1   581.94   432.96    95.56 o
  -6   2   0   215.53   243.38    45.47 o
  -5   1  -1   157.16   204.15    26.17 o
 -11   3  -3  4283.55  3596.85   591.61 o
  -8   2  -1   581.94   597.72    96.18 o
  -6   2  -2   258.73   330.65    61.81 o
  -7   2  -1   372.83   280.99    81.45 o
 -12   2   0  2652.68  3655.45   533.95 o
  -7   0  -2   325.90   387.89    71.63 o
 -10   0  -4  1957.64  1367.80   369.44 o
 -11   1  -3  2996.74  2896.11   514.06 o
  -7   2   1   372.83   465.64    65.12 o
 -11  -1  -3  2996.75  3225.27   555.88 o
 -12   2   2  1193.44  1448.73   516.49 <
 -14   2   0  2255.07  2921.16   959.11 o
 -11   4  -3  2069.53  1633.43   551.89 <
  -9   2  -3   847.49   911.57   216.85 o
 -10   4  -4  1229.90   745.89   437.53 <
 -14   0   0  2412.23  3251.13   847.62 o
  -9   0  -4   461.63   393.29   218.38 <
 -10   1  -1   700.70   972.64   278.97 o
  -8   0   0   253.38   323.39    89.92 o
  -2   0  -1     0.00    67.32     8.82 o
 -16   0   0  4384.22  3063.46  1392.99 <
 -12  -1  -1   993.00   870.78   503.89 <
 -12   1  -5  1768.45  1753.77   696.21 <
 -12   1   1   993.00  1284.29   406.51 o
 -13   1  -3  1927.82  2078.07   747.64 <
 -10   2  -5  1107.69   975.73   349.55 <
  -8   1   0   121.84   138.28    97.09 <
 -12   3   1   881.86   659.55   418.88 <
 -16   2   0  1163.55  1510.99  1128.83 <
 -11   2  -1   562.66   838.62   343.95 <
 -12  -1   0   660.66   716.97   413.58 <
 -10   1   1   700.69   843.59   286.54 <
 -14   3  -5  1454.55  1340.69  1268.12 <
 -14   1  -1   754.75  2347.81   906.17 <
 -12   2  -2  1193.44  1024.22   661.89 <
  -5  -1   3  3501.68  3405.62    60.93 o
  -3  -1   3  2830.28  2380.57    34.74 o
  -7  -1   9  5606.80  6469.94   119.27 o
  -4  -1   5  1596.11  2199.61    38.93 o
  -4  -1   4  1441.59  1470.87    34.55 o
  -5  -1   6  1415.66  1444.09    55.28 o
  -6   0   6  1493.51  1541.03    52.10 o
  -6  -2   8  1717.10  1807.64    68.44 o
  -9  -1   9  4822.28  5629.83   229.75 o
  -2   0   2  1109.90  1087.71    30.40 o
  -8  -2   8  3310.71  3717.21   183.96 o
  -6  -1   7  1103.59  1143.56    70.11 o
  -5  -1   4   753.30   763.66    43.25 o
  -7  -2   8  1999.02  1785.62   110.84 o
  -6  -2   5  1027.60   890.03    49.32 o
  -7   0   6   928.59   862.55    72.07 o
  -8   0   8  1560.78  1347.10   142.34 o
  -6  -1   4   594.60   674.33    58.77 o
  -6  -1   6   735.15   781.38    73.40 o
  -9  -3   9  3786.79  3854.27   342.58 o
  -9   0  10  1886.10  1983.48   170.55 o
  -9   0   8  1485.56  1688.03   139.35 o
  -8  -2   9  1152.73  1109.17   166.98 o
 -10  -2  14  3835.92  4209.86   315.18 o
  -7  -1   8   821.72   937.04    98.64 o
  -7  -1  10   812.65   560.32    87.19 o
  -4  -1   6   303.99   344.29    34.63 o
  -5  -1   7   334.07   343.63    41.76 o
 -11  -1   9  2376.53  2181.05   354.60 o
  -8  -2   6   768.74   525.67    98.58 o
 -10  -4   9  2333.46  2714.84   354.84 o
  -7  -3   7   364.57   459.33   109.93 o
  -9  -2   6   824.73   916.28   181.03 o
  -5  -1   5   163.68   243.42    29.49 o
  -8  -2   7   861.70   754.23    98.62 o
  -7  -1   5   330.57   282.53    73.66 o
 -10  -2  11  1169.30  1309.22   349.91 o
  -9  -2  12  1117.79   951.00   201.61 o
  -9  -1  11   790.96  1074.01   172.12 o
 -10  -2   8  1090.65  1186.95   274.39 o
  -7  -1   7   281.58   320.24    73.35 o
  -9  -2   8   548.74   701.92   181.29 o
 -11  -3   9  2217.18  2949.44   466.79 o
 -10  -1   5   732.69   756.81   205.81 o
  -6  -2   6   218.17   230.38    54.65 o
 -11  -2  10  1684.96  1872.94   419.34 o
 -12  -2   6  1686.43  1901.85   436.27 o
  -7  -1   4   180.37   167.47    59.86 <
 -11   0  12  1138.30  1232.79   312.54 o
 -10  -1  11   514.66   647.60   294.19 <
  -8  -1   4   241.63   322.80    97.79 o
  -8  -2  10   431.93   455.93   142.38 o
  -6  -1   8   124.94   107.68    52.37 <
 -13  -3  17  2259.77  1917.06   946.58 <
  -5  -2   6    86.25    69.66    39.57 <
 -11  -1  11   983.68   986.92   303.22 o
 -12  -2   8  1293.24  1494.04   501.61 <
  -4  -1   3    50.65    41.22    21.27 <
 -10  -3  11   784.41   780.05   287.28 <
 -13  -1  11  1135.77  1477.48   632.74 <
 -12  -1  11  1606.17  1872.41   587.89 o
 -12   0  12   723.88  1174.79   375.34 o
  -9  -3  11   526.01   239.14   156.70 <
 -12  -5  11  1531.77  1060.83   664.37 <
 -15  -1  17  1761.59  2380.31  1051.51 <
  -5  -3   3  7898.56  7641.82    80.27 o
  -4  -2   0  2707.64  2804.20    45.42 o
  -2  -1   0  1049.38  1170.41    19.87 o
  -3  -1  -1   799.37   770.14    16.57 o
  -4  -1   0  1135.39  1172.41    24.58 o
  -5  -2   2  1496.87  1655.28    47.60 o
  -4  -3   1  1250.06  1286.12    39.13 o
  -3  -1   1   799.37   722.19    18.86 o
  -4  -1   1   872.70   841.67    20.25 o
  -5  -3   1  1800.22  1670.61    58.91 o
  -8  -2   2  3820.42  4204.73   139.43 o
  -7  -3   3  2934.40  2882.95   123.50 o
  -9  -3   3  5091.13  5181.38   255.10 o
  -8  -4   5  3927.86  4372.16   173.65 o
  -5  -3   2   807.00   899.15    50.85 o
  -7  -5   3  5609.30  5889.17   265.19 o
  -6  -3   4   854.83   847.96    59.02 o
  -2  -1   1   634.64   551.07    20.47 o
  -7  -2   2   970.55   970.05    84.25 o
  -3  -2   1   282.12   272.52    14.12 o
  -8  -2   0  1992.05  2246.08   159.73 o
  -6  -4   2  1361.31  1248.05   112.42 o
  -6  -4   1  1324.47  1321.45   126.12 o
  -4  -2   1   222.58   272.22    26.86 o
  -6  -3   2   763.62   814.82    85.84 o
  -7  -2  -2   970.55   845.83   108.68 o
 -11  -3   3  4283.55  3816.06   330.28 o
  -5  -1   1   157.16   195.72    26.51 o
  -6  -2   0   215.53   213.90    57.56 o
  -7  -3   1   500.74   370.01    89.64 o
  -6  -2   1   347.35   313.55    54.33 o
  -6  -2  -1   347.35   361.15    69.02 o
  -7  -5   1  1431.14  1304.32   216.30 o
  -6  -2   2   258.73   314.45    67.41 o
  -7  -2   1   372.83   376.55    93.57 o
  -8  -4   1   893.17   711.21   205.45 o
  -8  -4   2   751.35   928.05   156.37 o
  -8  -2   1   581.94   402.12   118.44 o
  -7  -4   5   569.36   279.42    94.56 <
 -10  -6   5  3028.87  3279.97   399.11 o
  -7  -4   3   680.84   582.78   115.18 o
  -6  -4   3   316.74   230.57    84.38 <
 -10  -4   4  1229.90  1480.51   329.80 o
  -6  -2  -2   258.73   215.48    61.80 o
  -7  -2  -1   372.83   386.91    97.46 o
 -10  -4   2  1662.23  1805.44   493.82 o
  -6  -3   1   216.02   251.47    55.92 o
  -9  -5   3  2249.47  1825.79   419.77 o
 -11  -4   3  2069.53  1984.57   574.36 o
  -9  -6   3  1950.82  2197.73   513.69 o
 -10  -4   1  1065.45  1098.94   374.16 <
  -9  -4   1  1848.92  1658.11   257.64 o
  -8  -4   4   590.19   817.09   156.02 o
  -9  -4  -1  1848.92  1359.01   380.58 o
  -4  -2   2   103.52   104.71    27.81 o
  -7  -3  -1   500.74   513.78   105.96 o
  -8  -4  -1   893.17   797.99   259.35 o
 -10  -4  -2  1662.23  1420.79   435.33 o
  -8  -3   0   421.30   432.94   153.36 <
  -7  -4   1   640.45   460.89   171.73 <
  -6  -3   3   203.78   167.45    60.83 <
 -12  -8   4  1790.01  3281.00  1276.11 <
 -10  -6   4  1925.69  1903.70   469.14 o
  -8  -2  -1   581.94   631.93   142.61 o
 -11  -4  -3  2069.53  1805.96   579.85 o
 -13  -9   7  1194.49  1408.23  1183.33 <
 -13  -5   5  1755.58  1199.00   767.93 <
 -13  -5   1  2377.03  2331.07   812.78 <
  -9  -2   1   271.51   232.12   138.29 <
 -13  -5   3  1963.61  1856.35   785.58 <
 -10  -6   2  1792.08  1458.46   565.20 <
 -12  -3  -1   881.86   999.46   516.24 <
 -11  -6  -1  1457.46  1091.00   809.83 <
 -12  -4   5  1022.25  1183.12   460.76 <
 -10  -3   1   366.84   437.41   280.16 <
 -11  -6   5   510.04   786.49   525.96 <
 -11  -6   1  1457.46  1690.14   686.65 <
   0  -2   6  5418.42  5472.08    47.61 o
   0  -4   9  4208.21  4504.89    70.61 o
   0  -2   4  2587.98  2246.94    27.73 o
   0  -4  12  3690.59  4048.02    87.48 o
  -1  -3  11  3091.85  3874.47    63.33 o
  -1  -3   8  2250.68  2484.45    43.50 o
   0  -6  13  4105.11  3739.45   139.34 o
  -2  -4  11  1688.28  1689.34    67.42 o
   0  -2   5   888.64   792.69    19.56 o
  -1  -5  13  2069.30  2343.75   169.17 o
  -1  -3   7  1003.06  1091.68    36.76 o
   0  -2   7   719.29   898.98    19.62 o
  -1  -2   6   624.93   741.67    18.37 o
   0  -4  11   975.03  1010.24    74.11 o
  -1  -3  14  1062.96  1014.16    58.92 o
  -2  -5  13  1488.44  1446.62    79.99 o
   1  -5  17  2261.15  2091.14   137.25 o
  -1  -5  19  2535.60  3253.43   212.74 o
  -1  -4  10   471.85   545.29    47.35 o
  -1  -5  14  1312.55  1435.02   101.89 o
  -1  -7  13  2198.40  2474.86   176.93 o
   0  -4   8   375.36   379.29    39.89 o
  -2  -6  18  2687.29  2867.64   257.63 o
  -1  -3  13   532.71   575.99    45.95 o
  -3  -7  19  2933.43  3124.91   290.64 o
   0  -8  18  4984.14  5650.65   469.46 o
  -1  -3  12   442.14   460.63    58.06 o
   0  -6  19  2543.48  2849.24   209.00 o
  -1  -2   5   267.38   238.33    17.12 o
   0  -4  17   811.58   747.30   131.62 o
   0  -8  16  2400.96  2419.53   292.60 o
  -3  -6  15  1085.78  1171.68   122.63 o
  -1  -4  15   826.00   886.72   108.53 o
  -1  -6  17   875.81  1387.71   338.39 o
  -1  -4  19   625.52   622.05   122.76 o
   0  -6  18  1763.27  1566.33   233.98 o
  -1  -5  18   911.71  1092.67   149.53 o
   0  -8  24  4952.14  5492.27   734.86 o
  -1  -3  15   310.32   235.87    57.31 o
  -1  -7  14   853.15   728.83   147.54 o
  -1  -4  17   522.59   534.13   115.18 o
   1  -6  17   875.81   927.66   173.66 o
  -2  -6  19  1121.39   823.31   238.40 o
  -1  -5  23  1773.81  1663.66   239.61 o
   1  -6  19  1003.92  1139.77   175.86 o
   1  -5  18   911.72  1004.05   155.71 o
  -1  -6  19  1003.92   951.21   194.16 o
  -2  -6  16   624.51   862.14   120.50 o
   0  -6  23  1748.90  2079.21   537.11 o
   0  -8  15   742.16   890.15   232.87 o
   0  -2   8    64.90    67.00    19.91 o
  -2  -6  24  2481.34  1815.32   392.24 o
  -2 -10  24  3572.96  3600.15   902.57 o
   0  -8  19  1133.88  2055.01   361.76 o
   0  -6  24  1716.92  2369.06   414.28 o
  -1  -4  16   219.97   125.38    82.11 <
  -2  -5  12   241.35   185.16    76.47 <
  -2  -6  17   476.95   462.43   170.05 <
  -2  -6  25  2360.66  1745.79   458.02 o
  -3  -7  23   855.52  1042.42   333.46 o
  -2  -6  14   254.92   274.92   113.63 <
  -1  -9  19  1764.41  1913.51   334.19 o
  -1  -5  10   191.92   149.95    43.56 o
  -3  -7  17  1010.80   933.64   207.62 o
  -3  -7  21  1786.13   403.14   320.92 <
  -1  -7  18   788.96   902.83   235.89 o
   0  -4  13    29.68    83.86    52.96 <
   1  -7  19  1183.21  1321.29   327.72 o
   0  -1   4     0.00    32.78    10.09 o
  -2  -8  19  1058.13   931.81   338.61 <
   0  -8  25  1798.92  2718.68   681.41 o
   0  -8  30  2601.57  3423.62  1306.28 <
  -4  -8  22   790.94   971.41   508.61 <
  -3  -7  25  1306.42  1697.23   478.00 o
   0 -12  24  2375.53  2757.58   973.35 <
  -4  -8  24  1697.75  1788.41   492.76 o
   0  -1   2     0.00    21.12     8.19 <
  -1  -6  23   652.11  1075.26   303.70 o
  -5 -11  27  1744.11  1962.47  1353.26 <
   1  -3   5  3019.47  3351.57    36.85 o
   2  -4   6  3389.79  3426.71    62.09 o
   1  -3   8  2250.68  2368.19    42.50 o
   2  -3   5  1431.43  1416.30    28.00 o
   1  -5   8  2721.14  3027.59    79.90 o
   1  -2   3   681.89   647.16    12.27 o
   1  -3   7  1003.06  1138.61    34.24 o
   1  -4   5  1017.09  1153.65    31.80 o
   2  -4  11  1688.28  1827.42    69.19 o
   1  -3   4   575.60   632.71    28.96 o
   1  -3   3   504.57   512.35    21.27 o
   1  -2   6   624.93   571.46    17.98 o
   2  -5   7  1693.67  1729.09    74.46 o
   1  -5  11  1762.01  1827.30    92.73 o
   2  -6   9  2787.74  3005.66   145.88 o
   1  -5   7  1167.80  1241.18    58.03 o
   2  -4   7   968.63   949.40    58.90 o
   3  -4   8  1353.29  1360.83    78.10 o
   1  -5   5   980.87   816.49    52.87 o
   1  -4   4   357.44   386.85    28.76 o
   2  -5  13  1488.44  1660.39   119.93 o
   1  -2   5   267.38   284.16    15.27 o
   4  -5  11  3934.99  4471.52   292.13 o
   1  -7  13  2198.40  2701.54   195.93 o
   2  -6  12  2022.82  1882.10   192.45 o
   1  -4   7   447.62   655.36    70.88 o
   2  -6  15  2085.85  2398.57   225.24 o
   1  -5   6   491.34   401.28    51.50 o
   3  -5   8  1481.99  1226.99   106.17 o
   2  -6   6  1187.19  1152.86    95.39 o
   1  -7   8  1680.08  1651.16   110.06 o
   2  -5   9   691.65   633.06    84.03 o
   1  -7  12  1256.81  1472.16   176.32 o
   3  -7  13  2835.14  2731.99   270.95 o
   3  -5  12  1117.82  1155.40   149.71 o
   3  -7   8  2885.07  2383.99   216.47 o
   2  -4   8   292.33   409.07    89.96 o
   1  -3   6   144.08   119.12    21.80 o
   1  -9  13  2956.33  3133.67   382.54 o
   3  -5  11   894.20   923.85   129.14 o
   3  -4   9   363.66   384.55    78.24 o
   2  -5   6   313.95   261.52    62.46 o
   1  -6  10   418.37   419.11    93.73 o
   2  -7  11  1013.35   997.88   225.40 o
   2  -6  11   392.16   511.69   140.07 o
   3  -7  19  2933.42  3953.15   476.84 o
   3  -5   9   433.58   404.08   101.89 o
   3  -7  14  1477.25  1578.49   275.92 o
   3  -4  10   357.00   345.75    86.75 o
   1  -4   6   109.23   146.71    33.44 o
   3  -6   8   704.85   607.89   155.84 o
   3  -6  15  1085.78  1213.04   332.70 o
   2  -6  10   437.71   481.14   167.85 <
   1  -7  10   659.04   600.32   130.04 o
   2  -8  10  1651.15  1793.82   237.76 o
   4  -7  13  1524.99  1572.31   398.21 o
   1  -6   9   232.23   266.84    92.73 <
   2  -7   6   932.03   622.53   168.80 o
   2  -6   7   323.69   282.59   105.03 <
   2  -8  13  1364.23  1620.03   319.78 o
   4  -6  10   996.66   610.38   233.74 <
   3  -5  13   333.84   343.45   128.36 <
   1  -6   7   170.62   139.70    69.69 <
   3  -3   8   152.88   152.94    40.99 o
   1  -9  14  1392.40   746.80   355.41 <
   3  -7  17  1010.81  1592.62   376.07 o
   1  -5  10   191.92   200.95    74.77 <
   2  -5  10   163.66   247.55    70.64 o
   3  -4  11   149.50   163.64    78.51 <
   3  -6  14   661.93   841.07   223.04 o
   2 -10  16  2890.87  3952.76   651.74 o
   3  -9  13  2017.24  1248.82   554.82 <
   2  -3   8    72.17   116.36    37.53 o
   2  -6  16   624.51   896.06   216.44 o
   3  -5  14   527.44   644.83   156.79 o
   1  -2   4    27.61    45.12     9.78 o
   4  -7  18  1341.10  1770.19   570.71 o
   3  -7  15  1013.13  1136.52   383.36 <
   4  -7  12   908.77   998.22   321.07 o
   3  -9  12  1395.92  1205.04   556.47 <
   1  -8  12   720.02   881.22   222.12 o
   2 -10  10  1991.51  2564.99   681.87 o
   2  -8   7   697.11   808.95   241.58 o
   3  -7  21  1786.12  1596.42   486.37 o
   2 -10  18  3297.59  3811.52   760.47 o
   1  -7  11   546.09   530.42   184.27 <
   1  -8  14   749.00   774.26   225.90 o
   4  -8  10  1916.38  1514.96   452.09 o
   4  -8  24  1697.75  3424.75  1014.14 o
   1  -3   9    20.74    35.62    20.81 <
   1 -11  19  1357.50  2372.90   700.86 o
   1  -1   3   248.50    48.59     8.05 o
   3  -8  10   757.51   475.89   335.87 <
   2  -8  19  1058.13  1170.46   431.27 <
   4 -11  18  1720.18  2542.52  1036.31 <
   4 -12  18  1108.85  4027.49  1941.23 <
   6  -8  22  1504.89  2659.50  1033.65 <
   3 -11  13  1734.79  2124.56   744.98 <
   1  -3   1  2087.38  2446.06    25.55 o
   1  -3   2  1894.28  1766.94    19.59 o
   1  -1   1   528.08   622.73     7.05 o
   1  -2   1   572.69   556.66     9.54 o
   2  -2   2   918.73  1127.93    31.32 o
   3  -1   5  2142.65  1904.60    48.75 o
   3  -2   4  2066.22  1962.04    75.94 o
   3  -5   5  3460.91  3045.45   165.20 o
   3  -3   6  1166.87   871.45    43.62 o
   2  -1   2   567.28   531.14    24.00 o
   2  -2   3   250.01   321.70    22.41 o
   4  -3   7  3641.53  3498.02   163.56 o
   1  -1   2   122.07   123.59     4.77 o
   3  -3   4  1118.64  1360.68    90.94 o
   3  -2   6   367.14   274.50    27.45 o
   4  -2   6  2308.87  2388.23   202.44 o
   3  -5   3  2265.42  2495.11   224.79 o
   2  -3   2   452.91   201.04    41.34 o
   2  -4   0  3331.02  2473.85   189.20 o
   5  -3   9  2996.59  1534.63   200.47 o
   2  -8   4  3226.37  2704.38   337.22 o
   4  -5   5  2958.74  3740.47   467.24 o
   2  -2   4    73.16    66.23    10.41 o
   2  -3   3   102.93    65.59    21.13 o
   1  -4  -1  1792.18  1412.73   118.70 o
   3  -4   3  1064.81   453.72   133.78 o
   1  -7  -1  3270.12  3000.07   573.64 o
   2  -3   1   352.10   456.03    57.71 o
   4  -4   6  1646.70  1584.31   242.70 o
   3  -2   5   209.67   115.42    38.16 o
   4  -3   6  1112.02   612.71   158.07 o
   3  -4   4   601.76   353.29    91.16 o
   3  -4   2  1064.46  1175.88   188.30 o
   3  -5   2  1649.42  1366.94   262.79 o
   4  -4   8   957.13   853.43   144.82 o
   5  -2   8  1293.22  1635.84   419.13 o
   4  -7   7  1952.91  1157.78   384.24 o
   5  -4   8  1011.25  1294.79   439.90 <
   5  -3   8  1739.39  1702.53   335.33 o
   2  -6   3   550.66   501.42   112.58 o
   4  -6   5  1249.08  1435.23   366.14 o
   3  -6   5   640.87   420.69   186.38 <
   3  -5   4   764.38   645.03   171.90 o
   2  -8   2  2418.34  2695.40   404.44 o
   2  -5   1   545.11   407.09   138.75 <
   4  -5   6   805.61   784.92   222.64 o
   4  -9   6  2293.97  1781.81   671.10 <
   5  -4  10   585.08   500.69   238.99 <
   2  -4   4    32.76    91.41    32.78 <
   3  -9   4  1093.98  1004.17   552.37 <
   6  -6  11  2361.08  2160.50   590.12 o
   5  -7   7  2391.60  1882.98   640.59 <
   5  -6   8   520.77  1127.65   548.85 <
   6  -5  13  2105.33  1859.78   722.02 <
   3  -7   2  1774.36  1976.08   374.02 o
   3  -7   5   140.20   607.10   310.49 <
  -1   1   1   528.08   566.00     7.64 o
  -3   2   4  2066.22  2029.27    40.66 o
  -2   1   2   567.28   617.76    11.78 o
  -5   1   3  3501.68  3075.88    79.02 o
  -2   1   1   634.64   638.62    14.27 o
  -4   1   2  1798.99  2433.55    57.66 o
  -3   1   2   549.43   489.96    19.61 o
  -1   2   3   681.89   722.92    21.50 o
  -3   1   1   799.37   716.82    30.99 o
  -4   3   7  3641.53  3559.33   138.80 o
  -7   1   3  9099.98  8735.74   375.43 o
  -2   3   5  1431.43  1318.00    70.78 o
  -1   1   2   122.07   143.61     6.34 o
  -3   3   6  1166.87  1050.81    67.27 o
  -2   2   2   918.73   828.66    54.97 o
  -4   2   5   527.22   464.93    40.09 o
  -5   3   3  7898.55  5417.18   415.98 o
  -4   1   1   872.70  1066.15    92.19 o
  -3   2   5   209.67   206.64    29.66 o
  -2   2   3   250.01   189.01    26.82 o
  -5   2   4  1448.99   732.95    92.53 o
  -2   4   6  3389.80  3566.61   308.27 o
  -5   3   5  2187.20  2487.23   262.68 o
  -3   2   2  1037.55   769.54    80.52 o
  -5   2   2  1496.87  1358.69   245.49 o
  -9   1   3  6714.77  5801.44   782.85 o
  -3   3   4  1118.64  1229.87   141.70 o
  -4   3   6  1112.02   684.96    94.70 o
  -4   4   9  1117.89  1073.87   171.62 o
  -2   2   4    73.16    75.05    17.03 o
  -4   4   6  1646.70  1528.50   448.93 o
  -6   3   5  1461.13  2217.55   428.37 o
  -8   2   4  2127.12  1674.62   692.37 <
  -6   1   2   978.47  1147.30   180.12 o
  -6   1   4   594.60   443.51    97.79 o
  -6   5  13  2105.32  2289.80   511.96 o
  -6   2   5  1027.61   887.82   185.51 o
  -4   4   8   957.13   589.51   208.80 <
  -6   4   9  1716.08   657.11   378.56 <
  -6   4   8  1602.95  1880.54   592.99 o
  -2   3   4   443.17   768.24   128.99 o
  -5   4  10   585.08   557.80   212.84 <
 -10   1   5   732.69  1195.12   732.65 <
  -4   0   6  4015.51  4183.12    59.43 o
  -3   1   5  2142.66  2213.86    33.04 o
  -2   0   4  2472.88  2300.88    33.23 o
  -3   1   8  1994.27  2263.96    52.82 o
  -2   0   2  1109.90  1176.78    19.79 o
  -4   1   5  1596.11  1674.98    39.15 o
  -5   1   9  2859.20  3033.98    91.77 o
  -4   0   8  1738.42  1700.76    41.32 o
  -5   0   8  2313.88  2289.45    64.77 o
  -4   1  11  1949.49  2274.23    87.21 o
  -6   0   8  3064.79  3398.32   125.70 o
  -5   1   6  1415.66  1521.23    83.93 o
  -2   1   4   365.99   377.73    17.20 o
  -3   0   4   556.27   515.42    18.53 o
  -5   1  11  1882.55  2191.71   114.84 o
  -5   1  12  1957.79  2046.12   122.75 o
  -4   2   8  1143.09  1251.43    79.44 o
  -7   1   9  5606.79  4757.03   198.01 o
  -5   1  10  1259.70  1427.08    81.69 o
  -3   1   6   457.51   584.37    34.88 o
  -6   0   6  1493.51  1395.85    87.36 o
  -5   1   8   812.62   909.97    75.88 o
  -8   0  14  6073.93  6286.18   353.82 o
  -5   2   8  1293.22  1261.31   111.90 o
  -2   1   5   300.20   343.27    18.43 o
  -4   1   7   501.26   642.64    59.14 o
  -6   2  14  3950.90  4006.41   319.65 o
  -5   2  10  1051.32  1297.42   119.44 o
  -7   0  10  1591.35  1562.27   206.15 o
  -5   0  10   602.27   619.56    71.76 o
  -4   1   6   303.99   234.66    28.11 o
  -6   2   8  1717.10  1653.20   187.38 o
  -6   1   7  1103.59  1028.71   108.37 o
  -3   0   6   165.63   182.85    19.93 o
  -3   1   4   160.69   290.83    26.84 o
  -6   1  13  1391.33  1201.92   133.41 o
  -6   3  11  2109.02  1787.19   210.37 o
  -5   1  14   666.34   778.67   127.25 o
  -9   1   9  4822.28  5501.35   562.81 o
  -7   3  15  3711.97  3787.10   462.80 o
  -5   1   7   334.08   314.95    64.06 o
  -7   0  12  1351.59  1433.35   226.57 o
  -7   1  15  2169.08  1960.47   244.07 o
  -8   0   8  1560.78  1215.69   155.36 o
  -7   2   8  1999.01  1710.27   208.10 o
  -6   1   6   735.15   542.59    86.49 o
  -8   0  16  2056.49  1997.42   295.41 o
  -5   3  11  1011.13   903.05   171.71 o
  -7  -1  10   812.65   849.10   126.94 o
  -7   1   8   821.72   916.71   168.82 o
  -5   3  10   784.81   698.89   109.17 o
  -4   1   8   218.59   249.99    54.61 o
  -7  -1  11   937.15   791.16   138.97 o
  -9  -1  15  2518.42  2992.80   461.94 o
  -4   1  12   220.85   228.42    57.11 o
  -4   1   9   219.82   199.78    61.86 o
  -5   1   5   163.68   139.70    62.12 <
 -10   2  14  3835.92  4524.28   920.08 o
  -7   3  12  1201.52  1397.28   330.63 o
  -1   0   1     0.00    72.81     9.14 o
  -9   0  10  1886.10  1733.21   368.74 o
 -10   2  20  4534.58  5040.19  1187.56 o
  -9   1  15  2518.43  2900.23   623.69 o
  -6   4  14  1560.24  2378.74   442.36 o
  -6   2  16   849.21  1065.96   260.65 o
  -7   2  14  1285.77  1107.29   326.38 o
  -6   1  16   679.81   984.88   214.58 o
  -8   2   9  1152.74   621.09   341.30 <
  -3   1   7    88.59    74.78    24.61 o
  -7   1  11   937.16   692.88   207.39 o
  -8   4  14  2281.46  1291.63   674.84 <
  -7   1  17  1216.78  1272.79   338.72 o
  -8   2  14  1868.64  2346.75   459.31 o
  -7   3  17  2136.12  2449.71   566.73 o
  -6   2  11   892.78   769.89   192.87 o
  -9   3  15  2201.01  2383.77   665.75 o
  -8   4  20  2197.46  1850.05   827.85 <
 -11   1   9  2376.53  1569.27   981.94 <
 -12   0  14  2510.81  1050.88   879.89 <
  -7   1   7   281.59   384.35   136.84 <
  -7   3  11   754.34   543.69   278.15 <
 -11  -1  17  1694.01  1370.44   980.19 <
  -9   0  16  1252.46  1444.51   486.87 <
  -9   3  21  1156.80  1699.77  1171.55 <
 -10   2  22  2353.90  2551.51  1025.72 <
  -9   1  21  1051.25  1410.80   716.91 <
  -3   2   6   367.14    42.33    21.48 <
 -11   1  17  1694.01  1275.57  1064.23 <
  -9   1  17  1345.29   911.18   598.20 <
  -8   4  16  1470.08  1413.30   625.75 <
  -8   2  24  1372.42  1201.48   731.49 <
  -2   0   3     0.00    16.39     8.83 <
  -2   0   6  4706.36  4681.55    43.92 o
  -3   0   8  3789.65  3881.14    40.54 o
  -3  -1  11  3089.83  3397.08    96.83 o
  -3  -1   8  1994.28  2354.88    43.50 o
  -3  -2  10  2185.77  2590.92    62.22 o
  -4  -3  13  3511.35  3348.97   103.06 o
  -4  -1  11  1949.49  2104.14    87.08 o
  -2  -1   7  1040.74  1254.34    32.57 o
  -4  -2  14  2720.32  2935.58   112.43 o
  -4   0  14  2498.30  2657.16    80.08 o
  -5  -1  11  1882.55  1936.10    89.50 o
  -3  -1  10  1069.20  1125.32    57.80 o
  -4  -2  12  1345.97  1528.97    69.92 o
  -5  -1  12  1957.80  2029.07   100.64 o
  -6  -2  14  3950.90  3665.35   136.49 o
  -5  -1  17  3568.28  4265.49   190.33 o
  -3  -1   9   878.40  1049.30    51.24 o
  -4   0  12  1189.71   984.51    87.02 o
  -5  -1  10  1259.71  1224.03    90.18 o
  -5   0  14  1751.44  1530.10   140.48 o
  -7  -3  15  3711.97  4199.73   237.82 o
  -3  -1  14  1115.39   895.01    58.41 o
  -3  -1   6   457.51   473.59    27.46 o
  -4  -1   7   501.26   447.12    32.03 o
  -2  -1   6   434.69   593.56    21.41 o
  -4  -2  20  2936.67  3161.79   219.89 o
  -3  -2   8   435.95   508.69    32.29 o
  -6  -2  20  4207.01  5256.82   341.97 o
  -3  -2  12   558.35   659.24    55.42 o
  -4  -1  13   602.95   847.73   113.45 o
  -6  -1  13  1391.33  1218.08   118.71 o
  -2  -1   5   300.20   436.53    14.64 o
  -4  -1  17  1558.82  1766.33   135.99 o
  -7  -1  15  2169.07  2280.81   173.45 o
  -3  -1  12   445.02   442.37    50.81 o
  -5  -1  14   666.34   837.87   120.46 o
  -4  -2  11   358.63   243.29    56.70 o
  -5  -3  16  1037.05  1137.53   146.72 o
  -7  -3  17  2136.12  2338.70   262.28 o
  -4  -1  18  1072.93  1004.13   110.55 o
  -5  -3  14   662.38   654.69   123.21 o
  -4  -1   9   219.82   241.07    59.40 o
  -4  -1   8   218.59   284.39    30.97 o
  -4  -3  15   532.30   465.85    77.27 o
  -6   0  20  2129.88  2562.09   386.43 o
  -8  -2  14  1868.65  1541.85   215.25 o
  -8   0  22  3669.70  4104.91   427.15 o
  -7  -2  14  1285.77   937.80   253.49 o
  -3  -2  14   442.23   377.27    49.03 o
  -7  -1  17  1216.78  1426.83   232.17 o
  -7  -3  21  2542.53  3173.89   418.39 o
  -4  -2   9   137.50   141.78    36.00 o
  -6  -3  17  1123.67  1442.75   209.10 o
  -5  -2  20   824.52  1460.78   290.70 o
 -10  -2  20  4534.58  5087.21   705.38 o
  -6  -2  16   849.21  1468.30   329.07 o
  -6  -1  16   679.82   676.97   161.03 o
  -6  -2  22  1797.17  1927.34   387.75 o
  -6  -1  19   990.83  1030.67   244.80 o
  -6  -4  20  1312.96  1258.36   276.71 o
  -6  -4  16   631.42   690.05   212.42 o
  -5   0  16   344.65   344.22   128.41 <
  -4  -1  12   220.85   346.47    58.43 o
  -6  -3  15   421.60   708.79   141.13 o
  -8   0  26  3537.94  4473.72   760.84 o
  -2  -1   8    58.92    88.65    19.31 o
  -6   0  18   576.39   480.23   210.46 <
  -6  -1  14   228.22   466.81   117.65 o
  -8  -4  22  1741.51  2476.48   640.85 o
  -5  -1  18   392.83   498.67   138.55 o
  -7  -5  22  1196.34  1189.36   441.58 <
  -5  -2  16   553.08   704.93   145.48 o
  -8  -2  18  1232.18  1027.76   425.00 <
  -3  -1   7    88.59   113.76    28.12 o
  -3   0  10    81.24    75.09    29.34 <
  -1   0   3     0.00    43.18     8.83 o
  -5  -3  15   213.65   279.70   101.02 <
  -8  -2  20  1128.73  1003.75   460.53 <
  -8  -2  15   892.84   845.52   237.34 o
  -6  -1  18   546.11   539.66   208.29 <
  -5  -1  21   540.17   353.50   200.42 <
  -9  -5  21  1682.67  2216.24   601.90 o
  -5  -2  15   132.57   326.80   147.94 <
  -6  -2  28  2193.85  2359.82   916.30 <
  -6  -1  17   327.92   326.49   158.98 <
 -10  -2  22  2353.90  1978.85   759.59 <
  -7  -1  23   999.00  1219.99   446.53 <
  -8  -6  22  1744.84  2002.89   535.43 o
  -4  -2  19   298.72   447.11   180.29 <
  -4  -2  10    11.91    96.46    40.67 <
  -6  -4  26   951.74   929.40   451.40 <
  -8  -4  28  1566.26  1145.39   866.15 <
  -8  -2  28  1594.62  1746.67   855.50 <
  -9  -3  17   751.30   391.15   345.10 <
  -7  -3  22   914.23  1024.06   392.20 <
  -9  -2  21   345.32  1664.73   541.98 o
 -10  -2  26  2322.50  2542.57  1157.35 <
  -6  -4  25   588.67  1017.30   405.97 <
 -12  -8  38   465.79  3372.29  2320.28 <
  -1  -3   2  1894.28  2400.60    23.64 o
  -1  -5   2  2820.67  2908.22    48.89 o
   0  -2   2  1417.21  1395.41    18.37 o
   0  -6   6  3350.35  3472.63    74.07 o
   0  -4   3   845.63   903.74    21.00 o
  -1  -5   4  1436.91  1523.70    35.35 o
  -1  -4   3   871.98   878.69    22.01 o
   0  -6   7  2203.62  2209.25    70.91 o
  -1  -7   7  3301.69  3315.06   111.65 o
  -1  -5   5   980.87  1040.71    40.33 o
  -1  -6   3  1700.78  1589.38    53.23 o
   0  -6   5  1305.23  1327.47    51.93 o
  -1  -3   3   504.57   532.63    12.51 o
  -2  -6   6  1187.19  1279.27    55.76 o
  -1  -7   4  1775.95  1773.92   105.67 o
  -1  -7   5  1859.97  1993.61   115.56 o
  -1  -7   8  1680.08  1693.31    88.67 o
   0  -4   2   301.32   301.77    12.96 o
  -2  -8   4  3226.37  3404.51   206.75 o
   0  -6   4   883.52   762.34    45.83 o
  -1  -4   4   357.44   389.14    16.48 o
   1  -7   5  1859.97  1177.38   111.57 o
  -1  -9   7  3021.47  3719.17   223.00 o
  -2  -7   6   932.03   790.28    91.64 o
  -2  -6   3   550.66   398.50    54.63 o
  -2  -8   6  1340.82  1155.92   123.84 o
  -1  -6   5   462.68   464.55    65.37 o
   0  -4   5   173.90   145.65    13.90 o
  -2  -7   5   818.20   710.01    88.75 o
  -3  -9   7  2943.99  2747.47   207.18 o
   1  -9   7  3021.46  3047.18   242.35 o
  -1  -7   6   618.79   477.04    89.35 o
  -1  -5   3   194.70   236.36    36.61 o
  -1  -9   8  2071.83  2003.02   171.26 o
   0  -8  10  1226.36  1215.66   154.45 o
   0  -8   9  1160.79  1136.92   152.85 o
  -1  -8   8  1005.61   858.28   137.68 o
  -1  -4   2    79.97   115.14    19.87 o
  -1  -6   4   251.13   259.96    50.79 o
  -2 -10  10  1991.51  2338.40   326.52 o
  -2  -8   7   697.11   808.88   114.25 o
   0 -10  10  2146.75  1923.55   355.53 o
   1  -9   8  2071.83  1689.39   263.99 o
  -2  -8   8   402.00   496.48   122.07 o
  -3  -9   6   939.63  1011.89   227.81 o
  -3  -9   4  1093.98   910.52   219.27 o
   0  -4   4    46.17    85.47    19.24 o
  -4 -10  10  2247.85  2108.79   325.94 o
  -2 -12   4  2934.56  2652.81   778.59 o
  -3 -11   7  2791.77  2512.26   545.26 o
  -1  -6   7   170.62   183.58    44.79 o
  -3  -9   5  1006.65  1111.86   233.16 o
  -1  -8   6   558.44   538.53   151.75 o
   0 -14  11  2468.24  2870.42   935.78 o
   1  -8   6   558.44   530.78   158.63 o
   0 -12  10  1762.16  1631.73   656.41 <
  -2  -9   4   847.86   612.24   190.83 o
  -2  -6   4   170.86   157.70    44.79 o
  -1 -11   7  2215.89  1826.88   447.17 o
   0 -10   6  1142.32   842.47   308.48 <
  -4 -12  10  1652.66  2267.54   586.44 o
   0  -2   1    11.13    20.19     3.79 o
  -1  -8   5   353.73   446.86   135.92 o
  -1  -8   7   186.22   234.58    95.85 <
  -1 -11  13  2248.97  1996.44   436.60 o
  -1  -9   4   493.83   403.29   226.40 <
  -1 -10  10  1074.83   900.76   330.96 <
   1 -11   7  2215.89  1764.75   463.74 o
  -1 -10   8   755.70   567.40   303.41 <
  -3 -11   8   847.39  1344.70   490.07 <
  -3 -10   9   549.51   690.94   262.06 <
  -2 -12  10  1759.15  1894.79   627.50 o
   0 -12  13   973.42  1244.00   535.44 <
  -1  -3  -1  2087.38  1895.31    24.56 o
  -1  -1  -1   528.08   495.79     5.75 o
  -2  -1  -1   634.64   747.43    10.16 o
  -1  -2  -1   572.69   557.05     8.89 o
  -1  -4  -1  1792.17  1461.75    37.07 o
  -1  -3  -2  1894.28  1636.87    48.12 o
  -3  -5  -1  4614.69  4438.39   121.55 o
  -2  -2  -2   918.73   764.45    30.35 o
  -4  -3  -1  1250.06  1026.43    42.98 o
  -5  -3  -3  7898.55  6379.49   324.83 o
  -2  -2  -1   173.13   184.35    12.94 o
  -1  -5  -2  2820.68  1901.38   151.07 o
  -3  -2  -1   282.12   266.36    23.98 o
  -3  -4  -2  1064.46   515.50    79.55 o
  -3  -5  -2  1649.42  1180.44   136.07 o
  -7  -5  -3  5609.29  3750.47   527.84 o
  -4  -4  -1   672.55   424.71    58.37 o
  -5  -7  -1  3622.13  2115.30   267.18 o
  -3  -5  -3  2265.42  1944.12   223.17 o
  -4  -4  -2   635.64   429.90   104.71 o
  -6  -4  -1  1324.47   961.67   144.19 o
  -3  -6  -1   856.25   509.45   139.11 o
  -2  -5   0   345.66   312.62    48.27 o
  -4  -9   0  3900.51  4872.00   548.07 o
  -3  -4  -3  1064.81  1031.58   197.80 o
  -3  -4  -1   221.61   156.10    43.20 o
  -2  -8  -2  2418.34  1770.69   418.30 o
  -5  -4  -2   985.28   697.11   158.66 o
  -3  -9  -1  2509.65  1704.41   470.03 o
  -3  -7  -2  1774.36  1085.84   302.22 o
  -6  -6  -2  1767.15  2217.76   553.26 o
  -6  -4  -2  1361.31  1246.88   314.80 o
  -5  -3  -2   807.00   431.48   144.14 <
  -6  -6  -1  1127.13   585.35   335.88 <
  -4  -6  -1   506.34   375.24   139.37 <
  -8  -6  -1  1855.40  2233.21   662.93 o
  -4  -6  -4  1049.78  1139.17   294.17 o
  -3  -6  -2   506.07   390.03   155.76 <
  -4  -6  -2   848.70   529.49   200.88 <
  -6  -5  -1   598.96   368.92   204.32 <
  -4  -5  -1   425.72   348.46   107.85 o
  -1  -1   0     0.00     2.84     2.52 <
  -7  -9  -1  1518.50  1631.39   844.39 <
  -5  -3   3  7898.56  8594.81    99.68 o
  -3  -1   3  2830.28  2944.93    30.29 o
  -5  -1   3  3501.68  3634.20    57.62 o
  -4  -1   2  1798.99  2256.74    31.33 o
  -4  -1   4  1441.59  1429.65    24.69 o
  -4  -1   5  1596.11  1521.18    34.40 o
  -5  -3   5  2187.20  2075.47    49.74 o
  -5  -1   6  1415.66  1540.22    48.34 o
  -5  -2   2  1496.87  1506.25    56.42 o
  -2  -1   1   634.64   525.89    12.47 o
  -5  -2   4  1448.99  1505.79    51.47 o
  -3  -1   2   549.43   604.80    15.33 o
  -2  -1   2   567.28   589.10    14.89 o
  -5  -1   4   753.30   728.56    31.02 o
  -6  -1   7  1103.59  1022.15    50.32 o
  -7  -2   8  1999.02  1972.20   112.42 o
  -6  -3   5  1461.13  1544.87    87.07 o
  -8  -2   8  3310.71  3390.49   178.33 o
  -7  -3   3  2934.40  2717.22   129.77 o
  -6  -2   5  1027.60  1009.93    56.62 o
  -6  -3   4   854.83  1115.95    76.15 o
  -8  -4   5  3927.86  3781.38   209.90 o
  -9  -1   9  4822.28  4833.97   331.55 o
  -9  -3   9  3786.79  4081.26   346.54 o
  -6  -1   6   735.15   451.22    51.19 o
  -6  -1   4   594.60   465.02    59.35 o
  -6  -3   2   763.62   560.30    63.76 o
  -8  -2   4  2127.13  1858.94   184.47 o
  -7  -1   8   821.72   621.44   111.47 o
  -5  -1   5   163.68   167.22    34.71 o
  -8  -2   9  1152.73   842.45   196.72 o
  -8  -4   8  1475.60  1424.17   227.10 o
  -9  -5   9  2213.24  2732.44   360.07 o
  -8  -2   6   768.74   630.07   185.83 o
  -7  -3   6   706.93   831.45   133.52 o
  -9  -5   3  2249.47  1656.46   340.82 o
  -6  -2   6   218.17   137.85    86.11 <
  -8  -2   7   861.70  1114.91   185.24 o
 -10  -6  11  3107.36  3730.85   529.37 o
 -10  -4   8  1506.32  1604.74   500.42 o
 -10  -4   9  2333.46  2945.71   488.42 o
  -6  -3   3   203.78   148.21    82.62 <
 -10  -6   5  3028.87  3047.28   562.80 o
  -9  -4   7   863.45  1359.88   284.85 o
  -9  -2   6   824.73   958.22   270.31 o
  -9  -2  12  1117.79   745.39   251.20 <
  -7  -4   3   680.84   735.06   140.07 o
 -11  -3   9  2217.18  1488.82   500.80 <
  -8  -2  10   431.93   371.23   141.62 <
 -11  -1   9  2376.53  2008.99   480.24 o
  -7  -1   5   330.57   237.79    94.30 <
  -7  -4   4   352.01   143.17   129.30 <
  -8  -4   4   590.19   402.42   227.70 <
 -12  -5  11  1531.78  2423.13   875.20 <
 -10  -6  10  1363.05  1758.75   502.86 o
  -5  -2   6    86.25   126.78    35.32 o
  -7  -3   7   364.57   293.99   109.77 <
 -10  -2  11  1169.30  1280.49   488.35 <
 -10  -2   8  1090.65  1252.89   378.20 o
 -14  -7   9   556.31  1335.93  1043.09 <
 -10  -4   4  1229.90  2453.91   599.84 o
 -10  -4   7  1713.62  1319.89   483.72 <
  -9  -2   8   548.74   720.91   245.35 <
  -9  -4   5   647.02   487.84   308.72 <
 -10  -6   8  1037.61  1196.90   439.02 <
 -13  -3  17  2259.77  1860.20   904.70 <
 -10  -2   5  1107.70  1237.79   398.30 o
 -13  -7   8   951.56  1371.40  1256.64 <
 -13  -6  11     5.64  1244.05   954.71 <
 -12  -4  11   962.46   596.27   566.95 <
 -11  -7   9   709.47  1137.55   812.49 <
 -13  -6   5     0.33  1198.03  1124.28 <
  -3  -5   7  2306.32  2326.80    72.29 o
  -4  -5  11  3934.99  4140.94   109.01 o
  -2  -3   5  1431.43  1728.07    30.23 o
  -4  -4   6  1646.70  1751.71    59.28 o
  -3  -3   6  1166.86  1250.04    41.54 o
  -3  -4   8  1353.29  1570.30    61.89 o
  -3  -5   8  1481.99  1605.96    93.01 o
  -4  -4   8   957.14   981.09    61.60 o
  -2  -3   4   443.17   485.13    24.56 o
  -4  -5   9  1223.77  1209.73    84.10 o
  -4  -4   9  1117.89  1087.49    78.59 o
  -3  -5  11   894.20  1063.51   101.07 o
  -3  -5  12  1117.81  1009.16    66.94 o
  -6  -5  13  2105.32  2545.75   237.29 o
  -6  -6  11  2361.08  2225.46   185.69 o
  -2  -2   3   250.01   205.71    14.37 o
  -5  -5   9   806.57   946.48    86.62 o
  -4  -6  11   852.43   965.97   119.56 o
  -4  -6  10   996.66  1190.52   107.88 o
  -4  -7  13  1524.98  2006.25   182.65 o
  -2  -4   8   292.33   244.28    35.49 o
  -3  -4   9   363.66   365.99    46.58 o
  -5  -5  13  1020.44  1253.00   132.49 o
  -5  -5  11   759.99   672.22    99.60 o
  -3  -4  10   357.00   273.63    60.24 o
  -6  -7  11  1578.48  1822.81   242.70 o
  -4  -7   9   998.84  1178.49   127.96 o
  -4  -7  12   908.77  1105.70   166.22 o
  -4  -5  12   509.43   742.17   105.66 o
  -5  -5  12   739.56   661.77    89.21 o
  -4  -6   8   542.12   509.35    85.58 o
  -3  -5   9   433.58   381.07    53.76 o
  -3  -3   5   195.79   240.01    28.14 o
  -5  -7  12  1775.48  1834.71   226.57 o
  -4  -6  12   636.54   617.89   104.30 o
  -7  -7  15  2575.66  2809.79   408.18 o
  -6  -8  16  2510.57  3162.13   472.80 o
  -5  -5   8   566.02   470.29    88.44 o
  -4  -4   7   194.66   220.63    50.82 o
  -4  -8  16  1637.95  1836.35   273.63 o
  -3  -3   8   152.88   172.12    32.59 o
  -4  -8  18  1318.52  1761.34   354.17 o
  -4  -6  13   393.64   296.51   119.99 <
  -1  -1   2   122.07   104.03    15.00 o
  -5  -9  13  2134.36  1439.99   354.55 o
  -6  -6  16  1052.03   865.50   250.45 o
  -2  -2   4    73.16    75.04    12.98 o
  -8 -10  16  3072.13  3429.86   835.91 o
  -7  -7  13  1115.61  1501.66   338.40 o
  -4  -4  10   168.09   191.97    67.57 <
  -3  -6  10   179.91   182.01    69.08 <
  -4  -6  15   519.71   372.30   139.49 <
  -7  -7  16  1386.46  1409.10   375.89 o
  -4  -7  15   555.08   897.38   150.93 o
  -5  -9  19  1379.75  1761.79   446.37 o
  -5  -9  21  1997.61  2514.52   560.89 o
  -4  -6   9   311.88   291.23    72.89 o
  -5  -6  14   516.37   210.35   150.65 <
  -6  -5  15   606.28   566.74   145.32 o
  -4  -5  10   322.14   298.43    83.37 o
  -4  -7  10   442.74   536.10   130.63 o
  -5  -7  18   679.45   838.61   219.60 o
  -6  -6  17   583.28   736.07   214.41 o
  -6  -9  12   596.39   354.49   335.88 <
  -5  -6  15   586.12   852.55   169.69 o
  -5  -6   9   312.92   313.88    92.75 o
  -8 -10  24  1908.45  2028.80  1091.58 <
  -6  -8  18   992.52  1724.71   461.96 o
  -9  -9  15  1136.30  1798.76   644.37 <
  -4  -4  11   231.49   219.95    53.09 o
  -5  -9  12   376.29   389.11   227.04 <
  -7  -7  17   373.46   366.79   320.74 <
  -7  -6  19   413.71   428.51   286.83 <
  -3  -5   1  4614.69  4336.37    79.59 o
  -3  -5   3  2265.42  2435.08    71.39 o
  -4  -5   5  2958.74  2505.29    76.95 o
  -3  -4   2  1064.46  1128.91    30.49 o
  -3  -4   3  1064.81  1177.06    39.12 o
  -2  -2   2   918.73   859.74    19.75 o
  -1  -2   1   572.69   577.23    13.50 o
  -3  -5   2  1649.42  1776.20    66.63 o
  -3  -3   2   684.43   540.94    29.24 o
  -2  -3   1   352.09   381.58    17.75 o
  -4  -4   1   672.55   700.07    38.23 o
  -3  -5   4   764.38   792.94    46.22 o
  -3  -4   4   601.76   601.88    33.60 o
  -4  -4   2   635.64   624.26    40.46 o
  -2  -3   2   452.91   496.84    23.87 o
  -6  -6   5  2774.83  2597.40   136.80 o
  -4  -6   5  1249.08  1176.50    84.78 o
  -5  -7   7  2391.59  2848.13   206.40 o
  -1  -1   1   528.08   415.53    18.05 o
  -2  -2   1   173.13   179.82    11.42 o
  -5  -7   5  1834.50  2040.39   205.18 o
  -6  -6   4  2013.69  1801.26   173.26 o
  -3  -4   1   221.61   252.13    30.61 o
  -5  -4   2   985.29  1006.34   100.82 o
  -5  -7   3  1969.50  2177.56   233.21 o
  -4  -4   4   321.54   328.44    37.27 o
  -4  -6   4  1049.77   965.05   107.47 o
  -6  -6   2  1767.15  1659.90   195.80 o
  -4  -6   2   848.70   882.75   115.87 o
  -4  -5   3   291.09   191.21    54.27 o
  -4  -7   4  1403.71  1165.40   135.25 o
  -4  -7   2  1350.67  1323.25   141.77 o
  -4  -8   4  1379.85  1363.28   195.75 o
  -5  -5   2   598.06   644.74    94.36 o
  -4  -5   1   425.72   346.42    50.48 o
  -3  -6   2   506.07   438.34    78.26 o
  -4  -4   3   195.05   148.61    42.28 o
  -3  -6   4   276.69   293.09    61.52 o
  -6  -7   6  1279.96  1308.46   210.29 o
  -5  -9   7  1689.44  1458.31   292.36 o
  -5  -7   6  1052.13   753.10   122.20 o
  -6  -7   5  1302.53  1536.95   227.32 o
  -8  -8   4  4367.73  3711.22   394.00 o
  -6  -5   6   488.26   452.18    99.08 o
  -4  -5   4   256.07   252.42    63.10 o
  -2  -4   1    83.44   114.17    21.45 o
  -2  -3   3   102.93   116.29    20.22 o
  -8  -8   5  2203.35  2068.86   458.59 o
  -3  -3   1    63.16    76.32    21.13 o
  -8  -8   2  3636.48  3459.84   612.42 o
  -4  -6   6   561.98   603.70   107.04 o
  -4  -6   1   506.34   408.81   111.03 o
  -5  -9   8  1088.04   870.58   240.13 o
  -7  -9   7  1737.16  1703.53   431.09 o
  -5  -5   1   379.62   565.48    98.71 o
  -5  -6   4   321.05   514.73   110.07 o
  -6  -9   4  1254.65  1529.32   440.06 o
  -5  -5   6   339.23   245.49    60.90 o
  -6  -5   4   268.45   206.87    94.29 <
  -6 -10   4  3176.52  2942.28   673.38 o
  -9 -11   7  1405.87  1441.09   908.80 <
  -6  -9   2  1374.09  1733.46   536.19 o
  -5  -6   2   428.48   528.29   140.98 o
  -8  -8   8  1045.90  1555.10   353.29 o
  -4  -7   6   240.87   178.80    93.97 <
 -10 -10   4  3619.63  4128.51  1296.03 o
  -5  -9   6   362.78   939.58   351.24 <
  -5  -8   3   462.71   805.02   292.94 <
  -6  -8   7   560.04   419.78   251.99 <
  -7 -11  10  1083.16   870.72   600.14 <
  -7  -7   4   150.46   398.45   235.48 <
  -6  -8   4  1147.99   889.08   326.54 <
  -9 -11  12     3.52   730.61   676.40 <
  -7  -9   8   728.36  1119.53   456.64 <
   2  -4   6  3389.79  3712.89    52.24 o
   1  -3   5  3019.47  3605.10    53.43 o
   1  -5   8  2721.14  2853.34    62.65 o
   2  -4   5  1781.82  1985.27    43.97 o
   2  -3   5  1431.43  1476.29    36.67 o
   3  -5   7  2306.32  2508.12    90.26 o
   2  -5   7  1693.67  1784.11    62.97 o
   3  -4   8  1353.29  1518.82    72.71 o
   1  -4   5  1017.09  1109.51    38.48 o
   1  -2   2   675.29   653.98    17.38 o
   1  -5   7  1167.80  1066.42    51.47 o
   3  -7   8  2885.07  2857.09   104.99 o
   2  -4   7   968.63  1126.05    65.05 o
   1  -2   3   681.89   696.96    19.41 o
   2  -6   6  1187.19  1002.35    71.43 o
   2  -3   4   443.17   461.78    19.15 o
   1  -3   4   575.60   583.90    26.66 o
   2  -6  12  2022.82  2289.39   146.55 o
   1  -3   3   504.57   584.73    17.14 o
   3  -7  13  2835.14  2984.05   192.30 o
   4  -5   9  1223.77  1490.80    84.76 o
   3  -7   7  1151.99  1205.57   108.81 o
   3  -5  11   894.20  1161.10    94.55 o
   3  -5  12  1117.82  1078.77    83.73 o
   2  -5   9   691.65   778.99    70.96 o
   1  -4   7   447.62   439.07    41.50 o
   2  -8  10  1651.15  1444.66   154.31 o
   4  -6  10   996.66   867.57   134.46 o
   1  -2   5   267.38   266.73    18.69 o
   3  -6   8   704.85   914.59   131.30 o
   2  -4   8   292.33   333.34    39.05 o
   2  -5   6   313.95   384.48    53.41 o
   4  -7  13  1524.99  2090.86   244.13 o
   4  -8  10  1916.38  2013.24   323.20 o
   4  -7   9   998.84  1214.98   145.60 o
   5  -7  12  1775.48  1950.83   256.04 o
   3  -9  13  2017.24  2077.04   306.25 o
   3  -6  15  1085.78   925.12   130.96 o
   2  -7  11  1013.35  1382.02   133.13 o
   3  -5   9   433.58   540.63    93.91 o
   2 -10  16  2890.87  3650.26   301.73 o
   1  -3   6   144.08   191.67    26.08 o
   2  -6   7   323.69   551.20   118.28 o
   4  -8  16  1637.95  2352.22   320.62 o
   4  -6  12   636.54   704.56   126.90 o
   2  -8  13  1364.23  1180.24   192.99 o
   2  -6  10   437.71   411.69    96.96 o
   5  -9  13  2134.37  1712.91   286.45 o
   4 -10  10  2247.86  2051.39   328.56 o
   3  -7  17  1010.81  1134.14   223.99 o
   6  -8  16  2510.57  2510.82   477.41 o
   4  -6   8   542.12   570.07   139.71 o
   2  -5   4   156.69   122.31    28.57 o
   4  -7  12   908.77   845.74   232.09 o
   3  -7  11   524.77   579.80   179.02 o
   2  -5  10   163.66   166.84    61.72 <
   3  -9  10  1217.11  1096.57   213.08 o
   4  -8   9   427.64   300.31   131.23 <
   5  -9  10  1466.87  1018.04   345.24 <
   4  -5  10   322.14   317.78    73.83 o
   5 -11  13  1919.67  2258.75   596.96 o
   3  -6  14   661.93   648.08   121.37 o
   3  -8   9   608.58   645.08   144.82 o
   4  -8  18  1318.53  1256.62   452.56 <
   4  -9  16  1323.78   941.71   372.95 <
   2  -9  12   534.10   411.11   247.31 <
   3 -11  13  1734.79  2054.27   702.65 <
   4 -10  16  1192.62  2342.64   553.21 o
   1  -4   6   109.23    73.76    25.44 <
   6 -17  22   105.49  5024.68  3043.98 <
   5  -9  21  1997.61  2134.08  1001.28 <
   9 -13  21   611.94  1658.82  1521.60 <
   4 -11  12   864.07   568.24   377.33 <
   6 -10  16   947.02  1339.46   652.88 <
   3  -7  10   172.51   154.28   105.53 <
   4 -10  12   305.57   821.28   357.25 <
   7  -9  14   751.00  1701.78   525.35 o
   6 -12  16  1477.90  1701.60   866.68 <
   5 -11  21  1832.92  1426.15   872.15 <
   4 -12  16  1423.51  1274.77   707.85 <
   4  -9  22  1305.94  1273.70   499.77 <
   5 -13  12   627.90   921.26   752.27 <
   4 -11  18  1720.18  2007.97   630.54 o
   1  -2   4    27.61    44.77    12.56 o
   5  -8  15   490.34   714.11   250.87 <
   7  -9  15   794.79   739.95   561.94 <
   5 -11  15   910.79  1531.63   510.76 <
   3  -5   1  4614.69  4745.29    73.28 o
   3  -2   2  1037.55  1197.60    27.89 o
   4  -5   5  2958.74  3317.71   117.17 o
   2  -2   2   918.73  1117.58    23.28 o
   3  -5   3  2265.42  2405.08    59.45 o
   3  -3   4  1118.64  1264.35    39.35 o
   3  -5   2  1649.42  1925.34    75.35 o
   4  -4   6  1646.70  1680.73    65.99 o
   3  -4   2  1064.46  1048.62    35.55 o
   3  -4   3  1064.81  1418.71    57.91 o
   3  -3   2   684.43   727.99    31.96 o
   1  -2   1   572.69   548.14    17.69 o
   2  -3   2   452.91   491.33    19.45 o
   3  -4   4   601.76   743.68    44.49 o
   1  -1   1   528.08   630.79    18.68 o
   2  -3   1   352.10   425.74    21.95 o
   4  -4   5   637.90   762.03    54.68 o
   3  -5   4   764.38   779.18    53.47 o
   4  -4   2   635.64   580.34    62.34 o
   6  -5   7  2339.83  2283.30   194.43 o
   4  -6   5  1249.08  1379.05   109.10 o
   4  -6   4  1049.78  1368.03   116.41 o
   5  -7   7  2391.60  3338.93   229.57 o
   2  -2   3   250.01   273.18    16.53 o
   4  -5   6   805.61  1030.66    77.85 o
   5  -4   4   806.47   926.81   105.37 o
   5  -7   1  3622.13  4108.26   235.91 o
   6  -6   5  2774.83  3376.38   199.54 o
   4  -7   4  1403.72  1411.37   123.81 o
   5  -4   2   985.28   773.98   109.19 o
   2  -2   1   173.13   218.17    13.21 o
   4  -4   1   672.55   613.82    64.24 o
   5  -7   5  1834.50  1897.91   257.26 o
   5  -7   3  1969.51  2321.18   226.33 o
   4  -5   0   938.24  1049.17    94.74 o
   5  -5   8   566.02   650.13   106.91 o
   4  -4   4   321.54   294.42    62.61 o
   6  -6   4  2013.69  1779.19   256.14 o
   4  -5   1   425.72   398.55    70.60 o
   3  -3   5   195.79   214.99    30.53 o
   4  -6   2   848.70   841.58    73.24 o
   4  -6   6   561.98   496.17    94.74 o
   6  -6  10  1611.00  1800.31   218.53 o
   4  -7   2  1350.67  1199.32   143.65 o
   6  -6   2  1767.15  1512.38   247.89 o
   6  -4   4   950.75   966.13   103.67 o
   4  -5   3   291.09   310.30    75.73 o
   3  -4   1   221.61   270.58    32.74 o
   4  -3   2   200.01   175.16    35.93 o
   4  -8   4  1379.85  1046.18   160.65 o
   2  -3   3   102.93   140.14    21.21 o
   4  -6   1   506.34   477.46   106.53 o
   3  -3   1    63.16    84.02    28.22 <
   5  -7   6  1052.13  1086.17   222.57 o
   8  -8   4  4367.73  4568.90   749.71 o
   8  -6   7  2374.07  2492.81   504.08 o
   5  -6   8   520.77   659.21   126.77 o
   8  -6   9  2534.42  2874.09   457.02 o
   4  -4   3   195.05   135.07    67.05 <
   4  -4   7   194.66   224.30    53.59 o
   5  -5   2   598.06   490.95    87.28 o
   4  -7   1   685.41   423.26   157.56 <
   6 -10   4  3176.52  2948.83   591.37 o
   5  -9   7  1689.44  1996.90   308.03 o
   6  -7   5  1302.54  1222.24   305.64 o
   6  -7   0  2080.85  1893.95   289.18 o
   5  -5   6   339.23   307.37    98.18 o
   7  -7   9   903.42   916.29   391.41 <
   6  -6   8  1044.12  1203.43   210.95 o
   5  -4   3   234.71   196.60    79.22 <
   3  -6   4   276.70   390.90    62.90 o
   8  -8  11  2086.35  1812.05   597.70 o
   6  -4   5   751.18   671.08   133.19 o
   7  -9   7  1737.16  2082.93   664.68 o
   6  -6   1  1127.13   975.33   267.25 o
   4  -3   3   220.77   201.85    44.93 o
   8  -8   2  3636.48  3988.27   901.33 o
   7  -5   5  1091.60  1116.92   257.01 o
   4  -5   4   256.07   501.20   100.75 o
   6  -8   4  1147.99  1688.26   426.48 o
   8  -8  10  2381.02  2138.31   660.12 o
   4  -6   0   535.04   437.93   115.18 o
   7  -4   5   569.36   714.53   213.27 o
   5 -11   7  1443.15  1619.89   497.71 o
   4  -5   2   128.18   173.80    71.51 <
   5  -6   2   428.48   498.14   149.48 o
   4  -7   3   219.24   287.34   156.18 <
   5  -5   1   379.63   374.92   122.51 o
   6  -9   2  1374.09  1836.15   587.77 o
   6  -8   9   517.82   586.63   278.40 <
   6  -8   1   881.64  1144.03   350.55 o
   6  -5   6   488.26   472.86   152.38 o
   8  -8   5  2203.35  2267.28   638.63 o
   6 -10   2  2148.77  2089.88   666.57 o
   6  -9   4  1254.65   600.65   383.75 <
   7  -9   1  1518.49  1359.98   610.07 <
   8  -6   5   539.05   507.57   361.68 <
   9  -9  15  1136.30  1299.56   889.36 <
   9  -9   7  1128.80  1879.26   814.56 <
  10  -8   7   909.46  1086.63   845.83 <
   2  -1   0  1049.38  1391.95    13.35 o
   1  -1  -1   528.08   537.53     6.19 o
   1  -2  -2   675.29   572.17    13.22 o
   2  -1   1   634.64   678.96    12.40 o
   3  -1   1   799.36   595.64    23.83 o
   4  -1   2  1798.99  1799.57    46.36 o
   2  -1  -1   634.64   647.32    18.97 o
   4  -3   0  2031.00  2091.52    82.11 o
   2  -2  -2   918.73   747.63    30.88 o
   2  -3  -1   352.10   315.61    13.82 o
   2  -3  -2   452.91   359.36    23.44 o
   3  -4  -2  1064.46   866.34    49.79 o
   3  -5  -2  1649.42  1491.54    90.65 o
   2  -2  -1   173.13   194.23    19.26 o
   3  -5  -3  2265.41  1822.51   103.80 o
   4  -3  -1  1250.06  1086.80    73.22 o
   5  -2   2  1496.87  1218.16    82.24 o
   5  -3   1  1800.23  1237.86    85.16 o
   3  -3  -2   684.43   467.69    56.17 o
   3  -2  -2  1037.55  1096.67    99.52 o
   4  -1   1   872.70   583.28    70.62 o
   3  -4  -3  1064.81  1149.40   118.12 o
   3  -2  -1   282.12   119.34    30.80 o
   3  -5  -5  3460.90  2586.84   292.21 o
   4  -4  -1   672.55   559.31    58.72 o
   5  -3  -1  1800.22  2283.18   268.35 o
   7  -3   3  2934.40  2094.71   305.02 o
   4  -2   1   222.58   168.71    42.98 o
   4  -6  -2   848.70   844.02   136.66 o
   4  -5  -5  2958.74  1242.13   363.24 o
   6  -3   2   763.62   617.13   163.26 o
   6  -4   1  1324.47   829.15   207.29 o
   5  -4  -2   985.28   926.31   281.29 o
   7  -5  -1  1431.14  1575.24   626.31 <
   4  -2   2   103.52    53.87    30.14 <
   7  -5   1  1431.14  1112.75   368.57 o
   3  -4  -4   601.76   752.98   198.51 o
   9  -5   3  2249.47  1924.46   887.82 <
   8  -6   1  1855.40  2519.07   697.60 o
   4  -7  -4  1403.72  1582.92   382.02 o
   8  -2   4  2127.12  1111.40   689.93 <
   6  -6  -2  1767.15  1017.20   425.36 <
   6  -6  -1  1127.13   803.11   286.41 <
   4  -6  -5  1249.08  1558.88   472.70 o
   5  -7  -3  1969.50  1487.37   372.16 o
   6  -5   0   614.40   465.94   219.66 <
   8  -6  -1  1855.40  1694.48   940.88 <
   1  -1   0     0.00     4.81     3.53 <
  -2   0   4  2472.88  2490.97    22.09 o
  -3  -1   3  2830.28  2645.01    28.62 o
  -1   1   5  2046.30  2410.59    24.73 o
  -2   0   2  1109.90  1086.56    17.75 o
  -2   1   7  1040.74   831.24    32.80 o
  -3  -1   2   549.43   448.09    22.48 o
  -4   0   6  4015.51  4272.98   173.33 o
  -4  -1   5  1596.11   929.21    49.85 o
  -2  -1   0  1049.38   827.33    26.77 o
  -1   0   1     0.00    84.62     2.88 o
  -4  -1   4  1441.59  1264.07    67.82 o
  -3   1  11  3089.83  2784.99   154.17 o
  -1   1   4   362.81   372.40    14.14 o
  -3   1   8  1994.27  1753.48   126.97 o
  -5  -1   9  2859.20  2570.80   220.00 o
  -4   0   8  1738.42  1148.24    93.20 o
  -3   0   4   556.27   465.81    45.59 o
  -3  -1   4   160.69   127.06    15.72 o
  -3  -1   1   799.37   710.32    51.06 o
  -4  -1   2  1798.99  1430.20   145.78 o
  -3   1  10  1069.20   737.05    92.45 o
  -2   1   6   434.69   406.02    38.84 o
  -3   1   9   878.39   733.03    97.89 o
  -5  -1   3  3501.68  2883.70   290.91 o
  -6  -2   8  1717.10  1915.90   259.67 o
  -5  -1   8   812.62   435.38   123.84 o
  -3   0   6   165.63   127.97    31.11 o
  -5  -1   6  1415.66  1037.71   144.76 o
  -5   0   8  2313.88  1711.20   306.60 o
  -3   2  10  2185.78  2256.21   375.82 o
  -7  -1   9  5606.79  5682.69   732.45 o
  -2   2   8  1152.72  1078.67   162.99 o
  -6   0   8  3064.79  2516.97   531.70 o
  -5   1  17  3568.28  4662.33   684.07 o
  -2   2   9  1278.46  1409.43   167.51 o
  -5   1   9  2859.20  3063.46   449.88 o
  -5  -2   2  1496.87  1701.53   259.90 o
  -6   0  14  2776.63  2133.54   499.37 o
  -4   1  11  1949.49  1462.90   199.68 o
  -4  -2   0  2707.64  2365.95   252.14 o
  -5   1  12  1957.79  2552.17   543.48 o
  -5   1  11  1882.55  2194.57   451.04 o
  -1   0   2    12.90    17.65     3.85 o
  -5  -1   7   334.07   261.33   148.46 <
  -5   1  15  1651.62  2437.19   558.13 o
  -6  -2   5  1027.60  1025.36   304.37 o
  -4   1  13   602.95   583.64   212.61 <
  -7  -2   8  1999.02  1350.57   416.08 o
  -2   1   9    62.07    77.26    36.23 <
  -4   2  14  2720.33  2024.68   537.14 o
  -2   2  10   359.16   280.57   117.36 <
  -3   1  12   445.02   201.73   117.06 <
  -6  -1  11    72.18   194.58   193.94 <
  -2  -2   6  9848.73  8280.22    62.23 o
  -1   0   4  1599.31  1757.88    20.81 o
  -3  -1   8  1994.28  2046.84    46.10 o
  -3  -1  11  3089.83  3527.34    92.59 o
  -3  -3  11  2540.90  2502.43    83.18 o
  -3  -2  10  2185.78  2283.00    89.66 o
  -2  -1   7  1040.74  1239.59    33.96 o
  -2   0  10   840.72   941.06    38.33 o
  -4  -3  13  3511.35  3727.26   171.22 o
  -3  -1  10  1069.20  1045.73    58.33 o
  -4  -2   8  1143.09  1104.47    56.98 o
  -3   0  14  2880.03  3028.69   133.43 o
  -2  -1   6   434.69   595.22    18.45 o
  -2  -1   4   365.99   399.15    15.23 o
  -4  -1  11  1949.49  2226.04   126.55 o
  -4  -2  14  2720.32  2798.76   178.67 o
  -3  -1   9   878.40   889.12    57.02 o
  -2  -1   5   300.20   266.56    15.51 o
  -3  -1   6   457.51   450.21    31.84 o
  -3  -1  17  3059.65  3412.85   254.00 o
  -4  -2  12  1345.97  1451.17    93.31 o
  -4   0  14  2498.30  2809.12   208.00 o
  -3  -1  14  1115.39   846.02    88.75 o
  -5  -5  15  2960.51  3236.39   318.10 o
  -2  -2   7   265.25   282.87    19.33 o
  -3  -2   8   435.95   403.05    48.89 o
  -2   0   8   230.76   223.51    25.05 o
  -6  -3  11  2109.01  2054.02   178.32 o
  -3  -3  10   511.19   435.05    58.52 o
  -5  -1  12  1957.80  1659.41   193.41 o
  -6  -2  14  3950.90  4514.42   303.28 o
  -4  -4  12   885.16   805.07   106.70 o
  -5  -1  17  3568.28  4146.47   431.85 o
  -5  -2  10  1051.32   916.75    93.44 o
  -3  -2  16  1114.43  1266.74   178.71 o
  -3  -2  12   558.35   513.54    80.02 o
  -1  -1   3   248.50   224.21    15.75 o
  -2  -1  11   245.78   293.18    35.64 o
  -4  -4  14  1096.58  1084.72   138.52 o
  -4  -4  15  1155.33  1140.46   174.17 o
  -5  -3  11  1011.12   954.85   135.86 o
  -3  -1  12   445.02   440.52    58.76 o
  -4  -2  11   358.63   393.42    93.38 o
  -4  -2  20  2936.67  2450.91   332.53 o
  -3  -3   9   259.99   265.25    48.81 o
  -3  -2  14   442.23   484.41   110.11 o
  -4  -1  17  1558.82  1583.18   262.42 o
  -5  -5  17  2574.42  2793.89   271.45 o
  -6  -2  20  4207.01  3246.12   480.76 o
  -7  -3  15  3711.97  4261.62   593.43 o
  -5  -5  19  2194.73  2095.89   402.92 o
  -5  -1  15  1651.62  1795.52   290.90 o
  -4  -1  13   602.95   563.55   120.35 o
  -5  -2  14  1045.85   884.43   146.39 o
  -4  -1  18  1072.93  1039.55   255.79 o
  -4  -1   9   219.82   188.58    65.43 <
  -6  -4  15  1563.78  2156.11   348.70 o
  -4   0  20  2311.10  1999.34   437.95 o
  -3  -2   7    79.25   102.65    32.08 o
  -2  -1   8    58.92    62.56    30.48 <
  -6  -4  14  1560.23  1268.38   281.93 o
  -5  -1  23  2826.88  2774.29   770.14 o
  -4  -3  10   170.17   205.27    59.98 o
  -4  -3  19  1317.15  1271.63   278.09 o
  -5  -4  14   865.66   875.40   207.37 o
  -4  -3  16   739.59   612.48   169.49 o
  -5  -3  16  1037.05  1160.76   397.73 <
  -4  -3  15   532.30   421.04   171.05 <
  -7  -3  12  1201.52   858.09   337.14 <
  -3  -1   7    88.59    97.82    26.94 o
  -4  -3  14   146.84   200.41   126.34 <
  -5  -5  18   513.85   851.55   443.26 <
  -4  -1  19  1016.65   920.62   335.65 <
  -4  -1  12   220.85   192.41   108.71 <
  -1   0   5     0.00    33.34     9.30 o
  -5  -1  14   666.34   637.69   187.97 o
  -6  -4  16   631.42   786.49   362.77 <
  -6  -1  16   679.82   446.70   405.66 <
  -8  -4  16  1470.09  2791.86   694.11 o
  -7  -7  21  3257.18  3226.15   811.76 o
  -3  -2  20   815.90   646.96   272.77 <
  -4  -1  20   890.66   822.23   335.57 <
  -6  -2  16   849.21   649.85   329.10 <
  -7  -3  17  2136.12  2096.50   617.20 o
  -5  -5  16   697.85   715.85   248.35 <
  -7  -5  16   921.91   887.54   421.15 <
  -4  -1  16   451.20   318.51   194.70 <
 -10  -6  26   251.56  2517.68  2120.82 <
  -8  -2  20  1128.73  1221.05  1061.68 <
  -6  -4  22   883.99  1619.68   755.00 <
  -7  -3  23  1804.48  2104.42  1047.08 <
  -6  -2  22  1797.17  1317.41   717.42 <
  -5  -3  26   829.12  1460.09   767.73 <
  -6  -3  17  1123.67  1017.15   419.05 <
  -5  -2  20   824.52   595.35   361.51 <
  -7  -7  22   978.22  1431.94   950.56 <
  -1  -2   8  2155.79  2554.44    42.84 o
  -1  -3  11  3091.85  3607.52    71.68 o
  -1  -3   8  2250.68  2616.93    51.62 o
  -2  -4  12  3251.38  3404.06    86.10 o
  -2  -3  11  1863.06  1809.92    68.43 o
   0  -4  15  2998.03  2483.59    89.61 o
  -2  -4  13  2490.51  2646.14    97.44 o
  -1  -3   7  1003.06  1121.90    28.11 o
  -2  -4  11  1688.28  1704.24    75.14 o
  -1  -5  11  1762.01  1828.18    69.93 o
   0  -2   7   719.29   790.73    29.93 o
  -1  -5  13  2069.30  2284.00   107.55 o
  -1  -2   6   624.93   738.13    24.94 o
  -1  -2  12   717.77   782.81    41.96 o
  -1  -3  14  1062.96  1207.06    57.85 o
  -2  -5  13  1488.44  1492.49   100.71 o
  -2  -4  18  2515.64  2485.69   199.23 o
  -1  -2  10   378.97   504.24    34.52 o
  -1  -5  12  1137.63  1188.42    81.32 o
  -2  -6  15  2085.86  2363.34   143.52 o
  -2  -3   9   438.06   420.30    39.00 o
  -1  -5  14  1312.55  1151.17   114.20 o
  -2  -4  14  1006.63  1013.79   138.93 o
  -1  -5  19  2535.60  2806.58   198.99 o
  -1  -4  10   471.85   584.33    68.10 o
   0  -6  19  2543.48  2492.14   210.79 o
  -1  -4  15   826.00   932.23   112.33 o
  -1  -2   5   267.38   305.61    17.67 o
  -1  -3  13   532.71   656.79    64.45 o
  -1  -3  12   442.14   519.23    86.06 o
  -2  -3  17  1016.57   959.83   107.08 o
  -3  -7  19  2933.43  3384.11   378.45 o
  -4  -5  17  1710.24  1965.53   193.24 o
  -3  -6  15  1085.78  1063.88   159.84 o
  -1  -2   7   116.26    96.66    21.27 o
  -2  -3  12   215.02   319.46    57.79 o
   0  -4  14   280.37   305.67    62.16 o
  -3  -7  21  1786.13  1620.65   704.39 <
  -2  -6  24  2481.34  2230.58   473.48 o
  -1  -6  17   875.81  1102.44   200.56 o
  -1  -3  15   310.32   284.85    89.92 o
  -1  -5  10   191.92   181.68    40.19 o
  -2  -6  25  2360.66  2727.60   604.63 o
  -1  -5  23  1773.81  1734.39   326.28 o
  -3  -4  17   595.05   334.50   147.67 <
  -2  -4  23   953.19  1376.02   242.34 o
  -3  -4  11   149.50   120.29    48.12 <
  -2  -4  20  1213.55   984.45   212.12 o
  -2 -10  24  3572.96  4174.40   939.05 o
  -1  -2   9    70.90    82.52    23.44 o
  -2  -6  16   624.51   738.41   159.12 o
  -2  -6  19  1121.39  1050.80   245.81 o
  -1  -4  12   140.73   100.90    85.48 <
  -1  -6  19  1003.92  1193.74   259.94 o
  -2  -7  16   470.96   537.38   178.59 o
  -3  -4  20   663.98   817.63   189.65 o
  -1  -7  19  1183.21  1413.57   235.60 o
  -3  -7  16   457.87   377.70   163.66 <
  -1  -7  18   788.96   958.26   262.37 o
  -1  -6  13   304.41   381.52    98.12 o
   0  -6  23  1748.90  1657.90   359.87 o
   0  -6  24  1716.92  1763.53   365.39 o
  -4  -7  18  1341.11  1528.43   259.18 o
  -4  -6  18   727.79   686.73   232.33 <
  -3  -5  13   333.84   400.52    78.31 o
  -6  -8  22  1504.89  1815.98   627.89 <
  -3  -5  18   856.70   922.72   318.92 <
  -4  -5  25  1145.70  1136.11   496.34 <
  -3  -6  21  1291.17  2012.02   330.89 o
  -1  -3  16   150.13   103.61    68.65 <
   0  -2   8    64.90    81.43    26.39 o
  -5  -9  27  1748.49  2169.29  1328.98 <
   0  -8  25  1798.92  1761.40   538.91 o
  -4  -6  16   751.07   753.69   202.87 o
   0  -1   4     0.00    28.85    10.90 <
  -2  -9  18  1002.37  1395.30   291.14 o
  -3  -4  25   431.92   455.99   402.12 <
  -2  -6  30  1673.85  2183.41   927.54 <
  -1  -6  25   507.14   872.35   422.86 <
  -3 -13  27  1367.43  3121.41  1379.52 <
  -6 -10  30   960.27  1890.28  1543.01 <
  -1  -8  21   528.54   427.44   325.64 <
   1  -4  -1  1792.18  2121.31    23.10 o
   1  -3   1  2087.38  2478.60    23.55 o
   1  -5   2  2820.68  3038.25    47.51 o
   0  -6   0  3903.31  4024.06    74.62 o
   1  -4   1  1792.17  1977.04    27.10 o
   1  -7   1  3270.11  3644.79    96.53 o
   1  -7   2  2211.18  2041.68    63.00 o
   1  -7  -1  3270.12  2754.64    85.21 o
   1  -5   1   734.64   721.46    27.10 o
   1  -6   1  1053.58  1096.67    58.01 o
   1  -5  -1   734.65   800.70    26.06 o
   1  -6  -1  1053.58  1196.64    56.92 o
   2  -6   0   865.73   757.74    47.26 o
   2  -5   1   545.11   598.09    36.35 o
   3  -7   2  1774.36  1699.74    79.85 o
   2  -8   2  2418.34  2294.89   137.91 o
   2  -5  -1   545.11   426.55    30.51 o
   2  -7   0  1431.88  1210.54    77.51 o
   0  -4  -1   250.55   237.74    12.21 o
   2  -5   0   345.66   399.17    35.65 o
   2  -8   0  1761.26  1671.85   107.68 o
   2  -8  -2  2418.35  1921.56   141.39 o
   1  -9   2  1499.13  1592.84   169.02 o
   4  -9   0  3900.51  4282.03   253.72 o
   3  -9   1  2509.65  2818.50   251.40 o
   1  -9   1  1960.83  2251.80   185.16 o
   3  -8   3  1074.56  1226.50   117.57 o
   0 -10  -2  3748.82  3760.41   364.02 o
   1  -9  -1  1960.83  1707.48   175.69 o
   3  -9   4  1093.98  1177.11   178.85 o
   3  -9  -1  2509.65  2823.26   295.85 o
   1  -8   1   607.43   692.30   106.24 o
   0 -10   0  1799.91  1614.72   254.62 o
   4 -10   4  2481.13  3137.49   350.25 o
   2  -9   2   949.21  1020.49   165.00 o
   2 -12   4  2934.56  2744.04   355.29 o
   1  -9  -2  1499.13  1044.04   163.04 o
   2  -6  -1   203.41   170.94    44.90 o
   4 -10   2  1430.83  1711.16   306.80 o
   2  -9   4   847.86   713.98   157.95 o
   3 -11  -1  2482.60  2186.72   458.33 o
   1  -8  -1   607.43   563.36   130.57 o
   4 -11   2  1469.49  1792.31   655.51 <
   1 -11   1  1345.84  1786.05   385.38 o
   3 -11   1  2482.59  2063.24   484.50 o
   3  -8   4   423.58   412.59   107.80 o
   2  -6   1   203.41   288.10    49.73 o
   2 -12   2  2131.62  2173.67   557.54 o
   4 -11   4  1203.62  1681.54   428.01 o
   2  -9  -2   949.21   577.08   223.26 <
   1 -11  -1  1345.84  1178.00   382.40 o
   2  -5   2    99.74   109.07    28.23 o
   1  -8   2   188.65   212.94    78.25 <
   1 -10   4   422.11   332.91   173.83 <
   3 -11   5  1026.45  1180.41   371.23 o
   1  -9   3   189.29   154.23   109.98 <
   4 -10  -2  1430.83   846.80   354.44 <
   2 -12   5  1127.84  1254.41   388.19 o
   2 -11   0  1273.80  1073.45   339.10 o
   1 -16   1   263.54  2430.83  1279.05 <
   3 -10   3   559.60   526.33   241.51 <
   5 -13   1  2823.10  1783.90   753.67 <
   2 -12  -2  2131.62  2228.33   621.40 o
   1  -2   0     0.00     9.30     3.21 <
   0  -8   0   100.68    73.10    67.97 <
   0  -2  -2  1417.21  1919.94    12.72 o
  -1  -3  -1  2087.38  1997.23    21.00 o
  -1  -3  -2  1894.28  1905.68    25.91 o
  -1  -2  -1   572.69   621.98    11.99 o
  -1  -2  -2   675.29   845.49    15.13 o
  -1  -5  -2  2820.68  2445.28    52.33 o
  -3  -5  -1  4614.70  3929.85   103.32 o
  -2  -3  -1   352.10   341.00    19.91 o
  -1  -4  -3   871.98   762.77    53.31 o
  -2  -3  -2   452.91   208.60    24.71 o
  -1  -6  -3  1700.78  1140.51    88.03 o
  -1  -3  -3   504.57   409.20    41.40 o
  -2  -2  -1   173.13    81.49    11.87 o
  -3  -4  -2  1064.46   624.26   112.01 o
  -3  -5  -2  1649.42  1380.25   131.67 o
  -3  -5  -3  2265.42  1776.62   210.32 o
  -1  -5  -4  1436.91  1022.85    92.14 o
  -4  -5   0   938.24   512.15   101.72 o
  -2  -8  -4  3226.37  2076.84   331.32 o
  -5  -7  -1  3622.13  2809.55   347.38 o
  -3  -7  -2  1774.36  1157.47   152.47 o
  -1  -7  -4  1775.95  1171.19   173.00 o
   0  -1  -1     0.00     8.98     1.92 o
  -1  -7  -5  1859.97  1861.24   335.93 o
  -4  -4  -1   672.55   409.26   104.56 o
  -4  -6  -2   848.70   743.71   195.63 o
  -2  -4  -1    83.44    31.10    24.37 <
  -3  -8  -3  1074.56  1065.73   309.17 o
  -4  -7  -2  1350.67  1066.57   313.40 o
  -3  -4  -1   221.61   179.26    46.82 o
  -5  -7  -3  1969.50  1243.45   527.91 <
  -3  -6  -2   506.07   223.85   143.67 <
  -6  -7   0  2080.85  2206.97   485.02 o
  -4  -6   0   535.04   449.64   135.66 o
  -1  -9  -5   808.67   966.39   456.26 <
  -3  -2   4  2066.22  1960.45    25.14 o
  -4  -3   7  3641.53  3614.71    62.47 o
  -3  -5   5  3460.90  3386.54    57.44 o
  -2  -2   2   918.73   966.94    14.43 o
  -3  -3   4  1118.64  1161.95    33.98 o
  -3  -3   6  1166.86  1149.41    30.45 o
  -4  -5   5  2958.74  3005.92   104.15 o
  -3  -4   3  1064.81  1115.94    40.33 o
  -1  -1   1   528.08   517.51    12.39 o
  -4  -4   6  1646.70  1782.30    70.32 o
  -4  -3   6  1112.02  1015.83    42.18 o
  -3  -4   4   601.76   608.35    39.59 o
  -2  -3   4   443.17   438.67    24.26 o
  -5  -3   8  1739.39  1857.34   105.83 o
  -4  -4   9  1117.89  1241.78    76.61 o
  -4  -5   9  1223.77  1249.45   106.83 o
  -4  -4   8   957.14  1114.44    72.71 o
  -2  -2   3   250.01   202.52    11.63 o
  -5  -4   8  1011.25  1056.21   109.22 o
  -4  -4   5   637.90   563.51    58.47 o
  -5  -7   7  2391.59  2621.82   229.31 o
  -3  -2   5   209.67   169.27    21.52 o
  -3  -5   6   487.34   562.72    57.53 o
  -4  -5   6   805.61   809.23    84.84 o
  -3  -3   5   195.79   288.37    31.47 o
  -7  -5   9  2908.76  2552.39   296.12 o
  -6  -4   9  1716.08  1581.47   148.38 o
  -6  -5   7  2339.83  1718.22   199.55 o
  -1  -1   2   122.07   135.95     9.90 o
  -4  -4   4   321.54   295.84    56.79 o
  -2  -3   3   102.93    67.45    14.78 o
  -6  -5  13  2105.32  1820.03   202.44 o
  -6  -4   8  1602.95  1435.99   143.54 o
  -6  -6  11  2361.08  2058.24   223.05 o
  -6  -6   5  2774.83  2310.05   207.87 o
  -5  -5   9   806.57   724.31   101.78 o
  -5  -5  13  1020.44  1011.16   144.82 o
  -4  -6   6   561.98   542.81    67.73 o
  -5  -5  12   739.56   726.35   146.68 o
  -2  -2   4    73.16    43.05    12.53 o
  -5  -4  10   585.08   628.70    83.12 o
  -4  -5   3   291.09   148.19    58.06 <
  -6  -8  10  2223.36  2346.53   419.46 o
  -6  -6  10  1611.00  1217.72   255.30 o
  -6  -7  11  1578.48  1613.37   315.29 o
  -5  -5   8   566.02   481.04   124.19 o
  -5  -7   6  1052.13  1041.32   147.98 o
  -4  -6   8   542.12   401.89    90.20 o
  -5  -5  11   759.99   721.95   158.90 o
  -5  -9  10  1466.87  1001.85   279.27 o
  -6  -7   6  1279.96  1061.51   268.91 o
  -5  -6   8   520.77   405.22   147.26 <
  -7  -7  15  2575.66  2540.97   486.17 o
  -8  -6   9  2534.43  2358.33   473.01 o
  -6  -4  10   653.35   666.93   176.44 o
  -5  -5   6   339.23   151.71   109.05 <
  -6  -5   9  1140.47  1043.53   188.10 o
  -4  -5  10   322.14   362.57    72.51 o
  -6  -7   5  1302.53  1193.31   290.39 o
  -4  -4   7   194.66   243.48    61.91 o
  -4  -5   4   256.07   184.76    68.64 <
  -4  -4  10   168.09   208.15    57.09 o
  -6 -10  10  2301.18  2365.65   583.31 o
  -6  -5   6   488.26   401.51   167.08 <
  -7  -9   7  1737.16  1620.16   466.80 o
  -8  -8  10  2381.02  2043.65   675.76 o
  -8 -10  16  3072.13  2856.07   951.28 o
  -4  -6   9   311.88   378.22    93.35 o
  -5  -6   9   312.92   396.09   165.17 <
  -8  -8  11  2086.35  2296.96   684.37 o
  -6  -6  14   476.74   372.34   211.02 <
  -5  -7   9   804.05   684.53   187.42 o
  -8 -10  10  1979.78  2314.43   721.43 o
  -8  -6  14  1010.56  1193.67   574.06 <
  -7  -7   9   903.42   809.54   355.38 <
  -8 -10  18  1750.58  1302.92  1014.88 <
  -9  -9  15  1136.30  1569.36   898.52 <
  -6  -9  12   596.39   842.13   385.15 <
  -9 -11   7  1405.87  1148.21   809.61 <
  -1  -5   8  2721.14  2884.65    68.60 o
   0  -6   6  3350.35  3441.02    88.31 o
   0  -6   7  2203.62  2301.75    81.16 o
  -1  -7   7  3301.69  3569.10   110.77 o
  -1  -5   4  1436.91  1442.36    51.14 o
  -1  -4   5  1017.09  1054.50    39.38 o
  -1  -7   5  1859.97  1706.46    84.01 o
   0  -2   2  1417.21  1331.91    33.87 o
   0  -6   5  1305.23  1399.64    56.71 o
  -1  -5   5   980.87  1050.79    49.64 o
  -1  -5   7  1167.80  1261.97    55.48 o
  -1  -7   8  1680.08  1599.64    99.03 o
  -2  -6   6  1187.19  1312.42    71.62 o
  -1  -9   7  3021.47  3179.20   186.18 o
  -1  -3   3   504.57   480.05    24.56 o
  -1  -5   6   491.33   580.26    46.15 o
  -1  -9  13  2956.33  3003.21   206.65 o
  -1  -4   4   357.44   401.19    31.98 o
   0  -8   9  1160.79  1092.28   101.53 o
  -2  -8  10  1651.15  1763.22   151.39 o
  -1  -6   5   462.68   465.98    68.82 o
   0  -8  10  1226.36  1342.18   121.66 o
  -1  -9   8  2071.83  2033.45   192.91 o
   0 -10  10  2146.75  1851.01   317.46 o
  -1  -8   8  1005.61  1064.80   124.82 o
  -1  -7   6   618.79   564.81    90.33 o
   0  -8  11   803.94   706.97   130.44 o
  -2  -6   7   323.69   251.13    46.56 o
  -2 -10  10  1991.51  1995.31   236.03 o
  -2 -10  18  3297.59  4006.27   438.22 o
  -2  -8  13  1364.22  1119.84   162.32 o
   0  -4   5   173.90   207.59    25.18 o
  -1  -7  10   659.04   676.38   104.31 o
  -2 -10  16  2890.87  3777.40   398.54 o
  -1  -8  10   506.14   574.31   119.81 o
  -1  -6  10   418.37   443.76    61.83 o
  -1  -7  11   546.09   549.48   101.72 o
  -3  -9  10  1217.12  1025.88   200.74 o
  -1 -11  13  2248.97  3145.91   401.89 o
  -1  -9  14  1392.40  1779.44   262.87 o
  -2  -8   7   697.11   627.49   137.12 o
  -1  -4   6   109.23   155.91    26.04 o
  -1  -8  12   720.01   507.64   156.99 o
  -1 -10  10  1074.83  1324.02   288.45 o
   0  -6   8   279.86   273.25    58.58 o
  -2 -10   9     0.33   344.26   207.07 <
  -3  -8   9   608.58   357.55   186.48 <
  -1  -6   9   232.23   228.15    64.59 o
  -2 -12  10  1759.15  1841.56   434.71 o
  -1  -8   7   186.22   262.36    88.20 <
   0 -10  11   491.89   369.38   209.56 <
  -2  -8   8   402.00   371.91   138.95 <
  -1  -8   6   558.44   474.89   102.11 o
  -2 -12  11  1166.76  1918.94   610.34 o
   0 -14  11  2468.24  3082.29   957.02 o
   0 -12  10  1762.16  2042.30   477.82 o
  -3 -11  13  1734.79  2173.93   502.86 o
   0  -4   4    46.17    37.24    19.58 <
  -1 -18  28    27.90  3238.82  1879.05 <
  -3 -13  21  1911.15  3167.18   889.08 o
  -1  -3   1  2087.37  2061.27    25.33 o
  -1  -5   2  2820.67  2738.43    52.64 o
  -3  -5   1  4614.70  4199.68    67.59 o
  -1  -3   2  1894.28  1820.43    26.84 o
  -1  -4   1  1792.17  1963.14    33.57 o
  -1  -7   1  3270.12  2417.28    84.46 o
  -1  -7   2  2211.18  2207.59    95.27 o
  -1  -7  -1  3270.12  2857.75   119.64 o
  -1  -6   3  1700.78  1737.60    71.24 o
  -1  -2   1   572.69   492.13    13.77 o
  -2  -8   4  3226.37  3047.41   149.82 o
  -1  -6  -1  1053.58  1131.91    63.01 o
  -1  -5   1   734.65   643.53    30.31 o
  -1  -6   1  1053.58   945.44    51.86 o
  -3  -5   2  1649.42  1446.17    79.98 o
  -2  -5   1   545.11   671.88    43.72 o
  -2  -6   3   550.66   679.71    55.60 o
  -3  -7   2  1774.36  2090.62   133.18 o
  -2  -6   0   865.73   901.87    76.47 o
  -3  -6   1   856.25   719.06    94.42 o
  -2  -8   2  2418.34  2119.75   174.53 o
  -2  -7   0  1431.88  1137.09   131.45 o
  -1  -9   1  1960.83  1741.64   185.45 o
  -2  -5   0   345.66   406.04    39.16 o
  -1  -9   2  1499.13  1227.31   191.81 o
  -3  -9   1  2509.65  2112.80   222.65 o
  -2  -8   0  1761.26  1744.33   203.70 o
  -4  -7   2  1350.67  1309.85   155.74 o
  -3  -8   3  1074.56  1278.36   164.09 o
  -2  -5   4   156.69   141.54    31.77 o
  -4  -8   4  1379.85   790.33   189.15 o
  -1  -4   2    79.97    64.84    16.37 o
  -2  -4   1    83.44   116.44    24.70 o
  -3  -6   2   506.07   463.19    67.73 o
  -2  -5   3   152.79   174.57    32.41 o
  -1  -9   4   493.83   457.83   124.48 o
  -3  -7   3   458.34   516.61   105.89 o
  -4 -10   4  2481.13  2771.43   364.21 o
  -2  -6   4   170.86   149.18    37.21 o
  -3  -9   5  1006.65  1306.48   199.98 o
  -2 -12   4  2934.56  1956.87   525.43 o
  -2  -9   4   847.86   795.72   216.34 o
  -1  -8   1   607.43   395.70   109.75 o
  -3  -6   4   276.69   250.90    53.58 o
  -3  -9   4  1093.98  1219.85   255.53 o
  -2 -12   2  2131.62  1543.41   596.95 <
  -2  -5   2    99.74   122.85    30.47 o
  -3  -8   4   423.58   633.24   129.92 o
  -3 -11   1  2482.60  1768.62   531.55 o
  -4 -11   4  1203.62  1975.10   588.33 o
  -2 -12   5  1127.84  1567.75   580.01 <
  -2  -9   2   949.21   723.11   216.96 o
  -3  -7   1   213.35   213.24    99.08 <
  -6 -10   2  2148.78   903.67   520.33 <
  -5 -13   1  2823.10  1894.20  1139.09 <
  -4 -10   2  1430.82  1569.20   407.46 o
  -5  -8   3   462.71   532.30   292.45 <
  -1  -6   2    23.62    64.76    36.87 <
  -3 -11  -1  2482.60  1325.56   551.92 <
  -4  -8   2   650.16   873.10   217.15 o
  -4 -11   2  1469.49  1140.74   504.93 <
  -5 -10   3   617.91   962.28   397.29 <
  -2 -11   0  1273.80   952.72   436.26 <
  -1 -11   4   550.25   255.93   199.80 <
  -1 -13   5   768.76  1210.60   516.95 <

loop_
 _twin_refln_datum_id
 _twin_refln_individual_id
 _twin_refln_index_h
 _twin_refln_index_k
 _twin_refln_index_l
 _twin_refln_F_squared_calc
 _twin_refln_F_squared_meas
 _twin_refln_F_squared_sigma
 _twin_refln_include_status
 ? ? ? ? ? ? ? ? ?
