# Supplementary material for: In situ strain tuning of the metal-insulator-transition of Ca2RuO4 in angle-resolved photoemission experiments
Source: Nat Commun. 2018 Oct 31;9:4535. doi: 10.1038/s41467-018-06945-0 (PMC6208396; doi:10.1038/s41467-018-06945-0)
Supplement: Supplementary file 6 — Supplementary Data 3 [file 41467_2018_6945_MOESM6_ESM.cif]

#=======================================================================
data_global
#=======================================================================

_audit_creation_method                   'Jana2006 Version : 21/02/2018'


# 1. PROCESSING SUMMARY (IUCr Office Use Only)

_journal_date_recd_electronic            ?
_journal_date_to_coeditor                ?
_journal_date_from_coeditor              ?
_journal_date_accepted                   ?
_journal_date_printers_first             ?
_journal_date_printers_final             ?
_journal_date_proofs_out                 ?
_journal_date_proofs_in                  ?
_journal_coeditor_name                   ?
_journal_coeditor_code                   ?
_journal_coeditor_notes
; ?
;
_journal_techeditor_code                 ?
_journal_paper_category                  ?
_journal_techeditor_notes
; ?
;
_journal_coden_ASTM                      ?
_journal_name_full                       ?
_journal_year                            ?
_journal_volume                          ?
_journal_issue                           ?
_journal_page_first                      ?
_journal_page_last                       ?
_journal_suppl_publ_number               ?
_journal_suppl_publ_pages                ?

#=======================================================================

# 2. SUBMISSION DETAILS

_publ_contact_author_name                'Sara Riccò'
_publ_contact_author_address
; Department of Quantum Matter Physics
	  University of Geneva
	  24 Quai Ernest-Ansermet
	  1211 Geneva 4
	  Switzerland
;
_publ_contact_author_email               Sara.Ricco@unige.ch
_publ_contact_author_fax                 ?
_publ_contact_author_phone               +41 223793487

_publ_requested_journal                  
_publ_requested_category                 ?

_publ_contact_letter
; ?
;

#=======================================================================

# 3. TITLE AND AUTHOR LIST

_publ_section_title
; In-situ strain-tuning of the metal-insulator transition of Ca2RuO4 in angle-resolved 
  photoemission experiments
;
_publ_section_title_footnote
; ?
;
loop_
 _publ_author_name
 _publ_author_address
'Riccò, Sara'
;     Department of Quantum Matter Physics
	  University of Geneva
	  24 Quai Ernest-Ansermet
	  1211 Geneva 4
	  Switzerland
;
'Kim, Minjae'
;     Centre de Physique Théorique
      Ecole Polytechnique
      CNRS, Universite Paris-Saclay
      91128 Palaiseau
      France
;
      College de France
      11 place Marcelin Berthelot
      75005 Paris
      France
;
'Tamai, Anna'
;     Department of Quantum Matter Physics
	  University of Geneva
	  24 Quai Ernest-Ansermet
	  1211 Geneva 4
	  Switzerland
;
'McKeown Walker, Siobhan'
;     Department of Quantum Matter Physics
	  University of Geneva
	  24 Quai Ernest-Ansermet
	  1211 Geneva 4
	  Switzerland
;
'Bruno, Flavio Yair'
;     Department of Quantum Matter Physics
	  University of Geneva
	  24 Quai Ernest-Ansermet
	  1211 Geneva 4
	  Switzerland
;
'Cucchi, Irène'
;     Department of Quantum Matter Physics
	  University of Geneva
	  24 Quai Ernest-Ansermet
	  1211 Geneva 4
	  Switzerland
;
'Cappelli, Edoardo'
;     Department of Quantum Matter Physics
	  University of Geneva
	  24 Quai Ernest-Ansermet
	  1211 Geneva 4
	  Switzerland
;
'Besnard, Céline'
;     Department of Quantum Matter Physics
	  University of Geneva
	  24 Quai Ernest-Ansermet
	  1211 Geneva 4
	  Switzerland
;
'Kim, Timur K.'
;     Diamond Light Source
	  Harwell Campus
	  Didcot
	  United Kingdom
;
'Dudin, Pavel'
;     Diamond Light Source
	  Harwell Campus
	  Didcot
	  United Kingdom
;
'Hoesch, Moritz'
;     Diamond Light Source
	  Harwell Campus
	  Didcot
	  United Kingdom
;
    'Gutmann, Matthias J.'
;     ISIS Facility
      Rutherford Appleton Laboratory
      Chilton, Didcot
      Oxon, OX11 0QX
      United Kingdom
;
'Georges, Antoine'
;     Centre de Physique Théorique
      Ecole Polytechnique
      CNRS, Universite Paris-Saclay
      91128 Palaiseau
      France
;
      College de France
      11 place Marcelin Berthelot
      75005 Paris
      France
;     Department of Quantum Matter Physics
	  University of Geneva
	  24 Quai Ernest-Ansermet
	  1211 Geneva 4
	  Switzerland
;
'Perry, Robin S.'
;     London Centre for Nanotechnology and UCL Centre for Materials Discovery
      University College London
      London WC1E 6BT
      United Kingdom
;
'Baumberger, Felix'
;     Department of Quantum Matter Physics
	  University of Geneva
	  24 Quai Ernest-Ansermet
	  1211 Geneva 4
	  Switzerland
;   
	  Swiss Light Source
	  Paul Scherrer Institut
	  CH-5232 Villigen PSI
	  Switzerland   
;

#=======================================================================

# 4. TEXT

_publ_section_synopsis
; ?
;
_publ_section_abstract
; ?
;
_publ_section_comment
; ?
;
_publ_section_introduction
; ?
;
_publ_section_experimental
; ?
;
_publ_section_exptl_prep
; ?
;
_publ_section_exptl_refinement
; ?
;
_publ_section_exptl_solution
; ?
;
_publ_section_discussion
; ?
;
_publ_section_acknowledgements
; ?
;
_publ_section_references
;
Petricek, V., Dusek, M. & Palatinus L. (2014). Z. Kristallogr. 229(5), 345-352.

Palatinus L. & Chapuis G. (2007). J. Appl. Cryst. 40, 786-790.

# enable this reference if Diamond ver. 2 was used for visualization
#Brandenburg, K. (1999). DIAMOND. Version. 2.1c.
#Crystal Impact GbR, Bonn, Germany.

# enable this reference if Diamond ver. 3 was used for visualization
#Brandenburg, K. & Putz, H. (2005). DIAMOND Version 3.
#Crystal Impact GbR, Postfach 1251, D-53002 Bonn, Germany.

# enable this reference if SIR97 was used for solving of the structure
#Altomare, A., Burla, M. C., Camalli, M., Cascarano, G., Giacovazzo, C.,
#Guagliardi, A., Moliterni, A. G. G., Polidori, G., Spagna, R. (1997).
#SIR97. A Package for Crystal Structure Solution by Direct Methods
#and Refinement, Bari, Rome, Italy.

# use this reference if SIR2002 was used for solving of the structure
#Burla, M.C., Camalli, M., Carrozzini, B., Cascarano, G., Giacovazzo, C.,
#Polidori, G., Spagna, R.
#SIR2002: the program, J. Appl. Cryst, (2003). 36, 1103


# use this reference if SIR2011 was used for solving of the structure
#Burla, M.C., Caliandro, R., Camalli, M., Carrozzini, B., Cascarano,
#G.L., Giacovazzo, C., Mallamo. M., Mazzone, A., Polidori, G., Spagna, R.
#SIR2011: a new package for crystal structure determination and refinement,
#J.Appl.Cryst. (2012) 45, 357-361

# enable this reference if bond valences were calculated
#Brown, I. D. (1996). J. Appl. Cryst. 29, 479-480.

# enable this reference if Xshape wase used for crystal shape refinement
#Stoe & Cie (1998). X-SHAPE. Stoe & Cie, Darmstadt, Germany.


# enable this reference if Flack coefficient was refined
#Flack, H. D. (1983). Acta Cryst. A39, 876-881.
;
_publ_section_figure_captions
; ?
;
_publ_section_table_legends
; ?
;

#=======================================================================
data_I
#=======================================================================

# 5. CHEMICAL DATA

_chemical_name_systematic
; ?
;
_chemical_name_common                    ?
_chemical_formula_moiety                 ?
_chemical_formula_structural             ?
_chemical_formula_analytical             ?
_chemical_formula_iupac                  ?
_chemical_formula_sum                    'Ca1.93 La0.07 O4 Ru1'
_chemical_formula_weight                 252.2
_chemical_melting_point                  ?
_chemical_compound_source                ?
_chemical_absolute_configuration         .

#=======================================================================

# 6. CRYSTAL DATA

_symmetry_cell_setting                   orthorhombic
_symmetry_space_group_name_H-M           'P b c a'
_symmetry_space_group_name_Hall          '-P -2xab;-2ybc;-2zac'
_symmetry_Int_Tables_number              61

loop_
 _space_group_symop_id
 _space_group_symop_operation_xyz
 1   x,y,z
 2   -x+1/2,-y,z+1/2
 3   -x,y+1/2,-z+1/2
 4   x+1/2,-y+1/2,-z
 5   -x,-y,-z
 6   x+1/2,y,-z+1/2
 7   x,-y+1/2,z+1/2
 8   -x+1/2,y+1/2,z

_cell_length_a                           5.378(2)
_cell_length_b                           5.369(2)
_cell_length_c                           12.239(5)
_cell_angle_alpha                        90
_cell_angle_beta                         90
_cell_angle_gamma                        90
_cell_volume                             353.4(2)

loop_
 _twin_individual_id
 _twin_individual_mass_fraction_refined
 _twin_individual_twin_matrix_11
 _twin_individual_twin_matrix_12
 _twin_individual_twin_matrix_13
 _twin_individual_twin_matrix_21
 _twin_individual_twin_matrix_22
 _twin_individual_twin_matrix_23
 _twin_individual_twin_matrix_31
 _twin_individual_twin_matrix_32
 _twin_individual_twin_matrix_33
 ? ? ? ? ? ? ? ? ? ? ?

_cell_formula_units_Z                    4

_cell_measurement_reflns_used            220
_cell_measurement_theta_min              ?
_cell_measurement_theta_max              ?
_cell_measurement_temperature            300
_cell_special_details
; ?
;

_exptl_crystal_density_diffrn            4.74
_exptl_crystal_density_meas              ?
_exptl_crystal_density_method            ?
_exptl_crystal_F_000                     159.559

_exptl_absorpt_coefficient_mu            0
_exptl_crystal_description               ?
_exptl_crystal_size_max                  ?
_exptl_crystal_size_mid                  ?
_exptl_crystal_size_min                  ?
_exptl_crystal_size_rad                  ?
_exptl_crystal_colour                    ?
_exptl_absorpt_correction_type           ?
_exptl_absorpt_process_details           ?
_exptl_absorpt_correction_T_min          ?
_exptl_absorpt_correction_T_max          ?
loop_
 _exptl_crystal_face_index_h
 _exptl_crystal_face_index_k
 _exptl_crystal_face_index_l
 _exptl_crystal_face_perp_dist
 ? ? ? ?

#=======================================================================

# 7. EXPERIMENTAL DATA

_exptl_special_details 
;
 For peak integration a local UB matrix refined for each frame,
using approximately 22 reflections from each of the 11 detectors.
Hence _cell_measurement_reflns_used      220
For final cell dimensions a weighted average of all local
cells was calculated
Because of the nature of the experiment, it is not possible to give values of
theta_min and theta_max for the cell determination.
The same applies for the wavelength used for the experiment.
The range of wavelengths used was 0.23-8.8 Angstroms,
BUT the bulk of the diffraction information is obtained from
wavelengths in the range 0.7-2.5 Angstroms.
The data collection procedures on the SXD instrument used
for the single crystal neutron data collection are most
recently summarised in the Appendix to the following paper
     Wilson, C.C. (1997).  J. Mol. Struct. 405, 207-217.
;
_diffrn_ambient_temperature              300
_diffrn_source                           ?
_diffrn_source_power                     ?
_diffrn_source_voltage                   ?
_diffrn_source_current                   ?
_diffrn_radiation_type                   neutron
_diffrn_radiation_source                 'ISIS spallation source'
_diffrn_radiation_wavelength             0.23 - 8.8
_diffrn_radiation_monochromator          ?
_diffrn_measurement_device               ?
_diffrn_measurement_device_type          SXD
_diffrn_detector                         ?
_diffrn_detector_area_resol_mean         ?
_diffrn_measurement_method               time-of-flight LAUE diffraction
_diffrn_measurement_specimen_support     ?

_diffrn_reflns_number                    2936
_diffrn_reflns_theta_min                 5.04
_diffrn_reflns_theta_max                 74.22
_diffrn_reflns_theta_full                17.16
_diffrn_measured_fraction_theta_max      0.19
_diffrn_measured_fraction_theta_full     0.93
_diffrn_reflns_av_R_equivalents          ?
_diffrn_reflns_av_unetI/netI             0.1615
_diffrn_reflns_limit_h_min               -13
_diffrn_reflns_limit_h_max               11
_diffrn_reflns_limit_k_min               -14
_diffrn_reflns_limit_k_max               11
_diffrn_reflns_limit_l_min               -26
_diffrn_reflns_limit_l_max               23
_diffrn_reflns_reduction_process         ?

_diffrn_standards_number                 ?
_diffrn_standards_interval_count         ?
_diffrn_standards_interval_time          ?
_diffrn_standards_decay_%                ?
loop_
_diffrn_standard_refln_index_h
_diffrn_standard_refln_index_k
_diffrn_standard_refln_index_l
  ? ? ?

_diffrn_radiation_probe                  neutron

#=======================================================================

# 8. REFINEMENT DATA

_refine_special_details
; The variable wavelength nature of the data collection
 procedure means that sensible values of
 _diffrn_reflns_theta_min & _diffrn_reflns_theta_max
 cannot be given instead the following limits are given
 _diffrn_reflns_sin(theta)/lambda_min      0.05
 _diffrn_reflns_sin(theta)/lambda_max      1.31
 _refine_diff_density_max/min is given in Fermi per per angstrom cubed not
 electons per angstrom cubed. Another way to consider the _refine_diff_density_
 is as a percentage of the diffracted intensity of a given atom:
 _refine_diff_density_max =  5% of Carbon
 _refine_diff_density_min = -4% of Carbon
 Refinement of F^2^ against ALL reflections.  The weighted R-factor wR and
 goodness of fit S are based on F^2^, conventional R-factors R are based
 on F, with F set to zero for negative F^2^. The threshold expression of
 F^2^ > 2sigma(F^2^) is used only for calculating R-factors(gt) etc. and is
 not relevant to the choice of reflections for refinement.  R-factors based
 on F^2^ are statistically about twice as large as those based on F, and R-
 factors based on ALL data will be even larger.
;

_reflns_number_total                     2927
_reflns_number_gt                        2264
_reflns_threshold_expression             'I>3\s(I)'

_refine_ls_structure_factor_coef         Fsqd
_refine_ls_R_factor_gt                   0.0844
_refine_ls_wR_factor_gt                  0.1675
_refine_ls_R_factor_all                  0.1224
_refine_ls_wR_factor_ref                 0.1855
_refine_ls_goodness_of_fit_ref           2.16
_refine_ls_goodness_of_fit_gt            2.21
_refine_ls_restrained_S_gt               ?
_refine_ls_restrained_S_all              ?
_refine_ls_number_reflns                 2927
_refine_ls_number_parameters             44
_refine_ls_number_restraints             0
_refine_ls_number_constraints            9
_refine_ls_weighting_scheme              sigma
_refine_ls_weighting_details             'w=1/(\s^2^(I)+0.0004I^2^)'
_refine_ls_hydrogen_treatment            ?
_refine_ls_shift/su_max                  0.0412
_refine_ls_shift/su_mean                 0.0110
_refine_diff_density_max                 ?
_refine_diff_density_min                 ?
_refine_ls_extinction_method
 'B-C type 1 Gaussian isotropic (Becker & Coppens, 1974)'
_refine_ls_extinction_coef               1.13(7)
_refine_ls_extinction_expression         ?
_refine_ls_abs_structure_details         ?
_refine_ls_abs_structure_Flack           ?
_refine_ls_abs_structure_Rogers          ?

loop_
 _atom_type_symbol
 _atom_type_scat_length_neutron
 _atom_type_scat_source
 Ca    4.700 International_Tables_Vol_C
 La    8.240 International_Tables_Vol_C
 Ru    7.030 International_Tables_Vol_C
 O     5.803 International_Tables_Vol_C

_computing_data_collection               'SXD-2001 (Gutmann, 2005)'
_computing_cell_refinement               'SXD-2001 (Gutmann, 2005)'
_computing_data_reduction                'SXD-2001 (Gutmann, 2005)'
_computing_structure_solution            ?
_computing_structure_refinement          ?
_computing_molecular_graphics            ?
_computing_publication_material          ?

loop_
 _restr_distance_atom_site_label_1
 _restr_distance_site_symmetry_1
 _restr_distance_atom_site_label_2
 _restr_distance_site_symmetry_2
 _restr_distance_target
 _restr_distance_target_weight_param
 ? ? ? ? ? ?

loop_
 _restr_angle_atom_site_label_1
 _restr_angle_site_symmetry_1
 _restr_angle_atom_site_label_2
 _restr_angle_site_symmetry_2
 _restr_angle_atom_site_label_3
 _restr_angle_site_symmetry_3
 _restr_angle_target
 _restr_angle_target_weight_param
 ? ? ? ? ? ? ? ?

loop_
 _restr_torsion_atom_site_label_1
 _restr_torsion_site_symmetry_1
 _restr_torsion_atom_site_label_2
 _restr_torsion_site_symmetry_2
 _restr_torsion_atom_site_label_3
 _restr_torsion_site_symmetry_3
 _restr_torsion_atom_site_label_4
 _restr_torsion_site_symmetry_4
 _restr_torsion_angle_target
 _restr_torsion_weight_param
 ? ? ? ? ? ? ? ? ? ?

loop_
 _restr_equal_distance_atom_site_label_1
 _restr_equal_distance_site_symmetry_1
 _restr_equal_distance_atom_site_label_2
 _restr_equal_distance_site_symmetry_2
 _restr_equal_distance_class_class_id
 _restr_equal_distance_class_target_weight_param
 ? ? ? ? ? ?

loop_
 _restr_equal_angle_atom_site_label_1
 _restr_equal_angle_site_symmetry_1
 _restr_equal_angle_atom_site_label_2
 _restr_equal_angle_site_symmetry_2
 _restr_equal_angle_atom_site_label_3
 _restr_equal_angle_site_symmetry_3
 _restr_equal_angle_class_class_id
 _restr_equal_angle_class_target_weight_param
 ? ? ? ? ? ? ? ?

loop_
 _restr_equal_torsion_atom_site_label_1
 _restr_equal_torsion_site_symmetry_1
 _restr_equal_torsion_atom_site_label_2
 _restr_equal_torsion_site_symmetry_2
 _restr_equal_torsion_atom_site_label_3
 _restr_equal_torsion_site_symmetry_3
 _restr_equal_torsion_atom_site_label_4
 _restr_equal_torsion_site_symmetry_4
 _restr_equal_torsion_class_class_id
 _restr_equal_torsion_class_target_weight_param
 ? ? ? ? ? ? ? ? ? ?


#=======================================================================

# 9. ATOMIC COORDINATES AND DISPLACEMENT PARAMETERS

loop_
 _atom_site_label
 _atom_site_type_symbol
 _atom_site_fract_x
 _atom_site_fract_y
 _atom_site_fract_z
 _atom_site_adp_type
 _atom_site_U_iso_or_equiv
 _atom_site_site_symmetry_multiplicity
 _atom_site_occupancy
 _atom_site_calc_flag
 _atom_site_refinement_flags
 _atom_site_disorder_assembly
 _atom_site_disorder_group
  Ru Ru 0.5 0 0 Uani 0.0043(4) 4 1 d . . .
  O2 O 0.3044(3) 0.3031(3) 0.01682(14) Uani 0.0099(4) 8 1 d . . .
  O3 O 0.5432(2) -0.0111(4) 0.16572(13) Uani 0.0097(4) 8 1 d . . .
  Ca Ca 0.4898(4) 0.0298(4) 0.34994(15) Uani 0.0101(5) 8 0.965 d . . .
  La La 0.4898(4) 0.0298(4) 0.34994(15) Uani 0.0101(5) 8 0.035 d . . .

loop_
 _atom_site_aniso_label
 _atom_site_aniso_type_symbol
 _atom_site_aniso_U_11
 _atom_site_aniso_U_22
 _atom_site_aniso_U_33
 _atom_site_aniso_U_12
 _atom_site_aniso_U_13
 _atom_site_aniso_U_23
 Ru Ru 0.0027(6) 0.0044(9) 0.0058(8) -0.0001(8) 0.0003(6) 0.0004(7)
 O2 O 0.0065(5) 0.0068(8) 0.0165(9) 0.0025(6) -0.0016(6) -0.0023(7)
 O3 O 0.0117(6) 0.0134(9) 0.0039(7) -0.0004(8) -0.0013(5) 0.0000(8)
 Ca Ca 0.0109(8) 0.0125(11) 0.0068(9) 0.0011(9) -0.0004(7) 0.0012(7)
 La La 0.0109(8) 0.0125(11) 0.0068(9) 0.0011(9) -0.0004(7) 0.0012(7)

loop_
 _jana_atom_site_ADP_C_label
 _jana_atom_site_ADP_C_type_symbol
 _jana_atom_site_ADP_C_111
 _jana_atom_site_ADP_C_112
 _jana_atom_site_ADP_C_113
 _jana_atom_site_ADP_C_122
 _jana_atom_site_ADP_C_123
 _jana_atom_site_ADP_C_133
 _jana_atom_site_ADP_C_222
 _jana_atom_site_ADP_C_223
 _jana_atom_site_ADP_C_233
 _jana_atom_site_ADP_C_333
 ? ? ? ? ? ? ? ? ? ? ? ?

loop_
 _jana_atom_site_ADP_D_label
 _jana_atom_site_ADP_D_type_symbol
 _jana_atom_site_ADP_D_1111
 _jana_atom_site_ADP_D_1112
 _jana_atom_site_ADP_D_1113
 _jana_atom_site_ADP_D_1122
 _jana_atom_site_ADP_D_1123
 _jana_atom_site_ADP_D_1133
 _jana_atom_site_ADP_D_1222
 _jana_atom_site_ADP_D_1223
 _jana_atom_site_ADP_D_1233
 _jana_atom_site_ADP_D_1333
 _jana_atom_site_ADP_D_2222
 _jana_atom_site_ADP_D_2223
 _jana_atom_site_ADP_D_2233
 _jana_atom_site_ADP_D_2333
 _jana_atom_site_ADP_D_3333
 ? ? ? ? ? ? ? ? ? ? ? ? ? ? ? ? ?

loop_
 _jana_atom_site_ADP_E_label
 _jana_atom_site_ADP_E_type_symbol
 _jana_atom_site_ADP_E_11111
 _jana_atom_site_ADP_E_11112
 _jana_atom_site_ADP_E_11113
 _jana_atom_site_ADP_E_11122
 _jana_atom_site_ADP_E_11123
 _jana_atom_site_ADP_E_11133
 _jana_atom_site_ADP_E_11222
 _jana_atom_site_ADP_E_11223
 _jana_atom_site_ADP_E_11233
 _jana_atom_site_ADP_E_11333
 _jana_atom_site_ADP_E_12222
 _jana_atom_site_ADP_E_12223
 _jana_atom_site_ADP_E_12233
 _jana_atom_site_ADP_E_12333
 _jana_atom_site_ADP_E_13333
 _jana_atom_site_ADP_E_22222
 _jana_atom_site_ADP_E_22223
 _jana_atom_site_ADP_E_22233
 _jana_atom_site_ADP_E_22333
 _jana_atom_site_ADP_E_23333
 _jana_atom_site_ADP_E_33333
 ? ? ? ? ? ? ? ? ? ? ? ? ? ? ? ? ? ? ? ? ? ? ?

loop_
 _jana_atom_site_ADP_F_label
 _jana_atom_site_ADP_F_type_symbol
 _jana_atom_site_ADP_F_111111
 _jana_atom_site_ADP_F_111112
 _jana_atom_site_ADP_F_111113
 _jana_atom_site_ADP_F_111122
 _jana_atom_site_ADP_F_111123
 _jana_atom_site_ADP_F_111133
 _jana_atom_site_ADP_F_111222
 _jana_atom_site_ADP_F_111223
 _jana_atom_site_ADP_F_111233
 _jana_atom_site_ADP_F_111333
 _jana_atom_site_ADP_F_112222
 _jana_atom_site_ADP_F_112223
 _jana_atom_site_ADP_F_112233
 _jana_atom_site_ADP_F_112333
 _jana_atom_site_ADP_F_113333
 _jana_atom_site_ADP_F_122222
 _jana_atom_site_ADP_F_122223
 _jana_atom_site_ADP_F_122233
 _jana_atom_site_ADP_F_122333
 _jana_atom_site_ADP_F_123333
 _jana_atom_site_ADP_F_133333
 _jana_atom_site_ADP_F_222222
 _jana_atom_site_ADP_F_222223
 _jana_atom_site_ADP_F_222233
 _jana_atom_site_ADP_F_222333
 _jana_atom_site_ADP_F_223333
 _jana_atom_site_ADP_F_233333
 _jana_atom_site_ADP_F_333333
 ? ? ? ? ? ? ? ? ? ? ? ? ? ? ? ? ? ? ? ? ? ? ? ? ? ? ? ? ? ?


#=======================================================================

# 10. MOLECULAR GEOMETRY


loop_
 _geom_bond_atom_site_label_1
 _geom_bond_atom_site_label_2
 _geom_bond_site_symmetry_1
 _geom_bond_site_symmetry_2
 _geom_bond_distance
 _geom_bond_publ_flag
 ? ? ? ? ? ?

loop_
 _geom_angle_atom_site_label_1
 _geom_angle_atom_site_label_2
 _geom_angle_atom_site_label_3
 _geom_angle_site_symmetry_1
 _geom_angle_site_symmetry_2
 _geom_angle_site_symmetry_3
 _geom_angle
 _geom_angle_publ_flag
 ? ? ? ? ? ? ? ?

loop_
 _geom_torsion_atom_site_label_1
 _geom_torsion_atom_site_label_2
 _geom_torsion_atom_site_label_3
 _geom_torsion_atom_site_label_4
 _geom_torsion_site_symmetry_1
 _geom_torsion_site_symmetry_2
 _geom_torsion_site_symmetry_3
 _geom_torsion_site_symmetry_4
 _geom_torsion
 _geom_torsion_publ_flag
 ? ? ? ? ? ? ? ? ? ?

loop_
 _geom_hbond_atom_site_label_D
 _geom_hbond_atom_site_label_H
 _geom_hbond_atom_site_label_A
 _geom_hbond_site_symmetry_D
 _geom_hbond_site_symmetry_H
 _geom_hbond_site_symmetry_A
 _geom_hbond_distance_DH
 _geom_hbond_distance_HA
 _geom_hbond_distance_DA
 _geom_hbond_angle_DHA
 _geom_hbond_publ_flag
 ? ? ? ? ? ? ? ? ? ? ?


#=======================================================================

# 11. STRUCTURE-FACTOR LIST

loop_
 _refln_index_h
 _refln_index_k
 _refln_index_l
 _refln_F_squared_calc
 _refln_F_squared_meas
 _refln_F_squared_sigma
 _refln_observed_status
   5  -3  -3  5194.23  5324.39   140.69 o
   3  -1  -3  1818.98  2218.39    63.11 o
   7  -1  -3  4198.09  4359.51   168.07 o
   4  -1  -2  1617.60  1835.97    79.97 o
   4  -1  -4  1409.97  1366.42    55.65 o
   5  -1  -3  1166.66  1182.02    80.45 o
   5  -2  -2  1540.07  1707.42   100.20 o
   3  -1  -1  1198.66  1310.53    54.66 o
   5  -2  -4  1300.79  1665.85   124.93 o
   6  -1  -2   925.67   938.42   112.12 o
   6  -2   0  1259.36  1179.23   105.95 o
   8  -2  -2  2450.79  2489.11   305.91 o
   7  -2  -8  2193.31  2107.29   253.67 o
   8  -2  -8  2372.94  2453.47   311.53 o
   4  -1  -1   508.00   521.45    50.01 o
   7  -2  -2  1509.38  1366.50   173.29 o
   5  -1  -2     5.64   691.51    79.13 o
   9  -3  -3  2813.33  2938.70   362.17 o
   6  -2  -6  1063.18  1269.05   192.81 o
   3  -1  -2   234.51   307.87    35.42 o
   6  -1  -4   694.49   295.40    98.07 o
   2  -1  -1   287.54   278.82    34.18 o
   8  -2  -4  1544.02  1833.94   257.82 o
   7  -3  -3  1116.05  1234.55   175.34 o
   6  -3  -5   997.22   996.34   173.10 o
   5  -1  -4   367.59   253.53    86.64 <
   9  -3  -9  2008.29  2231.92   467.02 o
   6  -3  -4   574.85   413.99   128.30 o
   6  -3  -2   534.60   434.91   114.01 o
   9  -5  -3  1733.96  1266.45   350.57 o
   8  -3  -6   213.16  1345.03   297.48 o
   5  -3  -2   407.51   544.39    83.69 o
   7  -4  -3   519.15   628.44   165.96 o
   8  -4  -5   877.22   656.47   225.32 <
  10  -4  -8  1138.10  1610.84   645.85 <
   8  -2  -5     0.12   216.63   149.85 <
   4  -2  -6  3899.03  4547.23   119.70 o
   4  -4  -6  3645.60  4376.65   183.70 o
   3  -2  -4  1331.74  1565.54    67.14 o
   4  -3  -7  2029.77  2191.65   141.26 o
   2  -2  -2   663.42   682.93    35.60 o
   2  -1  -4   499.75   689.21    36.70 o
   5  -3  -9  2245.81  2495.83   252.38 o
   3  -3  -4   515.42   520.88    57.03 o
   5  -2  -8  1396.59  1456.69   136.96 o
   1  -1  -1   533.28   513.39    32.69 o
   5  -3 -11  2581.96  2834.12   303.91 o
   5  -4  -4   933.13  1048.44   144.31 o
   3  -3  -6   454.99   370.31    62.51 o
   4  -3  -6   654.26   675.98    84.90 o
   6  -4  -6  1408.68  1361.95   199.75 o
   4  -5  -5  1345.93  1063.59   159.34 o
   5  -3  -7   846.82   966.37   173.75 o
   4  -2  -8   472.30   421.28    88.40 o
   6  -5  -7  1545.67  1722.30   317.45 o
   3  -2  -8   371.42   395.59    78.40 o
   3  -2  -5   170.87   222.56    52.56 o
   6  -3 -11  1550.07  1156.31   259.70 o
   5  -4  -8  1033.75   859.74   197.51 o
   4  -4  -8   608.83   798.96   178.25 o
   2  -2  -3   109.55    88.43    26.29 o
   6  -4  -8   832.89  1305.98   248.38 o
   6  -3  -9   586.58   762.42   199.76 o
   3  -2  -6   243.38   224.97    61.32 o
   5  -3  -8   845.95   987.07   165.31 o
   4  -2  -5   141.01   298.45    65.26 o
   2  -2  -4    34.91    68.40    26.25 <
   6  -4  -9   577.29   718.06   241.47 <
   7  -6 -12   160.68   832.02   666.25 <
   6  -5 -13  1866.86  1866.16   694.34 <
   5  -7  -7  1250.04   964.54   479.69 <
   3  -4  -5   169.96   221.10    81.52 <
   6  -6  -8   938.04  1140.88   561.69 <
   1  -1  -3   208.24    32.89    14.04 <
   2  -1  -3     3.65    18.29    17.10 <
   1  -1  -5  1900.78  2011.19    39.09 o
   1  -2  -3   657.48   704.36    28.00 o
   2  -4  -6  4961.50  4911.18   201.12 o
   1  -3  -5  3120.85  1960.20    99.03 o
   1  -3  -2   724.27   657.08    42.24 o
   1  -2  -2   383.52   243.03    16.79 o
   1  -3  -3   761.30   607.83    40.23 o
   2  -2  -8  1198.34  1358.33   101.61 o
   1  -2  -5   439.79   391.73    36.23 o
   1  -1  -4   150.66   186.08    15.14 o
   2  -4  -5   828.76   835.36    81.19 o
   2  -2 -12  5379.56  5848.76   576.15 o
   1  -1  -6   145.78    78.75    28.63 <
   1  -4  -1  1579.30   318.50   117.84 <
   3  -3 -11  1595.05  1490.51   248.35 o
   3  -5 -11  2690.27  3326.36   766.34 o
   1  -4  -3  1215.13   452.88   146.85 o
   1  -2  -8  1195.06  1296.68   210.87 o
   2  -4  -4   253.67   260.88    65.22 o
   1  -4  -5  1133.33   638.45   221.17 <
   2  -4 -12  3643.99  6183.69  1120.40 o
   1  -2  -4     5.98    45.71    17.09 <
   2  -6  -6  2443.55  2555.53   594.33 o
   1  -5  -2  1174.22  1221.37   371.07 o
   4  -8  -8   205.06  1104.28   954.02 <
   3  -5  -8   643.44   458.11   249.34 <
   1   0  -8   238.67   503.36   138.36 o
   2  -3 -11   976.31  1445.15   663.72 <
   1  -3  -8   847.00   821.18   293.48 <
   2   2   6 11955.90 12215.40   122.02 o
   1   1   5  1900.77  1949.67    36.58 o
   1   2   3   657.48   922.27    42.27 o
   1   2   2   383.52   564.70    28.69 o
   1   3   1  1812.31  2096.43   157.37 o
   2   3   5   636.86   526.90   101.48 o
   2   2   8  1198.34  1136.95   133.01 o
   1   1   4   150.66   136.59    17.92 o
   3   5   5  3974.23  4883.38   574.07 o
   1   1   3   208.24   292.61    19.19 o
   2   4   6  4961.51  3960.86   524.66 o
   1   2   5   439.79   260.19    55.30 o
   2   1   8   237.63   297.51    62.45 o
   2   2  12  5379.57  4190.02   694.68 o
   1   3   5  3120.85 11088.80   532.00 o
   4   3  13  2470.65  1598.70   502.65 o
   1   1   6   145.78   137.20    37.78 o
   3   5   7  1883.72  1201.37   511.97 <
   3   3  11  1595.05  1279.13   490.96 <
   2   1   9    19.98    78.71    56.45 <
   2   3   4   275.85   175.81    63.24 <
   3   4   8  1009.38   863.95   301.51 <
   1   0  10  1604.02  2145.91   394.25 o
   3   1  14   773.85   402.01   311.75 <
   3   3  12   832.99   862.08   475.98 <
   4   4  12  2003.70  2318.17   728.03 o
   4   3  15   356.55   701.26   574.04 <
   4   2   6  3899.04  4540.10   158.97 o
   3   1   5  2651.71  2841.82    88.16 o
   3   2   4  1331.74  1549.59    60.00 o
   5   3   5  3211.92  4144.17   187.17 o
   4   4   6  3645.60  4023.58   237.74 o
   3   1   8   936.05  1089.03    55.87 o
   2   1   4   499.74   583.44    41.04 o
   2   1   2   633.07   742.60    49.59 o
   4   1   6   681.75   973.05   112.69 o
   5   2   8  1396.59  1168.58   127.32 o
   3   3   4   515.42   555.99    57.35 o
   5   3   9  2245.80  2799.70   252.52 o
   6   3   5   997.22  1056.52   161.41 o
   3   1   7   354.17   403.96    58.96 o
   5   3   8   845.95   844.48   222.96 o
   5   1   9   734.41   774.84   142.22 o
   3   1   6   239.87   325.88    52.19 o
   5   3  11  2581.96  2951.24   432.03 o
   3   2   6   243.38   222.88    53.73 o
   4   1   7   354.86   357.71    78.87 o
   3   2   8   371.42   671.61   112.20 o
   5   1  10   764.92   469.11   155.71 o
   6   3  11  1550.07  1564.76   371.08 o
   6   5   7  1545.67  1408.23   407.58 o
   6   4   6  1408.68  1465.29   323.10 o
   7   1  11  1222.02  1709.58   331.32 o
   6   2  12   615.80   646.41   361.20 <
   2   1   5   123.31   187.93    33.45 o
   5   4   8  1033.75  1365.90   289.74 o
   2   2   3   109.55   187.85    33.03 o
   3   1   4    73.11   107.47    36.22 <
   4   1   8   558.97   447.49    91.25 o
   3   2   3   105.79   137.71    57.31 <
   7   2  14  1729.98  1440.49   629.69 <
   7   5   9  2152.79  2681.98   720.16 o
   5   3   7   846.81   869.86   209.90 o
   5   1   8   402.73   335.60   109.88 o
   4   2   8   472.30   488.85   136.54 o
   6   2   8   538.73   468.07   190.25 <
   4   3   9   396.07   378.62   145.16 <
   7   5  11   959.72  2342.47   862.22 <
   7   3   9  1136.85  1024.32   401.29 <
   3   3   5   172.71   175.78    61.64 <
   3   2   5   170.87   140.89    41.79 o
   5   4  10   623.23  1078.95   397.70 <
   8   2  14  1580.57  1552.45   590.97 <
   4   2   5   141.01   230.76    74.00 o
   6   0   6  3532.50  3868.93   142.05 o
   7   1   3  4198.09  4465.14   214.62 o
   4   1   2  1617.60  1990.35    71.72 o
   3   0   2  1522.87  1669.43    54.55 o
   5   0   2  1832.45  2164.34    96.47 o
   4   1   4  1409.97  1565.17    70.06 o
   2   0   2  1352.74  1316.49    56.54 o
   5   1   3  1166.67  1301.99    85.91 o
   5   0   4  1260.15  1381.50    74.12 o
   6   0   2  1313.72  1385.89   100.47 o
   7   0   4  1764.31  1728.77   172.47 o
   8   2   5     0.12  2676.70   271.49 o
   6   1   2   925.66  1240.60   119.00 o
   6   1   7  1038.24  1176.73   139.26 o
   6   1   6   790.27   760.83   138.44 o
   8   2   4  1544.03  1422.84   211.25 o
   6   0   4   493.67   342.59   126.72 <
   8   2   8  2372.94  2891.55   324.88 o
   5   1   4   367.59   461.18    73.41 o
   3   1   2   234.51   302.63    34.87 o
   9   1   9  2560.88  3063.00   464.08 o
   9   0   8  1990.34  1595.09   322.21 o
   7   0   2   994.93  1197.04   128.40 o
   6   1   4   694.49   686.22   103.51 o
   4   0   2   254.26   313.23    47.57 o
   8   2   3    69.35  1310.41   206.34 o
   5   1   5   379.36   254.73    88.50 <
   6   1   1   487.65   640.21   120.44 o
  10   0   8  2561.18  4032.02   636.87 o
   7   1   5   741.89   645.52   162.38 o
   8   2   6  1796.06  1577.65   267.00 o
   7   0   6   464.24   630.69   226.70 <
   7   1   1   204.26   381.96   101.96 o
  11   1   9  1666.33  2513.11   678.66 o
  11   1   3  2014.29  1512.46   453.22 o
   6   2   5   232.70   168.69   127.32 <
   9  -1   5   250.16   450.70   187.53 <
   8   0   8   276.77   528.24   185.76 <
   4  -4   0  4485.30  3638.47   102.21 o
   3  -5  -1  3654.36  3604.14   136.44 o
   3  -5   1  3654.35  3398.74   130.46 o
   3  -4  -2   832.93   657.25    75.78 o
   3  -4   2   832.93   928.91    67.01 o
   4  -6  -2   230.93  2584.02   293.83 o
   2  -3  -2   277.35   306.33    22.31 o
   4  -6   0  2298.11  2414.71   233.98 o
   2  -3  -1   155.53    76.43    24.28 o
   3  -4   1   350.29   350.73    56.53 o
   3  -4  -3   541.55   670.24    56.55 o
   3  -3  -2   298.27   400.60    51.82 o
   3  -4  -1   350.29   398.48    70.46 o
   6  -6   0  1657.29  1367.19   251.77 o
   5  -7   1  2183.84  2045.16   388.64 o
   2  -3   1   155.54   132.56    24.68 o
   5  -7  -1  2183.84  2254.46   378.26 o
   4  -4  -2   233.35   247.08    62.86 o
   3  -5   2   797.62   783.35   101.10 o
   6  -6   2   950.48  1025.59   267.04 o
   2  -2   1    70.33    70.53    18.73 o
   5  -7   3  2049.57  2405.37   423.19 o
   8  -8   2  2110.56  1910.97   780.39 <
   5  -7  -3  2049.57  1937.19   330.03 o
   2  -2  -1    70.33    82.07    19.52 o
   4  -5   0   380.86   347.32   101.45 o
   4  -4   1   174.57   113.37    72.40 <
   5  -6   2   678.10   747.55   209.66 o
   3  -3  -1    46.80   109.76    42.15 <
   8  -8   4  1992.93  1630.70   728.60 <
   5  -5  -2   424.58   409.00   138.06 <
   5  -5  -1   281.94   157.90    92.67 <
   6  -6  -4   717.37  1012.87   220.00 o
   6  -7   0  1250.88  1410.61   369.27 o
   8  -8  -4  1992.92  1689.13   741.70 <
   8  -8  -2  2110.56  1634.39   736.61 <
   1  -2   3   657.48   634.49    26.02 o
   2  -4   6  4961.51  4676.18   192.47 o
   1  -3   5  3120.85  2801.93    95.10 o
   1  -2   2   383.52   270.36    20.00 o
   2  -4   5   828.76   810.42    97.92 o
   1  -4   3  1215.13  2327.10   194.62 o
   1  -2   8  1195.06  1177.29   182.68 o
   1  -2   7   312.00   157.49    58.46 <
   3  -5  11  2690.27  2331.61   532.86 o
   1  -2   6   286.13   221.96    45.75 o
   2  -4  12  3644.00  4080.31   724.29 o
   1  -3   4   221.35   181.75    37.78 o
   3  -5   8   643.44   614.04   209.98 <
   2  -4   4   253.67   209.19    65.22 o
   2  -6   7   237.59   999.77   581.18 <
   2  -5   7   817.87   961.58   327.68 <
   4  -5  17  1572.11  3000.41  1388.87 <
   2   0   6  4611.78  4611.53    57.80 o
   2   0   4  2791.33  2319.63    52.65 o
   3   0   8  2411.91  2648.98    80.52 o
   3  -1   8   936.05  1294.85    75.09 o
   4   0   8   934.99  1005.41    85.48 o
   4   0  12  2703.47  2927.80   209.50 o
   2  -1   6   505.81   498.64    27.97 o
   4  -2  12  2408.22  2213.29   210.52 o
   3  -1   9   549.18   723.19    93.19 o
   5  -1  11  1603.36  1607.33   151.96 o
   3  -1   7   354.17   207.26    49.02 o
   5  -1   9   734.41   868.26   143.45 o
   5   0  10   654.57   589.33   116.27 o
   4  -1  11  1139.60   966.91   143.42 o
   4  -1   8   558.97   617.85    82.51 o
   3  -1   6   239.87   161.02    41.45 o
   5  -2  10   868.61   728.09   105.55 o
   6   0  14  1843.06  2385.97   389.89 o
   5  -1  10   764.92   623.35    92.41 o
   2  -1   5   123.31   132.27    27.09 o
   6  -2  14  1288.83  2533.12   343.85 o
   7  -2  14  1729.98  1426.90   415.25 o
   6   0  12  1239.10  1584.25   289.53 o
   6  -1  13  1381.48  1200.93   376.68 o
   5  -1  12  1022.79  1180.57   244.08 o
   7  -1  17  1229.04  1223.56   663.09 <
   5  -2  14   997.40  1271.53   306.74 o
   5   0  14  1526.88  1287.39   273.88 o
   7   1  17  1229.05  2099.34   811.42 <
   3   0  10    57.01    85.47    49.69 <
   6  -2  17    81.50  1666.75   759.24 <
   4  -1   9   175.81   182.17    84.72 <
   7  -1  15   923.82  1052.98   476.17 <
   8  -2  14  1580.57  1475.82   514.63 <
   8  -3  16    49.76   633.62   595.86 <
   7  -2  15    25.45   571.21   467.46 <
   3   0   6    59.74   122.12    28.24 o
   7   0  12   872.65   702.82   235.60 <
   7  -1  16   266.19  1237.22   596.35 <
   5  -3   3  5194.23  5460.44   151.59 o
   3  -1   3  1818.97  1976.05    66.48 o
   5  -2   2  1540.07  1436.24   108.66 o
   3  -1   1  1198.66  1201.01    66.77 o
   3  -2   2   791.51   865.05    51.77 o
   5  -2   4  1300.80  1284.66    84.44 o
   2  -1   2   633.07   648.23    53.60 o
   9  -3   3  2813.33  2973.63   288.29 o
   6  -2   6  1063.18  1120.31   139.04 o
   6  -3   5   997.22  1138.82   130.88 o
   3  -1   2   234.51   244.77    40.73 o
   2  -1   1   287.54   279.13    42.12 o
   7  -3   3  1116.05  1060.09   189.00 o
   8  -2   6  1796.06  1402.41   201.32 o
   7  -3   9  1136.85  1014.83   220.65 o
   8  -4   5   877.22   899.89   233.73 o
   4  -2   4   153.96   265.18    64.10 o
   5  -3   2   407.51   331.61    60.98 o
   9  -2   6   379.77   472.88   267.49 <
   7  -2   4   498.30   302.37   102.12 <
   7  -4   5   610.62   258.72   138.52 <
   9  -5   3  1733.96  1374.25   347.45 o
  10  -6   4  1053.89  1417.10   639.72 <
   9  -3   9  2008.29  1341.93   565.95 <
  11  -3   9  2407.95  2418.63   660.46 o
   7  -4   4   745.30   271.18   161.27 <
   5  -2   3     5.40    91.03    54.86 <
   7  -3   4   135.11   278.79   168.23 <
   8  -4   8   807.48   845.23   356.95 <
  10  -4   8  1138.11  1225.11   515.84 <
   4  -2   2     1.95    67.58    44.12 <
   3  -2   4  1331.74  1468.02    58.30 o
   4  -4   6  3645.60  3625.11   183.42 o
   4  -3   7  2029.77  2041.89   117.73 o
   5  -3   9  2245.80  2201.73   139.43 o
   2  -2   2   663.42   639.83    36.85 o
   3  -3   6   454.99   372.79    70.89 o
   1  -1   1   533.28   649.06    44.43 o
   4  -3   6   654.25   651.41    69.37 o
   3  -3   4   515.42   524.60    55.05 o
   5  -3   8   845.94   931.08   112.75 o
   3  -2   6   243.38   343.29    51.77 o
   3  -2   5   170.87   265.22    52.17 o
   5  -4   8  1033.75   818.89   144.58 o
   5  -5   9    68.01   826.45   274.29 o
   4  -4   8   608.84   629.54   134.50 o
   6  -5  13  1866.86  1511.84   664.59 <
   6  -4   8   832.89   539.78   170.77 o
   2  -2   3   109.55    69.72    24.70 <
   7  -5   9  2152.79  2555.66   424.28 o
   6  -4  12   699.25   561.24   324.18 <
   1  -1   3   208.24    23.29    11.64 <
   6  -5   7  1545.67  1307.80   292.39 o
   4  -4  11    22.24   366.10   200.34 <
   5  -4  10   623.23   380.74   211.26 <
   8  -6   9   792.43  1153.40   530.56 <
   4  -3   5    28.91    95.02    45.32 <
   4  -4   7    51.70   174.92    82.69 <
   2  -1   3     3.65    22.66    15.11 <
  -4   4   0  4485.30  4045.05   186.80 o
  -4   4   6  3645.60  3767.05   233.23 o
  -3   5   3  2581.28  2520.88   123.36 o
  -3   2   2   791.51  1067.38    87.61 o
  -7   5   3  3974.15  3888.60   436.67 o
  -2   2   2   663.42   636.55    60.26 o
  -1   1   1   533.28   685.27    69.78 o
  -3   3   4   515.42   542.64    85.44 o
  -5   4   2  1102.36   812.09   134.22 o
  -5   7   3  2049.57  1111.93   375.98 <
  -4   5   5  1345.93  1188.67   187.45 o
  -2   3   2   277.35   362.48    64.50 o
  -5   4   4   933.13   614.21   208.88 <
  -3   3   2   298.27   352.42    74.79 o
  -6   6   0  1657.29  1282.23   273.71 o
  -6   6   2   950.48   416.63   209.44 <
  -5   7   5  1946.83  2507.27   338.76 o
  -5   6   8   777.53  1155.63   267.94 o
  -4   4   1   174.57   273.38    89.06 o
  -4   6   2   230.93   261.41   142.28 <
  -8   8   2  2110.56  2805.81   689.32 o
  -9   8  11    16.92  2409.65  1726.88 <
  -4   3   2   268.17   284.68    72.16 o
  -8   9   6   298.73  1647.10   929.24 <
  -4   4   2   233.35   204.06    97.52 <
  -2   2   3   109.55   183.39    39.50 o
  -3   3   1    46.80   123.85    47.29 <
  -3   1   5  2651.71  2876.86    80.76 o
  -4   2   6  3899.03  4717.63   188.93 o
  -3   1   3  1818.97  1928.00    75.71 o
  -3   2   4  1331.74  1739.79    92.74 o
  -4   3   7  2029.77  2047.80   152.99 o
  -4   1   5   850.38  1063.05   121.25 o
  -2   1   4   499.75   407.23    36.35 o
  -2   1   2   633.07   584.61    58.93 o
  -5   3   9  2245.81  2653.62   265.81 o
  -5   2   8  1396.59  1167.44   250.73 o
  -4   3  13  2470.65  2228.15   477.50 o
  -3   3   6   454.99   506.33    87.40 o
  -4   1   6   681.75   651.00    86.72 o
  -6   2   6  1063.18  1294.06   214.55 o
  -4   3   6   654.26   563.28   125.17 o
  -4   2   8   472.30   593.05   140.10 o
  -6   1   7  1038.24  1261.86   315.61 o
  -5   4   8  1033.75  1039.92   197.73 o
  -5   3  11  2581.96  3047.18   589.03 o
  -7   2   8  2193.31  2429.97   568.78 o
  -3   1   6   239.87   262.15    51.76 o
  -6   3  11  1550.07  1645.06   574.62 <
  -5   1   6   611.63   379.20   126.59 <
  -4   4   8   608.83   497.70   179.60 <
  -3   1   4    73.11    52.86    30.93 <
  -8   2   8  2372.94  1742.57   648.96 <
  -8   5  12    49.50  1190.24   845.19 <
  -2   0   4  2791.33  3286.42    60.61 o
  -4   0   6  5979.82  5903.43   264.04 o
  -1   0   4   845.07   905.04    32.75 o
  -2   0   6  4611.78  4901.58   161.01 o
  -2   1   7   529.74   587.77    71.50 o
  -3   0   4   431.85   453.69    56.29 o
  -3  -1   1  1198.65  1061.62   115.96 o
  -3   1  11  3648.74  2423.15   440.47 o
  -3   1   8   936.05   816.33   105.84 o
  -5   0   8  1940.64  3305.47   653.78 o
  -3   0   8  2411.91  1765.78   381.20 o
  -3  -1   3  1818.97  1831.10   288.20 o
  -3  -1   5  2651.71  3197.46   503.56 o
  -1   1  11  3777.09  2962.09   679.19 o
  -1   0   2    16.30    16.87     9.56 <
  -6   0   8  1958.11  1378.04   579.90 <
  -5   1  11  1603.36   645.13   561.89 <
   1   1  -1   533.28   593.43    15.84 o
   2   4  -6  4961.51  4971.51   310.47 o
   1   2  -3   657.48   725.34    44.13 o
   1   2  -5   439.79   588.86    61.36 o
   1   3  -7   825.28   735.28   120.48 o
   2   2  -6 11955.90 15338.40   716.78 o
   0   2 -10  1827.14  1548.99   194.26 o
   0   2  -7   321.81   319.63    57.96 o
   0   2 -12  4694.91  5137.47   835.97 o
   1   3  -8   847.00   881.21   153.06 o
   1   3 -11  3766.07  3173.79   513.10 o
  -1   1 -11  3777.08  1607.57   357.11 o
  -1   0  -6   673.75   312.86    88.91 o
   2   3  -5   636.86   561.34   162.55 o
   1   2  -8  1195.06   514.29   201.44 <
   0   4 -15  1924.82  2900.26  1115.79 <
   2   4  -7   419.25   378.35   182.15 <
   0   4 -18  2027.21  2648.44  2102.00 <
   0   4  -6  8128.62  9023.79   173.47 o
   0   2  -4  2961.62  3742.07    95.20 o
  -1   3  -5  3120.85  3233.47   115.14 o
   0   6  -6  6034.33  5989.14   298.17 o
   0   2  -2  1548.68  1581.52    81.31 o
   0   4  -9  2072.52  2132.05   206.71 o
   1   4  -5  1133.33  1458.01   118.58 o
  -1   3  -7   825.28   915.20    94.46 o
   0   2  -5   437.54   352.27    35.06 o
  -1   5 -11  1775.23  1747.07   345.02 o
   1   4  -7   712.21   857.90   105.83 o
  -1   5  -8  1103.85   838.43   179.99 o
  -1   4  -7   712.21   876.55   111.19 o
   0   6 -12  3764.85  2813.04   439.41 o
  -2   6 -12  2108.27  2083.89   453.75 o
   1   5  -8  1103.84  1011.17   201.56 o
   0   4  -7   510.14   612.29   107.02 o
   0   4  -8   388.83   440.59   119.29 o
   0   6  -7   673.63   618.67   266.83 <
  -1   7 -11  1372.12  1020.61   424.46 <
  -1   5  -7   280.31   488.93   151.91 o
  -2   8 -12  2031.27  1675.78   748.36 <
   1   7  -8   752.27   915.70   380.23 <
  -1   4  -9   294.32   414.01   118.69 o
  -1   3  -6    49.86   128.76    56.79 <
   2   8 -10   419.49  1033.09  1018.47 <
  -2   4  -6  4961.51  5405.58   133.50 o
  -3   5  -5  3974.23  4047.55   192.80 o
  -3   5  -3  2581.28  2987.48   181.37 o
  -1   3  -1  1812.31  1749.98    97.18 o
  -1   4  -3  1215.13  1299.67    96.04 o
  -2   6  -6  2443.55  2378.25   278.46 o
  -1   2  -3   657.48   666.97    55.14 o
  -1   5  -5   864.95   889.16   117.01 o
  -2   4  -5   828.76   744.13    97.06 o
  -4   6  -6  2033.40  1797.68   215.90 o
  -1   3  -3   761.31   824.83    61.23 o
  -1   3  -2   724.27   775.96    69.16 o
  -1   7  -5  1727.42  2192.16   276.28 o
  -1   2  -1   664.42   824.58    78.76 o
  -1   2  -2   383.52   451.78    53.88 o
  -1   5  -4   581.12   840.93   116.34 o
  -3   7  -2  1087.45  1010.85   252.43 o
  -1   6  -5   645.26   668.38   129.62 o
  -2   5  -7   817.87   784.30   150.65 o
  -3   7  -8  1652.77  2145.01   436.90 o
  -2   3  -2   277.35   231.49    53.42 o
  -5   7  -5  1946.83  1741.35   298.09 o
  -2   4  -4   253.67   312.77    86.94 o
  -3   5  -6   226.85   124.38    95.67 <
  -4   6  -5   451.96   202.09   147.33 <
  -4   7  -4   993.10   967.55   242.03 o
  -4   7  -9   293.28   567.34   261.46 <
  -1   4  -2    65.96   135.67    52.92 <
  -4  11 -14     0.32  3695.36  1967.94 <
  -4   7 -10   480.52   304.83   261.52 <
  -4   1   2  1617.60  1282.63    67.21 o
  -4   1   0  1282.66  1380.46    76.82 o
  -3   1   1  1198.66  1178.72    56.10 o
  -5   2   2  1540.07  1703.47   118.44 o
  -5   1   3  1166.66   714.97   101.01 o
  -4   1   1   508.00   586.65    75.66 o
  -4   1  -1   508.00   669.18    66.64 o
  -6   1   0  1399.80  1412.99   177.05 o
  -3   1   2   234.51   221.34    41.22 o
  -6   2   0  1259.36  1235.22   161.95 o
  -8   2   0  2779.92  1907.01   378.92 o
  -7   2   2  1509.38  1267.91   269.36 o
  -6   1   2   925.67   757.90   133.45 o
  -8   2   2  2450.79  1595.94   377.01 o
  -9   1   3  3467.48  2793.43   779.71 o
  -5   1   4   367.59   254.29    84.39 o
  -5   1   2     5.64    55.63    55.07 <
  -6   1   1   487.65   342.05   120.96 <
  -6   1   4   694.49   737.62   151.91 o
  -5   2  -1    27.10    85.43    53.96 <
  -4   1   3    34.76    45.53    37.10 <
  -2   0  -4  2791.33  2722.12    56.89 o
  -2   0  -6  4611.78  3294.94   103.62 o
  -2   0  -2  1352.74  1521.03    31.25 o
  -3   0  -4   431.85   412.21    45.05 o
  -3   0  -8  2411.91  1837.76   188.23 o
  -3  -1  -3  1818.97   688.21   127.84 o
  -5   0  -4  1260.15   738.81   118.82 o
  -5   0  -8  1940.64  1212.87   275.78 o
  -6   0  -6  3532.50  2641.53   435.09 o
  -7  -1  -3  4198.09  3344.89   974.82 o
  -4   0  -8   934.99   276.74   209.80 <
  -4  -1  -4  1409.97   991.91   394.96 <
  -4  -1  -5   850.38   679.24   316.01 <
  -2   2  -6 11955.90 11911.10   156.51 o
  -2   4 -12  3644.00  4414.18   331.86 o
  -2   2  -8  1198.34  1248.48   105.74 o
  -3   5 -11  2690.27  2589.91   280.23 o
  -3   2 -10  1328.90  1026.84   108.77 o
  -1   2  -5   439.79   508.12    30.66 o
  -3   3 -11  1595.05  1379.75   228.36 o
  -2   2  -9   588.58   512.36    88.40 o
  -2   4 -11   919.31  1157.18   186.39 o
  -2   3 -11   976.31   931.31   186.94 o
  -1   2  -7   312.00   244.47    43.37 o
  -1   2  -6   286.13   289.37    41.74 o
  -4   4 -12  2003.69  2094.35   364.75 o
  -4   3 -13  2470.65  2739.09   389.93 o
  -2   2  -7   147.12   165.41    52.89 o
  -1   1  -4   150.66   361.87    51.45 o
  -2   4 -13  1209.06  1329.33   252.13 o
  -1   1  -3   208.24   253.57    40.73 o
  -3   5 -12   506.90  2412.24   358.27 o
  -3   2  -8   371.42    88.37    61.91 <
  -3   3 -13    75.70   428.80   218.62 <
  -2   3  -9   289.54   352.76    87.77 o
  -4   4 -10     2.70   182.07   171.40 <
  -3   3 -10   322.94   112.50    96.75 <
  -3   4  -9   228.93   325.07   111.36 <
  -5   5 -17  1489.87   859.93   741.83 <
  -4   5 -18    67.92  1074.48   728.87 <
  -5   3  -3  5194.23  5339.67   192.29 o
  -7   5  -3  3974.15  4850.01   567.35 o
  -3   2  -2   791.51   776.95    82.63 o
  -2   2  -2   663.42   660.95    73.31 o
  -5   4  -2  1102.36   974.70   159.90 o
  -6   4  -6  1408.68  1191.27   228.44 o
  -5   4  -4   933.13   713.56   151.41 o
  -4   3  -1   667.20   556.01    77.81 o
  -4   3  -2   268.17   218.82    81.21 <
  -1   1  -1   533.28   678.70    88.88 o
  -6   5  -7  1545.67  1902.36   321.57 o
  -3   2  -1   204.41   196.84    57.69 o
  -4   4  -2   233.35   117.47   104.48 <
  -6   6  -6  1340.39  1457.71   366.83 o
 -10   8  -7   239.17  2609.11  1452.94 <
  -7   5  -9  2152.79  1177.23   422.65 <
  -6   6  -5   600.57   427.54   195.46 <
  -8   8  -6   963.14  1640.20   690.64 <
  -7   6  -4   556.42   690.56   266.21 <
  -8   4  -4   244.57   279.95   243.97 <
  -3   2  -3   105.79    58.02    54.08 <
  -4   2  -6  3899.03  3605.04   140.09 o
  -3   1  -5  2651.71  2809.99   100.73 o
  -3   1  -3  1818.97  1838.18    75.38 o
  -4   1  -4  1409.97  1342.78    77.69 o
  -4   1  -5   850.38   906.41   110.06 o
  -5   2  -4  1300.80  1173.20   178.66 o
  -5   2  -8  1396.59  1270.81   182.67 o
  -4   1  -6   681.75   521.74    95.22 o
  -3   1  -2   234.51   215.21    40.67 o
  -6   2  -6  1063.18   651.72   207.29 o
  -5   3  -8   845.94   541.28   114.90 o
  -6   1  -4   694.49   514.33   197.52 <
  -3   1  -6   239.87   204.29    44.46 o
  -3   1  -4    73.11   132.74    42.75 o
  -5   1  -6   611.63   649.46   118.75 o
  -6   3 -10   206.47   272.06   211.92 <
  -4   2  -5   141.01    93.94    57.37 <
  -8   4 -11  1091.41  1277.27   567.49 <
  -7   1  -5   741.89   665.33   318.32 <
  -9   2  -9   101.97  1316.15   745.18 <
   0  -2  -6  5096.80  5028.77    83.83 o
   0  -4 -12  4540.74  4873.15   199.29 o
   1  -3 -11  3766.07  4474.33   154.90 o
   1  -3  -5  3120.85  3078.31    97.02 o
   0  -2  -4  2961.62  2598.55    75.71 o
   2  -4 -12  3643.99  3834.24   165.55 o
   0  -4  -9  2072.52  2333.89   136.29 o
   0  -6 -12  3764.85  3409.32   242.21 o
   1  -3  -8   847.00  1044.50    89.04 o
   2  -4 -11   919.31  1317.88   121.88 o
   0  -4 -15  1924.82  2380.45   242.51 o
   1  -3  -7   825.28  1004.70    76.91 o
   1  -5 -11  1775.23  2164.65   196.17 o
   2  -6 -12  2108.27  2400.29   271.48 o
   0  -4  -7   510.14   733.36    78.28 o
   0  -2  -5   437.54   521.74    47.34 o
   0  -2  -7   321.81   388.15    40.93 o
   1  -2  -5   439.79   440.83    51.50 o
   2  -5 -13   950.01  1192.30   265.33 o
   1  -4  -7   712.22   715.48    90.52 o
   0  -6 -13  1739.85  2082.09   298.47 o
   1  -5 -17  2227.10  2189.39   357.85 o
   1  -2  -6   286.13   295.11    49.02 o
   1  -2  -7   312.00   343.82    55.85 o
   0  -6 -11  1038.69  1402.48   228.15 o
   0  -4 -14   527.95   631.38   136.43 o
   2  -4 -13  1209.06  1417.55   163.68 o
   2  -6 -15  1354.01  1629.41   315.21 o
   3  -7 -14  1009.67  1894.31   355.45 o
   3  -5 -17  1398.24  1340.84   257.30 o
   1  -7 -13   846.15  1147.40   321.33 o
   2  -6 -18  1581.24  1843.98   444.57 o
   3  -5 -16     5.93   299.68   194.53 <
   1  -4 -11   203.73   120.64    80.90 <
   0  -4  -8   388.83   311.66    84.39 o
   2  -4 -14   731.11   647.59   130.10 o
   1  -5 -12   437.55   360.20   153.28 <
   0 -10 -18   642.18  1695.38  1254.09 <
   1  -7 -23   649.16  1371.87   862.14 <
  -2  -4  -6  4961.51  4824.39   118.40 o
  -1  -1  -5  1900.77  1985.93    47.15 o
  -1  -3 -11  3766.08  4082.18   232.13 o
  -1  -2  -8  1195.06  1038.59    68.14 o
  -1  -3  -7   825.28   793.00    92.93 o
  -1  -2  -3   657.48   461.32    25.74 o
  -2  -4 -12  3643.99  3596.21   289.30 o
  -1  -3  -8   847.00  1061.08    73.59 o
  -1  -5 -11  1775.24  1642.85   154.63 o
  -1  -2  -5   439.79   401.55    33.26 o
  -1  -4  -7   712.21   863.95    94.07 o
  -2  -2  -9   588.57   553.94    69.90 o
  -2  -3 -11   976.30  1051.05   169.11 o
  -1  -2  -7   312.00   373.73    58.53 o
  -3  -5 -11  2690.27  2564.99   393.47 o
  -1  -2  -6   286.13   349.98    47.53 o
  -2  -6 -12  2108.27  1705.78   381.51 o
  -2  -4 -11   919.31   988.44   230.83 o
  -2  -3  -9   289.54   346.82    89.93 o
  -3  -3 -17  2983.69  4864.70   747.42 o
  -2  -4 -18  2123.97  2061.02   518.13 o
  -2  -6 -15  1354.02  1895.35   504.47 o
  -2  -4 -13  1209.06   752.39   264.37 <
  -4  -6 -12  1424.77  1924.57   680.58 <
  -2  -4  -7   419.25   468.00   110.54 o
  -1  -5 -17  2227.11  2070.00   355.14 o
  -1  -5 -13   514.34   547.36   244.49 <
  -3  -4 -12     1.96   531.94   281.03 <
  -1  -3  -9   115.42   165.01    84.18 <
  -2  -4  -8   182.03   351.46   117.15 <
  -2  -5  -9   275.36   251.06   201.32 <
  -3  -4 -14   802.40  1299.48   400.80 o
  -1  -4  -9   294.32   289.55    87.10 o
  -2  -6 -18  1581.23  2621.35   650.79 o
  -3  -7 -14  1009.67  2504.12   822.11 o
  -1  -5 -14   505.69   679.32   236.80 <
  -3  -7 -18    34.65  1052.43   884.67 <
  -1  -2  -4     5.98    27.72    20.08 <
  -1  -1  -3   208.24    33.80    13.04 <
  -1   0  -4   845.07  1068.98    25.54 o
  -1  -1  -1   533.28   529.94    13.06 o
  -2   0  -6  4611.78  5203.89   202.77 o
  -2  -1  -7   529.74   306.81    45.95 o
  -2  -2  -2   663.42   615.77    56.98 o
  -2  -1  -4   499.74   546.59    51.69 o
  -2  -1  -6   505.81   655.32    61.75 o
  -3  -1 -11  3648.74  2601.43   280.74 o
  -3  -2 -10  1328.90   825.04   207.70 o
  -4  -4  -6  3645.60  2761.29   612.77 o
  -2  -1  -8   237.63   189.37    58.82 o
  -2  -2  -3   109.55    64.07    29.64 <
  -3  -2  -4  1331.74  1631.88   243.51 o
  -4  -3 -13  2470.65  2591.84   639.71 o
  -3  -3  -6   454.99   300.79   123.85 <
  -4  -3  -7  2029.77  1673.79   688.36 <
  -4  -5  -5  1345.93  1254.79   741.20 <
  -4  -2 -12  2408.22  2645.44   864.43 o
  -3  -2  -8   371.42   217.07   142.00 <
  -3  -5   1  3654.35  2111.20   666.42 o
  -1  -1  -2    41.02    44.03    12.44 o
  -2  -2  -5     2.54    34.41    31.54 <
  -4  -5  -9   748.24  1247.90   475.25 <
  -1  -1  -3   208.24    16.82     9.61 <
   2   0   0  4649.48  4929.24    58.99 o
   4   0   0  7793.52  8583.68   147.51 o
   3  -1   3  1818.97  1571.00    69.12 o
   4  -1   2  1617.60  1511.67   119.46 o
   3   1  -1  1198.66  1517.44    82.46 o
   4   1  -2  1617.60  1606.70   109.80 o
   2   0   2  1352.74  1600.40    80.55 o
   3   0   2  1522.87  1408.20   118.39 o
   6   0   0  4886.38  5476.79   435.72 o
   2   1  -1   287.54   111.98    30.15 o
   5  -1   3  1166.66  1179.81   288.97 o
   3  -1   2   234.51   182.77    47.37 o
   4   1   0  1282.66   493.87   180.41 <
   5   0   2  1832.45  2979.11   393.86 o
   5  -2   4  1300.80   956.43   243.05 o
   4  -1   4  1409.97  1611.57   332.08 o
   7  -1   3  4198.09  2784.19   856.89 o
   7   1  -3  4198.08  4228.61   564.74 o
   5   2  -2  1540.07  1276.48   693.00 <
   4  -2   6  3899.03  3461.43   717.66 o
   4   1  -1   508.00   775.33   162.62 o
   6  -1   2   925.67  1341.56   278.36 o
   6  -2   5   232.70   869.44   643.84 <
   6   1   0  1399.80  1451.45   960.30 <
   4  -2   0  4551.73  4108.65   124.58 o
   3   0  -2  1522.87  1914.69    64.91 o
   4  -1  -2  1617.60  1873.89   102.30 o
   3  -1  -1  1198.66  1154.35    54.83 o
   4  -1   0  1282.66  1246.41    58.71 o
   4  -1  -4  1409.97  1537.96    93.52 o
   2  -1   0   866.31   892.96    48.47 o
   5  -2  -2  1540.07  1668.03   118.90 o
   5  -2  -4  1300.79  1531.33   122.72 o
   7  -1  -3  4198.09  3506.13   394.59 o
   5  -1  -3  1166.66  1275.67   165.76 o
   6  -2  -6  1063.18  1392.98   209.07 o
   4  -1  -1   508.00   594.87    62.84 o
   6  -1  -2   925.67   967.26   208.77 o
   6  -2   0  1259.36  1074.48   235.69 o
   6  -1  -4   694.49  1134.28   201.10 o
   5  -1  -2     5.64   772.84    78.86 o
   2  -1  -1   287.54   351.99    43.94 o
   4   0  -2   254.26   243.11    53.60 o
   3  -1  -2   234.51   327.75    45.65 o
   7   0  -4  1764.31  1709.29   395.96 o
   7  -2  -2  1509.38  1626.69   337.22 o
   5  -1  -5   379.36   349.55   102.47 o
   8  -2  -2  2450.79  1797.68   701.25 <
   8  -2   0  2779.92  3630.83   757.00 o
   7  -3  -3  1116.05  1311.12   294.02 o
   7  -1  -6   131.63  1443.68   367.13 o
   9  -1  -3  3467.48  3368.36  1187.90 <
   5  -1  -1     0.00   365.62    90.81 o
   6   0  -4   493.67   711.77   189.90 o
   5  -3  -2   407.51   281.53    78.04 o
   9  -3  -3  2813.33  3153.48   840.10 o
   8  -2  -8  2372.94  1746.68   490.84 o
   5  -1  -4   367.59   360.52   112.99 o
   7  -4  -4   745.30   572.83   224.92 <
   7  -4  -2   792.78   858.94   304.82 <
  10  -2  -5   249.35   980.38   770.06 <
  10  -6  -5   691.68  1995.70  1550.09 <
   4  -2  -6  3899.03  4532.10   144.26 o
   4  -4  -6  3645.60  3630.66   194.90 o
   5  -3  -5  3211.92  3751.98   178.53 o
   4  -3  -7  2029.77  2241.64   141.12 o
   3  -2  -4  1331.74  1447.26    78.39 o
   5  -3  -9  2245.81  3043.52   179.34 o
   2  -1  -2   633.07   702.99    45.79 o
   5  -4  -4   933.13   923.43   127.67 o
   6  -4  -6  1408.68  1656.23   210.75 o
   5  -3  -8   845.95  1083.13   160.02 o
   6  -3 -11  1550.07  1710.34   244.06 o
   3  -3  -6   454.99   546.25    82.99 o
   3  -3  -4   515.42   627.93    70.15 o
   5  -3  -7   846.82   455.47   143.18 o
   4  -3  -6   654.26   510.14   122.95 o
   6  -5  -7  1545.67   283.37   265.12 <
   6  -5 -13  1866.86  2197.46   357.05 o
   5  -4  -8  1033.75  1082.87   205.11 o
   7  -5  -5  1490.80  1098.67   264.48 o
   7  -5  -9  2152.80  2297.43   465.73 o
   3  -2  -5   170.87   239.76    48.53 o
   4  -4  -8   608.83   627.14   160.78 o
   6  -2  -8   538.73   573.97   152.71 o
   4  -3  -9   396.07   481.78   130.43 o
   4  -2  -5   141.01   153.18    67.49 <
   7  -3  -9  1136.85  1120.05   286.00 o
   5  -5  -8   401.72   367.98   169.62 <
   6  -7 -11   908.25   722.93   291.47 <
   6  -4  -9   577.29   303.77   213.70 <
   5  -6  -8   777.53   301.36   149.72 <
   8  -4 -11  1091.41  1494.83   448.50 o
   2  -2  -3   109.55    92.67    41.99 <
   3  -2  -6   243.38   223.43    62.60 o
   6  -6  -8   938.05   415.60   228.65 <
   2  -2  -4    34.91    45.19    32.69 <
   2  -1  -3     3.65    29.16    18.17 <
  -1  -4  -3  1215.13  1514.33    75.62 o
  -1  -3  -3   761.30   670.14    29.43 o
  -1  -4  -5  1133.33  1433.47    74.18 o
  -1  -5  -2  1174.22  1193.90    78.19 o
  -2  -6  -6  2443.55  2052.38   202.46 o
  -1  -5  -5   864.95  1022.09   107.44 o
   0  -6  -5   935.77  1027.01   112.67 o
  -1  -7  -5  1727.42  1818.83   255.45 o
  -1  -5  -4   581.11   750.60   122.15 o
  -1  -6  -3  1117.51  1125.39   160.02 o
  -1  -4  -4   200.07   255.57    60.30 o
  -1  -6  -5   645.26   643.37   148.40 o
   0  -4  -3   388.61   421.02    38.41 o
  -2  -8  -6  3520.18  3923.68   525.27 o
  -1  -7  -7  1296.80  1295.17   231.83 o
  -3  -7  -8  1652.77  1133.04   394.75 <
   0 -10  -6  2691.21  3156.00   675.16 o
  -1  -7  -4   821.92   852.78   231.62 o
  -1  -4  -2    65.96    98.01    36.81 <
  -1  -5  -7   280.31   313.39    76.07 o
  -1  -5  -6   204.89    69.36    55.96 <
  -1  -7  -2  1076.70   851.35   200.51 o
   0  -2   2  1548.68  1651.04    31.94 o
   1  -2   3   657.48   790.83    36.93 o
  -1  -3   1  1812.31  1477.34    60.07 o
  -1  -4   1  1579.30  1299.48    69.53 o
   1  -4   3  1215.13   831.37    99.73 o
   2  -4   6  4961.51  5018.79   441.61 o
   1  -3   5  3120.85  3370.58   290.86 o
  -1  -3   2   724.27   760.32    81.82 o
   0  -6   6  6034.33  4768.79  1011.21 o
  -1  -5   2  1174.22   600.02   182.78 o
  -1  -4   3  1215.13  1086.92   186.57 o
   1  -4   5  1133.33   558.29   256.42 <
  -1  -5   1   343.86   521.19   109.50 o
  -1  -8   5   175.35  1341.61  1199.18 <
   2  -2   0 15687.90 16192.10   155.08 o
   4  -4   0  4485.30  4592.69   167.70 o
   5  -3   1  2375.04  2273.94   152.94 o
   3  -4   2   832.93   764.26    71.92 o
   4  -3   0  1058.94  1016.24    88.97 o
   4  -6   0  2298.11  2144.75   173.40 o
   4  -3  -1   667.20   665.02    67.70 o
   4  -3   1   667.20   832.27    89.17 o
   5  -4   2  1102.36   947.81   148.47 o
   2  -3   2   277.35   361.11    46.46 o
   5  -7  -1  2183.84  1540.87   308.75 o
   5  -7   1  2183.84  2537.49   416.85 o
   6  -4   0  1774.93  1278.85   224.41 o
   3  -3   2   298.27   455.21    61.27 o
   3  -4   1   350.29   258.08    61.77 o
   6  -6   0  1657.29  1621.37   287.39 o
   7  -5   3  3974.15  3644.36   486.87 o
   3  -2   1   204.41   174.80    28.74 o
   4  -3   2   268.17   347.28    84.19 o
   2  -3   1   155.54   127.38    31.61 o
   5  -5   1   281.94   355.77   197.01 <
   5  -3   2   407.51   549.11   124.36 o
   5  -7   3  2049.57  2350.59   488.31 o
   7  -5   1  1320.48  1103.54   352.21 o
   6  -7   0  1250.88   714.02   401.04 <
   7  -5  -1  1320.48  1249.53   340.87 o
   6  -6   4   717.37   621.60   419.82 <
   6  -4   2   458.41   303.66   185.54 <
   3  -5  -5  3974.23  3864.11   162.96 o
   3  -5  -3  2581.28  3091.01   137.90 o
   1  -4  -3  1215.13  1441.39    84.64 o
   2  -6  -6  2443.55  2480.24   184.04 o
   4  -6  -6  2033.40  2191.91   211.42 o
   1  -2  -1   664.42   756.68    41.16 o
   1  -3  -3   761.30   844.64    64.56 o
   1  -3  -2   724.27   758.47    59.74 o
   2  -8  -6  3520.18  3819.45   377.14 o
   2  -4  -5   828.76   939.72    94.12 o
   4  -6  -8   395.09  1704.50   221.26 o
   2  -5  -7   817.87   819.62   107.22 o
   3  -7  -8  1652.77  1845.58   257.81 o
   1  -3  -4   221.35   363.75    55.07 o
   1  -2  -2   383.52   441.76    53.45 o
   1  -4  -4   200.08   156.33    39.32 o
   4  -7  -4   993.10   331.00   254.36 <
   4  -7  -7   982.72  1269.72   226.32 o
   3  -5  -4   440.13   491.45   106.44 o
   2  -7  -6   505.31   367.60   152.69 <
   3  -6  -3   143.06   214.71   104.73 <
   3  -5  -6   226.85    96.74    68.96 <
   5 -11  -7   224.81  2684.48  1258.59 <
   2  -5  -6    28.18   154.89    74.58 <
   7 -10 -12   128.91  1288.77   739.99 <
   6 -12  -8   169.98  1649.98  1209.28 <
   0  -4   0 10004.90  9352.32   100.86 o
   0  -6   0  7129.33  7311.02   198.71 o
   1  -3   1  1812.31  1844.48    56.40 o
   1  -4   1  1579.30  2249.35    93.24 o
   1  -4  -1  1579.30  1557.13    93.46 o
   2  -6   0  2549.30  2785.96   183.42 o
   1  -5  -2  1174.22  1248.21    89.09 o
   2  -8   0  4312.19  4962.46   542.36 o
   1  -5   1   343.86   400.52    72.26 o
   1  -7  -1  1712.14  1703.03   230.14 o
   1  -7  -2  1076.70  1123.84   210.30 o
   1  -6  -1  1043.27   723.62   157.77 o
   1  -7   1  1712.14  1695.89   252.95 o
   2  -8  -2  1268.66  1566.20   364.38 o
   1  -6   1  1043.27   963.17   168.59 o
   1  -5  -1   343.86   252.37    84.28 <
   2  -6   1   177.19   195.56    88.93 <
   1  -9  -1   991.16  1140.80   391.75 <
   3  -7   3    46.43   510.94   321.67 <
   3  -7   2  1087.45   600.61   217.27 <
   2  -8   3     3.18   352.72   324.04 <
   1  -9   1   991.16  1414.12   606.39 <
  -2   0   6  4611.78  5484.59   165.21 o
  -3  -1  11  3648.74  3687.88   203.15 o
  -3   0   8  2411.91  2671.45   150.20 o
  -4   0  12  2703.47  2782.18   256.69 o
  -3  -1   8   936.05  1378.86   121.84 o
  -4  -2  12  2408.22  2659.08   277.50 o
  -1   0   4   845.07   992.10    82.55 o
  -2  -1   6   505.81   524.88    64.87 o
  -2  -1   7   529.74   508.87    73.82 o
  -4  -1  11  1139.60   983.34   171.38 o
  -3  -1   7   354.17   512.89    91.01 o
  -4   0  14  1320.44  1463.15   267.09 o
  -4  -1   8   558.97   484.23    91.65 o
  -3  -1   9   549.18   636.51   111.83 o
  -5   1  17  2404.34  2532.71   413.41 o
  -3  -1  10   548.36   656.93   135.67 o
  -6   0  14  1843.07  1626.18   304.33 o
  -4  -2  14  1279.47  1352.43   299.39 o
  -5  -1  17  2404.33  2783.44   498.46 o
  -5  -1  11  1603.36  1140.85   186.01 o
  -4  -1   9   175.81   302.75   116.44 <
  -4  -1  17  1143.79  1205.18   294.66 o
  -5  -1  12  1022.79   833.53   228.68 o
  -7   0  18   523.82  1352.72   723.91 <
  -5  -1  10   764.92   446.55   202.51 <
  -3  -1  13   164.32   252.03   138.94 <
  -6  -3  17  1357.26  1618.79   565.25 <
  -6   0  20  1174.05   915.95   483.54 <
  -7  -3  17  1263.48  1985.64   678.26 <
  -2  -1  10    88.77    73.02    50.41 <
  -2  -2   6 11955.90 17106.00   200.98 o
  -2  -2  12  5379.56  5538.66   255.80 o
  -1  -1   5  1900.77  2044.30    88.36 o
  -1  -3  11  3766.07  4048.02   262.19 o
  -1  -2   8  1195.06  1545.30   100.29 o
  -2  -4  12  3644.00  4005.19   440.48 o
  -1  -2   5   439.79   506.22    46.73 o
  -4  -3  13  2470.64  2991.24   342.75 o
  -2  -3  11   976.30   754.90   218.18 o
  -1  -2   7   312.00   308.19    60.86 o
  -3  -3  17  2983.68  3240.59   540.64 o
  -1  -2   6   286.13   400.23    53.75 o
  -3  -3  11  1595.05  1503.18   254.31 o
  -2  -2  14  1049.06  1179.13   238.29 o
  -4  -4  12  2003.69  2211.33   439.80 o
  -1  -1   4   150.66   191.82    41.76 o
  -2  -4  11   919.31  1839.38   406.02 o
  -2  -2   7   147.12   225.69    66.61 o
  -2  -2   9   588.58   508.36    90.13 o
  -1  -1   3   208.24   228.01    42.18 o
  -3  -3  12   832.99   834.09   234.89 o
  -1  -2  10   219.84   342.57   122.16 <
  -3  -5  11  2690.27  3510.99   581.82 o
  -1  -2  12   428.83   403.46   128.02 o
  -4  -5  11  2095.88  1864.05   531.20 o
  -1  -1   7   153.30   204.06    52.47 o
  -1  -1   6   145.78   155.67    39.57 o
   0  -2   6  5096.81  5436.49   110.19 o
   0  -2   4  2961.62  2852.32    63.43 o
  -1  -3   5  3120.85  2783.91    94.43 o
  -2  -4   6  4961.50  4434.05   264.00 o
  -1  -2   1   664.42   674.04    34.35 o
  -1  -2   3   657.48   664.18    36.43 o
   1  -1   5  1900.77  1950.00    88.87 o
  -1  -2   2   383.52   361.57    29.16 o
   0  -2   5   437.54   456.12    51.11 o
   0  -4   6  8128.62  8909.94  1027.35 o
  -1  -3   3   761.31   278.07    87.30 o
   0  -2   7   321.81   214.64    58.19 o
   2  -2  12  5379.56  5376.28  1192.86 o
  -1  -4   5  1133.33   554.51   252.05 <
  -2  -4   5   828.76   487.38   164.18 <
   1  -2   8  1195.06   605.17   174.57 o
   0  -4   9  2072.52  1189.49   478.38 <
   1  -3  11  3766.07  3920.64   820.36 o
   0  -4  15  1924.82  1367.47   663.70 <
  -1  -5  11  1775.23  1603.92   633.94 <
  -3  -8  14    12.82  2709.36  2572.47 <
  -2   4   0  5461.09  6587.61   228.67 o
  -1   3   1  1812.31  2036.33    73.12 o
   0   2   0  5044.27  6108.47    92.01 o
  -1   1  -1   533.28   569.61    25.71 o
  -1   3  -1  1812.31  2225.51   142.62 o
  -2   2  -2   663.42   711.95    63.49 o
  -1   2  -1   664.42   873.67    44.79 o
  -1   4   1  1579.30  1464.56   135.38 o
  -3   5  -1  3654.35  3794.55   450.27 o
   0   4   0 10004.90 11613.10   839.09 o
  -3   2  -4  1331.74   485.12   164.29 <
  -1   5   2  1174.22  1324.07   321.96 o
  -4   2  -6  3899.03  2897.09   675.92 o
  -3   3  -2   298.27   357.98   106.62 o
  -3   5  -3  2581.28  3328.78  1113.90 <
  -2   6   0  2549.30  2068.84   702.11 <
  -1   4  -1  1579.30  1631.31   409.28 o
  -5   7  -3  2049.57  3821.25  2023.36 <
  -3   5  -2   797.62   876.03   451.58 <
  -2   2   0 15687.90 15610.10   158.07 o
  -4   4   0  4485.30  4005.92   259.79 o
  -3   5   1  3654.36  2923.28   289.67 o
  -1   2   1   664.42   765.98    48.12 o
  -3   5   3  2581.28  3142.76   302.71 o
  -2   2   2   663.42   597.01    52.83 o
  -4   3   0  1058.94   783.12   125.22 o
  -3   5   2   797.62  1145.33   235.40 o
  -1   1   1   533.28   565.23    78.75 o
  -7   5   3  3974.15  3484.40   638.60 o
  -4   3   1   667.20   580.04   151.01 o
  -3   3   2   298.27   427.36    99.07 o
  -3   2   1   204.41   202.15    58.31 o
  -4   5   5  1345.93  1290.78   259.19 o
  -3   4   5   169.96   100.82   100.82 <
  -2   3   2   277.35   301.21    71.90 o
  -2   3   1   155.53   126.74    64.66 <
  -4   7   4   993.10  1442.36   676.59 <
  -5   4   2  1102.36   942.44   213.75 o
  -4   5   6   317.36   653.36   198.40 o
  -4   2   6  3899.03  4525.04   160.69 o
  -5   3   5  3211.92  3354.37   250.39 o
  -4   3   7  2029.77  1784.20   200.07 o
  -3   2   4  1331.74  1309.87    96.04 o
  -5   3   9  2245.81  2762.95   281.17 o
  -5   3  11  2581.96  2002.10   266.20 o
  -2   1   2   633.07   499.46    66.92 o
  -5   2   8  1396.59  1619.95   213.43 o
  -2   1   4   499.75   494.63    67.93 o
  -4   2   8   472.30   702.87   131.30 o
  -6   3  11  1550.07  1537.80   313.84 o
  -7   5   9  2152.80  2165.79   566.40 o
  -5   3   7   846.82  1212.18   280.63 o
  -4   3   6   654.26   787.10   148.72 o
  -3   3   6   454.99   362.71    86.95 o
  -6   2   8   538.73   461.73   179.63 <
  -5   3   8   845.95  1052.82   242.41 o
  -6   4  12   699.25   687.93   281.78 <
  -7   3  12   428.72   526.05   284.41 <
  -8   2  11    41.48   378.47   238.97 <
  -3   2   6   243.38   384.48   103.44 o
  -4   3   9   396.07   447.14   145.81 o
  -6   3   5   997.22  1115.36   243.68 o
  -2   1   3     3.65    52.97    36.17 <
  -5  -3   3  5194.22  4685.18   181.68 o
  -4  -4   6  3645.59  3296.15   213.20 o
  -3  -2   4  1331.74  1385.06    84.56 o
  -4  -3   7  2029.78  1909.51   181.52 o
  -3  -2   2   791.51   845.46    64.39 o
  -5  -3   5  3211.92  2815.75   224.16 o
  -2  -1   2   633.07   586.72    47.50 o
  -3  -3   4   515.42   462.00    60.82 o
  -5  -3   7   846.82  1035.64   196.12 o
  -3  -3   6   454.99   284.68    86.05 o
  -6  -3   5   997.22   880.61   208.99 o
  -4  -3   6   654.25   480.32   110.69 o
  -5  -3   8   845.95   485.42   167.63 <
  -2  -2   3   109.55    86.01    25.87 o
  -5  -4   8  1033.75   560.17   216.69 <
  -5  -4   4   933.13   605.79   180.38 o
  -6  -3   7    41.91   258.30   154.98 <
  -3  -2   6   243.38   240.79    50.49 o
  -6  -4  12   699.25  1054.05   359.96 <
  -4  -2   5   141.01   147.37    53.65 <
  -4  -3   9   396.07   364.64   144.18 <
  -3  -2   5   170.87   139.09    57.57 <
  -4  -5   9   748.24   546.65   230.03 <
  -3  -1  -3  1818.97  1347.19   113.40 o
  -2  -1  -2   633.07   591.81    42.73 o
  -2  -1  -1   287.54   311.65    27.21 o
  -3  -2  -2   791.51   323.91    85.34 o
  -5  -3  -3  5194.23  4599.01   737.27 o
  -5  -1  -3  1166.67   971.32   179.13 o
  -3  -1  -2   234.51   290.19    48.47 o
  -5  -3  -1  2375.04  1210.09   273.73 o
  -3  -2  -1   204.41   113.06    51.04 <
  -4  -3   0  1058.94   693.90   142.27 o
  -5  -2  -2  1540.07  1050.53   260.69 o
  -5  -2  -4  1300.79  1373.12   613.87 <
  -9  -5  -2    31.86  2895.98  2327.12 <
  -4   2   0  4551.73  4703.91   144.16 o
  -3   1  -1  1198.66  1168.73    70.87 o
  -4   1   0  1282.66  1310.77    75.87 o
  -2   1   0   866.31   681.74    48.16 o
  -5   3  -1  2375.04  2165.97   194.84 o
  -5   2  -2  1540.07  1489.49   178.25 o
  -4   1  -1   508.00   407.64    69.34 o
  -7   1  -3  4198.09  2498.77   383.83 o
  -6   1   0  1399.80  1339.89   164.08 o
  -4   1   1   508.00   483.49    78.63 o
  -8   2  -2  2450.79  2283.10   600.54 o
  -6   1  -2   925.67   573.76   181.12 o
  -7   2   2  1509.38  1494.35   246.25 o
  -8   2   2  2450.79  1833.69   357.14 o
  -6   2   0  1259.36   878.66   182.08 o
  -8   2   0  2779.92  1853.21   496.35 o
 -11   5   3   659.38  2303.94  1346.71 <
  -7   3  -3  1116.05  1200.78   429.13 <
 -11   3   3  3525.25  2656.93  1391.23 <
 -11   4   1   271.88  1604.78  1560.22 <
 -10   2  -1    24.23  1181.65  1122.24 <
  -9   3  -3  2813.33  3215.63  1279.66 <
  -6   0   6  3532.49  3191.66   252.16 o
  -3   0   2  1522.87  1527.17    98.39 o
  -4  -1   4  1409.97  1276.11   109.08 o
  -2   0   2  1352.74  1340.12   106.37 o
  -5   0   4  1260.15  1175.83   141.10 o
  -7   0   4  1764.31  1487.14   190.84 o
  -5   1   6   611.63   470.52    97.75 o
  -6   0   8  1958.11  1117.72   221.71 o
  -3   0   4   431.85   569.93    81.51 o
  -7  -1   9  2529.54  2368.59   305.27 o
  -6  -1   7  1038.24   680.02   212.83 o
  -9  -1   9  2560.89  2353.00   643.67 o
  -6   1   7  1038.24   590.24   165.48 o
  -7   0  10  1742.74  1703.47   250.89 o
  -5  -1   6   611.63   477.45   169.31 <
  -5  -1   5   379.36   146.97    85.47 <
  -9   1   9  2560.89  2404.41   506.46 o
 -10   1  13    78.50   911.90   548.95 <
  -6  -1   8   330.00   151.99   120.94 <
  -5   0   6    25.00   149.20    93.01 <
  -7  -1   3  4198.08  3326.81   265.39 o
  -4  -1   2  1617.60  1365.06    78.21 o
  -3  -1   1  1198.66   983.31    65.42 o
  -5  -2   2  1540.07  1131.35   107.16 o
  -6   0   2  1313.72  1060.16   125.30 o
  -6  -1   0  1399.80  1480.54   196.33 o
  -6  -1   2   925.67   688.54   123.07 o
  -7   0   2   994.92   625.28   166.35 o
  -9  -1   3  3467.49  2210.19   411.58 o
  -6  -1  -1   487.65   726.43   162.22 o
  -3  -1   2   234.51   122.06    34.41 o
  -8  -2   4  1544.02   990.66   438.06 <
 -10  -2   2    35.26  1166.81   889.15 <
  -4   0   0  7793.52  7557.47   125.18 o
  -6   0   0  4886.38  4724.79   125.79 o
  -2   0   0  4649.49  3614.01   100.21 o
  -7  -1  -3  4198.09  4436.45   208.02 o
  -7   1  -3  4198.09  4565.59   217.45 o
  -5   0  -2  1832.45  2098.60    93.43 o
  -4  -1  -2  1617.60  1790.27    75.01 o
  -3   0  -2  1522.87  1841.71    74.12 o
  -5  -1  -3  1166.67  1419.81   106.87 o
  -5   0  -4  1260.15  1357.67   104.51 o
  -6   0  -2  1313.72  1523.90   129.22 o
  -7   0  -4  1764.31  2108.49   188.95 o
  -6   1  -2   925.67   905.97   100.46 o
  -9   1  -3  3467.48  4185.77   386.79 o
  -9  -1  -3  3467.48  3152.33   285.99 o
  -6  -1  -4   694.49   810.13   116.33 o
  -6  -1  -2   925.66   737.80   104.81 o
 -10   0  -2  3111.03  3315.58   634.31 o
  -7   0  -2   994.93   792.82   156.91 o
  -8  -2  -4  1544.03  1883.53   200.85 o
  -6   0  -4   493.67   544.50   128.55 o
  -9   0  -8  1990.34  1812.90   349.80 o
 -10   0  -4  2185.89  2864.48   532.73 o
  -4   0  -2   254.26   320.41    55.70 o
 -10   0   0  2289.54  2454.73   499.46 o
 -10   0  -8  2561.18  2558.41   467.13 o
  -8  -2  -3    69.35   805.54   210.06 o
  -6  -1  -1   487.65   480.15   101.35 o
  -7  -1  -5   741.89  1054.54   155.20 o
 -11  -1  -3  2014.29  1749.19   577.57 o
  -7   0  -6   464.24   586.53   151.21 o
  -9   0  -2   973.04   412.22   251.17 <
 -12  -2  -8  1212.82   866.19   617.92 <
 -10   1  -1     2.10   556.94   309.52 <
 -12   2  -4  1015.00  1782.49   731.82 <
  -4   0  -4     1.84    37.44    27.85 <
  -4   2   0  4551.73  4933.93   102.37 o
  -4   1   2  1617.60  2014.12    80.01 o
  -3   1   1  1198.66  1273.09    51.80 o
  -4   1   0  1282.66  1549.01    54.74 o
  -5   0   2  1832.45  1997.20    98.45 o
  -4   1   4  1409.97  1547.42    60.58 o
  -5   2   2  1540.07  1867.65   146.77 o
  -7   1   3  4198.09  4357.14   222.85 o
  -2   1   0   866.31   922.92    37.13 o
  -5   1   3  1166.66  1187.58    98.62 o
  -5   3   1  2375.04  2013.82   158.65 o
  -6   0   2  1313.72   975.10    91.82 o
  -6   1   0  1399.80  1256.20   132.28 o
  -2   1   1   287.54   332.89    25.78 o
  -7   2  -2  1509.38  1556.95   190.61 o
  -8   2   0  2779.92  3267.27   251.26 o
  -4   1   1   508.00   706.80    59.66 o
  -6   2   0  1259.36  1478.02   157.20 o
  -5   1   2     5.64   957.33   120.07 o
  -6   1   2   925.67  1198.92   147.92 o
  -9   1   3  3467.48  4083.39   518.73 o
  -3   1   2   234.51   237.60    23.81 o
  -4   0   2   254.26   264.21    43.96 o
  -8   2   2  2450.79  2464.78   364.54 o
  -5   1   4   367.59    99.17    72.21 <
  -7   2   2  1509.38  1271.55   239.85 o
  -7   0   2   994.92   875.70   134.58 o
  -6   1   4   694.49   742.10   156.83 o
  -6   1   1   487.65   597.34    99.71 o
  -9   3   3  2813.33  4098.04   799.57 o
  -6   1   6   790.27   886.09   208.84 o
 -10   0   4  2185.89  1850.49   532.83 o
  -8   2   4  1544.02  1376.25   423.85 o
  -6   2   5   232.70   563.94   221.92 <
  -7   3   3  1116.05  1642.98   433.25 o
  -5   1   1     0.00   297.19    70.76 o
 -11   3  -3  3525.25  3984.01   932.97 o
  -8   2   6  1796.06  1505.63   547.58 <
  -7   4   1   623.45  1170.62   389.60 o
  -1   1   1   533.28   571.43    14.79 o
  -3   1   5  2651.71  2611.49    96.43 o
  -2   1   2   633.07   511.83    19.35 o
  -3   2   2   791.51   859.10    47.63 o
  -2   0   6  4611.78  3807.36   167.89 o
  -3   2   4  1331.74  1505.63   123.07 o
  -4   2   6  3899.03  3439.99   239.53 o
  -2   2   2   663.42   635.36    49.86 o
  -2   1   4   499.75   200.70    35.66 o
  -5   3   5  3211.92  2935.81   283.20 o
  -3   2   3   105.79    76.26    47.03 <
  -2   2   1    70.33    58.00    23.29 <
  -4   1   6   681.75   452.85   100.53 o
  -3   5  -1  3654.35  4189.74   791.06 o
  -4   1   7   354.86   406.43   177.19 <
  -5   2   8  1396.59   742.76   385.08 <
  -7   5   3  3974.15  2642.29  1024.00 <
  -5   4   2  1102.36  1294.76   309.76 o
  -5   4   4   933.13   537.54   396.42 <
  -4   3   2   268.17   234.29   111.89 <
  -9   1  14     1.88  6915.22  2655.52 <
 -10   5   9    71.52  2625.87  2593.92 <
   0  -2  -6  5096.80  5084.65    77.79 o
   0  -2  -4  2961.62  3152.03    48.27 o
   0  -2  -2  1548.68  1554.96    33.01 o
   0  -4  -6  8128.61  8108.33   265.91 o
   0  -2  -5   437.54   317.33    29.31 o
   0  -2 -10  1827.15  1602.65   119.05 o
   0  -4   0 10004.90  7393.65   522.76 o
   0  -4  -9  2072.52  1630.81   180.24 o
   0  -2  -7   321.81   361.09    53.02 o
   0  -6  -6  6034.32  5805.98   880.17 o
   0  -4 -12  4540.74  3512.88   400.60 o
   1  -2  -8  1195.06  1444.24   300.64 o
   0  -6 -12  3764.85  3904.41  1085.12 o
   1  -3 -11  3766.07  3100.50   951.50 o
   0  -4 -15  1924.82  1667.59   680.74 <
   0  -4  -8   388.83   126.97   121.49 <
  -1  -3 -11  3766.07  4315.58   260.06 o
  -1  -2  -8  1195.06  1315.53    62.18 o
  -2  -4 -12  3643.99  3827.86   303.86 o
  -2  -2  -8  1198.34  1219.94    75.78 o
  -1  -3  -8   847.00   836.31   113.19 o
  -3  -3 -11  1595.05  1555.98   162.12 o
  -2  -3  -5   636.86   596.60    56.58 o
  -2  -2  -9   588.57   782.29   100.42 o
  -1  -2  -5   439.79   667.39    53.46 o
  -3  -5 -11  2690.27  3559.94   323.01 o
  -3  -4  -8  1009.38  1115.50   140.30 o
  -1  -4  -7   712.21   576.83    99.26 o
  -1  -2  -7   312.00   512.53    69.16 o
  -2  -3 -11   976.30  1230.58   168.08 o
  -1  -2  -6   286.13   311.79    38.97 o
  -1  -2 -10   219.84   299.73    80.87 o
  -3  -5  -8   643.44   521.32   148.62 o
  -3  -3 -12   832.99  1200.39   179.85 o
  -3  -5  -9   857.42  1047.53   213.17 o
  -2  -4 -13  1209.06  1424.35   368.67 o
  -2  -4  -7   419.25   437.26   100.17 o
  -2  -6  -9  1442.97  1459.67   313.70 o
  -1  -5 -11  1775.24  1634.86   257.00 o
  -1  -1  -4   150.66   185.76    42.05 o
  -2  -6 -12  2108.27  1887.49   493.02 o
  -3  -4 -14   802.40  1312.82   294.83 o
  -1  -3  -9   115.42   164.41    74.44 <
  -1  -3 -13   497.31   479.67   174.05 <
  -2  -6 -15  1354.02  2141.47   645.59 o
  -4  -6 -12  1424.77  1336.73   508.99 <
  -2  -3  -9   289.54   521.20   117.96 o
  -2  -4  -8   182.03   315.67   105.99 <
  -2  -4  -9    25.54   203.16    95.42 <
  -2  -5 -13   950.01   513.68   308.94 <
  -1  -2  -9   213.68   334.55    78.15 o
  -3  -5 -14   205.59   845.68   337.90 <
  -4  -6 -16    52.11   804.86   701.23 <
  -2  -4 -19  1049.07  1795.58   695.67 <
  -2  -5  -9   275.36   216.50   145.25 <
  -5  -7 -19    87.55  1206.61  1004.82 <
  -4  -2  -6  3899.04  4610.12   121.87 o
  -3  -1  -5  2651.71  2750.11    79.69 o
  -4  -3  -7  2029.77  2435.23   153.74 o
  -3  -2  -4  1331.74  1759.60    75.10 o
  -5  -3  -9  2245.80  2857.37   181.14 o
  -5  -3 -11  2581.96  2940.39   326.66 o
  -5  -2  -8  1396.59  1512.24   148.08 o
  -2  -1  -4   499.74   573.35    37.97 o
  -3  -3  -6   454.99   448.19    61.93 o
  -5  -4  -8  1033.75  1042.87   208.76 o
  -4  -2  -8   472.30   584.71    85.50 o
  -5  -3  -7   846.81  1082.90   160.50 o
  -5  -2 -10   868.61   941.95   146.65 o
  -7  -5  -9  2152.79  2200.49   325.78 o
  -4  -3  -6   654.25   633.41    96.60 o
  -3  -2  -8   371.42   499.70    82.06 o
  -4  -4  -8   608.83   596.49   116.28 o
  -5  -3  -8   845.95   844.97   147.27 o
  -6  -4  -8   832.89   617.13   169.64 o
  -6  -3 -11  1550.07  1759.75   240.28 o
  -6  -3  -9   586.58   664.45   168.98 o
  -8  -4 -11  1091.41  1077.52   545.89 <
  -6  -2 -12   615.80   796.78   185.46 o
  -3  -1  -6   239.87   248.43    45.63 o
  -3  -2  -6   243.38   369.63    72.55 o
  -5  -5 -11   497.27   244.94   239.91 <
  -4  -3  -9   396.07   452.64   107.55 o
  -2  -1  -5   123.31   143.37    32.63 o
  -5  -4 -10   623.23   851.90   188.96 o
  -6  -5 -13  1866.86  1746.29   578.89 o
  -7  -3 -15   937.38  1173.06   474.90 <
  -6  -6 -11   515.91   837.84   341.26 <
  -6  -4  -9   577.29   668.87   216.09 o
  -3  -2  -7    84.98   104.69    49.37 <
  -4  -4  -9   439.24   413.38   122.09 o
  -7  -3 -16     1.16  1061.84   440.08 <
  -6  -4  -7   222.79   155.41   110.61 <
  -3  -2  -5   170.87   203.31    50.94 o
  -8  -5 -20    12.48  1915.08  1094.72 <
  -3  -1   3  1818.97  2071.20    44.07 o
  -2   0   2  1352.74  1406.32    33.92 o
  -4  -1   4  1409.97  1563.27    56.67 o
  -6   0   6  3532.49  3424.22   189.70 o
  -2  -1   2   633.07   675.10    24.85 o
  -5  -1   3  1166.66  1455.62    90.09 o
  -4  -1   5   850.38   738.07    63.22 o
  -5  -2   4  1300.79  1480.99   120.24 o
  -3  -1   2   234.51   299.73    33.97 o
  -6  -2   6  1063.18  1097.34   186.62 o
  -6  -1   4   694.49   823.08   113.92 o
  -5  -1   6   611.63   633.19    81.83 o
  -7  -1   9  2529.54  2016.85   388.73 o
  -6  -1   6   790.27   751.18   146.76 o
  -5  -1   4   367.59   353.93    79.57 o
  -8  -2   4  1544.02  1300.52   198.14 o
  -7  -2   8  2193.31  1962.00   283.16 o
  -5  -1   5   379.36   360.64    78.16 o
  -6  -3   5   997.22   872.77   173.37 o
  -6  -1   7  1038.24   951.39   180.59 o
  -8  -2   8  2372.94  1626.97   419.89 o
  -7  -2   4   498.30   642.99   147.61 o
  -9  -3   9  2008.29  2455.01   620.61 o
  -7  -1   5   741.89   384.91   159.08 <
  -8  -2   6  1796.05  1123.50   332.11 o
  -9   0   8  1990.34  1455.35   578.67 <
  -8  -4   8   807.48  2056.34   657.74 o
  -7  -3   9  1136.86  1190.57   436.30 <
  -8  -2  10   607.84   482.23   432.91 <
  -7   0   6   464.24   408.84   187.29 <
  -9  -2   8    32.94   753.26   427.76 <
  -4  -1   3    34.76    53.43    38.36 <
  -2  -2   6 11955.90 10488.50   186.51 o
  -1  -2   3   657.48   593.11    23.36 o
  -1  -1   3   208.24   111.18    11.90 o
  -3  -5   5  3974.23  3830.99   285.36 o
  -4  -3   7  2029.78  1765.93   151.93 o
  -2  -4   6  4961.50  4239.81   401.13 o
  -1  -4   3  1215.13   462.52   153.11 o
  -2  -1   6   505.81   306.56    53.00 o
  -2  -3   5   636.86   332.68    84.08 o
  -3  -5   7  1883.72  1271.57   430.86 <
  -4  -6   6  2033.40  1717.38   522.80 o
  -2  -4   4   253.67   231.99    94.07 <
  -4  -4   8   608.83   602.82   373.11 <
  -2  -4   5   828.76   707.67   181.37 o
  -3  -2   8   371.42   269.41   160.74 <
  -2  -4   0  5461.09  4958.80    87.52 o
  -3  -5  -5  3974.23  4045.23   194.26 o
  -3  -5  -1  3654.35  3841.86   157.42 o
  -3  -5  -3  2581.28  2500.81   121.13 o
  -1  -3  -2   724.27   660.69    36.35 o
  -1  -3  -3   761.30   787.59    41.89 o
  -1  -2  -1   664.42   841.36    44.75 o
  -3  -5  -7  1883.72  1695.50   108.32 o
  -3  -4  -2   832.92   847.29    83.08 o
  -2  -4  -5   828.76   948.95    81.64 o
  -2  -6  -6  2443.55  2637.38   273.91 o
  -4  -6  -6  2033.41  1949.08   233.73 o
  -1  -2  -2   383.52   368.24    30.69 o
  -3  -5  -2   797.62   856.84   117.18 o
  -3  -4  -3   541.55   533.73    84.76 o
  -2  -3  -2   277.35   272.82    42.18 o
  -2  -3  -4   275.85   228.21    34.83 o
  -3  -6  -2   471.32   423.52   162.19 <
  -3  -7  -8  1652.77  1715.24   377.71 o
  -2  -3  -1   155.53   142.31    33.40 o
  -5  -7  -5  1946.83  2040.94   481.40 o
  -5  -7  -7  1250.04  1122.86   339.23 o
  -2  -4  -4   253.67   224.49    63.55 o
  -3  -5  -4   440.13   421.08   120.24 o
  -5  -7  -3  2049.57  2303.79   429.27 o
  -3  -6  -8   583.99   477.06   166.79 <
  -4  -7  -7   982.72   905.85   272.85 o
  -3  -5  -6   226.85   320.70   104.16 o
  -4  -8 -10   196.49  1849.58   649.70 <
  -5  -9  -8  1096.43  1992.06   761.01 <
  -2  -3  -3    57.38    67.17    31.53 <
  -3  -6  -1   432.15   672.89   168.11 o
  -4  -8  -7    31.11  1519.76   657.85 <
  -5  -9 -11   419.84  1182.63   747.02 <
  -4  -9  -6  1261.74  1565.43   886.63 <
  -3  -7  -3    46.43   427.77   195.40 <
  -4  -2   0  4551.73  4806.32   119.75 o
  -5  -3  -3  5194.22  5609.58   169.04 o
  -5  -3  -1  2375.04  2546.51   159.04 o
  -3  -1  -1  1198.66  1294.70    70.31 o
  -5  -2  -2  1540.07  1533.84   100.03 o
  -7  -5  -3  3974.15  3705.37   339.53 o
  -6  -4   0  1774.93  1787.31   183.18 o
  -2  -1   0   866.30   918.96    63.95 o
  -3  -2  -2   791.51   759.50    61.72 o
  -9  -3  -3  2813.34  2838.74   341.24 o
  -4  -3  -1   667.20   542.36    73.54 o
  -6  -3  -2   534.60   731.38   142.98 o
  -2  -1  -1   287.54   409.34    46.62 o
  -5  -4  -2  1102.35  1104.78   154.22 o
  -6  -3  -4   574.85   476.24   103.89 o
  -7  -4  -4   745.30   756.71   179.56 o
  -7  -5  -5  1490.80  1356.98   248.93 o
  -3  -2  -1   204.41   184.26    45.95 o
  -4  -3  -2   268.17   271.57    76.02 o
  -6  -4  -2   458.41   378.25   119.37 o
  -7  -4  -1   623.45   496.68   189.34 <
  -5  -3  -2   407.51   308.39    94.40 o
  -8  -4  -5   877.22   852.57   231.94 o
  -7  -3  -3  1116.05  1121.40   143.05 o
  -6  -3  -3   115.61   185.08    91.40 <
  -7  -5  -1  1320.48   831.57   268.65 o
  -7  -4  -2   792.78   578.96   216.02 <
  -7  -4   1   623.45   436.11   158.63 <
  -6  -3   0    56.38   262.58   113.71 <
 -13  -5  -3  2319.73  2590.97  1149.82 <
  -4  -2  -1    47.72    44.34    30.17 <
  -4  -4   0  4485.30  4555.67   126.92 o
  -2  -2   2   663.42   718.07    46.21 o
  -3  -2   2   791.51   866.98    48.50 o
  -3  -4   2   832.93   864.58    84.72 o
  -1  -1   1   533.28   496.97    37.85 o
  -4  -3   3    77.24  1264.10   103.67 o
  -7  -5   3  3974.15  4973.50   404.29 o
  -5  -4   2  1102.36  1197.00   117.73 o
  -3  -4   3   541.55   470.46    99.21 o
  -3  -3   2   298.27   283.69    43.47 o
  -4  -3   2   268.17   261.57    75.45 o
  -5  -4   4   933.13   835.75   161.93 o
  -3  -4   1   350.29   298.14    51.21 o
  -7  -5   5  1490.80  1288.90   409.21 o
  -4  -3   5    28.91   226.45    66.66 o
  -6  -6   2   950.48   885.74   312.62 <
  -4  -5   3   150.56   160.73   134.71 <
  -2  -2   1    70.33    91.49    26.08 o
  -6  -5   7  1545.67  1019.25   351.94 <
  -3  -3   1    46.80   122.86    39.28 o
  -6  -5   2    63.80   294.94   136.05 <
  -6  -4   5    89.44   184.00   153.41 <
  -9  -7   5   383.98   988.53   882.60 <
   2  -4   0  5461.09  5840.42   143.09 o
   3  -5   1  3654.35  4178.46   166.52 o
   3  -5   5  3974.23  4205.47   231.41 o
   3  -5   3  2581.28  3324.20   209.93 o
   1  -3   1  1812.31  1800.27    73.55 o
   3  -4   2   832.93   983.60   105.14 o
   1  -2   1   664.42   930.20    64.85 o
   1  -3   2   724.27   839.91    74.75 o
   3  -4   3   541.55   527.62   106.79 o
   2  -3   2   277.35   382.21    67.19 o
   1  -2   2   383.52   343.08    60.75 o
   3  -7   2  1087.45   601.92   207.58 <
   3  -5   2   797.62   603.33   145.31 o
   5  -7   5  1946.83  1594.20   446.02 o
   3  -5   4   440.13   233.45   115.46 <
   4  -7   4   993.10   985.07   346.64 <
   5  -7   3  2049.57  2571.24   421.92 o
   3  -9   7   844.91   781.99   329.99 <
   2  -4   4   253.67   286.48    81.76 o
   4  -9   0  1926.97  1430.21   590.09 <
   2  -3   1   155.54   250.43    55.51 o
   3  -6   1   432.15   293.29   212.73 <
   2  -2   0 15687.90 15421.30   185.68 o
   4  -4   0  4485.30  5630.00   269.01 o
   3  -5  -1  3654.36  4301.81   213.43 o
   3  -5  -3  2581.28  2978.59   218.60 o
   3  -5  -5  3974.23  3871.37   281.68 o
   2  -2  -2   663.42   490.14    45.65 o
   1  -1  -1   533.28   592.53    37.28 o
   4  -3   0  1058.94   842.18   111.74 o
   4  -3  -1   667.20   658.76    96.99 o
   2  -3  -2   277.35   295.00    61.14 o
   3  -2  -1   204.41   138.42    42.78 o
   5  -7  -3  2049.57  1836.76   656.12 <
   3  -3  -2   298.27   293.27    77.41 o
   3  -5  -2   797.62   633.33   154.39 o
   3  -5  -4   440.13   464.10   131.43 o
   3  -6  -2   471.33   395.04   172.99 <
   4  -6  -6  2033.40  2050.68   478.99 o
   7  -5  -3  3974.15  5135.36  1032.49 o
   4  -7  -4   993.10  1284.36   434.62 <
   6  -6   0  1657.29  1919.98   562.78 o
   4  -4  -2   233.35   221.90   133.90 <
   4  -4  -1   174.57   244.51   121.31 <
   5  -5  -2   424.58   528.04   261.51 <
   5 -11  -3     0.14  1153.29  1060.95 <
   2  -3  -1   155.53   134.16    51.65 <
   4  -5  -5  1345.93  1490.30   332.30 o
   6  -8  -1   197.45   720.62   623.24 <
   2   0   0  4649.49  4830.22    61.01 o
   2  -1  -2   633.07   726.73    40.41 o
   3  -1  -1  1198.66  1246.17    52.40 o
   2  -2  -6 11955.90  9896.24   431.27 o
   3  -2  -4  1331.74  1029.07    94.47 o
   2  -1  -1   287.54   410.89    32.82 o
   3  -1  -3  1818.97  1655.82   183.28 o
   4  -4  -6  3645.60  2719.59   325.22 o
   1  -1  -3   208.24    78.01    16.99 o
   4   0   0  7793.52  6575.22   458.71 o
   2  -3  -5   636.86   349.23    87.46 o
   4  -1  -2  1617.60  1101.16   209.54 o
   5  -2  -2  1540.07   781.35   215.15 o
   5  -3  -5  3211.92  2111.65   589.12 o
   3  -1  -2   234.51    86.11    55.94 <
   1  -2  -5   439.79   199.97    55.34 o
   4  -1  -1   508.00   264.03   111.90 <
   4  -2  -6  3899.03  1037.56   651.86 <
   1  -3  -7   825.28   433.16   177.92 <
   4  -3  -7  2029.77  2467.38   674.69 o
   1  -1  -2    41.02    31.45    11.32 <
   5  -7 -13   367.62  2720.69  2203.06 <
  -1   0   4   845.07  1025.35    37.95 o
  -2  -1   2   633.07   621.52    34.70 o
  -2  -1   4   499.74   629.05    47.90 o
  -2   0   6  4611.78  5214.80   303.85 o
  -4  -2   6  3899.03  3060.96   298.21 o
  -2  -1   6   505.81   487.96    72.41 o
  -1   0   6   673.75   597.84    56.70 o
  -2  -1   7   529.74   521.75    82.45 o
  -3  -1   3  1818.97  1380.66   205.24 o
  -3  -1  11  3648.74  2901.71   463.57 o
  -1   0  10  1604.02  1456.03   180.04 o
  -2  -1   8   237.63   236.35    95.54 <
  -4  -2  12  2408.22  3983.67   744.15 o
  -1   0  12  1131.59  1019.85   311.87 o
  -5  -3   9  2245.81  1734.54   632.06 <
  -3  -2   6   243.38   211.82    91.77 <
  -2   0  12  4055.92  3099.13   967.57 o
  -3  -1   8   936.05   655.22   235.80 <
  -5  -3  11  2581.96  3013.88   902.53 o
  -5  -2  20   618.12  2916.17  2799.95 <
  -3   0  14  1988.46  2127.34  1469.97 <
  -2   0  10  1725.24  2398.25   456.63 o
  -3   0  16    26.53  3040.29  2663.39 <
  -4  -2  14  1279.47   974.16   777.44 <
  -3  -1  17  3335.97  4116.10  2118.41 <
  -4  -2   7     3.05   351.77   217.34 <
  -6  -4  10    92.79   793.39   776.42 <
  -5  -2  11    39.72  1229.94  1163.99 <
  -2  -2   6 11955.90 17287.50   189.79 o
  -1  -1   5  1900.78  2130.85    74.29 o
  -2  -2  12  5379.56  3421.28   255.76 o
  -1  -3  11  3766.07  4110.74   199.31 o
  -2  -4  12  3644.00  3875.63   386.17 o
  -2  -2   8  1198.34  2890.38   223.12 o
  -1  -2   8  1195.06  1245.61   113.82 o
  -3  -5  11  2690.27  2028.69   308.76 o
  -1  -2   5   439.79   391.90    67.44 o
  -1  -1   3   208.24   224.79    37.57 o
  -2  -4  11   919.31  1519.38   253.86 o
  -1  -2   6   286.13   394.28    72.03 o
  -2  -2   9   588.58   729.14   101.38 o
  -2  -3  11   976.30  1308.69   238.17 o
  -2  -4  13  1209.06   999.47   314.26 o
  -1  -1   4   150.66   207.32    46.14 o
  -1  -5  17  2227.11  2034.99   556.32 o
  -1  -1   6   145.78   130.32    42.81 o
  -3  -3  10   322.94   450.07   181.03 <
  -4  -3  13  2470.64  1788.59   478.93 o
  -4  -5  11  2095.88  1801.31   524.02 o
  -1  -2  10   219.84   250.30   132.70 <
  -1  -2   7   312.00   330.01    80.77 o
  -1  -1   7   153.30    83.04    36.49 <
  -1  -3   9   115.42   137.69   109.40 <
  -1  -2  11    57.50   142.00    94.87 <
  -2  -2   5     2.54    70.98    35.18 <
  -5  -4  14   799.86  1378.09   718.90 <
  -2  -4  18  2123.96  2063.22   721.31 <
   0  -4   6  8128.62  9507.18   251.63 o
   0  -4  12  4540.75  4903.70   251.68 o
   0  -2   4  2961.62  3327.31   142.47 o
   0  -4   9  2072.52  2190.48   200.88 o
   0  -6  12  3764.85  3681.38   399.75 o
   1  -5  11  1775.23  2145.16   231.07 o
   0  -2   5   437.54   521.28    65.72 o
   0  -4   7   510.14   753.04   121.38 o
  -1  -5  11  1775.23  1449.29   184.09 o
  -1  -5   8  1103.84   974.41   144.36 o
  -2  -6  12  2108.27  2170.40   324.30 o
  -1  -4   7   712.21   710.80   117.73 o
   1  -7  11  1372.12  1097.25   456.76 <
   0  -6   7   673.63   593.53   133.31 o
   0  -6   8   593.22   749.06   171.59 o
   0  -6  11  1038.69  1029.96   224.32 o
  -2 -11  19    65.50  2707.45  2125.13 <
  -1  -7  11  1372.12  1338.03   308.48 o
   0  -6  13  1739.85  1610.76   334.92 o
   0  -4   8   388.83   365.18    95.40 o
   0  -4  10   238.74   187.52   103.83 <
  -1  -4   9   294.32   259.32   159.87 <
   0  -4   4    19.36    69.90    57.30 <
   0  -6  18  1914.59  1195.66   409.89 <
   0  -2  -2  1548.68  1527.79    40.63 o
   0  -6  -6  6034.32  5354.99   322.61 o
   1  -3  -3   761.30   900.93    51.99 o
   1  -4  -3  1215.13  1244.76    99.61 o
   1  -5  -2  1174.22  1197.00   115.84 o
   1  -3  -2   724.27   694.20    51.00 o
   2  -6  -6  2443.55  2125.57   285.64 o
   1  -5  -5   864.95   756.85   141.04 o
   1  -5  -4   581.12   662.34   114.59 o
   1  -6  -3  1117.51  1261.16   150.71 o
   2  -8  -6  3520.18  3740.14   545.92 o
   1  -6  -7   446.69   539.24   218.08 <
   0  -6  -5   935.77   954.07   213.35 o
   2 -10  -6   146.81  1055.40   877.62 <
   3  -7  -8  1652.77  1505.52   525.74 <
   2  -8  -4  1081.40   691.39   290.65 <
   1  -6  -5   645.26   681.88   181.79 o
   0  -4  -3   388.61   276.60    60.49 o
  -1  -1  -1   533.28   581.06    18.46 o
  -1  -3  -5  3120.85  2683.33   148.51 o
  -1  -2  -3   657.48   645.80    32.16 o
  -1  -3  -3   761.30   629.97    49.87 o
  -2  -2  -2   663.42   754.71    59.17 o
  -1  -2  -2   383.52   423.73    30.94 o
  -2  -4  -6  4961.51  3135.44   313.36 o
  -1  -4  -5  1133.33   718.38    83.11 o
  -3  -5  -5  3974.23  3317.14   587.60 o
  -3  -4  -2   832.92   488.71   161.01 o
  -2  -6  -6  2443.55  1649.58   359.37 o
  -2  -3  -2   277.35   193.06    50.94 o
  -1  -3  -4   221.35   165.33    52.81 o
  -3  -4  -1   350.29   162.18    89.89 <
  -4  -6  -6  2033.41  4066.79  1434.38 <
  -3  -7 -10    54.87  3324.23  1926.57 <
  -3  -5   5  3974.23  3989.67   195.29 o
  -3  -5   3  2581.28  2676.82   207.71 o
  -4  -4   6  3645.59  3830.40   259.74 o
  -1  -2   1   664.42   661.60    52.40 o
  -3  -3   4   515.42   580.35    78.05 o
  -2  -3   5   636.86   976.09    96.72 o
  -3  -5   7  1883.72  1717.86   183.79 o
  -3  -4   2   832.93   837.30    88.20 o
  -4  -5   5  1345.93  1429.81   294.65 o
  -2  -4   5   828.76   866.58    81.54 o
  -1  -2   2   383.52   424.73    55.34 o
  -2  -3   2   277.35   316.39    52.94 o
  -3  -3   6   454.99   356.12    95.01 o
  -4  -6   6  2033.40  2250.72   439.18 o
  -3  -5   2   797.62   829.90   122.79 o
  -3  -4   4   466.83   395.84   137.19 <
  -3  -6   8   583.99   709.47   208.82 o
  -3  -4   3   541.55   647.72    95.68 o
  -2  -3   4   275.85   215.51    54.19 o
  -2  -2   3   109.55    93.73    26.42 o
  -5  -7   3  2049.57  2110.73   644.23 o
  -5  -8   8   179.53   986.33   744.46 <
  -4  -6   2   230.93   595.05   240.03 <
  -2  -3   1   155.53   210.78    49.71 o
  -5  -7   5  1946.83  3389.71   753.69 o
  -3  -5   4   440.13   398.83   161.04 <
  -4  -5   9   748.24   319.45   198.71 <
  -4  -7   7   982.73   809.40   371.05 <
   0  -4   0 10004.90  9321.01   176.51 o
   0  -6   0  7129.33  7484.52   232.91 o
   0  -2   0  5044.27  4011.21   151.44 o
  -1  -5   2  1174.22  1275.60   125.02 o
  -1  -6   3  1117.51  1205.03   179.55 o
  -1  -7   1  1712.14  2220.47   239.35 o
  -1  -7   5  1727.42  1847.28   236.68 o
  -2  -8   4  1081.40  1502.66   286.43 o
  -1  -7   4   821.92   674.32   177.72 o
   0  -4   3   388.61   368.74    92.50 o
   0  -6   2   499.89   587.14   148.20 o
   0 -10   6  2691.21  1819.09   526.06 o
   0 -10   0  3454.59  3149.78   561.34 o
  -1  -4   2    65.96    69.80    54.08 <
   0 -10   2  1834.23  1191.78   477.47 <
   0 -14   5   125.10  3218.30  2063.03 <
   0  -4   1   176.96   226.43    68.75 o
  -2  -4   0  5461.09  5020.19   137.26 o
  -1  -3  -1  1812.31  2051.87    79.14 o
  -1  -4  -1  1579.30  1706.20    77.87 o
  -3  -5  -1  3654.36  3687.15   222.70 o
  -1  -4  -3  1215.13  1101.84    72.70 o
  -2  -6   0  2549.30  2588.89   212.73 o
  -2  -8   0  4312.19  4204.17   454.69 o
  -1  -3  -2   724.27   813.93    69.04 o
  -1  -6  -3  1117.51  1118.94   217.99 o
  -1  -7  -1  1712.14  1779.05   283.89 o
  -2  -7   0   728.74   749.33   239.08 o
  -1  -7  -2  1076.70   816.70   217.24 o
  -2  -8  -6  3520.18  2377.27   751.08 o
  -1  -6  -1  1043.27   669.14   134.33 o
  -1  -7  -4   821.92   659.81   214.49 o
  -3  -7  -2  1087.45   655.36   369.19 <
  -1  -9  -2   950.53  1096.71   381.71 <
   0   2   6  5096.80  5285.53    76.53 o
  -1   3   5  3120.85  3340.65    80.70 o
   0   4  12  4540.74  5240.87   175.41 o
   0   2   4  2961.62  2908.61    67.80 o
  -1   3  11  3766.07  3595.51   120.07 o
  -2   4  12  3643.99  4011.84   192.85 o
   0   4   9  2072.52  2431.43   120.02 o
   0   6  12  3764.85  3466.67   248.19 o
  -1   5  11  1775.23  1957.13   202.49 o
  -1   3   8   847.00   986.57    69.75 o
  -1   3   7   825.28   976.28    72.23 o
   0   4  15  1924.82  2104.39   182.71 o
   0   4   7   510.14   791.17    64.70 o
  -2   6  12  2108.27  2556.74   225.67 o
  -2   4  11   919.31  1179.28    97.54 o
   0   2   5   437.54   486.73    40.75 o
  -2   4  13  1209.06  1124.25   126.27 o
  -2   5  13   950.01  1282.88   210.52 o
  -1   4   7   712.22   914.04    79.70 o
  -1   2   5   439.79   463.68    44.62 o
  -1   5  17  2227.10  2431.46   325.78 o
   0   2   7   321.81   292.86    33.38 o
   0   6  13  1739.85  1581.54   197.69 o
  -1   2   7   312.00   347.77    37.45 o
   0   4   8   388.83   420.05    69.88 o
   0   6  11  1038.69  1148.57   173.68 o
  -1   2   6   286.13   276.87    39.39 o
  -2   4  14   731.11   767.39   168.39 o
  -2   6  15  1354.01  1051.88   229.76 o
   0   4  11   515.81   511.48    83.42 o
   0   4  14   527.95   651.96   156.49 o
  -1   5  13   514.34   535.54   167.57 o
  -1   4  10   240.52   195.94    74.00 <
   0   6  18  1914.59  1225.68   385.67 o
  -1   5  14   505.69   723.94   152.41 o
  -1   3   9   115.42   193.18    55.08 o
  -1   7  12   772.00   419.08   154.28 <
   0   4  13   185.11   239.60    91.55 <
  -1   7  13   846.15   257.27   230.11 <
  -2   6  18  1581.24  1705.46   397.64 o
  -3   5  17  1398.24  1123.27   256.10 o
  -3   7  14  1009.67  1981.25   338.05 o
  -1   7  18   553.54   383.56   351.16 <
  -1   4   8    10.10   144.22    61.75 <
   0   6  19  1467.45  1278.74   353.34 o
   0   8  18  1709.40  1835.16   544.85 o
  -1   8  14   568.46  1110.50   279.60 o
   2   4   6  4961.51  5046.05   110.09 o
   1   1   5  1900.77  1911.19    34.80 o
   1   3  11  3766.07  3723.28   196.24 o
   1   2   8  1195.06  1467.22    63.20 o
   1   2   3   657.48   522.24    23.72 o
   2   4  12  3643.99  3948.76   272.25 o
   1   3   7   825.28   942.98    99.76 o
   1   3   8   847.00  1104.21    90.57 o
   1   5  11  1775.24  1721.96   142.24 o
   1   4   7   712.21  1039.06    86.21 o
   1   2   5   439.79   415.04    36.07 o
   2   2   9   588.57   636.99    76.94 o
   1   2   7   312.00   359.40    42.33 o
   2   4  11   919.31  1122.72   166.75 o
   1   2   6   286.13   265.86    29.12 o
   2   3  11   976.30   987.20   120.76 o
   1   5  17  2227.11  1784.78   353.79 o
   2   4   7   419.25   409.38   111.21 o
   2   6  12  2108.27  2241.12   333.75 o
   2   4  13  1209.06  1591.29   229.75 o
   3   5  11  2690.27  2847.30   335.24 o
   3   3  17  2983.69  3059.99   376.04 o
   2   3   9   289.54   343.29    86.67 o
   1   2   9   213.68   172.32    55.81 o
   2   4  14   731.11   997.28   233.30 o
   2   6  15  1354.02  1610.96   383.04 o
   4   6  12  1424.77  1556.35   549.30 <
   1   5  14   505.69   881.41   184.27 o
   1   4   9   294.32   162.49   104.05 <
   2   4  18  2123.97  2077.31   365.14 o
   1   3   9   115.42   180.47    56.89 o
   1   4  10   240.52   189.56    91.57 <
   2   2  10   188.22   167.61    62.53 <
   1   5  12   437.55   600.36   162.43 o
   3   5  12   506.90   571.41   292.30 <
   3   5  17  1398.25   822.27   745.77 <
   1   6  11    47.49   320.04   155.12 <
   2   6  18  1581.23  2083.76   755.78 <
   1   2   4     5.98    19.96    15.06 <
   2   8  19   578.09  1008.54   833.04 <
   3   7  17  1126.67  1326.81   842.72 <
   2   8  18  1003.63  1808.94   658.48 <
   1   0   4   845.07   756.03    13.67 o
   1   1   1   533.28   604.58    12.95 o
   2   2   2   663.42   714.77    47.90 o
   2   1   4   499.74   159.11    37.70 o
   2   1   7   529.74   460.37    52.03 o
   2   1   6   505.81   428.73    36.58 o
   2   0   6  4611.78  3615.78   164.25 o
   3   1  11  3648.74  3719.92   325.69 o
   3   2  10  1328.90   692.13   152.30 o
   4   4   6  3645.60  3096.42   560.76 o
   2   1   8   237.63   184.58    49.72 o
   2   3   4   275.85   198.61    27.13 o
   4   2  12  2408.22  3266.29   810.54 o
   3   2   4  1331.74  1175.81   206.14 o
   3   3   6   454.99   567.30   116.40 o
   4   3  13  2470.65  2266.30   531.80 o
   2   2   3   109.55    58.00    30.88 <
   4   3   7  2029.77  1264.26   485.36 <
   1   1   2    41.02    47.12     8.67 o
   3   4   3   541.55   217.71   137.10 <
   3   2   8   371.42   225.98   129.19 <
   5   2  17    22.66  1567.30  1223.57 <
   4   4   8   608.83   668.84   380.74 <
   4   5   5  1345.93  1653.66   534.15 o
   4   5   9   748.24   468.15   334.45 <
   4   2  14  1279.47  1778.54   736.35 <
   3   1  12   367.17   556.94   306.15 <
  -2   0   0  4649.49  4509.03    45.64 o
  -4  -1   2  1617.60  1272.74    66.09 o
  -3   1  -3  1818.97  1956.82    75.63 o
  -3  -1   1  1198.66  1131.51    63.07 o
  -2   0  -2  1352.74  1374.37    62.32 o
  -3   0  -2  1522.87  1645.14    95.15 o
  -4   1  -2  1617.60  1508.98    85.78 o
  -6   0   0  4886.38  3555.56   339.45 o
  -2  -1   1   287.54   384.13    25.26 o
  -5  -1   3  1166.66  1140.64   111.24 o
  -7  -1   3  4198.08  3100.97   436.15 o
  -3   1  -2   234.51   196.36    34.67 o
  -4  -1   1   508.00   420.47    88.54 o
  -3  -1   2   234.51   178.98    24.49 o
  -5   0  -2  1832.45  1121.57   249.57 o
  -4  -1   0  1282.66   619.76   144.38 o
  -4   1  -4  1409.97   961.19   244.26 o
  -5   2  -4  1300.80  1593.88   275.89 o
  -4   2  -6  3899.03  4929.13   629.43 o
  -5   1  -3  1166.66  1172.45   226.12 o
  -7   1  -3  4198.09  2041.59   664.44 o
  -6   0  -2  1313.72  1370.89   486.72 <
  -9   1  -3  3467.48  2825.21  1873.18 <
  -9  -1   3  3467.49  2061.53  1083.33 <
  -6   1  -2   925.67  1614.00   305.17 o
  -6  -1   0  1399.80   965.52   593.32 <
 -10   0   0  2289.54  4248.48  2157.01 <
  -8  -1   3    22.14   809.07   472.49 <
  -5   3  -8   845.94  2214.14   988.83 <
  -5  -2   2  1540.07  1874.21   455.46 o
  -4   2   0  4551.73  5177.54   117.59 o
  -3   0   2  1522.87  1630.40    38.43 o
  -3   1   3  1818.97  1985.34    52.27 o
  -3   1   1  1198.66  1385.18    49.36 o
  -4   1   2  1617.60  1877.13    77.91 o
  -4   1   0  1282.66  1313.91    53.45 o
  -4   1   4  1409.97  1488.50    56.50 o
  -2   1   0   866.31  1094.71    45.68 o
  -7   1   3  4198.09  2746.74   337.33 o
  -5   1   3  1166.66  1328.11    98.03 o
  -5   2   4  1300.79  1340.48   105.01 o
  -5   2   2  1540.07  1662.45   121.73 o
  -4   1   1   508.00   703.65    64.24 o
  -6   2   6  1063.18  1059.14   145.42 o
  -5   1   2     5.64   501.86    92.99 o
  -7   2   8  2193.31  1855.04   283.91 o
  -6   1   4   694.49   867.82   164.81 o
  -6   1   2   925.67   822.29   147.48 o
  -2   1   1   287.54   357.70    36.15 o
  -3   1   2   234.51   256.68    37.48 o
  -6   2   0  1259.36  1115.83   140.00 o
  -7   3   3  1116.05  1107.87   245.94 o
  -8   2   8  2372.94  1987.98   393.82 o
  -7   2   2  1509.38  1565.14   264.50 o
  -4   0   2   254.26   209.98    47.50 o
  -5   3   2   407.51   361.70   101.46 o
  -7   0   4  1764.31  1996.30   279.10 o
  -5   1   4   367.59   552.90   117.29 o
  -8   2   6  1796.06  1795.97   316.94 o
  -8   2   0  2779.92  2672.11   507.34 o
  -6   3   4   574.85   669.40   114.27 o
  -8   2   2  2450.79  2065.45   407.13 o
  -8   2   4  1544.02  1352.02   365.82 o
  -6   1   1   487.65   579.12   156.74 o
  -9   1   3  3467.48  2981.11   842.59 o
  -6   1   6   790.27   699.49   142.99 o
  -5   1   5   379.36   286.65    73.17 o
  -9   3   3  2813.33  2061.14   658.75 o
  -9   4  -1   975.81   902.90   667.47 <
  -6   2   5   232.70   250.92   119.06 <
  -7   4   2   792.78   641.56   257.45 <
  -8   4   5   877.22   981.41   305.28 o
  -7   1   5   741.89   463.99   259.32 <
  -7   3   1   102.74   491.76   214.63 <
  -9   2   1   341.89   959.82   508.34 <
  -4   2   6  3899.03  4409.99   144.71 o
  -4   4   6  3645.60  4136.63   159.04 o
  -5   3   5  3211.92  3296.96   127.22 o
  -4   3   7  2029.77  2196.88   114.25 o
  -3   2   4  1331.74  1521.11    67.61 o
  -5   3   9  2245.81  2662.46   163.42 o
  -5   3  11  2581.96  2698.31   158.16 o
  -2   1   2   633.07   655.25    40.83 o
  -6   3  11  1550.07  1473.31   202.85 o
  -4   3   6   654.26   661.27    82.04 o
  -6   5   7  1545.67  1557.99   226.24 o
  -3   3   4   515.42   716.81    80.41 o
  -5   3   7   846.82   962.45   127.54 o
  -6   4   6  1408.68  1572.40   185.30 o
  -5   3   8   845.95   871.77   125.67 o
  -7   5   5  1490.80  1789.03   253.26 o
  -3   3   6   454.99   512.97    81.52 o
  -3   2   6   243.38   251.48    54.62 o
  -5   4   8  1033.75  1127.61   205.19 o
  -4   3   9   396.07   366.94    97.32 o
  -7   5   9  2152.80  1841.65   350.02 o
  -6   5  13  1866.86  2549.20   335.26 o
  -4   4   8   608.83   683.22   117.88 o
  -4   2   4   153.96   139.53    49.02 <
  -7   3   9  1136.85   772.02   243.38 o
  -4   3   4   145.74   207.77    57.69 o
  -6   3   9   586.58   740.50   176.54 o
  -3   2   5   170.87   329.29    55.26 o
  -5   4  10   623.23   618.70   132.15 o
  -4   2   5   141.01   172.70    53.17 o
  -7   5  11   959.72  1302.31   361.14 o
  -6   2   8   538.73   607.50   109.36 o
  -8   4  11  1091.41  1297.57   490.60 <
  -5   5   8   401.72   512.04   124.61 o
  -6   4  12   699.25   302.53   210.75 <
  -2   2   3   109.55   170.34    36.88 o
  -7   5   7   532.25   601.48   236.67 <
  -8   6  11     8.16   467.60   436.35 <
  -7   5   6    65.31   363.35   194.29 <
  -6   6   8   938.05  1276.67   266.59 o
  -7   5  15   666.41   348.03   320.51 <
  -6   6  12   722.47   782.39   346.80 <
  -3   1   4    73.11   102.58    24.51 o
  -3   2   3   105.79   101.17    37.37 <
  -4   3   3    77.24   168.03    43.70 o
  -6   4  14  1004.21   629.13   234.65 <
  -3   3   5   172.71   197.70    43.17 o
 -10   6  11   830.75  1813.44   908.23 <
   0   0  12  7906.56  7751.17   117.18 o
   1   1  11  3777.09  3824.89    74.42 o
   0   0   8  1949.69  1986.16    44.93 o
   1   3  17  3244.95  3222.09   249.28 o
   1   1  17  4305.00  4359.66   263.61 o
   0   2  18  3337.93  3659.45   297.73 o
   0   2  13   764.17  1068.38    93.66 o
   1   2  14  1079.47  1263.68   121.54 o
   0   2  14   827.78   884.82    84.56 o
   0   0  14  1238.79  1127.25   109.44 o
   0   0   4   195.09   176.30    17.59 o
   1   2  12   428.83   421.56    72.40 o
   1   1   7   153.30   170.83    19.23 o
   0   0  10   228.25   191.10    26.76 o
   2   2  14  1049.06   775.91   119.89 o
   0   2  20  1509.74  1849.17   289.97 o
   0   0  18  2009.47  1627.45   251.94 o
   2   2  18  1598.30  1481.35   361.10 o
  -1   1  23  2982.11  2525.47   610.34 o
   2   2  15   555.28   608.04   163.88 o
   0   0  16   812.51   796.69   180.52 o
   1   1  10   151.65   191.39    48.60 o
  -1   1  13   248.44   111.18    46.36 <
   0   2  11   568.37    47.99    35.15 <
   1   1   8     0.18    31.62    18.45 <
   2   2  20   611.94   324.65   317.87 <
  -1  -1   5  1900.77  1803.00    31.85 o
  -2  -2  12  5379.56  4527.09   222.59 o
  -1  -1   3   208.24   149.88    13.21 o
  -1  -1   4   150.66   130.13    12.45 o
   0  -2  12  4694.91  3393.39   263.15 o
  -2  -2   8  1198.34  1222.78   106.74 o
  -1  -2   8  1195.06  1155.74   125.19 o
   0  -2  10  1827.15   646.15   201.31 o
  -2  -2   9   588.58   271.29    83.27 o
  -3  -2  10  1328.90  1095.91   136.52 o
  -1  -3  11  3766.07  3167.38   520.55 o
  -1  -1   6   145.78    84.81    16.96 o
   0  -2  18  3337.93  3028.61  1053.00 <
  -3  -3  11  1595.05  1307.78   323.27 o
  -1  -2  12   428.83   512.58   157.80 o
  -4  -3  13  2470.64  2049.42   452.24 o
  -2  -2  14  1049.06   623.20   212.13 <
  -2  -3  11   976.30  1317.88   488.89 <
   0  -2  20  1509.74  1097.87   711.82 <
  -4   0   6  5979.82  6121.84   109.05 o
  -2   0   4  2791.33  2720.84    59.50 o
  -2   0   2  1352.74  1308.24    34.66 o
  -6   0   6  3532.49  3491.69   167.59 o
  -5   0   8  1940.64  1857.77   131.07 o
  -6   0   8  1958.11  2171.22   184.81 o
  -4   0   8   934.99  1287.86    93.07 o
  -3   0   4   431.85   434.38    36.77 o
  -7   1   9  2529.53  2561.62   282.73 o
  -5  -1  11  1603.36  1721.58   214.02 o
  -3  -1   7   354.17   269.25    30.17 o
  -4  -1   8   558.97   550.91    78.06 o
  -7   0  10  1742.74  1484.26   220.71 o
  -7  -1   9  2529.54  2364.03   403.31 o
  -5   0  10   654.57   597.03   124.84 o
  -6   0  12  1239.10  1941.10   288.94 o
  -5  -1  12  1022.79  1144.30   191.16 o
  -7   0  12   872.65  1425.99   368.18 o
  -5  -1  10   764.92   733.24   142.50 o
  -4  -1   7   354.86   555.14    83.67 o
  -5  -1   8   402.73   498.83   119.43 o
  -6  -1   7  1038.24   813.46   131.56 o
  -6   0  14  1843.07  1403.84   273.22 o
  -5  -1   9   734.41   607.69   174.92 o
  -6   1   8   330.01   315.00   102.49 o
  -8   0  20  1787.83  1896.16   874.98 <
  -7   1  11  1222.02  1369.78   239.11 o
  -4  -1   9   175.81   167.61    68.55 <
  -6  -1  13  1381.48   945.54   278.61 o
  -7   0  16   978.60   973.63   558.40 <
  -6  -1  11   172.18   276.77   181.50 <
  -2   2  12  5379.56  6065.16   163.77 o
  -3   1  11  3648.74  3893.59   133.62 o
  -1   1   5  1900.78  1935.91    78.50 o
  -4   2  12  2408.22  2470.18   137.68 o
  -3   2  10  1328.90  1619.79   102.29 o
  -4   3  13  2470.65  2146.97   168.39 o
  -3   3  17  2983.68  3167.35   231.26 o
  -2   1   6   505.81   592.02    56.16 o
  -2   1   7   529.74   630.64    53.13 o
  -2   2   9   588.58   661.88    75.96 o
  -4   2  14  1279.47  1558.26   205.37 o
  -3   1  10   548.36   535.41    79.78 o
  -2   2  14  1049.06  1018.56   118.01 o
  -2   1   8   237.63   364.64    52.96 o
  -3   1  12   367.17   399.02    82.22 o
  -3   3  12   832.99   727.44   117.82 o
  -3   2  12   440.52   347.11    97.83 o
  -1   1   6   145.78   140.13    29.62 o
  -4   2  18  1056.41   935.34   248.17 o
  -1   1   4   150.66   150.41    38.59 o
  -3   2  16   775.12   542.90   126.76 o
  -1   1   7   153.30   171.81    39.36 o
  -3   3  19   650.34   884.67   215.98 o
  -5   5  23  1455.67  2746.63   834.17 o
  -4   3  19  1637.45  1121.79   555.04 <
  -5   4  16   353.34   340.05   200.56 <
  -2   2  10   188.22   207.65    52.86 o
  -2   0  12  4055.92  4608.69   134.84 o
  -1   0  10  1604.02  1602.02    64.75 o
  -2   0  10  1725.24  1902.29    83.45 o
  -1   0   6   673.75   827.11    40.05 o
  -1   0  12  1131.59  1161.19    80.19 o
  -1   0   4   845.07   713.58    39.91 o
  -3   0  14  1988.46  2072.86   184.66 o
  -4   0  14  1320.44  1521.12   154.04 o
  -3  -1  17  3335.97  3200.68   349.84 o
  -2   0  18  2707.00  3007.48   360.78 o
  -1   0   8   238.67   217.98    37.78 o
  -2   0  14  1042.90  1243.28   170.65 o
  -2   0  20  1740.31  1566.02   292.61 o
  -3  -1  14   773.85   505.49   166.24 o
  -2  -1  13   619.45   593.31   124.39 o
  -2   0   8     0.02    44.80    25.60 <
  -4   0  20  1054.88   383.62   323.33 <
  -4  -1  17  1143.79   770.39   282.30 <
  -5   0  20   950.40   810.43   365.84 <
   2   0  -6  4611.78  5725.21   123.78 o
   3   1 -11  3648.74  3973.69   174.60 o
   3   0  -8  2411.91  2680.51   129.04 o
   4   0 -12  2703.47  3111.42   246.55 o
   4   2 -12  2408.22  2830.27   176.60 o
   3   1  -8   936.05  1223.45   110.36 o
   1   0  -4   845.07   951.97    66.81 o
   2   1  -7   529.74   577.72    54.47 o
   2   1  -6   505.81   300.61    54.13 o
   4   1 -11  1139.60  1251.39   171.38 o
   3   1 -10   548.36   680.44   137.44 o
   4   0 -14  1320.44  1646.40   173.94 o
   3   1  -9   549.18   716.79   101.65 o
   5   1 -17  2404.33  2294.32   355.38 o
   3   1  -7   354.17   474.83    52.64 o
   5  -1 -17  2404.34  1320.15   278.06 o
   6   0 -12  1239.10  1002.16   173.06 o
   4   1 -17  1143.79  1171.74   352.51 o
   6   0 -14  1843.07  1702.85   298.30 o
   2   1  -8   237.63   274.95    56.13 o
   3   1 -14   773.85   361.45   180.72 <
   5   1 -12  1022.79  1370.52   169.82 o
   5   1 -10   764.92   987.17   134.85 o
   6   1 -13  1381.48  1189.48   220.39 o
   6   2 -14  1288.83   981.63   311.63 o
   5   1 -14   501.30   786.09   245.95 o
   7   1 -15   923.82  1029.98   329.82 o
   9   1 -26     0.98  4186.88  1903.17 <
   8   2 -26   388.63  1960.16  1355.80 <
   8   3 -19   604.80  1894.85   886.30 <
   2   1  -5   123.31   185.73    35.38 o
   2   2  -6 11955.90 18110.40   194.63 o
   2   2 -12  5379.56  5112.84   237.88 o
   1   1  -5  1900.77  2045.69    73.10 o
   1   3 -11  3766.07  3941.11   215.97 o
   1   2  -8  1195.06  1269.84    80.41 o
   2   2  -8  1198.34  1032.75    89.46 o
   1   2  -5   439.79   528.74    35.91 o
   2   4 -12  3644.00  4477.97   383.87 o
   4   3 -13  2470.64  3154.56   364.91 o
   2   3 -11   976.30  1208.50   140.16 o
   3   3 -11  1595.05  1865.37   216.92 o
   1   2  -6   286.13   288.70    38.42 o
   3   3 -17  2983.68  3701.81   511.45 o
   1   1  -3   208.24   193.47    32.77 o
   4   4 -12  2003.69  2217.30   313.20 o
   2   2  -9   588.58   428.41   104.50 o
   1   1  -7   153.30   163.62    37.92 o
   2   2 -14  1049.06  1103.73   138.10 o
   4   5 -11  2095.88  2962.25   492.84 o
   3   3 -12   832.99   979.57   176.92 o
   2   4 -11   919.31  1049.23   221.87 o
   1   2  -7   312.00   336.90    60.22 o
   1   1  -6   145.78   178.90    41.60 o
   2   4 -18  2123.96  1735.44   695.32 <
   3   4 -23    86.59  1399.48  1086.24 <
   4   3 -15   356.55   757.38   299.95 <
   3   5 -11  2690.27  2437.89   552.65 o
   1   1  -4   150.66   159.03    33.48 o
   1   2 -10   219.84   132.67    68.41 <
   4   4 -14   819.50  1042.81   333.27 o
   3   3 -23  2523.32  2465.27   826.60 <
   3   4  -9   228.93   199.41   149.69 <
   4   3 -19  1637.45  1625.33   464.68 o
   5   5 -17  1489.86  1896.35  1007.52 <
   3   3 -19   650.35   545.53   416.53 <
   2   2  -7   147.12   193.93    51.34 o
   2   3 -17   799.31   608.91   335.29 <
   1   2  -9   213.68    77.75    67.90 <
   0   2  -6  5096.81  5009.27    75.13 o
   0   2  -4  2961.62  3501.97    65.03 o
   1   3  -5  3120.85  3267.58    97.13 o
   1   2  -1   664.42   704.26    32.22 o
   2   4  -6  4961.50  5500.48   219.02 o
   1   2  -3   657.48   703.77    35.48 o
  -1   1  -5  1900.77  1723.73    67.62 o
   1   2  -2   383.52   522.17    30.14 o
   0   2  -5   437.54   357.95    47.21 o
   0   4  -6  8128.62  7201.22   686.10 o
   1   3  -3   761.31   960.84   102.15 o
   0   2  -7   321.81   175.21    52.87 o
   2   4  -5   828.76   959.36   175.18 o
   0   4 -12  4540.75  4462.86   674.70 o
  -1   3 -11  3766.07  2983.67   690.93 o
   1   3  -2   724.27   709.46   152.36 o
   0   6 -18  1914.59  3206.27  2485.89 <
  -2   2 -12  5379.56  3648.41   708.52 o
  -1   2  -8  1195.06   545.37   164.85 o
   0   4 -15  1924.81  1131.69   509.88 <
   1   4  -7   712.21   663.67   219.67 o
   2   6  -6  2443.55  1916.74  1000.33 <
   1   3  -4   221.35   196.33    60.09 o
   0   6 -19  1467.45  3913.93  2502.78 <
   2  -4   0  5461.09  5774.96   187.54 o
   1  -3  -1  1812.31  1855.24    63.87 o
   0  -2   0  5044.27  4677.00    74.78 o
   1  -3   1  1812.31  2003.79   120.59 o
   1  -2   1   664.42   815.38    39.03 o
   1  -1   1   533.28   607.19    23.25 o
   2  -2   2   663.42   515.81    38.96 o
   1  -4  -1  1579.30  1365.34   123.60 o
   3  -5   1  3654.35  3019.14   289.86 o
   0  -4   0 10004.90  7284.29   620.28 o
   4  -2   6  3899.03  3484.64   666.43 o
   1  -5  -2  1174.22  1373.16   247.26 o
   3  -1   5  2651.71  2228.18   308.61 o
   3  -4   2   832.93   556.10   186.06 <
   3  -5   3  2581.28  2802.38   724.18 o
   2  -2   0 15687.90 15295.30   147.42 o
   4  -4   0  4485.30  4705.20   251.75 o
   1  -2  -1   664.42   726.59    39.10 o
   3  -5  -3  2581.28  2008.94   178.13 o
   2  -2  -2   663.42   807.90    73.59 o
   4  -3   0  1058.94  1139.70   131.08 o
   5  -4  -2  1102.36  1392.91   290.84 o
   7  -5  -3  3974.15  4068.20   619.75 o
   3  -5  -2   797.62   692.77   166.45 o
   4  -6  -6  2033.40  1750.97   400.99 o
   1  -1  -1   533.28   543.82    71.96 o
   5  -4  -4   933.13   766.02   308.48 <
   2  -3  -2   277.35   430.02    83.62 o
   3  -2  -1   204.41   234.30    58.19 o
   4  -5  -5  1345.93  1402.81   272.77 o
   4  -3  -1   667.20   884.50    99.26 o
   7  -5  -5  1490.80  1606.81   578.49 <
   5  -7  -3  2049.57  1846.50   706.76 <
   7  -5  -1  1320.48  1407.06   584.29 <
   4  -4   1   174.57   240.30   143.97 <
   2  -2  -1    70.33    54.99    38.39 <
   3  -5  -4   440.13   343.65   146.17 <
   4  -3  -2   268.17   191.37    65.86 <
   5  -7  -9   960.85  1106.95   587.16 <
   7  -8  -8   682.46  1404.13  1102.69 <
   4  -2  -6  3899.03  4235.07   172.35 o
   5  -3  -5  3211.92  4119.46   217.79 o
   3  -2  -4  1331.74  1584.49    87.17 o
   4  -3  -7  2029.77  2029.40   115.44 o
   5  -3 -11  2581.96  2893.37   257.40 o
   5  -3  -9  2245.80  1840.98   218.60 o
   2  -1  -2   633.07   748.18    59.26 o
   5  -3  -7   846.82  1009.96   242.73 o
   2  -1  -4   499.75   515.18    65.82 o
   6  -3  -5   997.22   975.01   181.90 o
   5  -3  -8   845.95   176.13   145.38 <
   6  -3 -11  1550.07   815.20   341.28 <
   5  -4  -8  1033.75   962.79   203.79 o
   3  -3  -6   454.99   494.76   110.29 o
   7  -3  -9  1136.85   837.26   351.03 <
   6  -5 -13  1866.86  1292.54   393.43 o
   4  -3  -6   654.26   602.99   121.85 o
   5  -5  -8   401.72   537.90   147.17 o
   6  -2  -8   538.73   738.88   156.10 o
   6  -4  -6  1408.68  1441.25   225.05 o
   4  -4  -8   608.83   487.45   134.45 o
   3  -2  -5   170.87   231.49    68.15 o
   4  -3  -9   396.07   492.58   112.23 o
   3  -2  -6   243.38    71.95    56.83 <
   5  -3 -10   217.21   202.79   132.77 <
   6  -4  -8   832.89   706.53   233.09 o
   8  -5 -11   358.14   604.01   444.46 <
   3  -1  -4    73.11    56.18    30.69 <
   2  -1  -3     3.65    83.90    37.81 <
   0   0  -6 18976.40 15041.70   139.72 o
   0   0 -12  7906.56  8555.79   154.69 o
   1   1 -11  3777.08  3924.87    96.93 o
   0   0  -8  1949.69  2098.88    45.64 o
   1  -1 -17  4305.01  4542.45   296.50 o
   1   0 -12  1131.59  1249.14    92.76 o
   1   1 -17  4305.00  4257.88   339.96 o
   0   0 -14  1238.79  1080.10   169.29 o
   0   0  -4   195.09   166.33    20.07 o
   1   0 -16  1023.02  1147.41   207.58 o
   0   2 -18  3337.93  2695.25   460.37 o
   0   0 -16   812.51   806.67   183.01 o
   0   0 -18  2009.47  1419.79   311.88 o
   1   1 -12   265.12   209.94    74.65 <
   1  -1 -23  2982.11  1976.31   634.56 o
   0   0 -10   228.25   208.43    59.63 o
   2  -1 -26    32.18   970.76   727.94 <
   0   2 -20  1509.74  2003.34   494.36 o
  -2  -2 -12  5379.57  2607.69   310.70 o
  -1  -3  -7   825.28   452.64    94.36 o
  -1  -3  -8   847.00   563.59    92.29 o
  -1  -2  -7   312.00   223.36    50.27 o
  -1  -1  -6   145.78   134.71    29.01 o
  -1  -5 -13   514.34   667.54   411.19 <
   2  -4  -6  4961.50  5253.82   123.37 o
   1  -3  -5  3120.85  3357.37    96.41 o
   1  -3  -3   761.30   940.47    51.67 o
   1  -2  -3   657.48   682.10    44.73 o
   1  -3  -7   825.28   616.43    66.23 o
   1  -4  -5  1133.33  1085.53   100.91 o
   2  -4  -5   828.76  1025.66    99.34 o
   3  -5  -7  1883.72  1870.82   179.07 o
   1  -5  -8  1103.85  1185.62   200.28 o
   2  -5  -7   817.87   847.82   144.24 o
   1  -5 -11  1775.23  1382.38   198.89 o
   2  -4  -7   419.25   547.92    98.58 o
   2  -6  -6  2443.55  2054.77   286.71 o
   1  -4  -7   712.22   811.06   118.91 o
   2  -5 -13   950.01   821.46   224.03 o
   2  -6  -9  1442.97  1195.84   314.91 o
   1  -3  -4   221.35   213.85    37.89 o
   3  -5  -9   857.42   651.74   166.57 o
   3  -7  -8  1652.77  1551.55   374.92 o
   2  -6  -8    53.46   244.39   185.36 <
   2  -6 -15  1354.01  1006.32   441.20 <
   3  -6 -12     0.06   241.78   204.50 <
   4  -8 -18   764.67  1062.32   892.43 <
   2  -4  -9    25.54    66.28    65.24 <
   2  -2 -12  5379.56  6275.61   182.58 o
   1  -1  -5  1900.78  1439.43    83.83 o
   2  -2  -8  1198.34   973.65   101.07 o
   4  -3 -13  2470.65  2185.59   210.63 o
   3  -2 -10  1328.90  1251.84   145.75 o
   3  -3 -17  2983.68  2560.78   316.84 o
   2  -2 -14  1049.06  1181.14   153.36 o
   2  -3 -11   976.31   163.42    81.19 <
   2  -2  -9   588.58   611.31    92.40 o
   2  -1  -7   529.74   491.23    64.07 o
   4  -2 -14  1279.47  1311.94   204.01 o
   4  -2 -20  1285.91  1305.84   344.62 o
   3  -2 -12   440.52   398.21   109.69 o
   3  -2 -16   775.12   326.51   166.63 <
   3  -1 -13   164.32   111.46    90.21 <
   1  -1  -7   153.30    96.76    34.86 <
   2  -2 -15   555.28   413.88   130.18 o
   3  -2 -18   260.03   346.57   211.36 <
   3  -3 -23  2523.31  3028.37   729.59 o
   4  -2 -18  1056.41   896.77   298.58 o
   1  -1  -4   150.66   155.46    44.95 o
   4  -3 -19  1637.45  1672.91   443.55 o
   2  -1 -10    88.77   132.72    65.84 <
   2  -2 -18  1598.31   641.75   248.70 <
   3  -2 -20   280.98   419.53   291.08 <
   5  -3 -17  1526.15   670.33   337.77 <
   3  -2 -11    48.91   124.33    90.66 <
   3  -4 -17    69.76   380.06   213.85 <
   1  -1  -6   145.78    84.48    32.33 <
   0  -2  -6  5096.80  5192.48   108.83 o
   0  -2 -12  4694.90  5254.54   224.57 o
   1  -3 -11  3766.07  3340.38   142.60 o
   0  -2 -10  1827.15  1670.51    90.95 o
   1  -3 -17  3244.93  3199.30   422.55 o
   1  -2 -14  1079.48   882.66   139.23 o
   0  -2 -18  3337.93  3278.45   397.07 o
   0  -2  -7   321.81   255.07    50.91 o
   0  -2 -14   827.78   655.14   152.50 o
   0  -2 -11   568.37   509.11    93.93 o
   0  -4 -15  1924.82  1697.37   419.28 o
   0  -4 -18  2027.22  1189.65   482.29 <
   1  -2 -12   428.84   239.18    92.35 <
   1  -3 -23  2030.78  1186.18   647.53 <
   0  -2 -13   764.17   711.22   174.82 o
   2  -6 -21   420.72   740.03   693.42 <
   4   0   0  7793.52  7609.42   108.32 o
   6   0   0  4886.38  5262.79   151.86 o
   2   0   0  4649.49  3642.76    86.69 o
   5   0   2  1832.45  1839.57    72.73 o
   4   1   2  1617.60  1762.97    68.48 o
   3   0   2  1522.87  1714.64    62.56 o
   7  -1   3  4198.09  3751.30   233.34 o
   5   1   3  1166.67  1224.18    86.57 o
   6   0   2  1313.72  1456.37   116.92 o
   5   0   4  1260.15  1546.68    88.24 o
   7   0   4  1764.31  1531.41   150.26 o
   9  -1   3  3467.48  3754.69   393.33 o
   9   1   3  3467.48  3571.11   315.91 o
   6   1   2   925.66   958.28   124.48 o
   7   0   2   994.93  1211.45   140.98 o
   8   2   4  1544.03  1673.89   234.88 o
   6   1   4   694.49   669.74    98.00 o
  10   0   2  3111.03  3382.01   445.33 o
   6  -1   2   925.67   860.74   100.92 o
   9   0   8  1990.34  1522.53   269.10 o
   6   0   4   493.67   533.62    89.20 o
  10   0   6  1365.86  1566.05   446.49 o
  10   0   0  2289.54  1993.94   466.35 o
   4   0   2   254.26   256.11    40.58 o
   7   1   5   741.89   637.29   116.63 o
  10   0   4  2185.89  1060.25   303.32 o
  10   0   8  2561.18  2506.97   399.42 o
   6   1   1   487.65   499.27    77.32 o
   9   0   2   973.04  1034.16   303.48 o
  11  -1   3  2014.29  2211.17   764.34 <
   9   2   4   827.48   853.77   231.39 o
   7   0   6   464.24   466.31   118.83 o
   7   2   3   287.05   216.63    83.05 <
   5   1   2     5.64    38.30    35.95 <
   4  -2   0  4551.73  4521.93    88.82 o
   4  -1  -2  1617.60  1867.97    70.87 o
   3  -1  -1  1198.66  1400.78    52.34 o
   7  -1  -3  4198.09  4446.88   258.13 o
   5   0  -2  1832.45  1594.57    73.60 o
   2  -1   0   866.31   900.67    34.23 o
   4  -1  -4  1409.97  1026.04    68.74 o
   4  -1   0  1282.66  1263.45    59.96 o
   5  -1  -3  1166.66  1125.97    94.22 o
   5  -2  -2  1540.07  1685.86    96.58 o
   5  -3  -1  2375.04  2303.94   122.85 o
   6   0  -2  1313.72  1400.00   101.38 o
   6  -2   0  1259.36  1631.39   164.75 o
   2  -1  -1   287.54   297.16    21.28 o
   5  -2  -4  1300.79  1083.65   131.98 o
   6  -1  -2   925.67   968.19   123.47 o
   4  -1  -1   508.00   592.81    59.32 o
   8  -2   0  2779.92  2944.70   302.20 o
   5  -1  -2     5.64   648.62    79.32 o
   3  -1  -2   234.51   273.90    30.96 o
   9  -1  -3  3467.48  3275.27   405.58 o
   8  -2  -2  2450.79  2983.17   377.89 o
   7  -2  -2  1509.38  1435.90   258.19 o
   6  -1  -1   487.65   442.77   105.31 o
   6  -1  -4   694.49   506.82   139.33 o
   6  -1  -6   790.27   784.63   174.84 o
   5  -1  -4   367.59   401.72    59.46 o
   8  -2  -6  1796.05  2231.20   452.27 o
  10   0  -4  2185.89  2436.02   416.51 o
   7  -4  -2   792.78  1077.05   434.34 <
   7  -3  -3  1116.05   891.45   310.97 <
   7  -2  -4   498.30   749.88   224.03 o
   6  -3  -4   574.85   389.75   174.35 <
  11  -1  -3  2014.29  2074.76   677.24 o
   8  -2  -4  1544.02  1690.57   259.85 o
   4  -2  -1    47.72    48.07    35.17 <
   7  -1  -5   741.89   431.82   194.79 <
   6  -3  -2   534.60   575.17   201.37 <
   9  -1  -5   250.16   374.39   339.22 <
   9  -3  -3  2813.33  2203.38   704.31 o
   1  -1  -1   533.28   576.66    13.06 o
   3  -1  -5  2651.71  2923.68   100.63 o
   1  -2   1   664.42   298.96    22.73 o
   2  -1  -2   633.07   674.80    26.03 o
   2   0  -6  4611.78  4575.80   191.28 o
   3  -2  -2   791.51   794.14    41.55 o
   3  -2  -4  1331.74  1191.60    88.11 o
   2  -2  -2   663.42   723.13    56.77 o
   4  -2  -6  3899.03  4342.48   296.76 o
   5  -3  -5  3211.92  2053.95   261.20 o
   4  -1  -6   681.75   547.59    86.83 o
   3  -5   1  3654.35  3124.55   551.53 o
   3   0  -8  2411.91  2815.12   358.05 o
   4  -2  -4   153.96   238.02    78.56 o
   2  -2  -1    70.33    57.46    17.98 o
   5  -4  -2  1102.36  1141.44   232.67 o
   3  -3  -2   298.27   371.33   105.54 o
   5  -4  -4   933.13  1048.77   393.63 <
   6  -4  -6  1408.68   811.13   491.76 <
   5  -2  -8  1396.59   466.05   337.81 <
   5  -3  -9  2245.81  2515.93  1195.42 <
   0   2   6  5096.80  5289.35    70.13 o
   0   2   4  2961.62  3496.84    56.94 o
   0   2   2  1548.68  1804.44    36.19 o
   0   4   6  8128.61  8396.09   225.95 o
   0   2  12  4694.90  5147.79   203.34 o
   0   2   5   437.54   463.62    33.31 o
   0   2  10  1827.15  1232.47   115.61 o
   0   4  12  4540.74  3182.20   324.84 o
   0   2   7   321.81   232.76    44.21 o
   0   4   9  2072.52  1664.77   231.78 o
  -1   3   5  3120.85  3071.33   361.26 o
   0   2  11   568.37   404.68   121.99 o
   0   6   6  6034.32  6275.37   928.44 o
   0   4   7   510.14   570.43   134.88 o
  -1   3  11  3766.07  4173.84   622.98 o
  -1   1  11  3777.09  3553.71   456.69 o
   0   4   3   388.61   291.64   107.51 <
   0   6  12  3764.85  3319.29   939.65 o
   0   6  11  1038.69   818.09   622.65 <
   0   4  15  1924.82  3336.20   784.39 o
  -1   2  14  1079.48  1895.60   761.37 <
   0   2   9    73.78   160.61    54.32 <
   0   6   8   593.22   673.39   453.74 <
   0   2  16   361.28   542.41   391.57 <
   1   3  11  3766.07  3281.64   248.92 o
   1   2   8  1195.06  1236.54    56.37 o
   1   3   8   847.00   728.67    95.30 o
   2   2   8  1198.34  1488.83    85.02 o
   3   3  11  1595.05  1962.00   153.28 o
   1   2   5   439.79   509.61    42.60 o
   3   5  11  2690.27  3136.48   296.84 o
   2   3  11   976.30  1017.97   143.86 o
   1   4   7   712.21   541.05    80.26 o
   1   2   6   286.13   283.32    40.42 o
   3   4   8  1009.38  1011.26   105.95 o
   2   4  11   919.31  1350.46   215.74 o
   1   2   7   312.00   343.00    47.82 o
   2   2   9   588.57   648.32    70.64 o
   3   3  12   832.99  1040.33   168.04 o
   2   3   9   289.54   571.70   100.57 o
   3   4  14   802.40  1046.95   285.21 o
   1   3  13   497.31   462.53   154.04 o
   2   4   7   419.25   388.32   115.48 o
   3   5   9   857.42   842.55   140.95 o
   2   6   9  1442.97  1272.02   318.59 o
   1   2  10   219.84   213.51    53.57 o
   1   1   4   150.66   137.61    32.82 o
   1   2   9   213.68   253.47    42.24 o
   2   4  13  1209.06   861.22   254.06 o
   2   4  18  2123.97   681.19   552.46 <
   2   2  10   188.22   165.84    82.14 <
   4   7  13  1053.56   562.73   468.88 <
   5   5  19   448.01  1425.83   788.35 <
   4   2   6  3899.04  4391.62   132.48 o
   3   1   5  2651.71  2951.18    87.96 o
   4   3   7  2029.77  2343.89   128.00 o
   3   2   4  1331.74  1608.62    74.99 o
   5   3   9  2245.80  2430.49   188.43 o
   4   3  13  2470.65  2208.85   182.07 o
   5   3  11  2581.96  2712.80   175.18 o
   5   2   8  1396.59  1322.39    89.44 o
   5   4   8  1033.75  1393.66   151.97 o
   2   1   4   499.74   448.77    40.31 o
   4   3   6   654.25   808.67    87.01 o
   6   3  11  1550.07  2175.51   238.35 o
   5   3   8   845.95   903.61   120.93 o
   5   3   7   846.81   815.92   121.18 o
   3   3   6   454.99   502.10    61.63 o
   4   2   8   472.30   551.66    85.32 o
   7   5   9  2152.79  1029.59   285.12 o
   5   2  10   868.61   837.69   117.25 o
   4   4   8   608.83   675.02    88.54 o
   3   1   6   239.87   321.70    48.10 o
   3   2   8   371.42   493.93    62.38 o
   5   4  10   623.23   826.64   163.29 o
   6   4   8   832.89   650.63   184.44 o
   3   2   6   243.38   363.02    58.54 o
   6   5  13  1866.86  1677.71   353.49 o
   3   2   5   170.87   221.94    54.21 o
   6   4  12   699.25   834.21   219.61 o
   4   2   5   141.01   238.34    49.47 o
   4   3   9   396.07   432.79   119.85 o
   6   4  14  1004.21  1321.30   404.42 o
   4   4   9   439.24   689.61   158.90 o
   4   1   7   354.86   263.77    51.73 o
   5   5  11   497.27   229.19   161.14 <
   3   3   7    46.87   101.63    68.01 <
   6   2  12   615.80   263.77   187.74 <
   6   3   9   586.58   675.99   154.85 o
   6   3  15   477.52   809.59   242.49 o
   3   2   7    84.98   102.90    43.43 <
   2   1   5   123.31   109.34    33.04 o
   1   1   2    41.02    57.29    24.50 <
   4   2  10   165.90    77.05    65.71 <
   7   7  15   702.67  1388.96   759.57 <
   5  -3   3  5194.23  5851.12   151.14 o
   3  -2   4  1331.74  1172.33    38.40 o
   5  -3   5  3211.92  3381.99   146.32 o
   5  -3   1  2375.04  2432.28    92.78 o
   3  -2   2   791.51   799.54    36.65 o
   5  -2   2  1540.07  1549.84    90.59 o
   2  -1   2   633.07   728.23    34.45 o
   2  -1   1   287.54   304.64    23.86 o
   5  -3   7   846.82   842.29   116.30 o
   4  -3   6   654.25   527.00    67.73 o
   6  -3   5   997.22  1139.24   125.71 o
   7  -3   3  1116.05   860.51   160.91 o
   7  -5   3  3974.15  3181.12   516.73 o
   6  -4   8   832.89  1049.03   219.04 o
   3  -2   1   204.41   153.08    19.58 o
   4  -2   5   141.01   194.38    43.41 o
   5  -4   4   933.13   829.84   142.42 o
   6  -3   3   115.61   151.25   105.91 <
   4  -3   2   268.17   248.72    43.02 o
   6  -4   6  1408.68  1434.34   240.36 o
   3  -2   3   105.79    71.98    26.21 <
   6  -4   2   458.41   607.91   145.82 o
   6  -3   4   574.85   288.75   125.99 <
   4  -2   4   153.96   211.62    58.68 o
   6  -5   7  1545.67  1364.42   303.55 o
   7  -5   9  2152.79  2355.22   474.64 o
   6  -3   2   534.60   514.78    93.88 o
   4  -2   2     1.95    35.17    26.18 <
   8  -4   5   877.22   891.22   315.97 <
  11  -4   4    86.45   937.00   799.85 <
   8  -4   8   807.48   890.34   423.86 <
   9  -4   7   573.89   600.43   362.76 <
   7  -5   5  1490.80  1388.91   363.36 o
   8  -4  11  1091.41  1195.52   451.69 <
   9  -5   9  1544.15  2189.54   590.89 o
   2  -1   3     3.65    19.93    13.29 <
   1  -2   3   657.48   585.89    24.71 o
   1  -2   2   383.52   353.17    13.70 o
   1  -2   8  1195.06  1076.78    66.20 o
   1  -2   5   439.79   253.66    23.88 o
   2  -3   5   636.86   555.23    43.82 o
   2  -4   6  4961.51  3588.12   282.70 o
   1  -3   5  3120.85  2517.33   161.87 o
   1  -2   6   286.13   222.15    28.94 o
   1  -2   7   312.00   288.98    46.93 o
   1  -3  11  3766.07  3362.92   431.42 o
   2  -4  12  3644.00  1969.87   496.58 o
   3  -5  11  2690.27  1111.90   594.86 <
   3  -4   8  1009.38   863.16   170.91 o
   1  -3   7   825.28   655.33   175.56 o
   5  -7  12   999.21  1215.77  1134.48 <
   0  -2  12  4694.91  4129.19   552.65 o
   2  -4   5   828.76   813.16   230.66 o
   2  -4  13  1209.06  1893.90   750.53 <
   4  -5   9   748.24   788.80   349.45 <
   2  -3  11   976.31   659.38   186.55 o
   4  -6  12  1424.77  1803.84   823.16 <
   5  -7  17   385.86  4001.64  1831.43 <
   1   1  11  3777.09  3724.81    93.28 o
   2   0  12  4055.91  5178.22   112.81 o
   2   0  10  1725.24  1995.05    80.96 o
   1   0   6   673.75   753.91    34.97 o
   1   0   4   845.07   854.15    43.17 o
   3   0  14  1988.46  2525.75   189.19 o
   2   0  14  1042.90  1009.22   131.93 o
   3   1  17  3335.98  3164.93   323.32 o
   1   0   8   238.67   260.77    34.85 o
   3  -1  17  3335.97  3219.82   375.92 o
   3   1  14   773.85  1282.87   171.86 o
   2   2  14  1049.06  1171.07   148.00 o
   2   0  18  2707.00  2511.54   311.20 o
   2   1  13   619.45   563.18    96.67 o
   1   1   7   153.30   173.89    26.63 o
   3   2  16   775.12   546.50   217.50 <
   2   2  15   555.28   895.15   180.28 o
   2   2  18  1598.30  1718.29   374.80 o
   4   1  17  1143.79  1172.09   259.07 o
   3   1  12   367.17   266.09    73.17 o
   4   2  20  1285.91  1762.44   473.27 o
   1   1  10   151.65   163.43    51.61 o
   3   0  20  1004.55  2145.30   476.21 o
   5   1  23  1860.19  1418.61   811.19 <
   4   2  18  1056.41  1494.79   300.05 o
   1   1   9     4.31    26.96    26.57 <
   4   0  20  1054.87   812.58   395.34 <
   4   0   6  5979.83  6863.58   144.16 o
   2   0   4  2791.33  2589.02    91.07 o
   5   0   8  1940.64  1989.97   127.14 o
   6   0   8  1958.11  1723.84   140.40 o
   7  -1   9  2529.54  2746.18   234.89 o
   4   0   8   934.99  1107.93    81.76 o
   4  -1   6   681.75   592.75    84.23 o
   5  -1  11  1603.36  1701.98   153.58 o
   7   0  10  1742.73  1914.90   184.94 o
   4  -1   8   558.97   489.17    74.93 o
   3   0   4   431.85   521.35    47.47 o
   5  -1   9   734.41   841.90   114.89 o
   6   0  14  1843.06  1584.52   273.11 o
   5  -1  10   764.92   650.60   115.23 o
   7   0  12   872.65   475.38   203.79 <
   6   0  12  1239.10  1131.96   182.45 o
   5   0  10   654.57   611.08   120.02 o
   4  -1   7   354.86   340.61    58.40 o
   5  -1   8   402.73   544.40   105.75 o
   6  -1  13  1381.48   977.74   224.15 o
   7  -1  11  1222.02   805.91   211.67 o
   6  -1   8   330.00   306.04    91.58 o
   8   0  14  1378.12  1442.40   339.34 o
   8  -2  14  1580.57  1408.30   421.55 o
   8  -1  13   359.87   499.70   293.25 <
  11   1  21   699.15  3709.11  1517.19 <
   6  -1  11   172.18   240.43   113.76 <
   8  -2  13   170.28   334.92   247.77 <
   3  -1   8   936.05  1048.11    64.99 o
   4  -2  12  2408.22  2822.81   217.62 o
   3  -2  10  1328.90  1519.61    99.66 o
   2  -1   4   499.75   564.40    37.39 o
   2  -1   7   529.74   567.11    42.47 o
   3  -1   9   549.18   665.83    65.09 o
   2  -1   6   505.81   468.76    38.64 o
   5  -3  11  2581.95  2074.20   224.84 o
   1  -1   3   208.24   217.59    19.75 o
   3  -1  10   548.36   616.71    69.35 o
   4  -3  13  2470.65  2672.42   336.65 o
   6  -3  11  1550.07  1342.49   195.03 o
   3  -2   8   371.42   391.83    66.94 o
   2  -2   7   147.12   143.11    33.63 o
   2  -1   8   237.63   266.63    41.11 o
   3  -2   6   243.38   278.31    46.58 o
   4  -2   8   472.30   339.10    73.61 o
   3  -2  12   440.52   408.67   122.40 o
   2  -1   5   123.31   122.68    26.65 o
   4  -2  14  1279.47  1096.16   239.59 o
   5  -3  14   482.16   830.75   287.34 <
   4  -3   9   396.08   461.85    89.95 o
   3  -2   7    84.98    74.67    39.48 <
   5  -2  14   997.40   787.73   198.40 o
   4  -3  19  1637.45  1176.23   678.83 <
   4  -3  18     0.04   874.05   486.06 <
   6  -3  17  1357.26  1020.84   512.76 <
   6  -4  16   119.12  1415.30   723.28 <
  -2   4   0  5461.09  6228.87   152.87 o
  -3   5  -1  3654.35  4133.33   162.09 o
  -3   5  -5  3974.23  4112.68   174.59 o
  -3   5  -3  2581.28  2980.13   157.51 o
  -1   3  -1  1812.31  1974.95    93.28 o
  -1   2  -1   664.42   805.32    60.04 o
  -1   3  -2   724.27   716.89    68.71 o
  -3   4  -2   832.93   814.12    94.46 o
  -3   5  -2   797.62   876.23   149.22 o
  -4   6  -6  2033.40  1780.32   231.82 o
  -1   2  -2   383.52   354.80    52.70 o
  -2   3  -2   277.35   292.59    57.96 o
  -3   4  -3   541.55   632.73    95.92 o
  -4   7  -2   913.79   576.87   262.72 <
  -5   7  -3  2049.57  1892.70   328.14 o
  -3   5  -4   440.13   412.23   156.83 <
  -2   8  -4  1081.40   490.87   218.23 <
  -2   4  -4   253.67   294.26    76.52 o
  -5   7  -6   508.86   828.51   395.83 <
  -2   5  -2    56.73   113.84    65.85 <
  -5   7  -5  1946.83  1813.37   391.46 o
  -3   7  -2  1087.45   483.92   203.87 <
  -3   6  -2   471.32   742.53   255.52 <
  -3   6  -4   280.89   165.43   139.72 <
  -4   8   0   817.74  1222.21   332.77 o
  -3   9  -1   955.14  1181.45   375.94 o
  -2   2   0 15687.90 14924.50   179.27 o
  -4   4   0  4485.30  4891.49   212.65 o
  -3   5   1  3654.36  3759.25   191.23 o
  -3   5   3  2581.28  3199.27   213.74 o
  -3   5   5  3974.23  3721.83   225.94 o
  -2   2   2   663.42   551.77    33.78 o
  -1   1   1   533.28   584.05    37.28 o
  -4   3   0  1058.94  1153.48   109.29 o
  -4   3   1   667.20   558.51   120.76 o
  -3   5   2   797.62   850.92   147.13 o
  -4   5   5  1345.93  1343.62   355.88 o
  -5   7   1  2183.84  2187.10   467.62 o
  -3   3   2   298.27   292.75    67.04 o
  -2   3   2   277.35   213.76    48.12 o
  -5   4   2  1102.36  1535.83   288.84 o
  -3   2   1   204.41   103.33    52.50 <
  -3   4   4   466.84   317.72   111.68 <
  -4   6   6  2033.40  1399.77   581.70 <
  -3   5   4   440.13   446.09   154.09 <
  -5   7   3  2049.57  2103.96   479.60 o
  -2   3   3    57.38    61.37    41.28 <
  -2   3   1   155.53   143.70    47.53 o
  -2   3   4   275.85    85.99    40.76 <
  -3   6   2   471.33   201.58   142.39 <
  -5   5   2   424.58   615.50   261.71 <
  -6   9   4   937.36  2353.92  1073.46 <
  -7   5   1  1320.48  1642.85   580.55 <
  -2   0   0  4649.49  4287.80    49.55 o
  -2   2   6 11955.90 12138.80   401.00 o
  -3   1   1  1198.66  1049.16    47.64 o
  -2   1   2   633.07   661.42    35.31 o
  -3   2   4  1331.74  1151.80    98.41 o
  -2   1   1   287.54   226.37    16.81 o
  -1   1   3   208.24   226.21    21.22 o
  -3   1   3  1818.97  1749.09   150.98 o
  -4   0   0  7793.52  5455.73   369.73 o
  -2   3   5   636.86   612.81    70.94 o
  -4   1   2  1617.60   788.74   175.40 o
  -1   2   5   439.79   221.07    60.29 o
  -5   2   2  1540.07   866.74   227.85 o
  -5   6  12     2.64  4014.31  2300.18 <
  -5   3   5  3211.92  3306.76   545.35 o
  -4   2   6  3899.03  2870.96   532.30 o
  -1   1   2    41.02    31.27    11.17 <
  -3   4   8  1009.38  1023.88   369.94 <
  -3   5  11  2690.27  3481.49  1616.03 <
   1   0  -4   845.07  1035.08    35.92 o
   1   0  -6   673.75   527.87    37.47 o
   2   1  -4   499.74   708.34    50.92 o
   3   1  -5  2651.71  2284.31   171.28 o
   2   0  -6  4611.78  5211.15   277.55 o
   2   1  -6   505.81   614.24    67.07 o
   4   2  -6  3899.03  3343.22   435.39 o
   2   1  -7   529.74   722.37    65.92 o
   3   1  -3  1818.97  1747.52   205.66 o
   2   0 -12  4055.92  3637.21   735.38 o
   4   2 -12  2408.22  3442.37   723.65 o
   1   0 -10  1604.02   695.69   176.02 o
   3   1  -8   936.05  1149.33   234.44 o
   3   1 -11  3648.74  2520.34   367.88 o
   2   1  -8   237.63   371.62    90.95 o
   2   1  -5   123.31    58.59    36.27 <
   3   1 -17  3335.97  3526.37  1360.76 <
   5   3 -11  2581.96  1414.22   665.51 <
   1   0 -12  1131.59   621.76   262.88 <
   5   3  -9  2245.81  2014.32   600.16 o
   2   2  -6 11955.90 17781.10   186.56 o
   1   1  -5  1900.78  2544.79    53.64 o
   1   3 -11  3766.07  4236.56   241.51 o
   1   2  -8  1195.06  1649.02   105.53 o
   2   4 -12  3644.00  3967.10   463.74 o
   1   2  -5   439.79   406.01    60.42 o
   1   1  -4   150.66   226.08    35.90 o
   1   1  -3   208.24   242.51    37.31 o
   2   3 -11   976.30  1574.43   213.09 o
   2   2  -9   588.58  1554.92   137.49 o
   1   2  -6   286.13   269.78    66.74 o
   1   2  -7   312.00   354.01    57.69 o
   1   1  -7   153.30   177.03    53.05 o
   2   3  -9   289.54   641.58   152.44 o
   4   4 -12  2003.69  1944.54   486.70 o
   2   5 -13   950.01  1089.47   315.67 o
   2   4 -10   239.85   251.70   154.59 <
   1   1  -6   145.78   111.77    47.50 <
   1   5 -17  2227.11  2363.32   518.97 o
   3   4 -10   229.94   342.57   280.08 <
   1   3  -9   115.42   209.29    69.76 <
   2   2  -7   147.12   105.49    51.91 <
   0   4  -6  8128.62  9245.46   203.89 o
   0   2  -6  5096.81  5232.44   108.82 o
   0   4 -12  4540.75  5087.02   226.84 o
   0   2  -4  2961.62  3397.15   129.87 o
   0   4  -9  2072.52  2169.56   161.80 o
  -1   5 -11  1775.23  1913.89   192.69 o
   0   6 -12  3764.85  3516.86   347.49 o
   1   5  -8  1103.84  1595.10   181.54 o
   1   5 -11  1775.23  1862.16   175.21 o
   0   2  -5   437.54   480.78    62.31 o
   1   4  -7   712.21   867.87    99.43 o
   0   4  -7   510.14   767.77   133.13 o
   1   7 -11  1372.12  2027.59   280.69 o
  -1   7 -11  1372.12  1425.48   293.45 o
   0   6  -8   593.22   619.42   154.01 o
   0   6  -7   673.63   654.80   133.55 o
   0   6 -13  1739.85  1962.80   301.23 o
   0   8 -12  1193.82   739.31   373.57 <
   1   4  -9   294.32   365.97   107.84 o
   0   4 -11   515.80   478.67   122.46 o
   0   4 -10   238.74   359.19   169.82 <
   1   6 -10   252.20   482.28   176.39 <
  -1   7 -12   772.00   988.90   401.95 <
   0   8  -9   815.64   256.01   236.96 <
   3   9 -19   346.87  1773.58  1191.87 <
   0   8 -18  1709.40  2259.27   873.42 <
   2  10 -15   103.10  1392.51   816.99 <
  -3   1  -3  1818.97  1777.82    56.76 o
  -5   3  -3  5194.23 11337.40   227.75 o
  -5   3  -5  3211.92  3345.94   200.46 o
  -3   2  -4  1331.74  1547.74    52.20 o
  -5   3  -1  2375.04  2498.92   118.94 o
  -2   1  -2   633.07   522.23    28.09 o
  -3   2  -2   791.51   658.24    50.20 o
  -2   1  -1   287.54   339.73    22.57 o
  -5   2  -4  1300.80  1281.56   142.09 o
  -4   3  -1   667.20   571.96    62.68 o
  -7   5  -3  3974.15  4544.54   515.28 o
  -5   4  -4   933.13  1026.71   131.41 o
  -6   4  -6  1408.68  1370.80   215.24 o
  -5   4  -2  1102.36   949.93   122.52 o
  -3   2  -1   204.41   221.98    44.73 o
  -5   3  -2   407.51   607.96   126.73 o
  -6   3  -5   997.22   743.98   221.74 o
  -6   4  -8   832.89   660.02   207.16 o
  -7   5  -5  1490.80  1136.68   347.99 o
  -6   3  -2   534.60   550.79   177.46 o
  -7   5  -9  2152.79  1406.14   364.39 o
  -2   0  -6  4611.78  3837.40    89.72 o
  -2   0  -4  2791.33  2817.63    61.71 o
  -1   0  -4   845.07   539.68    23.91 o
  -4   0  -6  5979.83  5331.02   196.11 o
  -3   0  -8  2411.91  1978.59   113.72 o
  -4   0 -12  2703.47  2117.25   481.55 o
  -3  -1 -11  3648.74  3888.50   821.04 o
  -6   0  -6  3532.50  2502.73   670.63 o
  -4   0  -8   934.99   827.25   218.26 o
  -5   0  -2  1832.45  1640.91   402.41 o
  -5   0  -8  1940.64  1357.89   380.23 o
  -7   1  -9  2529.54  1566.98   649.79 <
  -5  -1 -15   237.65  1487.80  1312.70 <
  -2   2 -12  5379.56  5054.52   171.63 o
  -1   1 -11  3777.08  4371.26   153.75 o
   0   2 -12  4694.91  4471.56   158.95 o
   0   2 -10  1827.15  1979.66   111.27 o
   0   2 -11   568.37   846.69   107.38 o
   0   2 -13   764.17  1060.13   147.54 o
  -1   3 -17  3244.94  3131.89   354.09 o
   0   2 -18  3337.93  2749.23   625.79 o
  -1   2 -14  1079.47  1087.90   183.37 o
  -1   1  -7   153.30   245.45    51.44 o
  -2   4 -18  2123.97   583.16   332.67 <
  -1   2  -9   213.68   137.47    54.76 <
  -1   2 -12   428.83   436.81   116.18 o
  -2   2 -14  1049.06   650.56   200.65 o
   0   4 -18  2027.21  2303.32   346.06 o
   0   2 -14   827.78   760.85   164.80 o
  -1   1  -6   145.78   267.64    49.83 o
  -2   1 -13   619.45   457.76   157.99 <
  -1   2 -10   219.84   330.08    69.81 o
   0   2  -9    73.78    47.43    31.81 <
   1   2 -20   428.78   912.47   544.36 <
  -3   4 -20   468.72   694.52   457.43 <
  -3   5 -11  2690.27  2550.09   275.56 o
  -3   5  -7  1883.72  2102.25   161.54 o
  -4   4 -12  2003.69  2425.61   282.40 o
  -2   3  -5   636.86   761.51    96.11 o
  -4   5 -11  2095.88  1565.07   256.45 o
  -3   4  -8  1009.38   881.84   142.76 o
  -1   2  -5   439.79   467.60    67.54 o
  -3   5  -9   857.42  1322.59   192.55 o
  -3   5  -8   643.44   387.16   212.66 <
  -1   1  -3   208.24   180.65    40.85 o
  -2   3  -9   289.54    73.24    54.79 <
  -4   5 -17  1572.11  1597.26   420.68 o
  -2   4  -7   419.25   441.71   103.53 o
  -3   5 -13   591.34   357.49   191.03 <
  -5   5 -12   229.22   237.65   220.91 <
  -4   5  -8     1.54   141.08   127.14 <
  -2   2  -4    34.91    49.69    43.54 <
  -2   2  -7   147.12    64.27    32.41 <
  -2   2  -5     2.54    49.63    35.13 <
  -1   2  -4     5.98    52.50    36.86 <
  -3   1  -5  2651.71  2630.06    97.47 o
  -3   1 -11  3648.73  3423.50   216.50 o
  -5   3  -9  2245.80  1633.37   201.23 o
  -3   2 -10  1328.90  1075.54   118.88 o
  -2   1  -7   529.74   532.31    42.63 o
  -4   3 -13  2470.65  2603.28   275.12 o
  -2   1  -4   499.75   455.63    52.07 o
  -3   1  -8   936.05   970.52   103.61 o
  -2   1  -6   505.81   462.57    51.71 o
  -5   3 -11  2581.95  2322.54   259.43 o
  -4   2 -12  2408.22  1830.37   230.83 o
  -3   2  -6   243.38   206.26    58.13 o
  -2   1  -8   237.63   343.03    55.87 o
  -3   2  -8   371.42   428.73    74.90 o
  -3   1  -9   549.18   689.48   104.48 o
  -3   1  -7   354.17   383.85    67.05 o
  -3   1 -10   548.36   528.91   123.43 o
  -4   1 -11  1139.60  1157.47   201.10 o
  -4   2  -8   472.30   342.43    99.99 o
  -3   1  -6   239.87   268.11    44.68 o
  -4   2 -14  1279.47  1041.26   342.43 o
  -2   1  -5   123.31    92.82    32.43 <
  -5   2 -10   868.61   795.79   218.35 o
  -5   2 -15    13.08  1033.84   445.54 <
  -4   3  -9   396.08   275.28   148.53 <
  -5   2 -14   997.40   813.83   331.56 <
  -4   2  -7     3.05   132.16    60.22 <
  -8   4 -15    45.70  1163.78   769.53 <

loop_
 _twin_refln_datum_id
 _twin_refln_individual_id
 _twin_refln_index_h
 _twin_refln_index_k
 _twin_refln_index_l
 _twin_refln_F_squared_calc
 _twin_refln_F_squared_meas
 _twin_refln_F_squared_sigma
 _twin_refln_include_status
 ? ? ? ? ? ? ? ? ?
