# Supplementary material for: In situ strain tuning of the metal-insulator-transition of Ca2RuO4 in angle-resolved photoemission experiments
Source: Nat Commun. 2018 Oct 31;9:4535. doi: 10.1038/s41467-018-06945-0 (PMC6208396; doi:10.1038/s41467-018-06945-0)
Supplement: Supplementary file 7 — Supplementary Data 4 [file 41467_2018_6945_MOESM7_ESM.cif]

#=======================================================================
data_global
#=======================================================================

_audit_creation_method                   'Jana2006 Version : 21/02/2018'


# 1. PROCESSING SUMMARY (IUCr Office Use Only)

_journal_date_recd_electronic            ?
_journal_date_to_coeditor                ?
_journal_date_from_coeditor              ?
_journal_date_accepted                   ?
_journal_date_printers_first             ?
_journal_date_printers_final             ?
_journal_date_proofs_out                 ?
_journal_date_proofs_in                  ?
_journal_coeditor_name                   ?
_journal_coeditor_code                   ?
_journal_coeditor_notes
; ?
;
_journal_techeditor_code                 ?
_journal_paper_category                  ?
_journal_techeditor_notes
; ?
;
_journal_coden_ASTM                      ?
_journal_name_full                       ?
_journal_year                            ?
_journal_volume                          ?
_journal_issue                           ?
_journal_page_first                      ?
_journal_page_last                       ?
_journal_suppl_publ_number               ?
_journal_suppl_publ_pages                ?

#=======================================================================

# 2. SUBMISSION DETAILS

_publ_contact_author_name                'Sara Riccò'
_publ_contact_author_address
; Department of Quantum Matter Physics
	  University of Geneva
	  24 Quai Ernest-Ansermet
	  1211 Geneva 4
	  Switzerland
;
_publ_contact_author_email               Sara.Ricco@unige.ch
_publ_contact_author_fax                 ?
_publ_contact_author_phone               +41 223793487

_publ_requested_journal                  
_publ_requested_category                 ?

_publ_contact_letter
; ?
;

#=======================================================================

# 3. TITLE AND AUTHOR LIST

_publ_section_title
; In-situ strain-tuning of the metal-insulator transition of Ca2RuO4 in angle-resolved 
  photoemission experiments
;
_publ_section_title_footnote
; ?
;
loop_
 _publ_author_name
 _publ_author_address
'Riccò, Sara'
;     Department of Quantum Matter Physics
	  University of Geneva
	  24 Quai Ernest-Ansermet
	  1211 Geneva 4
	  Switzerland
;
'Kim, Minjae'
;     Centre de Physique Théorique
      Ecole Polytechnique
      CNRS, Universite Paris-Saclay
      91128 Palaiseau
      France
;
      College de France
      11 place Marcelin Berthelot
      75005 Paris
      France
;
'Tamai, Anna'
;     Department of Quantum Matter Physics
	  University of Geneva
	  24 Quai Ernest-Ansermet
	  1211 Geneva 4
	  Switzerland
;
'McKeown Walker, Siobhan'
;     Department of Quantum Matter Physics
	  University of Geneva
	  24 Quai Ernest-Ansermet
	  1211 Geneva 4
	  Switzerland
;
'Bruno, Flavio Yair'
;     Department of Quantum Matter Physics
	  University of Geneva
	  24 Quai Ernest-Ansermet
	  1211 Geneva 4
	  Switzerland
;
'Cucchi, Irène'
;     Department of Quantum Matter Physics
	  University of Geneva
	  24 Quai Ernest-Ansermet
	  1211 Geneva 4
	  Switzerland
;
'Cappelli, Edoardo'
;     Department of Quantum Matter Physics
	  University of Geneva
	  24 Quai Ernest-Ansermet
	  1211 Geneva 4
	  Switzerland
;
'Besnard, Céline'
;     Department of Quantum Matter Physics
	  University of Geneva
	  24 Quai Ernest-Ansermet
	  1211 Geneva 4
	  Switzerland
;
'Kim, Timur K.'
;     Diamond Light Source
	  Harwell Campus
	  Didcot
	  United Kingdom
;
'Dudin, Pavel'
;     Diamond Light Source
	  Harwell Campus
	  Didcot
	  United Kingdom
;
'Hoesch, Moritz'
;     Diamond Light Source
	  Harwell Campus
	  Didcot
	  United Kingdom
;
    'Gutmann, Matthias J.'
;     ISIS Facility
      Rutherford Appleton Laboratory
      Chilton, Didcot
      Oxon, OX11 0QX
      United Kingdom
;
'Georges, Antoine'
;     Centre de Physique Théorique
      Ecole Polytechnique
      CNRS, Universite Paris-Saclay
      91128 Palaiseau
      France
;
      College de France
      11 place Marcelin Berthelot
      75005 Paris
      France
;     Department of Quantum Matter Physics
	  University of Geneva
	  24 Quai Ernest-Ansermet
	  1211 Geneva 4
	  Switzerland
;
'Perry, Robin S.'
;     London Centre for Nanotechnology and UCL Centre for Materials Discovery
      University College London
      London WC1E 6BT
      United Kingdom
;
'Baumberger, Felix'
;     Department of Quantum Matter Physics
	  University of Geneva
	  24 Quai Ernest-Ansermet
	  1211 Geneva 4
	  Switzerland
;   
	  Swiss Light Source
	  Paul Scherrer Institut
	  CH-5232 Villigen PSI
	  Switzerland   
;

#=======================================================================

# 4. TEXT

_publ_section_synopsis
; ?
;
_publ_section_abstract
; ?
;
_publ_section_comment
; ?
;
_publ_section_introduction
; ?
;
_publ_section_experimental
; ?
;
_publ_section_exptl_prep
; ?
;
_publ_section_exptl_refinement
; ?
;
_publ_section_exptl_solution
; ?
;
_publ_section_discussion
; ?
;
_publ_section_acknowledgements
; ?
;
_publ_section_references
;
Petricek, V., Dusek, M. & Palatinus L. (2014). Z. Kristallogr. 229(5), 345-352.

Palatinus L. & Chapuis G. (2007). J. Appl. Cryst. 40, 786-790.

# enable this reference if Diamond ver. 2 was used for visualization
#Brandenburg, K. (1999). DIAMOND. Version. 2.1c.
#Crystal Impact GbR, Bonn, Germany.

# enable this reference if Diamond ver. 3 was used for visualization
#Brandenburg, K. & Putz, H. (2005). DIAMOND Version 3.
#Crystal Impact GbR, Postfach 1251, D-53002 Bonn, Germany.

# enable this reference if SIR97 was used for solving of the structure
#Altomare, A., Burla, M. C., Camalli, M., Cascarano, G., Giacovazzo, C.,
#Guagliardi, A., Moliterni, A. G. G., Polidori, G., Spagna, R. (1997).
#SIR97. A Package for Crystal Structure Solution by Direct Methods
#and Refinement, Bari, Rome, Italy.

# use this reference if SIR2002 was used for solving of the structure
#Burla, M.C., Camalli, M., Carrozzini, B., Cascarano, G., Giacovazzo, C.,
#Polidori, G., Spagna, R.
#SIR2002: the program, J. Appl. Cryst, (2003). 36, 1103


# use this reference if SIR2011 was used for solving of the structure
#Burla, M.C., Caliandro, R., Camalli, M., Carrozzini, B., Cascarano,
#G.L., Giacovazzo, C., Mallamo. M., Mazzone, A., Polidori, G., Spagna, R.
#SIR2011: a new package for crystal structure determination and refinement,
#J.Appl.Cryst. (2012) 45, 357-361

# enable this reference if bond valences were calculated
#Brown, I. D. (1996). J. Appl. Cryst. 29, 479-480.

# enable this reference if Xshape wase used for crystal shape refinement
#Stoe & Cie (1998). X-SHAPE. Stoe & Cie, Darmstadt, Germany.


# enable this reference if Flack coefficient was refined
#Flack, H. D. (1983). Acta Cryst. A39, 876-881.
;
_publ_section_figure_captions
; ?
;
_publ_section_table_legends
; ?
;

#=======================================================================
data_I
#=======================================================================

# 5. CHEMICAL DATA

_chemical_name_systematic
; ?
;
_chemical_name_common                    ?
_chemical_formula_moiety                 ?
_chemical_formula_structural             ?
_chemical_formula_analytical             ?
_chemical_formula_iupac                  ?
_chemical_formula_sum                    'Ca1.93 O4 Pr0.07 Ru1'
_chemical_formula_weight                 252.3
_chemical_melting_point                  ?
_chemical_compound_source                ?
_chemical_absolute_configuration         .

#=======================================================================

# 6. CRYSTAL DATA

_symmetry_cell_setting                   orthorhombic
_symmetry_space_group_name_H-M           'P b c a'
_symmetry_space_group_name_Hall          '-P -2xab;-2ybc;-2zac'
_symmetry_Int_Tables_number              61

loop_
 _space_group_symop_id
 _space_group_symop_operation_xyz
 1   x,y,z
 2   -x+1/2,-y,z+1/2
 3   -x,y+1/2,-z+1/2
 4   x+1/2,-y+1/2,-z
 5   -x,-y,-z
 6   x+1/2,y,-z+1/2
 7   x,-y+1/2,z+1/2
 8   -x+1/2,y+1/2,z

_cell_length_a                           5.392(3)
_cell_length_b                           5.492(3)
_cell_length_c                           11.972(8)
_cell_angle_alpha                        90
_cell_angle_beta                         90
_cell_angle_gamma                        90
_cell_volume                             354.6(4)

loop_
 _twin_individual_id
 _twin_individual_mass_fraction_refined
 _twin_individual_twin_matrix_11
 _twin_individual_twin_matrix_12
 _twin_individual_twin_matrix_13
 _twin_individual_twin_matrix_21
 _twin_individual_twin_matrix_22
 _twin_individual_twin_matrix_23
 _twin_individual_twin_matrix_31
 _twin_individual_twin_matrix_32
 _twin_individual_twin_matrix_33
1 0.753(7)
1 0 0
0 1 0
0 0 1
2 0.247(7)
0 1 0
1 0 0
0 0 1

_cell_formula_units_Z                    4

_cell_measurement_reflns_used            165
_cell_measurement_theta_min              ?
_cell_measurement_theta_max              ?
_cell_measurement_temperature            10
_cell_special_details
; ?
;

_exptl_crystal_density_diffrn            4.727
_exptl_crystal_density_meas              ?
_exptl_crystal_density_method            ?
_exptl_crystal_F_000                     158.534

_exptl_absorpt_coefficient_mu            0
_exptl_crystal_description               ?
_exptl_crystal_size_max                  ?
_exptl_crystal_size_mid                  ?
_exptl_crystal_size_min                  ?
_exptl_crystal_size_rad                  ?
_exptl_crystal_colour                    ?
_exptl_absorpt_correction_type           ?
_exptl_absorpt_process_details           ?
_exptl_absorpt_correction_T_min          ?
_exptl_absorpt_correction_T_max          ?
loop_
 _exptl_crystal_face_index_h
 _exptl_crystal_face_index_k
 _exptl_crystal_face_index_l
 _exptl_crystal_face_perp_dist
 ? ? ? ?

#=======================================================================

# 7. EXPERIMENTAL DATA

_exptl_special_details                   
;
 For peak integration a local UB matrix refined for each frame,
using approximately 15 reflections from each of the 11 detectors.
Hence _cell_measurement_reflns_used      165
For final cell dimensions a weighted average of all local
cells was calculated
Because of the nature of the experiment, it is not possible to give values of
theta_min and theta_max for the cell determination.
The same applies for the wavelength used for the experiment.
The range of wavelengths used was 0.23-8.8 Angstroms,
BUT the bulk of the diffraction information is obtained from
wavelengths in the range 0.7-2.5 Angstroms.
The data collection procedures on the SXD instrument used
for the single crystal neutron data collection are most
recently summarised in the Appendix to the following paper
     Wilson, C.C. (1997).  J. Mol. Struct. 405, 207-217.
;
_diffrn_ambient_temperature              10
_diffrn_source                           ?
_diffrn_source_power                     ?
_diffrn_source_voltage                   ?
_diffrn_source_current                   ?
_diffrn_radiation_type                   neutron
_diffrn_radiation_source                 'ISIS spallation source'
_diffrn_radiation_wavelength             0.23 - 8.8
_diffrn_radiation_monochromator          ?
_diffrn_measurement_device               ?
_diffrn_measurement_device_type          SXD
_diffrn_detector                         ?
_diffrn_detector_area_resol_mean         ?
_diffrn_measurement_method               time-of-flight LAUE diffraction
_diffrn_measurement_specimen_support     ?

_diffrn_reflns_number                    1979
_diffrn_reflns_theta_min                 2.25
_diffrn_reflns_theta_max                 68.83
_diffrn_reflns_theta_full                10.56
_diffrn_measured_fraction_theta_max      0.03
_diffrn_measured_fraction_theta_full     0.58
_diffrn_reflns_av_R_equivalents          ?
_diffrn_reflns_av_unetI/netI             0.284
_diffrn_reflns_limit_h_min               -21
_diffrn_reflns_limit_h_max               14
_diffrn_reflns_limit_k_min               -17
_diffrn_reflns_limit_k_max               14
_diffrn_reflns_limit_l_min               -19
_diffrn_reflns_limit_l_max               33
_diffrn_reflns_reduction_process         ?

_diffrn_standards_number                 ?
_diffrn_standards_interval_count         ?
_diffrn_standards_interval_time          ?
_diffrn_standards_decay_%                ?
loop_
_diffrn_standard_refln_index_h
_diffrn_standard_refln_index_k
_diffrn_standard_refln_index_l
  ? ? ?

_diffrn_radiation_probe                  neutron

#=======================================================================

# 8. REFINEMENT DATA

_refine_special_details
; The variable wavelength nature of the data collection
 procedure means that sensible values of
 _diffrn_reflns_theta_min & _diffrn_reflns_theta_max
 cannot be given instead the following limits are given
 _diffrn_reflns_sin(theta)/lambda_min      0.05
 _diffrn_reflns_sin(theta)/lambda_max      1.31
 _refine_diff_density_max/min is given in Fermi per per angstrom cubed not
 electons per angstrom cubed. Another way to consider the _refine_diff_density_
 is as a percentage of the diffracted intensity of a given atom:
 _refine_diff_density_max =  5% of Carbon
 _refine_diff_density_min = -4% of Carbon
 Refinement of F^2^ against ALL reflections.  The weighted R-factor wR and
 goodness of fit S are based on F^2^, conventional R-factors R are based
 on F, with F set to zero for negative F^2^. The threshold expression of
 F^2^ > 2sigma(F^2^) is used only for calculating R-factors(gt) etc. and is
 not relevant to the choice of reflections for refinement.  R-factors based
 on F^2^ are statistically about twice as large as those based on F, and R-
 factors based on ALL data will be even larger.
;

_reflns_number_total                     1962
_reflns_number_gt                        1169
_reflns_threshold_expression             'I>3\s(I)'

_refine_ls_structure_factor_coef         Fsqd
_refine_ls_R_factor_gt                   0.1033
_refine_ls_wR_factor_gt                  0.2193
_refine_ls_R_factor_all                  0.1723
_refine_ls_wR_factor_ref                 0.2600
_refine_ls_goodness_of_fit_ref           1.92
_refine_ls_goodness_of_fit_gt            2.08
_refine_ls_restrained_S_gt               ?
_refine_ls_restrained_S_all              ?
_refine_ls_number_reflns                 1962
_refine_ls_number_parameters             41
_refine_ls_number_restraints             0
_refine_ls_number_constraints            9
_refine_ls_weighting_scheme              sigma
_refine_ls_weighting_details             'w=1/(\s^2^(I)+0.0004I^2^)'
_refine_ls_hydrogen_treatment            ?
_refine_ls_shift/su_max                  0.0117
_refine_ls_shift/su_mean                 0.0030
_refine_diff_density_max                 ?
_refine_diff_density_min                 ?
_refine_ls_extinction_method
 'B-C type 1 Gaussian isotropic (Becker & Coppens, 1974)'
_refine_ls_extinction_coef               0.63(11)
_refine_ls_extinction_expression         ?
_refine_ls_abs_structure_details         ?
_refine_ls_abs_structure_Flack           ?
_refine_ls_abs_structure_Rogers          ?

loop_
 _atom_type_symbol
 _atom_type_scat_length_neutron
 _atom_type_scat_source
 Ca    4.700 International_Tables_Vol_C
 Pr    4.580 International_Tables_Vol_C
 Ru    7.030 International_Tables_Vol_C
 O     5.803 International_Tables_Vol_C

_computing_data_collection               'SXD-2001 (Gutmann, 2005)'
_computing_cell_refinement               'SXD-2001 (Gutmann, 2005)'
_computing_data_reduction                'SXD-2001 (Gutmann, 2005)'
_computing_structure_solution            ?
_computing_structure_refinement          ?
_computing_molecular_graphics            ?
_computing_publication_material          ?

loop_
 _restr_distance_atom_site_label_1
 _restr_distance_site_symmetry_1
 _restr_distance_atom_site_label_2
 _restr_distance_site_symmetry_2
 _restr_distance_target
 _restr_distance_target_weight_param
 ? ? ? ? ? ?

loop_
 _restr_angle_atom_site_label_1
 _restr_angle_site_symmetry_1
 _restr_angle_atom_site_label_2
 _restr_angle_site_symmetry_2
 _restr_angle_atom_site_label_3
 _restr_angle_site_symmetry_3
 _restr_angle_target
 _restr_angle_target_weight_param
 ? ? ? ? ? ? ? ?

loop_
 _restr_torsion_atom_site_label_1
 _restr_torsion_site_symmetry_1
 _restr_torsion_atom_site_label_2
 _restr_torsion_site_symmetry_2
 _restr_torsion_atom_site_label_3
 _restr_torsion_site_symmetry_3
 _restr_torsion_atom_site_label_4
 _restr_torsion_site_symmetry_4
 _restr_torsion_angle_target
 _restr_torsion_weight_param
 ? ? ? ? ? ? ? ? ? ?

loop_
 _restr_equal_distance_atom_site_label_1
 _restr_equal_distance_site_symmetry_1
 _restr_equal_distance_atom_site_label_2
 _restr_equal_distance_site_symmetry_2
 _restr_equal_distance_class_class_id
 _restr_equal_distance_class_target_weight_param
 ? ? ? ? ? ?

loop_
 _restr_equal_angle_atom_site_label_1
 _restr_equal_angle_site_symmetry_1
 _restr_equal_angle_atom_site_label_2
 _restr_equal_angle_site_symmetry_2
 _restr_equal_angle_atom_site_label_3
 _restr_equal_angle_site_symmetry_3
 _restr_equal_angle_class_class_id
 _restr_equal_angle_class_target_weight_param
 ? ? ? ? ? ? ? ?

loop_
 _restr_equal_torsion_atom_site_label_1
 _restr_equal_torsion_site_symmetry_1
 _restr_equal_torsion_atom_site_label_2
 _restr_equal_torsion_site_symmetry_2
 _restr_equal_torsion_atom_site_label_3
 _restr_equal_torsion_site_symmetry_3
 _restr_equal_torsion_atom_site_label_4
 _restr_equal_torsion_site_symmetry_4
 _restr_equal_torsion_class_class_id
 _restr_equal_torsion_class_target_weight_param
 ? ? ? ? ? ? ? ? ? ?


#=======================================================================

# 9. ATOMIC COORDINATES AND DISPLACEMENT PARAMETERS

loop_
 _atom_site_label
 _atom_site_type_symbol
 _atom_site_fract_x
 _atom_site_fract_y
 _atom_site_fract_z
 _atom_site_adp_type
 _atom_site_U_iso_or_equiv
 _atom_site_site_symmetry_multiplicity
 _atom_site_occupancy
 _atom_site_calc_flag
 _atom_site_refinement_flags
 _atom_site_disorder_assembly
 _atom_site_disorder_group
  Ru Ru 0.5 0 0 Uani 0.0047(9) 4 1 d . . .
  O2 O 0.3043(6) 0.3008(6) 0.0251(3) Uani 0.0067(8) 8 1 d . . .
  O3 O 0.5594(5) -0.0182(6) 0.1656(3) Uani 0.0073(8) 8 1 d . . .
  Ca Ca 0.4904(7) 0.0453(7) 0.3504(3) Uani 0.0073(9) 8 0.965 d . . .
  Pr Pr 0.4904(7) 0.0453(7) 0.3504(3) Uani 0.0073(9) 8 0.035 d . . .

loop_
 _atom_site_aniso_label
 _atom_site_aniso_type_symbol
 _atom_site_aniso_U_11
 _atom_site_aniso_U_22
 _atom_site_aniso_U_33
 _atom_site_aniso_U_12
 _atom_site_aniso_U_13
 _atom_site_aniso_U_23
 Ru Ru 0.0029(16) 0.0044(18) 0.0068(13) -0.0011(16) 0.0011(12) -0.0005(11)
 O2 O 0.0059(12) 0.0048(14) 0.0094(13) 0.0031(11) -0.0008(11) 0.0040(13)
 O3 O 0.0032(11) 0.0115(17) 0.0073(14) -0.0003(10) 0.0020(10) -0.0054(14)
 Ca Ca 0.0059(16) 0.0075(17) 0.0087(15) -0.0007(13) -0.0007(16) -0.0005(12)
 Pr Pr 0.0059(16) 0.0075(17) 0.0087(15) -0.0007(13) -0.0007(16) -0.0005(12)

loop_
 _jana_atom_site_ADP_C_label
 _jana_atom_site_ADP_C_type_symbol
 _jana_atom_site_ADP_C_111
 _jana_atom_site_ADP_C_112
 _jana_atom_site_ADP_C_113
 _jana_atom_site_ADP_C_122
 _jana_atom_site_ADP_C_123
 _jana_atom_site_ADP_C_133
 _jana_atom_site_ADP_C_222
 _jana_atom_site_ADP_C_223
 _jana_atom_site_ADP_C_233
 _jana_atom_site_ADP_C_333
 ? ? ? ? ? ? ? ? ? ? ? ?

loop_
 _jana_atom_site_ADP_D_label
 _jana_atom_site_ADP_D_type_symbol
 _jana_atom_site_ADP_D_1111
 _jana_atom_site_ADP_D_1112
 _jana_atom_site_ADP_D_1113
 _jana_atom_site_ADP_D_1122
 _jana_atom_site_ADP_D_1123
 _jana_atom_site_ADP_D_1133
 _jana_atom_site_ADP_D_1222
 _jana_atom_site_ADP_D_1223
 _jana_atom_site_ADP_D_1233
 _jana_atom_site_ADP_D_1333
 _jana_atom_site_ADP_D_2222
 _jana_atom_site_ADP_D_2223
 _jana_atom_site_ADP_D_2233
 _jana_atom_site_ADP_D_2333
 _jana_atom_site_ADP_D_3333
 ? ? ? ? ? ? ? ? ? ? ? ? ? ? ? ? ?

loop_
 _jana_atom_site_ADP_E_label
 _jana_atom_site_ADP_E_type_symbol
 _jana_atom_site_ADP_E_11111
 _jana_atom_site_ADP_E_11112
 _jana_atom_site_ADP_E_11113
 _jana_atom_site_ADP_E_11122
 _jana_atom_site_ADP_E_11123
 _jana_atom_site_ADP_E_11133
 _jana_atom_site_ADP_E_11222
 _jana_atom_site_ADP_E_11223
 _jana_atom_site_ADP_E_11233
 _jana_atom_site_ADP_E_11333
 _jana_atom_site_ADP_E_12222
 _jana_atom_site_ADP_E_12223
 _jana_atom_site_ADP_E_12233
 _jana_atom_site_ADP_E_12333
 _jana_atom_site_ADP_E_13333
 _jana_atom_site_ADP_E_22222
 _jana_atom_site_ADP_E_22223
 _jana_atom_site_ADP_E_22233
 _jana_atom_site_ADP_E_22333
 _jana_atom_site_ADP_E_23333
 _jana_atom_site_ADP_E_33333
 ? ? ? ? ? ? ? ? ? ? ? ? ? ? ? ? ? ? ? ? ? ? ?

loop_
 _jana_atom_site_ADP_F_label
 _jana_atom_site_ADP_F_type_symbol
 _jana_atom_site_ADP_F_111111
 _jana_atom_site_ADP_F_111112
 _jana_atom_site_ADP_F_111113
 _jana_atom_site_ADP_F_111122
 _jana_atom_site_ADP_F_111123
 _jana_atom_site_ADP_F_111133
 _jana_atom_site_ADP_F_111222
 _jana_atom_site_ADP_F_111223
 _jana_atom_site_ADP_F_111233
 _jana_atom_site_ADP_F_111333
 _jana_atom_site_ADP_F_112222
 _jana_atom_site_ADP_F_112223
 _jana_atom_site_ADP_F_112233
 _jana_atom_site_ADP_F_112333
 _jana_atom_site_ADP_F_113333
 _jana_atom_site_ADP_F_122222
 _jana_atom_site_ADP_F_122223
 _jana_atom_site_ADP_F_122233
 _jana_atom_site_ADP_F_122333
 _jana_atom_site_ADP_F_123333
 _jana_atom_site_ADP_F_133333
 _jana_atom_site_ADP_F_222222
 _jana_atom_site_ADP_F_222223
 _jana_atom_site_ADP_F_222233
 _jana_atom_site_ADP_F_222333
 _jana_atom_site_ADP_F_223333
 _jana_atom_site_ADP_F_233333
 _jana_atom_site_ADP_F_333333
 ? ? ? ? ? ? ? ? ? ? ? ? ? ? ? ? ? ? ? ? ? ? ? ? ? ? ? ? ? ?


#=======================================================================

# 10. MOLECULAR GEOMETRY


loop_
 _geom_bond_atom_site_label_1
 _geom_bond_atom_site_label_2
 _geom_bond_site_symmetry_1
 _geom_bond_site_symmetry_2
 _geom_bond_distance
 _geom_bond_publ_flag
 ? ? ? ? ? ?

loop_
 _geom_angle_atom_site_label_1
 _geom_angle_atom_site_label_2
 _geom_angle_atom_site_label_3
 _geom_angle_site_symmetry_1
 _geom_angle_site_symmetry_2
 _geom_angle_site_symmetry_3
 _geom_angle
 _geom_angle_publ_flag
 ? ? ? ? ? ? ? ?

loop_
 _geom_torsion_atom_site_label_1
 _geom_torsion_atom_site_label_2
 _geom_torsion_atom_site_label_3
 _geom_torsion_atom_site_label_4
 _geom_torsion_site_symmetry_1
 _geom_torsion_site_symmetry_2
 _geom_torsion_site_symmetry_3
 _geom_torsion_site_symmetry_4
 _geom_torsion
 _geom_torsion_publ_flag
 ? ? ? ? ? ? ? ? ? ?

loop_
 _geom_hbond_atom_site_label_D
 _geom_hbond_atom_site_label_H
 _geom_hbond_atom_site_label_A
 _geom_hbond_site_symmetry_D
 _geom_hbond_site_symmetry_H
 _geom_hbond_site_symmetry_A
 _geom_hbond_distance_DH
 _geom_hbond_distance_HA
 _geom_hbond_distance_DA
 _geom_hbond_angle_DHA
 _geom_hbond_publ_flag
 ? ? ? ? ? ? ? ? ? ? ?


#=======================================================================

# 11. STRUCTURE-FACTOR LIST

loop_
 _refln_index_h
 _refln_index_k
 _refln_index_l
 _refln_F_squared_calc
 _refln_F_squared_meas
 _refln_F_squared_sigma
 _refln_observed_status
 ? ? ? ? ? ? ?

loop_
 _twin_refln_datum_id
 _twin_refln_individual_id
 _twin_refln_index_h
 _twin_refln_index_k
 _twin_refln_index_l
 _twin_refln_F_squared_calc
 _twin_refln_F_squared_meas
 _twin_refln_F_squared_sigma
 _twin_refln_include_status
         1    2  -3   5  -3  5900.01  5320.40   312.57 o
         1    1   5  -3  -3  5900.01  5320.40   312.57 o
         2    2  -2   4   0  2766.73  2089.15   145.33 o
         2    1   4  -2   0  2766.73  2089.15   145.33 o
         3    2  -3   5  -1  2325.84  2309.56   242.02 o
         3    1   5  -3  -1  2325.84  2309.56   242.02 o
         4    2  -3   5   1  2331.59  1442.23   236.89 o
         4    1   5  -3   1  2331.59  1442.23   236.89 o
         5    1   4  -3   0  1486.35  1746.42   174.30 o
         6    2  -5   7  -3  4559.59  4924.63   557.31 o
         6    1   7  -5  -3  4559.59  4924.63   557.31 o
         7    2  -2   3  -2   915.67   779.49    88.12 o
         7    1   3  -2  -2   915.67   779.49    88.12 o
         8    2  -3   4   1   996.35  1174.68   131.65 o
         8    1   4  -3   1   996.35  1174.68   131.65 o
         9    2  -2   5  -2  1319.11   961.06   141.63 o
         9    1   5  -2  -2  1319.11   961.06   141.63 o
        10    2  -3   4  -1   997.45  1241.84   158.60 o
        10    1   4  -3  -1   997.45  1241.84   158.60 o
        11    2  -3   5  -2   803.35   854.58   261.12 o
        11    1   5  -3  -2   803.35   854.58   261.12 o
        12    2  -3   9  -3  3666.51  3325.44   512.12 o
        12    1   9  -3  -3  3666.51  3325.44   512.12 o
        13    1   2  -1   0   778.37   853.89   109.17 o
        14    2  -5   7  -1  1552.86  1701.95   473.70 o
        14    1   7  -5  -1  1552.86  1701.95   473.70 o
        15    2  -1   2  -1   602.82   424.04    77.74 o
        15    1   2  -1  -1   602.82   424.04    77.74 o
        16    2  -3   7  -3  2440.70  2320.28   340.62 o
        16    1   7  -3  -3  2440.70  2320.28   340.62 o
        17    2  -5   7   1  1553.23  2231.41   565.47 o
        17    1   7  -5   1  1553.23  2231.41   565.47 o
        18    2  -1   3  -1  1197.48   409.50    85.62 o
        18    1   3  -1  -1  1197.48   409.50    85.62 o
        19    2  -4   6   2   994.94   681.77   205.88 o
        19    1   6  -4   2   994.94   681.77   205.88 o
        20    2  -4   6   1   904.67   829.89   306.99 <
        20    1   6  -4   1   904.67   829.89   306.99 <
        21    2  -4   6  -2   995.22   867.11   263.17 o
        21    1   6  -4  -2   995.22   867.11   263.17 o
        22    2  -2   3  -1   253.25   200.03    77.98 <
        22    1   3  -2  -1   253.25   200.03    77.98 <
        23    2  -4   5  -2   803.03  1203.15   215.69 o
        23    1   5  -4  -2   803.03  1203.15   215.69 o
        24    2  -4   6  -4   722.05   846.56   293.43 <
        24    1   6  -4  -4   722.05   846.56   293.43 <
        25    2  -4   9   1  1141.93  1948.44   512.39 o
        25    1   9  -4   1  1141.93  1948.44   512.39 o
        26    2  -3   4  -2   404.35   552.44   128.79 o
        26    1   4  -3  -2   404.35   552.44   128.79 o
        27    2  -3   8  -1     4.73   374.00   266.18 <
        27    1   8  -3  -1     4.73   374.00   266.18 <
        28    2  -5   7  -5  1048.33  1521.89   381.32 o
        28    1   7  -5  -5  1048.33  1521.89   381.32 o
        29    2  -4   5   1   105.40   209.22   145.11 <
        29    1   5  -4   1   105.40   209.22   145.11 <
        30    2  -4   6  -1   904.90   910.69   252.97 o
        30    1   6  -4  -1   904.90   910.69   252.97 o
        31    2  -4   6  -5   605.56   911.12   246.34 o
        31    1   6  -4  -5   605.56   911.12   246.34 o
        32    2  -5   6  -1   489.96   771.64   326.85 <
        32    1   6  -5  -1   489.96   771.64   326.85 <
        33    2  -4   8  -1   578.15   552.85   387.67 <
        33    1   8  -4  -1   578.15   552.85   387.67 <
        34    2  -2   3   1   253.34   247.95    81.52 o
        34    1   3  -2   1   253.34   247.95    81.52 o
        35    2  -4   7   1   604.30   398.27   236.26 <
        35    1   7  -4   1   604.30   398.27   236.26 <
        36    2  -3   6   2   685.86   375.40   182.62 <
        36    1   6  -3   2   685.86   375.40   182.62 <
        37    2  -6   8  -1  1270.01   802.31   643.87 <
        37    1   8  -6  -1  1270.01   802.31   643.87 <
        38    2  -6  11   5   339.02  1344.32  1287.04 <
        38    1  11  -6   5   339.02  1344.32  1287.04 <
        39    2  -4   7   3   586.12   657.42   215.77 o
        39    1   7  -4   3   586.12   657.42   215.77 o
        40    2  -6  10  -2  1403.59  2678.02  1285.05 <
        40    1  10  -6  -2  1403.59  2678.02  1285.05 <
        41    2  -6  10  -5  1704.63  2496.67  1388.16 <
        41    1  10  -6  -5  1704.63  2496.67  1388.16 <
        42    2  -8   9   1   297.17  3113.18  1539.74 <
        42    1   9  -8   1   297.17  3113.18  1539.74 <
        43    2  -6   8   1  1269.95  1446.25   593.33 <
        43    1   8  -6   1  1269.95  1446.25   593.33 <
        44    2  -5   3  -1  3582.78  4203.79   304.13 o
        44    1   3  -5  -1  3582.78  4203.79   304.13 o
        45    2  -5   3  -3  3482.81  4225.60   347.03 o
        45    1   3  -5  -3  3482.81  4225.60   347.03 o
        46    2  -3   2  -4   806.11  1133.44   115.38 o
        46    1   2  -3  -4   806.11  1133.44   115.38 o
        47    2  -2   2  -2   895.27  1017.00   102.73 o
        47    1   2  -2  -2   895.27  1017.00   102.73 o
        48    2  -5   3  -5  2720.13  3017.15   415.11 o
        48    1   3  -5  -5  2720.13  3017.15   415.11 o
        49    2  -2   1  -1   585.78   750.13    71.60 o
        49    1   1  -2  -1   585.78   750.13    71.60 o
        50    2  -3   2  -2   594.23   916.12   118.76 o
        50    1   2  -3  -2   594.23   916.12   118.76 o
        51    2  -4   3  -3   662.92   731.60   118.00 o
        51    1   3  -4  -3   662.92   731.60   118.00 o
        52    2  -4   3  -2   852.32   795.60   168.56 o
        52    1   3  -4  -2   852.32   795.60   168.56 o
        53    2  -3   3  -4   971.91  1248.42   162.40 o
        53    1   3  -3  -4   971.91  1248.42   162.40 o
        54    2  -5   4  -5  2178.18  2055.28   306.61 o
        54    1   4  -5  -5  2178.18  2055.28   306.61 o
        55    2  -4   4  -6  1683.62  1553.96   233.09 o
        55    1   4  -4  -6  1683.62  1553.96   233.09 o
        56    2  -4   3  -7   916.20  1538.25   283.98 o
        56    1   3  -4  -7   916.20  1538.25   283.98 o
        57    2  -4   3  -4   445.96   589.71   158.38 o
        57    1   3  -4  -4   445.96   589.71   158.38 o
        58    2  -5   3  -2  1113.87  1274.89   225.97 o
        58    1   3  -5  -2  1113.87  1274.89   225.97 o
        59    2  -3   3  -2   559.07   825.10   135.26 o
        59    1   3  -3  -2   559.07   825.10   135.26 o
        60    2  -7   5  -1  2523.49  2623.17   620.39 o
        60    1   5  -7  -1  2523.49  2623.17   620.39 o
        61    2  -5   3  -4   588.19   373.98   185.31 <
        61    1   3  -5  -4   588.19   373.98   185.31 <
        62    2  -4   4  -5   458.45   580.02   158.49 o
        62    1   4  -4  -5   458.45   580.02   158.49 o
        63    2  -2   2  -3   256.01   321.11    67.60 o
        63    1   2  -2  -3   256.01   321.11    67.60 o
        64    2  -7   5  -3  2876.29  3606.52   797.69 o
        64    1   5  -7  -3  2876.29  3606.52   797.69 o
        65    2  -5   6  -7  1627.93  1553.20   414.41 o
        65    1   6  -5  -7  1627.93  1553.20   414.41 o
        66    2  -5   4  -6   460.15   427.90   269.54 <
        66    1   4  -5  -6   460.15   427.90   269.54 <
        67    2  -4   5  -5   739.66   920.96   250.55 o
        67    1   5  -4  -5   739.66   920.96   250.55 o
        68    1   6  -7   0  1371.42  1848.65   735.41 <
        69    2  -4   4  -2   660.43   816.96   185.67 o
        69    1   4  -4  -2   660.43   816.96   185.67 o
        70    2  -6   6  -4  1736.50  2489.95   462.23 o
        70    1   6  -6  -4  1736.50  2489.95   462.23 o
        71    2  -3   2  -1   297.07   209.30    74.27 <
        71    1   2  -3  -1   297.07   209.30    74.27 <
        72    2  -4   3  -1   491.35   683.53   145.50 o
        72    1   3  -4  -1   491.35   683.53   145.50 o
        73    2  -4   4  -3   151.06   330.31   192.12 <
        73    1   4  -4  -3   151.06   330.31   192.12 <
        74    2  -6   6  -5  1939.06  2925.30   657.94 o
        74    1   6  -6  -5  1939.06  2925.30   657.94 o
        75    1   4  -5   0   673.20   479.27   155.26 o
        76    2  -6   4  -4   636.78   923.75   431.53 <
        76    1   4  -6  -4   636.78   923.75   431.53 <
        77    2  -6   3  -1   621.29   778.45   256.11 o
        77    1   3  -6  -1   621.29   778.45   256.11 o
        78    2  -7   5  -6   871.83  1253.45   653.68 <
        78    1   5  -7  -6   871.83  1253.45   653.68 <
        79    2  -8   6 -10  1595.68  3198.55  1847.00 <
        79    1   6  -8 -10  1595.68  3198.55  1847.00 <
        80    2  -4   2  -2    23.17   111.21    60.66 <
        80    1   2  -4  -2    23.17   111.21    60.66 <
        81    2  -6   4  -8   714.08  1820.57   579.89 o
        81    1   4  -6  -8   714.08  1820.57   579.89 o
        82    2  -7   5  -7  1418.40  3463.83  1219.75 <
        82    1   5  -7  -7  1418.40  3463.83  1219.75 <
        83    2  -4   4  -4   285.21   391.08   155.08 <
        83    1   4  -4  -4   285.21   391.08   155.08 <
        84    2  -6   4   0   450.82   562.86   256.15 <
        84    1   4  -6   0   450.82   562.86   256.15 <
        85    2  -6   4  -5   920.75  1381.81   421.28 o
        85    1   4  -6  -5   920.75  1381.81   421.28 o
        86    2  -5   2  -1   392.49   417.80   131.40 o
        86    1   2  -5  -1   392.49   417.80   131.40 o
        87    2  -7   6  -6   734.72  2156.40   862.56 <
        87    1   6  -7  -6   734.72  2156.40   862.56 <
        88    2  -9   4  -6  1254.71  2857.06  1917.06 <
        88    1   4  -9  -6  1254.71  2857.06  1917.06 <
        89    2  -2   0   0  4240.17  4501.10    64.94 o
        89    1   0  -2   0  4240.17  4501.10    64.94 o
        90    2  -3   1  -2  1285.58  1258.78    60.75 o
        90    1   1  -3  -2  1285.58  1258.78    60.75 o
        91    2  -3   1  -5  2542.73  3031.89   175.57 o
        91    1   1  -3  -5  2542.73  3031.89   175.57 o
        92    2  -3   1  -3  1016.65  1067.77   105.08 o
        92    1   1  -3  -3  1016.65  1067.77   105.08 o
        93    2  -2   0  -2  1347.48  1430.73    94.48 o
        93    1   0  -2  -2  1347.48  1430.73    94.48 o
        94    2  -4   1  -1  1491.95  1224.50   121.44 o
        94    1   1  -4  -1  1491.95  1224.50   121.44 o
        95    2  -4   2  -6  2821.74  3048.29   246.43 o
        95    1   2  -4  -6  2821.74  3048.29   246.43 o
        96    2  -2   1  -3   460.69   461.61    47.17 o
        96    1   1  -2  -3   460.69   461.61    47.17 o
        97    2  -4   0   0  7593.41  6582.33   553.88 o
        97    1   0  -4   0  7593.41  6582.33   553.88 o
        98    2  -5   1  -2  1745.59  1634.07   330.18 o
        98    1   1  -5  -2  1745.59  1634.07   330.18 o
        99    2  -4   1  -2   490.34   448.97   131.65 o
        99    1   1  -4  -2   490.34   448.97   131.65 o
       100    2  -2   1  -8  1538.93  1623.96   471.69 o
       100    1   1  -2  -8  1538.93  1623.96   471.69 o
       101    2  -4   1  -3   692.95   721.05   158.36 o
       101    1   1  -4  -3   692.95   721.05   158.36 o
       102    2  -2   1  -5   217.73   151.69    53.93 <
       102    1   1  -2  -5   217.73   151.69    53.93 <
       103    2  -4   1  -4   548.41   485.63   175.37 <
       103    1   1  -4  -4   548.41   485.63   175.37 <
       104    2  -5   1  -1   481.47   407.70   178.58 <
       104    1   1  -5  -1   481.47   407.70   178.58 <
       105    2  -3   0  -2   596.58   290.23   178.86 <
       106    2  -4   1  -5  1096.09  2009.84   347.34 o
       106    1   1  -4  -5  1096.09  2009.84   347.34 o
       107    2  -3   1  -8  1698.16  2545.06   795.54 o
       107    1   1  -3  -8  1698.16  2545.06   795.54 o
       108    2  -5   2  -7  1165.23  1185.95   390.82 o
       108    1   2  -5  -7  1165.23  1185.95   390.82 o
       109    2  -2   1  -4   111.78   128.20    37.11 o
       109    1   1  -2  -4   111.78   128.20    37.11 o
       110    2  -3   1  -4   439.20   296.57    90.99 o
       110    1   1  -3  -4   439.20   296.57    90.99 o
       111    2  -5   1  -5   638.18  1485.86   818.74 <
       111    1   1  -5  -5   638.18  1485.86   818.74 <
       112    2  -6   2  -9  1992.07  7092.09  1927.16 o
       112    1   2  -6  -9  1992.07  7092.09  1927.16 o
       113    2  -8   2  -2  2422.44  4129.89  1887.95 <
       113    1   2  -8  -2  2422.44  4129.89  1887.95 <
       114    2  -5   1  -3   909.81  1943.63   496.03 o
       114    1   1  -5  -3   909.81  1943.63   496.03 o
       115    2  -8   2  -4  2155.08  2494.04  2355.85 <
       115    1   2  -8  -4  2155.08  2494.04  2355.85 <
       116    2  -2   1  -7   325.76   175.31   131.48 <
       116    1   1  -2  -7   325.76   175.31   131.48 <
       117    2  -5   3 -11   579.06  1169.23   801.95 <
       117    1   3  -5 -11   579.06  1169.23   801.95 <
       118    2   2   2   6  9378.99 11950.40   256.52 o
       118    1   2   2   6  9378.99 11950.40   256.52 o
       119    2   1   1   5  1927.49  2420.48    81.36 o
       119    1   1   1   5  1927.49  2420.48    81.36 o
       120    2   2   1   2   648.62   209.14    47.23 o
       120    1   1   2   2   648.62   209.14    47.23 o
       121    2   2   1   1   585.51   506.15    57.36 o
       121    1   1   2   1   585.51   506.15    57.36 o
       122    2   1   1   4   346.77   341.03    33.77 o
       122    1   1   1   4   346.77   341.03    33.77 o
       123    2   2   1   3   462.16   697.43    84.23 o
       123    1   1   2   3   462.16   697.43    84.23 o
       124    2   1   1   3   216.57   216.23    33.79 o
       124    1   1   1   3   216.57   216.23    33.79 o
       125    2   2   2   8   962.17   849.68   151.73 o
       125    1   2   2   8   962.17   849.68   151.73 o
       126    2   3   3   6   857.98   735.09   188.83 o
       126    1   3   3   6   857.98   735.09   188.83 o
       127    2   2   1  -1   585.49   502.53    60.71 o
       127    1   1   2  -1   585.49   502.53    60.71 o
       128    2   3   2   4   804.91   249.82   145.16 <
       128    1   2   3   4   804.91   249.82   145.16 <
       129    2   4   2   0  3088.59  1062.06   681.07 <
       129    1   2   4   0  3088.59  1062.06   681.07 <
       130    2   5   3   1  3595.31  2753.65  1172.91 <
       130    1   3   5   1  3595.31  2753.65  1172.91 <
       131    2   5   4   5  2183.83  1394.85  1027.61 <
       131    1   4   5   5  2183.83  1394.85  1027.61 <
       132    2   3   2   5  1097.16  1240.04   239.25 o
       132    1   2   3   5  1097.16  1240.04   239.25 o
       133    2   4   3   3   663.68   475.12   320.12 <
       133    1   3   4   3   663.68   475.12   320.12 <
       134    2   4   3   8  1025.66   993.91   774.91 <
       134    1   3   4   8  1025.66   993.91   774.91 <
       135    2   3   3  11  2169.22  2889.21  1041.73 <
       135    1   3   3  11  2169.22  2889.21  1041.73 <
       136    2   1   1   1   552.97   240.88    37.85 o
       136    1   1   1   1   552.97   240.88    37.85 o
       137    2   5   3   5  2722.44  3046.80  1873.92 <
       137    1   3   5   5  2722.44  3046.80  1873.92 <
       138    2   4   2   6  2823.07  1890.99  1469.64 <
       138    1   2   4   6  2823.07  1890.99  1469.64 <
       139    2   3   2   2   593.11   239.53   107.96 <
       139    1   2   3   2   593.11   239.53   107.96 <
       140    2   4   2   5  1419.97  1347.80  1256.82 <
       140    1   2   4   5  1419.97  1347.80  1256.82 <
       141    2   4   4   9   742.91  1135.70   640.30 <
       141    1   4   4   9   742.91  1135.70   640.30 <
       142    2   2   2   4    76.36   128.06    47.18 <
       142    1   2   2   4    76.36   128.06    47.18 <
       143    2   4   4   8   942.49  1186.39   616.79 <
       143    1   4   4   8   942.49  1186.39   616.79 <
       144    2   3   3  12  1351.08  1021.18   909.96 <
       144    1   3   3  12  1351.08  1021.18   909.96 <
       145    2   1   3   5  2129.13  2848.04   158.03 o
       145    1   3   1   5  2129.13  2848.04   158.03 o
       146    2   3   5   3  5950.31  5564.41   331.50 o
       146    1   5   3   3  5950.31  5564.41   331.50 o
       147    2   1   3   3  2003.49  1668.66   135.66 o
       147    1   3   1   3  2003.49  1668.66   135.66 o
       148    2   2   3   4  1681.26  1467.96   138.36 o
       148    1   3   2   4  1681.26  1467.96   138.36 o
       149    2   2   4   6  2392.69  3330.45   251.23 o
       149    1   4   2   6  2392.69  3330.45   251.23 o
       150    2   2   3   2   919.45   834.47   125.00 o
       150    1   3   2   2   919.45   834.47   125.00 o
       151    2   1   4   5  1397.27  1442.37   159.13 o
       151    1   4   1   5  1397.27  1442.37   159.13 o
       152    2   3   4   7  2686.00  3756.80   350.41 o
       152    1   4   3   7  2686.00  3756.80   350.41 o
       153    2   2   5   2  1330.72  1516.62   208.96 o
       153    1   5   2   2  1330.72  1516.62   208.96 o
       154    2   2   5   4  1154.64  1395.20   222.42 o
       154    1   5   2   4  1154.64  1395.20   222.42 o
       155    2   3   5   5  2064.65  1725.82   280.87 o
       155    1   5   3   5  2064.65  1725.82   280.87 o
       156    2   1   2   2   586.07   395.36    79.07 o
       156    1   2   1   2   586.07   395.36    79.07 o
       157    2   3   7   3  2451.30  1938.04   458.39 o
       157    1   7   3   3  2451.30  1938.04   458.39 o
       158    2   3   5   9  1840.02  2308.48   508.88 o
       158    1   5   3   9  1840.02  2308.48   508.88 o
       159    2   1   3   2   763.98   728.77   127.79 o
       159    1   3   1   2   763.98   728.77   127.79 o
       160    2   2   3   5   494.52   527.78   111.65 o
       160    1   3   2   5   494.52   527.78   111.65 o
       161    2   2   5   8  1125.65   690.71   336.93 <
       161    1   5   2   8  1125.65   690.71   336.93 <
       162    2   2   4   5   738.80   670.62   149.03 o
       162    1   4   2   5   738.80   670.62   149.03 o
       163    2   1   2   1   603.54   447.60    89.52 o
       163    1   2   1   1   603.54   447.60    89.52 o
       164    2   1   2   4   282.95   215.70    64.04 o
       164    1   2   1   4   282.95   215.70    64.04 o
       165    2   3   5   8  1339.03  1355.64   401.30 o
       165    1   5   3   8  1339.03  1355.64   401.30 o
       166    2   3   4   6   831.23   646.89   195.41 o
       166    1   4   3   6   831.23   646.89   195.41 o
       167    2   2   6   8  1231.84   960.56   414.56 <
       167    1   6   2   8  1231.84   960.56   414.56 <
       168    2   3   6   5  1301.47  1176.84   364.18 o
       168    1   6   3   5  1301.47  1176.84   364.18 o
       169    2   2   4   8   832.87   670.69   181.99 o
       169    1   4   2   8   832.87   670.69   181.99 o
       170    2   3   7   9  2774.83  2948.02   815.34 o
       170    1   7   3   9  2774.83  2948.02   815.34 o
       171    2   2   6  10   171.88   768.37   448.22 <
       171    1   6   2  10   171.88   768.37   448.22 <
       172    2   5   7   9  2051.24  2776.88  1324.41 <
       172    1   7   5   9  2051.24  2776.88  1324.41 <
       173    2   4   6  10   564.62  1122.16   812.14 <
       173    1   6   4  10   564.62  1122.16   812.14 <
       174    2   3   6   4   651.08   454.98   411.16 <
       174    1   6   3   4   651.08   454.98   411.16 <
       175    2   3   4   3   377.62   421.74   134.96 o
       175    1   4   3   3   377.62   421.74   134.96 o
       176    2   4   8  11  2057.47  3918.37  2267.47 <
       176    1   8   4  11  2057.47  3918.37  2267.47 <
       177    2   2   3   6   273.32   299.86    90.97 o
       177    1   3   2   6   273.32   299.86    90.97 o
       178    2   3   6  11  1419.36  2014.95   754.77 <
       178    1   6   3  11  1419.36  2014.95   754.77 <
       179    2   1   3   4   258.82   165.94    74.50 <
       179    1   3   1   4   258.82   165.94    74.50 <
       180    2   4   6   8  1251.60  1075.02   609.97 <
       180    1   6   4   8  1251.60  1075.02   609.97 <
       181    2   3   5   6   109.95   323.59   242.69 <
       181    1   5   3   6   109.95   323.59   242.69 <
       182    2   2   5   7   382.89   513.49   209.45 <
       182    1   5   2   7   382.89   513.49   209.45 <
       183    2   4   5   4   733.67   633.50   404.36 <
       183    1   5   4   4   733.67   633.50   404.36 <
       184    2   1   2   3   159.54   218.17    81.81 <
       184    1   2   1   3   159.54   218.17    81.81 <
       185    2   1   7   3  6266.87  7082.01   384.09 o
       185    1   7   1   3  6266.87  7082.01   384.09 o
       186    2   1   5   3  2440.10  2306.29   188.82 o
       186    1   5   1   3  2440.10  2306.29   188.82 o
       187    2   1   4   2  1295.64  1261.11   114.65 o
       187    1   4   1   2  1295.64  1261.11   114.65 o
       188    2   0   6   2  1876.89  1837.16   183.04 o
       188    1   6   0   2  1876.89  1837.16   183.04 o
       189    2   1   9   3  5092.45  5792.77   603.20 o
       189    1   9   1   3  5092.45  5792.77   603.20 o
       190    1   3   0   2  1819.50  1595.81   137.31 o
       191    2   0   6   6  1551.27  1051.30   268.78 o
       191    1   6   0   6  1551.27  1051.30   268.78 o
       192    1   5   0   2  1731.10  1801.78   180.52 o
       193    2   0   2   2  1200.50   813.31    79.44 o
       193    1   2   0   2  1200.50   813.31    79.44 o
       194    1   5   0   4  1050.40   810.58   163.48 o
       195    2   1   5   2   589.04   954.02   140.20 o
       195    1   5   1   2   589.04   954.02   140.20 o
       196    2   0   4   2   499.71   366.57   101.82 o
       196    1   4   0   2   499.71   366.57   101.82 o
       197    1   7   0   4  1156.24  1668.23   247.52 o
       198    2   1   6   2   651.71   619.96   144.88 o
       198    1   6   1   2   651.71   619.96   144.88 o
       199    2  -1   5   4   825.42   329.20   128.22 <
       199    1   5  -1   4   825.42   329.20   128.22 <
       200    2   1   6   3   379.35   701.65   213.55 o
       200    1   6   1   3   379.35   701.65   213.55 o
       201    2  -1   6   4   455.45   358.07    97.96 o
       201    1   6  -1   4   455.45   358.07    97.96 o
       202    2   1   9   9  3599.79  3962.19   798.50 o
       202    1   9   1   9  3599.79  3962.19   798.50 o
       203    2   0  10   2  3466.15  1984.72   657.06 o
       203    1  10   0   2  3466.15  1984.72   657.06 o
       204    2   1   6   6   518.76   694.30   208.96 o
       204    1   6   1   6   518.76   694.30   208.96 o
       205    2   0   6   4   768.23   814.31   216.25 o
       205    1   6   0   4   768.23   814.31   216.25 o
       206    2   1   7   4   533.82   297.70   267.25 <
       206    1   7   1   4   533.82   297.70   267.25 <
       207    2   1   6   4   455.99   445.14   198.96 <
       207    1   6   1   4   455.99   445.14   198.96 <
       208    2   1   7   7   848.84   791.92   304.58 <
       208    1   7   1   7   848.84   791.92   304.58 <
       209    2  -1  11   3  2114.41  1836.58   630.16 <
       209    1  11  -1   3  2114.41  1836.58   630.16 <
       210    2   1   7   5   492.99   270.43   260.29 <
       210    1   7   1   5   492.99   270.43   260.29 <
       211    2   0  10   6   724.82   995.18   786.03 <
       211    1  10   0   6   724.82   995.18   786.03 <
       212    2   0   4   3   224.04   246.99    82.33 <
       213    1   9   0   8  1022.62  1552.19   590.51 <
       214    1  11   0   4    13.57  1007.43   727.78 <
       215    2   0   6   5   366.05   383.94   146.10 <
       216    2  -1  11   9  1705.82  1735.15  1263.46 <
       216    1  11  -1   9  1705.82  1735.15  1263.46 <
       217    2   1  11   3  2123.39  2089.04  1051.26 <
       217    1  11   1   3  2123.39  2089.04  1051.26 <
       218    2   1  10   5   604.84  1556.57  1084.88 <
       218    1  10   1   5   604.84  1556.57  1084.88 <
       219    1   7   0   6   716.44   756.53   226.28 o
       220    2   1  10   2    49.41  1014.20   451.51 <
       220    1  10   1   2    49.41  1014.20   451.51 <
       221    2   1   6   5   184.32   212.51   111.32 <
       221    1   6   1   5   184.32   212.51   111.32 <
       222    2  -5   3   1  3581.78  3572.62   229.84 o
       222    1   3  -5   1  3581.78  3572.62   229.84 o
       223    2  -5   3   3  3486.01  4977.51   262.69 o
       223    1   3  -5   3  3486.01  4977.51   262.69 o
       224    2  -2   1   2   647.53   636.74    54.48 o
       224    1   1  -2   2   647.53   636.74    54.48 o
       225    2  -5   3   5  2718.75  2945.29   266.83 o
       225    1   3  -5   5  2718.75  2945.29   266.83 o
       226    2  -5   4   5  2175.87  2328.22   249.33 o
       226    1   4  -5   5  2175.87  2328.22   249.33 o
       227    2  -3   2   4   807.15  1012.40   109.08 o
       227    1   2  -3   4   807.15  1012.40   109.08 o
       228    2  -2   1   1   585.85   523.24    44.46 o
       228    1   1  -2   1   585.85   523.24    44.46 o
       229    2  -4   2   5  1416.85  1429.68   138.25 o
       229    1   2  -4   5  1416.85  1429.68   138.25 o
       230    2  -3   2   2   594.58   744.38   105.37 o
       230    1   2  -3   2   594.58   744.38   105.37 o
       231    2  -5   3   2  1113.73  1167.15   188.90 o
       231    1   3  -5   2  1113.73  1167.15   188.90 o
       232    2  -4   3   2   851.95   913.67   101.14 o
       232    1   3  -4   2   851.95   913.67   101.14 o
       233    2  -4   3   3   662.72   714.85   134.88 o
       233    1   3  -4   3   662.72   714.85   134.88 o
       234    2  -3   2   1   297.07   506.41    70.90 o
       234    1   2  -3   1   297.07   506.41    70.90 o
       235    2  -7   5   3  2876.77  2722.33   642.54 o
       235    1   5  -7   3  2876.77  2722.33   642.54 o
       236    2  -4   3   1   491.41   636.43   101.56 o
       236    1   3  -4   1   491.41   636.43   101.56 o
       237    2  -5   3   4   588.06   545.82   202.15 <
       237    1   3  -5   4   588.06   545.82   202.15 <
       238    2  -7   3   2  1215.34  1519.51   461.58 o
       238    1   3  -7   2  1215.34  1519.51   461.58 o
       239    2  -7   5   7  1418.07  1155.77   559.35 <
       239    1   5  -7   7  1418.07  1155.77   559.35 <
       240    2  -7   3   8  1929.27  1512.77   694.05 <
       240    1   3  -7   8  1929.27  1512.77   694.05 <
       241    2  -6   4   8   714.18   350.78   300.18 <
       241    1   4  -6   8   714.18   350.78   300.18 <
       242    2  -5   2   4   442.68   506.24   182.25 <
       242    1   2  -5   4   442.68   506.24   182.25 <
       243    2  -7   4   1   621.88   967.34   343.79 <
       243    1   4  -7   1   621.88   967.34   343.79 <
       244    2  -5   2   3   122.15   124.66    90.97 <
       244    1   2  -5   3   122.15   124.66    90.97 <
       245    2  -7   5   5  1489.49  1513.55   444.96 o
       245    1   5  -7   5  1489.49  1513.55   444.96 o
       246    2  -6   4   4   636.79   438.33   252.88 <
       246    1   4  -6   4   636.79   438.33   252.88 <
       247    2  -6   3   2   556.13   472.02   178.70 <
       247    1   3  -6   2   556.13   472.02   178.70 <
       248    2  -8   6   4   702.32   933.60   633.64 <
       248    1   6  -8   4   702.32   933.60   633.64 <
       249    2  -3   2   3    98.42    43.81    43.81 <
       249    1   2  -3   3    98.42    43.81    43.81 <
       250    2  -6   3   4   364.66   337.15   225.89 <
       250    1   3  -6   4   364.66   337.15   225.89 <
       251    2  -6   4   7   248.81   354.06   242.79 <
       251    1   4  -6   7   248.81   354.06   242.79 <
       252    2  -5   2   2   505.80   141.87    91.20 <
       252    1   2  -5   2   505.80   141.87    91.20 <
       253    2  -7   4   5   153.79   717.86   397.69 <
       253    1   4  -7   5   153.79   717.86   397.69 <
       254    2  -7   3   5    56.02   566.02   464.95 <
       254    1   3  -7   5    56.02   566.02   464.95 <
       255    2  -7   4   8   193.91   491.96   427.93 <
       255    1   4  -7   8   193.91   491.96   427.93 <
       256    2 -12   7   9    50.12  4733.73  3261.39 <
       256    1   7 -12   9    50.12  4733.73  3261.39 <
       257    2 -11   8   5    42.42  2516.78  2479.72 <
       257    1   8 -11   5    42.42  2516.78  2479.72 <
       258    2  -2   0   4  2414.73  2427.50   101.43 o
       258    1   0  -2   4  2414.73  2427.50   101.43 o
       259    2  -2   1   8  1536.70   960.26   107.82 o
       259    1   1  -2   8  1536.70   960.26   107.82 o
       260    2  -3   1   8  1698.22  1666.69   182.19 o
       260    1   1  -3   8  1698.22  1666.69   182.19 o
       261    2  -2   1   6   567.71   505.95    84.32 o
       261    1   1  -2   6   567.71   505.95    84.32 o
       262    2  -2   2  12  2695.00  2520.25   485.83 o
       262    1   2  -2  12  2695.00  2520.25   485.83 o
       263    2  -1   1  11  3719.04  3147.84   583.68 o
       263    1   1  -1  11  3719.04  3147.84   583.68 o
       264    2  -1   1   6   271.71   313.68    57.34 o
       264    1   1  -1   6   271.71   313.68    57.34 o
       265    1   0  -2   5   702.93   802.60   128.15 o
       266    2  -4   2  12  2151.25  2133.63   771.88 <
       266    1   2  -4  12  2151.25  2133.63   771.88 <
       267    2  -3   1  11  2293.70  1861.07   633.84 <
       267    1   1  -3  11  2293.70  1861.07   633.84 <
       268    2  -2   1   5   217.74    91.07    33.73 <
       268    1   1  -2   5   217.74    91.07    33.73 <
       269    2  -3   1   7   723.77   744.69   128.05 o
       269    1   1  -3   7   723.77   744.69   128.05 o
       270    2  -1   1   7   213.45   117.98    47.19 <
       270    1   1  -1   7   213.45   117.98    47.19 <
       271    2  -4   0   6  5916.90  3966.45   762.26 o
       271    1   0  -4   6  5916.90  3966.45   762.26 o
       272    2  -1   1   9    22.18   161.72    97.71 <
       272    1   1  -1   9    22.18   161.72    97.71 <
       273    2  -4   2  11  1212.36   940.10   444.78 <
       273    1   2  -4  11  1212.36   940.10   444.78 <
       274    2  -2   1   7   325.84   310.52    97.88 o
       274    1   1  -2   7   325.84   310.52    97.88 o
       275    2  -3   1   6   166.88    57.33    53.95 <
       275    1   1  -3   6   166.88    57.33    53.95 <
       276    2  -5   1   8  1712.92  1398.54   586.38 <
       276    1   1  -5   8  1712.92  1398.54   586.38 <
       277    2   0   2   6  4759.05  6027.15   164.50 o
       277    1   2   0   6  4759.05  6027.15   164.50 o
       278    2   0   2   4  2314.86  2970.13   124.95 o
       278    1   2   0   4  2314.86  2970.13   124.95 o
       279    1   3   0   8  2760.71  2902.59   163.72 o
       280    2   1   3   8  1742.78  1423.97   148.82 o
       280    1   3   1   8  1742.78  1423.97   148.82 o
       281    2   1   5   9  2010.42  1842.97   195.42 o
       281    1   5   1   9  2010.42  1842.97   195.42 o
       282    2   0   4   8  1202.94  1191.14   161.97 o
       282    1   4   0   8  1202.94  1191.14   161.97 o
       283    2   0   4   9  1011.72  1272.14   210.89 o
       284    2   1   3   9   523.06   562.66   134.77 o
       284    1   3   1   9   523.06   562.66   134.77 o
       285    2  -1   4  11  1237.26  1256.70   235.84 o
       285    1   4  -1  11  1237.26  1256.70   235.84 o
       286    2   1   5  12  1261.29  1718.97   441.54 o
       286    1   5   1  12  1261.29  1718.97   441.54 o
       287    2  -1   5  12  1261.01  1631.52   326.98 o
       287    1   5  -1  12  1261.01  1631.52   326.98 o
       288    2   0   6  14  1596.14  2365.16  1138.78 <
       288    1   6   0  14  1596.14  2365.16  1138.78 <
       289    2   1   4  11  1238.06   940.00   212.26 o
       289    1   4   1  11  1238.06   940.00   212.26 o
       290    2   1   3   7   322.96   169.01    87.89 <
       290    1   3   1   7   322.96   169.01    87.89 <
       291    2   0   2   7   182.04   158.83    70.97 <
       292    2   1   5  11  1297.67  1177.53   391.39 o
       292    1   5   1  11  1297.67  1177.53   391.39 o
       293    2   0   4  12  1613.27   943.06   351.54 <
       293    1   4   0  12  1613.27   943.06   351.54 <
       294    1   5   0  14  1259.18  1548.05   478.92 o
       295    2  -1   5  11  1297.69   914.74   243.03 o
       295    1   5  -1  11  1297.69   914.74   243.03 o
       296    2  -1   4  13   534.91   434.71   360.57 <
       296    1   4  -1  13   534.91   434.71   360.57 <
       297    2   0   4  14  1380.83  1442.29   488.62 <
       297    1   4   0  14  1380.83  1442.29   488.62 <
       298    2   0   2   5   230.48   242.21    57.99 o
       299    2   1   6  13   911.24   899.67   508.80 <
       299    1   6   1  13   911.24   899.67   508.80 <
       300    1   5   0  10   455.81   418.18   195.60 <
       301    2   2   6  14  2325.45  4458.49   967.19 o
       301    1   6   2  14  2325.45  4458.49   967.19 o
       302    2  -1   6  13   911.13   744.69   458.27 <
       302    1   6  -1  13   911.13   744.69   458.27 <
       303    2   1   5  10   878.57  1139.12   242.65 o
       303    1   5   1  10   878.57  1139.12   242.65 o
       304    2   0   6  11   383.01   344.23   259.86 <
       305    2   0   8  20  3281.05  5644.29  2850.79 <
       305    1   8   0  20  3281.05  5644.29  2850.79 <
       306    2   2   7  22    26.22  3813.94  3669.06 <
       306    1   7   2  22    26.22  3813.94  3669.06 <
       307    2  -1   5  14   521.81   529.22   417.99 <
       307    1   5  -1  14   521.81   529.22   417.99 <
       308    2   1   5  14   521.80   599.94   407.82 <
       308    1   5   1  14   521.80   599.94   407.82 <
       309    2  -1   5  17  1756.76  3522.43  1641.55 <
       309    1   5  -1  17  1756.76  3522.43  1641.55 <
       310    2   1   4   8   144.58   178.57    90.97 <
       310    1   4   1   8   144.58   178.57    90.97 <
       311    2  -2   4   6  2396.29  2224.16   157.40 o
       311    1   4  -2   6  2396.29  2224.16   157.40 o
       312    2  -1   3   3  1936.94  1459.12   140.43 o
       312    1   3  -1   3  1936.94  1459.12   140.43 o
       313    2  -2   3   4  1663.46  1407.30   172.53 o
       313    1   3  -2   4  1663.46  1407.30   172.53 o
       314    2  -3   5   5  2069.37  1679.07   225.24 o
       314    1   5  -3   5  2069.37  1679.07   225.24 o
       315    2  -2   4   5   740.51   661.86   167.17 o
       315    1   4  -2   5   740.51   661.86   167.17 o
       316    2  -2   5   4  1143.42  1224.14   161.87 o
       316    1   5  -2   4  1143.42  1224.14   161.87 o
       317    2  -4   8   5  2280.32  2386.17   485.32 o
       317    1   8  -4   5  2280.32  2386.17   485.32 o
       318    2  -3   7   9  2766.72  2769.46   512.11 o
       318    1   7  -3   9  2766.72  2769.46   512.11 o
       319    2  -3   5   8  1338.50   702.18   185.67 o
       319    1   5  -3   8  1338.50   702.18   185.67 o
       320    2  -3   9   9  2659.03  2675.48   768.27 o
       320    1   9  -3   9  2659.03  2675.48   768.27 o
       321    2  -3   4   6   829.31   808.62   171.83 o
       321    1   4  -3   6   829.31   808.62   171.83 o
       322    2  -2   7   8  1570.70  1452.19   323.46 o
       322    1   7  -2   8  1570.70  1452.19   323.46 o
       323    2  -3   5   7   641.81   680.56   203.15 o
       323    1   5  -3   7   641.81   680.56   203.15 o
       324    2  -1   2   2   588.67   391.72   124.64 o
       324    1   2  -1   2   588.67   391.72   124.64 o
       325    2  -3   6   5  1299.17  1026.91   195.92 o
       325    1   6  -3   5  1299.17  1026.91   195.92 o
       326    2  -3   6   4   649.53   458.82   141.70 o
       326    1   6  -3   4   649.53   458.82   141.70 o
       327    2  -2   6   8  1230.20   987.86   340.52 <
       327    1   6  -2   8  1230.20   987.86   340.52 <
       328    2  -3   6   9   532.91   545.94   276.34 <
       328    1   6  -3   9   532.91   545.94   276.34 <
       329    2  -2   5   7   382.89   555.50   182.91 o
       329    1   5  -2   7   382.89   555.50   182.91 o
       330    2  -3  10  11   652.47  1256.89   845.79 <
       330    1  10  -3  11   652.47  1256.89   845.79 <
       331    2  -2   5   8  1123.95  1014.19   208.90 o
       331    1   5  -2   8  1123.95  1014.19   208.90 o
       332    2  -2   6   5   620.02   508.79   168.48 o
       332    1   6  -2   5   620.02   508.79   168.48 o
       333    2  -2   6   6   443.23   329.10   186.60 <
       333    1   6  -2   6   443.23   329.10   186.60 <
       334    2  -4   7   4   459.46   418.99   192.60 <
       334    1   7  -4   4   459.46   418.99   192.60 <
       335    2  -5   7   9  2049.66  2130.75   664.17 o
       335    1   7  -5   9  2049.66  2130.75   664.17 o
       336    2  -4   6   8  1250.68   637.15   252.84 <
       336    1   6  -4   8  1250.68   637.15   252.84 <
       337    2  -3   7   7   358.03   442.10   226.11 <
       337    1   7  -3   7   358.03   442.10   226.11 <
       338    2  -3   7   8   648.86   762.14   277.76 <
       338    1   7  -3   8   648.86   762.14   277.76 <
       339    2  -2   8   7   766.86   421.66   300.22 <
       339    1   8  -2   7   766.86   421.66   300.22 <
       340    2  -6  10  11  1659.80  2072.08  1590.28 <
       340    1  10  -6  11  1659.80  2072.08  1590.28 <
       341    2  -3   8  12    45.20   822.18   525.66 <
       341    1   8  -3  12    45.20   822.18   525.66 <
       342    2  -4  11  14   351.30  3241.14  1819.35 <
       342    1  11  -4  14   351.30  3241.14  1819.35 <
       343    2  -2   2   6  9378.99 11377.00   223.50 o
       343    1   2  -2   6  9378.99 11377.00   223.50 o
       344    2  -2   2   8   962.17  1229.16   128.32 o
       344    1   2  -2   8   962.17  1229.16   128.32 o
       345    2  -3   3   6   857.99  1172.86   128.44 o
       345    1   3  -3   6   857.99  1172.86   128.44 o
       346    2  -2   3  10  1535.31  1496.03   276.29 o
       346    1   3  -2  10  1535.31  1496.03   276.29 o
       347    2  -5   4  11  2704.78  3403.38   556.00 o
       347    1   4  -5  11  2704.78  3403.38   556.00 o
       348    2  -1   1   4   346.77   400.13    57.65 o
       348    1   1  -1   4   346.77   400.13    57.65 o
       349    2  -3   4  13  2141.04  3409.78   468.34 o
       349    1   4  -3  13  2141.04  3409.78   468.34 o
       350    2  -4   3   8  1024.08   791.76   229.10 o
       350    1   3  -4   8  1024.08   791.76   229.10 o
       351    2  -3   3  11  2169.23  1920.93   344.35 o
       351    1   3  -3  11  2169.23  1920.93   344.35 o
       352    2  -2   3  12   378.68   407.72   198.80 <
       352    1   3  -2  12   378.68   407.72   198.80 <
       353    2  -4   4   8   942.49   904.26   215.94 o
       353    1   4  -4   8   942.49   904.26   215.94 o
       354    2  -4   5  11  1050.11  1284.33   483.31 <
       354    1   5  -4  11  1050.11  1284.33   483.31 <
       355    2  -2   2   7   266.74   236.06    84.31 <
       355    1   2  -2   7   266.74   236.06    84.31 <
       356    2  -1   2   5   233.18   212.87    60.82 o
       356    1   2  -1   5   233.18   212.87    60.82 o
       357    2  -5   3  11   579.05  1118.83   407.77 <
       357    1   3  -5  11   579.05  1118.83   407.77 <
       358    2  -5   5   9   794.07   559.69   296.70 <
       358    1   5  -5   9   794.07   559.69   296.70 <
       359    2  -3   4   9   743.45   967.28   296.59 o
       359    1   4  -3   9   743.45   967.28   296.59 o
       360    2  -4   4   7   185.18   138.18   117.96 <
       360    1   4  -4   7   185.18   138.18   117.96 <
       361    2  -3   3  12  1351.09  1945.75   424.89 o
       361    1   3  -3  12  1351.09  1945.75   424.89 o
       362    2  -3   4   8   340.70   425.81   175.73 <
       362    1   4  -3   8   340.70   425.81   175.73 <
       363    2  -4   5  13    13.92   778.30   552.56 <
       363    1   5  -4  13    13.92   778.30   552.56 <
       364    2  -5   5  12   678.12   974.08   505.58 <
       364    1   5  -5  12   678.12   974.08   505.58 <
       365    2  -5   3   9   835.93   762.74   307.12 <
       365    1   3  -5   9   835.93   762.74   307.12 <
       366    2  -2   3   8   346.06   707.76   185.37 o
       366    1   3  -2   8   346.06   707.76   185.37 o
       367    2  -3   3   9   292.40   266.29   148.31 <
       367    1   3  -3   9   292.40   266.29   148.31 <
       368    2  -4   2   7   705.24   101.07    94.34 <
       368    1   2  -4   7   705.24   101.07    94.34 <
       369    2  -4   4   9   742.90   512.60   263.05 <
       369    1   4  -4   9   742.90   512.60   263.05 <
       370    2  -4   4  14   888.06   613.45   566.26 <
       370    1   4  -4  14   888.06   613.45   566.26 <
       371    2  -4   0  -6  5703.43  5780.61   227.65 o
       371    1   0  -4  -6  5703.43  5780.61   227.65 o
       372    2  -3  -1  -5  2525.11  1779.27   129.33 o
       372    1  -1  -3  -5  2525.11  1779.27   129.33 o
       373    2  -6   0  -6  2326.49  1817.33   295.75 o
       373    1   0  -6  -6  2326.49  1817.33   295.75 o
       374    2  -3  -1  -3  1028.21   968.62   140.09 o
       374    1  -1  -3  -3  1028.21   968.62   140.09 o
       375    2  -5  -1  -8  1706.22  1706.62   226.78 o
       375    1  -1  -5  -8  1706.22  1706.62   226.78 o
       376    1   0  -6  -7  1464.98  2077.99   276.81 o
       377    2  -5  -1  -5   635.68  1035.60   145.75 o
       377    1  -1  -5  -5   635.68  1035.60   145.75 o
       378    2  -4  -1  -5  1099.61   835.34   202.04 o
       378    1  -1  -4  -5  1099.61   835.34   202.04 o
       379    2  -2   0  -2  1287.89   994.03   155.93 o
       379    1   0  -2  -2  1287.89   994.03   155.93 o
       380    2  -6  -2  -6  1061.14   877.94   260.70 o
       380    1  -2  -6  -6  1061.14   877.94   260.70 o
       381    2  -5  -1  -4  1063.09  1001.12   177.12 o
       381    1  -1  -5  -4  1063.09  1001.12   177.12 o
       382    2  -4  -1  -3   687.58   559.93    99.71 o
       382    1  -1  -4  -3   687.58   559.93    99.71 o
       383    2  -7  -1  -5  1165.21  1261.56   295.26 o
       383    1  -1  -7  -5  1165.21  1261.56   295.26 o
       384    1   0  -6  -5  1116.40   834.90   152.15 o
       385    2  -5  -1  -7   783.86   770.93   184.10 o
       385    1  -1  -5  -7   783.86   770.93   184.10 o
       386    2  -3  -1  -4   437.28   403.48    69.17 o
       386    1  -1  -3  -4   437.28   403.48    69.17 o
       387    2  -6  -2  -9  1983.90  1824.32   364.10 o
       387    1  -2  -6  -9  1983.90  1824.32   364.10 o
       388    2  -7  -1  -7  2131.04  2132.29   283.79 o
       388    1  -1  -7  -7  2131.04  2132.29   283.79 o
       389    1   0  -4  -3   683.31   469.71    98.68 o
       390    2  -4  -1  -4   550.55   260.20   116.50 <
       390    1  -1  -4  -4   550.55   260.20   116.50 <
       391    2  -7  -1  -8   941.31   825.62   330.25 <
       391    1  -1  -7  -8   941.31   825.62   330.25 <
       392    2  -6   0  -4   593.57   955.02   162.39 o
       392    1   0  -6  -4   593.57   955.02   162.39 o
       393    2  -8  -2  -6   892.28  1299.91   533.00 <
       393    1  -2  -8  -6   892.28  1299.91   533.00 <
       394    2  -9  -1 -13  1598.58  3868.05  1038.89 o
       394    1  -1  -9 -13  1598.58  3868.05  1038.89 o
       395    2  -8   0 -12  1406.51   961.99   509.74 <
       395    1   0  -8 -12  1406.51   961.99   509.74 <
       396    2  -8   0 -10   652.76   886.37   587.08 <
       396    1   0  -8 -10   652.76   886.37   587.08 <
       397    2  -7  -2  -6   519.65   735.93   310.47 <
       397    1  -2  -7  -6   519.65   735.93   310.47 <
       398    2  -7  -2 -11   737.83   567.29   364.14 <
       398    1  -2  -7 -11   737.83   567.29   364.14 <
       399    2  -9  -3  -7  1904.52  3526.28   751.25 o
       399    1  -3  -9  -7  1904.52  3526.28   751.25 o
       400    2  -3  -1  -6   167.02   311.84   100.10 o
       400    1  -1  -3  -6   167.02   311.84   100.10 o
       401    1   0  -4  -5   131.49    88.75    84.89 <
       402    2 -12   0 -10   411.93  3239.34  1341.74 <
       402    1   0 -12 -10   411.93  3239.34  1341.74 <
       403    2  -8  -2 -10   548.55  1361.42   571.41 <
       403    1  -2  -8 -10   548.55  1361.42   571.41 <
       404    2  -8  -1  -8   769.78   367.93   356.43 <
       404    1  -1  -8  -8   769.78   367.93   356.43 <
       405    1   0  -8  -9   982.86  1155.22   612.27 <
       406    2  -7  -1  -6   382.21   452.55   245.45 <
       406    1  -1  -7  -6   382.21   452.55   245.45 <
       407    2  -8  -2  -7   607.07   675.30   422.07 <
       407    1  -2  -8  -7   607.07   675.30   422.07 <
       408    2  -4  -1  -7   336.85   219.10   103.79 <
       408    1  -1  -4  -7   336.85   219.10   103.79 <
       409    2  -7  -1 -11   395.42   414.23   406.56 <
       409    1  -1  -7 -11   395.42   414.23   406.56 <
       410    2 -10  -2 -10   867.01  2081.92   851.17 <
       410    1  -2 -10 -10   867.01  2081.92   851.17 <
       411    2 -10  -1 -13    60.82  1314.91  1008.23 <
       411    1  -1 -10 -13    60.82  1314.91  1008.23 <
       412    2  -5  -1  -6   489.69   243.28   177.63 <
       412    1  -1  -5  -6   489.69   243.28   177.63 <
       413    2  -8  -3 -10   385.43  1284.02   613.26 <
       413    1  -3  -8 -10   385.43  1284.02   613.26 <
       414    2  -7  -1 -12   495.34  1441.39   456.19 o
       414    1  -1  -7 -12   495.34  1441.39   456.19 o
       415    2  -8  -3  -9   339.03  1015.68   456.10 <
       415    1  -3  -8  -9   339.03  1015.68   456.10 <
       416    2 -14  -2 -18   352.27  9548.89  5826.70 <
       416    1  -2 -14 -18   352.27  9548.89  5826.70 <
       417    1   0 -12 -15    74.76  3553.16  2242.29 <
       418    2  -4  -2  -6  2816.02  2852.31   220.30 o
       418    1  -2  -4  -6  2816.02  2852.31   220.30 o
       419    2  -4  -2  -5  1412.56  1643.31   172.78 o
       419    1  -2  -4  -5  1412.56  1643.31   172.78 o
       420    2  -5  -3  -5  2717.34  3060.94   357.62 o
       420    1  -3  -5  -5  2717.34  3060.94   357.62 o
       421    2  -3  -2  -5  1090.99   982.27   122.78 o
       421    1  -2  -3  -5  1090.99   982.27   122.78 o
       422    2  -2  -2  -2   895.27   957.26    92.64 o
       422    1  -2  -2  -2   895.27   957.26    92.64 o
       423    2  -5  -3  -7  1516.14  1851.80   283.71 o
       423    1  -3  -5  -7  1516.14  1851.80   283.71 o
       424    2  -3  -2  -4   807.83  1155.03   128.34 o
       424    1  -2  -3  -4   807.83  1155.03   128.34 o
       425    2  -3  -3  -6   857.98   671.89   138.22 o
       425    1  -3  -3  -6   857.98   671.89   138.22 o
       426    2  -3  -3  -4   971.92   645.39   138.30 o
       426    1  -3  -3  -4   971.92   645.39   138.30 o
       427    2  -5  -4  -5  2179.30  2636.92   536.58 o
       427    1  -4  -5  -5  2179.30  2636.92   536.58 o
       428    2  -1  -1  -1   552.97   408.55    47.60 o
       428    1  -1  -1  -1   552.97   408.55    47.60 o
       429    2  -4  -3  -3   663.06   920.35   161.06 o
       429    1  -3  -4  -3   663.06   920.35   161.06 o
       430    2  -4  -2  -7   704.01   996.48   180.13 o
       430    1  -2  -4  -7   704.01   996.48   180.13 o
       431    2  -2  -1  -3   454.36   555.92    84.35 o
       431    1  -1  -2  -3   454.36   555.92    84.35 o
       432    2  -4  -4  -6  1683.61  1938.66   314.79 o
       432    1  -4  -4  -6  1683.61  1938.66   314.79 o
       433    2  -4  -3  -7   916.33  1459.19   274.08 o
       433    1  -3  -4  -7   916.33  1459.19   274.08 o
       434    2  -4  -3  -8  1023.77   950.50   218.46 o
       434    1  -3  -4  -8  1023.77   950.50   218.46 o
       435    2  -2  -1  -2   646.35   583.20    93.94 o
       435    1  -1  -2  -2   646.35   583.20    93.94 o
       436    2  -2  -2  -3   256.01   249.62    72.97 o
       436    1  -2  -2  -3   256.01   249.62    72.97 o
       437    2  -4  -3  -4   445.95   467.66   168.66 <
       437    1  -3  -4  -4   445.95   467.66   168.66 <
       438    2  -5  -3  -8  1111.92   687.54   272.71 <
       438    1  -3  -5  -8  1111.92   687.54   272.71 <
       439    2  -7  -4  -7  1197.78  1885.69   693.72 <
       439    1  -4  -7  -7  1197.78  1885.69   693.72 <
       440    2  -8  -4  -8   516.48   958.79   790.04 <
       440    1  -4  -8  -8   516.48   958.79   790.04 <
       441    2  -5  -3  -4   587.90   436.93   249.13 <
       441    1  -3  -5  -4   587.90   436.93   249.13 <
       442    2  -5  -4  -9   758.53   992.77   448.47 <
       442    1  -4  -5  -9   758.53   992.77   448.47 <
       443    2  -5  -4 -11  2704.42  2752.26   590.32 o
       443    1  -4  -5 -11  2704.42  2752.26   590.32 o
       444    2  -6  -4  -5   920.66   828.19   337.41 <
       444    1  -4  -6  -5   920.66   828.19   337.41 <
       445    2  -1  -1  -3   216.57   166.05    38.62 o
       445    1  -1  -1  -3   216.57   166.05    38.62 o
       446    2  -4  -4  -9   742.91  1434.23   368.14 o
       446    1  -4  -4  -9   742.91  1434.23   368.14 o
       447    2  -3  -3  -5   174.85   295.23    99.69 <
       447    1  -3  -3  -5   174.85   295.23    99.69 <
       448    2  -5  -3 -11   579.02   575.18   402.62 <
       448    1  -3  -5 -11   579.02   575.18   402.62 <
       449    2  -5  -3  -6   310.82   666.89   287.45 <
       449    1  -3  -5  -6   310.82   666.89   287.45 <
       450    2  -6  -3  -8   513.35   528.96   275.98 <
       450    1  -3  -6  -8   513.35   528.96   275.98 <
       451    2  -4  -4  -4   285.21   318.20   207.02 <
       451    1  -4  -4  -4   285.21   318.20   207.02 <
       452    2  -3  -2  -7     8.30   103.49    84.33 <
       452    1  -2  -3  -7     8.30   103.49    84.33 <
       453    2  -5  -3  -9   836.25   330.64   288.35 <
       453    1  -3  -5  -9   836.25   330.64   288.35 <
       454    2  -4  -4  -8   942.49   606.04   295.35 <
       454    1  -4  -4  -8   942.49   606.04   295.35 <
       455    2  -5  -5 -15  2322.64  4084.38  1710.45 <
       455    1  -5  -5 -15  2322.64  4084.38  1710.45 <
       456    1  -2  -1   0   778.37   772.09    61.46 o
       457    2  -2  -3  -4  1688.58  1219.55   126.56 o
       457    1  -3  -2  -4  1688.58  1219.55   126.56 o
       458    2  -1  -2  -1   604.11   698.96    57.61 o
       458    1  -2  -1  -1   604.11   698.96    57.61 o
       459    2  -1  -2  -2   584.74   657.29    46.13 o
       459    1  -2  -1  -2   584.74   657.29    46.13 o
       460    2  -2  -3  -2   921.93   605.97    99.72 o
       460    1  -3  -2  -2   921.93   605.97    99.72 o
       461    2  -1  -3  -3  2049.96  2423.11   249.21 o
       461    1  -3  -1  -3  2049.96  2423.11   249.21 o
       462    2  -1  -2  -4   283.76   333.47    57.49 o
       462    1  -2  -1  -4   283.76   333.47    57.49 o
       463    2  -3  -5  -3  5989.94  5737.40   747.86 o
       463    1  -5  -3  -3  5989.94  5737.40   747.86 o
       464    2  -1  -3  -5  2121.61  1482.67   184.37 o
       464    1  -3  -1  -5  2121.61  1482.67   184.37 o
       465    2  -1  -2  -3   159.47   288.30    46.13 o
       465    1  -2  -1  -3   159.47   288.30    46.13 o
       466    2  -1  -3  -8  1742.98  2324.81   521.74 o
       466    1  -3  -1  -8  1742.98  2324.81   521.74 o
       467    2  -1  -2  -5   233.24   207.09    53.69 o
       467    1  -2  -1  -5   233.24   207.09    53.69 o
       468    2   0  -2  -6  4746.96  3536.63   369.04 o
       468    1  -2   0  -6  4746.96  3536.63   369.04 o
       469    2  -3  -5  -5  2062.76  2017.99  1020.51 <
       469    1  -5  -3  -5  2062.76  2017.99  1020.51 <
       470    2  -3  -4  -1  1003.14   812.64   272.16 <
       470    1  -4  -3  -1  1003.14   812.64   272.16 <
       471    2  -2  -3  -5   494.28   215.11    99.87 <
       471    1  -3  -2  -5   494.28   215.11    99.87 <
       472    2  -2  -4  -6  2389.90  2322.41   468.32 o
       472    1  -4  -2  -6  2389.90  2322.41   468.32 o
       473    1  -4  -3   0  1486.35   648.39   364.48 <
       474    2  -1  -3  -2   757.95  1143.42   207.20 o
       474    1  -3  -1  -2   757.95  1143.42   207.20 o
       475    2  -3  -4   1  1003.34   436.96   314.30 <
       475    1  -4  -3   1  1003.34   436.96   314.30 <
       476    2  -2  -3  -1   252.98   153.37    69.02 <
       476    1  -3  -2  -1   252.98   153.37    69.02 <
       477    2  -5  -7  -3  4574.68  4331.92  2928.84 <
       477    1  -7  -5  -3  4574.68  4331.92  2928.84 <
       478    2  -1  -3  -6   388.61   375.61   160.98 <
       478    1  -3  -1  -6   388.61   375.61   160.98 <
       479    2  -4  -5  -4   733.86   816.41   536.61 <
       479    1  -5  -4  -4   733.86   816.41   536.61 <
       480    2  -3  -5  -8  1339.33  1077.30   682.42 <
       480    1  -5  -3  -8  1339.33  1077.30   682.42 <
       481    2  -3  -6  -4   651.49  2211.48  1870.37 <
       481    1  -6  -3  -4   651.49  2211.48  1870.37 <
       482    2   0   2   0  4054.82  5967.18   123.75 o
       482    1   2   0   0  4054.82  5967.18   123.75 o
       483    1   3   0  -2  1819.50  1803.11   157.63 o
       484    2  -1   3   1  1162.00  1828.68   111.64 o
       484    1   3  -1   1  1162.00  1828.68   111.64 o
       485    2  -3   5   3  5981.78  5683.72   533.45 o
       485    1   5  -3   3  5981.78  5683.72   533.45 o
       486    2  -1   2   1   604.02   704.93    57.78 o
       486    1   2  -1   1   604.02   704.93    57.78 o
       487    2  -1   2   2   584.74   826.42    69.19 o
       487    1   2  -1   2   584.74   826.42    69.19 o
       488    2  -1   4  -2  1312.05  1387.57   157.16 o
       488    1   4  -1  -2  1312.05  1387.57   157.16 o
       489    2  -1   5  -3  2474.95  3231.18   479.12 o
       489    1   5  -1  -3  2474.95  3231.18   479.12 o
       490    2  -2   3   4  1690.38  1782.87   207.04 o
       490    1   3  -2   4  1690.38  1782.87   207.04 o
       491    2  -1   3   3  2049.89  2373.29   295.22 o
       491    1   3  -1   3  2049.89  2373.29   295.22 o
       492    2  -1   3   2   758.19  1148.34   145.94 o
       492    1   3  -1   2   758.19  1148.34   145.94 o
       493    2   0   4   0  6160.91  6367.94  1033.16 o
       493    1   4   0   0  6160.91  6367.94  1033.16 o
       494    2  -1   2   3   159.45   176.49    69.06 <
       494    1   2  -1   3   159.45   176.49    69.06 <
       495    2  -1   4  -1  1073.43  1113.78   184.35 o
       495    1   4  -1  -1  1073.43  1113.78   184.35 o
       496    2  -2   5   2  1336.72   636.24   364.12 <
       496    1   5  -2   2  1336.72   636.24   364.12 <
       497    2  -1   4   1  1073.18  1535.08   372.26 o
       497    1   4  -1   1  1073.18  1535.08   372.26 o
       498    1   4  -1   0   800.30   560.16   157.31 o
       499    2  -1   4   2  1313.89   985.03   394.78 <
       499    1   4  -1   2  1313.89   985.03   394.78 <
       500    2  -1   7  -3  6402.10  6891.02  2345.55 <
       500    1   7  -1  -3  6402.10  6891.02  2345.55 <
       501    2   0   4  -2   502.49   904.63   532.81 <
       501    1   4   0  -2   502.49   904.63   532.81 <
       502    2  -3   5   5  2062.77  1991.20   813.36 <
       502    1   5  -3   5  2062.77  1991.20   813.36 <
       503    2  -1   5  -1   231.69   663.26   318.21 <
       503    1   5  -1  -1   231.69   663.26   318.21 <
       504    2  -2   4   1   149.91   141.82   103.49 <
       504    1   4  -2   1   149.91   141.82   103.49 <
       505    2  -3   4   7  2693.12  2015.98   935.17 <
       505    1   4  -3   7  2693.12  2015.98   935.17 <
       506    2  -2   5   4  1158.64  2291.96  1080.82 <
       506    1   5  -2   4  1158.64  2291.96  1080.82 <
       507    1   6  -1   0  1287.60  1955.37  1675.48 <
       508    2  -2   2   0 13980.90 16199.40   361.49 o
       508    1   2  -2   0 13980.90 16199.40   361.49 o
       509    2  -3   5  -3  5955.44  6896.30   480.78 o
       509    1   5  -3  -3  5955.44  6896.30   480.78 o
       510    1   4  -3   0  1486.35  1860.53   231.12 o
       511    2  -3   5  -1  2310.52  2424.51   358.47 o
       511    1   5  -3  -1  2310.52  2424.51   358.47 o
       512    2  -4   4   0  2236.35  1873.00   258.21 o
       512    1   4  -4   0  2236.35  1873.00   258.21 o
       513    2  -1   2  -1   603.82   686.49    69.81 o
       513    1   2  -1  -1   603.82   686.49    69.81 o
       514    2  -3   4  -1  1000.93  1457.43   199.44 o
       514    1   4  -3  -1  1000.93  1457.43   199.44 o
       515    2  -3   5   1  2309.28  2293.54   407.91 o
       515    1   5  -3   1  2309.28  2293.54   407.91 o
       516    2  -2   3  -2   918.76  1076.68   126.89 o
       516    1   3  -2  -2   918.76  1076.68   126.89 o
       517    2  -4   5  -2   803.73  1537.16   383.33 o
       517    1   5  -4  -2   803.73  1537.16   383.33 o
       518    2  -3   4   1  1001.74  1023.82   161.05 o
       518    1   4  -3   1  1001.74  1023.82   161.05 o
       519    2  -3   5  -2   802.24  1209.52   337.90 o
       519    1   5  -3  -2   802.24  1209.52   337.90 o
       520    2  -3   3  -2   559.07   657.89   142.35 o
       520    1   3  -3  -2   559.07   657.89   142.35 o
       521    2  -4   4  -1   551.76   522.02   241.82 <
       521    1   4  -4  -1   551.76   522.02   241.82 <
       522    2  -3   7  -3  2455.79  3051.22   942.97 o
       522    1   7  -3  -3  2455.79  3051.22   942.97 o
       523    2  -2   3   1   253.02   391.45    95.94 o
       523    1   3  -2   1   253.02   391.45    95.94 o
       524    2  -2   3  -1   253.06   222.79    99.87 <
       524    1   3  -2  -1   253.06   222.79    99.87 <
       525    2  -4   6  -1   905.90  1717.58   590.42 <
       525    1   6  -4  -1   905.90  1717.58   590.42 <
       526    2  -4   5  -4   733.28  1038.95   333.54 o
       526    1   5  -4  -4   733.28  1038.95   333.54 o
       527    2  -3   4  -2   404.08   496.15   165.38 <
       527    1   4  -3  -2   404.08   496.15   165.38 <
       528    2  -4   4  -2   660.43   583.65   149.75 o
       528    1   4  -4  -2   660.43   583.65   149.75 o
       529    1   4  -5   0   673.20   602.82   218.86 <
       530    2  -6   6  -4  1736.50  2180.16   675.54 o
       530    1   6  -6  -4  1736.50  2180.16   675.54 o
       531    2  -4   4   1   551.76   602.44   191.86 o
       531    1   4  -4   1   551.76   602.44   191.86 o
       532    2  -4   6  -2   995.98  1940.27   517.66 o
       532    1   6  -4  -2   995.98  1940.27   517.66 o
       533    2  -4   5  -5   739.66   604.58   311.92 <
       533    1   5  -4  -5   739.66   604.58   311.92 <
       534    2  -4   6   1   906.00  2169.81   655.54 o
       534    1   6  -4   1   906.00  2169.81   655.54 o
       535    2  -4   5   2   804.17   854.77   260.65 o
       535    1   5  -4   2   804.17   854.77   260.65 o
       536    2  -5   7   1  1551.28  3327.02  1178.08 <
       536    1   7  -5   1  1551.28  3327.02  1178.08 <
       537    2  -4   6  -3   167.50   555.74   367.94 <
       537    1   6  -4  -3   167.50   555.74   367.94 <
       538    2  -4   8  -5  2293.03  4143.24  1333.81 o
       538    1   8  -4  -5  2293.03  4143.24  1333.81 o
       539    2  -3   6  -5  1301.89  1426.48   425.64 o
       539    1   6  -3  -5  1301.89  1426.48   425.64 o
       540    2  -6   7  -4   196.31   824.01   751.19 <
       540    1   7  -6  -4   196.31   824.01   751.19 <
       541    2  -3   4   2   403.87   337.85   134.37 <
       541    1   4  -3   2   403.87   337.85   134.37 <
       542    2  -8   8  -4  3403.27  3837.33  1792.03 <
       542    1   8  -8  -4  3403.27  3837.33  1792.03 <
       543    2  -5   7  -3  4568.44  6158.60  1154.98 o
       543    1   7  -5  -3  4568.44  6158.60  1154.98 o
       544    2  -3   4  -3   377.79   734.04   222.90 o
       544    1   4  -3  -3   377.79   734.04   222.90 o
       545    2  -6   8  -1  1270.48  2671.92  1640.72 <
       545    1   8  -6  -1  1270.48  2671.92  1640.72 <
       546    2  -5   3  -3  3510.73  3218.78   344.87 o
       546    1   3  -5  -3  3510.73  3218.78   344.87 o
       547    2  -5   3  -5  2706.19  3847.82   344.52 o
       547    1   3  -5  -5  2706.19  3847.82   344.52 o
       548    2  -4   2  -5  1391.08  1659.44   189.10 o
       548    1   2  -4  -5  1391.08  1659.44   189.10 o
       549    2  -5   4  -5  2169.81  2311.26   291.30 o
       549    1   4  -5  -5  2169.81  2311.26   291.30 o
       550    2  -3   1  -2  1199.14   995.72   127.96 o
       550    1   1  -3  -2  1199.14   995.72   127.96 o
       551    2  -3   2  -4   812.64  1508.59   186.59 o
       551    1   2  -3  -4   812.64  1508.59   186.59 o
       552    2  -5   3  -2  1112.24   895.56   265.21 o
       552    1   3  -5  -2  1112.24   895.56   265.21 o
       553    2  -7   5  -3  2879.11  3277.90   663.29 o
       553    1   5  -7  -3  2879.11  3277.90   663.29 o
       554    2  -4   3  -3   661.86   898.10   165.04 o
       554    1   3  -4  -3   661.86   898.10   165.04 o
       555    2  -7   3  -8  1906.47  3074.11   594.12 o
       555    1   3  -7  -8  1906.47  3074.11   594.12 o
       556    2  -4   3  -2   850.72  1078.05   153.46 o
       556    1   3  -4  -2   850.72  1078.05   153.46 o
       557    2  -3   2  -2   596.57   437.50   121.09 o
       557    1   2  -3  -2   596.57   437.50   121.09 o
       558    2  -4   3  -4   445.20   847.38   145.70 o
       558    1   3  -4  -4   445.20   847.38   145.70 o
       559    2  -2   1  -2   640.92   498.56   127.73 o
       559    1   1  -2  -2   640.92   498.56   127.73 o
       560    2  -6   4  -4   636.90   725.68   287.97 <
       560    1   4  -6  -4   636.90   725.68   287.97 <
       561    2  -6   4  -5   919.88   863.30   349.15 <
       561    1   4  -6  -5   919.88   863.30   349.15 <
       562    2  -2   1  -1   586.97   382.73    97.72 o
       562    1   1  -2  -1   586.97   382.73    97.72 o
       563    2  -3   2  -1   296.92   457.73   103.86 o
       563    1   2  -3  -1   296.92   457.73   103.86 o
       564    2  -7   4  -7  1194.98  2487.57   574.94 o
       564    1   4  -7  -7  1194.98  2487.57   574.94 o
       565    2  -6   4  -2   715.27  1501.87   364.90 o
       565    1   4  -6  -2   715.27  1501.87   364.90 o
       566    2  -7   4  -4   791.91  1491.75   406.49 o
       566    1   4  -7  -4   791.91  1491.75   406.49 o
       567    2  -7   4  -2   954.85  1200.26   536.86 <
       567    1   4  -7  -2   954.85  1200.26   536.86 <
       568    2  -7   5  -7  1416.40   866.43   483.05 <
       568    1   5  -7  -7  1416.40   866.43   483.05 <
       569    2  -7   5  -5  1488.82  2221.36   882.41 <
       569    1   5  -7  -5  1488.82  2221.36   882.41 <
       570    2  -8   4  -4   910.62   917.00   475.77 <
       570    1   4  -8  -4   910.62   917.00   475.77 <
       571    2  -6   4  -6   404.57   333.62   291.44 <
       571    1   4  -6  -6   404.57   333.62   291.44 <
       572    2 -10   4  -4  1570.81   859.82   763.86 <
       572    1   4 -10  -4  1570.81   859.82   763.86 <
       573    2  -5   4  -3   238.36   157.20   157.20 <
       573    1   4  -5  -3   238.36   157.20   157.20 <
       574    2  -9   4  -6  1251.47   981.16   563.40 <
       574    1   4  -9  -6  1251.47   981.16   563.40 <
       575    2  -9   3  -7  1883.94  3094.72   774.64 o
       575    1   3  -9  -7  1883.94  3094.72   774.64 o
       576    2  -7   6  -6   734.54  1575.36   720.60 <
       576    1   6  -7  -6   734.54  1575.36   720.60 <
       577    2  -5   4  -2   342.66   122.94   111.41 <
       577    1   4  -5  -2   342.66   122.94   111.41 <
       578    2  -9   7 -12   511.13  2115.72  1701.77 <
       578    1   7  -9 -12   511.13  2115.72  1701.77 <
       579    2  -7   5  -9  1221.10  1337.42   710.98 <
       579    1   5  -7  -9  1221.10  1337.42   710.98 <
       580    2  -5   2  -3   121.87   256.79   107.31 <
       580    1   2  -5  -3   121.87   256.79   107.31 <
       581    2  -7   6  -5  1022.30  1766.95   578.76 o
       581    1   6  -7  -5  1022.30  1766.95   578.76 o
       582    2  -5   4  -4   368.77   376.46   180.55 <
       582    1   4  -5  -4   368.77   376.46   180.55 <
       583    2  -7   3  -4    88.06   586.61   233.88 <
       583    1   3  -7  -4    88.06   586.61   233.88 <
       584    2  -6   3  -8   512.57   287.55   241.54 <
       584    1   3  -6  -8   512.57   287.55   241.54 <
       585    2  -6   4  -7   248.81   480.08   291.89 <
       585    1   4  -6  -7   248.81   480.08   291.89 <
       586    2 -17   7 -10    64.50  9068.27  8251.89 <
       586    1   7 -17 -10    64.50  9068.27  8251.89 <
       587    2  -9   7  -8   327.77  2675.18  1418.08 <
       587    1   7  -9  -8   327.77  2675.18  1418.08 <
       588    2 -15   9 -13   317.66 12483.90  8106.69 <
       588    1   9 -15 -13   317.66 12483.90  8106.69 <
       589    2  -4  -2   0  3081.94  3746.52   162.72 o
       589    1  -2  -4   0  3081.94  3746.52   162.72 o
       590    2  -5  -3  -1  3583.11  3839.97   253.69 o
       590    1  -3  -5  -1  3583.11  3839.97   253.69 o
       591    2  -5  -3   1  3586.53  3564.51   249.67 o
       591    1  -3  -5   1  3586.53  3564.51   249.67 o
       592    2  -2  -1   1   585.78   368.58    46.56 o
       592    1  -1  -2   1   585.78   368.58    46.56 o
       593    2  -5  -3  -2  1113.71  1243.30   184.19 o
       593    1  -3  -5  -2  1113.71  1243.30   184.19 o
       594    2  -5  -3   2  1114.23   947.28   218.60 o
       594    1  -3  -5   2  1114.23   947.28   218.60 o
       595    2  -2  -1   0   255.21   388.61    59.48 o
       596    2  -7  -5  -1  2524.71  2676.35   766.86 o
       596    1  -5  -7  -1  2524.71  2676.35   766.86 o
       597    2  -2  -1  -1   586.10   314.25    62.85 o
       597    1  -1  -2  -1   586.10   314.25    62.85 o
       598    2  -3  -2  -1   297.11   272.55    69.10 o
       598    1  -2  -3  -1   297.11   272.55    69.10 o
       599    2  -6  -2   0   784.50   785.92   207.02 o
       599    1  -2  -6   0   784.50   785.92   207.02 o
       600    2  -7  -3  -2  1214.18   839.36   291.29 <
       600    1  -3  -7  -2  1214.18   839.36   291.29 <
       601    2  -9  -3  -1  1385.96  2265.08   755.03 <
       601    1  -3  -9  -1  1385.96  2265.08   755.03 <
       602    2  -7  -5  -2    88.13  1260.98   571.08 <
       602    1  -5  -7  -2    88.13  1260.98   571.08 <
       603    2  -5  -2  -1   392.13   417.80   160.99 <
       603    1  -2  -5  -1   392.13   417.80   160.99 <
       604    2  -7  -4   2   955.68  1272.63   666.98 <
       604    1  -4  -7   2   955.68  1272.63   666.98 <
       605    2  -4  -3  -1   491.09   165.23    84.53 <
       605    1  -3  -4  -1   491.09   165.23    84.53 <
       606    2  -6  -3  -1   621.16   962.31   230.03 o
       606    1  -3  -6  -1   621.16   962.31   230.03 o
       607    2  -5  -2   1   392.26   590.28   157.15 o
       607    1  -2  -5   1   392.26   590.28   157.15 o
       608    2  -8  -3   3   602.12  1011.82   544.23 <
       608    1  -3  -8   3   602.12  1011.82   544.23 <
       609    1  -4  -9   0  2429.01  3872.54  1028.58 o
       610    2  -7  -5   1  2525.10  2656.92   797.46 o
       610    1  -5  -7   1  2525.10  2656.92   797.46 o
       611    2  -6  -3   1   621.25   908.56   237.68 o
       611    1  -3  -6   1   621.25   908.56   237.68 o
       612    2  -6  -3  -2   556.17   483.44   214.86 <
       612    1  -3  -6  -2   556.17   483.44   214.86 <
       613    2  -6  -3   2   556.12   713.35   310.65 <
       613    1  -3  -6   2   556.12   713.35   310.65 <
       614    2  -8  -5   2    54.86  1245.62   992.66 <
       614    1  -5  -8   2    54.86  1245.62   992.66 <
       615    2  -2   0   4  2413.95  3063.29    81.12 o
       615    1   0  -2   4  2413.95  3063.29    81.12 o
       616    2  -4   0   6  5903.86  5835.13   265.58 o
       616    1   0  -4   6  5903.86  5835.13   265.58 o
       617    2  -3  -1   5  2542.49  3057.97   188.24 o
       617    1  -1  -3   5  2542.49  3057.97   188.24 o
       618    2  -2  -1   3   461.53   268.30    49.83 o
       618    1  -1  -2   3   461.53   268.30    49.83 o
       619    2  -4  -2   6  2822.49  1718.93   376.02 o
       619    1  -2  -4   6  2822.49  1718.93   376.02 o
       620    1   0  -2   5   702.93   583.27    88.26 o
       621    2  -3  -1   4   439.11   670.97    99.69 o
       621    1  -1  -3   4   439.11   670.97    99.69 o
       622    2  -3  -2   4   804.97  1140.86   161.33 o
       622    1  -2  -3   4   804.97  1140.86   161.33 o
       623    1   0  -4   7   590.46   479.34   187.90 <
       624    2  -3  -2   5  1097.31   517.47   206.99 <
       624    1  -2  -3   5  1097.31   517.47   206.99 <
       625    1   0  -4   9  3085.64  3909.63  1170.20 o
       626    2  -4  -2   4    65.97   168.64    88.15 <
       626    1  -2  -4   4    65.97   168.64    88.15 <
       627    2  -5  -3   7  1519.78  1866.57  1241.83 <
       627    1  -3  -5   7  1519.78  1866.57  1241.83 <
       628    2  -4   1   8    50.79   318.14   249.14 <
       628    1   1  -4   8    50.79   318.14   249.14 <
       629    2  -5   3   3  3487.99  4921.53   307.11 o
       629    1   3  -5   3  3487.99  4921.53   307.11 o
       630    2  -3   1   2  1274.45  1106.92   104.14 o
       630    1   1  -3   2  1274.45  1106.92   104.14 o
       631    2  -5   3   5  2719.57  2511.60   364.83 o
       631    1   3  -5   5  2719.57  2511.60   364.83 o
       632    2  -3   2   2   594.41   633.55   119.76 o
       632    1   2  -3   2   594.41   633.55   119.76 o
       633    2  -2   1   2   647.41   337.36    73.68 o
       633    1   1  -2   2   647.41   337.36    73.68 o
       634    2  -5   4   5  2180.69  2698.23   413.93 o
       634    1   4  -5   5  2180.69  2698.23   413.93 o
       635    2  -4   3   2   852.35   724.78   149.56 o
       635    1   3  -4   2   852.35   724.78   149.56 o
       636    2  -7   5   3  2876.68  4400.46   888.55 o
       636    1   5  -7   3  2876.68  4400.46   888.55 o
       637    2  -7   5   1  2522.88  2738.94   617.60 o
       637    1   5  -7   1  2522.88  2738.94   617.60 o
       638    2  -4   3   3   663.06   901.18   118.88 o
       638    1   3  -4   3   663.06   901.18   118.88 o
       639    2  -2   1   1   586.10   337.82    86.42 o
       639    1   1  -2   1   586.10   337.82    86.42 o
       640    2  -4   3   1   491.42   627.75   181.01 o
       640    1   3  -4   1   491.42   627.75   181.01 o
       641    2  -5   3   2  1113.39  1059.48   222.65 o
       641    1   3  -5   2  1113.39  1059.48   222.65 o
       642    2  -5   3   4   588.08   850.86   245.29 o
       642    1   3  -5   4   588.08   850.86   245.29 o
       643    2  -3   2   1   297.04   380.33    92.20 o
       643    1   2  -3   1   297.04   380.33    92.20 o
       644    2  -6   3   5   894.50   545.03   376.14 <
       644    1   3  -6   5   894.50   545.03   376.14 <
       645    2  -6   2   3   415.34   364.10   172.47 <
       645    1   2  -6   3   415.34   364.10   172.47 <
       646    2 -10   6   4  2129.20  2960.05  1828.94 <
       646    1   6 -10   4  2129.20  2960.05  1828.94 <
       647    2  -6   2   5   214.31   368.32   249.38 <
       647    1   2  -6   5   214.31   368.32   249.38 <
       648    2  -5   4   6   460.25   302.78   256.79 <
       648    1   4  -5   6   460.25   302.78   256.79 <
       649    2  -4   0   0  7412.24  5484.75   269.74 o
       649    1   0  -4   0  7412.24  5484.75   269.74 o
       650    2  -2   0   0  4175.61  2036.09   246.18 o
       650    1   0  -2   0  4175.61  2036.09   246.18 o
       651    2  -6   0   0  3487.13  2157.42   359.57 o
       651    1   0  -6   0  3487.13  2157.42   359.57 o
       652    2  -5   1  -2  1688.53  1732.97   187.87 o
       652    1   1  -5  -2  1688.53  1732.97   187.87 o
       653    2  -4   1  -1  1473.16  1239.87   159.86 o
       653    1   1  -4  -1  1473.16  1239.87   159.86 o
       654    2  -7   1  -1  2018.88  2544.86   371.76 o
       654    1   1  -7  -1  2018.88  2544.86   371.76 o
       655    2  -7   1   1  2025.28  1847.32   341.10 o
       655    1   1  -7   1  2025.28  1847.32   341.10 o
       656    2  -7   1  -2  1269.03  1154.38   222.44 o
       656    1   1  -7  -2  1269.03  1154.38   222.44 o
       657    2  -5   1   1   480.44   575.22   134.22 o
       657    1   1  -5   1   480.44   575.22   134.22 o
       658    2  -5   1  -1   479.40   517.97   172.65 <
       658    1   1  -5  -1   479.40   517.97   172.65 <
       659    2  -6   1   1   942.20   786.86   222.62 o
       659    1   1  -6   1   942.20   786.86   222.62 o
       660    2 -10   0  -4  3113.26  4229.84   919.03 o
       660    1   0 -10  -4  3113.26  4229.84   919.03 o
       661    2 -10   0  -2  3279.76  3481.41   854.00 o
       661    1   0 -10  -2  3279.76  3481.41   854.00 o
       662    2  -9   1  -2   871.61  1260.93   425.42 <
       662    1   1  -9  -2   871.61  1260.93   425.42 <
       663    2  -6   1  -1   941.09   484.11   184.42 <
       663    1   1  -6  -1   941.09   484.11   184.42 <
       664    2  -9   1  -1  1168.26  1119.22   452.29 <
       664    1   1  -9  -1  1168.26  1119.22   452.29 <
       665    2  -9   1   2   872.52  1115.29   559.56 <
       665    1   1  -9   2   872.52  1115.29   559.56 <
       666    2 -10   0   0  1775.23  1742.80   744.72 <
       666    1   0 -10   0  1775.23  1742.80   744.72 <
       667    1   0  -4  -1   198.72   234.90   127.08 <
       668    2 -12   2  -5   468.12  1161.32  1149.82 <
       668    1   2 -12  -5   468.12  1161.32  1149.82 <
       669    2  -4   0  -2   366.54   213.61   108.75 <
       669    1   0  -4  -2   366.54   213.61   108.75 <
       670    2  -5   0  -2   567.59   160.43    97.83 <
       671    2 -11  -1  -1   694.66  1015.65  1004.15 <
       671    1  -1 -11  -1   694.66  1015.65  1004.15 <
       672    2 -12   1  -3   302.10  1437.23  1188.11 <
       672    1   1 -12  -3   302.10  1437.23  1188.11 <
       673    2  -2   0   2  1339.08   883.01    98.55 o
       673    1   0  -2   2  1339.08   883.01    98.55 o
       674    2  -4  -1   3   691.52   628.69   115.00 o
       674    1  -1  -4   3   691.52   628.69   115.00 o
       675    2  -6   0   6  2366.67  2919.82   395.19 o
       675    1   0  -6   6  2366.67  2919.82   395.19 o
       676    1   0  -4   3   683.31   566.01    88.56 o
       677    2  -6   1   3  1134.42   820.19   187.80 o
       677    1   1  -6   3  1134.42   820.19   187.80 o
       678    2  -3   0   2   596.58   687.21   106.64 o
       679    2  -6  -1   3  1135.13  1310.77   199.30 o
       679    1  -1  -6   3  1135.13  1310.77   199.30 o
       680    2  -5  -1   4  1065.16   940.20   184.20 o
       680    1  -1  -5   4  1065.16   940.20   184.20 o
       681    2  -7  -1   2  1275.24  1525.69   256.84 o
       681    1  -1  -7   2  1275.24  1525.69   256.84 o
       682    2  -5   0   2   567.59   552.92   154.66 o
       683    2  -7   1   4  1225.49   981.39   299.02 o
       683    1   1  -7   4  1225.49   981.39   299.02 o
       684    2  -7   1   5  1168.21  1356.98   379.49 o
       684    1   1  -7   5  1168.21  1356.98   379.49 o
       685    2  -5   0   4   344.41   284.49   138.40 <
       686    1   0  -6   5  1116.40   960.05   284.18 o
       687    2  -9   1   7  1757.77  2943.80  1107.76 <
       687    1   1  -9   7  1757.77  2943.80  1107.76 <
       688    2  -7  -1   4  1225.84  1130.85   437.01 <
       688    1  -1  -7   4  1225.84  1130.85   437.01 <
       689    2  -7  -1   7  2144.16  1560.04   521.29 <
       689    1  -1  -7   7  2144.16  1560.04   521.29 <
       690    2  -7  -1   5  1168.56   996.61   436.98 <
       690    1  -1  -7   5  1168.56   996.61   436.98 <
       691    2  -5  -1   3   910.50  1178.51   200.93 o
       691    1  -1  -5   3   910.50  1178.51   200.93 o
       692    2  -8   1   7   156.71   728.20   536.57 <
       692    1   1  -8   7   156.71   728.20   536.57 <
       693    2  -6  -1   4   339.59   322.17   141.91 <
       693    1  -1  -6   4   339.59   322.17   141.91 <
       694    2  -9  -1   5   392.78   992.67   709.05 <
       694    1  -1  -9   5   392.78   992.67   709.05 <
       695    2  -9   1   4   246.16   712.87   421.59 <
       695    1   1  -9   4   246.16   712.87   421.59 <
       696    2   1  -7  -3  6284.05  7493.57   414.39 o
       696    1  -7   1  -3  6284.05  7493.57   414.39 o
       697    2  -1  -7  -3  6014.92  6785.70   310.80 o
       697    1  -7  -1  -3  6014.92  6785.70   310.80 o
       698    2   1  -5  -3  2437.12  2243.02   162.44 o
       698    1  -5   1  -3  2437.12  2243.02   162.44 o
       699    1  -3   0  -2  1819.50  1731.02   129.83 o
       700    1  -6   1   0  1287.60  1339.41   159.62 o
       701    2   1  -4  -2  1295.65  1157.79   107.14 o
       701    1  -4   1  -2  1295.65  1157.79   107.14 o
       702    1  -5   0  -2  1731.10  2011.31   180.59 o
       703    2  -1  -9  -3  5054.64  4238.68   507.81 o
       703    1  -9  -1  -3  5054.64  4238.68   507.81 o
       704    2   0  -6  -2  1882.74  1661.39   190.76 o
       704    1  -6   0  -2  1882.74  1661.39   190.76 o
       705    2   1  -9  -3  5100.43  5374.17   611.33 o
       705    1  -9   1  -3  5100.43  5374.17   611.33 o
       706    2   0  -4  -2   499.92   514.59    86.92 o
       706    1  -4   0  -2   499.92   514.59    86.92 o
       707    1  -5   0  -4  1050.40  1469.93   168.80 o
       708    2   1  -6  -2   651.99   773.56   165.76 o
       708    1  -6   1  -2   651.99   773.56   165.76 o
       709    2   1  -5  -2   589.04   925.26   133.18 o
       709    1  -5   1  -2   589.04   925.26   133.18 o
       710    2   0  -2  -2  1215.22   679.24   110.38 o
       710    1  -2   0  -2  1215.22   679.24   110.38 o
       711    2   0  -6  -6  1568.30  1190.28   180.35 o
       711    1  -6   0  -6  1568.30  1190.28   180.35 o
       712    2   1  -7  -1   668.43   948.74   281.49 o
       712    1  -7   1  -1   668.43   948.74   281.49 o
       713    2  -1  -6  -2   648.56   794.34   141.60 o
       713    1  -6  -1  -2   648.56   794.34   141.60 o
       714    2   1  -5  -4   820.79   632.58   100.79 o
       714    1  -5   1  -4   820.79   632.58   100.79 o
       715    2   1  -4  -3   269.88   327.69   111.55 <
       715    1  -4   1  -3   269.88   327.69   111.55 <
       716    2   0 -10  -2  3466.72  3167.12   765.79 o
       716    1 -10   0  -2  3466.72  3167.12   765.79 o
       717    2   2  -8  -4  2201.45  1315.60   536.63 <
       717    1  -8   2  -4  2201.45  1315.60   536.63 <
       718    1  -7   0  -4  1156.24   921.82   191.32 o
       719    2   0  -6  -4   759.26   682.61   258.19 <
       719    1  -6   0  -4   759.26   682.61   258.19 <
       720    2   0  -4  -3   224.04   292.14    91.06 o
       721    2   1  -7  -5   493.17   423.39   211.69 <
       721    1  -7   1  -5   493.17   423.39   211.69 <
       722    2   2  -7  -3   130.40   189.94   158.86 <
       722    1  -7   2  -3   130.40   189.94   158.86 <
       723    2   1 -10  -5   604.97  1281.16   538.71 <
       723    1 -10   1  -5   604.97  1281.16   538.71 <
       724    2   1  -6  -1   624.17   169.88   159.48 <
       724    1  -6   1  -1   624.17   169.88   159.48 <
       725    2   0 -10  -4  2498.05  3018.65   683.53 o
       725    1 -10   0  -4  2498.05  3018.65   683.53 o
       726    2   1  -6  -3   379.36   490.26   208.62 <
       726    1  -6   1  -3   379.36   490.26   208.62 <
       727    2   1 -11  -3  2124.45  3042.49  1125.82 <
       727    1 -11   1  -3  2124.45  3042.49  1125.82 <
       728    1  -7   0  -6   716.44   821.93   242.76 o
       729    1  -9   0  -8  1022.62  1780.84   505.84 o
       730    2   2 -12   0  1338.16  1716.56  1612.94 <
       730    1 -12   2   0  1338.16  1716.56  1612.94 <
       731    2   0 -10  -8  1825.50  2931.05   791.52 o
       731    1 -10   0  -8  1825.50  2931.05   791.52 o
       732    2  -1  -7  -2   513.73   607.04   245.62 <
       732    1  -7  -1  -2   513.73   607.04   245.62 <
       733    2   1  -5  -1   231.90   152.47    93.56 <
       733    1  -5   1  -1   231.90   152.47    93.56 <
       734    2   0 -10  -3     7.31   521.46   445.49 <
       735    2   2  -9  -5   141.62   490.40   455.87 <
       735    1  -9   2  -5   141.62   490.40   455.87 <
       736    2  -1 -13  -9   391.15  3633.14  2286.25 <
       736    1 -13  -1  -9   391.15  3633.14  2286.25 <
       737    2   2  -9  -6   604.36   635.41   559.43 <
       737    1  -9   2  -6   604.36   635.41   559.43 <
       738    2   3 -13  -4   149.43  3166.64  2324.04 <
       738    1 -13   3  -4   149.43  3166.64  2324.04 <
       739    2   2 -21  -8   450.84 12666.50 11347.40 <
       739    1 -21   2  -8   450.84 12666.50 11347.40 <
       740    2   3  -5  -3  5948.24  7060.13   312.09 o
       740    1  -5   3  -3  5948.24  7060.13   312.09 o
       741    2   2  -4   0  2742.55  2968.86   150.54 o
       741    1  -4   2   0  2742.55  2968.86   150.54 o
       742    2   1  -3   1  1169.82   506.47    85.00 o
       742    1  -3   1   1  1169.82   506.47    85.00 o
       743    2   1  -2   1   603.81   517.40    69.92 o
       743    1  -2   1   1   603.81   517.40    69.92 o
       744    1  -4   3   0  1486.35  1361.77   155.93 o
       745    2   3  -5  -1  2311.64  3648.54   264.34 o
       745    1  -5   3  -1  2311.64  3648.54   264.34 o
       746    2   3  -5   1  2310.41  2486.30   392.39 o
       746    1  -5   3   1  2310.41  2486.30   392.39 o
       747    1  -2   1   0   778.37   857.23    75.01 o
       748    2   2  -5   2  1333.22  1305.61   169.24 o
       748    1  -5   2   2  1333.22  1305.61   169.24 o
       749    2   2  -5  -2  1330.96  1471.55   158.90 o
       749    1  -5   2  -2  1330.96  1471.55   158.90 o
       750    2   1  -4   1  1076.43   611.32   111.78 o
       750    1  -4   1   1  1076.43   611.32   111.78 o
       751    2   3  -4  -1  1001.88  1261.03   190.02 o
       751    1  -4   3  -1  1001.88  1261.03   190.02 o
       752    2   3  -7  -3  2451.47  1716.93   359.28 o
       752    1  -7   3  -3  2451.47  1716.93   359.28 o
       753    2   3  -4   1  1002.39   697.79   134.72 o
       753    1  -4   3   1  1002.39   697.79   134.72 o
       754    2   3  -5  -2   802.35   418.81   308.05 <
       754    1  -5   3  -2   802.35   418.81   308.05 <
       755    2   2  -8   2  3261.85  2943.71   501.57 o
       755    1  -8   2   2  3261.85  2943.71   501.57 o
       756    2   1  -2  -1   603.53   374.13    77.65 o
       756    1  -2   1  -1   603.53   374.13    77.65 o
       757    2   2  -7   2   872.88  1129.27   300.45 o
       757    1  -7   2   2   872.88  1129.27   300.45 o
       758    2   3  -7   3  2453.96  1768.51   487.03 o
       758    1  -7   3   3  2453.96  1768.51   487.03 o
       759    2   2  -3   1   253.02   297.38    86.45 o
       759    1  -3   2   1   253.02   297.38    86.45 o
       760    2   5  -7  -3  4570.41  5101.52  1026.52 o
       760    1  -7   5  -3  4570.41  5101.52  1026.52 o
       761    2   3  -6   5  1302.10  1112.36   407.64 <
       761    1  -6   3   5  1302.10  1112.36   407.64 <
       762    2   4  -8  -5  2291.26  3740.20   801.22 o
       762    1  -8   4  -5  2291.26  3740.20   801.22 o
       763    2   2  -3  -1   253.06   304.53    86.51 o
       763    1  -3   2  -1   253.06   304.53    86.51 o
       764    2   3  -9   3  3691.30  4337.30  1236.27 o
       764    1  -9   3   3  3691.30  4337.30  1236.27 o
       765    2   2  -4  -1   149.86   245.26    82.90 <
       765    1  -4   2  -1   149.86   245.26    82.90 <
       766    2   5  -9  -3  1886.34  3087.21  1619.58 <
       766    1  -9   5  -3  1886.34  3087.21  1619.58 <
       767    2   3  -6  -4   651.05   860.14   238.35 o
       767    1  -6   3  -4   651.05   860.14   238.35 o
       768    2   2  -6   1   255.59   279.82   203.82 <
       768    1  -6   2   1   255.59   279.82   203.82 <
       769    2   4  -5  -2   804.23   856.49   286.65 <
       769    1  -5   4  -2   804.23   856.49   286.65 <
       770    2   2  -7   0   314.91   515.49   249.10 <
       771    2   2  -4   1   149.88   255.60   103.62 <
       771    1  -4   2   1   149.88   255.60   103.62 <
       772    2   3  -7   1   356.38   469.69   372.99 <
       772    1  -7   3   1   356.38   469.69   372.99 <
       773    2   5  -7  -1  1551.26  1963.80  1095.99 <
       773    1  -7   5  -1  1551.26  1963.80  1095.99 <
       774    2   2  -3   0     0.93    44.89    44.89 <
       775    2   4  -6   1   906.00   846.26   452.49 <
       775    1  -6   4   1   906.00   846.26   452.49 <
       776    2   4 -11  -3  1376.28  2842.04  1626.49 <
       776    1 -11   4  -3  1376.28  2842.04  1626.49 <
       777    2   2  -6   2   257.48   279.75   179.59 <
       777    1  -6   2   2   257.48   279.75   179.59 <
       778    2   3 -11   3  3067.55  4599.81  1923.49 <
       778    1 -11   3   3  3067.55  4599.81  1923.49 <
       779    2   3  -6  -1   365.65   290.38   200.50 <
       779    1  -6   3  -1   365.65   290.38   200.50 <
       780    2   4  -6  -1   905.93  1029.39   362.70 <
       780    1  -6   4  -1   905.93  1029.39   362.70 <
       781    2   4  -7  -3   586.71  1094.85   511.16 <
       781    1  -7   4  -3   586.71  1094.85   511.16 <
       782    2   4  -8   5  2293.29  2265.43  1326.10 <
       782    1  -8   4   5  2293.29  2265.43  1326.10 <
       783    2   7 -11   5   456.09  6575.14  5891.38 <
       783    1 -11   7   5   456.09  6575.14  5891.38 <
       784    2   1  -1   1   552.96   697.74    31.40 o
       784    1  -1   1   1   552.96   697.74    31.40 o
       785    2   2  -2   2   895.27  1287.30    86.51 o
       785    1  -2   2   2   895.27  1287.30    86.51 o
       786    2   2  -3   4  1689.93  1091.73   138.19 o
       786    1  -3   2   4  1689.93  1091.73   138.19 o
       787    2   2  -1  -1   585.52   688.48    51.90 o
       787    1  -1   2  -1   585.52   688.48    51.90 o
       788    2   1  -1   2    91.88    48.37    13.82 o
       788    1  -1   1   2    91.88    48.37    13.82 o
       789    2   4  -4   0  2236.35  2206.37   338.91 o
       789    1  -4   4   0  2236.35  2206.37   338.91 o
       790    2   2  -2   1   157.19   196.95    41.46 o
       790    1  -2   2   1   157.19   196.95    41.46 o
       791    2   3  -3   4   971.91  1319.75   507.86 <
       791    1  -3   3   4   971.91  1319.75   507.86 <
       792    2   3  -2  -2   593.16   601.80    76.09 o
       792    1  -2   3  -2   593.16   601.80    76.09 o
       793    2   3  -3   2   559.07   843.04   158.93 o
       793    1  -3   3   2   559.07   843.04   158.93 o
       794    2   3  -5   5  2063.08  2317.38   449.64 o
       794    1  -5   3   5  2063.08  2317.38   449.64 o
       795    2   4  -2   0  3088.66  3030.35   932.95 o
       795    1  -2   4   0  3088.66  3030.35   932.95 o
       796    2   3  -4   6   832.09  1215.55   614.68 <
       796    1  -4   3   6   832.09  1215.55   614.68 <
       797    2   5  -3  -1  3595.31  2687.64  1444.00 <
       797    1  -3   5  -1  3595.31  2687.64  1444.00 <
       798    2   3  -4   7  2693.48  2621.04   932.39 <
       798    1  -4   3   7  2693.48  2621.04   932.39 <
       799    2   4  -3  -2   854.15   718.36   238.30 o
       799    1  -3   4  -2   854.15   718.36   238.30 o
       800    2   5  -3  -3  3473.60  3771.07  1117.48 o
       800    1  -3   5  -3  3473.60  3771.07  1117.48 o
       801    2   4  -4   1   551.76   832.49   373.07 <
       801    1  -4   4   1   551.76   832.49   373.07 <
       802    2   2  -3   5   494.11   470.09   214.31 <
       802    1  -3   2   5   494.11   470.09   214.31 <
       803    2   3  -4   3   377.53   190.06   158.96 <
       803    1  -4   3   3   377.53   190.06   158.96 <
       804    2   3  -1  -3  1015.17   546.30   242.03 <
       804    1  -1   3  -3  1015.17   546.30   242.03 <
       805    2   7  -5  -1  2526.08  4417.18  3111.71 <
       805    1  -5   7  -1  2526.08  4417.18  3111.71 <
       806    2   6  -6   1   902.66  1612.93  1226.10 <
       806    1  -6   6   1   902.66  1612.93  1226.10 <
       807    2   5  -5   1   408.20   863.42   656.20 <
       807    1  -5   5   1   408.20   863.42   656.20 <
       808    2  -2   0   0  4240.47  4598.39    76.99 o
       808    1   0  -2   0  4240.47  4598.39    76.99 o
       809    2  -2   0  -6  5005.93  6487.28   142.92 o
       809    1   0  -2  -6  5005.93  6487.28   142.92 o
       810    2  -2   0  -4  2413.84  3465.37    94.04 o
       810    1   0  -2  -4  2413.84  3465.37    94.04 o
       811    2  -2   0  -2  1346.00  1858.78    59.06 o
       811    1   0  -2  -2  1346.00  1858.78    59.06 o
       812    2  -4   0  -6  5912.21  6610.42   550.29 o
       812    1   0  -4  -6  5912.21  6610.42   550.29 o
       813    1   0  -2  -5   702.93   844.79    79.63 o
       814    2  -5  -1  -2  1744.74  1395.14   186.48 o
       814    1  -1  -5  -2  1744.74  1395.14   186.48 o
       815    2  -4   0   0  7593.85  8735.82  1024.49 o
       815    1   0  -4   0  7593.85  8735.82  1024.49 o
       816    2  -3   0  -2   596.58   564.81   103.95 o
       817    2  -5  -1  -4  1065.60   756.70   252.23 <
       817    1  -1  -5  -4  1065.60   756.70   252.23 <
       818    1   0  -4  -9  3085.64  3251.60   740.26 o
       819    2  -4  -1  -2   490.39   536.72    90.03 o
       819    1  -1  -4  -2   490.39   536.72    90.03 o
       820    1   0  -4  -3   683.31   373.18   224.60 <
       821    2  -3   0  -6    44.81   110.53   100.16 <
       822    1   0  -4  -7   590.46   500.93   269.47 <
       823    2  -5  -1  -1   481.46   666.53   248.65 <
       823    1  -1  -5  -1   481.46   666.53   248.65 <
       824    2  -8  -2  -4  2155.09  4253.14  1468.39 <
       824    1  -2  -8  -4  2155.09  4253.14  1468.39 <
       825    2  -7  -1  -7  2145.67  3508.67  1754.34 <
       825    1  -1  -7  -7  2145.67  3508.67  1754.34 <
       826    2  -7  -1  -5  1169.47  1968.43  1049.83 <
       826    1  -1  -7  -5  1169.47  1968.43  1049.83 <
       827    2  -4   0  -4    31.21   210.65   189.93 <
       827    1   0  -4  -4    31.21   210.65   189.93 <
       828    2  -3  -1  -5  2537.77  3333.57   170.51 o
       828    1  -1  -3  -5  2537.77  3333.57   170.51 o
       829    2  -3  -1  -2  1282.52  1378.41    93.51 o
       829    1  -1  -3  -2  1282.52  1378.41    93.51 o
       830    2  -4  -2  -6  2818.49  3913.62   284.75 o
       830    1  -2  -4  -6  2818.49  3913.62   284.75 o
       831    2  -3  -1  -3  1018.57  1636.12   129.35 o
       831    1  -1  -3  -3  1018.57  1636.12   129.35 o
       832    2  -5  -3  -5  2717.67  1790.95   249.42 o
       832    1  -3  -5  -5  2717.67  1790.95   249.42 o
       833    2  -3  -2  -5  1090.41   940.45   127.93 o
       833    1  -2  -3  -5  1090.41   940.45   127.93 o
       834    2  -4  -2  -5  1415.16  1621.51   200.53 o
       834    1  -2  -4  -5  1415.16  1621.51   200.53 o
       835    2  -2  -1  -2   647.11   630.51    91.07 o
       835    1  -1  -2  -2   647.11   630.51    91.07 o
       836    2  -5  -4  -5  2174.58  2317.27   283.18 o
       836    1  -4  -5  -5  2174.58  2317.27   283.18 o
       837    2  -3  -1  -4   438.75   487.31   103.68 o
       837    1  -1  -3  -4   438.75   487.31   103.68 o
       838    2  -5  -4 -11  2701.95  4089.59   411.03 o
       838    1  -4  -5 -11  2701.95  4089.59   411.03 o
       839    2  -2  -1  -3   457.04   580.28    82.90 o
       839    1  -1  -2  -3   457.04   580.28    82.90 o
       840    2  -3  -1  -7   723.04  1101.93   131.26 o
       840    1  -1  -3  -7   723.04  1101.93   131.26 o
       841    2  -5  -3  -7  1516.48  1727.19   314.35 o
       841    1  -3  -5  -7  1516.48  1727.19   314.35 o
       842    2  -5  -2  -7  1163.80   832.23   359.14 <
       842    1  -2  -5  -7  1163.80   832.23   359.14 <
       843    2  -4  -3  -4   445.70   507.76   138.17 o
       843    1  -3  -4  -4   445.70   507.76   138.17 o
       844    2  -4  -2  -7   704.75   707.92   200.29 o
       844    1  -2  -4  -7   704.75   707.92   200.29 o
       845    2  -3  -2  -4   808.04  1003.09   150.81 o
       845    1  -2  -3  -4   808.04  1003.09   150.81 o
       846    2  -5  -4  -6   459.97   676.88   245.20 <
       846    1  -4  -5  -6   459.97   676.88   245.20 <
       847    2  -6  -3  -7   109.62   593.96   414.39 <
       847    1  -3  -6  -7   109.62   593.96   414.39 <
       848    2  -4  -3  -8  1023.09   980.74   265.90 o
       848    1  -3  -4  -8  1023.09   980.74   265.90 o
       849    2  -3  -1  -6   166.89   165.98    86.45 <
       849    1  -1  -3  -6   166.89   165.98    86.45 <
       850    2  -5  -4  -9   758.28  1136.34   293.58 o
       850    1  -4  -5  -9   758.28  1136.34   293.58 o
       851    2  -5  -3  -8  1111.87   961.90   384.07 <
       851    1  -3  -5  -8  1111.87   961.90   384.07 <
       852    2  -6  -2  -6  1063.11  1129.32   431.70 <
       852    1  -2  -6  -6  1063.11  1129.32   431.70 <
       853    2  -6  -4  -5   920.57   753.18   345.50 <
       853    1  -4  -6  -5   920.57   753.18   345.50 <
       854    2  -7  -3 -13  1371.32  2838.57  1671.37 <
       854    1  -3  -7 -13  1371.32  2838.57  1671.37 <
       855    2  -7  -4  -9   843.00  1246.63   669.93 <
       855    1  -4  -7  -9   843.00  1246.63   669.93 <
       856    2  -6  -5 -12    97.47   963.69   673.55 <
       856    1  -5  -6 -12    97.47   963.69   673.55 <
       857    2 -10  -5 -14   158.19  4475.57  3560.42 <
       857    1  -5 -10 -14   158.19  4475.57  3560.42 <
       858    2  -2  -3  -4  1643.37  1829.05   118.23 o
       858    1  -3  -2  -4  1643.37  1829.05   118.23 o
       859    2  -3  -4  -7  2654.62  2593.94   248.69 o
       859    1  -4  -3  -7  2654.62  2593.94   248.69 o
       860    2  -3  -5  -5  2074.13  2212.00   222.26 o
       860    1  -5  -3  -5  2074.13  2212.00   222.26 o
       861    2  -2  -4  -6  2404.52  1985.75   189.29 o
       861    1  -4  -2  -6  2404.52  1985.75   189.29 o
       862    2  -3  -5  -9  1832.23  2257.32   269.63 o
       862    1  -5  -3  -9  1832.23  2257.32   269.63 o
       863    2  -3  -7  -9  2744.32  2469.08   435.11 o
       863    1  -7  -3  -9  2744.32  2469.08   435.11 o
       864    2  -4  -8  -5  2276.70  3361.42   538.93 o
       864    1  -8  -4  -5  2276.70  3361.42   538.93 o
       865    2  -4  -4  -6  1683.61  1346.49   270.69 o
       865    1  -4  -4  -6  1683.61  1346.49   270.69 o
       866    2  -3  -3  -4   971.92   991.16   135.63 o
       866    1  -3  -3  -4   971.92   991.16   135.63 o
       867    2  -2  -2  -2   895.27   661.06    81.31 o
       867    1  -2  -2  -2   895.27   661.06    81.31 o
       868    2  -4  -5  -4   732.47  1195.56   196.96 o
       868    1  -5  -4  -4   732.47  1195.56   196.96 o
       869    2  -3  -5  -8  1337.59  1549.59   301.60 o
       869    1  -5  -3  -8  1337.59  1549.59   301.60 o
       870    2  -3  -4  -6   827.34   873.71   169.22 o
       870    1  -4  -3  -6   827.34   873.71   169.22 o
       871    2  -5  -6  -7  1625.35  1716.31   404.04 o
       871    1  -6  -5  -7  1625.35  1716.31   404.04 o
       872    2  -3  -6  -5  1295.06   920.44   222.29 o
       872    1  -6  -3  -5  1295.06   920.44   222.29 o
       873    2  -2  -4  -5   746.47   476.94   154.20 o
       873    1  -4  -2  -5   746.47   476.94   154.20 o
       874    2  -1  -2  -2   592.44   496.67   100.10 o
       874    1  -2  -1  -2   592.44   496.67   100.10 o
       875    2  -2  -3  -6   272.59   207.21    96.70 <
       875    1  -3  -2  -6   272.59   207.21    96.70 <
       876    2  -4  -6  -7   754.31   825.33   272.81 o
       876    1  -6  -4  -7   754.31   825.33   272.81 o
       877    2  -4  -6  -8  1249.26  1289.50   338.80 o
       877    1  -6  -4  -8  1249.26  1289.50   338.80 o
       878    2  -4  -5  -8   751.47   984.48   300.52 o
       878    1  -5  -4  -8   751.47   984.48   300.52 o
       879    2  -4  -8  -8   937.39  1531.51   573.88 <
       879    1  -8  -4  -8   937.39  1531.51   573.88 <
       880    2  -4  -6 -10   564.56  1126.69   359.43 o
       880    1  -6  -4 -10   564.56  1126.69   359.43 o
       881    2  -2  -2  -3   256.01   274.40    76.41 o
       881    1  -2  -2  -3   256.01   274.40    76.41 o
       882    2  -5  -7  -9  2047.89   874.68   622.30 <
       882    1  -7  -5  -9  2047.89   874.68   622.30 <
       883    2  -8  -8 -10  1507.76  3078.67  1793.30 <
       883    1  -8  -8 -10  1507.76  3078.67  1793.30 <
       884    2  -4  -6  -5   605.91   537.05   204.43 <
       884    1  -6  -4  -5   605.91   537.05   204.43 <
       885    2  -5  -6  -9   932.91  1039.64   493.91 <
       885    1  -6  -5  -9   932.91  1039.64   493.91 <
       886    2  -4  -4  -5   458.45   542.94   159.08 o
       886    1  -4  -4  -5   458.45   542.94   159.08 o
       887    2  -3  -3  -5   174.85   114.08    82.97 <
       887    1  -3  -3  -5   174.85   114.08    82.97 <
       888    2  -3  -6  -9   532.49   411.15   304.05 <
       888    1  -6  -3  -9   532.49   411.15   304.05 <
       889    2  -3  -6  -4   646.71   228.66   200.94 <
       889    1  -6  -3  -4   646.71   228.66   200.94 <
       890    2  -2  -3  -5   496.59   239.60    91.61 <
       890    1  -3  -2  -5   496.59   239.60    91.61 <
       891    2  -5  -6  -8   177.38   604.93   394.07 <
       891    1  -6  -5  -8   177.38   604.93   394.07 <
       892    2  -4  -6  -4   721.91   615.84   190.29 o
       892    1  -6  -4  -4   721.91   615.84   190.29 o
       893    2  -2  -6  -9   653.84   341.20   218.08 <
       893    1  -6  -2  -9   653.84   341.20   218.08 <
       894    2  -4  -5 -10   510.51   504.40   297.11 <
       894    1  -5  -4 -10   510.51   504.40   297.11 <
       895    2  -2  -2  -4    76.36    96.82    55.33 <
       895    1  -2  -2  -4    76.36    96.82    55.33 <
       896    2  -3  -7  -8   649.01  1064.67   381.74 <
       896    1  -7  -3  -8   649.01  1064.67   381.74 <
       897    2  -4  -4  -7   185.18   269.48   131.28 <
       897    1  -4  -4  -7   185.18   269.48   131.28 <
       898    2  -5  -6 -13  1173.84  1129.21   497.27 <
       898    1  -6  -5 -13  1173.84  1129.21   497.27 <
       899    2  -7 -13 -19   498.69  5418.68  5256.36 <
       899    1 -13  -7 -19   498.69  5418.68  5256.36 <
       900    2  -1  -2  -3   159.93   259.25   102.24 <
       900    1  -2  -1  -3   159.93   259.25   102.24 <
       901    2   1  -7   3  6341.56  6723.49   355.68 o
       901    1  -7   1   3  6341.56  6723.49   355.68 o
       902    1  -3   0   2  1819.50  1670.39    71.54 o
       903    2   1  -5   3  2459.32  2760.23   155.46 o
       903    1  -5   1   3  2459.32  2760.23   155.46 o
       904    2   0  -2   2  1188.02   974.33    75.78 o
       904    1  -2   0   2  1188.02   974.33    75.78 o
       905    2   1  -4   4  1048.40  1005.71   100.23 o
       905    1  -4   1   4  1048.40  1005.71   100.23 o
       906    1  -3   0   4   442.32   377.54    55.42 o
       907    2   1  -5   2   588.92   706.72    97.48 o
       907    1  -5   1   2   588.92   706.72    97.48 o
       908    2  -1  -7   9  3784.91  4078.29   497.27 o
       908    1  -7  -1   9  3784.91  4078.29   497.27 o
       909    1  -5   0   4  1050.40   935.91   135.19 o
       910    2   1  -5   6  1025.24  1012.04   183.07 o
       910    1  -5   1   6  1025.24  1012.04   183.07 o
       911    2   0  -6   6  1547.98   952.74   349.92 <
       911    1  -6   0   6  1547.98   952.74   349.92 <
       912    2   1  -5   4   819.93   515.81   166.17 o
       912    1  -5   1   4   819.93   515.81   166.17 o
       913    2   0  -6   4   769.09   929.80   190.11 o
       913    1  -6   0   4   769.09   929.80   190.11 o
       914    2   0  -6   8  2147.29  1940.97   366.09 o
       914    1  -6   0   8  2147.29  1940.97   366.09 o
       915    1  -7   0   4  1156.24  1332.21   262.98 o
       916    2   1  -6   2   652.67   721.75   176.12 o
       916    1  -6   1   2   652.67   721.75   176.12 o
       917    2   1  -6   4   456.14   359.30   158.92 <
       917    1  -6   1   4   456.14   359.30   158.92 <
       918    2   0  -4   3   224.04   350.67    97.21 o
       919    1  -7   0  10  1006.53   974.27   566.60 <
       920    2   2  -8   8  2271.76  1519.60   801.24 <
       920    1  -8   2   8  2271.76  1519.60   801.24 <
       921    2  -1  -9   9  3606.84  3080.32  1402.03 <
       921    1  -9  -1   9  3606.84  3080.32  1402.03 <
       922    2   1  -6   7   896.36   749.47   300.48 <
       922    1  -6   1   7   896.36   749.47   300.48 <
       923    2   2  -8   7   767.24   828.96   563.00 <
       923    1  -8   2   7   767.24   828.96   563.00 <
       924    2  -1  -9   6    34.21   476.55   452.38 <
       924    1  -9  -1   6    34.21   476.55   452.38 <
       925    2   2  -8   6   532.07   932.88   563.18 <
       925    1  -8   2   6   532.07   932.88   563.18 <
       926    2   1  -9   7   759.81   718.96   715.50 <
       926    1  -9   1   7   759.81   718.96   715.50 <
       927    2   3  -9   9  2668.18  2400.06  1339.89 <
       927    1  -9   3   9  2668.18  2400.06  1339.89 <
       928    2   0  -8   7     0.22   542.16   331.51 <
       929    2  -2  -1   3   461.75   238.28    41.44 o
       929    1  -1  -2   3   461.75   238.28    41.44 o
       930    2  -1  -1   3   216.57   200.62    27.67 o
       930    1  -1  -1   3   216.57   200.62    27.67 o
       931    2  -1  -2   4   283.61   241.76    44.90 o
       931    1  -2  -1   4   283.61   241.76    44.90 o
       932    2  -3  -2   5  1096.81   901.48   145.07 o
       932    1  -2  -3   5  1096.81   901.48   145.07 o
       933    2  -1  -2   5   233.24   141.65    55.28 <
       933    1  -2  -1   5   233.24   141.65    55.28 <
       934    1  -3   0   8  2760.71  1411.25   349.36 o
       935    2  -4  -2   6  2822.72  1766.13   514.98 o
       935    1  -2  -4   6  2822.72  1766.13   514.98 o
       936    2   0  -2   5   230.48   107.24    44.97 <
       937    2  -1  -3   8  1742.98  1296.17   328.36 o
       937    1  -3  -1   8  1742.98  1296.17   328.36 o
       938    2  -2  -3   7    18.38   124.32   113.96 <
       938    1  -3  -2   7    18.38   124.32   113.96 <
       939    2  -1  -5  10   879.27  1042.96   486.95 <
       939    1  -5  -1  10   879.27  1042.96   486.95 <
       940    2  -1  -5  11  1297.60  1195.21   797.96 <
       940    1  -5  -1  11  1297.60  1195.21   797.96 <
       941    2  -4  -2   0  3084.37  2643.20   139.12 o
       941    1  -2  -4   0  3084.37  2643.20   139.12 o
       942    2  -5  -3  -1  3582.78  3546.71   221.67 o
       942    1  -3  -5  -1  3582.78  3546.71   221.67 o
       943    2  -5  -3   1  3585.95  3059.78   269.98 o
       943    1  -3  -5   1  3585.95  3059.78   269.98 o
       944    2  -7  -5  -1  2523.58  3953.39   756.81 o
       944    1  -5  -7  -1  2523.58  3953.39   756.81 o
       945    2  -4  -3   2   852.94   818.78   152.01 o
       945    1  -3  -4   2   852.94   818.78   152.01 o
       946    2  -5  -3   2  1114.13  1140.45   176.25 o
       946    1  -3  -5   2  1114.13  1140.45   176.25 o
       947    2  -4  -3  -2   851.91   746.42   124.40 o
       947    1  -3  -4  -2   851.91   746.42   124.40 o
       948    2  -3  -2   1   297.12    69.16    48.41 <
       948    1  -2  -3   1   297.12    69.16    48.41 <
       949    2  -5  -3  -2  1113.71  1134.07   179.79 o
       949    1  -3  -5  -2  1113.71  1134.07   179.79 o
       950    1  -4  -5   0   673.20   570.66   252.48 <
       951    2  -4  -4   1   551.76   494.55   141.79 o
       951    1  -4  -4   1   551.76   494.55   141.79 o
       952    2  -3  -2  -1   297.06   218.01    65.75 o
       952    1  -2  -3  -1   297.06   218.01    65.75 o
       953    2  -4  -3   3   663.26   628.77   145.10 o
       953    1  -3  -4   3   663.26   628.77   145.10 o
       954    2  -4  -3  -1   491.38   225.49    97.13 <
       954    1  -3  -4  -1   491.38   225.49    97.13 <
       955    2  -6  -5  -1   217.94   248.79   210.78 <
       955    1  -5  -6  -1   217.94   248.79   210.78 <
       956    2  -5  -4   1   308.09   245.18   203.74 <
       956    1  -4  -5   1   308.09   245.18   203.74 <
       957    1  -6  -7   0  1371.42   843.52   836.61 <
       958    2  -5  -4  -1   308.06   314.25   134.68 <
       958    1  -4  -5  -1   308.06   314.25   134.68 <
       959    2  -4  -4  -1   551.76   148.74    93.40 <
       959    1  -4  -4  -1   551.76   148.74    93.40 <
       960    2  -7  -5  -3  2876.87  1168.22   585.84 <
       960    1  -5  -7  -3  2876.87  1168.22   585.84 <
       961    2  -7  -4  -2   955.53   839.33   455.93 <
       961    1  -4  -7  -2   955.53   839.33   455.93 <
       962    2  -6  -6   1   902.66   352.49   345.58 <
       962    1  -6  -6   1   902.66   352.49   345.58 <
       963    2  -6  -3   1   621.36   390.29   245.22 <
       963    1  -3  -6   1   621.36   390.29   245.22 <
       964    2  -6  -6   2  1716.48  1912.13   428.76 o
       964    1  -6  -6   2  1716.48  1912.13   428.76 o
       965    2  -8  -6  -1   860.81  1012.47   981.37 <
       965    1  -6  -8  -1   860.81  1012.47   981.37 <
       966    2  -2  -4   0  2750.40  2006.66   157.10 o
       966    1  -4  -2   0  2750.40  2006.66   157.10 o
       967    2  -3  -5   1  2317.05  1537.79   203.17 o
       967    1  -5  -3   1  2317.05  1537.79   203.17 o
       968    1  -4  -1   0   800.30   941.31   140.49 o
       969    2  -2  -5   2  1329.35  1374.93   221.10 o
       969    1  -5  -2   2  1329.35  1374.93   221.10 o
       970    2  -1  -3   1  1176.73   808.27   119.08 o
       970    1  -3  -1   1  1176.73   808.27   119.08 o
       971    1  -2  -1   0   778.37   852.52   127.13 o
       972    2  -1  -4   1  1078.56   559.18   130.12 o
       972    1  -4  -1   1  1078.56   559.18   130.12 o
       973    2  -2  -8   2  3259.30  3234.44   515.99 o
       973    1  -8  -2   2  3259.30  3234.44   515.99 o
       974    2  -3  -9   3  3685.29  3898.75   766.63 o
       974    1  -9  -3   3  3685.29  3898.75   766.63 o
       975    2  -3  -7   3  2449.85  2494.44   435.32 o
       975    1  -7  -3   3  2449.85  2494.44   435.32 o
       976    2  -2  -7   2   872.18   707.98   252.11 <
       976    1  -7  -2   2   872.18   707.98   252.11 <
       977    2  -3  -7   1   356.28   531.92   245.24 <
       977    1  -7  -3   1   356.28   531.92   245.24 <
       978    2  -4  -8   0    24.62   794.27   359.15 <
       978    1  -8  -4   0    24.62   794.27   359.15 <
       979    2  -3  -6   2   686.67   729.41   300.75 <
       979    1  -6  -3   2   686.67   729.41   300.75 <
       980    2  -4 -11  -2   505.45  1946.33   981.81 <
       980    1 -11  -4  -2   505.45  1946.33   981.81 <
       981    2  -3 -11  -2   104.10   642.52   635.61 <
       981    1 -11  -3  -2   104.10   642.52   635.61 <
       982    2  -2  -4   1   149.81   193.49    89.83 <
       982    1  -4  -2   1   149.81   193.49    89.83 <
       983    2  -1  -5  -1   232.75   136.85    94.74 <
       983    1  -5  -1  -1   232.75   136.85    94.74 <
       984    2  -1  -3   3  2015.93  1946.76   104.11 o
       984    1  -3  -1   3  2015.93  1946.76   104.11 o
       985    2  -2  -3   4  1681.90  1750.02   121.05 o
       985    1  -3  -2   4  1681.90  1750.02   121.05 o
       986    2  -3  -3   4   971.92  1034.94   124.61 o
       986    1  -3  -3   4   971.92  1034.94   124.61 o
       987    2  -2  -3   2   917.91   568.61    86.68 o
       987    1  -3  -2   2   917.91   568.61    86.68 o
       988    2  -3  -5   5  2064.89  2064.61   263.71 o
       988    1  -5  -3   5  2064.89  2064.61   263.71 o
       989    2  -2  -5   4  1155.00   856.61   193.43 o
       989    1  -5  -2   4  1155.00   856.61   193.43 o
       990    2  -1  -2   2   585.96   439.83    87.97 o
       990    1  -2  -1   2   585.96   439.83    87.97 o
       991    2  -1  -3   2   763.35   579.14    88.28 o
       991    1  -3  -1   2   763.35   579.14    88.28 o
       992    2  -2  -4   5   738.53   190.71    83.22 <
       992    1  -4  -2   5   738.53   190.71    83.22 <
       993    2  -3  -4   6   831.30   611.23   176.12 o
       993    1  -4  -3   6   831.30   611.23   176.12 o
       994    2  -3  -9   9  2666.67  4517.03  1415.89 o
       994    1  -9  -3   9  2666.67  4517.03  1415.89 o
       995    2  -3  -5   6   109.95   234.93   196.93 <
       995    1  -5  -3   6   109.95   234.93   196.93 <
       996    2  -4  -6   9   806.18  1343.39   600.90 <
       996    1  -6  -4   9   806.18  1343.39   600.90 <
       997    2  -3  -7   9  2777.10  2165.19   780.43 <
       997    1  -7  -3   9  2777.10  2165.19   780.43 <
       998    2  -4  -5   4   733.38   552.67   193.43 <
       998    1  -5  -4   4   733.38   552.67   193.43 <
       999    2  -1  -3   4   258.62   103.90    62.34 <
       999    1  -3  -1   4   258.62   103.90    62.34 <
      1000    2  -5  -8   5   176.74   797.78   490.41 <
      1000    1  -8  -5   5   176.74   797.78   490.41 <
      1001    2  -6  -8   6    68.90  1471.12   825.35 <
      1001    1  -8  -6   6    68.90  1471.12   825.35 <
      1002    2   4   0   6  5703.43  4199.97   205.88 o
      1002    1   0   4   6  5703.43  4199.97   205.88 o
      1003    2   3   1   5  2525.11  2897.88   135.63 o
      1003    1   1   3   5  2525.11  2897.88   135.63 o
      1004    2   6   0   6  2326.49  1882.19   200.37 o
      1004    1   0   6   6  2326.49  1882.19   200.37 o
      1005    2   6   2   9  1983.90  2348.67   278.22 o
      1005    1   2   6   9  1983.90  2348.67   278.22 o
      1006    2   5   1   8  1706.22  1541.12   188.18 o
      1006    1   1   5   8  1706.22  1541.12   188.18 o
      1007    2   7   1   7  2129.14  1547.48   297.84 o
      1007    1   1   7   7  2129.14  1547.48   297.84 o
      1008    1   0   6   5  1116.40   787.06   207.47 o
      1009    2   4   1   3   687.39   663.64   106.83 o
      1009    1   1   4   3   687.39   663.64   106.83 o
      1010    1   0   4   3   683.31   526.42    89.96 o
      1011    2   4   1   5  1099.61   462.42   170.54 <
      1011    1   1   4   5  1099.61   462.42   170.54 <
      1012    2   5   1   4  1063.09   906.79   152.76 o
      1012    1   1   5   4  1063.09   906.79   152.76 o
      1013    1   0   6   7  1464.98  1513.79   210.61 o
      1014    2   5   1   5   635.68   838.53   158.64 o
      1014    1   1   5   5   635.68   838.53   158.64 o
      1015    2   3   1   4   437.28   434.64    81.09 o
      1015    1   1   3   4   437.28   434.64    81.09 o
      1016    2   7   1   5  1165.21   890.09   262.17 o
      1016    1   1   7   5  1165.21   890.09   262.17 o
      1017    2   5   1   7   783.86   825.56   129.50 o
      1017    1   1   5   7   783.86   825.56   129.50 o
      1018    2   2   0   2  1287.89  1015.91   111.05 o
      1018    1   0   2   2  1287.89  1015.91   111.05 o
      1019    2   6   2   6  1061.03   705.48   233.00 o
      1019    1   2   6   6  1061.03   705.48   233.00 o
      1020    2   3   1   3  1028.44   398.96    84.53 o
      1020    1   1   3   3  1028.44   398.96    84.53 o
      1021    2   8   0  10   652.76   696.35   369.23 <
      1021    1   0   8  10   652.76   696.35   369.23 <
      1022    2   7   1   8   941.31  1267.39   217.17 o
      1022    1   1   7   8   941.31  1267.39   217.17 o
      1023    2   9   1   7  1754.13  2103.68   618.16 o
      1023    1   1   9   7  1754.13  2103.68   618.16 o
      1024    2   8   0  12  1408.00  1624.02   530.55 o
      1024    1   0   8  12  1408.00  1624.02   530.55 o
      1025    2   4   1   4   550.47   337.48   131.06 <
      1025    1   1   4   4   550.47   337.48   131.06 <
      1026    2   5   1   6   489.69   391.14   110.82 o
      1026    1   1   5   6   489.69   391.14   110.82 o
      1027    2   4   1   7   336.85   496.42   139.52 o
      1027    1   1   4   7   336.85   496.42   139.52 o
      1028    2   8   2   6   892.33  1255.80   407.81 o
      1028    1   2   8   6   892.33  1255.80   407.81 o
      1029    2   9   1   8  1143.87   802.30   524.08 <
      1029    1   1   9   8  1143.87   802.30   524.08 <
      1030    2   6   0   4   593.57   496.08   146.87 o
      1030    1   0   6   4   593.57   496.08   146.87 o
      1031    2  10   2  18  1401.40  3707.47  1559.34 <
      1031    1   2  10  18  1401.40  3707.47  1559.34 <
      1032    2   6   0   8   841.24   236.60   164.30 <
      1032    1   0   6   8   841.24   236.60   164.30 <
      1033    2   9   3   7  1904.67  2617.37   795.89 o
      1033    1   3   9   7  1904.67  2617.37   795.89 o
      1034    2  11   4  18   867.15  3377.43  2743.35 <
      1034    1   4  11  18   867.15  3377.43  2743.35 <
      1035    2  12   1  19   214.80  3707.54  2636.69 <
      1035    1   1  12  19   214.80  3707.54  2636.69 <
      1036    2  14   0  18   263.58  4249.99  3207.73 <
      1036    1   0  14  18   263.58  4249.99  3207.73 <
      1037    2  12   0  18   965.05  2394.39  2180.84 <
      1037    1   0  12  18   965.05  2394.39  2180.84 <
      1038    2  11   1  13  1557.52  4710.39  1491.41 o
      1038    1   1  11  13  1557.52  4710.39  1491.41 o
      1039    2  10   1  10   688.06  1145.24   676.15 <
      1039    1   1  10  10   688.06  1145.24   676.15 <
      1040    2   3   0   4   145.03   205.20    72.81 <
      1041    2   4   0   4    31.20    84.15    61.49 <
      1041    1   0   4   4    31.20    84.15    61.49 <
      1042    2   5   3   5  2717.34  2778.47   272.65 o
      1042    1   3   5   5  2717.34  2778.47   272.65 o
      1043    2   2   2   2   895.27   752.70    71.69 o
      1043    1   2   2   2   895.27   752.70    71.69 o
      1044    2   3   2   5  1090.99  1059.08   110.12 o
      1044    1   2   3   5  1090.99  1059.08   110.12 o
      1045    2   4   2   5  1412.56  1134.31   129.64 o
      1045    1   2   4   5  1412.56  1134.31   129.64 o
      1046    2   3   3   4   971.92   865.79   119.98 o
      1046    1   3   3   4   971.92   865.79   119.98 o
      1047    2   4   3   3   663.06   699.18   119.77 o
      1047    1   3   4   3   663.06   699.18   119.77 o
      1048    2   1   1   1   552.97   663.09    70.33 o
      1048    1   1   1   1   552.97   663.09    70.33 o
      1049    2   5   3   7  1516.14  1313.90   252.43 o
      1049    1   3   5   7  1516.14  1313.90   252.43 o
      1050    2   3   3   6   857.98   920.38   132.87 o
      1050    1   3   3   6   857.98   920.38   132.87 o
      1051    2   2   1   3   454.36   521.03    74.43 o
      1051    1   1   2   3   454.36   521.03    74.43 o
      1052    2   5   4   5  2179.12  1643.48   329.99 o
      1052    1   4   5   5  2179.12  1643.48   329.99 o
      1053    2   2   1   2   646.35   492.27    79.29 o
      1053    1   1   2   2   646.35   492.27    79.29 o
      1054    2   5   3   8  1111.92  1403.86   291.80 o
      1054    1   3   5   8  1111.92  1403.86   291.80 o
      1055    2   3   2   4   807.70   849.75   118.11 o
      1055    1   2   3   4   807.70   849.75   118.11 o
      1056    2   4   2   7   704.01   569.37   132.64 o
      1056    1   2   4   7   704.01   569.37   132.64 o
      1057    2   3   3   2   559.07   382.21    84.22 o
      1057    1   3   3   2   559.07   382.21    84.22 o
      1058    2   2   2   3   256.01   171.81    58.35 <
      1058    1   2   2   3   256.01   171.81    58.35 <
      1059    2   4   3   4   445.94   440.05   129.43 o
      1059    1   3   4   4   445.94   440.05   129.43 o
      1060    2   4   4   6  1683.61  1788.79   278.69 o
      1060    1   4   4   6  1683.61  1788.79   278.69 o
      1061    2   4   4   4   285.21   226.52   168.27 <
      1061    1   4   4   4   285.21   226.52   168.27 <
      1062    2   5   4  11  2704.42  2666.14   640.65 o
      1062    1   4   5  11  2704.42  2666.14   640.65 o
      1063    2   5   3   4   587.89   682.62   148.82 o
      1063    1   3   5   4   587.89   682.62   148.82 o
      1064    2   4   3   8  1023.77   964.06   177.93 o
      1064    1   3   4   8  1023.77   964.06   177.93 o
      1065    2   1   1   3   216.57   169.50    32.60 o
      1065    1   1   1   3   216.57   169.50    32.60 o
      1066    2   5   3   9   836.25   713.94   279.09 <
      1066    1   3   5   9   836.25   713.94   279.09 <
      1067    2   7   5   7  1418.23  1773.02   802.39 <
      1067    1   5   7   7  1418.23  1773.02   802.39 <
      1068    2   5   3   6   310.82   262.05   213.52 <
      1068    1   3   5   6   310.82   262.05   213.52 <
      1069    2   7   4   7  1197.75  1698.46   569.39 <
      1069    1   4   7   7  1197.75  1698.46   569.39 <
      1070    2   4   4   5   458.45   420.76   171.54 <
      1070    1   4   4   5   458.45   420.76   171.54 <
      1071    2   4   4   9   742.91   670.05   339.88 <
      1071    1   4   4   9   742.91   670.05   339.88 <
      1072    2   4   4   8   942.49   586.02   249.30 <
      1072    1   4   4   8   942.49   586.02   249.30 <
      1073    2   2   2   4    76.36    71.21    51.79 <
      1073    1   2   2   4    76.36    71.21    51.79 <
      1074    2   6   4  10   515.21  1194.26   446.63 <
      1074    1   4   6  10   515.21  1194.26   446.63 <
      1075    2   3   2   6    95.05   178.22    74.53 <
      1075    1   2   3   6    95.05   178.22    74.53 <
      1076    2   2   2   5     2.56    71.17    42.06 <
      1076    1   2   2   5     2.56    71.17    42.06 <
      1077    2   4   4   3   151.06   229.72   158.54 <
      1077    1   4   4   3   151.06   229.72   158.54 <
      1078    2   4   3  10   204.55   317.06   184.41 <
      1078    1   3   4  10   204.55   317.06   184.41 <
      1079    2   6   6   4  1736.50  1385.30   828.59 <
      1079    1   6   6   4  1736.50  1385.30   828.59 <
      1080    2   5   4   6   460.15   449.69   252.35 <
      1080    1   4   5   6   460.15   449.69   252.35 <
      1081    2   7   5   9  1220.46  1693.96  1039.70 <
      1081    1   5   7   9  1220.46  1693.96  1039.70 <
      1082    1   1   0   4  1242.49   966.75    39.06 o
      1083    1   2   1   0   778.37   749.04    48.64 o
      1084    2   2   3   4  1688.58  1511.75   110.06 o
      1084    1   3   2   4  1688.58  1511.75   110.06 o
      1085    2   1   2   1   604.11   988.74    55.11 o
      1085    1   2   1   1   604.11   988.74    55.11 o
      1086    2   1   2   2   584.74   856.55    58.40 o
      1086    1   2   1   2   584.74   856.55    58.40 o
      1087    2   0   2   6  4746.93  4383.41   343.92 o
      1087    1   2   0   6  4746.93  4383.41   343.92 o
      1088    2   2   3   2   921.92   861.14    97.12 o
      1088    1   3   2   2   921.92   861.14    97.12 o
      1089    2   1   3   3  2049.96  1938.54   220.07 o
      1089    1   3   1   3  2049.96  1938.54   220.07 o
      1090    2   3   5   3  5989.69  5545.49   887.02 o
      1090    1   5   3   3  5989.69  5545.49   887.02 o
      1091    2   1   3   5  2121.59  2791.45   252.88 o
      1091    1   3   1   5  2121.59  2791.45   252.88 o
      1092    1   4   3   0  1486.35  1849.17   427.48 o
      1093    2   1   2   4   283.76   236.18    38.82 o
      1093    1   2   1   4   283.76   236.18    38.82 o
      1094    2   1   3   8  1742.98  1913.74   272.00 o
      1094    1   3   1   8  1742.98  1913.74   272.00 o
      1095    2   1   2   5   233.24   216.88    42.08 o
      1095    1   2   1   5   233.24   216.88    42.08 o
      1096    2   1   2   3   159.47   214.17    38.94 o
      1096    1   2   1   3   159.47   214.17    38.94 o
      1097    2   3   4   1  1003.14   715.06   184.43 o
      1097    1   4   3   1  1003.14   715.06   184.43 o
      1098    2   2   4   0  2737.30  2988.71   751.23 o
      1098    1   4   2   0  2737.30  2988.71   751.23 o
      1099    2   2   3   5   494.28   269.12    84.30 o
      1099    1   3   2   5   494.28   269.12    84.30 o
      1100    2   3   5   9  1841.61  2300.38   695.61 o
      1100    1   5   3   9  1841.61  2300.38   695.61 o
      1101    2   3   5   1  2307.10  1791.17   816.23 <
      1101    1   5   3   1  2307.10  1791.17   816.23 <
      1102    2   2   4   9    67.90   423.80   249.10 <
      1102    1   4   2   9    67.90   423.80   249.10 <
      1103    2   1   3   7   322.75   226.62   132.73 <
      1103    1   3   1   7   322.75   226.62   132.73 <
      1104    2   2   3   7    18.38   187.63    87.35 <
      1104    1   3   2   7    18.38   187.63    87.35 <
      1105    2   3   4  -1  1003.33   928.56   310.60 <
      1105    1   4   3  -1  1003.33   928.56   310.60 <
      1106    2   0  -2   0  4054.78  4882.60   107.70 o
      1106    1  -2   0   0  4054.78  4882.60   107.70 o
      1107    2   1  -3  -1  1161.97  1533.72   103.98 o
      1107    1  -3   1  -1  1161.97  1533.72   103.98 o
      1108    1  -3   0   2  1819.50  1921.03   133.04 o
      1109    2   1  -4   2  1312.11  1310.36   139.12 o
      1109    1  -4   1   2  1312.11  1310.36   139.12 o
      1110    2   1  -2  -1   604.02   832.39    68.28 o
      1110    1  -2   1  -1   604.02   832.39    68.28 o
      1111    2   1  -2  -2   584.75   911.78    68.14 o
      1111    1  -2   1  -2   584.75   911.78    68.14 o
      1112    2   2  -3  -4  1690.38  1589.06   239.49 o
      1112    1  -3   2  -4  1690.38  1589.06   239.49 o
      1113    2   1  -3  -3  2049.89  2016.22   275.09 o
      1113    1  -3   1  -3  2049.89  2016.22   275.09 o
      1114    2   1  -5   3  2475.07  2384.46   281.48 o
      1114    1  -5   1   3  2475.07  2384.46   281.48 o
      1115    1  -4   1   0   800.30   472.82   142.49 o
      1116    2   1  -3  -2   758.20  1011.48   139.40 o
      1116    1  -3   1  -2   758.20  1011.48   139.40 o
      1117    2   1  -4   1  1073.47  1154.25   139.42 o
      1117    1  -4   1   1  1073.47  1154.25   139.42 o
      1118    2   1  -7   3  6402.44  6816.30  2309.84 <
      1118    1  -7   1   3  6402.44  6816.30  2309.84 <
      1119    2   1  -4  -2  1313.91   443.23   297.64 <
      1119    1  -4   1  -2  1313.91   443.23   297.64 <
      1120    2   0  -4   0  6160.69  5581.73  1176.64 o
      1120    1  -4   0   0  6160.69  5581.73  1176.64 o
      1121    2   1  -4  -1  1073.16  1156.40   204.07 o
      1121    1  -4   1  -1  1073.16  1156.40   204.07 o
      1122    2   2  -5  -2  1336.72   598.52   427.05 <
      1122    1  -5   2  -2  1336.72   598.52   427.05 <
      1123    2   1  -2  -3   159.45    90.68    45.34 <
      1123    1  -2   1  -3   159.45    90.68    45.34 <
      1124    2   3  -5  -5  2062.79  2950.33   864.70 o
      1124    1  -5   3  -5  2062.79  2950.33   864.70 o
      1125    2   2  -5   0    66.92   174.73   158.55 <
      1126    2   2  -2   0 13980.90 15012.30   280.72 o
      1126    1  -2   2   0 13980.90 15012.30   280.72 o
      1127    2   3  -5   3  5956.46  5992.67   344.11 o
      1127    1  -5   3   3  5956.46  5992.67   344.11 o
      1128    2   3  -5  -1  2309.37  2137.61   389.84 o
      1128    1  -5   3  -1  2309.37  2137.61   389.84 o
      1129    1  -4   3   0  1486.35  1547.70   126.81 o
      1130    2   4  -4   0  2236.35  2433.29   270.00 o
      1130    1  -4   4   0  2236.35  2433.29   270.00 o
      1131    2   3  -5   1  2310.76  3075.61   289.66 o
      1131    1  -5   3   1  2310.76  3075.61   289.66 o
      1132    2   1  -2   1   603.82   795.43    81.83 o
      1132    1  -2   1   1   603.82   795.43    81.83 o
      1133    2   3  -4  -1  1001.74  1006.62   178.02 o
      1133    1  -4   3  -1  1001.74  1006.62   178.02 o
      1134    2   2  -3   2   918.87   801.64   120.08 o
      1134    1  -3   2   2   918.87   801.64   120.08 o
      1135    2   3  -4   1  1000.98   815.81   200.71 o
      1135    1  -4   3   1  1000.98   815.81   200.71 o
      1136    1  -4   5   0   673.20   790.81   230.11 o
      1137    2   4  -4   2   660.43   589.89   158.82 o
      1137    1  -4   4   2   660.43   589.89   158.82 o
      1138    2   3  -3   2   559.07   568.31   133.15 o
      1138    1  -3   3   2   559.07   568.31   133.15 o
      1139    2   2  -3   1   253.06   502.55   106.99 o
      1139    1  -3   2   1   253.06   502.55   106.99 o
      1140    2   5  -7   3  4568.44  5227.58   997.58 o
      1140    1  -7   5   3  4568.44  5227.58   997.58 o
      1141    2   4  -6   2   995.98   951.59   446.66 <
      1141    1  -6   4   2   995.98   951.59   446.66 <
      1142    2   5  -6   7  1627.78  1714.61   430.27 o
      1142    1  -6   5   7  1627.78  1714.61   430.27 o
      1143    2   3  -4   3   377.78   262.73   120.01 <
      1143    1  -4   3   3   377.78   262.73   120.01 <
      1144    2   3  -6   2   686.88  1339.78   504.85 <
      1144    1  -6   3   2   686.88  1339.78   504.85 <
      1145    2   3  -5   2   802.28   696.94   317.67 <
      1145    1  -5   3   2   802.28   696.94   317.67 <
      1146    2   5  -7  -3  4572.08  2981.40  1217.16 <
      1146    1  -7   5  -3  4572.08  2981.40  1217.16 <
      1147    2   4  -5   2   803.73   773.33   255.62 o
      1147    1  -5   4   2   803.73   773.33   255.62 o
      1148    2   4  -5   4   733.26   708.70   213.58 o
      1148    1  -5   4   4   733.26   708.70   213.58 o
      1149    2   4  -5   5   739.66   734.60   227.53 o
      1149    1  -5   4   5   739.66   734.60   227.53 o
      1150    2   3  -6   5  1301.82  1035.83   378.72 <
      1150    1  -6   3   5  1301.82  1035.83   378.72 <
      1151    2   4  -6  -2   996.14  1618.03   692.52 <
      1151    1  -6   4  -2   996.14  1618.03   692.52 <
      1152    2   6  -6   1   902.66  1764.35   741.35 <
      1152    1  -6   6   1   902.66  1764.35   741.35 <
      1153    2   6  -6   4  1736.50  1351.04   515.14 <
      1153    1  -6   6   4  1736.50  1351.04   515.14 <
      1154    2   8  -8   4  3403.27  1544.97  1259.94 <
      1154    1  -8   8   4  3403.27  1544.97  1259.94 <
      1155    2   2  -3  -1   253.02   515.09   100.43 o
      1155    1  -3   2  -1   253.02   515.09   100.43 o
      1156    2   4  -4   1   551.76   680.38   236.51 <
      1156    1  -4   4   1   551.76   680.38   236.51 <
      1157    2   5  -6   1   490.14   543.53   449.71 <
      1157    1  -6   5   1   490.14   543.53   449.71 <
      1158    2   5  -7  -1  1551.31  1554.85  1227.69 <
      1158    1  -7   5  -1  1551.31  1554.85  1227.69 <
      1159    2   4  -5   0   220.73   424.33   272.09 <
      1160    2   4  -6  -1   905.98   553.35   317.12 <
      1160    1  -6   4  -1   905.98   553.35   317.12 <
      1161    2   5  -9   3  1886.80  2943.92  1847.23 <
      1161    1  -9   5   3  1886.80  2943.92  1847.23 <
      1162    2   4  -7   2   538.30   822.22   492.04 <
      1162    1  -7   4   2   538.30   822.22   492.04 <
      1163    2   6  -6   2  1716.48  1937.29   855.26 <
      1163    1  -6   6   2  1716.48  1937.29   855.26 <
      1164    2   4  -5   1   105.40   705.66   275.14 <
      1164    1  -5   4   1   105.40   705.66   275.14 <
      1165    2   4  -8   5  2293.03  1659.67  1268.21 <
      1165    1  -8   4   5  2293.03  1659.67  1268.21 <
      1166    2   3  -4  -2   403.88   521.80   165.29 o
      1166    1  -4   3  -2   403.88   521.80   165.29 o
      1167    2   4  -6   1   905.90   951.43   430.41 <
      1167    1  -6   4   1   905.90   951.43   430.41 <
      1168    2   5  -7   1  1551.42  2131.90   754.91 <
      1168    1  -7   5   1  1551.42  2131.90   754.91 <
      1169    2   2  -3   0     0.93    61.47    61.47 <
      1170    2   7  -7   2    66.13  1044.96  1038.49 <
      1170    1  -7   7   2    66.13  1044.96  1038.49 <
      1171    2   7  -9   9   915.95  3064.11  2326.39 <
      1171    1  -9   7   9   915.95  3064.11  2326.39 <
      1172    2   5  -3   3  3510.73  3255.65   311.18 o
      1172    1  -3   5   3  3510.73  3255.65   311.18 o
      1173    2   5  -3   5  2707.53  2827.39   293.84 o
      1173    1  -3   5   5  2707.53  2827.39   293.84 o
      1174    2   5  -4   5  2169.81  2345.63   294.42 o
      1174    1  -4   5   5  2169.81  2345.63   294.42 o
      1175    2   5  -3   2  1112.35  1524.66   210.86 o
      1175    1  -3   5   2  1112.35  1524.66   210.86 o
      1176    2   5  -3   7  1508.51  1353.61   194.30 o
      1176    1  -3   5   7  1508.51  1353.61   194.30 o
      1177    2   4  -2   5  1394.16  1269.47   188.79 o
      1177    1  -2   4   5  1394.16  1269.47   188.79 o
      1178    2   3  -1   2  1199.14  1103.76   124.89 o
      1178    1  -1   3   2  1199.14  1103.76   124.89 o
      1179    2   4  -3   2   850.72   909.97   116.58 o
      1179    1  -3   4   2   850.72   909.97   116.58 o
      1180    2   3  -2   4   812.64  1306.90   147.45 o
      1180    1  -2   3   4   812.64  1306.90   147.45 o
      1181    2   3  -2   2   596.57   791.33   125.29 o
      1181    1  -2   3   2   596.57   791.33   125.29 o
      1182    2   7  -3   8  1906.47  2119.22   459.43 o
      1182    1  -3   7   8  1906.47  2119.22   459.43 o
      1183    2   9  -3   7  1883.94  2647.84   592.36 o
      1183    1  -3   9   7  1883.94  2647.84   592.36 o
      1184    2   4  -3   3   661.93   748.33   152.26 o
      1184    1  -3   4   3   661.93   748.33   152.26 o
      1185    2   6  -4   2   715.27   729.51   285.32 <
      1185    1  -4   6   2   715.27   729.51   285.32 <
      1186    2   2  -1   1   586.97   560.20    92.79 o
      1186    1  -1   2   1   586.97   560.20    92.79 o
      1187    2   7  -4   2   954.85  1453.34   304.26 o
      1187    1  -4   7   2   954.85  1453.34   304.26 o
      1188    2   6  -4   4   636.90   926.91   288.44 o
      1188    1  -4   6   4   636.90   926.91   288.44 o
      1189    2   2  -1   2   641.26   464.47   117.85 o
      1189    1  -1   2   2   641.26   464.47   117.85 o
      1190    2   3  -2   1   296.93   120.12    48.70 <
      1190    1  -2   3   1   296.93   120.12    48.70 <
      1191    2   7  -4   7  1194.98  1475.31   385.01 o
      1191    1  -4   7   7  1194.98  1475.31   385.01 o
      1192    2   5  -3   4   586.44   423.82   174.71 <
      1192    1  -3   5   4   586.44   423.82   174.71 <
      1193    2   7  -5   5  1488.72  2017.67   547.33 o
      1193    1  -5   7   5  1488.72  2017.67   547.33 o
      1194    2   4  -3   4   445.20   708.79   135.93 o
      1194    1  -3   4   4   445.20   708.79   135.93 o
      1195    2   5  -3   6   310.40   630.88   139.12 o
      1195    1  -3   5   6   310.40   630.88   139.12 o
      1196    2   9  -4   6  1251.47  2267.81   562.91 o
      1196    1  -4   9   6  1251.47  2267.81   562.91 o
      1197    2   6  -4   5   919.96   990.96   239.64 o
      1197    1  -4   6   5   919.96   990.96   239.64 o
      1198    2   7  -3   7   601.99   881.12   272.11 o
      1198    1  -3   7   7   601.99   881.12   272.11 o
      1199    2   7  -5   6   871.28   579.23   372.13 <
      1199    1  -5   7   6   871.28   579.23   372.13 <
      1200    2   6  -2   3   413.82   828.19   152.05 o
      1200    1  -2   6   3   413.82   828.19   152.05 o
      1201    2  10  -4   4  1570.81  1600.58   832.69 <
      1201    1  -4  10   4  1570.81  1600.58   832.69 <
      1202    2   7  -4   4   791.91   812.47   323.69 <
      1202    1  -4   7   4   791.91   812.47   323.69 <
      1203    2   5  -4   3   238.36   297.75   184.48 <
      1203    1  -4   5   3   238.36   297.75   184.48 <
      1204    2   5  -2   6   246.81   226.82   103.69 <
      1204    1  -2   5   6   246.81   226.82   103.69 <
      1205    2   5  -4   4   368.78   466.97   171.87 <
      1205    1  -4   5   4   368.78   466.97   171.87 <
      1206    2   9  -5   7   515.33   960.83   747.31 <
      1206    1  -5   9   7   515.33   960.83   747.31 <
      1207    2   6  -3   5   896.29   313.01   264.10 <
      1207    1  -3   6   5   896.29   313.01   264.10 <
      1208    2   7  -5   7  1416.11  1355.95   527.49 <
      1208    1  -5   7   7  1416.11  1355.95   527.49 <
      1209    2   7  -3   4    88.06   420.70   207.11 <
      1209    1  -3   7   4    88.06   420.70   207.11 <
      1210    2   8  -3   4   268.42   307.33   229.69 <
      1210    1  -3   8   4   268.42   307.33   229.69 <
      1211    2   5  -4   6   459.82   689.13   184.41 o
      1211    1  -4   5   6   459.82   689.13   184.41 o
      1212    2   8  -6  10  1595.73  1729.47   787.01 <
      1212    1  -6   8  10  1595.73  1729.47   787.01 <
      1213    2   4  -4   5   458.45   171.69    90.70 <
      1213    1  -4   4   5   458.45   171.69    90.70 <
      1214    2   9  -6   4   676.54   935.05   805.63 <
      1214    1  -6   9   4   676.54   935.05   805.63 <
      1215    2  11  -7  11    91.28  2277.75  2229.22 <
      1215    1  -7  11  11    91.28  2277.75  2229.22 <
      1216    2   8  -8  11  1359.50  1161.96  1051.91 <
      1216    1  -8   8  11  1359.50  1161.96  1051.91 <
      1217    2   1   1   5  1927.49  2296.56    72.80 o
      1217    1   1   1   5  1927.49  2296.56    72.80 o
      1218    2   2   1   8  1525.20  1439.89   116.49 o
      1218    1   1   2   8  1525.20  1439.89   116.49 o
      1219    2   3   1  11  2293.08  3552.63   253.53 o
      1219    1   1   3  11  2293.08  3552.63   253.53 o
      1220    2   2   2   8   962.17  1008.55   103.77 o
      1220    1   2   2   8   962.17  1008.55   103.77 o
      1221    2   2   2   9  1143.59  1040.72   136.17 o
      1221    1   2   2   9  1143.59  1040.72   136.17 o
      1222    2   3   3  11  2169.22  1847.60   269.04 o
      1222    1   3   3  11  2169.22  1847.60   269.04 o
      1223    2   4   2  12  2149.14  2559.92   333.76 o
      1223    1   2   4  12  2149.14  2559.92   333.76 o
      1224    2   2   1   6   566.90   422.33    64.97 o
      1224    1   1   2   6   566.90   422.33    64.97 o
      1225    2   3   2  11  1196.39  1106.44   203.82 o
      1225    1   2   3  11  1196.39  1106.44   203.82 o
      1226    2   1   1   4   346.77   403.92    48.86 o
      1226    1   1   1   4   346.77   403.92    48.86 o
      1227    2   4   2  13  1369.60  1507.64   333.23 o
      1227    1   2   4  13  1369.60  1507.64   333.23 o
      1228    2   3   2   9   342.51   401.18    97.06 o
      1228    1   2   3   9   342.51   401.18    97.06 o
      1229    2   4   2  11  1210.68  1663.44   216.83 o
      1229    1   2   4  11  1210.68  1663.44   216.83 o
      1230    2   3   3  12  1351.08  1567.37   340.03 o
      1230    1   3   3  12  1351.08  1567.37   340.03 o
      1231    2   3   3  17  3452.24  2211.83   926.18 <
      1231    1   3   3  17  3452.24  2211.83   926.18 <
      1232    2   3   1  17  1533.34  1923.32   469.50 o
      1232    1   1   3  17  1533.34  1923.32   469.50 o
      1233    2   2   1   7   326.19   195.54    68.44 <
      1233    1   1   2   7   326.19   195.54    68.44 <
      1234    2   2   1  10   261.93   181.16    74.41 <
      1234    1   1   2  10   261.93   181.16    74.41 <
      1235    2   2   1  12   494.33   378.51   155.29 <
      1235    1   1   2  12   494.33   378.51   155.29 <
      1236    2   5   1  17  1532.06  1739.37   534.44 o
      1236    1   1   5  17  1532.06  1739.37   534.44 o
      1237    2   2   1  14   973.03   844.47   317.08 <
      1237    1   1   2  14   973.03   844.47   317.08 <
      1238    2   5   1  19  1444.84  1627.38   789.43 <
      1238    1   1   5  19  1444.84  1627.38   789.43 <
      1239    2   4   2  18  1364.14  1650.19   870.39 <
      1239    1   2   4  18  1364.14  1650.19   870.39 <
      1240    2   2   2   7   266.74   262.27    58.28 o
      1240    1   2   2   7   266.74   262.27    58.28 o
      1241    2   6   2  18  1269.21  2546.01   863.77 <
      1241    1   2   6  18  1269.21  2546.01   863.77 <
      1242    2   2   1   5   217.79   149.36    45.46 o
      1242    1   1   2   5   217.79   149.36    45.46 o
      1243    2   7   3  19  1531.33  2963.44  1294.08 <
      1243    1   3   7  19  1531.33  2963.44  1294.08 <
      1244    2   5   3  14   516.53   498.42   378.67 <
      1244    1   3   5  14   516.53   498.42   378.67 <
      1245    2   2   1   9    28.68    58.24    48.53 <
      1245    1   1   2   9    28.68    58.24    48.53 <
      1246    2   4   1  13   341.42   200.76   158.66 <
      1246    1   1   4  13   341.42   200.76   158.66 <
      1247    2   4   4  14   888.06  1229.78   478.97 <
      1247    1   4   4  14   888.06  1229.78   478.97 <
      1248    2   6   4  18   290.21  1727.53  1116.10 <
      1248    1   4   6  18   290.21  1727.53  1116.10 <
      1249    2   4   3  19   323.96  1261.94   863.95 <
      1249    1   3   4  19   323.96  1261.94   863.95 <
      1250    2   5   5  21  1879.01  3976.98  2190.74 <
      1250    1   5   5  21  1879.01  3976.98  2190.74 <
      1251    1  -1   0   4  1242.49  1220.54    46.06 o
      1252    2   0   0   2  1441.57  1645.86    48.08 o
      1252    1   0   0   2  1441.57  1645.86    48.08 o
      1253    1  -1   0   6   939.66   962.15    65.01 o
      1254    1  -1   0  10  1949.37  1725.00   249.67 o
      1255    2   0   0  12  3758.44  4504.68   495.84 o
      1255    1   0   0  12  3758.44  4504.68   495.84 o
      1256    2   0   0   4   110.88   126.34    29.16 o
      1256    1   0   0   4   110.88   126.34    29.16 o
      1257    1   1   0  10  1949.37  1772.21   281.87 o
      1258    1  -1   0  12  1005.34  1133.05   365.81 o
      1259    2  -1  -1  11  3719.03  3176.25  1003.71 o
      1259    1  -1  -1  11  3719.03  3176.25  1003.71 o
      1260    1  -1   0   8   371.04   207.22    74.47 <
      1261    2   0  -2   7   182.03   327.17    77.74 o
      1262    2   0  -2  10   607.62   158.60   152.12 <
      1262    1  -2   0  10   607.62   158.60   152.12 <
      1263    2   1  -3   5  2125.01  3162.99   120.90 o
      1263    1  -3   1   5  2125.01  3162.99   120.90 o
      1264    2   2  -3   4  1674.99  1618.29   107.02 o
      1264    1  -3   2   4  1674.99  1618.29   107.02 o
      1265    2   3  -4   7  2673.63  3138.38   200.60 o
      1265    1  -4   3   7  2673.63  3138.38   200.60 o
      1266    2   2  -4   6  2392.41  1635.44   234.57 o
      1266    1  -4   2   6  2392.41  1635.44   234.57 o
      1267    2   1  -3   8  1742.82  1304.73   149.30 o
      1267    1  -3   1   8  1742.82  1304.73   149.30 o
      1268    2   3  -5   9  1838.80  1631.10   307.45 o
      1268    1  -5   3   9  1838.80  1631.10   307.45 o
      1269    2   3  -4   6   829.98   760.26   148.82 o
      1269    1  -4   3   6   829.98   760.26   148.82 o
      1270    2   1  -3   6   388.23   423.87    64.71 o
      1270    1  -3   1   6   388.23   423.87    64.71 o
      1271    2   2  -5   8  1126.49  1381.41   284.69 o
      1271    1  -5   2   8  1126.49  1381.41   284.69 o
      1272    2   1  -2   4   282.81   304.21    51.78 o
      1272    1  -2   1   4   282.81   304.21    51.78 o
      1273    2   2  -4   8   832.71   673.15   145.63 o
      1273    1  -4   2   8   832.71   673.15   145.63 o
      1274    2   3  -5   8  1338.87  1140.15   252.65 o
      1274    1  -5   3   8  1338.87  1140.15   252.65 o
      1275    2   2  -3   8   346.05   346.27   155.34 <
      1275    1  -3   2   8   346.05   346.27   155.34 <
      1276    2   2  -4   5   738.62   841.66   165.73 o
      1276    1  -4   2   5   738.62   841.66   165.73 o
      1277    2   1  -2   5   233.20   171.82    51.87 o
      1277    1  -2   1   5   233.20   171.82    51.87 o
      1278    2   4  -5   8   752.07  1041.87   213.55 o
      1278    1  -5   4   8   752.07  1041.87   213.55 o
      1279    2   4  -6   8  1251.23  1242.74   333.34 o
      1279    1  -6   4   8  1251.23  1242.74   333.34 o
      1280    2   2  -6  14  2326.15  2527.02  1035.40 <
      1280    1  -6   2  14  2326.15  2527.02  1035.40 <
      1281    2   2  -3   5   494.99   593.41   110.86 o
      1281    1  -3   2   5   494.99   593.41   110.86 o
      1282    2   3  -7   9  2777.45  2814.51   947.88 <
      1282    1  -7   3   9  2777.45  2814.51   947.88 <
      1283    2   2  -5  10   719.00  1096.71   439.98 <
      1283    1  -5   2  10   719.00  1096.71   439.98 <
      1284    2   3  -6  11  1419.32  1831.23   482.07 o
      1284    1  -6   3  11  1419.32  1831.23   482.07 o
      1285    2   4  -6   9   805.92   498.26   414.14 <
      1285    1  -6   4   9   805.92   498.26   414.14 <
      1286    2   2  -4  11   554.18   547.64   268.96 <
      1286    1  -4   2  11   554.18   547.64   268.96 <
      1287    2   4  -6  14  1180.40  1685.75   792.72 <
      1287    1  -6   4  14  1180.40  1685.75   792.72 <
      1288    2   5  -7   9  2050.50  2246.14   660.25 o
      1288    1  -7   5   9  2050.50  2246.14   660.25 o
      1289    2   2  -6   8  1232.82   850.97   456.22 <
      1289    1  -6   2   8  1232.82   850.97   456.22 <
      1290    2   3  -5   7   641.51   765.66   233.59 o
      1290    1  -5   3   7   641.51   765.66   233.59 o
      1291    2   5  -6  13  1174.19  1850.46   595.25 o
      1291    1  -6   5  13  1174.19  1850.46   595.25 o
      1292    2   3  -5  11   512.38   903.06   401.36 <
      1292    1  -5   3  11   512.38   903.06   401.36 <
      1293    2   1  -2   3   159.55   203.04    52.40 o
      1293    1  -2   1   3   159.55   203.04    52.40 o
      1294    2   2  -6  13    44.77  1180.80   705.25 <
      1294    1  -6   2  13    44.77  1180.80   705.25 <
      1295    2   3  -1   8  1698.93  1710.38   222.81 o
      1295    1  -1   3   8  1698.93  1710.38   222.81 o
      1296    2   3  -1   5  2491.94  2468.06   165.46 o
      1296    1  -1   3   5  2491.94  2468.06   165.46 o
      1297    2   4  -2  12  2147.68  2172.89   259.45 o
      1297    1  -2   4  12  2147.68  2172.89   259.45 o
      1298    2   4  -2  11  1209.36  1262.41   203.93 o
      1298    1  -2   4  11  1209.36  1262.41   203.93 o
      1299    2   3  -1   7   718.40   809.90   129.58 o
      1299    1  -1   3   7   718.40   809.90   129.58 o
      1300    2   2  -1   6   566.41   647.72   113.92 o
      1300    1  -1   2   6   566.41   647.72   113.92 o
      1301    2   6  -2  12  1501.41   980.41   287.98 o
      1301    1  -2   6  12  1501.41   980.41   287.98 o
      1302    2   7  -1  13  1475.76  2593.26   433.83 o
      1302    1  -1   7  13  1475.76  2593.26   433.83 o
      1303    2   5  -1  13  1294.24  1863.40   336.45 o
      1303    1  -1   5  13  1294.24  1863.40   336.45 o
      1304    2   7  -3  13  1367.89  1730.77   433.50 o
      1304    1  -3   7  13  1367.89  1730.77   433.50 o
      1305    2   5  -1  11  1340.29  1455.12   266.34 o
      1305    1  -1   5  11  1340.29  1455.12   266.34 o
      1306    2   4  -2   8   418.57   452.59   149.78 o
      1306    1  -2   4   8   418.57   452.59   149.78 o
      1307    2   5  -2  13   892.62  1099.94   320.28 o
      1307    1  -2   5  13   892.62  1099.94   320.28 o
      1308    2   8  -3  14    34.66   630.85   595.26 <
      1308    1  -3   8  14    34.66   630.85   595.26 <
      1309    2   5  -2   9   526.29   491.79   158.54 o
      1309    1  -2   5   9   526.29   491.79   158.54 o
      1310    2   3  -1  10   235.31   230.44   103.86 <
      1310    1  -1   3  10   235.31   230.44   103.86 <
      1311    2   2  -1   5   217.85   276.69    91.15 o
      1311    1  -1   2   5   217.85   276.69    91.15 o
      1312    2   8  -1  14   395.91   653.62   388.29 <
      1312    1  -1   8  14   395.91   653.62   388.29 <
      1313    2   3  -2   9   342.29   359.14   119.71 o
      1313    1  -2   3   9   342.29   359.14   119.71 o
      1314    2   9  -1  19  1042.18  2041.42  1281.14 <
      1314    1  -1   9  19  1042.18  2041.42  1281.14 <
      1315    2   5  -1  12   738.80   892.71   285.67 o
      1315    1  -1   5  12   738.80   892.71   285.67 o
      1316    2   4  -3  13   756.91   415.64   220.81 <
      1316    1  -3   4  13   756.91   415.64   220.81 <
      1317    2   4  -1   9    58.80   239.73   119.86 <
      1317    1  -1   4   9    58.80   239.73   119.86 <
      1318    2   6  -2  15  1374.21  2038.12   491.74 o
      1318    1  -2   6  15  1374.21  2038.12   491.74 o
      1319    2   8  -3  16   141.30   944.78   770.06 <
      1319    1  -3   8  16   141.30   944.78   770.06 <
      1320    2   4  -1   7   337.27   257.48   123.85 <
      1320    1  -1   4   7   337.27   257.48   123.85 <
      1321    2   7  -2  18     4.98   902.60   640.55 <
      1321    1  -2   7  18     4.98   902.60   640.55 <
      1322    2   9  -4  15   102.20   990.29   715.21 <
      1322    1  -4   9  15   102.20   990.29   715.21 <
      1323    2   9  -1  16    21.76  1213.22   824.99 <
      1323    1  -1   9  16    21.76  1213.22   824.99 <
      1324    2   7  -1  18   114.03   799.07   582.32 <
      1324    1  -1   7  18   114.03   799.07   582.32 <
      1325    2   8  -4  22   487.63  2207.11  1770.22 <
      1325    1  -4   8  22   487.63  2207.11  1770.22 <
      1326    2   1  -1   5  1927.49  1985.97   114.64 o
      1326    1  -1   1   5  1927.49  1985.97   114.64 o
      1327    2   2  -1   8  1520.02  1747.41   132.67 o
      1327    1  -1   2   8  1520.02  1747.41   132.67 o
      1328    2   2  -2  12  2695.00  2589.39   227.43 o
      1328    1  -2   2  12  2695.00  2589.39   227.43 o
      1329    2   2  -2   9  1143.59  1296.27   139.70 o
      1329    1  -2   2   9  1143.59  1296.27   139.70 o
      1330    2   1  -2   8   532.17   616.07   130.38 o
      1330    1  -2   1   8   532.17   616.07   130.38 o
      1331    2   3  -1  17  1533.35  1910.75   469.59 o
      1331    1  -1   3  17  1533.35  1910.75   469.59 o
      1332    2   3  -3  17  3452.24  4427.93   807.14 o
      1332    1  -3   3  17  3452.24  4427.93   807.14 o
      1333    2   1  -1   6   271.71   253.20    68.17 o
      1333    1  -1   1   6   271.71   253.20    68.17 o
      1334    2   2  -2  10   331.06   239.62   106.86 <
      1334    1  -2   2  10   331.06   239.62   106.86 <
      1335    2   2  -1  12   494.17   604.97   242.63 <
      1335    1  -1   2  12   494.17   604.97   242.63 <
      1336    2   3  -3  13   820.43   569.94   213.73 <
      1336    1  -3   3  13   820.43   569.94   213.73 <
      1337    2   1  -1  10   287.13   194.23    67.98 <
      1337    1  -1   1  10   287.13   194.23    67.98 <
      1338    2   3  -1  14   744.72   987.77   310.90 o
      1338    1  -1   3  14   744.72   987.77   310.90 o
      1339    2   2  -2  15   664.86  1207.28   352.80 o
      1339    1  -2   2  15   664.86  1207.28   352.80 o
      1340    2   1  -1   7   213.45   123.13    42.12 <
      1340    1  -1   1   7   213.45   123.13    42.12 <
      1341    2   1   0  10   639.16   120.34    55.29 <
      1342    2   4  -3  16   198.83   378.59   323.58 <
      1342    1  -3   4  16   198.83   378.59   323.58 <
      1343    2   2  -1  15   107.53   268.51   242.63 <
      1343    1  -1   2  15   107.53   268.51   242.63 <
      1344    2   1   3   3  1980.12  2364.38   139.75 o
      1344    1   3   1   3  1980.12  2364.38   139.75 o
      1345    2   2   3   4  1599.23  2137.95   181.95 o
      1345    1   3   2   4  1599.23  2137.95   181.95 o
      1346    2   3   5   5  2074.13  2517.53   297.98 o
      1346    1   5   3   5  2074.13  2517.53   297.98 o
      1347    2   2   4   6  2402.22  1712.25   215.47 o
      1347    1   4   2   6  2402.22  1712.25   215.47 o
      1348    2   1   4   5  1396.29  1587.96   158.04 o
      1348    1   4   1   5  1396.29  1587.96   158.04 o
      1349    2   3   5   9  1825.30  2371.15   269.70 o
      1349    1   5   3   9  1825.30  2371.15   269.70 o
      1350    2   1   4   4  1044.04  1128.03   149.90 o
      1350    1   4   1   4  1044.04  1128.03   149.90 o
      1351    2   2   3   2   909.77  1077.42   139.88 o
      1351    1   3   2   2   909.77  1077.42   139.88 o
      1352    2   2   5   4  1151.38  1331.82   194.54 o
      1352    1   5   2   4  1151.38  1331.82   194.54 o
      1353    2   3   5   8  1336.48  1441.02   308.52 o
      1353    1   5   3   8  1336.48  1441.02   308.52 o
      1354    2   3   7   9  2763.95  3511.28   590.82 o
      1354    1   7   3   9  2763.95  3511.28   590.82 o
      1355    2   1   3   2   765.22   416.03    88.60 o
      1355    1   3   1   2   765.22   416.03    88.60 o
      1356    2   2   7   8  1572.83  1263.96   388.91 o
      1356    1   7   2   8  1572.83  1263.96   388.91 o
      1357    2   3   6   5  1299.72  1244.21   273.58 o
      1357    1   6   3   5  1299.72  1244.21   273.58 o
      1358    2   4   8   5  2287.16  2401.12   826.55 <
      1358    1   8   4   5  2287.16  2401.12   826.55 <
      1359    2   1   2   1   603.05   459.04    81.69 o
      1359    1   2   1   1   603.05   459.04    81.69 o
      1360    2   1   2   2   588.79   443.38    91.05 o
      1360    1   2   1   2   588.79   443.38    91.05 o
      1361    2   2   6   8  1230.39  1826.02   351.73 o
      1361    1   6   2   8  1230.39  1826.02   351.73 o
      1362    2   4   6   5   606.23   567.48   278.10 <
      1362    1   6   4   5   606.23   567.48   278.10 <
      1363    2   4   6   4   721.88   378.48   254.82 <
      1363    1   6   4   4   721.88   378.48   254.82 <
      1364    2   4   6   9   803.24  1141.33   336.79 o
      1364    1   6   4   9   803.24  1141.33   336.79 o
      1365    2   2   4   5   742.12   362.20   141.07 <
      1365    1   4   2   5   742.12   362.20   141.07 <
      1366    2   5   7   9  2039.32  2840.57   712.96 o
      1366    1   7   5   9  2039.32  2840.57   712.96 o
      1367    2   1   4   3   269.81   271.34    97.98 <
      1367    1   4   1   3   269.81   271.34    97.98 <
      1368    2   4   6   7   752.73   471.17   246.80 <
      1368    1   6   4   7   752.73   471.17   246.80 <
      1369    2   4   8  11  2052.55  1492.06   628.23 <
      1369    1   8   4  11  2052.55  1492.06   628.23 <
      1370    2   3   6   4   650.54   811.99   205.80 o
      1370    1   6   3   4   650.54   811.99   205.80 o
      1371    2   5   7   5  1049.12   998.71   371.70 <
      1371    1   7   5   5  1049.12   998.71   371.70 <
      1372    2   3   8   6   234.85   703.13   594.67 <
      1372    1   8   3   6   234.85   703.13   594.67 <
      1373    2   2   6   3   137.26   194.73   108.60 <
      1373    1   6   2   3   137.26   194.73   108.60 <
      1374    2   1   5   5   291.29   330.12   123.80 <
      1374    1   5   1   5   291.29   330.12   123.80 <
      1375    2   4   6   8  1244.65  1410.03   292.51 o
      1375    1   6   4   8  1244.65  1410.03   292.51 o
      1376    2   4   8   8   938.94  1350.53   546.20 <
      1376    1   8   4   8   938.94  1350.53   546.20 <
      1377    2   5   7  10   284.33  1201.21   520.15 <
      1377    1   7   5  10   284.33  1201.21   520.15 <
      1378    2   2   6   9   653.84   353.32   289.42 <
      1378    1   6   2   9   653.84   353.32   289.42 <
      1379    2   3   7   6   493.94   796.51   381.43 <
      1379    1   7   3   6   493.94   796.51   381.43 <
      1380    2   2   5   7   382.89   539.54   211.29 <
      1380    1   5   2   7   382.89   539.54   211.29 <
      1381    2   2   6   5   621.83   198.20   149.58 <
      1381    1   6   2   5   621.83   198.20   149.58 <
      1382    2   4   8  14  1066.44  1234.20   673.20 <
      1382    1   8   4  14  1066.44  1234.20   673.20 <
      1383    2   5   7  11   121.86   707.14   512.58 <
      1383    1   7   5  11   121.86   707.14   512.58 <
      1384    2   1   3   4   259.16    90.57    79.25 <
      1384    1   3   1   4   259.16    90.57    79.25 <
      1385    2   5  11  14   138.19  2895.14  2158.26 <
      1385    1  11   5  14   138.19  2895.14  2158.26 <
      1386    2   7  14  24   101.53  7407.84  6992.76 <
      1386    1  14   7  24   101.53  7407.84  6992.76 <
      1387    2   0   4   0  6199.74  6642.61   200.36 o
      1387    1   4   0   0  6199.74  6642.61   200.36 o
      1388    2   0   2   0  4080.67  3893.32   134.40 o
      1388    1   2   0   0  4080.67  3893.32   134.40 o
      1389    1   3   0   2  1819.50  1779.57   111.71 o
      1390    2   1   7   3  6344.52  8585.64   628.22 o
      1390    1   7   1   3  6344.52  8585.64   628.22 o
      1391    2  -1   5   3  2469.50  2801.35   317.91 o
      1391    1   5  -1   3  2469.50  2801.35   317.91 o
      1392    1   5   0   2  1731.10  1895.57   180.53 o
      1393    2  -1   7   3  6379.98  7175.88   744.14 o
      1393    1   7  -1   3  6379.98  7175.88   744.14 o
      1394    2  -1   4   4  1048.76  1115.11   172.13 o
      1394    1   4  -1   4  1048.76  1115.11   172.13 o
      1395    2   0   2   2  1190.08   869.54   142.29 o
      1395    1   2   0   2  1190.08   869.54   142.29 o
      1396    2   0   6   2  1894.94  1901.54   228.34 o
      1396    1   6   0   2  1894.94  1901.54   228.34 o
      1397    2   1   5   2   588.93   611.29   196.22 o
      1397    1   5   1   2   588.93   611.29   196.22 o
      1398    1   5   0   4  1050.40  1340.02   247.74 o
      1399    2   0   6   0  2729.55  2842.70   330.46 o
      1399    1   6   0   0  2729.55  2842.70   330.46 o
      1400    2   0   4   2   501.96   573.00   123.59 o
      1400    1   4   0   2   501.96   573.00   123.59 o
      1401    2   2   8   2  3261.74  3813.32   659.28 o
      1401    1   8   2   2  3261.74  3813.32   659.28 o
      1402    2   1   9   3  5123.00  6836.11  1159.30 o
      1402    1   9   1   3  5123.00  6836.11  1159.30 o
      1403    2   0   6   6  1548.42  1276.67   281.62 o
      1403    1   6   0   6  1548.42  1276.67   281.62 o
      1404    2  -1   5   4   819.80   764.28   333.44 <
      1404    1   5  -1   4   819.80   764.28   333.44 <
      1405    2   1   6   2   652.80   661.89   239.33 <
      1405    1   6   1   2   652.80   661.89   239.33 <
      1406    2   0   6   5   366.05   779.77   273.67 <
      1407    2   3  11   3  3067.14  4225.58  1652.84 <
      1407    1  11   3   3  3067.14  4225.58  1652.84 <
      1408    2  -1   4   3   269.57   592.15   142.41 o
      1408    1   4  -1   3   269.57   592.15   142.41 o
      1409    1   7   0   4  1156.24  1089.79   445.65 <
      1410    2   0  10   8  1829.26  4518.01  1978.50 <
      1410    1  10   0   8  1829.26  4518.01  1978.50 <
      1411    2   1   6   3   379.33   705.37   202.61 o
      1411    1   6   1   3   379.33   705.37   202.61 o
      1412    2  -1   9   3  5131.40  5755.14  1608.00 o
      1412    1   9  -1   3  5131.40  5755.14  1608.00 o
      1413    2  -2   8   8  2271.99  1705.33  1335.09 <
      1413    1   8  -2   8  2271.99  1705.33  1335.09 <
      1414    2   1   6   4   456.09   579.94   239.46 <
      1414    1   6   1   4   456.09   579.94   239.46 <
      1415    2   1  10   5   605.23  1177.91  1125.56 <
      1415    1  10   1   5   605.23  1177.91  1125.56 <
      1416    2   0   4   4    20.13    86.02    74.80 <
      1416    1   4   0   4    20.13    86.02    74.80 <
      1417    2  -1   6   2   653.45   321.59   284.20 <
      1417    1   6  -1   2   653.45   321.59   284.20 <
      1418    2  -1   9   9  3607.56  3298.15  1600.47 <
      1418    1   9  -1   9  3607.56  3298.15  1600.47 <
      1419    2   1  11  12   215.35  2404.46  2202.53 <
      1419    1  11   1  12   215.35  2404.46  2202.53 <
      1420    1   2  -1   0   778.37   862.91    60.03 o
      1421    2  -1   3   1  1162.65  1553.98   112.88 o
      1421    1   3  -1   1  1162.65  1553.98   112.88 o
      1422    2  -1   2   1   604.08   600.09    52.51 o
      1422    1   2  -1   1   604.08   600.09    52.51 o
      1423    2  -1   2   2   584.85   814.91    48.82 o
      1423    1   2  -1   2   584.85   814.91    48.82 o
      1424    2  -1   3  -1  1161.43  1470.22   120.02 o
      1424    1   3  -1  -1  1161.43  1470.22   120.02 o
      1425    2  -2   3   4  1690.83  1470.08   194.51 o
      1425    1   3  -2   4  1690.83  1470.08   194.51 o
      1426    2  -1   4  -1  1073.31  1326.05   224.76 o
      1426    1   4  -1  -1  1073.31  1326.05   224.76 o
      1427    1   4  -1   0   800.30   850.07   153.54 o
      1428    2  -1   4   1  1073.68   990.05   176.26 o
      1428    1   4  -1   1  1073.68   990.05   176.26 o
      1429    2  -1   7  -3  6399.46  4921.03  1480.80 o
      1429    1   7  -1  -3  6399.46  4921.03  1480.80 o
      1430    2  -1   4  -2  1313.52   643.21   287.95 <
      1430    1   4  -1  -2  1313.52   643.21   287.95 <
      1431    2   0   4  -6  4400.88  2929.39   929.01 o
      1431    1   4   0  -6  4400.88  2929.39   929.01 o
      1432    2  -2   5   2  1336.75   452.49   426.31 <
      1432    1   5  -2   2  1336.75   452.49   426.31 <
      1433    2  -1   5  -2   588.80   936.01   359.43 <
      1433    1   5  -1  -2   588.80   936.01   359.43 <
      1434    2  -2   4   0  2737.45  3223.76   614.05 o
      1434    1   4  -2   0  2737.45  3223.76   614.05 o
      1435    2  -2   8   2  3264.75  3018.97  1776.97 <
      1435    1   8  -2   2  3264.75  3018.97  1776.97 <
      1436    2  -1   9  -3  5136.46  4401.34  2688.67 <
      1436    1   9  -1  -3  5136.46  4401.34  2688.67 <
      1437    2  -2   3   2   922.41   198.25   168.32 <
      1437    1   3  -2   2   922.41   198.25   168.32 <
      1438    2  -2   5   4  1158.16  1189.19   381.44 o
      1438    1   5  -2   4  1158.16  1189.19   381.44 o
      1439    2  -3   7   2   412.79  2251.62  2221.70 <
      1439    1   7  -3   2   412.79  2251.62  2221.70 <
      1440    2  -3   6   4   651.47  1839.86  1439.73 <
      1440    1   6  -3   4   651.47  1839.86  1439.73 <
      1441    2  -2   6   1   255.60   688.10   512.33 <
      1441    1   6  -2   1   255.60   688.10   512.33 <
      1442    2  -2   6   3   137.26   598.44   463.79 <
      1442    1   6  -2   3   137.26   598.44   463.79 <
      1443    2  -3   3   6   857.99  1320.20   759.21 <
      1443    1   3  -3   6   857.99  1320.20   759.21 <
      1444    2  -3   6   3   143.56  1338.70  1226.52 <
      1444    1   6  -3   3   143.56  1338.70  1226.52 <
      1445    2  -2   7   0   314.91  1077.25  1039.84 <
      1446    2   2  -2   6  9378.99  7064.11   388.05 o
      1446    1  -2   2   6  9378.99  7064.11   388.05 o
      1447    2   3  -1   1  1746.59  1751.27   120.00 o
      1447    1  -1   3   1  1746.59  1751.27   120.00 o
      1448    2   2  -1   1   585.55   862.91    63.78 o
      1448    1  -1   2   1   585.55   862.91    63.78 o
      1449    2   2  -1   2   648.34   750.58    82.56 o
      1449    1  -1   2   2   648.34   750.58    82.56 o
      1450    2   3  -1  -1  1749.53  1097.19   146.04 o
      1450    1  -1   3  -1  1749.53  1097.19   146.04 o
      1451    2   4  -1   1  1491.39  1487.03   179.79 o
      1451    1  -1   4   1  1491.39  1487.03   179.79 o
      1452    2   4  -2   6  2821.91  3348.89   393.33 o
      1452    1  -2   4   6  2821.91  3348.89   393.33 o
      1453    2   2  -1   0   255.21   472.83    60.04 o
      1454    2   4  -2   5  1418.93  1750.62   273.07 o
      1454    1  -2   4   5  1418.93  1750.62   273.07 o
      1455    2   3  -2   5  1096.91  1013.57   243.11 o
      1455    1  -2   3   5  1096.91  1013.57   243.11 o
      1456    2   2  -1   3   460.86   538.51    59.83 o
      1456    1  -1   2   3   460.86   538.51    59.83 o
      1457    2   4  -1   0   262.40   273.38   131.07 <
      1458    2   1  -1   3   216.57   232.16    33.70 o
      1458    1  -1   1   3   216.57   232.16    33.70 o
      1459    2   3  -1  -2  1288.51   538.72   273.10 <
      1459    1  -1   3  -2  1288.51   538.72   273.10 <
      1460    2   3  -2   4   804.91   475.85   224.81 <
      1460    1  -2   3   4   804.91   475.85   224.81 <
      1461    2   5  -3   5  2722.28  2989.09  1335.55 <
      1461    1  -3   5   5  2722.28  2989.09  1335.55 <
      1462    2   2  -1   4   111.79    56.21    33.72 <
      1462    1  -1   2   4   111.79    56.21    33.72 <
      1463    2   8  -2   2  2422.60  1676.73  1257.55 <
      1463    1  -2   8   2  2422.60  1676.73  1257.55 <
      1464    2   5  -3   7  1519.68  3758.30  1398.61 <
      1464    1  -3   5   7  1519.68  3758.30  1398.61 <
      1465    2   3  -2   6    95.04   198.24   153.36 <
      1465    1  -2   3   6    95.04   198.24   153.36 <
      1466    2   4   0   6  5858.19  6412.44   258.32 o
      1466    1   0   4   6  5858.19  6412.44   258.32 o
      1467    2   3  -1   5  2538.38  3253.36   176.98 o
      1467    1  -1   3   5  2538.38  3253.36   176.98 o
      1468    2   6   0   6  2364.27  2892.33   513.28 o
      1468    1   0   6   6  2364.27  2892.33   513.28 o
      1469    2   4  -1   5  1096.90  1189.93   251.50 o
      1469    1  -1   4   5  1096.90  1189.93   251.50 o
      1470    2   2   0   2  1333.37   921.40   160.76 o
      1470    1   0   2   2  1333.37   921.40   160.76 o
      1471    2   4  -1   3   692.11   602.14   138.38 o
      1471    1  -1   4   3   692.11   602.14   138.38 o
      1472    2   3   0   2   596.58   670.72   123.35 o
      1473    2   5  -1   4  1065.25  1445.05   217.13 o
      1473    1  -1   5   4  1065.25  1445.05   217.13 o
      1474    2   5  -1   7   785.97   886.43   239.38 o
      1474    1  -1   5   7   785.97   886.43   239.38 o
      1475    1   0   6   7  1464.98  1612.80   360.07 o
      1476    1   0   4   3   683.31   511.29   139.10 o
      1477    1   0   4   7   590.46   566.30   183.77 o
      1478    2   6  -1   3  1136.49  1043.30   388.90 <
      1478    1  -1   6   3  1136.49  1043.30   388.90 <
      1479    2   5  -1   8  1710.95  2025.06   467.90 o
      1479    1  -1   5   8  1710.95  2025.06   467.90 o
      1480    2   7  -1   5  1168.75  1653.00   527.32 o
      1480    1  -1   7   5  1168.75  1653.00   527.32 o
      1481    2   5  -1   5   637.65   792.90   250.59 o
      1481    1  -1   5   5   637.65   792.90   250.59 o
      1482    2   9   1   7  1757.17  3294.97  1069.65 o
      1482    1   1   9   7  1757.17  3294.97  1069.65 o
      1483    1   0   6   5  1116.40  1289.64   382.39 o
      1484    2   7   1   5  1167.70  1297.87   478.75 <
      1484    1   1   7   5  1167.70  1297.87   478.75 <
      1485    2   7  -1   8   941.91  2143.65   800.60 <
      1485    1  -1   7   8   941.91  2143.65   800.60 <
      1486    2   7  -1   7  2143.02  2801.23   613.35 o
      1486    1  -1   7   7  2143.02  2801.23   613.35 o
      1487    2   4  -1   7   336.67   437.96   175.93 <
      1487    1  -1   4   7   336.67   437.96   175.93 <
      1488    2   9  -1   8  1146.09  1551.84  1409.75 <
      1488    1  -1   9   8  1146.09  1551.84  1409.75 <
      1489    2   8  -2  10   548.55  3627.84  1567.08 <
      1489    1  -2   8  10   548.55  3627.84  1567.08 <
      1490    2   6  -2   9  1990.39  2984.03   826.40 o
      1490    1  -2   6   9  1990.39  2984.03   826.40 o
      1491    1   0   6  11  1168.15   958.82   483.15 <
      1492    2   4  -1   4   548.83   506.53   150.08 o
      1492    1  -1   4   4   548.83   506.53   150.08 o
      1493    2   4   0   2   365.47   262.62   105.05 <
      1493    1   0   4   2   365.47   262.62   105.05 <
      1494    1   0   4   5   131.49   250.76   175.91 <
      1495    2   5   0   4   344.41   311.66   172.73 <
      1496    2   7  -1  11   395.43  1144.51   759.26 <
      1496    1  -1   7  11   395.43  1144.51   759.26 <
      1497    2   3   0   4   145.03   143.01   105.37 <
      1498    2   6  -1   7   447.93   355.64   318.20 <
      1498    1  -1   6   7   447.93   355.64   318.20 <
      1499    2   3  -1   6   166.90    97.36    56.17 <
      1499    1  -1   3   6   166.90    97.36    56.17 <
      1500    2   9  -1  13  1600.43  3332.06  2101.70 <
      1500    1  -1   9  13  1600.43  3332.06  2101.70 <
      1501    2   3   1   5  2518.80  3933.48   250.42 o
      1501    1   1   3   5  2518.80  3933.48   250.42 o
      1502    2   4   2   6  2801.01  3273.25   222.57 o
      1502    1   2   4   6  2801.01  3273.25   222.57 o
      1503    2   5   3   5  2696.17  2542.22   292.60 o
      1503    1   3   5   5  2696.17  2542.22   292.60 o
      1504    2   5   1   8  1707.98  2012.47   292.31 o
      1504    1   1   5   8  1707.98  2012.47   292.31 o
      1505    2   3   2   5  1050.74  1044.21   131.94 o
      1505    1   2   3   5  1050.74  1044.21   131.94 o
      1506    2   4   2   5  1396.58  1342.42   165.45 o
      1506    1   2   4   5  1396.58  1342.42   165.45 o
      1507    2   5   3   7  1496.60  1967.16   281.02 o
      1507    1   3   5   7  1496.60  1967.16   281.02 o
      1508    2   4   1   3   688.66   606.11   112.24 o
      1508    1   1   4   3   688.66   606.11   112.24 o
      1509    2   4   1   5  1099.04   461.53   215.63 <
      1509    1   1   4   5  1099.04   461.53   215.63 <
      1510    2   5   2   7  1156.64  1338.71   209.41 o
      1510    1   2   5   7  1156.64  1338.71   209.41 o
      1511    2   6   2   9  1980.55  2161.37   287.93 o
      1511    1   2   6   9  1980.55  2161.37   287.93 o
      1512    2   5   1   5   636.65   759.46   250.66 o
      1512    1   1   5   5   636.65   759.46   250.66 o
      1513    2   5   1   7   784.82   897.91   235.70 o
      1513    1   1   5   7   784.82   897.91   235.70 o
      1514    2   5   3   8  1113.95  1599.13   279.75 o
      1514    1   3   5   8  1113.95  1599.13   279.75 o
      1515    2   7   3   8  1919.47  1881.01   433.79 o
      1515    1   3   7   8  1919.47  1881.01   433.79 o
      1516    2   6   2   6  1060.24   845.45   310.50 <
      1516    1   2   6   6  1060.24   845.45   310.50 <
      1517    2   4   2   7   699.77  1032.08   190.71 o
      1517    1   2   4   7   699.77  1032.08   190.71 o
      1518    2   3   1   4   436.60   570.35   108.82 o
      1518    1   1   3   4   436.60   570.35   108.82 o
      1519    2   5   1   9   671.16   711.21   210.73 o
      1519    1   1   5   9   671.16   711.21   210.73 o
      1520    2   2   1   2   642.34   559.00   114.97 o
      1520    1   1   2   2   642.34   559.00   114.97 o
      1521    2   3   1   3  1032.18   407.35   150.29 <
      1521    1   1   3   3  1032.18   407.35   150.29 <
      1522    2   4   1   4   550.11   366.62    86.93 o
      1522    1   1   4   4   550.11   366.62    86.93 o
      1523    2   7   3   7   602.86   946.58   381.63 <
      1523    1   3   7   7   602.86   946.58   381.63 <
      1524    2   7   4   7  1193.39  2400.96   474.96 o
      1524    1   4   7   7  1193.39  2400.96   474.96 o
      1525    2   7   3  13  1368.85  1290.09   714.22 <
      1525    1   3   7  13  1368.85  1290.09   714.22 <
      1526    2   8   4  10  1116.14  2696.08   715.21 o
      1526    1   4   8  10  1116.14  2696.08   715.21 o
      1527    2   3   2   4   830.91   451.51   108.70 o
      1527    1   2   3   4   830.91   451.51   108.70 o
      1528    2   2   1   3   438.94   531.56   108.56 o
      1528    1   1   2   3   438.94   531.56   108.56 o
      1529    2   5   2   9   526.85   403.89   175.76 <
      1529    1   2   5   9   526.85   403.89   175.76 <
      1530    2   5   1   6   489.30   356.93   146.53 <
      1530    1   1   5   6   489.30   356.93   146.53 <
      1531    2   7   2  11   737.75   897.56   452.52 <
      1531    1   2   7  11   737.75   897.56   452.52 <
      1532    2   5   3   9   838.73   515.88   257.94 <
      1532    1   3   5   9   838.73   515.88   257.94 <
      1533    2   9   3   7  1903.85  2610.34   658.19 o
      1533    1   3   9   7  1903.85  2610.34   658.19 o
      1534    2   5   2   6   247.48   250.66   164.61 <
      1534    1   2   5   6   247.48   250.66   164.61 <
      1535    2   6   3  12    59.95   445.23   321.76 <
      1535    1   3   6  12    59.95   445.23   321.76 <
      1536    2   9   3  13  1464.28  1578.16  1028.42 <
      1536    1   3   9  13  1464.28  1578.16  1028.42 <
      1537    2   8   3  10   385.37  1447.31   643.25 <
      1537    1   3   8  10   385.37  1447.31   643.25 <
      1538    2   8   3   9   338.96   628.26   486.15 <
      1538    1   3   8   9   338.96   628.26   486.15 <
      1539    2   9   4   7   149.93   763.23   650.99 <
      1539    1   4   9   7   149.93   763.23   650.99 <
      1540    2   9   5  13   537.19  2628.82  1151.75 <
      1540    1   5   9  13   537.19  2628.82  1151.75 <
      1541    2   4   2   4    65.92   127.18    89.77 <
      1541    1   2   4   4    65.92   127.18    89.77 <
      1542    2  10   2  18  1401.58  1903.38  1903.38 <
      1542    1   2  10  18  1401.58  1903.38  1903.38 <
      1543    2   3   2   3    98.10   119.86    71.17 <
      1543    1   2   3   3    98.10   119.86    71.17 <
      1544    2   3   1   6   167.05   214.31   127.83 <
      1544    1   1   3   6   167.05   214.31   127.83 <
      1545    2  10   3  18    21.13  2161.41  1836.08 <
      1545    1   3  10  18    21.13  2161.41  1836.08 <
      1546    2   0   2   6  4763.85  4843.91   153.71 o
      1546    1   2   0   6  4763.85  4843.91   153.71 o
      1547    2   0   4   6  4431.21  2698.96   172.76 o
      1547    1   4   0   6  4431.21  2698.96   172.76 o
      1548    1   3   0   8  2760.71  2087.77   193.59 o
      1549    2  -1   3   8  1742.82   900.44   183.84 o
      1549    1   3  -1   8  1742.82   900.44   183.84 o
      1550    1   5   0   8  1843.15  1566.79   270.52 o
      1551    2   0   4   8  1203.14  1014.83   183.49 o
      1551    1   4   0   8  1203.14  1014.83   183.49 o
      1552    2  -1   5   9  2013.56  1559.35   280.46 o
      1552    1   5  -1   9  2013.56  1559.35   280.46 o
      1553    2   0   4   9  1011.72  1182.68   211.60 o
      1554    2  -1   3   7   322.89   311.12    97.46 o
      1554    1   3  -1   7   322.89   311.12    97.46 o
      1555    2  -1   5  11  1297.65  1662.18   505.39 o
      1555    1   5  -1  11  1297.65  1662.18   505.39 o
      1556    2  -1   3   9   523.07   336.55   130.88 <
      1556    1   3  -1   9   523.07   336.55   130.88 <
      1557    2   0   4  12  1614.06  1115.86   341.89 o
      1557    1   4   0  12  1614.06  1115.86   341.89 o
      1558    2  -1   3   6   388.25   403.92    89.76 o
      1558    1   3  -1   6   388.25   403.92    89.76 o
      1559    2  -1   5   8  1073.21   734.85   183.71 o
      1559    1   5  -1   8  1073.21   734.85   183.71 o
      1560    1   5   0  14  1259.18  1201.93   501.74 <
      1561    2  -1   4  11  1238.12   781.53   284.19 <
      1561    1   4  -1  11  1238.12   781.53   284.19 <
      1562    2  -1   5  10   878.82  1623.25   340.36 o
      1562    1   5  -1  10   878.82  1623.25   340.36 o
      1563    2   0   2   5   230.48   281.06    75.96 o
      1564    2  -1   4   6   210.55   179.52    93.50 <
      1564    1   4  -1   6   210.55   179.52    93.50 <
      1565    2   0   8  14  3507.57  4350.22  1488.72 <
      1565    1   8   0  14  3507.57  4350.22  1488.72 <
      1566    2   0   8  20  3280.75  6922.90  3635.36 <
      1566    1   8   0  20  3280.75  6922.90  3635.36 <
      1567    2  -1   5  12  1261.40  1010.00   314.22 o
      1567    1   5  -1  12  1261.40  1010.00   314.22 o
      1568    2   0   6  14  1596.01  2449.30   669.35 o
      1568    1   6   0  14  1596.01  2449.30   669.35 o
      1569    2  -1   5  17  1756.74  2155.03  1122.41 <
      1569    1   5  -1  17  1756.74  2155.03  1122.41 <
      1570    2  -1   4   7   450.50   112.24   104.76 <
      1570    1   4  -1   7   450.50   112.24   104.76 <
      1571    2   0   4  11   169.34   131.03   123.54 <
      1572    2  -1   1   5  1927.49  1611.76    82.85 o
      1572    1   1  -1   5  1927.49  1611.76    82.85 o
      1573    2   0   0   2  1441.57  1309.57   133.63 o
      1573    1   0   0   2  1441.57  1309.57   133.63 o
      1574    2   0   0   8   975.13   333.53   127.42 <
      1574    1   0   0   8   975.13   333.53   127.42 <
      1575    2  -1   1  11  3719.04  3849.81   536.05 o
      1575    1   1  -1  11  3719.04  3849.81   536.05 o
      1576    2   0   0  12  3758.43  1514.46   596.04 <
      1576    1   0   0  12  3758.43  1514.46   596.04 <
      1577    2   0   0  10   973.06   744.95   232.10 o
      1577    1   0   0  10   973.06   744.95   232.10 o
      1578    2  -1   1   6   271.71    89.81    67.36 <
      1578    1   1  -1   6   271.71    89.81    67.36 <
      1579    2   0   0   4   110.88   134.88    33.72 o
      1579    1   0   0   4   110.88   134.88    33.72 o
      1580    2  -1   1   7   213.45   153.38    52.37 <
      1580    1   1  -1   7   213.45   153.38    52.37 <
      1581    1  -1   0  10  1949.37  2515.93   614.01 o
      1582    2  -1   0   6   308.10    82.37    63.65 <
      1583    2   2   0   6  4989.26  6409.35   200.41 o
      1583    1   0   2   6  4989.26  6409.35   200.41 o
      1584    2   2   0  12  5807.48  5456.32   335.37 o
      1584    1   0   2  12  5807.48  5456.32   335.37 o
      1585    2   3  -1   8  1698.37  2518.54   210.19 o
      1585    1  -1   3   8  1698.37  2518.54   210.19 o
      1586    2   4   0  12  2855.55  3572.36   460.59 o
      1586    1   0   4  12  2855.55  3572.36   460.59 o
      1587    2   3   0   8   905.18  1074.79   178.50 o
      1588    2   3  -1  11  2293.45  2578.70   341.08 o
      1588    1  -1   3  11  2293.45  2578.70   341.08 o
      1589    2   3  -1   7   722.98  1327.91   142.14 o
      1589    1  -1   3   7   722.98  1327.91   142.14 o
      1590    1   0   2   5   702.93   755.64    98.73 o
      1591    1   0   2   7   555.19   624.19   116.57 o
      1592    2   2   0  10   644.83   235.95    89.89 <
      1592    1   0   2  10   644.83   235.95    89.89 <
      1593    2   5  -1  11  1340.48  1793.27   434.28 o
      1593    1  -1   5  11  1340.48  1793.27   434.28 o
      1594    2   1   0   6   308.10   182.18    72.11 <
      1595    1   0   4  11   516.45   778.71   247.09 o
      1596    1   0   4  15  1831.44  1674.64   595.68 <
      1597    2   1   0   4   407.39   475.28   103.84 o
      1598    1   0   6  13  2532.07  1923.48   581.17 o
      1599    2   5  -1  12   738.25  1505.04   449.27 o
      1599    1  -1   5  12   738.25  1505.04   449.27 o
      1600    2   5   1  19  1444.84  2187.73  1050.86 <
      1600    1   1   5  19  1444.84  2187.73  1050.86 <
      1601    2   5   1  17  1532.05  2160.20   767.49 <
      1601    1   1   5  17  1532.05  2160.20   767.49 <
      1602    2   3   1  14   744.72   853.51   262.04 o
      1602    1   1   3  14   744.72   853.51   262.04 o
      1603    1   0   2  11   664.69   850.30   161.07 o
      1604    2   4  -1  10   321.99   254.28   246.80 <
      1604    1  -1   4  10   321.99   254.28   246.80 <
      1605    2   4  -1  13   341.37   340.44   303.03 <
      1605    1  -1   4  13   341.37   340.44   303.03 <
      1606    2   4   0  20   452.54  1507.65  1444.05 <
      1606    1   0   4  20   452.54  1507.65  1444.05 <
      1607    2   2   2   6  9378.99 12819.30   417.52 o
      1607    1   2   2   6  9378.99 12819.30   417.52 o
      1608    2   1   1   5  1927.49  2530.98   218.53 o
      1608    1   1   1   5  1927.49  2530.98   218.53 o
      1609    2   3   3  11  2169.22  1933.68   339.24 o
      1609    1   3   3  11  2169.22  1933.68   339.24 o
      1610    2   3   4  13  2133.04  2442.22   374.00 o
      1610    1   4   3  13  2133.04  2442.22   374.00 o
      1611    2   2   3  10  1527.96  1533.46   235.63 o
      1611    1   3   2  10  1527.96  1533.46   235.63 o
      1612    2   2   2   9  1143.59  1084.14   203.28 o
      1612    1   2   2   9  1143.59  1084.14   203.28 o
      1613    2   2   2   8   962.17  1131.40   150.85 o
      1613    1   2   2   8   962.17  1131.40   150.85 o
      1614    2   1   2   7   796.78   905.83   145.98 o
      1614    1   2   1   7   796.78   905.83   145.98 o
      1615    2   2   4  12  1549.18  1650.27   372.16 o
      1615    1   4   2  12  1549.18  1650.27   372.16 o
      1616    2   2   4  14  1793.41  1927.74   490.36 o
      1616    1   4   2  14  1793.41  1927.74   490.36 o
      1617    2   3   3  12  1351.08  1606.16   379.02 o
      1617    1   3   3  12  1351.08  1606.16   379.02 o
      1618    2   2   3   8   345.55   355.55   175.91 <
      1618    1   3   2   8   345.55   355.55   175.91 <
      1619    2   1   2   6   455.45   449.58   120.90 o
      1619    1   2   1   6   455.45   449.58   120.90 o
      1620    2   4   4  12   722.66   873.20   367.27 <
      1620    1   4   4  12   722.66   873.20   367.27 <
      1621    2   2   2  10   331.06   194.72   112.34 <
      1621    1   2   2  10   331.06   194.72   112.34 <
      1622    2   5   4  17  1065.45   957.63   748.15 <
      1622    1   4   5  17  1065.45   957.63   748.15 <
      1623    2   1   1   4   346.77   310.17    91.90 o
      1623    1   1   1   4   346.77   310.17    91.90 o
      1624    2   4   6  16   479.39   867.92   647.20 <
      1624    1   6   4  16   479.39   867.92   647.20 <
      1625    2   2   2   7   266.74   337.83   135.13 <
      1625    1   2   2   7   266.74   337.83   135.13 <
      1626    2   3   3  10   528.08   528.69   146.23 o
      1626    1   3   3  10   528.08   528.69   146.23 o
      1627    2   3   3  14     2.24   373.94   258.02 <
      1627    1   3   3  14     2.24   373.94   258.02 <
      1628    2   3   2   9   341.94   205.71   112.21 <
      1628    1   2   3   9   341.94   205.71   112.21 <
      1629    2   4   3  17   670.25   448.85   344.12 <
      1629    1   3   4  17   670.25   448.85   344.12 <
      1630    2   5   5  15  2322.64  1021.19   743.37 <
      1630    1   5   5  15  2322.64  1021.19   743.37 <
      1631    2   5   5  21  1879.01  1860.18  1482.15 <
      1631    1   5   5  21  1879.01  1860.18  1482.15 <
      1632    2   7   7  21  1823.84  3952.90  2283.40 <
      1632    1   7   7  21  1823.84  3952.90  2283.40 <
      1633    2   8   8  21     8.29  3275.72  2714.81 <
      1633    1   8   8  21     8.29  3275.72  2714.81 <
      1634    2   1   1  11  3719.04  4693.61   260.34 o
      1634    1   1   1  11  3719.04  4693.61   260.34 o
      1635    2   0   2  12  5358.57  4938.09   418.74 o
      1635    1   2   0  12  5358.57  4938.09   418.74 o
      1636    1   1   0   6   939.66  1126.37   121.36 o
      1637    1   1   0   8   371.04   363.49    86.19 o
      1638    2   0   2  14  2618.06  4206.56   479.46 o
      1638    1   2   0  14  2618.06  4206.56   479.46 o
      1639    2   1   1  17  3758.11  5341.89   880.33 o
      1639    1   1   1  17  3758.11  5341.89   880.33 o
      1640    1   3   0  14  1697.12  1480.20   389.72 o
      1641    2   0   2  10   607.68   621.79   172.30 o
      1641    1   2   0  10   607.68   621.79   172.30 o
      1642    2   3   3  19  1641.82  1156.60   707.43 <
      1642    1   3   3  19  1641.82  1156.60   707.43 <
      1643    2   1   1  10   287.13   306.93   104.80 <
      1643    1   1   1  10   287.13   306.93   104.80 <
      1644    2   2   2  15   664.85   681.08   318.09 <
      1644    1   2   2  15   664.85   681.08   318.09 <
      1645    2   1   3  17  1597.74  2313.30   610.14 o
      1645    1   3   1  17  1597.74  2313.30   610.14 o
      1646    2   0   2  18  3669.96  2123.73  1022.54 <
      1646    1   2   0  18  3669.96  2123.73  1022.54 <
      1647    2   3   3  23  1773.28  2877.20  1683.67 <
      1647    1   3   3  23  1773.28  2877.20  1683.67 <
      1648    1   3   0   8  2760.71  2702.40   112.46 o
      1649    2  -1   3   8  1741.83  1841.60    96.93 o
      1649    1   3  -1   8  1741.83  1841.60    96.93 o
      1650    2  -1   3  11  2201.25  2855.95   146.04 o
      1650    1   3  -1  11  2201.25  2855.95   146.04 o
      1651    2  -1   5   9  2004.70  2187.29   161.90 o
      1651    1   5  -1   9  2004.70  2187.29   161.90 o
      1652    2   0   4   9  1011.72  1649.73   138.58 o
      1653    2  -1   2   7   789.51   807.88    66.79 o
      1653    1   2  -1   7   789.51   807.88    66.79 o
      1654    2  -2   6  14  2320.88  2554.17   349.45 o
      1654    1   6  -2  14  2320.88  2554.17   349.45 o
      1655    2  -1   4  11  1228.94  1263.45   139.68 o
      1655    1   4  -1  11  1228.94  1263.45   139.68 o
      1656    2  -2   4  14  1790.28  1809.97   219.49 o
      1656    1   4  -2  14  1790.28  1809.97   219.49 o
      1657    2  -2   4  12  1550.12  1710.79   198.26 o
      1657    1   4  -2  12  1550.12  1710.79   198.26 o
      1658    2  -1   5  12  1258.71  1020.50   203.46 o
      1658    1   5  -1  12  1258.71  1020.50   203.46 o
      1659    2  -1   5  11  1297.82   873.22   178.47 o
      1659    1   5  -1  11  1297.82   873.22   178.47 o
      1660    2  -1   3   6   387.06   441.52    60.35 o
      1660    1   3  -1   6   387.06   441.52    60.35 o
      1661    2  -1   3   9   520.08   631.81    79.37 o
      1661    1   3  -1   9   520.08   631.81    79.37 o
      1662    2  -1   3  10   676.28   663.58    85.73 o
      1662    1   3  -1  10   676.28   663.58    85.73 o
      1663    2   0   6  14  1590.83  1771.37   209.52 o
      1663    1   6   0  14  1590.83  1771.37   209.52 o
      1664    2  -1   5  10   877.49   933.89   142.94 o
      1664    1   5  -1  10   877.49   933.89   142.94 o
      1665    2  -1   5   8  1074.40  1376.40   162.87 o
      1665    1   5  -1   8  1074.40  1376.40   162.87 o
      1666    2  -2   5  10   718.17   742.86   161.90 o
      1666    1   5  -2  10   718.17   742.86   161.90 o
      1667    2   0   4  12  1632.98   842.38   122.23 o
      1667    1   4   0  12  1632.98   842.38   122.23 o
      1668    2  -1   2   6   455.88   521.67    70.84 o
      1668    1   2  -1   6   455.88   521.67    70.84 o
      1669    2  -3   7  15  2607.71  2318.12   504.90 o
      1669    1   7  -3  15  2607.71  2318.12   504.90 o
      1670    2  -1   2   5   233.12   303.11    47.86 o
      1670    1   2  -1   5   233.12   303.11    47.86 o
      1671    2  -1   5  15  1143.56  1206.35   292.06 o
      1671    1   5  -1  15  1143.56  1206.35   292.06 o
      1672    2  -1   4   7   450.24   282.92    73.11 o
      1672    1   4  -1   7   450.24   282.92    73.11 o
      1673    2  -2   4  11   554.66   666.72   137.17 o
      1673    1   4  -2  11   554.66   666.72   137.17 o
      1674    2  -1   5  17  1754.43  2005.21   322.49 o
      1674    1   5  -1  17  1754.43  2005.21   322.49 o
      1675    2  -2   4  13   491.47   459.62   130.86 o
      1675    1   4  -2  13   491.47   459.62   130.86 o
      1676    2  -1   3   7   323.60   298.51    48.15 o
      1676    1   3  -1   7   323.60   298.51    48.15 o
      1677    1   5   0  14  1259.18  1078.85   208.09 o
      1678    2  -1   6  13   910.28  1397.19   285.79 o
      1678    1   6  -1  13   910.28  1397.19   285.79 o
      1679    2   0   2   5   230.48   261.02    54.95 o
      1680    2  -2   6  16   456.49   943.26   298.54 o
      1680    1   6  -2  16   456.49   943.26   298.54 o
      1681    2  -1   7  15  1476.74  1111.07   323.80 o
      1681    1   7  -1  15  1476.74  1111.07   323.80 o
      1682    2  -1   4  12   211.92   127.11    85.80 <
      1682    1   4  -1  12   211.92   127.11    85.80 <
      1683    2  -2   3   8   345.85   346.21    73.05 o
      1683    1   3  -2   8   345.85   346.21    73.05 o
      1684    2  -2  10  20  1684.90  3390.96  1463.70 <
      1684    1  10  -2  20  1684.90  3390.96  1463.70 <
      1685    2   0   8  22  1517.75  1911.83   755.84 <
      1685    1   8   0  22  1517.75  1911.83   755.84 <
      1686    2   0   4  11   169.34   200.69    71.21 <
      1687    2  -2   6  20  2027.54   908.34   584.39 <
      1687    1   6  -2  20  2027.54   908.34   584.39 <
      1688    2  -1   9  15  1866.93  2812.66   673.01 o
      1688    1   9  -1  15  1866.93  2812.66   673.01 o
      1689    2   0   4  10    78.73   130.18    66.68 <
      1689    1   4   0  10    78.73   130.18    66.68 <
      1690    2  -2   5  19    63.76   381.15   276.34 <
      1690    1   5  -2  19    63.76   381.15   276.34 <
      1691    2  -1   3   3  2015.49  1997.07    63.80 o
      1691    1   3  -1   3  2015.49  1997.07    63.80 o
      1692    2  -2   4   6  2393.97  2919.03   141.14 o
      1692    1   4  -2   6  2393.97  2919.03   141.14 o
      1693    2  -2   3   4  1677.82  2096.34    63.62 o
      1693    1   3  -2   4  1677.82  2096.34    63.62 o
      1694    2  -3   4   7  2675.91  2552.53   165.09 o
      1694    1   4  -3   7  2675.91  2552.53   165.09 o
      1695    2  -1   4   5  1397.47  1020.57    70.16 o
      1695    1   4  -1   5  1397.47  1020.57    70.16 o
      1696    2  -1   4   4  1046.50   969.58    73.12 o
      1696    1   4  -1   4  1046.50   969.58    73.12 o
      1697    2  -1   3   2   760.86   585.05    45.00 o
      1697    1   3  -1   2   760.86   585.05    45.00 o
      1698    2  -3   3   4   971.92  1110.43    73.18 o
      1698    1   3  -3   4   971.92  1110.43    73.18 o
      1699    2  -1   2   2   585.78   842.22    45.18 o
      1699    1   2  -1   2   585.78   842.22    45.18 o
      1700    2  -3   5   9  1837.71  1565.78   212.79 o
      1700    1   5  -3   9  1837.71  1565.78   212.79 o
      1701    2  -3   5   5  2064.23  2456.46   207.09 o
      1701    1   5  -3   5  2064.23  2456.46   207.09 o
      1702    2  -2   5   4  1156.52   920.73   130.17 o
      1702    1   5  -2   4  1156.52   920.73   130.17 o
      1703    2  -3   5   8  1338.77  1732.59   193.92 o
      1703    1   5  -3   8  1338.77  1732.59   193.92 o
      1704    2  -3   4   6   830.53   685.70   104.76 o
      1704    1   4  -3   6   830.53   685.70   104.76 o
      1705    2  -4   4   6  1683.61  1415.18   139.93 o
      1705    1   4  -4   6  1683.61  1415.18   139.93 o
      1706    2  -2   4   5   739.01   884.75   102.21 o
      1706    1   4  -2   5   739.01   884.75   102.21 o
      1707    2  -2   6   8  1231.77  1089.26   209.60 o
      1707    1   6  -2   8  1231.77  1089.26   209.60 o
      1708    2  -2   3   5   495.09   598.74    76.84 o
      1708    1   3  -2   5   495.09   598.74    76.84 o
      1709    2  -2   5   8  1124.72   853.98   107.94 o
      1709    1   5  -2   8  1124.72   853.98   107.94 o
      1710    2  -3   4   9   743.33   682.77   130.20 o
      1710    1   4  -3   9   743.33   682.77   130.20 o
      1711    2  -2   2   3   256.01   181.34    31.81 o
      1711    1   2  -2   3   256.01   181.34    31.81 o
      1712    2  -1   2   3   159.59   187.31    45.21 o
      1712    1   2  -1   3   159.59   187.31    45.21 o
      1713    2  -3   9   9  2666.67  4139.67  1015.87 o
      1713    1   9  -3   9  2666.67  4139.67  1015.87 o
      1714    2  -4   5   5   739.59   903.45   219.50 o
      1714    1   5  -4   5   739.59   903.45   219.50 o
      1715    2  -1   4   3   269.64   248.61    47.81 o
      1715    1   4  -1   3   269.64   248.61    47.81 o
      1716    2  -3   5   7   641.53   955.18   197.40 o
      1716    1   5  -3   7   641.53   955.18   197.40 o
      1717    2  -2   6   5   622.76   558.72   206.34 <
      1717    1   6  -2   5   622.76   558.72   206.34 <
      1718    2  -1   3   4   258.88   166.05    51.09 o
      1718    1   3  -1   4   258.88   166.05    51.09 o
      1719    2  -3   7   9  2774.44  1891.98   396.81 o
      1719    1   7  -3   9  2774.44  1891.98   396.81 o
      1720    2  -3   4   4   196.22   168.41    69.90 <
      1720    1   4  -3   4   196.22   168.41    69.90 <
      1721    2  -4   8  11  2057.17  3295.13   746.01 o
      1721    1   8  -4  11  2057.17  3295.13   746.01 o
      1722    2  -4   6   8  1251.39  1244.79   308.02 o
      1722    1   6  -4   8  1251.39  1244.79   308.02 o
      1723    2  -4   4   5   458.45   247.71   120.68 <
      1723    1   4  -4   5   458.45   247.71   120.68 <
      1724    2  -2   3   6   273.01   133.33    50.79 <
      1724    1   3  -2   6   273.01   133.33    50.79 <
      1725    2  -4   5   9   352.32   527.46   219.25 <
      1725    1   5  -4   9   352.32   527.46   219.25 <
      1726    2  -4   6   7   755.82   304.75   269.83 <
      1726    1   6  -4   7   755.82   304.75   269.83 <
      1727    2  -3   8   7    89.45   926.95   526.96 <
      1727    1   8  -3   7    89.45   926.95   526.96 <
      1728    2  -3   7   6   494.33   396.81   292.05 <
      1728    1   7  -3   6   494.33   396.81   292.05 <
      1729    2  -4  10   6   104.22  1987.24  1450.75 <
      1729    1  10  -4   6   104.22  1987.24  1450.75 <
      1730    2  -4   7   7   417.37   432.07   400.30 <
      1730    1   7  -4   7   417.37   432.07   400.30 <
      1731    2  -4  11   8   442.18  2352.40  1593.66 <
      1731    1  11  -4   8   442.18  2352.40  1593.66 <
      1732    2  -2   5   7   382.89   372.67    98.74 o
      1732    1   5  -2   7   382.89   372.67    98.74 o
      1733    2  -2   8   8  2270.38  2241.62   622.32 o
      1733    1   8  -2   8  2270.38  2241.62   622.32 o
      1734    2  -2   3   3    55.24   250.93    54.00 o
      1734    1   3  -2   3    55.24   250.93    54.00 o
      1735    2  -2   7   3   130.42   463.48   263.48 <
      1735    1   7  -2   3   130.42   463.48   263.48 <
      1736    2  -5   6   7  1629.41  1688.83   438.08 o
      1736    1   6  -5   7  1629.41  1688.83   438.08 o
      1737    2  -5   6  13  1174.27  1199.95   403.16 <
      1737    1   6  -5  13  1174.27  1199.95   403.16 <
      1738    2  -3   9   5   253.62  1177.98   939.84 <
      1738    1   9  -3   5   253.62  1177.98   939.84 <
      1739    2  -4  10   7  1137.93  3593.51  1676.12 <
      1739    1  10  -4   7  1137.93  3593.51  1676.12 <
      1740    2  -2   2   0 13980.90 14528.40   129.92 o
      1740    1   2  -2   0 13980.90 14528.40   129.92 o
      1741    1   2  -1   0   778.37   795.48    22.36 o
      1742    2  -1   3  -1  1161.25   951.53    76.38 o
      1742    1   3  -1  -1  1161.25   951.53    76.38 o
      1743    2  -2   1   1   585.53   671.59    28.65 o
      1743    1   1  -2   1   585.53   671.59    28.65 o
      1744    2  -2   4   0  2737.94  2504.52   143.21 o
      1744    1   4  -2   0  2737.94  2504.52   143.21 o
      1745    2  -1   2  -1   604.14   708.59    47.66 o
      1745    1   2  -1  -1   604.14   708.59    47.66 o
      1746    2  -3   2   2   593.19   629.64    73.14 o
      1746    1   2  -3   2   593.19   629.64    73.14 o
      1747    1   4  -1   0   800.30   775.59    69.93 o
      1748    2  -4   3   3   663.65   561.98   130.18 o
      1748    1   3  -4   3   663.65   561.98   130.18 o
      1749    2  -3   1   1  1751.20  1943.93   181.05 o
      1749    1   1  -3   1  1751.20  1943.93   181.05 o
      1750    2  -3   3   2   559.07   406.62    63.53 o
      1750    1   3  -3   2   559.07   406.62    63.53 o
      1751    2  -2   3   1   252.99   505.09    63.53 o
      1751    1   3  -2   1   252.99   505.09    63.53 o
      1752    2  -2   2   1   157.19   104.82    28.59 o
      1752    1   2  -2   1   157.19   104.82    28.59 o
      1753    2  -1   4  -1  1073.15  1026.61   171.63 o
      1753    1   4  -1  -1  1073.15  1026.61   171.63 o
      1754    1   4  -3   0  1486.35   339.94   250.98 <
      1755    2  -3   5   2   801.97   343.10   158.84 <
      1755    1   5  -3   2   801.97   343.10   158.84 <
      1756    2  -1   4  -2  1314.31  1676.17   374.60 o
      1756    1   4  -1  -2  1314.31  1676.17   374.60 o
      1757    2  -3   5   1  2307.64  1968.78   308.52 o
      1757    1   5  -3   1  2307.64  1968.78   308.52 o
      1758    2  -3   4   1  1003.16   577.84   152.40 o
      1758    1   4  -3   1  1003.16   577.84   152.40 o
      1759    2  -3   4   2   403.79   203.37    82.62 <
      1759    1   4  -3   2   403.79   203.37    82.62 <
      1760    2  -5   3   4   588.60   336.50   228.56 <
      1760    1   3  -5   4   588.60   336.50   228.56 <
      1761    2  -5   7   3  4574.11  4629.92  1321.02 o
      1761    1   7  -5   3  4574.11  4629.92  1321.02 o
      1762    2  -5   4   4   368.55   787.56   358.85 <
      1762    1   4  -5   4   368.55   787.56   358.85 <
      1763    2  -4   5   2   804.61   514.28   304.76 <
      1763    1   5  -4   2   804.61   514.28   304.76 <
      1764    2   2  -2   6  9378.99 10447.50   157.47 o
      1764    1  -2   2   6  9378.99 10447.50   157.47 o
      1765    2   3  -1   5  2541.70  3140.20   127.39 o
      1765    1  -1   3   5  2541.70  3140.20   127.39 o
      1766    2   2  -1   3   461.83   625.39    41.27 o
      1766    1  -1   2   3   461.83   625.39    41.27 o
      1767    2   1  -1   3   216.57   232.26    22.27 o
      1767    1  -1   1   3   216.57   232.26    22.27 o
      1768    2   2  -1   2   648.67   457.47    57.18 o
      1768    1  -1   2   2   648.67   457.47    57.18 o
      1769    2   2  -3  10  1538.39  1714.26   225.39 o
      1769    1  -3   2  10  1538.39  1714.26   225.39 o
      1770    2   1  -2   5   233.24    88.92    50.81 <
      1770    1  -2   1   5   233.24    88.92    50.81 <
      1771    2   1  -1   2    91.88   111.17    12.70 o
      1771    1  -1   1   2    91.88   111.17    12.70 o
      1772    2   5  -1   8  1712.54  1603.73   247.71 o
      1772    1  -1   5   8  1712.54  1603.73   247.71 o
      1773    2   3  -1   3  1015.38   302.17   114.50 <
      1773    1  -1   3   3  1015.38   302.17   114.50 <
      1774    2   3   0   2   596.58   866.36    70.07 o
      1775    2   3  -3  11  2169.22  1744.35   387.63 o
      1775    1  -3   3  11  2169.22  1744.35   387.63 o
      1776    2   3  -2   5  1097.42   476.22   158.74 <
      1776    1  -2   3   5  1097.42   476.22   158.74 <
      1777    2   3  -1   4   439.25   228.61    60.33 o
      1777    1  -1   3   4   439.25   228.61    60.33 o
      1778    2   2  -1   4   111.78   155.76    31.79 o
      1778    1  -1   2   4   111.78   155.76    31.79 o
      1779    2   1  -2   4   283.98   130.16    47.62 <
      1779    1  -2   1   4   283.98   130.16    47.62 <
      1780    2   4  -2   6  2822.78  2735.39   514.67 o
      1780    1  -2   4   6  2822.78  2735.39   514.67 o
      1781    2   4  -2   7   705.90   279.35   238.09 <
      1781    1  -2   4   7   705.90   279.35   238.09 <
      1782    2   4  -1   7   336.61   327.13    98.46 o
      1782    1  -1   4   7   336.61   327.13    98.46 o
      1783    2   4  -2   5  1419.91   879.43   600.04 <
      1783    1  -2   4   5  1419.91   879.43   600.04 <
      1784    2   3  -5  13   148.43  2787.25  1987.26 <
      1784    1  -5   3  13   148.43  2787.25  1987.26 <
      1785    2   5  -4  14   298.67  1460.43  1419.15 <
      1785    1  -4   5  14   298.67  1460.43  1419.15 <
      1786    2   7  -3  15  1185.87  2067.33  1718.01 <
      1786    1  -3   7  15  1185.87  2067.33  1718.01 <
      1787    2   2   0   6  4989.06  5971.31   140.19 o
      1787    1   0   2   6  4989.06  5971.31   140.19 o
      1788    2   1  -1   5  1927.49  2215.30    61.63 o
      1788    1  -1   1   5  1927.49  2215.30    61.63 o
      1789    1   0   4   9  3085.64  3252.00   153.49 o
      1790    2   2  -1   8  1527.50  1657.35    95.25 o
      1790    1  -1   2   8  1527.50  1657.35    95.25 o
      1791    2   3  -1  11  2293.23  2768.97   184.81 o
      1791    1  -1   3  11  2293.23  2768.97   184.81 o
      1792    2   3  -1   8  1698.37  1676.04    95.59 o
      1792    1  -1   3   8  1698.37  1676.04    95.59 o
      1793    2   4   0  12  2855.15  3465.22   279.76 o
      1793    1   0   4  12  2855.15  3465.22   279.76 o
      1794    1   0   2   5   702.93   707.26    54.65 o
      1795    2   2  -1   6   567.50   451.64    44.53 o
      1795    1  -1   2   6   567.50   451.64    44.53 o
      1796    2   3  -2  11  1197.44  1399.98   155.55 o
      1796    1  -2   3  11  1197.44  1399.98   155.55 o
      1797    1   0   2   7   555.19   584.90    63.92 o
      1798    1   0   4  15  1831.44  2307.37   311.89 o
      1799    2   2  -1  14   972.21   714.46   161.95 o
      1799    1  -1   2  14   972.21   714.46   161.95 o
      1800    2   4  -2  12  2150.72  1956.94   324.04 o
      1800    1  -2   4  12  2150.72  1956.94   324.04 o
      1801    2   1   0   4   407.39   615.97    72.67 o
      1802    2   4  -2  13  1370.76  1638.08   365.08 o
      1802    1  -2   4  13  1370.76  1638.08   365.08 o
      1803    2   3  -3  17  3452.24  3684.11   638.92 o
      1803    1  -3   3  17  3452.24  3684.11   638.92 o
      1804    2   2  -1   7   326.01   366.73    57.40 o
      1804    1  -1   2   7   326.01   366.73    57.40 o
      1805    1   0   6  13  2532.07  2960.79   566.08 o
      1806    2   5  -1  13  1296.78  1533.27   428.55 o
      1806    1  -1   5  13  1296.78  1533.27   428.55 o
      1807    1   0   4  11   516.45   858.04   127.12 o
      1808    2   5  -1  11  1340.51  1509.07   349.47 o
      1808    1  -1   5  11  1340.51  1509.07   349.47 o
      1809    2   3   0   8   905.18  1965.82   141.57 o
      1810    2   5   1  17  1532.09  1430.43   438.66 o
      1810    1   1   5  17  1532.09  1430.43   438.66 o
      1811    2   2  -1  12   494.05   768.24   133.33 o
      1811    1  -1   2  12   494.05   768.24   133.33 o
      1812    2   8   0  18  2389.41  4666.49  1711.04 <
      1812    1   0   8  18  2389.41  4666.49  1711.04 <
      1813    2   4  -1  10   322.01   422.21   133.33 o
      1813    1  -1   4  10   322.01   422.21   133.33 o
      1814    2   3  -1  14   744.72   705.46   197.02 o
      1814    1  -1   3  14   744.72   705.46   197.02 o
      1815    2   5  -1  17  1531.99  1480.70   635.49 <
      1815    1  -1   5  17  1531.99  1480.70   635.49 <
      1816    2   5   1  15   385.88   731.04   241.56 o
      1816    1   1   5  15   385.88   731.04   241.56 o
      1817    2   6  -2  15  1376.40  2101.50   869.81 <
      1817    1  -2   6  15  1376.40  2101.50   869.81 <
      1818    2   4  -1  15   600.00  1012.71   326.99 o
      1818    1  -1   4  15   600.00  1012.71   326.99 o
      1819    2   3  -1  17  1533.38  2139.36   371.92 o
      1819    1  -1   3  17  1533.38  2139.36   371.92 o
      1820    2   4  -2  14  1086.25  1230.02   292.41 o
      1820    1  -2   4  14  1086.25  1230.02   292.41 o
      1821    2   5  -1  14   665.41   885.92   361.99 <
      1821    1  -1   5  14   665.41   885.92   361.99 <
      1822    2   2  -1  10   261.88   184.12    63.49 <
      1822    1  -1   2  10   261.88   184.12    63.49 <
      1823    2   3  -2  10   539.01   171.80   124.08 <
      1823    1  -2   3  10   539.01   171.80   124.08 <
      1824    2   4  -2  18  1364.11  3044.89   695.34 o
      1824    1  -2   4  18  1364.11  3044.89   695.34 o
      1825    2   4  -2  19   645.05  1390.47   574.60 <
      1825    1  -2   4  19   645.05  1390.47   574.60 <
      1826    2   4  -1  12   178.31   307.99   142.88 <
      1826    1  -1   4  12   178.31   307.99   142.88 <
      1827    1   0   6  19  1291.35  2230.01   997.47 <
      1828    1   0   8  23   219.79  3444.49  2400.03 <
      1829    2   4  -3  25    51.21  2333.26  1599.95 <
      1829    1  -3   4  25    51.21  2333.26  1599.95 <
      1830    2   5  -1  33    14.13  2637.99  2628.47 <
      1830    1  -1   5  33    14.13  2637.99  2628.47 <
      1831    2   2   2  12  2695.00  3393.06   184.02 o
      1831    1   2   2  12  2695.00  3393.06   184.02 o
      1832    2   2   1   8  1510.00  1610.11    79.39 o
      1832    1   1   2   8  1510.00  1610.11    79.39 o
      1833    2   3   3  17  3452.24  4610.77   345.57 o
      1833    1   3   3  17  3452.24  4610.77   345.57 o
      1834    2   2   0  18  4229.80  5494.60   411.14 o
      1834    1   0   2  18  4229.80  5494.60   411.14 o
      1835    2   1   0  10   639.16   995.12    90.47 o
      1836    2   2   1  14   970.62  1159.35   165.17 o
      1836    1   1   2  14   970.62  1159.35   165.17 o
      1837    2   3   1  17  1533.46  1119.95   273.62 o
      1837    1   1   3  17  1533.46  1119.95   273.62 o
      1838    2   1   2  13   706.49   623.08   111.26 o
      1838    1   2   1  13   706.49   623.08   111.26 o
      1839    2   3   3  19  1641.82  1900.66   331.10 o
      1839    1   3   3  19  1641.82  1900.66   331.10 o
      1840    2   3   3  23  1773.28  2264.65   652.04 o
      1840    1   3   3  23  1773.28  2264.65   652.04 o
      1841    2   2   1  12   493.27   555.56   104.76 o
      1841    1   1   2  12   493.27   555.56   104.76 o
      1842    2   2   1  10   261.55   253.96    79.36 o
      1842    1   1   2  10   261.55   253.96    79.36 o
      1843    2   1   1   7   213.45   220.76    54.39 o
      1843    1   1   1   7   213.45   220.76    54.39 o
      1844    2   1   1   6   271.71   238.29    51.52 o
      1844    1   1   1   6   271.71   238.29    51.52 o
      1845    2   2   2  15   664.85   312.01   136.90 <
      1845    1   2   2  15   664.85   312.01   136.90 <
      1846    2   4   2  18  1363.10  1616.53   314.41 o
      1846    1   2   4  18  1363.10  1616.53   314.41 o
      1847    2   1   1  12   355.24   356.55    89.14 o
      1847    1   1   1  12   355.24   356.55    89.14 o
      1848    2   2   4  20  1581.33  1781.10   338.35 o
      1848    1   4   2  20  1581.33  1781.10   338.35 o
      1849    2   2   3  16   642.74   358.76   187.31 <
      1849    1   3   2  16   642.74   358.76   187.31 <
      1850    2   2   2  10   331.06   216.49    79.59 <
      1850    1   2   2  10   331.06   216.49    79.59 <
      1851    2   3   3  18   483.09   483.10   251.08 <
      1851    1   3   3  18   483.09   483.10   251.08 <
      1852    2   3   2  17   468.82   580.93   250.78 <
      1852    1   2   3  17   468.82   580.93   250.78 <
      1853    2   3   3  15   607.98   445.19   158.99 <
      1853    1   3   3  15   607.98   445.19   158.99 <
      1854    2   3   3  29   286.17  1479.52  1431.89 <
      1854    1   3   3  29   286.17  1479.52  1431.89 <
      1855    2   3   5  20    26.89   266.71   244.49 <
      1855    1   5   3  20    26.89   266.71   244.49 <
      1856    2   1   1  10   287.13   159.37    60.56 <
      1856    1   1   1  10   287.13   159.37    60.56 <
      1857    2   1   3  27   140.13  1641.64   676.34 <
      1857    1   3   1  27   140.13  1641.64   676.34 <
      1858    2  -3   1   8  1698.53  2268.03   102.22 o
      1858    1   1  -3   8  1698.53  2268.03   102.22 o
      1859    2  -3   2   5  1093.63   972.08    54.00 o
      1859    1   2  -3   5  1093.63   972.08    54.00 o
      1860    2  -4   2  12  2149.01  2458.09   187.62 o
      1860    1   2  -4  12  2149.01  2458.09   187.62 o
      1861    2  -3   1   7   722.28   822.59    63.52 o
      1861    1   1  -3   7   722.28   822.59    63.52 o
      1862    2  -2   1   6   566.85   459.13    47.83 o
      1862    1   1  -2   6   566.85   459.13    47.83 o
      1863    2  -4   3   8  1023.93   768.23   117.46 o
      1863    1   3  -4   8  1023.93   768.23   117.46 o
      1864    2  -2   1   5   217.78   308.87    38.21 o
      1864    1   1  -2   5   217.78   308.87    38.21 o
      1865    2  -4   2  11  1210.82  1076.52   146.08 o
      1865    1   2  -4  11  1210.82  1076.52   146.08 o
      1866    2  -4   2   7   705.11   539.66    88.89 o
      1866    1   2  -4   7   705.11   539.66    88.89 o
      1867    2  -5   4  11  2703.67  3025.83   292.11 o
      1867    1   4  -5  11  2703.67  3025.83   292.11 o
      1868    2  -4   2  13  1369.16  1269.89   152.39 o
      1868    1   2  -4  13  1369.16  1269.89   152.39 o
      1869    2  -5   1  11  1340.50  1131.17   270.08 o
      1869    1   1  -5  11  1340.50  1131.17   270.08 o
      1870    2  -3   2   9   342.40   463.52    79.37 o
      1870    1   2  -3   9   342.40   463.52    79.37 o
      1871    2  -5   2  13   893.48   930.12   228.56 o
      1871    1   2  -5  13   893.48   930.12   228.56 o
      1872    2  -5   3   8  1111.67   947.06   181.15 o
      1872    1   3  -5   8  1111.67   947.06   181.15 o
      1873    2  -2   1   4   111.85   134.00    31.91 o
      1873    1   1  -2   4   111.85   134.00    31.91 o
      1874    2  -3   2   6    95.05   165.30    41.33 o
      1874    1   2  -3   6    95.05   165.30    41.33 o
      1875    2  -4   3   7   916.26  1266.69   102.10 o
      1875    1   3  -4   7   916.26  1266.69   102.10 o
      1876    2  -3   1   6   166.92   197.19    44.53 o
      1876    1   1  -3   6   166.92   197.19    44.53 o
      1877    2  -5   3  12   442.26   377.76   285.70 <
      1877    1   3  -5  12   442.26   377.76   285.70 <
      1878    2  -6   4  10   515.20   415.96   406.43 <
      1878    1   4  -6  10   515.20   415.96   406.43 <
      1879    2  -6   4   9   364.93   377.93   235.01 <
      1879    1   4  -6   9   364.93   377.93   235.01 <
      1880    2  -7   3  13  1371.36  1666.60   638.07 <
      1880    1   3  -7  13  1371.36  1666.60   638.07 <
      1881    2  -4   3  10   204.54   222.23    88.89 <
      1881    1   3  -4  10   204.54   222.23    88.89 <
      1882    2  -5   3  11   579.03   393.79   139.73 <
      1882    1   3  -5  11   579.03   393.79   139.73 <
      1883    2  -1  -1   4   346.77   267.45    25.47 o
      1883    1  -1  -1   4   346.77   267.45    25.47 o
      1884    2  -3  -1   7   723.69   590.55    69.85 o
      1884    1  -1  -3   7   723.69   590.55    69.85 o
      1885    2  -2  -1   5   217.74   133.42    31.77 o
      1885    1  -1  -2   5   217.74   133.42    31.77 o
      1886    2  -5  -1  10   439.51   368.37   250.88 <
      1886    1  -1  -5  10   439.51   368.37   250.88 <
      1887    2  -3  -3   9   292.40   498.43   311.12 <
      1887    1  -3  -3   9   292.40   498.43   311.12 <
      1888    2  -2  -2   9  1143.59   638.84   104.88 o
      1888    1  -2  -2   9  1143.59   638.84   104.88 o
      1889    2   0  -2  12  5358.97  6938.29   249.97 o
      1889    1  -2   0  12  5358.97  6938.29   249.97 o
      1890    1  -1   0  10  1949.37  2495.15   115.61 o
      1891    1  -1   0   6   939.66   980.05    48.36 o
      1892    1  -1   0  12  1005.34  1252.36   108.35 o
      1893    2   0  -2  14  2617.46  3188.58   260.94 o
      1893    1  -2   0  14  2617.46  3188.58   260.94 o
      1894    1  -1   0   8   371.04   395.06    57.35 o
      1895    2   0  -2  18  3670.97  3391.77   414.02 o
      1895    1  -2   0  18  3670.97  3391.77   414.02 o
      1896    2   0  -2  20  2912.67  3544.39   565.83 o
      1896    1  -2   0  20  2912.67  3544.39   565.83 o
      1897    2   1  -1  10   287.13   206.59    50.85 o
      1897    1  -1   1  10   287.13   206.59    50.85 o
      1898    2   1  -2  13   712.12   663.57   127.00 o
      1898    1  -2   1  13   712.12   663.57   127.00 o
      1899    2   1  -3  17  1597.76  1937.88   397.11 o
      1899    1  -3   1  17  1597.76  1937.88   397.11 o
      1900    2   0  -2  10   607.66   966.32   111.25 o
      1900    1  -2   0  10   607.66   966.32   111.25 o
      1901    2   1  -1  13   379.67   368.56   114.38 o
      1901    1  -1   1  13   379.67   368.56   114.38 o
      1902    2   1  -3  14   811.97   524.02   181.02 <
      1902    1  -3   1  14   811.97   524.02   181.02 <
      1903    2  -1  -2  13   712.22   685.78   142.87 o
      1903    1  -2  -1  13   712.22   685.78   142.87 o
      1904    2  -1  -1  19   828.86   517.79   206.48 <
      1904    1  -1  -1  19   828.86   517.79   206.48 <
      1905    2   2  -5  27    62.49  2933.22  1733.26 <
      1905    1  -5   2  27    62.49  2933.22  1733.26 <
      1906    2   2  -4  19   272.92   927.13   644.55 <
      1906    1  -4   2  19   272.92   927.13   644.55 <
      1907    2   1  -2  17   332.28   279.45   228.64 <
      1907    1  -2   1  17   332.28   279.45   228.64 <
      1908    2  -1  -2  14   439.67   400.60   162.15 <
      1908    1  -2  -1  14   439.67   400.60   162.15 <
      1909    2   2  -4  21   176.57   790.52   749.25 <
      1909    1  -4   2  21   176.57   790.52   749.25 <
      1910    2  -1  -4  19   839.13  1095.36   704.84 <
      1910    1  -4  -1  19   839.13  1095.36   704.84 <
      1911    2   0  -2  11   217.94   206.68    66.77 o
      1912    2   3  -2  28    19.71  1095.20  1009.49 <
      1912    1  -2   3  28    19.71  1095.20  1009.49 <
      1913    2  -1  -2  11   153.40   136.52    66.67 <
      1913    1  -2  -1  11   153.40   136.52    66.67 <
      1914    2   1  -2  14   439.67   267.05   104.91 <
      1914    1  -2   1  14   439.67   267.05   104.91 <
      1915    2  -1  -2  19   396.37   406.39   279.40 <
      1915    1  -2  -1  19   396.37   406.39   279.40 <
      1916    2  -1  -3  17  1597.77  1381.86   543.21 <
      1916    1  -3  -1  17  1597.77  1381.86   543.21 <
      1917    2  -2  -4  20  1589.25  1368.44   714.38 <
      1917    1  -4  -2  20  1589.25  1368.44   714.38 <
      1918    2  -1   1  11  3719.04  4272.36   175.98 o
      1918    1   1  -1  11  3719.04  4272.36   175.98 o
      1919    2  -1   1  17  3758.11  3894.79   284.60 o
      1919    1   1  -1  17  3758.11  3894.79   284.60 o
      1920    2  -2   1  12   493.66   409.52   114.29 o
      1920    1   1  -2  12   493.66   409.52   114.29 o
      1921    2  -1   1   6   271.71   275.28    51.22 o
      1921    1   1  -1   6   271.71   275.28    51.22 o
      1922    2  -4   2  18  1363.65   638.26   282.61 <
      1922    1   2  -4  18  1363.65   638.26   282.61 <
      1923    2  -1   2  13   709.47   470.17   123.90 o
      1923    1   2  -1  13   709.47   470.17   123.90 o
      1924    2  -1   1  12   355.24   410.34    95.43 o
      1924    1   1  -1  12   355.24   410.34    95.43 o
      1925    2  -4   2  19   644.93  1104.78   358.74 o
      1925    1   2  -4  19   644.93  1104.78   358.74 o
      1926    2  -2   1  10   261.71   228.57    69.84 o
      1926    1   1  -2  10   261.71   228.57    69.84 o
      1927    2  -2   2  16   761.72   324.29   184.40 <
      1927    1   2  -2  16   761.72   324.29   184.40 <
      1928    2  -1   1  10   287.13   226.00    57.30 o
      1928    1   1  -1  10   287.13   226.00    57.30 o
      1929    2  -2   2  15   664.86   378.38   124.01 o
      1929    1   2  -2  15   664.86   378.38   124.01 o
      1930    2  -1   3  23   923.46  1751.35   489.49 o
      1930    1   3  -1  23   923.46  1751.35   489.49 o
      1931    1   0  -2  23   189.57   495.29   311.14 <
      1932    2  -1   1   7   213.45    92.52    41.47 <
      1932    1   1  -1   7   213.45    92.52    41.47 <
      1933    2  -3   2  17   469.00   441.25   301.58 <
      1933    1   2  -3  17   469.00   441.25   301.58 <
      1934    2  -1   2  16   218.50   247.64   200.02 <
      1934    1   2  -1  16   218.50   247.64   200.02 <
      1935    2  -4   2  20  1106.22  1700.27   565.70 o
      1935    1   2  -4  20  1106.22  1700.27   565.70 o
      1936    2  -3   0   8   905.18  1035.50    92.97 o
      1937    2  -2   0  10   644.78   556.84    60.46 o
      1937    1   0  -2  10   644.78   556.84    60.46 o
      1938    2  -1   0   4   407.39   602.53    71.89 o
      1939    2  -2  -1  14   972.42  1009.73   142.89 o
      1939    1  -1  -2  14   972.42  1009.73   142.89 o
      1940    1   0  -2   7   555.19   485.10    63.83 o
      1941    2  -3   0  14   556.45   363.01   181.51 <
      1942    2  -2  -1  12   494.16   657.13   114.28 o
      1942    1  -1  -2  12   494.16   657.13   114.28 o
      1943    1   0  -2  11   664.69   674.96    89.15 o
      1944    2  -3  -1  17  1533.37   832.72   254.26 o
      1944    1  -1  -3  17  1533.37   832.72   254.26 o
      1945    2  -2  -1  10   261.93   171.42    73.01 <
      1945    1  -1  -2  10   261.93   171.42    73.01 <
      1946    2  -2  -1   9    28.68    44.45    44.45 <
      1946    1  -1  -2   9    28.68    44.45    44.45 <
      1947    2  -5   0  16    63.73   479.40   349.24 <
      1948    2  -4   1  15   599.93   266.67   136.51 <
      1948    1   1  -4  15   599.93   266.67   136.51 <
      1949    1   0  -4  19   641.83  1387.89   508.15 <
      1950    2  -4   1  16   312.35   155.61   155.61 <
      1950    1   1  -4  16   312.35   155.61   155.61 <
      1951    2  -3   0  16    41.34   177.80   133.35 <
      1952    2  -4   0  14   703.61   629.48   197.11 o
      1952    1   0  -4  14   703.61   629.48   197.11 o
      1953    2  -1  -1   6   271.71    34.99    22.27 <
      1953    1  -1  -1   6   271.71    34.99    22.27 <
      1954    2  -3  -1  11  2293.33    95.53    85.97 <
      1954    1  -1  -3  11  2293.33    95.53    85.97 <
      1955    2  -2  -1  11    97.15   104.80    60.34 <
      1955    1  -1  -2  11    97.15   104.80    60.34 <
      1956    2  -5   1  17  1532.01  1064.55   425.82 <
      1956    1   1  -5  17  1532.01  1064.55   425.82 <
      1957    2  -4  -1  14    69.34   282.58   180.98 <
      1957    1  -1  -4  14    69.34   282.58   180.98 <
      1958    2  -5   1  23   810.23  1711.59  1298.78 <
      1958    1   1  -5  23   810.23  1711.59  1298.78 <
      1959    2  -3  -2  14    95.66   257.20   139.71 <
      1959    1  -2  -3  14    95.66   257.20   139.71 <
      1960    2  -8   2  31    49.91  3882.39  2758.62 <
      1960    1   2  -8  31    49.91  3882.39  2758.62 <
      1961    2  -7  -1  18   114.03  1691.99  1212.65 <
      1961    1  -1  -7  18   114.03  1691.99  1212.65 <
      1962    2  -3  -2  19   215.89   460.31   387.30 <
      1962    1  -2  -3  19   215.89   460.31   387.30 <
