# Supplementary material for: In situ strain tuning of the metal-insulator-transition of Ca2RuO4 in angle-resolved photoemission experiments
Source: Nat Commun. 2018 Oct 31;9:4535. doi: 10.1038/s41467-018-06945-0 (PMC6208396; doi:10.1038/s41467-018-06945-0)
Supplement: Supplementary file 8 — Supplementary Data 5 [file 41467_2018_6945_MOESM8_ESM.cif]

#=======================================================================
data_global
#=======================================================================

_audit_creation_method                   'Jana2006 Version : 21/02/2018'


# 1. PROCESSING SUMMARY (IUCr Office Use Only)

_journal_date_recd_electronic            ?
_journal_date_to_coeditor                ?
_journal_date_from_coeditor              ?
_journal_date_accepted                   ?
_journal_date_printers_first             ?
_journal_date_printers_final             ?
_journal_date_proofs_out                 ?
_journal_date_proofs_in                  ?
_journal_coeditor_name                   ?
_journal_coeditor_code                   ?
_journal_coeditor_notes
; ?
;
_journal_techeditor_code                 ?
_journal_paper_category                  ?
_journal_techeditor_notes
; ?
;
_journal_coden_ASTM                      ?
_journal_name_full                       ?
_journal_year                            ?
_journal_volume                          ?
_journal_issue                           ?
_journal_page_first                      ?
_journal_page_last                       ?
_journal_suppl_publ_number               ?
_journal_suppl_publ_pages                ?

#=======================================================================

# 2. SUBMISSION DETAILS

_publ_contact_author_name                'Sara Riccò'
_publ_contact_author_address
; Department of Quantum Matter Physics
	  University of Geneva
	  24 Quai Ernest-Ansermet
	  1211 Geneva 4
	  Switzerland
;
_publ_contact_author_email               Sara.Ricco@unige.ch
_publ_contact_author_fax                 ?
_publ_contact_author_phone               +41 223793487

_publ_requested_journal                  
_publ_requested_category                 ?

_publ_contact_letter
; ?
;

#=======================================================================

# 3. TITLE AND AUTHOR LIST

_publ_section_title
; In-situ strain-tuning of the metal-insulator transition of Ca2RuO4 in angle-resolved 
  photoemission experiments
;
_publ_section_title_footnote
; ?
;
loop_
  _publ_author_name
 _publ_author_address
'Riccò, Sara'
;     Department of Quantum Matter Physics
	  University of Geneva
	  24 Quai Ernest-Ansermet
	  1211 Geneva 4
	  Switzerland
;
'Kim, Minjae'
;     Centre de Physique Théorique
      Ecole Polytechnique
      CNRS, Universite Paris-Saclay
      91128 Palaiseau
      France
;
      College de France
      11 place Marcelin Berthelot
      75005 Paris
      France
;
'Tamai, Anna'
;     Department of Quantum Matter Physics
	  University of Geneva
	  24 Quai Ernest-Ansermet
	  1211 Geneva 4
	  Switzerland
;
'McKeown Walker, Siobhan'
;     Department of Quantum Matter Physics
	  University of Geneva
	  24 Quai Ernest-Ansermet
	  1211 Geneva 4
	  Switzerland
;
'Bruno, Flavio Yair'
;     Department of Quantum Matter Physics
	  University of Geneva
	  24 Quai Ernest-Ansermet
	  1211 Geneva 4
	  Switzerland
;
'Cucchi, Irène'
;     Department of Quantum Matter Physics
	  University of Geneva
	  24 Quai Ernest-Ansermet
	  1211 Geneva 4
	  Switzerland
;
'Cappelli, Edoardo'
;     Department of Quantum Matter Physics
	  University of Geneva
	  24 Quai Ernest-Ansermet
	  1211 Geneva 4
	  Switzerland
;
'Besnard, Céline'
;     Department of Quantum Matter Physics
	  University of Geneva
	  24 Quai Ernest-Ansermet
	  1211 Geneva 4
	  Switzerland
;
'Kim, Timur K.'
;     Diamond Light Source
	  Harwell Campus
	  Didcot
	  United Kingdom
;
'Dudin, Pavel'
;     Diamond Light Source
	  Harwell Campus
	  Didcot
	  United Kingdom
;
'Hoesch, Moritz'
;     Diamond Light Source
	  Harwell Campus
	  Didcot
	  United Kingdom
;
    'Gutmann, Matthias J.'
;     ISIS Facility
      Rutherford Appleton Laboratory
      Chilton, Didcot
      Oxon, OX11 0QX
      United Kingdom
;
'Georges, Antoine'
;     Centre de Physique Théorique
      Ecole Polytechnique
      CNRS, Universite Paris-Saclay
      91128 Palaiseau
      France
;
      College de France
      11 place Marcelin Berthelot
      75005 Paris
      France
;     Department of Quantum Matter Physics
	  University of Geneva
	  24 Quai Ernest-Ansermet
	  1211 Geneva 4
	  Switzerland
;
'Perry, Robin S.'
;     London Centre for Nanotechnology and UCL Centre for Materials Discovery
      University College London
      London WC1E 6BT
      United Kingdom
;
'Baumberger, Felix'
;     Department of Quantum Matter Physics
	  University of Geneva
	  24 Quai Ernest-Ansermet
	  1211 Geneva 4
	  Switzerland
;   
	  Swiss Light Source
	  Paul Scherrer Institut
	  CH-5232 Villigen PSI
	  Switzerland   
;

#=======================================================================

# 4. TEXT

_publ_section_synopsis
; ?
;
_publ_section_abstract
; ?
;
_publ_section_comment
; ?
;
_publ_section_introduction
; ?
;
_publ_section_experimental
; ?
;
_publ_section_exptl_prep
; ?
;
_publ_section_exptl_refinement
; ?
;
_publ_section_exptl_solution
; ?
;
_publ_section_discussion
; ?
;
_publ_section_acknowledgements
; ?
;
_publ_section_references
;
Petricek, V., Dusek, M. & Palatinus L. (2014). Z. Kristallogr. 229(5), 345-352.

Palatinus L. & Chapuis G. (2007). J. Appl. Cryst. 40, 786-790.

# enable this reference if Diamond ver. 2 was used for visualization
#Brandenburg, K. (1999). DIAMOND. Version. 2.1c.
#Crystal Impact GbR, Bonn, Germany.

# enable this reference if Diamond ver. 3 was used for visualization
#Brandenburg, K. & Putz, H. (2005). DIAMOND Version 3.
#Crystal Impact GbR, Postfach 1251, D-53002 Bonn, Germany.

# enable this reference if SIR97 was used for solving of the structure
#Altomare, A., Burla, M. C., Camalli, M., Cascarano, G., Giacovazzo, C.,
#Guagliardi, A., Moliterni, A. G. G., Polidori, G., Spagna, R. (1997).
#SIR97. A Package for Crystal Structure Solution by Direct Methods
#and Refinement, Bari, Rome, Italy.

# use this reference if SIR2002 was used for solving of the structure
#Burla, M.C., Camalli, M., Carrozzini, B., Cascarano, G., Giacovazzo, C.,
#Polidori, G., Spagna, R.
#SIR2002: the program, J. Appl. Cryst, (2003). 36, 1103


# use this reference if SIR2011 was used for solving of the structure
#Burla, M.C., Caliandro, R., Camalli, M., Carrozzini, B., Cascarano,
#G.L., Giacovazzo, C., Mallamo. M., Mazzone, A., Polidori, G., Spagna, R.
#SIR2011: a new package for crystal structure determination and refinement,
#J.Appl.Cryst. (2012) 45, 357-361

# enable this reference if bond valences were calculated
#Brown, I. D. (1996). J. Appl. Cryst. 29, 479-480.

# enable this reference if Xshape wase used for crystal shape refinement
#Stoe & Cie (1998). X-SHAPE. Stoe & Cie, Darmstadt, Germany.


# enable this reference if Flack coefficient was refined
#Flack, H. D. (1983). Acta Cryst. A39, 876-881.
;
_publ_section_figure_captions
; ?
;
_publ_section_table_legends
; ?
;

#=======================================================================
data_I
#=======================================================================

# 5. CHEMICAL DATA

_chemical_name_systematic
; ?
;
_chemical_name_common                    ?
_chemical_formula_moiety                 ?
_chemical_formula_structural             ?
_chemical_formula_analytical             ?
_chemical_formula_iupac                  ?
_chemical_formula_sum                    'Ca1.93 O4 Pr0.07 Ru1'
_chemical_formula_weight                 252.3
_chemical_melting_point                  ?
_chemical_compound_source                ?
_chemical_absolute_configuration         .

#=======================================================================

# 6. CRYSTAL DATA

_symmetry_cell_setting                   orthorhombic
_symmetry_space_group_name_H-M           'P b c a'
_symmetry_space_group_name_Hall          '-P -2xab;-2ybc;-2zac'
_symmetry_Int_Tables_number              61

loop_
 _space_group_symop_id
 _space_group_symop_operation_xyz
 1   x,y,z
 2   -x+1/2,-y,z+1/2
 3   -x,y+1/2,-z+1/2
 4   x+1/2,-y+1/2,-z
 5   -x,-y,-z
 6   x+1/2,y,-z+1/2
 7   x,-y+1/2,z+1/2
 8   -x+1/2,y+1/2,z

_cell_length_a                           5.377(3)
_cell_length_b                           5.379(3)
_cell_length_c                           12.203(8)
_cell_angle_alpha                        90
_cell_angle_beta                         90
_cell_angle_gamma                        90
_cell_volume                             353.0(3)

loop_
 _twin_individual_id
 _twin_individual_mass_fraction_refined
 _twin_individual_twin_matrix_11
 _twin_individual_twin_matrix_12
 _twin_individual_twin_matrix_13
 _twin_individual_twin_matrix_21
 _twin_individual_twin_matrix_22
 _twin_individual_twin_matrix_23
 _twin_individual_twin_matrix_31
 _twin_individual_twin_matrix_32
 _twin_individual_twin_matrix_33
1 0.332(5)
1 0 0
0 1 0
0 0 1
2 0.668(5)
0 1 0
1 0 0
0 0 1

_cell_formula_units_Z                    4

_cell_measurement_reflns_used            165
_cell_measurement_theta_min              ?
_cell_measurement_theta_max              ?
_cell_measurement_temperature            300
_cell_special_details
; ?
;

_exptl_crystal_density_diffrn            4.7479
_exptl_crystal_density_meas              ?
_exptl_crystal_density_method            ?
_exptl_crystal_F_000                     158.534

_exptl_absorpt_coefficient_mu            0
_exptl_crystal_description               ?
_exptl_crystal_size_max                  ?
_exptl_crystal_size_mid                  ?
_exptl_crystal_size_min                  ?
_exptl_crystal_size_rad                  ?
_exptl_crystal_colour                    ?
_exptl_absorpt_correction_type           ?
_exptl_absorpt_process_details           ?
_exptl_absorpt_correction_T_min          ?
_exptl_absorpt_correction_T_max          ?
loop_
 _exptl_crystal_face_index_h
 _exptl_crystal_face_index_k
 _exptl_crystal_face_index_l
 _exptl_crystal_face_perp_dist
 ? ? ? ?

#=======================================================================

# 7. EXPERIMENTAL DATA

_exptl_special_details                   
;
 For peak integration a local UB matrix refined for each frame,
using approximately 15 reflections from each of the 11 detectors.
Hence _cell_measurement_reflns_used      165
For final cell dimensions a weighted average of all local
cells was calculated
Because of the nature of the experiment, it is not possible to give values of
theta_min and theta_max for the cell determination.
The same applies for the wavelength used for the experiment.
The range of wavelengths used was 0.23-8.8 Angstroms,
BUT the bulk of the diffraction information is obtained from
wavelengths in the range 0.7-2.5 Angstroms.
The data collection procedures on the SXD instrument used
for the single crystal neutron data collection are most
recently summarised in the Appendix to the following paper
     Wilson, C.C. (1997).  J. Mol. Struct. 405, 207-217.
;
_diffrn_ambient_temperature              300
_diffrn_source                           ?
_diffrn_source_power                     ?
_diffrn_source_voltage                   ?
_diffrn_source_current                   ?
_diffrn_radiation_type                   neutron
_diffrn_radiation_source                 'ISIS spallation source'
_diffrn_radiation_wavelength             0.23 - 8.8
_diffrn_radiation_monochromator          ?
_diffrn_measurement_device               ?
_diffrn_measurement_device_type          SXD
_diffrn_detector                         ?
_diffrn_detector_area_resol_mean         ?
_diffrn_measurement_method               time-of-flight LAUE diffraction
_diffrn_measurement_specimen_support     ?

_diffrn_reflns_number                    2197
_diffrn_reflns_theta_min                 1.89
_diffrn_reflns_theta_max                 80.27
_diffrn_reflns_theta_full                5.83
_diffrn_measured_fraction_theta_max      0
_diffrn_measured_fraction_theta_full     0.59
_diffrn_reflns_av_R_equivalents          ?
_diffrn_reflns_av_unetI/netI             0.4027
_diffrn_reflns_limit_h_min               -38
_diffrn_reflns_limit_h_max               34
_diffrn_reflns_limit_k_min               -30
_diffrn_reflns_limit_k_max               30
_diffrn_reflns_limit_l_min               -60
_diffrn_reflns_limit_l_max               34
_diffrn_reflns_reduction_process         ?

_diffrn_standards_number                 ?
_diffrn_standards_interval_count         ?
_diffrn_standards_interval_time          ?
_diffrn_standards_decay_%                ?
loop_
_diffrn_standard_refln_index_h
_diffrn_standard_refln_index_k
_diffrn_standard_refln_index_l
  ? ? ?

_diffrn_radiation_probe                  neutron

#=======================================================================

# 8. REFINEMENT DATA

_refine_special_details
; The variable wavelength nature of the data collection
 procedure means that sensible values of
 _diffrn_reflns_theta_min & _diffrn_reflns_theta_max
 cannot be given instead the following limits are given
 _diffrn_reflns_sin(theta)/lambda_min      0.05
 _diffrn_reflns_sin(theta)/lambda_max      1.31
 _refine_diff_density_max/min is given in Fermi per per angstrom cubed not
 electons per angstrom cubed. Another way to consider the _refine_diff_density_
 is as a percentage of the diffracted intensity of a given atom:
 _refine_diff_density_max =  5% of Carbon
 _refine_diff_density_min = -4% of Carbon
 Refinement of F^2^ against ALL reflections.  The weighted R-factor wR and
 goodness of fit S are based on F^2^, conventional R-factors R are based
 on F, with F set to zero for negative F^2^. The threshold expression of
 F^2^ > 2sigma(F^2^) is used only for calculating R-factors(gt) etc. and is
 not relevant to the choice of reflections for refinement.  R-factors based
 on F^2^ are statistically about twice as large as those based on F, and R-
 factors based on ALL data will be even larger.
;

_reflns_number_total                     2182
_reflns_number_gt                        1192
_reflns_threshold_expression             'I>3\s(I)'

_refine_ls_structure_factor_coef         Fsqd
_refine_ls_R_factor_gt                   0.0796
_refine_ls_wR_factor_gt                  0.1534
_refine_ls_R_factor_all                  0.1819
_refine_ls_wR_factor_ref                 0.1758
_refine_ls_goodness_of_fit_ref           1.42
_refine_ls_goodness_of_fit_gt            1.67
_refine_ls_restrained_S_gt               ?
_refine_ls_restrained_S_all              ?
_refine_ls_number_reflns                 2182
_refine_ls_number_parameters             40
_refine_ls_number_restraints             0
_refine_ls_number_constraints            9
_refine_ls_weighting_scheme              sigma
_refine_ls_weighting_details             'w=1/(\s^2^(I)+0.0004I^2^)'
_refine_ls_hydrogen_treatment            ?
_refine_ls_shift/su_max                  0.0290
_refine_ls_shift/su_mean                 0.0045
_refine_diff_density_max                 ?
_refine_diff_density_min                 ?
_refine_ls_extinction_method
 'B-C type 1 Gaussian isotropic (Becker & Coppens, 1974)'
_refine_ls_extinction_coef               3.51(13)
_refine_ls_extinction_expression         ?
_refine_ls_abs_structure_details         ?
_refine_ls_abs_structure_Flack           ?
_refine_ls_abs_structure_Rogers          ?

loop_
 _atom_type_symbol
 _atom_type_scat_length_neutron
 _atom_type_scat_source
 Ca    4.700 International_Tables_Vol_C
 Pr    4.580 International_Tables_Vol_C
 Ru    7.030 International_Tables_Vol_C
 O     5.803 International_Tables_Vol_C

_computing_data_collection               'SXD-2001 (Gutmann, 2005)'
_computing_cell_refinement               'SXD-2001 (Gutmann, 2005)'
_computing_data_reduction                'SXD-2001 (Gutmann, 2005)'
_computing_structure_solution            ?
_computing_structure_refinement          ?
_computing_molecular_graphics            ?
_computing_publication_material          ?

loop_
 _restr_distance_atom_site_label_1
 _restr_distance_site_symmetry_1
 _restr_distance_atom_site_label_2
 _restr_distance_site_symmetry_2
 _restr_distance_target
 _restr_distance_target_weight_param
 ? ? ? ? ? ?

loop_
 _restr_angle_atom_site_label_1
 _restr_angle_site_symmetry_1
 _restr_angle_atom_site_label_2
 _restr_angle_site_symmetry_2
 _restr_angle_atom_site_label_3
 _restr_angle_site_symmetry_3
 _restr_angle_target
 _restr_angle_target_weight_param
 ? ? ? ? ? ? ? ?

loop_
 _restr_torsion_atom_site_label_1
 _restr_torsion_site_symmetry_1
 _restr_torsion_atom_site_label_2
 _restr_torsion_site_symmetry_2
 _restr_torsion_atom_site_label_3
 _restr_torsion_site_symmetry_3
 _restr_torsion_atom_site_label_4
 _restr_torsion_site_symmetry_4
 _restr_torsion_angle_target
 _restr_torsion_weight_param
 ? ? ? ? ? ? ? ? ? ?

loop_
 _restr_equal_distance_atom_site_label_1
 _restr_equal_distance_site_symmetry_1
 _restr_equal_distance_atom_site_label_2
 _restr_equal_distance_site_symmetry_2
 _restr_equal_distance_class_class_id
 _restr_equal_distance_class_target_weight_param
 ? ? ? ? ? ?

loop_
 _restr_equal_angle_atom_site_label_1
 _restr_equal_angle_site_symmetry_1
 _restr_equal_angle_atom_site_label_2
 _restr_equal_angle_site_symmetry_2
 _restr_equal_angle_atom_site_label_3
 _restr_equal_angle_site_symmetry_3
 _restr_equal_angle_class_class_id
 _restr_equal_angle_class_target_weight_param
 ? ? ? ? ? ? ? ?

loop_
 _restr_equal_torsion_atom_site_label_1
 _restr_equal_torsion_site_symmetry_1
 _restr_equal_torsion_atom_site_label_2
 _restr_equal_torsion_site_symmetry_2
 _restr_equal_torsion_atom_site_label_3
 _restr_equal_torsion_site_symmetry_3
 _restr_equal_torsion_atom_site_label_4
 _restr_equal_torsion_site_symmetry_4
 _restr_equal_torsion_class_class_id
 _restr_equal_torsion_class_target_weight_param
 ? ? ? ? ? ? ? ? ? ?


#=======================================================================

# 9. ATOMIC COORDINATES AND DISPLACEMENT PARAMETERS

loop_
 _atom_site_label
 _atom_site_type_symbol
 _atom_site_fract_x
 _atom_site_fract_y
 _atom_site_fract_z
 _atom_site_adp_type
 _atom_site_U_iso_or_equiv
 _atom_site_site_symmetry_multiplicity
 _atom_site_occupancy
 _atom_site_calc_flag
 _atom_site_refinement_flags
 _atom_site_disorder_assembly
 _atom_site_disorder_group
  Ru Ru 0.5 0 0 Uani 0.0036(7) 4 1 d . . .
  O2 O 0.3058(4) 0.3036(4) 0.0173(3) Uani 0.0085(7) 8 1 d . . .
  O3 O 0.5454(4) -0.0117(4) 0.1650(2) Uani 0.0079(6) 8 1 d . . .
  Ca Ca 0.4897(5) 0.0327(5) 0.3505(2) Uani 0.0083(8) 8 0.965 d . . .
  Pr Pr 0.4897(5) 0.0327(5) 0.3505(2) Uani 0.0083(8) 8 0.035 d . . .

loop_
 _atom_site_aniso_label
 _atom_site_aniso_type_symbol
 _atom_site_aniso_U_11
 _atom_site_aniso_U_22
 _atom_site_aniso_U_33
 _atom_site_aniso_U_12
 _atom_site_aniso_U_13
 _atom_site_aniso_U_23
 Ru Ru 0.0034(11) 0.0019(10) 0.0056(13) -0.0004(9) 0.0005(11) 0.0008(10)
 O2 O 0.0038(8) 0.0045(8) 0.0170(17) 0.0023(6) -0.0040(10) -0.0003(11)
 O3 O 0.0097(8) 0.0116(11) 0.0025(14) -0.0011(8) -0.0028(9) -0.0020(11)
 Ca Ca 0.0064(11) 0.0098(12) 0.0086(17) 0.0006(10) -0.0025(14) -0.0010(11)
 Pr Pr 0.0064(11) 0.0098(12) 0.0086(17) 0.0006(10) -0.0025(14) -0.0010(11)

loop_
 _jana_atom_site_ADP_C_label
 _jana_atom_site_ADP_C_type_symbol
 _jana_atom_site_ADP_C_111
 _jana_atom_site_ADP_C_112
 _jana_atom_site_ADP_C_113
 _jana_atom_site_ADP_C_122
 _jana_atom_site_ADP_C_123
 _jana_atom_site_ADP_C_133
 _jana_atom_site_ADP_C_222
 _jana_atom_site_ADP_C_223
 _jana_atom_site_ADP_C_233
 _jana_atom_site_ADP_C_333
 ? ? ? ? ? ? ? ? ? ? ? ?

loop_
 _jana_atom_site_ADP_D_label
 _jana_atom_site_ADP_D_type_symbol
 _jana_atom_site_ADP_D_1111
 _jana_atom_site_ADP_D_1112
 _jana_atom_site_ADP_D_1113
 _jana_atom_site_ADP_D_1122
 _jana_atom_site_ADP_D_1123
 _jana_atom_site_ADP_D_1133
 _jana_atom_site_ADP_D_1222
 _jana_atom_site_ADP_D_1223
 _jana_atom_site_ADP_D_1233
 _jana_atom_site_ADP_D_1333
 _jana_atom_site_ADP_D_2222
 _jana_atom_site_ADP_D_2223
 _jana_atom_site_ADP_D_2233
 _jana_atom_site_ADP_D_2333
 _jana_atom_site_ADP_D_3333
 ? ? ? ? ? ? ? ? ? ? ? ? ? ? ? ? ?

loop_
 _jana_atom_site_ADP_E_label
 _jana_atom_site_ADP_E_type_symbol
 _jana_atom_site_ADP_E_11111
 _jana_atom_site_ADP_E_11112
 _jana_atom_site_ADP_E_11113
 _jana_atom_site_ADP_E_11122
 _jana_atom_site_ADP_E_11123
 _jana_atom_site_ADP_E_11133
 _jana_atom_site_ADP_E_11222
 _jana_atom_site_ADP_E_11223
 _jana_atom_site_ADP_E_11233
 _jana_atom_site_ADP_E_11333
 _jana_atom_site_ADP_E_12222
 _jana_atom_site_ADP_E_12223
 _jana_atom_site_ADP_E_12233
 _jana_atom_site_ADP_E_12333
 _jana_atom_site_ADP_E_13333
 _jana_atom_site_ADP_E_22222
 _jana_atom_site_ADP_E_22223
 _jana_atom_site_ADP_E_22233
 _jana_atom_site_ADP_E_22333
 _jana_atom_site_ADP_E_23333
 _jana_atom_site_ADP_E_33333
 ? ? ? ? ? ? ? ? ? ? ? ? ? ? ? ? ? ? ? ? ? ? ?

loop_
 _jana_atom_site_ADP_F_label
 _jana_atom_site_ADP_F_type_symbol
 _jana_atom_site_ADP_F_111111
 _jana_atom_site_ADP_F_111112
 _jana_atom_site_ADP_F_111113
 _jana_atom_site_ADP_F_111122
 _jana_atom_site_ADP_F_111123
 _jana_atom_site_ADP_F_111133
 _jana_atom_site_ADP_F_111222
 _jana_atom_site_ADP_F_111223
 _jana_atom_site_ADP_F_111233
 _jana_atom_site_ADP_F_111333
 _jana_atom_site_ADP_F_112222
 _jana_atom_site_ADP_F_112223
 _jana_atom_site_ADP_F_112233
 _jana_atom_site_ADP_F_112333
 _jana_atom_site_ADP_F_113333
 _jana_atom_site_ADP_F_122222
 _jana_atom_site_ADP_F_122223
 _jana_atom_site_ADP_F_122233
 _jana_atom_site_ADP_F_122333
 _jana_atom_site_ADP_F_123333
 _jana_atom_site_ADP_F_133333
 _jana_atom_site_ADP_F_222222
 _jana_atom_site_ADP_F_222223
 _jana_atom_site_ADP_F_222233
 _jana_atom_site_ADP_F_222333
 _jana_atom_site_ADP_F_223333
 _jana_atom_site_ADP_F_233333
 _jana_atom_site_ADP_F_333333
 ? ? ? ? ? ? ? ? ? ? ? ? ? ? ? ? ? ? ? ? ? ? ? ? ? ? ? ? ? ?


#=======================================================================

# 10. MOLECULAR GEOMETRY


loop_
 _geom_bond_atom_site_label_1
 _geom_bond_atom_site_label_2
 _geom_bond_site_symmetry_1
 _geom_bond_site_symmetry_2
 _geom_bond_distance
 _geom_bond_publ_flag
 ? ? ? ? ? ?

loop_
 _geom_angle_atom_site_label_1
 _geom_angle_atom_site_label_2
 _geom_angle_atom_site_label_3
 _geom_angle_site_symmetry_1
 _geom_angle_site_symmetry_2
 _geom_angle_site_symmetry_3
 _geom_angle
 _geom_angle_publ_flag
 ? ? ? ? ? ? ? ?

loop_
 _geom_torsion_atom_site_label_1
 _geom_torsion_atom_site_label_2
 _geom_torsion_atom_site_label_3
 _geom_torsion_atom_site_label_4
 _geom_torsion_site_symmetry_1
 _geom_torsion_site_symmetry_2
 _geom_torsion_site_symmetry_3
 _geom_torsion_site_symmetry_4
 _geom_torsion
 _geom_torsion_publ_flag
 ? ? ? ? ? ? ? ? ? ?

loop_
 _geom_hbond_atom_site_label_D
 _geom_hbond_atom_site_label_H
 _geom_hbond_atom_site_label_A
 _geom_hbond_site_symmetry_D
 _geom_hbond_site_symmetry_H
 _geom_hbond_site_symmetry_A
 _geom_hbond_distance_DH
 _geom_hbond_distance_HA
 _geom_hbond_distance_DA
 _geom_hbond_angle_DHA
 _geom_hbond_publ_flag
 ? ? ? ? ? ? ? ? ? ? ?


#=======================================================================

# 11. STRUCTURE-FACTOR LIST

loop_
 _refln_index_h
 _refln_index_k
 _refln_index_l
 _refln_F_squared_calc
 _refln_F_squared_meas
 _refln_F_squared_sigma
 _refln_observed_status
 ? ? ? ? ? ? ?

loop_
 _twin_refln_datum_id
 _twin_refln_individual_id
 _twin_refln_index_h
 _twin_refln_index_k
 _twin_refln_index_l
 _twin_refln_F_squared_calc
 _twin_refln_F_squared_meas
 _twin_refln_F_squared_sigma
 _twin_refln_include_status
         1    2  -4   0   0   7897.54   9331.94    250.49 o
         1    1   0  -4   0   7897.54   9331.94    250.49 o
         2    2  -6   0   0   5799.81   6081.67    236.03 o
         2    1   0  -6   0   5799.81   6081.67    236.03 o
         3    2  -7   1   3   3389.52   4138.43    271.19 o
         3    1   1  -7   3   3389.52   4138.43    271.19 o
         4    2  -2   0   0   4594.96   4712.44    270.47 o
         4    1   0  -2   0   4594.96   4712.44    270.47 o
         5    2  -7  -1   3   3396.75   3320.88    304.63 o
         5    1  -1  -7   3   3396.75   3320.88    304.63 o
         6    2  -4   1   2   1196.07   1112.07    113.48 o
         6    1   1  -4   2   1196.07   1112.07    113.48 o
         7    2  -5   0   2   1360.81   1459.42    157.35 o
         8    2  -6   0   2   1275.80    618.49    176.71 o
         8    1   0  -6   2   1275.80    618.49    176.71 o
         9    2  -3   0   2   1131.26   1296.22    139.59 o
        10    2  -5   1   3    922.44    882.85    134.43 o
        10    1   1  -5   3    922.44    882.85    134.43 o
        11    2  -5   0   4    883.62   1061.72    124.24 o
        12    2  -7   0   4   1277.85   1110.19    272.03 o
        13    2  -9  -1   3   3009.80   2870.05    484.06 o
        13    1  -1  -9   3   3009.80   2870.05    484.06 o
        14    2  -5   1   2    444.27    674.76    118.87 o
        14    1   1  -5   2    444.27    674.76    118.87 o
        15    2  -9   1   3   3009.79   3087.87    457.60 o
        15    1   1  -9   3   3009.79   3087.87    457.60 o
        16    2  -6   1   2    664.42    594.38    106.77 o
        16    1   1  -6   2    664.42    594.38    106.77 o
        17    2 -10   0   2   3245.04   3390.05    673.00 o
        17    1   0 -10   2   3245.04   3390.05    673.00 o
        18    2  -4   0   2    192.31    280.10     79.00 o
        18    1   0  -4   2    192.31    280.10     79.00 o
        19    2  -6   1   1    721.28    525.62    162.27 o
        19    1   1  -6   1    721.28    525.62    162.27 o
        20    2  -7   1  -1    772.23    951.71    192.44 o
        20    1   1  -7  -1    772.23    951.71    192.44 o
        21    2  -6   1   0   1037.44    902.53    193.40 o
        22    2  -7  -1   1    744.95    329.58    189.33 <
        22    1  -1  -7   1    744.95    329.58    189.33 <
        23    2  -6   0   4    536.77    487.80    179.34 <
        23    1   0  -6   4    536.77    487.80    179.34 <
        24    2  -6   1   4    540.34    782.49    166.41 o
        24    1   1  -6   4    540.34    782.49    166.41 o
        25    2  -6  -1   1    715.07    827.59    150.47 o
        25    1  -1  -6   1    715.07    827.59    150.47 o
        26    2  -6   1   3    405.40    457.91    171.28 <
        26    1   1  -6   3    405.40    457.91    171.28 <
        27    1   0  -6   5    349.10    400.95    126.43 o
        28    2  -8   2   4   1705.73   1696.84    374.72 o
        28    1   2  -8   4   1705.73   1696.84    374.72 o
        29    2  -6  -1   2    664.83    782.09    157.17 o
        29    1  -1  -6   2    664.83    782.09    157.17 o
        30    2  -7   1   5   1105.58   1110.09    253.74 o
        30    1   1  -7   5   1105.58   1110.09    253.74 o
        31    2  -7   0   2    747.72    759.08    286.45 <
        32    2  -7  -1   2    474.00    460.06    200.18 <
        32    1  -1  -7   2    474.00    460.06    200.18 <
        33    2 -10   0   8   2200.82   2349.60    645.34 o
        33    1   0 -10   8   2200.82   2349.60    645.34 o
        34    2 -10   0   4   2448.72   1737.76    605.37 <
        34    1   0 -10   4   2448.72   1737.76    605.37 <
        35    2 -10   0   6   2024.48    793.27    644.53 <
        35    1   0 -10   6   2024.48    793.27    644.53 <
        36    2 -10   0   0   3183.86   3635.30    670.31 o
        36    1   0 -10   0   3183.86   3635.30    670.31 o
        37    1   0  -4   3    153.69    136.53     92.25 <
        38    2  -9   2   4    869.47    551.29    438.93 <
        38    1   2  -9   4    869.47    551.29    438.93 <
        39    2  -5   1   1    141.83     97.90     90.91 <
        39    1   1  -5   1    141.83     97.90     90.91 <
        40    2  -9   0   8   1646.65   1097.00    450.24 <
        41    2  -8   1   3     74.71    542.01    339.20 <
        41    1   1  -8   3     74.71    542.01    339.20 <
        42    1   0  -4   1     68.80    110.72     64.29 <
        43    2 -11  -1   3   1628.43   1689.83    850.25 <
        43    1  -1 -11   3   1628.43   1689.83    850.25 <
        44    2  -9  -1   5    488.16    674.00    386.15 <
        44    1  -1  -9   5    488.16    674.00    386.15 <
        45    2 -30  -2  -1      0.06  28362.40  27467.60 <
        45    1  -2 -30  -1      0.06  28362.40  27467.60 <
        46    2 -14  -2   5     22.28   2307.59   2129.27 <
        46    1  -2 -14   5     22.28   2307.59   2129.27 <
        47    2 -13   1  -1    739.48   3087.97   2077.30 <
        47    1   1 -13  -1    739.48   3087.97   2077.30 <
        48    2  -4   2   0   4801.52   4994.73    180.86 o
        48    1   2  -4   0   4801.52   4994.73    180.86 o
        49    2  -5   3   3   4823.21   5283.73    283.32 o
        49    1   3  -5   3   4823.21   5283.73    283.32 o
        50    2  -5   3  -3   4812.27   4121.26    345.24 o
        50    1   3  -5  -3   4812.27   4121.26    345.24 o
        51    2  -5   3   1   2970.77   2968.91    185.56 o
        51    1   3  -5   1   2970.77   2968.91    185.56 o
        52    2  -3   1  -1   1422.78   1314.55     94.71 o
        52    1   1  -3  -1   1422.78   1314.55     94.71 o
        53    2  -3   1   1   1416.81   1318.80     92.82 o
        53    1   1  -3   1   1416.81   1318.80     92.82 o
        54    2  -5   3  -1   2974.51   3518.93    245.26 o
        54    1   3  -5  -1   2974.51   3518.93    245.26 o
        55    2  -4   1  -1    913.94    950.22     89.31 o
        55    1   1  -4  -1    913.94    950.22     89.31 o
        56    2  -2   1   0    626.72    828.57     73.11 o
        57    2  -2   1  -1    434.83    509.26     58.20 o
        57    1   1  -2  -1    434.83    509.26     58.20 o
        58    2  -5   2  -2   1185.49    903.13    196.33 o
        58    1   2  -5  -2   1185.49    903.13    196.33 o
        59    2  -6   2   0   1460.24   1699.58    222.60 o
        59    1   2  -6   0   1460.24   1699.58    222.60 o
        60    2  -5   2   2   1185.67   1129.81    161.92 o
        60    1   2  -5   2   1185.67   1129.81    161.92 o
        61    2  -4   3   0    831.69    575.87    113.06 o
        62    2  -2   1   1    430.64    576.14     66.91 o
        62    1   1  -2   1    430.64    576.14     66.91 o
        63    2  -4   3   1    632.45    661.90    165.48 o
        63    1   3  -4   1    632.45    661.90    165.48 o
        64    2  -7   2  -2   1209.94    936.85    304.03 o
        64    1   2  -7  -2   1209.94    936.85    304.03 o
        65    2  -3   2   1    195.20    228.69     73.88 o
        65    1   2  -3   1    195.20    228.69     73.88 o
        66    2  -4   3   2    487.55    343.52    105.16 o
        66    1   3  -4   2    487.55    343.52    105.16 o
        67    2  -7   5   3   3798.60   4287.08   1069.12 o
        67    1   5  -7   3   3798.60   4287.08   1069.12 o
        68    2  -5   4   2    824.34    488.30    407.50 <
        68    1   4  -5   2    824.34    488.30    407.50 <
        69    2  -8   2  -2   2468.54   2763.75    471.25 o
        69    1   2  -8  -2   2468.54   2763.75    471.25 o
        70    2  -5   3   2    606.63    480.87    210.60 <
        70    1   3  -5   2    606.63    480.87    210.60 <
        71    2  -6   3   2    576.06    684.55    266.80 <
        71    1   3  -6   2    576.06    684.55    266.80 <
        72    2  -7   3   3   1003.29   1166.49    348.89 o
        72    1   3  -7   3   1003.29   1166.49    348.89 o
        73    2  -6   3   1    357.38    567.49    273.23 <
        73    1   3  -6   1    357.38    567.49    273.23 <
        74    2  -3   2  -1    195.19    203.67     49.16 o
        74    1   2  -3  -1    195.19    203.67     49.16 o
        75    2  -6   4   0   1867.21   1582.36    488.77 o
        75    1   4  -6   0   1867.21   1582.36    488.77 o
        76    2  -9   3   3   2172.29   1777.67    664.42 <
        76    1   3  -9   3   2172.29   1777.67    664.42 <
        77    2  -6   3  -1    357.41    602.30    283.64 <
        77    1   3  -6  -1    357.41    602.30    283.64 <
        78    2  -5   2  -1    121.55    132.91    115.42 <
        78    1   2  -5  -1    121.55    132.91    115.42 <
        79    2  -7   3  -2    475.29    472.00    437.04 <
        79    1   3  -7  -2    475.29    472.00    437.04 <
        80    2  -9   3  -3   2172.23   2679.01    969.38 <
        80    1   3  -9  -3   2172.23   2679.01    969.38 <
        81    2  -7   4  -1    689.40   1089.79    578.18 <
        81    1   4  -7  -1    689.40   1089.79    578.18 <
        82    2  -7   4   4    919.16    574.82    497.71 <
        82    1   4  -7   4    919.16    574.82    497.71 <
        83    1   4  -9   0    923.13   1695.89   1340.53 <
        84    2  -7   3  -1    166.70    741.78    517.84 <
        84    1   3  -7  -1    166.70    741.78    517.84 <
        85    2  -5   3  -2    607.00    599.38    245.36 <
        85    1   3  -5  -2    607.00    599.38    245.36 <
        86    2  -7   5   1   1749.08   1689.20    883.15 <
        86    1   5  -7   1   1749.08   1689.20    883.15 <
        87    1   2  -7   0    324.12    331.02    200.72 <
        88    2  -6   3  -2    576.04    494.45    255.99 <
        88    1   3  -6  -2    576.04    494.45    255.99 <
        89    2  -6   4   2    455.23    542.97    388.83 <
        89    1   4  -6   2    455.23    542.97    388.83 <
        90    2  -6   3  -4    522.65    809.50    290.86 <
        90    1   3  -6  -4    522.65    809.50    290.86 <
        91    2  -5   2   1    121.50    220.37    118.93 <
        91    1   2  -5   1    121.50    220.37    118.93 <
        92    2  -4   2  -1     65.43    101.52    101.52 <
        92    1   2  -4  -1     65.43    101.52    101.52 <
        93    2  -9   4  -5    508.43   1885.87   1410.03 <
        93    1   4  -9  -5    508.43   1885.87   1410.03 <
        94    2  -2   2   0  15421.80  13954.00    152.71 o
        94    1   2  -2   0  15421.80  13954.00    152.71 o
        95    2  -1   1  -1    553.80    672.24     29.55 o
        95    1   1  -1  -1    553.80    672.24     29.55 o
        96    2  -2   2  -2    701.89    779.47     67.01 o
        96    1   2  -2  -2    701.89    779.47     67.01 o
        97    2  -1   2   1    561.61    204.29     38.74 o
        97    1   2  -1   1    561.61    204.29     38.74 o
        98    2  -4   4   0   4310.81   3252.51    393.28 o
        98    1   4  -4   0   4310.81   3252.51    393.28 o
        99    2  -1   2   2    496.63    551.75     42.17 o
        99    1   2  -1   2    496.63    551.75     42.17 o
       100    2  -3   2  -4   1033.62   1254.10    113.04 o
       100    1   2  -3  -4   1033.62   1254.10    113.04 o
       101    2  -2   3   2    495.52    644.36    112.06 o
       101    1   3  -2   2    495.52    644.36    112.06 o
       102    2  -3   2  -5    370.80    160.94    108.46 <
       102    1   2  -3  -5    370.80    160.94    108.46 <
       103    1   2  -1   0    311.41    256.99     59.85 o
       104    2  -3   3   2    351.79    301.57     91.17 o
       104    1   3  -3   2    351.79    301.57     91.17 o
       105    2  -2   2   1     87.83     56.07     28.04 <
       105    1   2  -2   1     87.83     56.07     28.04 <
       106    2  -3   5   3   3764.29   3972.00   1027.18 o
       106    1   5  -3   3   3764.29   3972.00   1027.18 o
       107    2  -4   4  -6   3448.98   4275.39   1332.77 o
       107    1   4  -4  -6   3448.98   4275.39   1332.77 o
       108    2  -2   3  -2    496.11    989.98    335.82 <
       108    1   3  -2  -2    496.11    989.98    335.82 <
       109    2  -4   3  -7   1658.50   2294.60    771.88 <
       109    1   3  -4  -7   1658.50   2294.60    771.88 <
       110    2  -3   5   5   4078.18   2462.60   1236.57 <
       110    1   5  -3   5   4078.18   2462.60   1236.57 <
       111    2  -3   4   2    703.27    304.90    252.33 <
       111    1   4  -3   2    703.27    304.90    252.33 <
       112    2  -2   4   0   5134.03   4170.58   1082.17 o
       112    1   4  -2   0   5134.03   4170.58   1082.17 o
       113    2  -5   3  -7   1229.87    861.04    479.52 <
       113    1   3  -5  -7   1229.87    861.04    479.52 <
       114    2  -3   3  -4    576.70    301.10    280.09 <
       114    1   3  -3  -4    576.70    301.10    280.09 <
       115    2  -4   3  -4    262.42    370.72    293.78 <
       115    1   3  -4  -4    262.42    370.72    293.78 <
       116    2  -3   4   3    405.58    469.17    325.61 <
       116    1   4  -3   3    405.58    469.17    325.61 <
       117    2  -2   3   1    188.35    146.96    115.47 <
       117    1   3  -2   1    188.35    146.96    115.47 <
       118    2  -2   2  -1     87.83     56.02     38.52 <
       118    1   2  -2  -1     87.83     56.02     38.52 <
       119    2  -2   4   5    734.23   1400.42    822.75 <
       119    1   4  -2   5    734.23   1400.42    822.75 <
       120    2  -4   4   2    263.33    297.42    202.94 <
       120    1   4  -4   2    263.33    297.42    202.94 <
       121    2  -4   4  -2    263.33    563.13    542.14 <
       121    1   4  -4  -2    263.33    563.13    542.14 <
       122    2  -3   3  -1     67.16     87.43     73.44 <
       122    1   3  -3  -1     67.16     87.43     73.44 <
       123    2  -5   5  -2    531.65   1196.29    905.96 <
       123    1   5  -5  -2    531.65   1196.29    905.96 <
       124    2  -4   2 -12   2772.72   4234.83   2407.90 <
       124    1   2  -4 -12   2772.72   4234.83   2407.90 <
       125    2   0  -2   4   2878.19   3237.83     81.22 o
       125    1  -2   0   4   2878.19   3237.83     81.22 o
       126    2   0  -2   2   1403.96   1740.00     54.72 o
       126    1  -2   0   2   1403.96   1740.00     54.72 o
       127    2   0  -2   6   4847.06   5124.76    260.27 o
       127    1  -2   0   6   4847.06   5124.76    260.27 o
       128    2   0  -4   6   7222.57   7284.30    555.64 o
       128    1  -4   0   6   7222.57   7284.30    555.64 o
       129    2   0  -4   0   9063.80   7691.93    636.20 o
       129    1  -4   0   0   9063.80   7691.93    636.20 o
       130    2  -1  -4   1   1310.27   1592.61    120.87 o
       130    1  -4  -1   1   1310.27   1592.61    120.87 o
       131    1  -3   0   2    562.11    834.14     99.39 o
       132    1  -3   0   8    891.47   1253.19    402.43 o
       133    2   0  -6   6   5273.54   4331.71   1689.05 <
       133    1  -6   0   6   5273.54   4331.71   1689.05 <
       134    2   0  -2   5    336.70    538.58     73.92 o
       135    2  -1  -5   2    921.64    777.21    239.14 o
       135    1  -5  -1   2    921.64    777.21    239.14 o
       136    2  -1  -5   3    468.84    251.71    192.28 <
       136    1  -5  -1   3    468.84    251.71    192.28 <
       137    2  -1  -5  11   1750.45   2031.16    705.12 <
       137    1  -5  -1  11   1750.45   2031.16    705.12 <
       138    1  -3   0   4    141.48     94.71     87.69 <
       139    2  -1  -6   1    929.15   1685.28    777.82 <
       139    1  -6  -1   1    929.15   1685.28    777.82 <
       140    2  -1  -5   1    278.92    385.18    175.08 <
       140    1  -5  -1   1    278.92    385.18    175.08 <
       141    2  -2  -8   2   2105.81   2634.36   1194.57 <
       141    1  -8  -2   2   2105.81   2634.36   1194.57 <
       142    2  -1  -9   3   1492.20   4579.10   4254.02 <
       142    1  -9  -1   3   1492.20   4579.10   4254.02 <
       143    2  -1  -7   3   1741.70   2234.02   1213.15 <
       143    1  -7  -1   3   1741.70   2234.02   1213.15 <
       144    2  -1  -6  -1    929.11    847.57    630.42 <
       144    1  -6  -1  -1    929.11    847.57    630.42 <
       145    2  -1  -7   1   1480.73   1804.77   1296.63 <
       145    1  -7  -1   1   1480.73   1804.77   1296.63 <
       146    2  -1  -7  -1   1480.72   2924.98   1825.05 <
       146    1  -7  -1  -1   1480.72   2924.98   1825.05 <
       147    1  -1   0   4    293.57     21.49     14.33 <
       148    2  -1  -3   5   3054.83   3437.76    137.96 o
       148    1  -3  -1   5   3054.83   3437.76    137.96 o
       149    2  -2  -4   6   4538.38   5121.10    234.81 o
       149    1  -4  -2   6   4538.38   5121.10    234.81 o
       150    2  -1  -3   1   1726.32   1945.51     81.68 o
       150    1  -3  -1   1   1726.32   1945.51     81.68 o
       151    2  -3  -5   3   3711.38   3444.96    230.38 o
       151    1  -5  -3   3   3711.38   3444.96    230.38 o
       152    2  -1  -3   3   1091.57   1292.72     85.71 o
       152    1  -3  -1   3   1091.57   1292.72     85.71 o
       153    2  -3  -5   5   4088.25   3873.96    321.01 o
       153    1  -5  -3   5   4088.25   3873.96    321.01 o
       154    2  -1  -3   2    628.88    628.05     61.01 o
       154    1  -3  -1   2    628.88    628.05     61.01 o
       155    2  -1  -2   3    451.13    468.46     78.70 o
       155    1  -2  -1   3    451.13    468.46     78.70 o
       156    2  -1  -2   1    566.66    459.00     54.00 o
       156    1  -2  -1   1    566.66    459.00     54.00 o
       157    2  -2  -3   4    651.30    566.30     99.10 o
       157    1  -3  -2   4    651.30    566.30     99.10 o
       158    2  -3  -4   7    870.99   1313.29    238.14 o
       158    1  -4  -3   7    870.99   1313.29    238.14 o
       159    2  -2  -3   5    571.02    695.19    125.42 o
       159    1  -3  -2   5    571.02    695.19    125.42 o
       160    2  -1  -2   2    490.36    532.34     70.24 o
       160    1  -2  -1   2    490.36    532.34     70.24 o
       161    2  -3  -5   7   1750.16   1580.71    299.05 o
       161    1  -5  -3   7   1750.16   1580.71    299.05 o
       162    2  -2  -4   5    734.98    887.84    159.81 o
       162    1  -4  -2   5    734.98    887.84    159.81 o
       163    2  -2  -3   2    488.58    489.81     88.73 o
       163    1  -3  -2   2    488.58    489.81     88.73 o
       164    2  -2  -5   2    617.59    521.15    153.90 o
       164    1  -5  -2   2    617.59    521.15    153.90 o
       165    2  -4  -6   6   1702.98    674.92    455.83 <
       165    1  -6  -4   6   1702.98    674.92    455.83 <
       166    2  -3  -4   8    781.79    941.60    230.09 o
       166    1  -4  -3   8    781.79    941.60    230.09 o
       167    2  -1  -3   4    211.13    338.03     77.46 o
       167    1  -3  -1   4    211.13    338.03     77.46 o
       168    2  -3  -5   9   1314.25   1753.52    288.15 o
       168    1  -5  -3   9   1314.25   1753.52    288.15 o
       169    2  -3  -5   8    733.94    969.37    344.20 <
       169    1  -5  -3   8    733.94    969.37    344.20 <
       170    2  -3  -4   4    381.60    310.61    155.30 <
       170    1  -4  -3   4    381.60    310.61    155.30 <
       171    2  -1  -2   4    171.52    241.30     66.45 o
       171    1  -2  -1   4    171.52    241.30     66.45 o
       172    2  -3  -4   3    405.86    470.34    141.46 o
       172    1  -4  -3   3    405.86    470.34    141.46 o
       173    2  -2  -5   4    508.80    818.64    227.40 o
       173    1  -5  -2   4    508.80    818.64    227.40 o
       174    2  -4  -5   5   1129.87    927.44    245.19 o
       174    1  -5  -4   5   1129.87    927.44    245.19 o
       175    2  -2  -4   8    350.15    420.40    185.68 <
       175    1  -4  -2   8    350.15    420.40    185.68 <
       176    2  -2  -6   9   1189.13   1468.54    523.47 <
       176    1  -6  -2   9   1189.13   1468.54    523.47 <
       177    2  -2  -4   7    314.11    397.12    151.12 <
       177    1  -4  -2   7    314.11    397.12    151.12 <
       178    2  -3  -6   5    710.61    844.57    315.40 <
       178    1  -6  -3   5    710.61    844.57    315.40 <
       179    2  -5  -7   5   2118.05   2018.32    705.71 <
       179    1  -7  -5   5   2118.05   2018.32    705.71 <
       180    2  -3  -7   8   1347.52   1641.36    903.27 <
       180    1  -7  -3   8   1347.52   1641.36    903.27 <
       181    2  -4  -7   4   1087.49   1032.74    632.29 <
       181    1  -7  -4   4   1087.49   1032.74    632.29 <
       182    2  -2  -4   4    190.23    189.51    143.89 <
       182    1  -4  -2   4    190.23    189.51    143.89 <
       183    2  -4  -5   9    559.39    565.58    291.57 <
       183    1  -5  -4   9    559.39    565.58    291.57 <
       184    2  -4  -5   4    348.70    290.24    178.34 <
       184    1  -5  -4   4    348.70    290.24    178.34 <
       185    2  -3  -5   4    387.97    478.31    207.50 <
       185    1  -5  -3   4    387.97    478.31    207.50 <
       186    2  -5  -7   6    536.65    897.40    599.43 <
       186    1  -7  -5   6    536.65    897.40    599.43 <
       187    2  -4  -7   5    333.31    828.54    713.17 <
       187    1  -7  -4   5    333.31    828.54    713.17 <
       188    2  -5  -7   7   1170.96    720.61    639.76 <
       188    1  -7  -5   7   1170.96    720.61    639.76 <
       189    2  -3  -4   6    258.46    286.65    136.33 <
       189    1  -4  -3   6    258.46    286.65    136.33 <
       190    2  -1  -3   6    120.30    115.45     66.47 <
       190    1  -3  -1   6    120.30    115.45     66.47 <
       191    2  -2  -5   8    534.90    335.61    283.17 <
       191    1  -5  -2   8    534.90    335.61    283.17 <
       192    2  -3  -4   5     91.41    206.68    161.14 <
       192    1  -4  -3   5     91.41    206.68    161.14 <
       193    2  -4  -6   4    184.36    493.33    244.91 <
       193    1  -6  -4   4    184.36    493.33    244.91 <
       194    2  -4  -7  13    794.29   1689.21   1471.93 <
       194    1  -7  -4  13    794.29   1689.21   1471.93 <
       195    2  -5  -3   3   4904.59   4993.48    237.37 o
       195    1  -3  -5   3   4904.59   4993.48    237.37 o
       196    2  -5  -3   5   3655.91   4293.28    246.69 o
       196    1  -3  -5   5   3655.91   4293.28    246.69 o
       197    2  -4  -4   6   3448.98   3941.56    246.58 o
       197    1  -4  -4   6   3448.98   3941.56    246.58 o
       198    2  -4  -3   7   1660.69   1790.58    191.58 o
       198    1  -3  -4   7   1660.69   1790.58    191.58 o
       199    2  -3  -2   4   1042.82   1331.75    122.50 o
       199    1  -2  -3   4   1042.82   1331.75    122.50 o
       200    2  -2  -2   2    701.89    654.28     73.13 o
       200    1  -2  -2   2    701.89    654.28     73.13 o
       201    2  -3  -2   2    697.28    861.23    114.57 o
       201    1  -2  -3   2    697.28    861.23    114.57 o
       202    2  -3  -3   4    576.70    521.94    100.10 o
       202    1  -3  -3   4    576.70    521.94    100.10 o
       203    2  -5  -3   7   1206.31    576.12    181.37 o
       203    1  -3  -5   7   1206.31    576.12    181.37 o
       204    2  -6  -4   6   1511.98   1675.92    278.72 o
       204    1  -4  -6   6   1511.98   1675.92    278.72 o
       205    2  -6  -3   5    979.31   1242.86    324.71 o
       205    1  -3  -6   5    979.31   1242.86    324.71 o
       206    2  -3  -3   2    351.79    515.16     92.37 o
       206    1  -3  -3   2    351.79    515.16     92.37 o
       207    2  -4  -2   5    443.85    508.10    145.68 o
       207    1  -2  -4   5    443.85    508.10    145.68 o
       208    2  -5  -4   4    669.32   1025.40    181.58 o
       208    1  -4  -5   4    669.32   1025.40    181.58 o
       209    2  -4  -3   2    481.54    541.28    106.13 o
       209    1  -3  -4   2    481.54    541.28    106.13 o
       210    2  -3  -2   5    361.82    329.07     81.38 o
       210    1  -2  -3   5    361.82    329.07     81.38 o
       211    2  -2  -1   2    601.33    956.54    117.56 o
       211    1  -1  -2   2    601.33    956.54    117.56 o
       212    2  -7  -5   9   1828.57   2003.32    657.12 o
       212    1  -5  -7   9   1828.57   2003.32    657.12 o
       213    2  -5  -3   8    829.83    920.81    191.98 o
       213    1  -3  -5   8    829.83    920.81    191.98 o
       214    2  -6  -5   7   1329.94   1787.56    536.62 o
       214    1  -5  -6   7   1329.94   1787.56    536.62 o
       215    2  -4  -3   6    522.73    478.84    160.80 <
       215    1  -3  -4   6    522.73    478.84    160.80 <
       216    2  -2  -1   1    400.86    539.74     79.79 o
       216    1  -1  -2   1    400.86    539.74     79.79 o
       217    2  -6  -4   8    774.88    912.74    297.17 o
       217    1  -4  -6   8    774.88    912.74    297.17 o
       218    2  -5  -4   5    544.73    293.63    171.28 <
       218    1  -4  -5   5    544.73    293.63    171.28 <
       219    2  -5  -4   8    785.27    719.34    297.66 <
       219    1  -4  -5   8    785.27    719.34    297.66 <
       220    2  -7  -3   8    641.31    811.00    356.56 <
       220    1  -3  -7   8    641.31    811.00    356.56 <
       221    2  -7  -5   7    763.62    743.32    575.02 <
       221    1  -5  -7   7    763.62    743.32    575.02 <
       222    2  -5  -4   9    372.21    865.06    301.20 <
       222    1  -4  -5   9    372.21    865.06    301.20 <
       223    2  -7  -5   5   1823.78   1383.73    372.54 o
       223    1  -5  -7   5   1823.78   1383.73    372.54 o
       224    2  -6  -6   6   1305.91    514.18    471.92 <
       224    1  -6  -6   6   1305.91    514.18    471.92 <
       225    2  -4  -3   3    249.38    136.95     87.79 <
       225    1  -3  -4   3    249.38    136.95     87.79 <
       226    2  -7  -4   4    916.11    971.45    304.91 o
       226    1  -4  -7   4    916.11    971.45    304.91 o
       227    2  -6  -6   4    983.55    555.54    404.35 <
       227    1  -6  -6   4    983.55    555.54    404.35 <
       228    2  -6  -3   4    524.07    745.57    176.49 o
       228    1  -3  -6   4    524.07    745.57    176.49 o
       229    2  -3  -3   5    159.93    249.55    105.44 <
       229    1  -3  -3   5    159.93    249.55    105.44 <
       230    2  -7  -4   7    556.73    319.76    288.14 <
       230    1  -4  -7   7    556.73    319.76    288.14 <
       231    2  -7  -3   9   1059.27    900.33    304.89 <
       231    1  -3  -7   9   1059.27    900.33    304.89 <
       232    2  -6  -6   8   1089.02    931.44    541.29 <
       232    1  -6  -6   8   1089.02    931.44    541.29 <
       233    2  -2  -2   3    132.61    134.99     60.39 <
       233    1  -2  -2   3    132.61    134.99     60.39 <
       234    2  -7  -4   8    626.24    608.22    307.65 <
       234    1  -4  -7   8    626.24    608.22    307.65 <
       235    2  -5  -4   3    140.04    297.86    164.70 <
       235    1  -4  -5   3    140.04    297.86    164.70 <
       236    2  -7  -4   5    640.03    456.09    274.37 <
       236    1  -4  -7   5    640.03    456.09    274.37 <
       237    2  -8  -4   6    412.28    732.54    375.03 <
       237    1  -4  -8   6    412.28    732.54    375.03 <
       238    2  -7  -5  11   1040.48   1665.40    537.57 o
       238    1  -5  -7  11   1040.48   1665.40    537.57 o
       239    2  -7  -6   6    447.90    965.48    559.70 <
       239    1  -6  -7   6    447.90    965.48    559.70 <
       240    2  -7  -4   3    584.11    528.88    248.47 <
       240    1  -4  -7   3    584.11    528.88    248.47 <
       241    2  -6  -4   4    216.99    414.46    203.71 <
       241    1  -4  -6   4    216.99    414.46    203.71 <
       242    2  -5  -3   4    188.93    300.65    185.28 <
       242    1  -3  -5   4    188.93    300.65    185.28 <
       243    2  -8  -4  11   1180.93   1081.48    528.33 <
       243    1  -4  -8  11   1180.93   1081.48    528.33 <
       244    2  -9  -5   9   1576.29   1181.34    765.03 <
       244    1  -5  -9   9   1576.29   1181.34    765.03 <
       245    2  -5  -2   6     85.06     80.83     80.83 <
       245    1  -2  -5   6     85.06     80.83     80.83 <
       246    2  -8  -7   8    301.98   1828.15    915.82 <
       246    1  -7  -8   8    301.98   1828.15    915.82 <
       247    2  -6  -4   3     95.78    430.99    231.26 <
       247    1  -4  -6   3     95.78    430.99    231.26 <
       248    2  -8  -4  10    340.09   1780.27    739.44 <
       248    1  -4  -8  10    340.09   1780.27    739.44 <
       249    2  -4  -2   2      8.91    105.01     70.01 <
       249    1  -2  -4   2      8.91    105.01     70.01 <
       250    2  -6  -5   3     70.52    199.44    181.95 <
       250    1  -5  -6   3     70.52    199.44    181.95 <
       251    2  -5  -5   5      9.32    192.27    185.28 <
       251    1  -5  -5   5      9.32    192.27    185.28 <
       252    2 -22 -22  34      2.19 118616.00  67529.40 <
       252    1 -22 -22  34      2.19 118616.00  67529.40 <
       253    2  -4   0  -6   6250.44   6438.93    149.05 o
       253    1   0  -4  -6   6250.44   6438.93    149.05 o
       254    2  -3   1  -3   1522.62   1502.63     70.67 o
       254    1   1  -3  -3   1522.62   1502.63     70.67 o
       255    2  -6   0  -6   4446.86   3775.59    248.35 o
       255    1   0  -6  -6   4446.86   3775.59    248.35 o
       256    2  -2   0  -2   1324.00   1388.99     83.52 o
       256    1   0  -2  -2   1324.00   1388.99     83.52 o
       257    2  -4   1  -4   1079.34    951.30     93.33 o
       257    1   1  -4  -4   1079.34    951.30     93.33 o
       258    2  -4   1  -5   1074.51    979.96     99.06 o
       258    1   1  -4  -5   1074.51    979.96     99.06 o
       259    2  -5   0  -4    883.62    908.65    110.90 o
       260    2  -4   1  -3    428.06    608.80     87.47 o
       260    1   1  -4  -3    428.06    608.80     87.47 o
       261    2  -5   1  -3    922.29    858.00    117.97 o
       261    1   1  -5  -3    922.29    858.00    117.97 o
       262    2  -3   0  -4    284.73    348.12     53.28 o
       263    2  -6   2  -6   1325.26   1455.49    277.07 o
       263    1   2  -6  -6   1325.26   1455.49    277.07 o
       264    2  -5   0  -8   1454.76   1131.11    261.57 o
       265    2  -5   1  -4    516.63    671.47    116.01 o
       265    1   1  -5  -4    516.63    671.47    116.01 o
       266    2  -6   0  -8   1746.48   1656.67    240.20 o
       266    1   0  -6  -8   1746.48   1656.67    240.20 o
       267    2  -5   1  -5    537.93    431.50    112.26 o
       267    1   1  -5  -5    537.93    431.50    112.26 o
       268    2  -7   1  -5   1111.30    958.05    270.22 o
       268    1   1  -7  -5   1111.30    958.05    270.22 o
       269    2  -7   1  -9   1953.64   1874.22    577.77 o
       269    1   1  -7  -9   1953.64   1874.22    577.77 o
       270    2  -5   1  -6    536.63    484.89    175.68 <
       270    1   1  -5  -6    536.63    484.89    175.68 <
       271    2  -6   1  -3    409.42    391.50    143.32 <
       271    1   1  -6  -3    409.42    391.50    143.32 <
       272    1   0  -4  -3    153.69    277.21     67.53 o
       273    2  -6   1  -4    540.06    239.32    161.89 <
       273    1   1  -6  -4    540.06    239.32    161.89 <
       274    2  -7  -1  -9   1953.66   1857.84    565.12 o
       274    1  -1  -7  -9   1953.66   1857.84    565.12 o
       275    2  -6   1  -7   1019.71    963.72    249.72 o
       275    1   1  -6  -7   1019.71    963.72    249.72 o
       276    2  -8   2  -8   2095.19   1346.54    794.57 <
       276    1   2  -8  -8   2095.19   1346.54    794.57 <
       277    2  -7   2  -8   1698.51   1733.64    601.32 <
       277    1   2  -7  -8   1698.51   1733.64    601.32 <
       278    2  -7  -1  -7    629.70    769.11    255.20 o
       278    1  -1  -7  -7    629.70    769.11    255.20 o
       279    2  -8   2  -6   2484.93   1642.19    527.47 o
       279    1   2  -8  -6   2484.93   1642.19    527.47 o
       280    2  -6  -1  -6    585.38    443.58    179.55 <
       280    1  -1  -6  -6    585.38    443.58    179.55 <
       281    2  -6   1  -6    585.32    657.01    210.80 o
       281    1   1  -6  -6    585.32    657.01    210.80 o
       282    2  -7   1  -4    406.01    335.78    178.38 <
       282    1   1  -7  -4    406.01    335.78    178.38 <
       283    2  -5   0  -6     38.33    195.86    153.89 <
       284    1   0  -6  -7    257.62    312.57    235.31 <
       285    2  -7   0  -6    431.69    571.98    221.07 <
       286    2 -10   0  -8   2197.77   1803.93   1279.98 <
       286    1   0 -10  -8   2197.77   1803.93   1279.98 <
       287    2  -7   1  -7    631.16   1076.72    391.53 <
       287    1   1  -7  -7    631.16   1076.72    391.53 <
       288    2  -7   1  -6    257.98    619.23    269.38 <
       288    1   1  -7  -6    257.98    619.23    269.38 <
       289    2  -9   1  -5    493.06    633.15    423.27 <
       289    1   1  -9  -5    493.06    633.15    423.27 <
       290    2  -4   0  -4      9.85    104.89     52.44 <
       290    1   0  -4  -4      9.85    104.89     52.44 <
       291    2  -5   1  -7    208.76    297.28    153.89 <
       291    1   1  -5  -7    208.76    297.28    153.89 <
       292    2  -6   2  -5    223.52    259.15    171.60 <
       292    1   2  -6  -5    223.52    259.15    171.60 <
       293    2  -2  -2  -6  11593.00  11879.90    198.70 o
       293    1  -2  -2  -6  11593.00  11879.90    198.70 o
       294    2  -2   0  -6   4696.46   4815.13    126.81 o
       294    1   0  -2  -6   4696.46   4815.13    126.81 o
       295    2  -1  -1  -5   1885.15   1938.84    124.06 o
       295    1  -1  -1  -5   1885.15   1938.84    124.06 o
       296    2  -1  -3  -5   3047.02   2812.37    251.17 o
       296    1  -3  -1  -5   3047.02   2812.37    251.17 o
       297    2  -2  -1  -6    455.81    502.58     70.29 o
       297    1  -1  -2  -6    455.81    502.58     70.29 o
       298    2  -3  -1  -8    970.93   1050.15    158.05 o
       298    1  -1  -3  -8    970.93   1050.15    158.05 o
       299    2  -1  -1  -3    175.60    176.76     24.75 o
       299    1  -1  -1  -3    175.60    176.76     24.75 o
       300    2  -2  -1  -5    241.43    333.11     56.10 o
       300    1  -1  -2  -5    241.43    333.11     56.10 o
       301    2  -1  -1  -4    168.22    199.97     35.08 o
       301    1  -1  -1  -4    168.22    199.97     35.08 o
       302    2  -3  -1  -7    576.42    553.84    126.19 o
       302    1  -1  -3  -7    576.42    553.84    126.19 o
       303    2  -3  -4  -7    888.03    674.97    251.80 <
       303    1  -4  -3  -7    888.03    674.97    251.80 <
       304    2  -1  -2  -5    331.08    168.23     73.60 <
       304    1  -2  -1  -5    331.08    168.23     73.60 <
       305    2  -1  -2  -4    176.95    108.37     38.45 <
       305    1  -2  -1  -4    176.95    108.37     38.45 <
       306    2  -2  -1  -7    502.05    487.38    122.72 o
       306    1  -1  -2  -7    502.05    487.38    122.72 o
       307    2  -5  -1 -11   1753.18   1171.71    522.71 <
       307    1  -1  -5 -11   1753.18   1171.71    522.71 <
       308    2  -2  -2  -8   1253.02    638.33    287.60 <
       308    1  -2  -2  -8   1253.02    638.33    287.60 <
       309    2  -3  -1 -11   3622.57   2404.58   1014.49 <
       309    1  -1  -3 -11   3622.57   2404.58   1014.49 <
       310    2  -3  -4  -8    781.44    890.37    410.13 <
       310    1  -4  -3  -8    781.44    890.37    410.13 <
       311    2  -3  -3 -11   1649.50   2234.41   1145.22 <
       311    1  -3  -3 -11   1649.50   2234.41   1145.22 <
       312    1   0  -2  -7    119.46    171.53    140.02 <
       313    2  -4   0 -12   3053.74   2473.32   1460.87 <
       313    1   0  -4 -12   3053.74   2473.32   1460.87 <
       314    2  -4  -2 -12   2771.88   1262.19    866.00 <
       314    1  -2  -4 -12   2771.88   1262.19    866.00 <
       315    2  -2  -4   0   5153.77   4825.25    145.18 o
       315    1  -4  -2   0   5153.77   4825.25    145.18 o
       316    2  -3  -5   1   3597.94   4292.75    237.27 o
       316    1  -5  -3   1   3597.94   4292.75    237.27 o
       317    2  -3  -5  -1   3595.60   3617.30    173.98 o
       317    1  -5  -3  -1   3595.60   3617.30    173.98 o
       318    2  -3  -5  -3   3734.96   3292.99    280.93 o
       318    1  -5  -3  -3   3734.96   3292.99    280.93 o
       319    2  -4  -6   0   2041.70   1816.60    382.44 o
       319    1  -6  -4   0   2041.70   1816.60    382.44 o
       320    2  -2  -3  -2    491.70    384.49     70.55 o
       320    1  -3  -2  -2    491.70    384.49     70.55 o
       321    1  -2  -1   0    311.41    397.20     55.06 o
       322    2  -3  -4  -2    703.99    737.26    120.51 o
       322    1  -4  -3  -2    703.99    737.26    120.51 o
       323    2  -5  -7  -1   2205.52   2021.29    620.85 o
       323    1  -7  -5  -1   2205.52   2021.29    620.85 o
       324    2  -3  -4  -1    482.84    668.17    116.05 o
       324    1  -4  -3  -1    482.84    668.17    116.05 o
       325    2  -3  -5  -2    752.50    915.21    242.88 o
       325    1  -5  -3  -2    752.50    915.21    242.88 o
       326    1  -4  -3   0    413.25    566.01    114.63 o
       327    2  -3  -4  -4    381.43    526.79    122.92 o
       327    1  -4  -3  -4    381.43    526.79    122.92 o
       328    2  -3  -4  -3    405.73    517.40    130.23 o
       328    1  -4  -3  -3    405.73    517.40    130.23 o
       329    2  -5  -7   1   2205.76   2503.80    452.03 o
       329    1  -7  -5   1   2205.76   2503.80    452.03 o
       330    2  -3  -4   1    482.47    447.14     84.50 o
       330    1  -4  -3   1    482.47    447.14     84.50 o
       331    2  -4  -4  -2    263.33    526.31    147.37 o
       331    1  -4  -4  -2    263.33    526.31    147.37 o
       332    2  -3  -3  -2    351.79    268.55     77.74 o
       332    1  -3  -3  -2    351.79    268.55     77.74 o
       333    2  -6  -6  -4    983.55   1094.76    522.82 <
       333    1  -6  -6  -4    983.55   1094.76    522.82 <
       334    2  -4  -6  -6   1702.18   1422.26    554.86 <
       334    1  -6  -4  -6   1702.18   1422.26    554.86 <
       335    2  -4  -5  -5   1129.86   1201.98    341.91 o
       335    1  -5  -4  -5   1129.86   1201.98    341.91 o
       336    2  -5  -7  -3   3031.51   2699.16    717.90 o
       336    1  -7  -5  -3   3031.51   2699.16    717.90 o
       337    2  -2  -3  -1    188.31    235.91     59.86 o
       337    1  -3  -2  -1    188.31    235.91     59.86 o
       338    2  -4  -5  -2    407.95    262.17    181.77 <
       338    1  -5  -4  -2    407.95    262.17    181.77 <
       339    2  -4  -7  -2   1084.14   1469.61    568.20 <
       339    1  -7  -4  -2   1084.14   1469.61    568.20 <
       340    2  -5  -7  -5   2117.37   1536.18    836.64 <
       340    1  -7  -5  -5   2117.37   1536.18    836.64 <
       341    2  -6  -7   0   1166.10   1139.62    636.64 <
       342    2  -5  -5  -4    164.34    248.43    220.44 <
       342    1  -5  -5  -4    164.34    248.43    220.44 <
       343    2  -6  -6  -2   1210.56    917.37    495.59 <
       343    1  -6  -6  -2   1210.56    917.37    495.59 <
       344    2  -5  -5  -2    531.65    277.29    224.64 <
       344    1  -5  -5  -2    531.65    277.29    224.64 <
       345    2  -8  -8  -4   2981.09   2340.67   1570.99 <
       345    1  -8  -8  -4   2981.09   2340.67   1570.99 <
       346    2  -4  -5  -3    151.16    276.47    244.98 <
       346    1  -5  -4  -3    151.16    276.47    244.98 <
       347    2  -2  -3  -3     70.54     83.99     56.00 <
       347    1  -3  -2  -3     70.54     83.99     56.00 <
       348    2  -3  -6   1    414.55    466.09    248.82 <
       348    1  -6  -3   1    414.55    466.09    248.82 <
       349    2  -2  -4  -1     62.06    160.93     90.96 <
       349    1  -4  -2  -1     62.06    160.93     90.96 <
       350    2  -2  -2  -1     87.83     81.20     49.43 <
       350    1  -2  -2  -1     87.83     81.20     49.43 <
       351    2  -4  -6  -5    489.05   1047.23    455.32 <
       351    1  -6  -4  -5    489.05   1047.23    455.32 <
       352    2  -7  -7  -2    270.93    927.04    668.17 <
       352    1  -7  -7  -2    270.93    927.04    668.17 <
       353    2  -4  -2   0   4757.58   5471.39    235.88 o
       353    1  -2  -4   0   4757.58   5471.39    235.88 o
       354    2  -5  -3  -1   2941.94   2928.34    202.85 o
       354    1  -3  -5  -1   2941.94   2928.34    202.85 o
       355    2  -3  -1  -1   1401.97   1874.40    138.54 o
       355    1  -1  -3  -1   1401.97   1874.40    138.54 o
       356    2  -4  -1  -2   1196.25   1225.93    125.64 o
       356    1  -1  -4  -2   1196.25   1225.93    125.64 o
       357    2  -8  -2   0   3565.41   3493.75    307.63 o
       357    1  -2  -8   0   3565.41   3493.75    307.63 o
       358    2  -6  -2   0   1437.44   1647.64    173.44 o
       358    1  -2  -6   0   1437.44   1647.64    173.44 o
       359    2  -5  -2  -2   1186.08   1134.72    208.64 o
       359    1  -2  -5  -2   1186.08   1134.72    208.64 o
       360    2  -4  -1   0    896.01   1217.80    121.78 o
       361    2  -4  -1  -1    896.84   1023.72    109.29 o
       361    1  -1  -4  -1    896.84   1023.72    109.29 o
       362    2  -8  -2  -2   2471.46   2381.08    466.88 o
       362    1  -2  -8  -2   2471.46   2381.08    466.88 o
       363    2  -5  -3  -2    605.44    729.83    141.03 o
       363    1  -3  -5  -2    605.44    729.83    141.03 o
       364    2  -3  -1  -2    428.99    451.08     75.18 o
       364    1  -1  -3  -2    428.99    451.08     75.18 o
       365    2  -2  -1  -1    425.47    422.32     80.62 o
       365    1  -1  -2  -1    425.47    422.32     80.62 o
       366    2  -6  -3   1    356.65    476.95    190.78 <
       366    1  -3  -6   1    356.65    476.95    190.78 <
       367    2  -7  -3  -2    471.69    412.70    290.29 <
       367    1  -3  -7  -2    471.69    412.70    290.29 <
       368    2  -8  -2  -4   1705.78   1329.83    364.29 o
       368    1  -2  -8  -4   1705.78   1329.83    364.29 o
       369    2  -6  -3  -2    576.10    606.27    172.72 o
       369    1  -3  -6  -2    576.10    606.27    172.72 o
       370    2  -9  -3  -3   2172.44   1365.88    522.88 <
       370    1  -3  -9  -3   2172.44   1365.88    522.88 <
       371    2  -7  -4  -2    994.32    669.10    278.20 <
       371    1  -4  -7  -2    994.32    669.10    278.20 <
       372    2  -7  -2  -2   1210.56    993.98    275.31 o
       372    1  -2  -7  -2   1210.56    993.98    275.31 o
       373    2  -7  -4  -4    918.66    572.38    305.50 <
       373    1  -4  -7  -4    918.66    572.38    305.50 <
       374    2 -11  -3  -3   3469.05   3398.38   1203.81 <
       374    1  -3 -11  -3   3469.05   3398.38   1203.81 <
       375    2  -7  -3  -3   1003.44    577.25    240.82 <
       375    1  -3  -7  -3   1003.44    577.25    240.82 <
       376    2  -6  -3  -1    357.09    295.23    175.73 <
       376    1  -3  -6  -1    357.09    295.23    175.73 <
       377    2  -5  -1  -1    141.00    279.76     97.91 <
       377    1  -1  -5  -1    141.00    279.76     97.91 <
       378    2  -8  -5  -2    133.51    545.47    503.51 <
       378    1  -5  -8  -2    133.51    545.47    503.51 <
       379    2 -10  -4  -1    282.75    991.40    634.08 <
       379    1  -4 -10  -1    282.75    991.40    634.08 <
       380    2  -7  -2  -1    324.98    331.11    264.18 <
       380    1  -2  -7  -1    324.98    331.11    264.18 <
       381    2  -9  -5  -1    233.66    695.83    639.88 <
       381    1  -5  -9  -1    233.66    695.83    639.88 <
       382    2  -7  -4  -3    583.89    717.21    284.78 <
       382    1  -4  -7  -3    583.89    717.21    284.78 <
       383    2  -8  -4  -5    995.06   1547.29    446.60 o
       383    1  -4  -8  -5    995.06   1547.29    446.60 o
       384    2  -4  -2  -6   4191.57   4697.37    201.52 o
       384    1  -2  -4  -6   4191.57   4697.37    201.52 o
       385    2  -3  -1  -5   2842.00   2520.79    111.70 o
       385    1  -1  -3  -5   2842.00   2520.79    111.70 o
       386    2  -3  -1  -3   1530.24   1825.24    109.67 o
       386    1  -1  -3  -3   1530.24   1825.24    109.67 o
       387    2  -5  -3  -5   3693.45   3219.61    256.85 o
       387    1  -3  -5  -5   3693.45   3219.61    256.85 o
       388    2  -3  -2  -4   1036.12    980.03     87.44 o
       388    1  -2  -3  -4   1036.12    980.03     87.44 o
       389    2  -6  -2  -6   1320.17   1653.61    211.10 o
       389    1  -2  -6  -6   1320.17   1653.61    211.10 o
       390    2  -3  -2  -5    368.70    343.73     84.18 o
       390    1  -2  -3  -5    368.70    343.73     84.18 o
       391    2  -5  -3  -7   1224.53   1211.72    252.88 o
       391    1  -3  -5  -7   1224.53   1211.72    252.88 o
       392    2  -4  -2  -5    459.34    526.14    101.72 o
       392    1  -2  -4  -5    459.34    526.14    101.72 o
       393    2  -4  -3  -7   1659.04   1552.00    220.19 o
       393    1  -3  -4  -7   1659.04   1552.00    220.19 o
       394    2  -2  -1  -2    588.06    465.95     66.56 o
       394    1  -1  -2  -2    588.06    465.95     66.56 o
       395    2  -5  -3  -9   1821.88    461.87    267.96 <
       395    1  -3  -5  -9   1821.88    461.87    267.96 <
       396    2  -5  -2  -8   1064.25   1001.97    349.28 <
       396    1  -2  -5  -8   1064.25   1001.97    349.28 <
       397    2  -2  -1  -3    213.47    178.37     45.47 o
       397    1  -1  -2  -3    213.47    178.37     45.47 o
       398    2  -4  -3  -4    261.71    388.91    108.61 o
       398    1  -3  -4  -4    261.71    388.91    108.61 o
       399    2  -7  -2  -8   1698.64   1130.94    448.84 <
       399    1  -2  -7  -8   1698.64   1130.94    448.84 <
       400    2  -6  -4  -6   1515.58   1542.33    390.86 o
       400    1  -4  -6  -6   1515.58   1542.33    390.86 o
       401    2  -4  -3  -6    522.72    492.93    154.92 o
       401    1  -3  -4  -6    522.72    492.93    154.92 o
       402    2  -5  -3  -8    829.04    821.70    301.99 <
       402    1  -3  -5  -8    829.04    821.70    301.99 <
       403    2  -5  -4  -5    554.94    709.59    171.28 o
       403    1  -4  -5  -5    554.94    709.59    171.28 o
       404    2  -3  -3  -5    159.93    112.07    101.56 <
       404    1  -3  -3  -5    159.93    112.07    101.56 <
       405    2  -5  -2  -7    318.35    346.10    160.82 <
       405    1  -2  -5  -7    318.35    346.10    160.82 <
       406    2  -3  -1  -4    140.84     56.10     45.58 <
       406    1  -1  -3  -4    140.84     56.10     45.58 <
       407    2  -4  -2  -7    156.28    332.08    167.79 <
       407    1  -2  -4  -7    156.28    332.08    167.79 <
       408    2  -3  -2  -3     82.28     91.26     66.69 <
       408    1  -2  -3  -3     82.28     91.26     66.69 <
       409    2  -7  -3  -8    665.36    727.07    475.39 <
       409    1  -3  -7  -8    665.36    727.07    475.39 <
       410    2  -6  -2  -8    326.50    837.26    276.75 o
       410    1  -2  -6  -8    326.50    837.26    276.75 o
       411    2  -5  -4  -8    785.27    828.60    424.83 <
       411    1  -4  -5  -8    785.27    828.60    424.83 <
       412    2  -9  -3  -9   1446.03   1949.94    846.73 <
       412    1  -3  -9  -9   1446.03   1949.94    846.73 <
       413    2  -7  -5  -6    325.02    486.08    398.65 <
       413    1  -5  -7  -6    325.02    486.08    398.65 <
       414    2  -6  -2 -11    289.24    766.15    479.28 <
       414    1  -2  -6 -11    289.24    766.15    479.28 <
       415    2  -6  -4  -7    238.57    395.67    329.14 <
       415    1  -4  -6  -7    238.57    395.67    329.14 <
       416    2  -4  -2  -4    152.04    133.19     98.14 <
       416    1  -2  -4  -4    152.04    133.19     98.14 <
       417    2  -8  -4  -8    615.44   1096.51    543.00 <
       417    1  -4  -8  -8    615.44   1096.51    543.00 <
       418    2  -3   5  -5   4124.06   4626.94    272.48 o
       418    1   5  -3  -5   4124.06   4626.94    272.48 o
       419    2  -3   5  -3   3479.74   4159.88    237.26 o
       419    1   5  -3  -3   3479.74   4159.88    237.26 o
       420    2  -1   3  -1   1753.00   1699.21    139.28 o
       420    1   3  -1  -1   1753.00   1699.21    139.28 o
       421    2  -1   4  -5   1137.21   1175.75    126.13 o
       421    1   4  -1  -5   1137.21   1175.75    126.13 o
       422    2  -1   3  -3   1047.13   1016.35    103.04 o
       422    1   3  -1  -3   1047.13   1016.35    103.04 o
       423    2  -2   6  -6   1886.41   1713.93    255.74 o
       423    1   6  -2  -6   1886.41   1713.93    255.74 o
       424    2  -1   4  -3    847.21    983.33    105.68 o
       424    1   4  -1  -3    847.21    983.33    105.68 o
       425    2  -1   4  -2    587.23    783.06    100.06 o
       425    1   4  -1  -2    587.23    783.06    100.06 o
       426    2  -1   5  -2    921.70   1031.93    130.11 o
       426    1   5  -1  -2    921.70   1031.93    130.11 o
       427    2  -1   4  -4    602.80    650.36    109.12 o
       427    1   4  -1  -4    602.80    650.36    109.12 o
       428    2  -1   3  -2    633.80    633.49    106.39 o
       428    1   3  -1  -2    633.80    633.49    106.39 o
       429    2  -2   8  -6   3091.72   3233.57    518.26 o
       429    1   8  -2  -6   3091.72   3233.57    518.26 o
       430    2  -1   5  -3    456.95    637.02    121.34 o
       430    1   5  -1  -3    456.95    637.02    121.34 o
       431    2  -2   4  -5    736.66    812.92    122.62 o
       431    1   4  -2  -5    736.66    812.92    122.62 o
       432    2  -2   5  -4    494.24    643.37    195.62 o
       432    1   5  -2  -4    494.24    643.37    195.62 o
       433    2  -4   7  -2   1086.27    475.61    287.16 <
       433    1   7  -4  -2   1086.27    475.61    287.16 <
       434    2  -1   5  -4    606.47    695.13    140.79 o
       434    1   5  -1  -4    606.47    695.13    140.79 o
       435    2  -2   5  -7    627.25    440.47    185.00 <
       435    1   5  -2  -7    627.25    440.47    185.00 <
       436    2  -1   2  -2    477.37    616.71    115.96 o
       436    1   2  -1  -2    477.37    616.71    115.96 o
       437    2  -2   5  -2    589.07    621.15    208.50 <
       437    1   5  -2  -2    589.07    621.15    208.50 <
       438    2  -2   8  -4   1579.86   1290.84    459.45 <
       438    1   8  -2  -4   1579.86   1290.84    459.45 <
       439    2  -3   7  -8   1347.54    728.63    454.84 <
       439    1   7  -3  -8   1347.54    728.63    454.84 <
       440    2  -3   5  -4    388.00    341.66    166.33 <
       440    1   5  -3  -4    388.00    341.66    166.33 <
       441    2  -1   2  -1    581.72    649.99    128.71 o
       441    1   2  -1  -1    581.72    649.99    128.71 o
       442    2  -4   6  -5    490.04    541.86    257.61 <
       442    1   6  -4  -5    490.04    541.86    257.61 <
       443    2  -3   6  -2    563.37    542.92    194.21 <
       443    1   6  -3  -2    563.37    542.92    194.21 <
       444    2  -2   8  -8   1514.70   2071.88    692.08 <
       444    1   8  -2  -8   1514.70   2071.88    692.08 <
       445    2  -4   6  -6   1709.05   1351.12    307.91 o
       445    1   6  -4  -6   1709.05   1351.12    307.91 o
       446    2  -4   7  -7    850.66    559.54    422.96 <
       446    1   7  -4  -7    850.66    559.54    422.96 <
       447    2  -4   7  -4   1090.90   1860.83    337.92 o
       447    1   7  -4  -4   1090.90   1860.83    337.92 o
       448    2  -1   3  -4    211.41    177.30     75.35 <
       448    1   3  -1  -4    211.41    177.30     75.35 <
       449    2  -2   7  -8    868.49   1104.93    428.97 <
       449    1   7  -2  -8    868.49   1104.93    428.97 <
       450    2  -3   6  -5    704.82    477.36    236.49 <
       450    1   6  -3  -5    704.82    477.36    236.49 <
       451    2  -4   8  -5    578.12    560.11    451.56 <
       451    1   8  -4  -5    578.12    560.11    451.56 <
       452    2  -2   4  -4    190.47    193.71    110.06 <
       452    1   4  -2  -4    190.47    193.71    110.06 <
       453    2  -2   6  -3    224.37    204.93    161.33 <
       453    1   6  -2  -3    224.37    204.93    161.33 <
       454    2  -2   3  -3     70.32    254.62     87.80 <
       454    1   3  -2  -3     70.32    254.62     87.80 <
       455    2  -3   7  -3    539.08    316.65    268.94 <
       455    1   7  -3  -3    539.08    316.65    268.94 <
       456    2  -3   6  -3    136.02    678.29    230.45 <
       456    1   6  -3  -3    136.02    678.29    230.45 <
       457    2 -21  33 -32      0.19 172005.00 134303.00 <
       457    1  33 -21 -32      0.19 172005.00 134303.00 <
       458    2 -13  34 -24      1.23 152912.00  95337.10 <
       458    1  34 -13 -24      1.23 152912.00  95337.10 <
       459    2   0   4  -6   7287.53   7526.34    259.70 o
       459    1   4   0  -6   7287.53   7526.34    259.70 o
       460    2   0   6  -6   5293.88   5686.76    396.12 o
       460    1   6   0  -6   5293.88   5686.76    396.12 o
       461    2   0   2  -2   1414.31   1345.00    107.83 o
       461    1   2   0  -2   1414.31   1345.00    107.83 o
       462    2   1   4  -5   1135.92    938.73    100.89 o
       462    1   4   1  -5   1135.92    938.73    100.89 o
       463    2   1   4  -3    846.67   1229.29    127.78 o
       463    1   4   1  -3    846.67   1229.29    127.78 o
       464    2   1   4  -2    620.53    862.83    104.06 o
       464    1   4   1  -2    620.53    862.83    104.06 o
       465    1   5   0  -2    676.17    777.48    139.32 o
       466    1   3   0  -2    562.11    779.44    112.75 o
       467    2   1   5  -2    921.65    763.46    166.73 o
       467    1   5   1  -2    921.65    763.46    166.73 o
       468    2   1   4  -4    620.71    612.04     91.16 o
       468    1   4   1  -4    620.71    612.04     91.16 o
       469    2   0   6  -5    702.57    572.93    262.41 <
       470    1   5   0  -8    722.85    909.79    291.49 o
       471    2   1   5  -3    466.00    381.18    160.27 <
       471    1   5   1  -3    466.00    381.18    160.27 <
       472    2   1   7  -3   1717.10   1910.94    545.98 o
       472    1   7   1  -3   1717.10   1910.94    545.98 o
       473    2   0   6  -8   1230.48    783.29    395.99 <
       473    1   6   0  -8   1230.48    783.29    395.99 <
       474    2   1   5  -5    730.42    588.89    222.47 <
       474    1   5   1  -5    730.42    588.89    222.47 <
       475    2  -1   7  -9    968.38   1308.01    433.12 o
       475    1   7  -1  -9    968.38   1308.01    433.12 o
       476    1   5   0  -4    439.06    566.48    146.05 o
       477    2   0   4  -3    309.31    338.55    127.50 <
       478    2   1   5  -8    998.75   1032.86    283.27 o
       478    1   5   1  -8    998.75   1032.86    283.27 o
       479    2   1   7  -5   1584.03   1200.76    541.43 <
       479    1   7   1  -5   1584.03   1200.76    541.43 <
       480    2  -1   7  -8    711.43   1214.31    339.48 o
       480    1   7  -1  -8    711.43   1214.31    339.48 o
       481    2   1   5  -4    605.94    496.68    174.27 <
       481    1   5   1  -4    605.94    496.68    174.27 <
       482    2   1   6  -3    835.32    890.47    288.10 o
       482    1   6   1  -3    835.32    890.47    288.10 o
       483    1   3   0  -4    141.48    208.15     66.43 o
       484    2   1   5  -6    366.02    459.68    186.47 <
       484    1   5   1  -6    366.02    459.68    186.47 <
       485    2   1   6  -7    746.14    633.68    403.65 <
       485    1   6   1  -7    746.14    633.68    403.65 <
       486    2   1   9  -3   1479.93   1489.71   1017.68 <
       486    1   9   1  -3   1479.93   1489.71   1017.68 <
       487    2   1   6  -2    340.21    229.55    220.89 <
       487    1   6   1  -2    340.21    229.55    220.89 <
       488    2   1   6  -6    348.43    342.32    290.33 <
       488    1   6   1  -6    348.43    342.32    290.33 <
       489    2   1   7  -9    975.51   1013.42    636.64 <
       489    1   7   1  -9    975.51   1013.42    636.64 <
       490    2   2   8  -6   3086.84   1425.19   1159.33 <
       490    1   8   2  -6   3086.84   1425.19   1159.33 <
       491    2   0   4  -2    159.72    234.92     95.71 <
       491    1   4   0  -2    159.72    234.92     95.71 <
       492    2   0   6  -4    414.40    464.76    221.52 <
       492    1   6   0  -4    414.40    464.76    221.52 <
       493    2   1   5  -7    315.92    269.21    221.45 <
       493    1   5   1  -7    315.92    269.21    221.45 <
       494    1   9   0  -8    818.20   1565.68    885.33 <
       495    1   7   0  -4    634.95    473.79    342.18 <
       496    2   1   9  -5    781.19   1245.89   1098.30 <
       496    1   9   1  -5    781.19   1245.89   1098.30 <
       497    1   5   0  -6     19.05    364.05    186.36 <
       498    2   0   6  -3      4.82    493.72    225.21 <
       499    2   1   9  -4    268.89   1057.65   1040.31 <
       499    1   9   1  -4    268.89   1057.65   1040.31 <
       500    2   1  15 -26      4.11  19786.30  18275.00 <
       500    1  15   1 -26      4.11  19786.30  18275.00 <
       501    2   1   2  -1    562.48    629.34     44.32 o
       501    1   2   1  -1    562.48    629.34     44.32 o
       502    2   2   4   0   5137.89   4652.06    313.97 o
       502    1   4   2   0   5137.89   4652.06    313.97 o
       503    2   1   2  -2    495.60    614.30     43.88 o
       503    1   2   1  -2    495.60    614.30     43.88 o
       504    2   1   1  -5   1885.15   1186.84    140.14 o
       504    1   1   1  -5   1885.15   1186.84    140.14 o
       505    1   2   1   0    311.41    352.10     40.11 o
       506    2   2   2  -6  11593.00   7903.62    863.98 o
       506    1   2   2  -6  11593.00   7903.62    863.98 o
       507    2   2   4  -6   4526.61   4291.39    496.85 o
       507    1   4   2  -6   4526.61   4291.39    496.85 o
       508    2   1   2  -3    451.03    317.18     44.05 o
       508    1   2   1  -3    451.03    317.18     44.05 o
       509    2   1   2  -5    331.18    195.96     56.61 o
       509    1   2   1  -5    331.18    195.96     56.61 o
       510    2   1   2  -6    360.48    503.59    108.53 o
       510    1   2   1  -6    360.48    503.59    108.53 o
       511    2   1   1  -4    168.22    303.58     69.39 o
       511    1   1   1  -4    168.22    303.58     69.39 o
       512    2   3   5  -5   4078.38   3357.92   1219.48 <
       512    1   5   3  -5   4078.38   3357.92   1219.48 <
       513    2   2   3  -4    668.04    594.01    182.10 o
       513    1   3   2  -4    668.04    594.01    182.10 o
       514    2   2   4 -12   3114.67   3560.92   1430.46 <
       514    1   4   2 -12   3114.67   3560.92   1430.46 <
       515    2   3   5   1   3584.93   2644.52   1826.81 <
       515    1   5   3   1   3584.93   2644.52   1826.81 <
       516    2   1   3  -6    120.40    177.65     86.66 <
       516    1   3   1  -6    120.40    177.65     86.66 <
       517    2   3   5  -3   3762.66   5654.90   1251.81 o
       517    1   5   3  -3   3762.66   5654.90   1251.81 o
       518    2   3   5   3   3766.09   3506.35   2247.89 <
       518    1   5   3   3   3766.09   3506.35   2247.89 <
       519    2   2   5  -2    621.96    857.68    316.21 <
       519    1   5   2  -2    621.96    857.68    316.21 <
       520    2   2   3  -2    495.80    372.92    208.14 <
       520    1   3   2  -2    495.80    372.92    208.14 <
       521    2   2   3  -1    188.35    164.69    160.35 <
       521    1   3   2  -1    188.35    164.69    160.35 <
       522    2   2   4  -5    734.33    339.01    265.12 <
       522    1   4   2  -5    734.33    339.01    265.12 <
       523    2   4   8  -8    484.04   4132.05   3919.81 <
       523    1   8   4  -8    484.04   4132.05   3919.81 <
       524    2   2   4   1     62.07    246.89    194.92 <
       524    1   4   2   1     62.07    246.89    194.92 <
       525    2  -2   0   4   2796.39   3345.94    104.14 o
       525    1   0  -2   4   2796.39   3345.94    104.14 o
       526    2  -3  -1  -1   1447.21   1507.59    101.09 o
       526    1  -1  -3  -1   1447.21   1507.59    101.09 o
       527    2  -4   0   6   6297.37   8225.74    460.92 o
       527    1   0  -4   6   6297.37   8225.74    460.92 o
       528    2  -3  -1   1   1448.74   1699.09    118.24 o
       528    1  -1  -3   1   1448.74   1699.09    118.24 o
       529    2  -2  -1   0    626.72    587.98     57.04 o
       530    2  -2  -1  -1    442.34    448.54     56.61 o
       530    1  -1  -2  -1    442.34    448.54     56.61 o
       531    2  -2   0   6   4699.09   5104.23    396.70 o
       531    1   0  -2   6   4699.09   5104.23    396.70 o
       532    2  -4  -1  -1    930.98    804.78    139.20 o
       532    1  -1  -4  -1    930.98    804.78    139.20 o
       533    2  -3  -1   3   1514.72    681.70    201.01 o
       533    1  -1  -3   3   1514.72    681.70    201.01 o
       534    2  -2  -1   1    442.93    686.33     95.57 o
       534    1  -1  -2   1    442.93    686.33     95.57 o
       535    2  -3   0   4    284.73    548.67     95.80 o
       536    2  -4  -2   0   4829.88   5874.85   1030.06 o
       536    1  -2  -4   0   4829.88   5874.85   1030.06 o
       537    2  -4  -1   2   1194.20   1311.03    209.76 o
       537    1  -1  -4   2   1194.20   1311.03    209.76 o
       538    2  -4  -1   0    896.00    743.46    196.80 o
       539    2  -4  -1   1    931.93   1038.75    186.89 o
       539    1  -1  -4   1    931.93   1038.75    186.89 o
       540    2  -3  -1   2    440.50    472.89    138.83 o
       540    1  -1  -3   2    440.50    472.89    138.83 o
       541    2  -5  -1   3    922.13    804.59    461.01 <
       541    1  -1  -5   3    922.13    804.59    461.01 <
       542    2  -4  -1   4   1078.14   1400.98    496.00 <
       542    1  -1  -4   4   1078.14   1400.98    496.00 <
       543    1   0  -2   5    167.30    139.14     73.92 <
       544    2  -5  -2  -2   1185.07    829.92    664.80 <
       544    1  -2  -5  -2   1185.07    829.92    664.80 <
       545    2  -4  -1   3    437.97    225.23    220.89 <
       545    1  -1  -4   3    437.97    225.23    220.89 <
       546    2  -7  -1   3   3387.11   2223.09   1196.71 <
       546    1  -1  -7   3   3387.11   2223.09   1196.71 <
       547    2  -3  -1   5   2854.38   4504.29    918.27 o
       547    1  -1  -3   5   2854.38   4504.29    918.27 o
       548    2  -6  -1   2    664.30    646.97    477.63 <
       548    1  -1  -6   2    664.30    646.97    477.63 <
       549    2  -3   0   8   1794.12   2946.23    879.08 o
       550    2  -5  -1   2    459.00    610.62    368.11 <
       550    1  -1  -5   2    459.00    610.62    368.11 <
       551    2  -6   0   8   1745.36   2755.57   1108.31 <
       551    1   0  -6   8   1745.36   2755.57   1108.31 <
       552    1   0  -4   9    803.54   2781.47   1369.00 <
       553    2 -14  -4  -3      6.53  20405.60  13359.80 <
       553    1  -4 -14  -3      6.53  20405.60  13359.80 <
       554    2 -10  -1  20     13.12  21397.30  18430.80 <
       554    1  -1 -10  20     13.12  21397.30  18430.80 <
       555    2  -4   0   0   8053.09   8770.46    222.04 o
       555    1   0  -4   0   8053.09   8770.46    222.04 o
       556    2  -2   0   0   4614.73   4024.39    166.42 o
       556    1   0  -2   0   4614.73   4024.39    166.42 o
       557    2  -6   0   0   5873.16   6011.70    304.84 o
       557    1   0  -6   0   5873.16   6011.70    304.84 o
       558    2  -3   1   1   1417.99   1665.02    133.58 o
       558    1   1  -3   1   1417.99   1665.02    133.58 o
       559    2  -4   1   2   1195.33   1400.27    145.96 o
       559    1   1  -4   2   1195.33   1400.27    145.96 o
       560    2  -5   0   2   1360.81   1411.36    202.88 o
       561    2  -4   1   1    915.11    914.92    145.86 o
       561    1   1  -4   1    915.11    914.92    145.86 o
       562    2  -4   1   0    896.00    884.89    136.84 o
       563    2  -7   1   3   3387.85   3719.76    590.37 o
       563    1   1  -7   3   3387.85   3719.76    590.37 o
       564    2  -5   1   3    922.25    771.63    220.46 o
       564    1   1  -5   3    922.25    771.63    220.46 o
       565    2  -4   1  -1    912.45   1055.08    132.99 o
       565    1   1  -4  -1    912.45   1055.08    132.99 o
       566    2  -5   2   2   1185.74   1005.98    219.08 o
       566    1   2  -5   2   1185.74   1005.98    219.08 o
       567    2  -8   2   0   3589.28   3302.93    672.90 o
       567    1   2  -8   0   3589.28   3302.93    672.90 o
       568    2  -3   1   2    432.02    577.35    114.59 o
       568    1   1  -3   2    432.02    577.35    114.59 o
       569    2  -8   2  -2   2468.77   1735.80    707.50 <
       569    1   2  -8  -2   2468.77   1735.80    707.50 <
       570    2  -5   1   2    451.59    333.49    203.56 <
       570    1   1  -5   2    451.59    333.49    203.56 <
       571    2  -6   1   0   1037.44    995.13    330.24 o
       572    2  -6   1   3    411.16    653.91    251.17 <
       572    1   1  -6   3    411.16    653.91    251.17 <
       573    2  -7   2   2   1209.97   1485.53    425.06 o
       573    1   2  -7   2   1209.97   1485.53    425.06 o
       574    2  -4   1   3    428.25    403.12    156.05 <
       574    1   1  -4   3    428.25    403.12    156.05 <
       575    2  -6   0  -2   1270.71   1156.52    232.18 o
       575    1   0  -6  -2   1270.71   1156.52    232.18 o
       576    2  -6   0   2   1270.31   1384.42    331.91 o
       576    1   0  -6   2   1270.31   1384.42    331.91 o
       577    2  -8   2   2   2468.40   2281.16    693.12 o
       577    1   2  -8   2   2468.40   2281.16    693.12 o
       578    2  -7   1  -1    776.49   1274.04    563.35 <
       578    1   1  -7  -1    776.49   1274.04    563.35 <
       579    2  -4   0   2    191.90    226.01     99.97 <
       579    1   0  -4   2    191.90    226.01     99.97 <
       580    2  -5   1   5    538.24    408.27    221.51 <
       580    1   1  -5   5    538.24    408.27    221.51 <
       581    2  -5   1   4    516.78    522.12    234.95 <
       581    1   1  -5   4    516.78    522.12    234.95 <
       582    2  -6   1   1    722.92    483.21    269.90 <
       582    1   1  -6   1    722.92    483.21    269.90 <
       583    2  -6   1   2    664.35    742.80    358.29 <
       583    1   1  -6   2    664.35    742.80    358.29 <
       584    2  -8   2   6   2485.15   2713.59   1267.50 <
       584    1   2  -8   6   2485.15   2713.59   1267.50 <
       585    2  -8   2   4   1705.32   1831.47   1068.36 <
       585    1   2  -8   4   1705.32   1831.47   1068.36 <
       586    2  -7   1   5   1113.34    933.39    568.72 <
       586    1   1  -7   5   1113.34    933.39    568.72 <
       587    2  -6   1  -2    664.36    424.69    249.56 <
       587    1   1  -6  -2    664.36    424.69    249.56 <
       588    2 -10   0   0   3191.36   5344.11   1991.54 <
       588    1   0 -10   0   3191.36   5344.11   1991.54 <
       589    2  -9   3   3   2172.27   1562.11   1150.80 <
       589    1   3  -9   3   2172.27   1562.11   1150.80 <
       590    2  -7   0  -2    747.72    961.95    387.39 <
       591    2  -7   1  -2    490.96    580.71    498.37 <
       591    1   1  -7  -2    490.96    580.71    498.37 <
       592    2  -7   0   4   1277.85   1998.12    683.45 <
       593    2  -7   1   1    777.38   1026.97    433.32 <
       593    1   1  -7   1    777.38   1026.97    433.32 <
       594    2  -6   1   6    585.27    730.30    478.17 <
       594    1   1  -6   6    585.27    730.30    478.17 <
       595    2  -6   1   4    539.96    731.02    313.29 <
       595    1   1  -6   4    539.96    731.02    313.29 <
       596    2  -9   0  -2    798.89   1945.16   1194.02 <
       597    2  -9   2  -2    471.88   1235.72    780.46 <
       597    1   2  -9  -2    471.88   1235.72    780.46 <
       598    2  -6   1  -1    722.78    335.31    182.90 <
       598    1   1  -6  -1    722.78    335.31    182.90 <
       599    2  -4   2   0   4777.32   5148.28    199.63 o
       599    1   2  -4   0   4777.32   5148.28    199.63 o
       600    2  -5   3  -3   4886.94   5444.61    382.17 o
       600    1   3  -5  -3   4886.94   5444.61    382.17 o
       601    2  -4   4   0   4310.81   4500.90    236.89 o
       601    1   4  -4   0   4310.81   4500.90    236.89 o
       602    2  -2   2   0  15421.80  13645.90    719.56 o
       602    1   2  -2   0  15421.80  13645.90    719.56 o
       603    2  -5   3   1   2939.95   3723.53    210.68 o
       603    1   3  -5   1   2939.95   3723.53    210.68 o
       604    2  -5   3  -1   2921.51   3115.85    290.50 o
       604    1   3  -5  -1   2921.51   3115.85    290.50 o
       605    2  -6   4   0   1861.91   1800.58    294.88 o
       605    1   4  -6   0   1861.91   1800.58    294.88 o
       606    2  -5   2  -2   1186.01   1008.19    167.28 o
       606    1   2  -5  -2   1186.01   1008.19    167.28 o
       607    2  -3   2  -2    698.82    771.42    125.23 o
       607    1   2  -3  -2    698.82    771.42    125.23 o
       608    2  -4   3   1    634.34    827.06    157.32 o
       608    1   3  -4   1    634.34    827.06    157.32 o
       609    2  -5   4  -2    824.48   1306.99    273.67 o
       609    1   4  -5  -2    824.48   1306.99    273.67 o
       610    2  -7   5  -5   1820.42   1910.01    443.16 o
       610    1   5  -7  -5   1820.42   1910.01    443.16 o
       611    2  -2   1   0    626.72    744.47     98.11 o
       612    2  -7   5  -1   1734.88   1972.94    463.44 o
       612    1   5  -7  -1   1734.88   1972.94    463.44 o
       613    2  -4   3   0    831.69    711.32    201.23 o
       614    2  -2   1  -1    419.73    463.97     88.84 o
       614    1   1  -2  -1    419.73    463.97     88.84 o
       615    2  -7   5   1   1739.96   2026.93    451.89 o
       615    1   5  -7   1   1739.96   2026.93    451.89 o
       616    2  -5   3  -2    603.44    805.52    259.70 o
       616    1   3  -5  -2    603.44    805.52    259.70 o
       617    2  -5   3   2    605.21    533.38    148.65 o
       617    1   3  -5   2    605.21    533.38    148.65 o
       618    2  -6   6   0   1677.75   1899.24    478.19 o
       618    1   6  -6   0   1677.75   1899.24    478.19 o
       619    2  -7   4  -2    993.86   1537.78    468.78 o
       619    1   4  -7  -2    993.86   1537.78    468.78 o
       620    2  -5   4  -4    669.77    730.90    182.73 o
       620    1   4  -5  -4    669.77    730.90    182.73 o
       621    2  -6   3   2    576.09    492.86    239.89 <
       621    1   3  -6   2    576.09    492.86    239.89 <
       622    2  -6   4  -2    455.66    455.92    337.55 <
       622    1   4  -6  -2    455.66    455.92    337.55 <
       623    2  -6   4   2    455.42    754.27    326.99 <
       623    1   4  -6   2    455.42    754.27    326.99 <
       624    2  -7   5  -4    245.81    559.23    377.16 <
       624    1   5  -7  -4    245.81    559.23    377.16 <
       625    2  -6   3  -4    523.05    341.32    245.05 <
       625    1   3  -6  -4    523.05    341.32    245.05 <
       626    2  -3   2   1    195.28    260.73    101.64 <
       626    1   2  -3   1    195.28    260.73    101.64 <
       627    2  -6   3  -2    576.13    805.11    280.04 <
       627    1   3  -6  -2    576.13    805.11    280.04 <
       628    2  -4   3  -3    245.81    301.63    109.29 <
       628    1   3  -4  -3    245.81    301.63    109.29 <
       629    2  -8   4  -5    995.27    712.98    542.39 <
       629    1   4  -8  -5    995.27    712.98    542.39 <
       630    2  -3   2  -1    195.38    327.82    112.27 <
       630    1   2  -3  -1    195.38    327.82    112.27 <
       631    2  -7   4  -4    917.38    716.89    310.36 <
       631    1   4  -7  -4    917.38    716.89    310.36 <
       632    2  -6   3   1    357.22    721.78    195.66 o
       632    1   3  -6   1    357.22    721.78    195.66 o
       633    2  -7   3  -3   1003.49    593.14    360.28 <
       633    1   3  -7  -3   1003.49    593.14    360.28 <
       634    2  -7   4   2    994.32    706.78    501.73 <
       634    1   4  -7   2    994.32    706.78    501.73 <
       635    1   6  -7   0    579.42   1096.75    537.28 <
       636    2 -13   5  -1   1847.82   6578.40   3415.04 <
       636    1   5 -13  -1   1847.82   6578.40   3415.04 <
       637    2  -7   4  -5    639.94    275.76    258.25 <
       637    1   4  -7  -5    639.94    275.76    258.25 <
       638    2 -10   6   2   1469.87   2826.67   1756.89 <
       638    1   6 -10   2   1469.87   2826.67   1756.89 <
       639    1   4  -5   0    178.93    176.67    159.00 <
       640    2  -5   4  -1    124.69    177.90    164.88 <
       640    1   4  -5  -1    124.69    177.90    164.88 <
       641    2 -10   6  -4   1449.01   4516.28   1567.85 <
       641    1   6 -10  -4   1449.01   4516.28   1567.85 <
       642    2  -9   7  -6    198.49   1273.84   1070.20 <
       642    1   7  -9  -6    198.49   1273.84   1070.20 <
       643    2 -11   9  -8    111.66   3843.53   3106.89 <
       643    1   9 -11  -8    111.66   3843.53   3106.89 <
       644    2 -16  11   0    190.48  14485.70  11405.70 <
       645    2   0   2  -6   4858.22   3720.62     95.40 o
       645    1   2   0  -6   4858.22   3720.62     95.40 o
       646    2   0   2  -4   2888.50   2750.92     98.64 o
       646    1   2   0  -4   2888.50   2750.92     98.64 o
       647    2  -1   3 -11   3651.15   4148.92    258.75 o
       647    1   3  -1 -11   3651.15   4148.92    258.75 o
       648    2  -1   2  -8    928.96   1235.52     98.13 o
       648    1   2  -1  -8    928.96   1235.52     98.13 o
       649    2   0   4  -9   1617.16   1713.59    172.69 o
       650    2  -1   3  -8    937.50   1528.76    123.71 o
       650    1   3  -1  -8    937.50   1528.76    123.71 o
       651    2  -2   4 -12   3119.63   4023.24    310.85 o
       651    1   4  -2 -12   3119.63   4023.24    310.85 o
       652    1   3   0  -8    891.47    812.93    103.30 o
       653    2   0   4 -12   3866.22   3031.36    282.40 o
       653    1   4   0 -12   3866.22   3031.36    282.40 o
       654    2  -1   3  -7    805.19    808.34    107.18 o
       654    1   3  -1  -7    805.19    808.34    107.18 o
       655    2  -1   2  -7    393.98    450.90     65.67 o
       655    1   2  -1  -7    393.98    450.90     65.67 o
       656    2   0   2  -5    336.70    382.98     48.99 o
       657    2  -1   2  -6    358.04    409.11     65.99 o
       657    1   2  -1  -6    358.04    409.11     65.99 o
       658    2  -1   5 -11   1750.43   2086.12    289.25 o
       658    1   5  -1 -11   1750.43   2086.12    289.25 o
       659    2  -2   4 -11    739.78    804.57    209.89 o
       659    1   4  -2 -11    739.78    804.57    209.89 o
       660    2   0   4  -8    628.35    549.12    122.03 o
       660    1   4   0  -8    628.35    549.12    122.03 o
       661    2  -2   3 -10    493.84    719.99    151.81 o
       661    1   3  -2 -10    493.84    719.99    151.81 o
       662    2  -1   4 -11    623.07    819.74    221.20 o
       662    1   4  -1 -11    623.07    819.74    221.20 o
       663    2  -1   3  -9    218.28    364.18    173.42 <
       663    1   3  -1  -9    218.28    364.18    173.42 <
       664    2   0   6 -12   2747.01   3374.80    512.79 o
       664    1   6   0 -12   2747.01   3374.80    512.79 o
       665    2  -2   4 -14    963.85   1473.17    425.87 o
       665    1   4  -2 -14    963.85   1473.17    425.87 o
       666    2   0   6 -14    960.30   1235.61    650.32 <
       666    1   6   0 -14    960.30   1235.61    650.32 <
       667    2  -2   4 -13    893.11    990.62    362.21 <
       667    1   4  -2 -13    893.11    990.62    362.21 <
       668    2  -1   5 -12    647.20    950.57    290.81 o
       668    1   5  -1 -12    647.20    950.57    290.81 o
       669    2  -1   2  -9    141.84    182.42    108.58 <
       669    1   2  -1  -9    141.84    182.42    108.58 <
       670    2  -2   5 -13    703.58   1010.32    396.29 <
       670    1   5  -2 -13    703.58   1010.32    396.29 <
       671    2  -1   5  -9    317.14    294.61    181.97 <
       671    1   5  -1  -9    317.14    294.61    181.97 <
       672    2  -1   5 -17   2211.88   3064.74   1069.40 <
       672    1   5  -1 -17   2211.88   3064.74   1069.40 <
       673    2  -1   5 -10    357.77    463.79    264.40 <
       673    1   5  -1 -10    357.77    463.79    264.40 <
       674    2  -2   3  -9    181.67    156.66     95.74 <
       674    1   3  -2  -9    181.67    156.66     95.74 <
       675    2  -2   5 -14    348.31    597.62    407.08 <
       675    1   5  -2 -14    348.31    597.62    407.08 <
       676    2  -1   4 -15     42.50   1294.95    710.27 <
       676    1   4  -1 -15     42.50   1294.95    710.27 <
       677    2  -1   4  -7    604.75    162.74     96.76 <
       677    1   4  -1  -7    604.75    162.74     96.76 <
       678    2  -1   7 -13   1041.30    831.23    635.39 <
       678    1   7  -1 -13   1041.30    831.23    635.39 <
       679    2  -1   4  -9    218.77    160.76    117.31 <
       679    1   4  -1  -9    218.77    160.76    117.31 <
       680    2  -1   3 -12    209.43    212.35    190.68 <
       680    1   3  -1 -12    209.43    212.35    190.68 <
       681    2  -3  23 -51      4.50  85732.00  84818.20 <
       681    1  23  -3 -51      4.50  85732.00  84818.20 <
       682    2  -2   6 -14    650.47    589.94    559.57 <
       682    1   6  -2 -14    650.47    589.94    559.57 <
       683    2  -2   6 -15   1106.99    661.74    609.50 <
       683    1   6  -2 -15   1106.99    661.74    609.50 <
       684    2  -2   4 -20    894.28   1803.20   1365.40 <
       684    1   4  -2 -20    894.28   1803.20   1365.40 <
       685    2  -1   0  -4    590.81    568.83     41.62 o
       686    2  -1   1 -11   3626.36   3303.64    307.93 o
       686    1   1  -1 -11   3626.36   3303.64    307.93 o
       687    2  -1   0  -6    500.51    487.60     39.53 o
       688    2  -2   0 -12   4320.97   3568.96    559.84 o
       688    1   0  -2 -12   4320.97   3568.96    559.84 o
       689    2  -2   0 -10   1653.13   1439.44    239.91 o
       689    1   0  -2 -10   1653.13   1439.44    239.91 o
       690    2  -3  -1  -8    970.90    873.74    260.82 o
       690    1  -1  -3  -8    970.90    873.74    260.82 o
       691    2  -2  -1  -5    241.87    212.46     69.38 o
       691    1  -1  -2  -5    241.87    212.46     69.38 o
       692    2  -3  -1 -11   3622.51   2009.10    775.75 <
       692    1  -1  -3 -11   3622.51   2009.10    775.75 <
       693    1   1   0 -10    531.43    304.81    209.01 <
       694    2  -1   0 -10   1069.51    778.96    308.98 <
       695    2  -3  -1  -9    369.38    780.71    290.60 <
       695    1  -1  -3  -9    369.38    780.71    290.60 <
       696    2  -2  -1  -8    585.62    290.38    260.04 <
       696    1  -1  -2  -8    585.62    290.38    260.04 <
       697    2  -1   1 -12    262.40    407.41    281.72 <
       697    1   1  -1 -12    262.40    407.41    281.72 <
       698    2  -3   0 -12     16.77    333.48    320.49 <
       699    2  -4   0  -6   6242.43   6170.98    218.57 o
       699    1   0  -4  -6   6242.43   6170.98    218.57 o
       700    2  -2   0  -2   1326.40   1389.87     82.98 o
       700    1   0  -2  -2   1326.40   1389.87     82.98 o
       701    2  -3   0  -2   1131.26   1127.09     85.24 o
       702    2  -6   0  -6   4455.07   4321.56    380.79 o
       702    1   0  -6  -6   4455.07   4321.56    380.79 o
       703    2  -4   1  -5   1073.48   1037.20    120.19 o
       703    1   1  -4  -5   1073.48   1037.20    120.19 o
       704    2  -4   1  -4   1080.52    944.89    127.20 o
       704    1   1  -4  -4   1080.52    944.89    127.20 o
       705    2  -5   1  -3    922.32    902.18    146.66 o
       705    1   1  -5  -3    922.32    902.18    146.66 o
       706    2  -5   0  -4    883.62    817.65    149.46 o
       707    2  -5   0  -8   1454.76   1677.77    219.60 o
       708    2  -3   0  -4    284.73    453.18     70.40 o
       709    2  -5   1  -4    516.38    567.26    126.54 o
       709    1   1  -5  -4    516.38    567.26    126.54 o
       710    2  -7   1  -5   1111.17   1130.51    330.46 o
       710    1   1  -7  -5   1111.17   1130.51    330.46 o
       711    2  -4   0  -2    191.93    226.45     82.74 <
       711    1   0  -4  -2    191.93    226.45     82.74 <
       712    2  -5   1  -5    537.00    809.97    165.48 o
       712    1   1  -5  -5    537.00    809.97    165.48 o
       713    2  -4   1  -6    484.40    730.28    158.37 o
       713    1   1  -4  -6    484.40    730.28    158.37 o
       714    2  -5   1  -8    725.18    691.72    247.98 <
       714    1   1  -5  -8    725.18    691.72    247.98 <
       715    2  -6   1  -4    540.08   1256.43    283.57 o
       715    1   1  -6  -4    540.08   1256.43    283.57 o
       716    1   0  -4  -3    153.69    297.62     70.03 o
       717    2  -5   1  -6    536.85    572.82    188.03 o
       717    1   1  -5  -6    536.85    572.82    188.03 o
       718    2  -6   0  -8   1746.48   1763.61    446.37 o
       718    1   0  -6  -8   1746.48   1763.61    446.37 o
       719    2  -7   1  -9   1953.68   2337.06    631.40 o
       719    1   1  -7  -9   1953.68   2337.06    631.40 o
       720    2  -6   1  -7   1020.09    638.59    262.43 <
       720    1   1  -6  -7   1020.09    638.59    262.43 <
       721    2  -7   0  -4   1277.85    991.66    366.96 <
       722    1   0  -4  -7    186.58    392.11    121.99 o
       723    1   0  -6  -5    349.10    462.22    283.44 <
       724    2  -7   1 -11   1320.21   1669.82    647.93 <
       724    1   1  -7 -11   1320.21   1669.82    647.93 <
       725    2  -6   0  -4    535.63    265.36    261.01 <
       725    1   0  -6  -4    535.63    265.36    261.01 <
       726    2  -6   1  -5    346.75    394.80    190.89 <
       726    1   1  -6  -5    346.75    394.80    190.89 <
       727    2  -6   1  -6    585.38    684.76    257.33 <
       727    1   1  -6  -6    585.38    684.76    257.33 <
       728    2  -7   0 -10   1211.98   1549.56    857.48 <
       729    2  -7   1 -10    408.53    641.95    507.49 <
       729    1   1  -7 -10    408.53    641.95    507.49 <
       730    2  -7   1  -4    406.15    485.31    255.65 <
       730    1   1  -7  -4    406.15    485.31    255.65 <
       731    2  -9   1  -9   2279.82   2331.11   1292.15 <
       731    1   1  -9  -9   2279.82   2331.11   1292.15 <
       732    2 -24   1 -14      6.40  29326.50  28958.40 <
       732    1   1 -24 -14      6.40  29326.50  28958.40 <
       733    2  -4   4  -6   3448.97   3404.54    318.09 o
       733    1   4  -4  -6   3448.97   3404.54    318.09 o
       734    2  -4   3  -7   1660.92   2054.91    233.93 o
       734    1   3  -4  -7   1660.92   2054.91    233.93 o
       735    2  -5   3  -9   1824.77   1922.59    261.97 o
       735    1   3  -5  -9   1824.77   1922.59    261.97 o
       736    2  -3   2  -4   1042.41   1256.87    151.02 o
       736    1   2  -3  -4   1042.41   1256.87    151.02 o
       737    2  -3   4  -7    845.30   1074.11    191.34 o
       737    1   4  -3  -7    845.30   1074.11    191.34 o
       738    2  -5   3  -7   1213.30   1499.46    219.22 o
       738    1   3  -5  -7   1213.30   1499.46    219.22 o
       739    2  -5   3  -8    829.56    789.52    201.76 o
       739    1   3  -5  -8    829.56    789.52    201.76 o
       740    2  -3   2  -5    362.73    424.71    140.11 o
       740    1   2  -3  -5    362.73    424.71    140.11 o
       741    2  -4   5  -9    559.65   1080.68    275.64 o
       741    1   5  -4  -9    559.65   1080.68    275.64 o
       742    2  -4   3  -6    522.74    360.63    235.97 <
       742    1   3  -4  -6    522.74    360.63    235.97 <
       743    2  -4   5 -11   1829.90   1299.32    425.72 o
       743    1   5  -4 -11   1829.90   1299.32    425.72 o
       744    2  -3   3  -6    460.51    651.33    186.09 o
       744    1   3  -3  -6    460.51    651.33    186.09 o
       745    2  -4   4  -8    659.40    979.01    245.85 o
       745    1   4  -4  -8    659.40    979.01    245.85 o
       746    2  -4   3  -9    441.05    401.55    200.77 <
       746    1   3  -4  -9    441.05    401.55    200.77 <
       747    2  -5   4  -8    785.27    520.81    242.75 <
       747    1   4  -5  -8    785.27    520.81    242.75 <
       748    2  -3   4  -6    252.66    294.53    164.59 <
       748    1   4  -3  -6    252.66    294.53    164.59 <
       749    2  -3   3  -5    159.93    210.50    135.95 <
       749    1   3  -3  -5    159.93    210.50    135.95 <
       750    2  -5   4 -11    900.51    779.63    381.15 <
       750    1   4  -5 -11    900.51    779.63    381.15 <
       751    2  -4   4  -9    574.37    358.13    244.57 <
       751    1   4  -4  -9    574.37    358.13    244.57 <
       752    2  -4   5  -8    381.33    238.18    194.88 <
       752    1   5  -4  -8    381.33    238.18    194.88 <
       753    2  -4   3  -8    441.31    286.47    199.66 <
       753    1   3  -4  -8    441.31    286.47    199.66 <
       754    2  -6   4  -8    774.80    779.34    359.02 <
       754    1   4  -6  -8    774.80    779.34    359.02 <
       755    2  -7   5  -9   1828.93   2063.42    617.26 o
       755    1   5  -7  -9   1828.93   2063.42    617.26 o
       756    2  -6   6 -10    662.17   1308.47    745.83 <
       756    1   6  -6 -10    662.17   1308.47    745.83 <
       757    2  -5   4  -9    371.84    564.36    286.52 <
       757    1   4  -5  -9    371.84    564.36    286.52 <
       758    2  -5   5 -11    623.22    583.26    426.56 <
       758    1   5  -5 -11    623.22    583.26    426.56 <
       759    2  -6   4  -9    584.97    719.75    440.58 <
       759    1   4  -6  -9    584.97    719.75    440.58 <
       760    2  -3   2  -6    220.87    131.73    105.38 <
       760    1   2  -3  -6    220.87    131.73    105.38 <
       761    2 -27  16 -41      1.08 110139.00  75087.40 <
       761    1  16 -27 -41      1.08 110139.00  75087.40 <
       762    2  -8   6 -12     78.92   1554.94   1156.46 <
       762    1   6  -8 -12     78.92   1554.94   1156.46 <
       763    2  -5   4 -12    141.67    676.14    424.76 <
       763    1   4  -5 -12    141.67    676.14    424.76 <
       764    2 -17  13 -29     37.50  29227.10  26983.80 <
       764    1  13 -17 -29     37.50  29227.10  26983.80 <
       765    2  -1   1  -5   1885.15   1890.45    108.17 o
       765    1   1  -1  -5   1885.15   1890.45    108.17 o
       766    2  -3   1 -11   3622.01   3817.76    372.90 o
       766    1   1  -3 -11   3622.01   3817.76    372.90 o
       767    2  -2   2  -8   1253.03   1476.89    125.31 o
       767    1   2  -2  -8   1253.03   1476.89    125.31 o
       768    2  -3   1  -8    971.34    847.54    114.77 o
       768    1   1  -3  -8    971.34    847.54    114.77 o
       769    2  -4   2 -12   2765.72   2918.33    396.15 o
       769    1   2  -4 -12   2765.72   2918.33    396.15 o
       770    2  -3   3 -11   1649.51   1607.12    215.75 o
       770    1   3  -3 -11   1649.51   1607.12    215.75 o
       771    2  -2   2  -9    691.16    601.03    131.61 o
       771    1   2  -2  -9    691.16    601.03    131.61 o
       772    2  -2   1  -7    502.92    481.77     83.98 o
       772    1   1  -2  -7    502.92    481.77     83.98 o
       773    2  -2   1  -8    578.20    683.54    108.85 o
       773    1   1  -2  -8    578.20    683.54    108.85 o
       774    2  -2   1  -6    456.88    441.37     89.17 o
       774    1   1  -2  -6    456.88    441.37     89.17 o
       775    2  -3   2 -10    892.00   1030.02    268.51 o
       775    1   2  -3 -10    892.00   1030.02    268.51 o
       776    2  -3   3 -12    836.04    832.77    218.00 o
       776    1   3  -3 -12    836.04    832.77    218.00 o
       777    2  -3   1  -7    572.34    555.22    113.67 o
       777    1   1  -3  -7    572.34    555.22    113.67 o
       778    2  -4   3 -13   1915.30   1748.49    471.26 o
       778    1   3  -4 -13   1915.30   1748.49    471.26 o
       779    2  -2   1  -5    239.17    236.93     65.82 o
       779    1   1  -2  -5    239.17    236.93     65.82 o
       780    2  -1   1  -6    147.55    205.12     69.83 <
       780    1   1  -1  -6    147.55    205.12     69.83 <
       781    2  -4   2 -11    428.81    593.94    264.45 <
       781    1   2  -4 -11    428.81    593.94    264.45 <
       782    2  -3   3 -17   2985.19   2473.30    994.55 <
       782    1   3  -3 -17   2985.19   2473.30    994.55 <
       783    2  -4   1 -11   1071.70    984.05    319.27 o
       783    1   1  -4 -11   1071.70    984.05    319.27 o
       784    2  -3   1  -9    369.49    571.29    126.47 o
       784    1   1  -3  -9    369.49    571.29    126.47 o
       785    2  -4   2 -14   1177.52   1541.94    461.71 o
       785    1   2  -4 -14   1177.52   1541.94    461.71 o
       786    2  -2   2  -7    176.34    178.77     65.40 <
       786    1   2  -2  -7    176.34    178.77     65.40 <
       787    2  -4   2 -13    471.93    446.19    298.91 <
       787    1   2  -4 -13    471.93    446.19    298.91 <
       788    2  -6   2 -14    861.39   2064.36    630.17 o
       788    1   2  -6 -14    861.39   2064.36    630.17 o
       789    2  -4   1 -10    299.84    382.24    186.78 <
       789    1   1  -4 -10    299.84    382.24    186.78 <
       790    2  -4   4 -14    813.12    343.46    334.77 <
       790    1   4  -4 -14    813.12    343.46    334.77 <
       791    2  -4   1  -9    191.36    468.55    147.51 o
       791    1   1  -4  -9    191.36    468.55    147.51 o
       792    2  -1   1  -4    168.22    125.61     49.35 <
       792    1   1  -1  -4    168.22    125.61     49.35 <
       793    2  -3   2  -9     90.69    251.18    134.25 <
       793    1   2  -3  -9     90.69    251.18    134.25 <
       794    2  -3   2 -12    376.11    639.15    326.10 <
       794    1   2  -3 -12    376.11    639.15    326.10 <
       795    2  -5   1 -17   2445.21   2866.19   1487.46 <
       795    1   1  -5 -17   2445.21   2866.19   1487.46 <
       796    2  -5   3 -17   1432.36   1460.54   1064.98 <
       796    1   3  -5 -17   1432.36   1460.54   1064.98 <
       797    2  -6   2 -15    548.34   1381.45    913.75 <
       797    1   2  -6 -15    548.34   1381.45    913.75 <
       798    2  -4   2 -18   1448.51   3123.94   1479.53 <
       798    1   2  -4 -18   1448.51   3123.94   1479.53 <
       799    2   5   3  -3   4880.38   4858.12    218.34 o
       799    1   3   5  -3   4880.38   4858.12    218.34 o
       800    2   5   3  -5   3660.97   3920.81    221.75 o
       800    1   3   5  -5   3660.97   3920.81    221.75 o
       801    2   3   1  -3   1537.74   1470.66     87.90 o
       801    1   1   3  -3   1537.74   1470.66     87.90 o
       802    2   3   2  -4   1050.13   1167.57    123.46 o
       802    1   2   3  -4   1050.13   1167.57    123.46 o
       803    2   5   2  -4    929.55   1140.82    133.34 o
       803    1   2   5  -4    929.55   1140.82    133.34 o
       804    2   5   2  -2   1185.95   1010.75    116.28 o
       804    1   2   5  -2   1185.95   1010.75    116.28 o
       805    2   6   2  -6   1314.41   1628.52    190.91 o
       805    1   2   6  -6   1314.41   1628.52    190.91 o
       806    2   3   2  -2    698.23    869.96     91.92 o
       806    1   2   3  -2    698.23    869.96     91.92 o
       807    2   7   2  -8   1698.80   1704.61    279.73 o
       807    1   2   7  -8   1698.80   1704.61    279.73 o
       808    2   6   4  -6   1509.16   1442.42    269.53 o
       808    1   4   6  -6   1509.16   1442.42    269.53 o
       809    2   5   3  -7   1197.82   1099.12    152.41 o
       809    1   3   5  -7   1197.82   1099.12    152.41 o
       810    2   3   1  -2    427.27    444.42     58.86 o
       810    1   1   3  -2    427.27    444.42     58.86 o
       811    2   2   1  -1    420.43    591.14     77.95 o
       811    1   1   2  -1    420.43    591.14     77.95 o
       812    2   6   3  -5    975.18    971.90    184.43 o
       812    1   3   6  -5    975.18    971.90    184.43 o
       813    2   2   1  -2    594.40    664.39     88.59 o
       813    1   1   2  -2    594.40    664.39     88.59 o
       814    2   4   3  -2    478.04    396.34     96.17 o
       814    1   3   4  -2    478.04    396.34     96.17 o
       815    2   6   3  -2    576.11    820.29    158.86 o
       815    1   3   6  -2    576.11    820.29    158.86 o
       816    2   4   3  -6    522.79    515.90    104.41 o
       816    1   3   4  -6    522.79    515.90    104.41 o
       817    2   5   3  -2    604.23    742.73    127.66 o
       817    1   3   5  -2    604.23    742.73    127.66 o
       818    2   4   2  -5    450.17    416.81     86.84 o
       818    1   2   4  -5    450.17    416.81     86.84 o
       819    2   7   4  -4    917.62   1039.50    254.10 o
       819    1   4   7  -4    917.62   1039.50    254.10 o
       820    2   4   3  -4    257.09    380.61    110.41 o
       820    1   3   4  -4    257.09    380.61    110.41 o
       821    2   6   4  -8    775.98   1181.60    361.53 o
       821    1   4   6  -8    775.98   1181.60    361.53 o
       822    2   8   4  -5    995.27    977.49    471.39 <
       822    1   4   8  -5    995.27    977.49    471.39 <
       823    2   7   3  -3   1003.44    812.22    232.06 o
       823    1   3   7  -3   1003.44    812.22    232.06 o
       824    2   6   3  -4    523.09    674.59    182.40 o
       824    1   3   6  -4    523.09    674.59    182.40 o
       825    2   7   5  -5   1820.42   1775.56    319.37 o
       825    1   5   7  -5   1820.42   1775.56    319.37 o
       826    2   7   3  -8    658.82   1285.59    306.37 o
       826    1   3   7  -8    658.82   1285.59    306.37 o
       827    2   7   5  -7    756.90   1136.35    377.82 o
       827    1   5   7  -7    756.90   1136.35    377.82 o
       828    2   7   3  -4    170.53    275.31    177.80 <
       828    1   3   7  -4    170.53    275.31    177.80 <
       829    2   7   5 -11   1039.43    571.35    321.93 <
       829    1   5   7 -11   1039.43    571.35    321.93 <
       830    2   8   4 -11   1180.89   1174.98    607.75 <
       830    1   4   8 -11   1180.89   1174.98    607.75 <
       831    2   4   2  -4    151.71    135.55     74.99 <
       831    1   2   4  -4    151.71    135.55     74.99 <
       832    2   4   3  -3    245.81    291.91    121.39 <
       832    1   3   4  -3    245.81    291.91    121.39 <
       833    2   9   7 -13    142.82   1059.52    927.79 <
       833    1   7   9 -13    142.82   1059.52    927.79 <
       834    2   6   3  -3    146.54    126.29    123.42 <
       834    1   3   6  -3    146.54    126.29    123.42 <
       835    2   6   3  -8    330.22    292.64    163.53 <
       835    1   3   6  -8    330.22    292.64    163.53 <
       836    2   9   5  -8    477.69    947.85    750.26 <
       836    1   5   9  -8    477.69    947.85    750.26 <
       837    2   7   3  -2    473.02    409.61    280.71 <
       837    1   3   7  -2    473.02    409.61    280.71 <
       838    2   3   2  -3     82.38     72.85     55.37 <
       838    1   2   3  -3     82.38     72.85     55.37 <
       839    2   6   4 -10    155.11    462.27    327.32 <
       839    1   4   6 -10    155.11    462.27    327.32 <
       840    2   7   4  -5    639.95    567.93    272.38 <
       840    1   4   7  -5    639.95    567.93    272.38 <
       841    2   9   3  -9   1446.10   1648.33    635.08 <
       841    1   3   9  -9   1446.10   1648.33    635.08 <
       842    2   9   4  -7    657.02    966.10    520.43 <
       842    1   4   9  -7    657.02    966.10    520.43 <
       843    2   5   2  -6     85.04    166.53    106.24 <
       843    1   2   5  -6     85.04    166.53    106.24 <
       844    2  30  19 -22      1.37 106164.00  62566.10 <
       844    1  19  30 -22      1.37 106164.00  62566.10 <
       845    2  21  10 -18      1.60  18994.30  14582.20 <
       845    1  10  21 -18      1.60  18994.30  14582.20 <
       846    2   4   0   0   8063.71   8183.22    154.84 o
       846    1   0   4   0   8063.71   8183.22    154.84 o
       847    2   2   0   0   4618.02   4122.47    114.65 o
       847    1   0   2   0   4618.02   4122.47    114.65 o
       848    2   6   0   0   5875.96   5645.53    301.49 o
       848    1   0   6   0   5875.96   5645.53    301.49 o
       849    2   6   0  -6   4448.33   4125.05    232.60 o
       849    1   0   6  -6   4448.33   4125.05    232.60 o
       850    2   3   0  -2   1131.26   1261.93     72.93 o
       851    2   2   0  -2   1324.31   1222.82     75.09 o
       851    1   0   2  -2   1324.31   1222.82     75.09 o
       852    2   7   1  -3   3388.24   3241.39    242.73 o
       852    1   1   7  -3   3388.24   3241.39    242.73 o
       853    2   4   1   0    896.00    975.02    102.00 o
       854    2   4   1  -1    913.46   1100.79    108.32 o
       854    1   1   4  -1    913.46   1100.79    108.32 o
       855    2   5   0  -2   1360.81   1376.88    100.03 o
       856    2   5   0  -4    883.62   1029.22    134.12 o
       857    2   6   1   0   1037.44   1156.44    165.62 o
       858    2   5   1  -3    922.33   1003.23    138.27 o
       858    1   1   5  -3    922.33   1003.23    138.27 o
       859    2   8   2  -2   2468.62   2958.46    345.49 o
       859    1   2   8  -2   2468.62   2958.46    345.49 o
       860    2   6   0  -2   1270.75   1144.42    162.25 o
       860    1   0   6  -2   1270.75   1144.42    162.25 o
       861    2   6   1  -1    722.83    751.36    161.21 o
       861    1   1   6  -1    722.83    751.36    161.21 o
       862    2   7  -1  -3   3387.39   2887.73    470.64 o
       862    1  -1   7  -3   3387.39   2887.73    470.64 o
       863    2   5   1  -2    449.16    687.25    108.82 o
       863    1   1   5  -2    449.16    687.25    108.82 o
       864    2   5   1  -4    516.25    378.29    141.50 <
       864    1   1   5  -4    516.25    378.29    141.50 <
       865    2   8   2  -4   1705.57   1375.91    468.27 <
       865    1   2   8  -4   1705.57   1375.91    468.27 <
       866    2   6   0  -4    535.68    866.50    195.75 o
       866    1   0   6  -4    535.68    866.50    195.75 o
       867    2   6   1  -2    664.36    758.25    208.37 o
       867    1   1   6  -2    664.36    758.25    208.37 o
       868    2   7   0  -4   1277.85   1341.64    309.39 o
       869    2   7   2  -2   1210.05   1340.41    229.21 o
       869    1   2   7  -2   1210.05   1340.41    229.21 o
       870    2   7   1  -5   1110.64   1253.89    255.95 o
       870    1   1   7  -5   1110.64   1253.89    255.95 o
       871    2   6   1  -3    409.53    649.94    183.24 o
       871    1   1   6  -3    409.53    649.94    183.24 o
       872    2   4   0  -2    191.94    216.05     63.37 o
       872    1   0   4  -2    191.94    216.05     63.37 o
       873    2   7   1  -1    777.16    721.97    209.14 o
       873    1   1   7  -1    777.16    721.97    209.14 o
       874    2   7   1   1    778.72    764.86    269.28 <
       874    1   1   7   1    778.72    764.86    269.28 <
       875    2   6   1  -4    540.10    715.63    173.14 o
       875    1   1   6  -4    540.10    715.63    173.14 o
       876    2   5  -1  -4    517.03    379.03    106.24 o
       876    1  -1   5  -4    517.03    379.03    106.24 o
       877    2  10   0  -2   3241.59   4386.49   1752.87 <
       877    1   0  10  -2   3241.59   4386.49   1752.87 <
       878    2   9   1  -3   3009.79   2420.32    716.81 o
       878    1   1   9  -3   3009.79   2420.32    716.81 o
       879    2   9  -1  -3   3009.79   3389.57   1253.80 <
       879    1  -1   9  -3   3009.79   3389.57   1253.80 <
       880    2   7  -1  -5   1114.01    809.04    401.65 <
       880    1  -1   7  -5   1114.01    809.04    401.65 <
       881    1   0   4   1     68.80     89.05     45.96 <
       882    2   6  -1  -3    413.07    546.87    197.56 <
       882    1  -1   6  -3    413.07    546.87    197.56 <
       883    2   7   0  -2    747.72    630.34    282.07 <
       884    1   0   4  -1     68.80    161.17     54.68 <
       885    2   7   1  -4    406.05    292.22    280.77 <
       885    1   1   7  -4    406.05    292.22    280.77 <
       886    2  10   0  -4   2450.42   2394.33   1258.96 <
       886    1   0  10  -4   2450.42   2394.33   1258.96 <
       887    2   9   1  -9   2279.82   2528.87    826.58 o
       887    1   1   9  -9   2279.82   2528.87    826.58 o
       888    1   0   4  -3    153.69    136.27     55.09 <
       889    2   9   1  -8    458.37   1130.96    609.86 <
       889    1   1   9  -8    458.37   1130.96    609.86 <
       890    2   8  -1  -3     74.74    644.28    466.74 <
       890    1  -1   8  -3     74.74    644.28    466.74 <
       891    2  10   0   2   3241.30   2399.72   1316.25 <
       891    1   0  10   2   3241.30   2399.72   1316.25 <
       892    2  11   3  -3   3468.25   1876.28   1092.81 <
       892    1   3  11  -3   3468.25   1876.28   1092.81 <
       893    2   6  -1  -6    585.26    508.59    221.25 <
       893    1  -1   6  -6    585.26    508.59    221.25 <
       894    2   3  -1  -1   1446.41   1391.76     66.97 o
       894    1  -1   3  -1   1446.41   1391.76     66.97 o
       895    2   3  -1  -3   1518.05   1545.32     70.91 o
       895    1  -1   3  -3   1518.05   1545.32     70.91 o
       896    2   3  -1   1   1449.47   1497.13     83.82 o
       896    1  -1   3   1   1449.47   1497.13     83.82 o
       897    2   2  -1   0    626.72    746.21     34.84 o
       898    2   2  -2  -6  11593.00   8238.56    376.89 o
       898    1  -2   2  -6  11593.00   8238.56    376.89 o
       899    2   2  -1  -1    441.95    565.27     34.61 o
       899    1  -1   2  -1    441.95    565.27     34.61 o
       900    2   2  -1  -2    583.26    512.61     32.04 o
       900    1  -1   2  -2    583.26    512.61     32.04 o
       901    2   2   0   4   2798.50   2574.42    104.84 o
       901    1   0   2   4   2798.50   2574.42    104.84 o
       902    2   4  -1  -1    930.59    552.43     89.19 o
       902    1  -1   4  -1    930.59    552.43     89.19 o
       903    2   4  -1   0    896.00    641.65     83.82 o
       904    2   3  -1  -2    439.14    460.04     48.88 o
       904    1  -1   3  -2    439.14    460.04     48.88 o
       905    2   1  -1  -3    175.60     57.46     14.37 o
       905    1  -1   1  -3    175.60     57.46     14.37 o
       906    2   4  -2   0   4829.70   4146.01    537.02 o
       906    1  -2   4   0   4829.70   4146.01    537.02 o
       907    2   4  -1   1    932.44    916.22    117.76 o
       907    1  -1   4   1    932.44    916.22    117.76 o
       908    2   2  -1   1    443.12    441.93     83.22 o
       908    1  -1   2   1    443.12    441.93     83.22 o
       909    2   4  -1   2   1194.15   1317.93    201.87 o
       909    1  -1   4   2   1194.15   1317.93    201.87 o
       910    2   7  -1   3   3387.03   2418.26    884.87 <
       910    1  -1   7   3   3387.03   2418.26    884.87 <
       911    2   3  -2  -4   1033.15    880.37    181.25 o
       911    1  -2   3  -4   1033.15    880.37    181.25 o
       912    2   5  -2  -4    928.56    876.31    359.14 <
       912    1  -2   5  -4    928.56    876.31    359.14 <
       913    2   4  -1   4   1078.04   1062.35    468.01 <
       913    1  -1   4   4   1078.04   1062.35    468.01 <
       914    2   8  -2   0   3599.70   4343.93   1978.17 <
       914    1  -2   8   0   3599.70   4343.93   1978.17 <
       915    2   4  -2  -5    463.08    381.04    183.36 <
       915    1  -2   4  -5    463.08    381.04    183.36 <
       916    2   5  -3  -5   3707.71   3745.83   1085.83 o
       916    1  -3   5  -5   3707.71   3745.83   1085.83 o
       917    2   5  -2  -2   1185.09    589.28    293.20 <
       917    1  -2   5  -2   1185.09    589.28    293.20 <
       918    2   3  -2  -5    371.04    469.85    148.98 o
       918    1  -2   3  -5    371.04    469.85    148.98 o
       919    2   6  -2  -6   1328.07   1462.60    510.48 <
       919    1  -2   6  -6   1328.07   1462.60    510.48 <
       920    2   5  -1   2    459.42    546.88    257.69 <
       920    1  -1   5   2    459.42    546.88    257.69 <
       921    2   9  -1   3   3009.79   2684.04   1738.59 <
       921    1  -1   9   3   3009.79   2684.04   1738.59 <
       922    2   8  -2  -2   2466.22   4543.05   1240.58 o
       922    1  -2   8  -2   2466.22   4543.05   1240.58 o
       923    2   6  -1   2    664.29    542.31    341.45 <
       923    1  -1   6   2    664.29    542.31    341.45 <
       924    2   6  -1   0   1037.44    802.63    284.80 <
       925    2   5  -1  -1    143.07    146.03    117.40 <
       925    1  -1   5  -1    143.07    146.03    117.40 <
       926    2   3  -2  -2    689.32    631.40    241.08 <
       926    1  -2   3  -2    689.32    631.40    241.08 <
       927    2   7  -1   1    783.47   1113.99    489.70 <
       927    1  -1   7   1    783.47   1113.99    489.70 <
       928    2   6  -1   1    724.56    779.86    309.65 <
       928    1  -1   6   1    724.56    779.86    309.65 <
       929    2   4  -2  -2      8.91    460.98    317.82 <
       929    1  -2   4  -2      8.91    460.98    317.82 <
       930    2  -2   2  -6  11593.00  10392.70    355.69 o
       930    1   2  -2  -6  11593.00  10392.70    355.69 o
       931    2  -1   3  -1   1723.27   1764.79     65.58 o
       931    1   3  -1  -1   1723.27   1764.79     65.58 o
       932    2  -1   3   1   1720.60   1892.60     90.82 o
       932    1   3  -1   1   1720.60   1892.60     90.82 o
       933    2  -1   1  -1    553.80    709.27     26.05 o
       933    1   1  -1  -1    553.80    709.27     26.05 o
       934    2  -1   2  -1    562.46    588.68     35.15 o
       934    1   2  -1  -1    562.46    588.68     35.15 o
       935    2  -2   4  -6   4528.04   3713.54    204.68 o
       935    1   4  -2  -6   4528.04   3713.54    204.68 o
       936    2  -1   2   1    561.70    551.90     37.56 o
       936    1   2  -1   1    561.70    551.90     37.56 o
       937    2  -1   2  -2    495.30    334.39     26.17 o
       937    1   2  -1  -2    495.30    334.39     26.17 o
       938    2  -2   4   0   5136.85   4532.75    393.01 o
       938    1   4  -2   0   5136.85   4532.75    393.01 o
       939    2  -1   2  -3    451.04    536.35     41.03 o
       939    1   2  -1  -3    451.04    536.35     41.03 o
       940    1   2  -1   0    311.41    307.52     29.29 o
       941    2  -1   1  -3    175.60    198.62     20.15 o
       941    1   1  -1  -3    175.60    198.62     20.15 o
       942    2  -1   3   3   1109.40   1496.58    157.99 o
       942    1   3  -1   3   1109.40   1496.58    157.99 o
       943    2  -1   3   2    627.70    530.10     86.43 o
       943    1   3  -1   2    627.70    530.10     86.43 o
       944    2  -2   3  -4    667.38    467.46    106.11 o
       944    1   3  -2  -4    667.38    467.46    106.11 o
       945    1   4  -1   0    445.21    548.52     89.97 o
       946    2  -2   3  -5    570.07    505.89    158.09 o
       946    1   3  -2  -5    570.07    505.89    158.09 o
       947    2  -1   2  -4    175.50    128.87     31.50 o
       947    1   2  -1  -4    175.50    128.87     31.50 o
       948    2  -3   5  -3   3762.66   4882.54   1112.15 o
       948    1   5  -3  -3   3762.66   4882.54   1112.15 o
       949    2  -2   4  -5    734.38    719.10    166.83 o
       949    1   4  -2  -5    734.38    719.10    166.83 o
       950    2  -2   8   0   4159.16   3105.38   1109.06 <
       950    1   8  -2   0   4159.16   3105.38   1109.06 <
       951    2  -2   4  -8    350.55    426.98    169.07 <
       951    1   4  -2  -8    350.55    426.98    169.07 <
       952    2  -3   5  -5   4078.64   4349.42    959.81 o
       952    1   5  -3  -5   4078.64   4349.42    959.81 o
       953    2  -2   5  -4    511.21    349.44    220.55 <
       953    1   5  -2  -4    511.21    349.44    220.55 <
       954    2  -2   4  -7    314.11    335.64    149.17 <
       954    1   4  -2  -7    314.11    335.64    149.17 <
       955    2  -3   5 -11   2783.23   2134.69    890.65 <
       955    1   5  -3 -11   2783.23   2134.69    890.65 <
       956    2  -2   5  -2    622.22    916.44    297.84 o
       956    1   5  -2  -2    622.22    916.44    297.84 o
       957    2  -3   5  -7   1747.71    982.47    654.98 <
       957    1   5  -3  -7   1747.71    982.47    654.98 <
       958    2  -3   5   1   3584.45   3250.69   1852.21 <
       958    1   5  -3   1   3584.45   3250.69   1852.21 <
       959    2  -4   5  -9    559.18   2661.09   2108.25 <
       959    1   5  -4  -9    559.18   2661.09   2108.25 <
       960    2   0   4  -6   7299.25   7184.82    219.88 o
       960    1   4   0  -6   7299.25   7184.82    219.88 o
       961    2  -1   3  -5   3054.16   2848.60     85.12 o
       961    1   3  -1  -5   3054.16   2848.60     85.12 o
       962    2   0   6  -6   5295.69   5346.51    347.57 o
       962    1   6   0  -6   5295.69   5346.51    347.57 o
       963    2  -1   4  -5   1136.08    785.64    107.66 o
       963    1   4  -1  -5   1136.08    785.64    107.66 o
       964    2   0   2  -2   1414.74   1419.86    114.20 o
       964    1   2   0  -2   1414.74   1419.86    114.20 o
       965    2  -1   4  -3    846.68    653.02     84.54 o
       965    1   4  -1  -3    846.68    653.02     84.54 o
       966    2  -1   4  -2    621.09    685.10     63.06 o
       966    1   4  -1  -2    621.09    685.10     63.06 o
       967    2  -1   5  -2    921.65    709.84    156.46 o
       967    1   5  -1  -2    921.65    709.84    156.46 o
       968    2  -1   4  -4    619.56    826.81    103.35 o
       968    1   4  -1  -4    619.56    826.81    103.35 o
       969    2  -1   5  -4    605.97    527.40    141.21 o
       969    1   5  -1  -4    605.97    527.40    141.21 o
       970    2  -1   7  -3   1720.29   2529.58    444.04 o
       970    1   7  -1  -3   1720.29   2529.58    444.04 o
       971    1   5   0  -2    676.17    672.53    139.25 o
       972    1   3   0  -2    562.11    738.19     87.42 o
       973    2   0   6  -8   1229.08   1108.74    233.27 o
       973    1   6   0  -8   1229.08   1108.74    233.27 o
       974    2  -1   6  -3    835.32    675.02    193.28 o
       974    1   6  -1  -3    835.32    675.02    193.28 o
       975    2  -1   5  -8    999.01    843.57    184.89 o
       975    1   5  -1  -8    999.01    843.57    184.89 o
       976    2  -1   5  -5    730.49    793.92    153.01 o
       976    1   5  -1  -5    730.49    793.92    153.01 o
       977    1   5   0  -8    722.85    448.92    158.44 <
       978    1   5   0  -4    439.06    281.00    149.28 <
       979    2   0   6  -2    980.70    850.45    207.57 o
       979    1   6   0  -2    980.70    850.45    207.57 o
       980    2  -1   6  -1    929.46    558.60    224.59 <
       980    1   6  -1  -1    929.46    558.60    224.59 <
       981    2  -1   4  -7    604.30    441.30     95.18 o
       981    1   4  -1  -7    604.30    441.30     95.18 o
       982    2  -1   3  -4    211.11    250.68     80.68 o
       982    1   3  -1  -4    211.11    250.68     80.68 o
       983    2   0   4  -3    309.31    284.94     75.60 o
       984    2  -2   8  -6   3086.92   2251.15    936.78 <
       984    1   8  -2  -6   3086.92   2251.15    936.78 <
       985    2   0   6  -5    702.57    937.06    182.21 o
       986    2  -1   5  -3    466.00    386.63    146.06 <
       986    1   5  -1  -3    466.00    386.63    146.06 <
       987    2  -1   6  -5    508.64   1083.92    287.51 o
       987    1   6  -1  -5    508.64   1083.92    287.51 o
       988    2  -1   4  -6    267.47    234.95     80.23 <
       988    1   4  -1  -6    267.47    234.95     80.23 <
       989    2   0   4  -2    159.73    195.54     86.27 <
       989    1   4   0  -2    159.73    195.54     86.27 <
       990    2   1   7  -4    729.97    944.26    294.54 o
       990    1   7   1  -4    729.97    944.26    294.54 o
       991    2  -1   7  -2    886.75    851.55    437.29 <
       991    1   7  -1  -2    886.75    851.55    437.29 <
       992    2  -1   7  -5   1584.07   1160.84    372.51 o
       992    1   7  -1  -5   1584.07   1160.84    372.51 o
       993    1   7   0  -4    634.95    773.77    339.07 <
       994    2   0   6  -4    414.40    611.69    169.43 o
       994    1   6   0  -4    414.40    611.69    169.43 o
       995    2  -1   6  -2    340.43    409.49    168.95 <
       995    1   6  -1  -2    340.43    409.49    168.95 <
       996    2   0   8 -12    913.03   1569.64    681.33 <
       996    1   8   0 -12    913.03   1569.64    681.33 <
       997    2  -1   7  -4    729.86   1325.70    543.51 <
       997    1   7  -1  -4    729.86   1325.70    543.51 <
       998    1   3   0  -4    141.48    135.15     58.76 <
       999    2   0   6  -7    518.48    489.96    236.33 <
      1000    2  -1   7  -7   1255.12   1376.12    372.16 o
      1000    1   7  -1  -7   1255.12   1376.12    372.16 o
      1001    2  -2   8  -8   1519.78   1804.12   1144.43 <
      1001    1   8  -2  -8   1519.78   1804.12   1144.43 <
      1002    2   1   9  -9   1122.05    721.53    667.13 <
      1002    1   9   1  -9   1122.05    721.53    667.13 <
      1003    2   1   9  -5    781.26    931.20    534.58 <
      1003    1   9   1  -5    781.26    931.20    534.58 <
      1004    2  -1   5  -6    365.83    407.27    152.01 <
      1004    1   5  -1  -6    365.83    407.27    152.01 <
      1005    2  -1   5  -7    315.94    330.36    198.21 <
      1005    1   5  -1  -7    315.94    330.36    198.21 <
      1006    2   0  10  -6   2619.40   5198.10   1966.22 <
      1006    1  10   0  -6   2619.40   5198.10   1966.22 <
      1007    2  -1   7  -8    711.31   1148.85    450.92 <
      1007    1   7  -1  -8    711.31   1148.85    450.92 <
      1008    2  -2   7  -8    878.63   1406.06    584.19 <
      1008    1   7  -2  -8    878.63   1406.06    584.19 <
      1009    2   2   4  -6   4576.53   5559.83    198.17 o
      1009    1   4   2  -6   4576.53   5559.83    198.17 o
      1010    2   1   3  -5   3074.80   3563.27    100.07 o
      1010    1   3   1  -5   3074.80   3563.27    100.07 o
      1011    2   3   5  -5   4143.86   5310.15    231.87 o
      1011    1   5   3  -5   4143.86   5310.15    231.87 o
      1012    2   1   4  -5   1137.58   1131.86    111.08 o
      1012    1   4   1  -5   1137.58   1131.86    111.08 o
      1013    2   1   3  -3   1039.31   1115.08     81.44 o
      1013    1   3   1  -3   1039.31   1115.08     81.44 o
      1014    2   2   6  -6   1887.17   2052.71    208.55 o
      1014    1   6   2  -6   1887.17   2052.71    208.55 o
      1015    2   1   4  -4    599.45    863.82    104.00 o
      1015    1   4   1  -4    599.45    863.82    104.00 o
      1016    2   3   5  -7   1766.27   2042.66    225.18 o
      1016    1   5   3  -7   1766.27   2042.66    225.18 o
      1017    2   1   4  -3    847.21    947.86     91.14 o
      1017    1   4   1  -3    847.21    947.86     91.14 o
      1018    2   1   3  -2    633.31    640.53     66.59 o
      1018    1   3   1  -2    633.31    640.53     66.59 o
      1019    2   2   8  -6   3091.73   2700.19    348.51 o
      1019    1   8   2  -6   3091.73   2700.19    348.51 o
      1020    2   4   6  -6   1712.09   1679.65    193.21 o
      1020    1   6   4  -6   1712.09   1679.65    193.21 o
      1021    2   3   5  -9   1292.42   1192.01    231.37 o
      1021    1   5   3  -9   1292.42   1192.01    231.37 o
      1022    2   2   3  -5    576.30    651.48     98.71 o
      1022    1   3   2  -5    576.30    651.48     98.71 o
      1023    2   2   3  -4    567.47    731.90     88.33 o
      1023    1   3   2  -4    567.47    731.90     88.33 o
      1024    2   1   5  -5    731.35    850.16    111.02 o
      1024    1   5   1  -5    731.35    850.16    111.02 o
      1025    2   1   5  -4    606.49    858.44    130.95 o
      1025    1   5   1  -4    606.49    858.44    130.95 o
      1026    2   2   6  -9   1189.13   1254.89    210.61 o
      1026    1   6   2  -9   1189.13   1254.89    210.61 o
      1027    2   3   5  -8    731.19    917.12    152.85 o
      1027    1   5   3  -8    731.19    917.12    152.85 o
      1028    2   1   2  -2    474.53    542.95     86.87 o
      1028    1   2   1  -2    474.53    542.95     86.87 o
      1029    2   2   5  -4    494.24    290.29    132.21 <
      1029    1   5   2  -4    494.24    290.29    132.21 <
      1030    2   2   4  -5    737.97    710.58     95.36 o
      1030    1   4   2  -5    737.97    710.58     95.36 o
      1031    2   1   2  -3    451.55    590.95     96.63 o
      1031    1   2   1  -3    451.55    590.95     96.63 o
      1032    2   3   7  -8   1347.54   1296.76    326.39 o
      1032    1   7   3  -8   1347.54   1296.76    326.39 o
      1033    2   1   5  -6    364.53    339.20    103.49 o
      1033    1   5   1  -6    364.53    339.20    103.49 o
      1034    2   2   5  -8    521.57    498.43    154.68 o
      1034    1   5   2  -8    521.57    498.43    154.68 o
      1035    2   2   5  -7    627.30    507.86    129.17 o
      1035    1   5   2  -7    627.30    507.86    129.17 o
      1036    2   3   6  -5    703.79    774.34    240.71 o
      1036    1   6   3  -5    703.79    774.34    240.71 o
      1037    2   3   7 -11    738.71   1181.17    345.71 o
      1037    1   7   3 -11    738.71   1181.17    345.71 o
      1038    2   1   3  -4    211.54    238.97     70.81 o
      1038    1   3   1  -4    211.54    238.97     70.81 o
      1039    2   3   5  -4    387.99    389.82    129.94 <
      1039    1   5   3  -4    387.99    389.82    129.94 <
      1040    2   1   5  -7    316.05    317.32    115.39 <
      1040    1   5   1  -7    316.05    317.32    115.39 <
      1041    2   2   4  -7    314.12    274.91    111.13 <
      1041    1   4   2  -7    314.12    274.91    111.13 <
      1042    2   2   7  -6    435.96    873.26    253.62 o
      1042    1   7   2  -6    435.96    873.26    253.62 o
      1043    2   1   4  -6    264.21    229.52     77.46 <
      1043    1   4   1  -6    264.21    229.52     77.46 <
      1044    2   2   8  -8   1513.87   1166.15    414.63 <
      1044    1   8   2  -8   1513.87   1166.15    414.63 <
      1045    2   3   6  -8    541.90    530.18    238.87 <
      1045    1   6   3  -8    541.90    530.18    238.87 <
      1046    2   2   6  -8    225.29    364.28    200.78 <
      1046    1   6   2  -8    225.29    364.28    200.78 <
      1047    2   2   4  -4    190.56    193.08     87.76 <
      1047    1   4   2  -4    190.56    193.08     87.76 <
      1048    2   4   6  -5    490.04    446.35    164.45 <
      1048    1   6   4  -5    490.04    446.35    164.45 <
      1049    2   4   9  -6   1183.00   1447.60    506.66 <
      1049    1   9   4  -6   1183.00   1447.60    506.66 <
      1050    2   5   9  -9    859.39   2263.61    768.88 <
      1050    1   9   5  -9    859.39   2263.61    768.88 <
      1051    2   4   8  -9    398.93   1244.31    498.30 <
      1051    1   8   4  -9    398.93   1244.31    498.30 <
      1052    2   2   7  -4    228.60    647.68    192.01 o
      1052    1   7   2  -4    228.60    647.68    192.01 o
      1053    2   5  12 -14     70.75   2468.42   2104.74 <
      1053    1  12   5 -14     70.75   2468.42   2104.74 <
      1054    2   2  10 -14    567.72   1987.76   1025.39 <
      1054    1  10   2 -14    567.72   1987.76   1025.39 <
      1055    2   2   5  -6     66.09    172.04     86.02 <
      1055    1   5   2  -6     66.09    172.04     86.02 <
      1056    2   7  12  -9    204.39   2641.67   2237.68 <
      1056    1  12   7  -9    204.39   2641.67   2237.68 <
      1057    2   2   3  -3     70.16     87.84     49.78 <
      1057    1   3   2  -3     70.16     87.84     49.78 <
      1058    2   2   0  -6   4676.48   4805.60     97.50 o
      1058    1   0   2  -6   4676.48   4805.60     97.50 o
      1059    2   4   0  -6   6210.42   6104.15    139.60 o
      1059    1   0   4  -6   6210.42   6104.15    139.60 o
      1060    2   2   0  -4   2783.27   3166.76     92.16 o
      1060    1   0   2  -4   2783.27   3166.76     92.16 o
      1061    2   3   0  -8   1794.12   1929.66     90.31 o
      1062    2   4   0 -12   3035.10   2990.88    232.30 o
      1062    1   0   4 -12   3035.10   2990.88    232.30 o
      1063    2   5   0  -8   1454.76   1467.12    149.05 o
      1064    2   5   1 -11   1753.21   1757.10    200.40 o
      1064    1   1   5 -11   1753.21   1757.10    200.40 o
      1065    2   4   0  -8    729.15    770.50    115.86 o
      1065    1   0   4  -8    729.15    770.50    115.86 o
      1066    1   0   4  -9    803.54    786.05     91.26 o
      1067    2   3   0  -4    284.73    371.76     46.84 o
      1068    2   6   0  -8   1747.17   1496.31    209.19 o
      1068    1   0   6  -8   1747.17   1496.31    209.19 o
      1069    2   5   1 -12    891.99   1007.07    222.19 o
      1069    1   1   5 -12    891.99   1007.07    222.19 o
      1070    2   7   1  -9   1953.70   1872.84    276.27 o
      1070    1   1   7  -9   1953.70   1872.84    276.27 o
      1071    1   0   2  -5    167.30    160.48     35.66 o
      1072    2   6   0 -12   1983.88   1816.17    408.71 o
      1072    1   0   6 -12   1983.88   1816.17    408.71 o
      1073    2   5  -1 -11   1753.19   1826.77    273.73 o
      1073    1  -1   5 -11   1753.19   1826.77    273.73 o
      1074    2   5  -1  -6    536.60    549.34    112.17 o
      1074    1  -1   5  -6    536.60    549.34    112.17 o
      1075    2   5  -1  -8    726.69    740.52    157.86 o
      1075    1  -1   5  -8    726.69    740.52    157.86 o
      1076    2   5  -1  -9    597.45    549.14    184.00 <
      1076    1  -1   5  -9    597.45    549.14    184.00 <
      1077    2   6   1 -13   1186.77    756.43    323.36 <
      1077    1   1   6 -13   1186.77    756.43    323.36 <
      1078    1   0   4  -7    186.58    219.67     63.59 o
      1079    2   7   0 -10   1211.98   1107.31    383.52 <
      1080    1   0   4 -11    181.32    207.02    109.26 <
      1081    2   7   1 -11   1320.06   1056.70    334.00 o
      1081    1   1   7 -11   1320.06   1056.70    334.00 o
      1082    2   5   0 -10    381.20    399.60    155.24 <
      1083    2   5   1 -10    617.17    571.67    132.81 o
      1083    1   1   5 -10    617.17    571.67    132.81 o
      1084    2   7  -1  -9   1953.64   2424.70    432.98 o
      1084    1  -1   7  -9   1953.64   2424.70    432.98 o
      1085    2   5   0 -14   1186.67   1700.40    328.55 o
      1086    2   5  -1 -12    891.60    591.86    316.04 <
      1086    1  -1   5 -12    891.60    591.86    316.04 <
      1087    2   6   0 -14   1468.00   1434.69    446.54 o
      1087    1   0   6 -14   1468.00   1434.69    446.54 o
      1088    2   6  -1 -13   1186.76    646.98    488.83 <
      1088    1  -1   6 -13   1186.76    646.98    488.83 <
      1089    2   8   0 -12    453.08    773.06    601.27 <
      1089    1   0   8 -12    453.08    773.06    601.27 <
      1090    2   9   1 -15   1317.35   1037.48    916.78 <
      1090    1   1   9 -15   1317.35   1037.48    916.78 <
      1091    2   5  -1  -7    208.74    340.92    131.79 <
      1091    1  -1   5  -7    208.74    340.92    131.79 <
      1092    2   4   1 -10    299.88    184.07     92.04 <
      1092    1   1   4 -10    299.88    184.07     92.04 <
      1093    2   7   1 -13    580.01    598.69    572.91 <
      1093    1   1   7 -13    580.01    598.69    572.91 <
      1094    2   7   1 -17   1192.51   1513.61    827.17 <
      1094    1   1   7 -17   1192.51   1513.61    827.17 <
      1095    2   7   0 -12    787.38    609.32    399.51 <
      1096    2   5  -1 -15    230.77    647.47    498.50 <
      1096    1  -1   5 -15    230.77    647.47    498.50 <
      1097    2  12  -1 -30     32.30   7160.89   6273.29 <
      1097    1  -1  12 -30     32.30   7160.89   6273.29 <
      1098    2  17   2 -35      0.02  15890.60  13665.90 <
      1098    1   2  17 -35      0.02  15890.60  13665.90 <
      1099    2   6   0 -18    672.51    936.47    641.49 <
      1099    1   0   6 -18    672.51    936.47    641.49 <
      1100    2   0   0  -6  18488.30  18385.50    140.53 o
      1100    1   0   0  -6  18488.30  18385.50    140.53 o
      1101    2   1  -1  -5   1885.15   1889.71     55.75 o
      1101    1  -1   1  -5   1885.15   1889.71     55.75 o
      1102    2   0   0  -8   2008.53   1843.90     81.56 o
      1102    1   0   0  -8   2008.53   1843.90     81.56 o
      1103    2   0   0 -12   7534.82   6717.26    513.57 o
      1103    1   0   0 -12   7534.82   6717.26    513.57 o
      1104    2   1  -1 -11   3626.36   2314.42    277.38 o
      1104    1  -1   1 -11   3626.36   2314.42    277.38 o
      1105    2   0   0  -4    184.84    176.87     14.50 o
      1105    1   0   0  -4    184.84    176.87     14.50 o
      1106    2   1   0 -10   1069.51    962.78     87.00 o
      1107    2   1  -1  -4    168.22    129.21     22.97 o
      1107    1  -1   1  -4    168.22    129.21     22.97 o
      1108    2   2  -2 -12   5099.71   4589.29    970.87 o
      1108    1  -2   2 -12   5099.71   4589.29    970.87 o
      1109    1   1   0 -12    402.80    319.58    152.59 <
      1110    2   1   0 -12    810.65    848.98    184.19 o
      1111    2   1  -1  -6    147.55    103.22     40.14 <
      1111    1  -1   1  -6    147.55    103.22     40.14 <
      1112    2   2   0 -18   3154.89   3692.40    848.33 o
      1112    1   0   2 -18   3154.89   3692.40    848.33 o
      1113    2   3  -1 -14    690.73    582.27    335.59 <
      1113    1  -1   3 -14    690.73    582.27    335.59 <
      1114    2   1  -1 -17   3870.64   3087.37   1427.37 <
      1114    1  -1   1 -17   3870.64   3087.37   1427.37 <
      1115    2   2  -2  -8   1253.03   1702.37    456.45 o
      1115    1  -2   2  -8   1253.03   1702.37    456.45 o
      1116    2   3  -1 -17   3047.12   2348.77    848.09 <
      1116    1  -1   3 -17   3047.12   2348.77    848.09 <
      1117    2   2   0 -20   1625.87   1855.57   1482.73 <
      1117    1   0   2 -20   1625.87   1855.57   1482.73 <
      1118    2   0   2 -20   1550.71   1479.75   1106.94 <
      1118    1   2   0 -20   1550.71   1479.75   1106.94 <
      1119    2   2  -1 -13    467.52    562.07    384.27 <
      1119    1  -1   2 -13    467.52    562.07    384.27 <
      1120    2   0   2  -6   4867.21   5693.47    141.70 o
      1120    1   2   0  -6   4867.21   5693.47    141.70 o
      1121    2   0   2  -4   2891.38   2813.62     96.75 o
      1121    1   2   0  -4   2891.38   2813.62     96.75 o
      1122    2   1   3 -11   3651.63   4100.52    177.37 o
      1122    1   3   1 -11   3651.63   4100.52    177.37 o
      1123    2   0   4 -12   3871.49   4371.53    272.11 o
      1123    1   4   0 -12   3871.49   4371.53    272.11 o
      1124    2   0   4  -9   1617.16   1794.11    144.83 o
      1125    1   3   0  -8    891.47    837.56     88.00 o
      1126    2   0   2 -10   1730.54   1150.67    131.76 o
      1126    1   2   0 -10   1730.54   1150.67    131.76 o
      1127    2   0   6 -12   2748.22   3225.36    355.14 o
      1127    1   6   0 -12   2748.22   3225.36    355.14 o
      1128    1   1   0  -4    293.57    295.88     36.98 o
      1129    2  -1   5 -11   1750.44   1893.70    314.65 o
      1129    1   5  -1 -11   1750.44   1893.70    314.65 o
      1130    2   0   4  -8    628.01    644.04     86.64 o
      1130    1   4   0  -8    628.01    644.04     86.64 o
      1131    2   0   2  -5    336.70    439.03     59.73 o
      1132    2   0   2  -7    240.42    325.04     58.04 o
      1133    2   0   4 -15   1458.88   1940.10    398.41 o
      1134    2   1   5 -17   2211.04   2982.87    657.10 o
      1134    1   5   1 -17   2211.04   2982.87    657.10 o
      1135    2  -1   4 -11    624.94    825.42    177.69 o
      1135    1   4  -1 -11    624.94    825.42    177.69 o
      1136    2   0   2 -11    414.49    555.66    103.64 o
      1137    2   0   6 -13   1345.16   1380.37    436.06 o
      1138    2   0   4 -14    831.90   1019.83    350.48 <
      1138    1   4   0 -14    831.90   1019.83    350.48 <
      1139    2  -1   5 -12    647.62    814.49    272.45 <
      1139    1   5  -1 -12    647.62    814.49    272.45 <
      1140    2  -1   4 -10    252.60    518.91    194.95 <
      1140    1   4  -1 -10    252.60    518.91    194.95 <
      1141    2   0   6 -14    959.10   1055.45    390.06 <
      1141    1   6   0 -14    959.10   1055.45    390.06 <
      1142    2   1   3 -12    209.28    418.54    146.20 <
      1142    1   3   1 -12    209.28    418.54    146.20 <
      1143    2   1   3 -10    189.71    240.54     91.63 <
      1143    1   3   1 -10    189.71    240.54     91.63 <
      1144    1   3   0 -14    703.37    757.59    219.76 o
      1145    2  -1   5 -13    583.20    545.64    336.00 <
      1145    1   5  -1 -13    583.20    545.64    336.00 <
      1146    2   0   2  -9     46.44     57.33     48.73 <
      1147    1   3   0  -6     13.53     45.88     43.02 <
      1148    2   0   4 -18   1735.54   1499.15    644.55 <
      1148    1   4   0 -18   1735.54   1499.15    644.55 <
      1149    2  -1   6 -13    588.98    615.59    406.58 <
      1149    1   6  -1 -13    588.98    615.59    406.58 <
      1150    2   1   5 -13    583.20    431.92    201.56 <
      1150    1   5   1 -13    583.20    431.92    201.56 <
      1151    2   1   5 -14    546.97    531.27    258.46 <
      1151    1   5   1 -14    546.97    531.27    258.46 <
      1152    2   0   6 -18   1238.22   2204.41   1414.04 <
      1152    1   6   0 -18   1238.22   2204.41   1414.04 <
      1153    2   0   4 -10    191.23    183.65    120.52 <
      1153    1   4   0 -10    191.23    183.65    120.52 <
      1154    2   1   3  -9    217.73    108.98     74.57 <
      1154    1   3   1  -9    217.73    108.98     74.57 <
      1155    2   2   2  -6  11593.00  14624.30    373.10 o
      1155    1   2   2  -6  11593.00  14624.30    373.10 o
      1156    2   2   2  -8   1253.03   1122.11     96.27 o
      1156    1   2   2  -8   1253.03   1122.11     96.27 o
      1157    2   5   3 -11   2686.88   2624.90    263.67 o
      1157    1   3   5 -11   2686.88   2624.90    263.67 o
      1158    2   3   3 -11   1649.51   2293.01    220.48 o
      1158    1   3   3 -11   1649.51   2293.01    220.48 o
      1159    2   3   2 -10    892.29   1035.95    161.41 o
      1159    1   2   3 -10    892.29   1035.95    161.41 o
      1160    2   4   4 -12   1843.69   2118.49    363.84 o
      1160    1   4   4 -12   1843.69   2118.49    363.84 o
      1161    2   4   2 -11    427.60    800.10    134.78 o
      1161    1   2   4 -11    427.60    800.10    134.78 o
      1162    2   3   3 -12    836.04    616.09    211.15 <
      1162    1   3   3 -12    836.04    616.09    211.15 <
      1163    2   5   5 -17   1786.33   1431.56    704.24 <
      1163    1   5   5 -17   1786.33   1431.56    704.24 <
      1164    2   4   3  -8    434.41    394.11    103.56 o
      1164    1   3   4  -8    434.41    394.11    103.56 o
      1165    2   5   4 -11    881.67    621.52    194.76 o
      1165    1   4   5 -11    881.67    621.52    194.76 o
      1166    2   3   2  -6    220.93    188.18     76.45 <
      1166    1   2   3  -6    220.93    188.18     76.45 <
      1167    2   3   4 -13    927.72   1434.48    237.65 o
      1167    1   4   3 -13    927.72   1434.48    237.65 o
      1168    2   3   2  -8    329.10    328.98    101.90 o
      1168    1   2   3  -8    329.10    328.98    101.90 o
      1169    2   3   3 -10    369.45    571.49    164.52 o
      1169    1   3   3 -10    369.45    571.49    164.52 o
      1170    2   5   4 -14    626.99   1200.10    300.03 o
      1170    1   4   5 -14    626.99   1200.10    300.03 o
      1171    2   1   1  -4    168.22    159.91     54.31 <
      1171    1   1   1  -4    168.22    159.91     54.31 <
      1172    2   4   4 -14    813.12   1106.44    406.27 <
      1172    1   4   4 -14    813.12   1106.44    406.27 <
      1173    2   2   2  -7    176.34    231.65     92.66 <
      1173    1   2   2  -7    176.34    231.65     92.66 <
      1174    2   6   4 -12    837.60    464.07    270.95 <
      1174    1   4   6 -12    837.60    464.07    270.95 <
      1175    2   4   3  -9    441.39    459.45    168.66 <
      1175    1   3   4  -9    441.39    459.45    168.66 <
      1176    2   3   4  -9    329.36    551.16    126.97 o
      1176    1   4   3  -9    329.36    551.16    126.97 o
      1177    2   5   3 -15    134.19    369.75    275.16 <
      1177    1   3   5 -15    134.19    369.75    275.16 <
      1178    2   6   4 -14    852.01   1121.65    380.61 <
      1178    1   4   6 -14    852.01   1121.65    380.61 <
      1179    2   4   5 -17   1468.59    656.49    532.14 <
      1179    1   5   4 -17   1468.59    656.49    532.14 <
      1180    2   5   4 -10    420.24    661.03    235.87 <
      1180    1   4   5 -10    420.24    661.03    235.87 <
      1181    2  13  18 -43      0.95  39609.20  22516.00 <
      1181    1  18  13 -43      0.95  39609.20  22516.00 <
      1182    2   6   5 -13   1552.45   1245.39    402.40 o
      1182    1   5   6 -13   1552.45   1245.39    402.40 o
      1183    2   5   3 -13    312.69    446.84    203.37 <
      1183    1   3   5 -13    312.69    446.84    203.37 <
      1184    2  24  26 -60      0.10  87364.00  67287.40 <
      1184    1  26  24 -60      0.10  87364.00  67287.40 <
      1185    2   2   2 -12   5099.71   5420.66    191.21 o
      1185    1   2   2 -12   5099.71   5420.66    191.21 o
      1186    2   1   1 -11   3626.36   3979.71    130.87 o
      1186    1   1   1 -11   3626.36   3979.71    130.87 o
      1187    2   3   1 -11   3621.49   3227.30    167.65 o
      1187    1   1   3 -11   3621.49   3227.30    167.65 o
      1188    2   2   0 -10   1652.27   1538.42    104.89 o
      1188    1   0   2 -10   1652.27   1538.42    104.89 o
      1189    2   3   3 -17   2985.19   3783.31    446.46 o
      1189    1   3   3 -17   2985.19   3783.31    446.46 o
      1190    2   2   1  -8    572.28    777.32    104.03 o
      1190    1   1   2  -8    572.28    777.32    104.03 o
      1191    2   3   1 -17   3047.56   4594.19    656.31 o
      1191    1   1   3 -17   3047.56   4594.19    656.31 o
      1192    2   3   0 -14   1415.55   1143.69    254.15 o
      1193    2   3   1 -10    377.22    317.86     78.02 o
      1193    1   1   3 -10    377.22    317.86     78.02 o
      1194    2   1   1 -12    262.40    352.88    117.63 o
      1194    1   1   1 -12    262.40    352.88    117.63 o
      1195    2   2   2 -14   1026.02    957.52    219.19 o
      1195    1   2   2 -14   1026.02    957.52    219.19 o
      1196    2   1   1  -6    147.55    150.97     46.45 o
      1196    1   1   1  -6    147.55    150.97     46.45 o
      1197    2   1   1 -10    172.87    175.12     89.00 <
      1197    1   1   1 -10    172.87    175.12     89.00 <
      1198    2   2   2 -18   1620.82   1524.70    454.53 o
      1198    1   2   2 -18   1620.82   1524.70    454.53 o
      1199    2   2   1 -13    467.53    454.75    141.03 o
      1199    1   1   2 -13    467.53    454.75    141.03 o
      1200    2   1   1  -7    212.69    182.56     57.96 o
      1200    1   1   1  -7    212.69    182.56     57.96 o
      1201    2   1   2 -14    745.77    812.74    302.61 <
      1201    1   2   1 -14    745.77    812.74    302.61 <
      1202    2   1   1 -13    433.17    424.78    143.51 <
      1202    1   1   1 -13    433.17    424.78    143.51 <
      1203    2   4   2 -18   1447.48   1816.06    591.94 o
      1203    1   2   4 -18   1447.48   1816.06    591.94 o
      1204    2   4   3 -19   1203.34   1853.42    751.15 <
      1204    1   3   4 -19   1203.34   1853.42    751.15 <
      1205    2   2   1 -12    172.42    263.60    103.15 <
      1205    1   1   2 -12    172.42    263.60    103.15 <
      1206    2   3   1 -12    303.17    428.33    155.23 <
      1206    1   1   3 -12    303.17    428.33    155.23 <
      1207    2   4   2 -20   1040.11   2520.89    769.47 o
      1207    1   2   4 -20   1040.11   2520.89    769.47 o
      1208    2   3   1 -14    690.94    868.97    319.39 <
      1208    1   1   3 -14    690.94    868.97    319.39 <
      1209    2   2   2 -15    620.31    554.52    255.71 <
      1209    1   2   2 -15    620.31    554.52    255.71 <
      1210    2   4   1 -17   1109.31    998.88    417.40 <
      1210    1   1   4 -17   1109.31    998.88    417.40 <
      1211    2   2   2 -17    134.93    747.65    444.01 <
      1211    1   2   2 -17    134.93    747.65    444.01 <
      1212    2   6   2 -20    879.71   1403.19    840.77 <
      1212    1   2   6 -20    879.71   1403.19    840.77 <
      1213    2   1   2 -10    185.77    100.66     63.27 <
      1213    1   2   1 -10    185.77    100.66     63.27 <
      1214    2   5   2 -18    175.07    481.37    398.28 <
      1214    1   2   5 -18    175.07    481.37    398.28 <
      1215    2   4   0 -18   1173.13   1929.22    857.11 <
      1215    1   0   4 -18   1173.13   1929.22    857.11 <
      1216    2   3  -5   3   3479.74   3988.79    186.12 o
      1216    1  -5   3   3   3479.74   3988.79    186.12 o
      1217    2   3  -5   5   4124.06   4225.86    204.12 o
      1217    1  -5   3   5   4124.06   4225.86    204.12 o
      1218    2   1  -3   1   1752.21   1621.50     94.39 o
      1218    1  -3   1   1   1752.21   1621.50     94.39 o
      1219    2   1  -4   5   1137.24   1240.26     82.32 o
      1219    1  -4   1   5   1137.24   1240.26     82.32 o
      1220    2   1  -3   3   1047.13   1071.85     71.27 o
      1220    1  -3   1   3   1047.13   1071.85     71.27 o
      1221    2   2  -6   6   1886.41   2487.78    188.43 o
      1221    1  -6   2   6   1886.41   2487.78    188.43 o
      1222    2   1  -4   3    847.21    741.14     64.32 o
      1222    1  -4   1   3    847.21    741.14     64.32 o
      1223    2   1  -5   2    921.71    879.31     84.65 o
      1223    1  -5   1   2    921.71    879.31     84.65 o
      1224    2   1  -4   4    602.80    608.37     79.70 o
      1224    1  -4   1   4    602.80    608.37     79.70 o
      1225    2   2  -8   6   3091.72   2510.01    350.48 o
      1225    1  -8   2   6   3091.72   2510.01    350.48 o
      1226    2   2  -3   4    615.46    783.36     71.46 o
      1226    1  -3   2   4    615.46    783.36     71.46 o
      1227    2   1  -3   2    633.80    727.00     61.81 o
      1227    1  -3   1   2    633.80    727.00     61.81 o
      1228    2   4  -6   6   1709.05   1597.16    246.15 o
      1228    1  -6   4   6   1709.05   1597.16    246.15 o
      1229    2   1  -5   4    606.47    629.28     91.04 o
      1229    1  -5   1   4    606.47    629.28     91.04 o
      1230    2   1  -4   2    587.23    558.69     68.84 o
      1230    1  -4   1   2    587.23    558.69     68.84 o
      1231    2   2  -5   2    589.07    470.60     92.53 o
      1231    1  -5   2   2    589.07    470.60     92.53 o
      1232    2   2  -4   5    736.66    865.17    116.09 o
      1232    1  -4   2   5    736.66    865.17    116.09 o
      1233    2   1  -2   1    581.72    818.65     94.01 o
      1233    1  -2   1   1    581.72    818.65     94.01 o
      1234    2   2  -5   4    495.42    555.49    119.03 o
      1234    1  -5   2   4    495.42    555.49    119.03 o
      1235    2   1  -2   2    477.37    612.77     73.79 o
      1235    1  -2   1   2    477.37    612.77     73.79 o
      1236    2   1  -5   3    456.95    416.74     79.13 o
      1236    1  -5   1   3    456.95    416.74     79.13 o
      1237    2   1  -3   4    211.41    218.53     53.96 o
      1237    1  -3   1   4    211.41    218.53     53.96 o
      1238    2   3  -7   8   1347.54   2010.45    290.28 o
      1238    1  -7   3   8   1347.54   2010.45    290.28 o
      1239    2   2  -5   7    627.25    678.28    120.64 o
      1239    1  -5   2   7    627.25    678.28    120.64 o
      1240    2   2  -8   4   1579.86    878.88    322.26 <
      1240    1  -8   2   4   1579.86    878.88    322.26 <
      1241    2   3  -7   2    911.21   1077.41    175.08 o
      1241    1  -7   3   2    911.21   1077.41    175.08 o
      1242    2   4  -7   2   1085.72    533.45    186.84 <
      1242    1  -7   4   2   1085.72    533.45    186.84 <
      1243    2   3  -6   4    387.24    180.50    177.85 <
      1243    1  -6   3   4    387.24    180.50    177.85 <
      1244    2   2  -8   8   1514.70   1684.92    439.78 o
      1244    1  -8   2   8   1514.70   1684.92    439.78 o
      1245    2   4  -7   4   1089.87   1017.49    271.33 o
      1245    1  -7   4   4   1089.87   1017.49    271.33 o
      1246    2   3  -9   3   1095.97   1566.33    421.91 o
      1246    1  -9   3   3   1095.97   1566.33    421.91 o
      1247    2   3  -7   9    523.30    429.66    189.79 <
      1247    1  -7   3   9    523.30    429.66    189.79 <
      1248    2   3  -5   4    388.00    352.97    142.28 <
      1248    1  -5   3   4    388.00    352.97    142.28 <
      1249    2   5  -7   9   1421.12   1593.26    304.75 o
      1249    1  -7   5   9   1421.12   1593.26    304.75 o
      1250    2   3  -6   2    563.42    417.28    133.74 o
      1250    1  -6   3   2    563.42    417.28    133.74 o
      1251    2   3  -8   7    227.02    279.43    245.16 <
      1251    1  -8   3   7    227.02    279.43    245.16 <
      1252    2   2  -7   3    127.00    340.08    174.00 <
      1252    1  -7   2   3    127.00    340.08    174.00 <
      1253    2   2  -7   8    868.49    804.38    234.72 o
      1253    1  -7   2   8    868.49    804.38    234.72 o
      1254    2   3  -6   5    704.82    647.73    165.26 o
      1254    1  -6   3   5    704.82    647.73    165.26 o
      1255    2   3  -4   5     91.47    125.01     58.51 <
      1255    1  -4   3   5     91.47    125.01     58.51 <
      1256    2   2  -4   4    190.47    209.01     91.11 <
      1256    1  -4   2   4    190.47    209.01     91.11 <
      1257    2   3  -9   9    747.07    685.52    400.76 <
      1257    1  -9   3   9    747.07    685.52    400.76 <
      1258    2   4  -8   6    656.49    895.02    312.59 <
      1258    1  -8   4   6    656.49    895.02    312.59 <
      1259    2   2  -6   8    225.43    417.03    137.25 o
      1259    1  -6   2   8    225.43    417.03    137.25 o
      1260    2   4  -8   5    578.12    441.33    282.77 <
      1260    1  -8   4   5    578.12    441.33    282.77 <
      1261    2   4  -7   5    326.92    414.19    195.22 <
      1261    1  -7   4   5    326.92    414.19    195.22 <
      1262    2   2  -7   5    334.23    357.34    177.35 <
      1262    1  -7   2   5    334.23    357.34    177.35 <
      1263    2   4  -9   6   1183.00    963.73    443.15 <
      1263    1  -9   4   6   1183.00    963.73    443.15 <
      1264    2   2  -5   3     50.74    140.05     73.99 <
      1264    1  -5   2   3     50.74    140.05     73.99 <
      1265    2   3  -5   6    197.32    101.11     93.13 <
      1265    1  -5   3   6    197.32    101.11     93.13 <
      1266    2   5  -9   3    854.96    905.16    464.45 <
      1266    1  -9   5   3    854.96    905.16    464.45 <
      1267    2   4  -6   5    490.72    222.53    195.05 <
      1267    1  -6   4   5    490.72    222.53    195.05 <
      1268    2   2  -6   3    224.37    143.25    143.25 <
      1268    1  -6   2   3    224.37    143.25    143.25 <
      1269    2   2  -5   5     29.25    105.44     92.26 <
      1269    1  -5   2   5     29.25    105.44     92.26 <
      1270    2   3  -9   6    537.32    799.45    526.79 <
      1270    1  -9   3   6    537.32    799.45    526.79 <
      1271    2   6 -10  10   1206.92    982.64    956.09 <
      1271    1 -10   6  10   1206.92    982.64    956.09 <
      1272    2   3 -11  11    648.69   2892.38   1409.24 <
      1272    1 -11   3  11    648.69   2892.38   1409.24 <
      1273    2   6 -10   4   1625.14   2483.13    968.05 <
      1273    1 -10   6   4   1625.14   2483.13    968.05 <
      1274    2   2  -3   3     70.28    104.40     50.86 <
      1274    1  -3   2   3     70.28    104.40     50.86 <
      1275    2   3  -9   4    662.19    869.44    424.11 <
      1275    1  -9   3   4    662.19    869.44    424.11 <
      1276    2   3  -7  10     81.41    319.08    224.14 <
      1276    1  -7   3  10     81.41    319.08    224.14 <
      1277    2   2  -6   7    175.01    140.15    137.50 <
      1277    1  -6   2   7    175.01    140.15    137.50 <
      1278    2   3  -8   9    121.32    601.60    459.12 <
      1278    1  -8   3   9    121.32    601.60    459.12 <
      1279    2   3  -6   3    136.02    195.84    121.74 <
      1279    1  -6   3   3    136.02    195.84    121.74 <
      1280    2   3  -9  10    603.75    886.20    473.52 <
      1280    1  -9   3  10    603.75    886.20    473.52 <
      1281    2   0  -4   6   7287.53   8243.77    176.30 o
      1281    1  -4   0   6   7287.53   8243.77    176.30 o
      1282    2   0  -6   6   5293.88   5908.20    254.95 o
      1282    1  -6   0   6   5293.88   5908.20    254.95 o
      1283    2   0  -2   2   1414.31   1423.10     86.35 o
      1283    1  -2   0   2   1414.31   1423.10     86.35 o
      1284    2  -1  -4   5   1135.92   1006.55     96.12 o
      1284    1  -4  -1   5   1135.92   1006.55     96.12 o
      1285    2  -1  -4   3    846.67   1043.19     93.86 o
      1285    1  -4  -1   3    846.67   1043.19     93.86 o
      1286    1  -3   0   2    562.11    695.20     65.64 o
      1287    1  -5   0   2    676.17    705.71     98.47 o
      1288    2  -1  -4   4    620.71    694.84     92.47 o
      1288    1  -4  -1   4    620.71    694.84     92.47 o
      1289    2  -1  -4   2    620.53    638.64     71.25 o
      1289    1  -4  -1   2    620.53    638.64     71.25 o
      1290    2  -1  -5   2    921.65    830.54    112.16 o
      1290    1  -5  -1   2    921.65    830.54    112.16 o
      1291    1  -5   0   8    722.85   1026.84    155.91 o
      1292    2  -1  -4   7    604.18    882.26    127.17 o
      1292    1  -4  -1   7    604.18    882.26    127.17 o
      1293    2  -1  -5   8    998.77   1350.39    217.55 o
      1293    1  -5  -1   8    998.77   1350.39    217.55 o
      1294    2   0  -6   8   1230.30   1290.01    280.78 o
      1294    1  -6   0   8   1230.30   1290.01    280.78 o
      1295    2  -1  -7   3   1717.10   1624.63    282.20 o
      1295    1  -7  -1   3   1717.10   1624.63    282.20 o
      1296    2  -1  -5   5    730.42    892.08    188.51 o
      1296    1  -5  -1   5    730.42    892.08    188.51 o
      1297    2   0  -6   5    702.57    585.62    159.71 o
      1298    1  -5   0   4    439.06    433.68    123.91 o
      1299    1  -3   0   4    141.48    196.77     51.21 o
      1300    2   0  -4   7    375.49    449.37     90.41 o
      1301    2  -1  -4   6    267.98    313.82     81.75 o
      1301    1  -4  -1   6    267.98    313.82     81.75 o
      1302    2  -1  -6   3    835.32    919.25    188.63 o
      1302    1  -6  -1   3    835.32    919.25    188.63 o
      1303    2   0  -6   4    414.40    311.95    153.33 <
      1303    1  -6   0   4    414.40    311.95    153.33 <
      1304    2  -1  -7   5   1584.07   1244.09    319.00 o
      1304    1  -7  -1   5   1584.07   1244.09    319.00 o
      1305    2  -1  -5   4    605.94    631.12    140.54 o
      1305    1  -5  -1   4    605.94    631.12    140.54 o
      1306    2  -1  -5   3    466.00    387.56    118.64 o
      1306    1  -5  -1   3    466.00    387.56    118.64 o
      1307    2   0  -4   2    159.72    145.64     60.91 <
      1307    1  -4   0   2    159.72    145.64     60.91 <
      1308    2   0  -4   3    309.31    251.50     58.86 o
      1309    2   0  -6  11    726.42    950.57    323.04 <
      1310    2  -2  -8   6   3086.84   3660.76    917.84 o
      1310    1  -8  -2   6   3086.84   3660.76    917.84 o
      1311    2  -1  -5   7    315.92    277.45    171.76 <
      1311    1  -5  -1   7    315.92    277.45    171.76 <
      1312    2   1  -7   9    968.38    872.57    445.51 <
      1312    1  -7   1   9    968.38    872.57    445.51 <
      1313    2   0 -10   4   2557.76   3031.46    917.66 o
      1313    1 -10   0   4   2557.76   3031.46    917.66 o
      1314    2  -1  -6   7    746.09    665.76    243.05 <
      1314    1  -6  -1   7    746.09    665.76    243.05 <
      1315    2  -1  -5   6    366.02    588.60    153.09 o
      1315    1  -5  -1   6    366.02    588.60    153.09 o
      1316    2  -1  -6   5    508.62    410.11    171.98 <
      1316    1  -6  -1   5    508.62    410.11    171.98 <
      1317    2   1  -7   8    711.43    535.11    251.66 <
      1317    1  -7   1   8    711.43    535.11    251.66 <
      1318    2  -1  -5  10    358.87    464.07    297.95 <
      1318    1  -5  -1  10    358.87    464.07    297.95 <
      1319    1  -7   0   4    634.95    584.42    221.49 <
      1320    2  -1  -7  11   1410.30    925.63    772.24 <
      1320    1  -7  -1  11   1410.30    925.63    772.24 <
      1321    2  -1  -7   8    711.28    766.46    372.66 <
      1321    1  -7  -1   8    711.28    766.46    372.66 <
      1322    2  -1  -6   4    368.98    203.21    160.99 <
      1322    1  -6  -1   4    368.98    203.21    160.99 <
      1323    2  -1  -7   7   1255.11   1398.31    400.65 o
      1323    1  -7  -1   7   1255.11   1398.31    400.65 o
      1324    2   0 -10   6   2619.46   2702.45    907.90 <
      1324    1 -10   0   6   2619.46   2702.45    907.90 <
      1325    2   1  -9   8    925.39    982.25    632.77 <
      1325    1  -9   1   8    925.39    982.25    632.77 <
      1326    2  -1  -9   9   1127.55   1518.22    948.89 <
      1326    1  -9  -1   9   1127.55   1518.22    948.89 <
      1327    2  -1  -9   7   1115.86    999.78    796.12 <
      1327    1  -9  -1   7   1115.86    999.78    796.12 <
      1328    2  -1  -7   9    975.21   1254.73    471.84 <
      1328    1  -7  -1   9    975.21   1254.73    471.84 <
      1329    2   1  -6   9    260.06    309.28    163.89 <
      1329    1  -6   1   9    260.06    309.28    163.89 <
      1330    1  -7   0  10    602.22   1014.05    427.39 <
      1331    2  -1  -6   6    348.43    522.21    311.21 <
      1331    1  -6  -1   6    348.43    522.21    311.21 <
      1332    2  -1  -7   4    729.86    428.92    264.77 <
      1332    1  -7  -1   4    729.86    428.92    264.77 <
      1333    2   0 -10   8   1693.48   1857.60   1226.07 <
      1333    1 -10   0   8   1693.48   1857.60   1226.07 <
      1334    2   0  -8  12    913.03   1121.32    981.16 <
      1334    1  -8   0  12    913.03   1121.32    981.16 <
      1335    2  -2  -8   4   1581.02   1871.09    692.41 <
      1335    1  -8  -2   4   1581.02   1871.09    692.41 <
      1336    2  -1  -7  13   1041.21   1094.10   1091.46 <
      1336    1  -7  -1  13   1041.21   1094.10   1091.46 <
      1337    2   1  -9  13   1083.35    928.39    862.26 <
      1337    1  -9   1  13   1083.35    928.39    862.26 <
      1338    2   1  -9   9   1123.23   1078.05    524.53 <
      1338    1  -9   1   9   1123.23   1078.05    524.53 <
      1339    2  -1  -7   6    346.50    446.18    300.98 <
      1339    1  -7  -1   6    346.50    446.18    300.98 <
      1340    2   0  -4   5     35.98     63.34     58.06 <
      1341    2   1 -10   9     94.71   1747.52    872.44 <
      1341    1 -10   1   9     94.71   1747.52    872.44 <
      1342    2  -1 -12   6    230.70   3345.16   2190.57 <
      1342    1 -12  -1   6    230.70   3345.16   2190.57 <
      1343    2   1 -11   7    882.94   1566.72   1101.73 <
      1343    1 -11   1   7    882.94   1566.72   1101.73 <
      1344    2  -1  -9   4    268.89    461.73    456.45 <
      1344    1  -9  -1   4    268.89    461.73    456.45 <
      1345    2  -1 -32  21      0.25  83245.80  52001.20 <
      1345    1 -32  -1  21      0.25  83245.80  52001.20 <
      1346    2  -2  -4   0   5137.78   4931.26    204.46 o
      1346    1  -4  -2   0   5137.78   4931.26    204.46 o
      1347    2  -1  -2   1    562.47    485.43     32.36 o
      1347    1  -2  -1   1    562.47    485.43     32.36 o
      1348    2  -1  -2   2    495.60    512.77     29.38 o
      1348    1  -2  -1   2    495.60    512.77     29.38 o
      1349    2  -1  -1   5   1885.15   1963.38    109.37 o
      1349    1  -1  -1   5   1885.15   1963.38    109.37 o
      1350    1  -2  -1   0    311.41    442.04     29.83 o
      1351    2  -2  -4   6   4526.70   4342.41    326.62 o
      1351    1  -4  -2   6   4526.70   4342.41    326.62 o
      1352    2  -2  -2   6  11593.00  10645.00    687.29 o
      1352    1  -2  -2   6  11593.00  10645.00    687.29 o
      1353    2  -1  -2   3    451.03    512.23     40.23 o
      1353    1  -2  -1   3    451.03    512.23     40.23 o
      1354    2  -1  -3   7    803.44    874.19    100.97 o
      1354    1  -3  -1   7    803.44    874.19    100.97 o
      1355    2  -1  -2   6    360.46    441.31     55.49 o
      1355    1  -2  -1   6    360.46    441.31     55.49 o
      1356    2  -1  -2   5    331.18    405.56     47.71 o
      1356    1  -2  -1   5    331.18    405.56     47.71 o
      1357    2  -1  -1   3    175.60    224.55     31.70 o
      1357    1  -1  -1   3    175.60    224.55     31.70 o
      1358    2  -1  -2   4    176.40    173.98     26.36 o
      1358    1  -2  -1   4    176.40    173.98     26.36 o
      1359    2  -3  -5   3   3762.66   4767.25    925.94 o
      1359    1  -5  -3   3   3762.66   4767.25    925.94 o
      1360    2  -1  -2   7    395.86    517.61     76.58 o
      1360    1  -2  -1   7    395.86    517.61     76.58 o
      1361    2  -2  -3   2    495.80    237.54    116.13 <
      1361    1  -3  -2   2    495.80    237.54    116.13 <
      1362    2  -2  -3   4    668.00   1034.51    200.57 o
      1362    1  -3  -2   4    668.00   1034.51    200.57 o
      1363    2  -3  -5   1   3585.20   4345.17    908.78 o
      1363    1  -5  -3   1   3585.20   4345.17    908.78 o
      1364    2  -2  -5   4    511.38    648.63    242.58 <
      1364    1  -5  -2   4    511.38    648.63    242.58 <
      1365    2  -3  -5   5   4078.38   3856.95    835.01 o
      1365    1  -5  -3   5   4078.38   3856.95    835.01 o
      1366    2  -2  -5   2    622.05    653.84    195.10 o
      1366    1  -5  -2   2    622.05    653.84    195.10 o
      1367    2  -2  -4   5    734.33    801.54    182.53 o
      1367    1  -4  -2   5    734.33    801.54    182.53 o
      1368    2  -2  -5   7    627.16    359.36    293.30 <
      1368    1  -5  -2   7    627.16    359.36    293.30 <
      1369    2  -2  -4  12   3114.70   2217.93    862.82 <
      1369    1  -4  -2  12   3114.70   2217.93    862.82 <
      1370    2  -3  -5  -1   3584.87   3020.15    918.48 o
      1370    1  -5  -3  -1   3584.87   3020.15    918.48 o
      1371    2  -1  -1  11   3626.36   3266.37    893.96 o
      1371    1  -1  -1  11   3626.36   3266.37    893.96 o
      1372    2  -2  -3  10    499.73   1009.67    601.05 <
      1372    1  -3  -2  10    499.73   1009.67    601.05 <
      1373    2  -3  -5  -5   4077.40   1994.18   1764.39 <
      1373    1  -5  -3  -5   4077.40   1994.18   1764.39 <
      1374    2  -2  -4  11    739.47   1232.69    490.96 <
      1374    1  -4  -2  11    739.47   1232.69    490.96 <
      1375    2   2   0  -4   2796.48   3036.03     66.06 o
      1375    1   0   2  -4   2796.48   3036.03     66.06 o
      1376    2   2   0  -2   1332.11   1304.79     42.92 o
      1376    1   0   2  -2   1332.11   1304.79     42.92 o
      1377    2   4   0  -6   6298.00   4761.30    261.52 o
      1377    1   0   4  -6   6298.00   4761.30    261.52 o
      1378    2   3   1   1   1447.11   1538.59     80.27 o
      1378    1   1   3   1   1447.11   1538.59     80.27 o
      1379    2   3   1  -1   1448.74   1777.77    101.28 o
      1379    1   1   3  -1   1448.74   1777.77    101.28 o
      1380    2   2   1   1    442.33    561.95     34.46 o
      1380    1   1   2   1    442.33    561.95     34.46 o
      1381    2   2   1   0    626.72    766.81     40.08 o
      1382    2   4   1   1    930.89    476.63     84.73 o
      1382    1   1   4   1    930.89    476.63     84.73 o
      1383    2   4   1  -1    931.93    992.00    100.52 o
      1383    1   1   4  -1    931.93    992.00    100.52 o
      1384    2   6   0  -6   4470.55   4063.03    457.66 o
      1384    1   0   6  -6   4470.55   4063.03    457.66 o
      1385    2   4   1  -2   1194.20   1029.55    151.64 o
      1385    1   1   4  -2   1194.20   1029.55    151.64 o
      1386    2   3   1  -3   1514.72   1409.64    164.90 o
      1386    1   1   3  -3   1514.72   1409.64    164.90 o
      1387    2   2   0  -6   4699.22   5419.93    686.20 o
      1387    1   0   2  -6   4699.22   5419.93    686.20 o
      1388    2   3   1  -2    440.52    430.39     89.78 o
      1388    1   1   3  -2    440.52    430.39     89.78 o
      1389    2   4   1   0    896.00    947.60    117.12 o
      1390    2   3   0  -4    284.73    296.81     50.35 o
      1391    2   2   1  -1    442.95    473.23     50.23 o
      1391    1   1   2  -1    442.95    473.23     50.23 o
      1392    2   4   1  -4   1078.14    603.78    262.17 <
      1392    1   1   4  -4   1078.14    603.78    262.17 <
      1393    2   5   1  -3    922.13    571.71    285.86 <
      1393    1   1   5  -3    922.13    571.71    285.86 <
      1394    2   7   1  -3   3387.12   3875.81    848.00 o
      1394    1   1   7  -3   3387.12   3875.81    848.00 o
      1395    2   6   1  -1    724.47    467.28    287.76 <
      1395    1   1   6  -1    724.47    467.28    287.76 <
      1396    1   0   2  -5    167.30    111.15     39.70 <
      1397    2   5   0  -8   1454.76   1960.93    545.15 o
      1398    2   3   1  -5   2854.41   3053.58    664.74 o
      1398    1   1   3  -5   2854.41   3053.58    664.74 o
      1399    2   4   2   0   4829.79   4878.65    666.96 o
      1399    1   2   4   0   4829.79   4878.65    666.96 o
      1400    2   4   1  -3    437.97    492.97    163.44 o
      1400    1   1   4  -3    437.97    492.97    163.44 o
      1401    2   4   0  -8    728.53    438.28    348.51 <
      1401    1   0   4  -8    728.53    438.28    348.51 <
      1402    2   2   1  -2    582.54    737.77    126.93 o
      1402    1   1   2  -2    582.54    737.77    126.93 o
      1403    2   6   0  -8   1745.34   1468.01    700.94 <
      1403    1   0   6  -8   1745.34   1468.01    700.94 <
      1404    2   8   2   0   3599.60   5085.80   2114.68 <
      1404    1   2   8   0   3599.60   5085.80   2114.68 <
      1405    2   6   1  -3    414.03    751.20    445.45 <
      1405    1   1   6  -3    414.03    751.20    445.45 <
      1406    2   5   1   1    143.08    337.40    134.43 <
      1406    1   1   5   1    143.08    337.40    134.43 <
      1407    2   6   1  -7   1019.23   2272.51   1332.89 <
      1407    1   1   6  -7   1019.23   2272.51   1332.89 <
      1408    2   4   0   0   8050.95   8588.44    166.29 o
      1408    1   0   4   0   8050.95   8588.44    166.29 o
      1409    2   2   0   0   4614.73   4571.96    142.73 o
      1409    1   0   2   0   4614.73   4571.96    142.73 o
      1410    2   6   0   0   5872.20   6131.47    286.77 o
      1410    1   0   6   0   5872.20   6131.47    286.77 o
      1411    2   3  -1  -1   1418.22   1471.00     95.75 o
      1411    1  -1   3  -1   1418.22   1471.00     95.75 o
      1412    2   4  -1  -2   1195.33   1149.32    113.82 o
      1412    1  -1   4  -2   1195.33   1149.32    113.82 o
      1413    2   4  -1   0    896.00   1260.41     99.94 o
      1414    2   5   0  -2   1360.81   1277.79    142.27 o
      1415    2   4  -1   1    912.45   1084.67     94.44 o
      1415    1  -1   4   1    912.45   1084.67     94.44 o
      1416    2   4  -1  -1    915.11    774.77    107.61 o
      1416    1  -1   4  -1    915.11    774.77    107.61 o
      1417    2   7  -1  -3   3387.85   3358.21    389.04 o
      1417    1  -1   7  -3   3387.85   3358.21    389.04 o
      1418    2   5  -2  -2   1185.74   1050.41    144.23 o
      1418    1  -2   5  -2   1185.74   1050.41    144.23 o
      1419    2   4  -1  -3    428.25    662.20     97.62 o
      1419    1  -1   4  -3    428.25    662.20     97.62 o
      1420    2   8  -2   0   3589.28   2545.69    564.82 o
      1420    1  -2   8   0   3589.28   2545.69    564.82 o
      1421    2   5  -1  -3    922.25    952.72    158.34 o
      1421    1  -1   5  -3    922.25    952.72    158.34 o
      1422    2   6   0  -2   1270.35   1140.62    223.34 o
      1422    1   0   6  -2   1270.35   1140.62    223.34 o
      1423    2   6  -1   2    664.36    631.55    210.52 o
      1423    1  -1   6   2    664.36    631.55    210.52 o
      1424    2   3  -1  -2    432.02    456.02     67.06 o
      1424    1  -1   3  -2    432.02    456.02     67.06 o
      1425    2   7  -2  -2   1209.97   1213.55    293.39 o
      1425    1  -2   7  -2   1209.97   1213.55    293.39 o
      1426    2   8  -2   2   2468.77   2040.76    406.55 o
      1426    1  -2   8   2   2468.77   2040.76    406.55 o
      1427    2   4   0  -2    191.90    341.24     82.00 o
      1427    1   0   4  -2    191.90    341.24     82.00 o
      1428    2   5  -1  -4    516.79    770.54    180.06 o
      1428    1  -1   5  -4    516.79    770.54    180.06 o
      1429    2   8  -2  -2   2468.40   2309.59    435.22 o
      1429    1  -2   8  -2   2468.40   2309.59    435.22 o
      1430    2   8  -2  -4   1705.32   1690.66    636.98 <
      1430    1  -2   8  -4   1705.32   1690.66    636.98 <
      1431    2   6  -1   1    722.69    911.95    177.62 o
      1431    1  -1   6   1    722.69    911.95    177.62 o
      1432    2   7  -1   1    776.49   1152.61    300.68 o
      1432    1  -1   7   1    776.49   1152.61    300.68 o
      1433    2   8  -2  -6   2485.15   2319.69    636.26 o
      1433    1  -2   8  -6   2485.15   2319.69    636.26 o
      1434    2   6  -1  -2    664.35    630.28    244.67 <
      1434    1  -1   6  -2    664.35    630.28    244.67 <
      1435    2   5  -1  -1    142.37    181.90    123.90 <
      1435    1  -1   5  -1    142.37    181.90    123.90 <
      1436    2   5  -1  -2    451.59    500.85    168.71 <
      1436    1  -1   5  -2    451.59    500.85    168.71 <
      1437    2   6  -1   0   1037.44    814.72    219.76 o
      1438    2   6  -1  -1    722.92    649.15    156.32 o
      1438    1  -1   6  -1    722.92    649.15    156.32 o
      1439    2   9  -3  -3   2172.27   2018.73    639.17 o
      1439    1  -3   9  -3   2172.27   2018.73    639.17 o
      1440    2   9  -1  -3   3009.79   3367.17   1054.91 o
      1440    1  -1   9  -3   3009.79   3367.17   1054.91 o
      1441    2   6  -1  -4    539.96    534.98    198.63 <
      1441    1  -1   6  -4    539.96    534.98    198.63 <
      1442    2   9  -1   3   3009.79   3302.06    967.11 o
      1442    1  -1   9   3   3009.79   3302.06    967.11 o
      1443    2   6  -1  -3    411.16    479.71    181.87 <
      1443    1  -1   6  -3    411.16    479.71    181.87 <
      1444    2   7  -1  -5   1113.34    967.10    322.37 <
      1444    1  -1   7  -5   1113.34    967.10    322.37 <
      1445    2   7  -1  -1    777.38    672.54    287.48 <
      1445    1  -1   7  -1    777.38    672.54    287.48 <
      1446    2   7  -1   2    490.81    406.21    258.50 <
      1446    1  -1   7   2    490.81    406.21    258.50 <
      1447    2   7   0  -4   1277.85   1134.01    360.34 o
      1448    2   8  -1  -5    126.14    669.61    540.43 <
      1448    1  -1   8  -5    126.14    669.61    540.43 <
      1449    1   0   4  -1     68.80     84.70     58.23 <
      1450    2   7  -1  -7    632.86    743.34    424.39 <
      1450    1  -1   7  -7    632.86    743.34    424.39 <
      1451    2   6  -1  -6    585.26    505.23    195.74 <
      1451    1  -1   6  -6    585.26    505.23    195.74 <
      1452    2  10   0   2   3241.63   2520.47   1372.87 <
      1452    1   0  10   2   3241.63   2520.47   1372.87 <
      1453    2  11  -3  -3   3468.13   3852.70   1823.99 <
      1453    1  -3  11  -3   3468.13   3852.70   1823.99 <
      1454    2  10   0   0   3191.36   3212.98   1413.29 <
      1454    1   0  10   0   3191.36   3212.98   1413.29 <
      1455    2   5  -1   1    142.17    102.82     92.27 <
      1455    1  -1   5   1    142.17    102.82     92.27 <
      1456    2   9   0  -2    798.89   1479.16    940.32 <
      1457    2   9  -1   1    472.20    993.69    643.13 <
      1457    1  -1   9   1    472.20    993.69    643.13 <
      1458    2   4  -2   0   4777.32   4486.00    175.86 o
      1458    1  -2   4   0   4777.32   4486.00    175.86 o
      1459    2   5  -3   3   4886.94   4922.98    267.66 o
      1459    1  -3   5   3   4886.94   4922.98    267.66 o
      1460    2   2  -2   0  15421.80  13733.10    516.16 o
      1460    1  -2   2   0  15421.80  13733.10    516.16 o
      1461    2   5  -3  -1   2939.95   3208.52    172.83 o
      1461    1  -3   5  -1   2939.95   3208.52    172.83 o
      1462    2   5  -3   1   2921.51   2977.29    191.07 o
      1462    1  -3   5   1   2921.51   2977.29    191.07 o
      1463    2   3  -1   1   1412.35   1558.51     77.04 o
      1463    1  -1   3   1   1412.35   1558.51     77.04 o
      1464    2   7  -5   3   3823.98   4450.77    398.92 o
      1464    1  -5   7   3   3823.98   4450.77    398.92 o
      1465    2   5  -2   2   1186.01   1075.92    129.33 o
      1465    1  -2   5   2   1186.01   1075.92    129.33 o
      1466    2   4  -3  -1    634.34    763.28    106.70 o
      1466    1  -3   4  -1    634.34    763.28    106.70 o
      1467    2   4  -3   0    831.69   1011.15    105.39 o
      1468    2   4  -3   1    636.00    691.02     95.51 o
      1468    1  -3   4   1    636.00    691.02     95.51 o
      1469    2   6  -4   0   1861.91   1653.40    209.39 o
      1469    1  -4   6   0   1861.91   1653.40    209.39 o
      1470    2   3  -2   2    698.82    746.97     85.37 o
      1470    1  -2   3   2    698.82    746.97     85.37 o
      1471    2   2  -1   0    626.72    649.82     87.81 o
      1472    2   7  -5   1   1734.88   2968.49    327.74 o
      1472    1  -5   7   1   1734.88   2968.49    327.74 o
      1473    2   5  -3   2    603.44    653.71    136.63 o
      1473    1  -3   5   2    603.44    653.71    136.63 o
      1474    2   7  -5  -1   1739.96   1877.23    317.77 o
      1474    1  -5   7  -1   1739.96   1877.23    317.77 o
      1475    2   5  -4   2    824.48    488.21    163.69 <
      1475    1  -4   5   2    824.48    488.21    163.69 <
      1476    2   7  -5   5   1818.03   1568.27    336.44 o
      1476    1  -5   7   5   1818.03   1568.27    336.44 o
      1477    2   2  -1   1    419.36    545.13     69.27 o
      1477    1  -1   2   1    419.36    545.13     69.27 o
      1478    2   4  -3   2    472.36    444.25    102.94 o
      1478    1  -3   4   2    472.36    444.25    102.94 o
      1479    2   6  -3  -2    576.09    711.29    143.32 o
      1479    1  -3   6  -2    576.09    711.29    143.32 o
      1480    2   7  -4   2    993.86    410.65    250.66 <
      1480    1  -4   7   2    993.86    410.65    250.66 <
      1481    2   9  -3   3   2172.34   2481.03    472.70 o
      1481    1  -3   9   3   2172.34   2481.03    472.70 o
      1482    2   3  -2  -1    195.28    241.94     53.76 o
      1482    1  -2   3  -1    195.28    241.94     53.76 o
      1483    2   3  -2   1    195.38    314.32     68.33 o
      1483    1  -2   3   1    195.38    314.32     68.33 o
      1484    2   4  -3   3    245.81    369.83     79.82 o
      1484    1  -3   4   3    245.81    369.83     79.82 o
      1485    2   7  -4   4    917.38    441.65    228.81 <
      1485    1  -4   7   4    917.38    441.65    228.81 <
      1486    2   7  -4   1    689.86    840.59    268.67 o
      1486    1  -4   7   1    689.86    840.59    268.67 o
      1487    2   6  -3   2    576.13    543.29    178.43 o
      1487    1  -3   6   2    576.13    543.29    178.43 o
      1488    2   6  -4  -1    339.95    243.92    159.08 <
      1488    1  -4   6  -1    339.95    243.92    159.08 <
      1489    2   6  -4   1    340.03    427.93    151.50 <
      1489    1  -4   6   1    340.03    427.93    151.50 <
      1490    2   7  -3   2    472.33    321.72    258.43 <
      1490    1  -3   7   2    472.33    321.72    258.43 <
      1491    2   6  -4   2    455.66    424.24    186.77 <
      1491    1  -4   6   2    455.66    424.24    186.77 <
      1492    2   7  -4  -1    689.74    998.41    286.78 o
      1492    1  -4   7  -1    689.74    998.41    286.78 o
      1493    2   6  -3  -1    357.22    471.07    137.62 o
      1493    1  -3   6  -1    357.22    471.07    137.62 o
      1494    2   6  -5  -1    377.12    417.56    175.53 <
      1494    1  -5   6  -1    377.12    417.56    175.53 <
      1495    2   6  -3   1    357.12    627.89    230.49 <
      1495    1  -3   6   1    357.12    627.89    230.49 <
      1496    2   6  -5   1    377.20    540.31    238.06 <
      1496    1  -5   6   1    377.20    540.31    238.06 <
      1497    2   7  -5  -2    217.28    359.07    242.90 <
      1497    1  -5   7  -2    217.28    359.07    242.90 <
      1498    2   7  -4  -3    583.88    299.57    182.92 <
      1498    1  -4   7  -3    583.88    299.57    182.92 <
      1499    2   6  -5   2    301.33    301.27    171.78 <
      1499    1  -5   6   2    301.33    301.27    171.78 <
      1500    2   9  -5   3   1629.04    590.52    521.05 <
      1500    1  -5   9   3   1629.04    590.52    521.05 <
      1501    2   5  -4  -1    125.10    174.17    118.75 <
      1501    1  -4   5  -1    125.10    174.17    118.75 <
      1502    2   5  -2   1    121.30    147.76    100.26 <
      1502    1  -2   5   1    121.30    147.76    100.26 <
      1503    2   6  -5   0    202.74    267.96    169.80 <
      1504    2   8  -7   2    175.50    878.97    424.97 <
      1504    1  -7   8   2    175.50    878.97    424.97 <
      1505    2   9  -4  -1   1055.91   1126.76    448.05 <
      1505    1  -4   9  -1   1055.91   1126.76    448.05 <
      1506    2   7  -5   6    323.05    213.91    205.99 <
      1506    1  -5   7   6    323.05    213.91    205.99 <
      1507    2   9  -6   3    846.50    881.13    641.55 <
      1507    1  -6   9   3    846.50    881.13    641.55 <
      1508    1  -4   5   0    178.93    298.39    177.42 <
      1509    2   7  -6   2    305.48    568.03    476.06 <
      1509    1  -6   7   2    305.48    568.03    476.06 <
      1510    2   7  -5   4    245.81    432.73    282.33 <
      1510    1  -5   7   4    245.81    432.73    282.33 <
      1511    2  10  -8  -2      4.67   1845.09    969.99 <
      1511    1  -8  10  -2      4.67   1845.09    969.99 <
      1512    2  10  -8   2      4.67   1344.30   1043.81 <
      1512    1  -8  10   2      4.67   1344.30   1043.81 <
      1513    2   0  -4   0   9200.38   8669.15    146.34 o
      1513    1  -4   0   0   9200.38   8669.15    146.34 o
      1514    2   0  -6   0   6716.73   6873.97    192.91 o
      1514    1  -6   0   0   6716.73   6873.97    192.91 o
      1515    2   0  -2   0   4852.93   3431.70    118.33 o
      1515    1  -2   0   0   4852.93   3431.70    118.33 o
      1516    1  -3   0  -2    562.11    667.74     42.80 o
      1517    1  -5   0  -2    676.17    813.46     81.35 o
      1518    2   1  -5  -2    921.68    660.78     78.54 o
      1518    1  -5   1  -2    921.68    660.78     78.54 o
      1519    2   0  -6  -2    981.23   1118.97    116.67 o
      1519    1  -6   0  -2    981.23   1118.97    116.67 o
      1520    2   1  -7  -1   1481.20   1485.45    225.23 o
      1520    1  -7   1  -1   1481.20   1485.45    225.23 o
      1521    2   1  -6  -3    835.32    777.09    144.20 o
      1521    1  -6   1  -3    835.32    777.09    144.20 o
      1522    2   1  -7  -3   1700.29   1931.17    255.91 o
      1522    1  -7   1  -3   1700.29   1931.17    255.91 o
      1523    2  -1  -6  -1    929.49    909.50    114.02 o
      1523    1  -6  -1  -1    929.49    909.50    114.02 o
      1524    2   0  -4  -3    309.31    420.12     50.52 o
      1525    2  -1  -7   1   1480.94   1239.67    207.50 o
      1525    1  -7  -1   1   1480.94   1239.67    207.50 o
      1526    1  -5   0  -4    439.06    514.88     82.70 o
      1527    2  -1  -7  -3   1728.72   1727.13    279.51 o
      1527    1  -7  -1  -3   1728.72   1727.13    279.51 o
      1528    2  -1  -7  -1   1480.91   1150.56    225.86 o
      1528    1  -7  -1  -1   1480.91   1150.56    225.86 o
      1529    2   1  -7  -2    886.91    646.60    151.67 o
      1529    1  -7   1  -2    886.91    646.60    151.67 o
      1530    2   0  -6  -5    702.57    551.16    164.29 o
      1531    2  -1  -6   1    929.58    753.78    138.01 o
      1531    1  -6  -1   1    929.58    753.78    138.01 o
      1532    2   1  -6  -2    338.53    245.20    113.37 <
      1532    1  -6   1  -2    338.53    245.20    113.37 <
      1533    2   0 -10   0   3686.30   2923.19    739.44 o
      1533    1 -10   0   0   3686.30   2923.19    739.44 o
      1534    1  -6  -1   0    515.49    476.06    106.38 o
      1535    2   0  -6  -4    414.70    382.89    153.16 <
      1535    1  -6   0  -4    414.70    382.89    153.16 <
      1536    2   0 -10  -2   2997.02   2920.97    922.41 o
      1536    1 -10   0  -2   2997.02   2920.97    922.41 o
      1537    2   0 -10   2   2996.77   2896.92    782.59 o
      1537    1 -10   0   2   2996.77   2896.92    782.59 o
      1538    2   1  -7  -4    729.91    583.46    175.04 o
      1538    1  -7   1  -4    729.91    583.46    175.04 o
      1539    2   0  -4  -2    159.79    171.88     44.95 o
      1539    1  -4   0  -2    159.79    171.88     44.95 o
      1540    2   1  -9  -3   1474.47   1009.50    466.53 <
      1540    1  -9   1  -3   1474.47   1009.50    466.53 <
      1541    2  -1  -6  -2    340.72    345.33    118.62 <
      1541    1  -6  -1  -2    340.72    345.33    118.62 <
      1542    1  -7   0  -4    634.95    807.87    207.28 o
      1543    2   1  -9  -1    954.24    765.66    426.55 <
      1543    1  -9   1  -1    954.24    765.66    426.55 <
      1544    2   1  -6  -4    368.65    499.08    113.55 o
      1544    1  -6   1  -4    368.65    499.08    113.55 o
      1545    1  -7   0  -2    371.53    567.61    169.75 o
      1546    2   0 -10  -4   2557.64   1732.11    900.48 <
      1546    1 -10   0  -4   2557.64   1732.11    900.48 <
      1547    2   1  -9   1    954.24    882.63    328.67 <
      1547    1  -9   1   1    954.24    882.63    328.67 <
      1548    2  -1  -9  -3   1483.86   1710.62    629.95 <
      1548    1  -9  -1  -3   1483.86   1710.62    629.95 <
      1549    2   1  -9  -4    268.89    511.93    435.41 <
      1549    1  -9   1  -4    268.89    511.93    435.41 <
      1550    2  -1  -9  -1    954.24    520.74    512.81 <
      1550    1  -9  -1  -1    954.24    520.74    512.81 <
      1551    2   1  -9  -2    789.26    804.41    383.68 <
      1551    1  -9   1  -2    789.26    804.41    383.68 <
      1552    2   0  -8  -2    246.08    287.65    216.40 <
      1552    1  -8   0  -2    246.08    287.65    216.40 <
      1553    2   2 -12  -4   1352.69   2060.79   1233.83 <
      1553    1 -12   2  -4   1352.69   2060.79   1233.83 <
      1554    2  -1  -9  -5    781.13    828.83    757.56 <
      1554    1  -9  -1  -5    781.13    828.83    757.56 <
      1555    2   2  -9  -4    792.78   1056.86    414.82 <
      1555    1  -9   2  -4    792.78   1056.86    414.82 <
      1556    2   0 -10  -8   1694.71   1324.99   1103.28 <
      1556    1 -10   0  -8   1694.71   1324.99   1103.28 <
      1557    2  -1 -11  -1    598.88   1585.79   1174.17 <
      1557    1 -11  -1  -1    598.88   1585.79   1174.17 <
      1558    2   1 -11  -3    814.79   1729.13   1059.62 <
      1558    1 -11   1  -3    814.79   1729.13   1059.62 <
      1559    2   1 -10  -4    230.70    545.91    538.00 <
      1559    1 -10   1  -4    230.70    545.91    538.00 <
      1560    2   0  -2  -4   2878.90   3395.29     56.31 o
      1560    1  -2   0  -4   2878.90   3395.29     56.31 o
      1561    2   1  -1  -5   1885.15   1901.27     46.31 o
      1561    1  -1   1  -5   1885.15   1901.27     46.31 o
      1562    2   0  -4  -6   7236.10   6462.94    174.38 o
      1562    1  -4   0  -6   7236.10   6462.94    174.38 o
      1563    2  -1  -3  -5   3047.02   2766.21    218.74 o
      1563    1  -3  -1  -5   3047.02   2766.21    218.74 o
      1564    2   0  -2  -5    336.69    328.70     31.81 o
      1565    2   1  -3  -7    803.47    797.42    101.01 o
      1565    1  -3   1  -7    803.47    797.42    101.01 o
      1566    2   1  -2  -8    927.30   1136.34    180.12 o
      1566    1  -2   1  -8    927.30   1136.34    180.12 o
      1567    2   1  -3  -8    938.04    733.41    137.68 o
      1567    1  -3   1  -8    938.04    733.41    137.68 o
      1568    2   1  -2  -7    395.83    232.42     68.67 o
      1568    1  -2   1  -7    395.83    232.42     68.67 o
      1569    1  -3   0  -4    141.48    172.76     37.21 o
      1570    2   1  -1  -6    147.55    131.93     42.22 o
      1570    1  -1   1  -6    147.55    131.93     42.22 o
      1571    1  -3   0  -8    891.47    586.62    212.35 <
      1572    2   1  -3 -11   3650.50   4301.71    932.39 o
      1572    1  -3   1 -11   3650.50   4301.71    932.39 o
      1573    2   2  -2 -12   5099.71   3753.02    964.08 o
      1573    1  -2   2 -12   5099.71   3753.02    964.08 o
      1574    2   0  -4  -9   1617.16   1128.38    384.07 <
      1575    1  -5   0  -8    722.85    556.88    241.32 <
      1576    2   2  -4 -12   3115.05   1539.98    572.52 <
      1576    1  -4   2 -12   3115.05   1539.98    572.52 <
      1577    2   0  -4  -7    375.49    343.49    129.47 <
      1578    2   1  -5 -11   1750.45   1919.35    684.73 <
      1578    1  -5   1 -11   1750.45   1919.35    684.73 <
      1579    2  -1  -4  -7    603.96    651.92    514.67 <
      1579    1  -4  -1  -7    603.96    651.92    514.67 <
      1580    2   0  -6  -8   1235.10    992.78    385.50 <
      1580    1  -6   0  -8   1235.10    992.78    385.50 <
      1581    2   0  -6 -12   2744.60   1763.29   1522.72 <
      1581    1  -6   0 -12   2744.60   1763.29   1522.72 <
      1582    2   2  -4 -14    964.92   1411.09   1049.75 <
      1582    1  -4   2 -14    964.92   1411.09   1049.75 <
      1583    2   0  -2  -3     12.21     26.38     18.47 <
      1584    2   0  -4  -8    629.08    324.70    227.02 <
      1584    1  -4   0  -8    629.08    324.70    227.02 <
      1585    2   0  -6 -11    726.42   1063.49    928.91 <
      1586    2   3  -4 -13    948.80   1246.73    690.58 <
      1586    1  -4   3 -13    948.80   1246.73    690.58 <
      1587    2   4  -2  -6   4191.57   4879.30    165.77 o
      1587    1  -2   4  -6   4191.57   4879.30    165.77 o
      1588    2   3  -1  -3   1526.25   1675.44     71.85 o
      1588    1  -1   3  -3   1526.25   1675.44     71.85 o
      1589    2   5  -3  -5   3692.06   3497.50    183.36 o
      1589    1  -3   5  -5   3692.06   3497.50    183.36 o
      1590    2   3  -2  -4   1036.83   1363.44     91.45 o
      1590    1  -2   3  -4   1036.83   1363.44     91.45 o
      1591    2   4  -3  -7   1659.39   2081.20    164.66 o
      1591    1  -3   4  -7   1659.39   2081.20    164.66 o
      1592    2   4  -1  -5   1074.47   1011.60    106.76 o
      1592    1  -1   4  -5   1074.47   1011.60    106.76 o
      1593    2   2  -1  -2    587.90    576.63     58.84 o
      1593    1  -1   2  -2    587.90    576.63     58.84 o
      1594    2   5  -3  -7   1223.35    871.99    288.90 o
      1594    1  -3   5  -7   1223.35    871.99    288.90 o
      1595    2   5  -3  -9   1822.21   1912.46    343.60 o
      1595    1  -3   5  -9   1822.21   1912.46    343.60 o
      1596    2   6  -2  -6   1322.89   1435.47    225.12 o
      1596    1  -2   6  -6   1322.89   1435.47    225.12 o
      1597    2   2  -1  -3    213.33    308.56     39.56 o
      1597    1  -1   2  -3    213.33    308.56     39.56 o
      1598    2   5  -2  -8   1064.23    733.13    241.72 o
      1598    1  -2   5  -8   1064.23    733.13    241.72 o
      1599    2   3  -2  -5    367.80    299.18     71.49 o
      1599    1  -2   3  -5    367.80    299.18     71.49 o
      1600    2   4  -2  -5    459.42    439.03     76.70 o
      1600    1  -2   4  -5    459.42    439.03     76.70 o
      1601    2   6  -3  -5    973.99   1080.45    191.61 o
      1601    1  -3   6  -5    973.99   1080.45    191.61 o
      1602    2   5  -3  -8    829.09    694.36    230.57 o
      1602    1  -3   5  -8    829.09    694.36    230.57 o
      1603    2   4  -3  -8    445.45    646.33    166.20 o
      1603    1  -3   4  -8    445.45    646.33    166.20 o
      1604    2   7  -5  -9   1826.89   2483.88    562.59 o
      1604    1  -5   7  -9   1826.89   2483.88    562.59 o
      1605    2   4  -3  -6    522.72    468.58    119.81 o
      1605    1  -3   4  -6    522.72    468.58    119.81 o
      1606    2   7  -2  -8   1698.54   1319.53    443.38 <
      1606    1  -2   7  -8   1698.54   1319.53    443.38 <
      1607    2   3  -1  -4    141.04    190.20     52.83 o
      1607    1  -1   3  -4    141.04    190.20     52.83 o
      1608    2   3  -2  -6    220.82    193.45     71.55 <
      1608    1  -2   3  -6    220.82    193.45     71.55 <
      1609    2   3  -3  -5    159.93    343.94     76.72 o
      1609    1  -3   3  -5    159.93    343.94     76.72 o
      1610    2   5  -5  -8    520.44    668.75    222.04 o
      1610    1  -5   5  -8    520.44    668.75    222.04 o
      1611    2   5  -2  -7    318.73    337.42    142.35 <
      1611    1  -2   5  -7    318.73    337.42    142.35 <
      1612    2   2  -2  -3    132.61    186.74     48.02 o
      1612    1  -2   2  -3    132.61    186.74     48.02 o
      1613    2   5  -4  -8    785.27    634.43    321.20 <
      1613    1  -4   5  -8    785.27    634.43    321.20 <
      1614    2   5  -4  -9    372.93    627.88    300.75 <
      1614    1  -4   5  -9    372.93    627.88    300.75 <
      1615    2   5  -4 -11    912.47    885.67    371.67 <
      1615    1  -4   5 -11    912.47    885.67    371.67 <
      1616    2   4  -2  -4    152.05    169.13     68.71 <
      1616    1  -2   4  -4    152.05    169.13     68.71 <
      1617    2   9  -3  -9   1446.01   2098.24    936.66 <
      1617    1  -3   9  -9   1446.01   2098.24    936.66 <
      1618    2   8  -4 -11   1180.79    996.83    843.47 <
      1618    1  -4   8 -11   1180.79    996.83    843.47 <
      1619    2   9  -6 -10    131.64   1325.82   1096.50 <
      1619    1  -6   9 -10    131.64   1325.82   1096.50 <
      1620    2   2  -4   0   5198.32   5014.26    171.15 o
      1620    1  -4   2   0   5198.32   5014.26    171.15 o
      1621    2   3  -5  -3   3671.75   4143.87    211.08 o
      1621    1  -5   3  -3   3671.75   4143.87    211.08 o
      1622    2   3  -5  -1   3625.76   3721.11    192.21 o
      1622    1  -5   3  -1   3625.76   3721.11    192.21 o
      1623    2   4  -6   0   2048.44   2511.31    200.12 o
      1623    1  -6   4   0   2048.44   2511.31    200.12 o
      1624    2   3  -4  -2    705.47    768.39    112.11 o
      1624    1  -4   3  -2    705.47    768.39    112.11 o
      1625    2   3  -4  -1    478.02    724.53    102.35 o
      1625    1  -4   3  -1    478.02    724.53    102.35 o
      1626    2   5  -7  -1   2211.83   2017.98    271.07 o
      1626    1  -7   5  -1   2211.83   2017.98    271.07 o
      1627    2   5  -7  -3   3012.55   3314.39    400.85 o
      1627    1  -7   5  -3   3012.55   3314.39    400.85 o
      1628    2   2  -5  -2    604.12    902.98    118.81 o
      1628    1  -5   2  -2    604.12    902.98    118.81 o
      1629    2   4  -5  -5   1129.87    778.69    169.16 o
      1629    1  -5   4  -5   1129.87    778.69    169.16 o
      1630    2   2  -3  -2    484.28    429.46     78.33 o
      1630    1  -3   2  -2    484.28    429.46     78.33 o
      1631    2   1  -2  -1    571.45    663.97     79.80 o
      1631    1  -2   1  -1    571.45    663.97     79.80 o
      1632    2   3  -4  -3    405.99    466.14     96.44 o
      1632    1  -4   3  -3    405.99    466.14     96.44 o
      1633    2   3  -7  -2    911.07    918.53    176.23 o
      1633    1  -7   3  -2    911.07    918.53    176.23 o
      1634    2   4  -5  -2    400.84    487.68    144.99 o
      1634    1  -5   4  -2    400.84    487.68    144.99 o
      1635    2   3  -5  -4    387.98    507.98    143.62 o
      1635    1  -5   3  -4    387.98    507.98    143.62 o
      1636    2   4  -7  -4   1087.93    689.02    268.69 <
      1636    1  -7   4  -4   1087.93    689.02    268.69 <
      1637    2   3  -6  -2    563.51    441.15    164.77 <
      1637    1  -6   3  -2    563.51    441.15    164.77 <
      1638    2   5  -7  -5   2118.81   1792.91    331.33 o
      1638    1  -7   5  -5   2118.81   1792.91    331.33 o
      1639    2   4  -5  -4    347.65    350.75    152.96 <
      1639    1  -5   4  -4    347.65    350.75    152.96 <
      1640    2   4  -5  -3    151.18    206.20    150.69 <
      1640    1  -5   4  -3    151.18    206.20    150.69 <
      1641    2   3  -6  -3    136.05    129.36    124.08 <
      1641    1  -6   3  -3    136.05    129.36    124.08 <
      1642    2   4  -8  -2    330.22    916.60    417.36 <
      1642    1  -8   4  -2    330.22    916.60    417.36 <
      1643    2   2  -3  -1    188.19    304.82     75.53 o
      1643    1  -3   2  -1    188.19    304.82     75.53 o
      1644    2   3  -5  -2    753.64    571.51    140.18 o
      1644    1  -5   3  -2    753.64    571.51    140.18 o
      1645    2   4  -7  -2   1084.75    477.73    277.56 <
      1645    1  -7   4  -2   1084.75    477.73    277.56 <
      1646    2   3  -6  -1    414.76    377.47    135.57 <
      1646    1  -6   3  -1    414.76    377.47    135.57 <
      1647    2   3  -6  -4    388.62    391.18    174.45 <
      1647    1  -6   3  -4    388.62    391.18    174.45 <
      1648    2   4  -8  -5    583.42    670.06    469.57 <
      1648    1  -8   4  -5    583.42    670.06    469.57 <
      1649    2   6 -10  -2   1507.97   1543.69    891.20 <
      1649    1 -10   6  -2   1507.97   1543.69    891.20 <
      1650    2   6  -9  -4    834.79   1046.31    704.60 <
      1650    1  -9   6  -4    834.79   1046.31    704.60 <
      1651    2   4  -8  -3     73.64    395.58    371.85 <
      1651    1  -8   4  -3     73.64    395.58    371.85 <
      1652    2   7  -8  -3     36.09    669.63    471.90 <
      1652    1  -8   7  -3     36.09    669.63    471.90 <
      1653    2  18 -38  -2      7.55  75277.90  57312.40 <
      1653    1 -38  18  -2      7.55  75277.90  57312.40 <
      1654    2   4  -6  -5    489.19    360.39    198.75 <
      1654    1  -6   4  -5    489.19    360.39    198.75 <
      1655    2   3  -7  -4    170.82    221.69    187.38 <
      1655    1  -7   3  -4    170.82    221.69    187.38 <
      1656    2   7 -10  -1     79.98   1004.96    812.41 <
      1656    1 -10   7  -1     79.98   1004.96    812.41 <
      1657    2   1  -3  -5   3055.89   2906.02     96.30 o
      1657    1  -3   1  -5   3055.89   2906.02     96.30 o
      1658    2   2  -4  -6   4538.95   3885.33    146.51 o
      1658    1  -4   2  -6   4538.95   3885.33    146.51 o
      1659    2   1  -4  -5   1136.27   1330.97     99.49 o
      1659    1  -4   1  -5   1136.27   1330.97     99.49 o
      1660    2   1  -3  -3   1074.30   1068.16     82.38 o
      1660    1  -3   1  -3   1074.30   1068.16     82.38 o
      1661    2   2  -3  -4    651.09    782.10     64.06 o
      1661    1  -3   2  -4    651.09    782.10     64.06 o
      1662    2   2  -3  -5    570.86    549.28     67.31 o
      1662    1  -3   2  -5    570.86    549.28     67.31 o
      1663    2   3  -5  -7   1750.22   1648.96    182.62 o
      1663    1  -5   3  -7   1750.22   1648.96    182.62 o
      1664    2   2  -6  -6   1883.29   1593.78    233.43 o
      1664    1  -6   2  -6   1883.29   1593.78    233.43 o
      1665    2   1  -5  -5    730.64    838.82    111.84 o
      1665    1  -5   1  -5    730.64    838.82    111.84 o
      1666    2   3  -4  -7    875.98    823.57    124.06 o
      1666    1  -4   3  -7    875.98    823.57    124.06 o
      1667    2   1  -2  -3    451.14    320.43     45.37 o
      1667    1  -2   1  -3    451.14    320.43     45.37 o
      1668    2   2  -4  -5    735.17    593.99    102.13 o
      1668    1  -4   2  -5    735.17    593.99    102.13 o
      1669    2   3  -5 -11   2783.62   2253.53    393.31 o
      1669    1  -5   3 -11   2783.62   2253.53    393.31 o
      1670    2   1  -4  -4    613.86    505.63     66.18 o
      1670    1  -4   1  -4    613.86    505.63     66.18 o
      1671    2   1  -2  -4    173.24    208.30     36.91 o
      1671    1  -2   1  -4    173.24    208.30     36.91 o
      1672    2   3  -5  -9   1315.62   1519.41    280.59 o
      1672    1  -5   3  -9   1315.62   1519.41    280.59 o
      1673    2   1  -2  -2    487.97    402.13     82.71 o
      1673    1  -2   1  -2    487.97    402.13     82.71 o
      1674    2   3  -4  -8    781.64    648.63    167.47 o
      1674    1  -4   3  -8    781.64    648.63    167.47 o
      1675    2   2  -5  -7    627.19    666.57    146.06 o
      1675    1  -5   2  -7    627.19    666.57    146.06 o
      1676    2   5  -7  -9   1429.60   1555.11    449.61 o
      1676    1  -7   5  -9   1429.60   1555.11    449.61 o
      1677    2   1  -4  -6    267.59    329.69     81.76 o
      1677    1  -4   1  -6    267.59    329.69     81.76 o
      1678    2   2  -5  -8    534.35    558.86    155.53 o
      1678    1  -5   2  -8    534.35    558.86    155.53 o
      1679    2   3  -5  -8    734.00    434.15    169.42 <
      1679    1  -5   3  -8    734.00    434.15    169.42 <
      1680    2   3  -4  -6    258.75    221.42     81.71 <
      1680    1  -4   3  -6    258.75    221.42     81.71 <
      1681    2   2  -4  -7    314.11    452.88    129.77 o
      1681    1  -4   2  -7    314.11    452.88    129.77 o
      1682    2   2  -6  -9   1189.13    936.72    326.39 <
      1682    1  -6   2  -9   1189.13    936.72    326.39 <
      1683    2   2  -8  -8   1518.17   1580.63    578.86 <
      1683    1  -8   2  -8   1518.17   1580.63    578.86 <
      1684    2   1  -7  -9    976.91   1265.25    487.65 <
      1684    1  -7   1  -9    976.91   1265.25    487.65 <
      1685    2   1  -3  -4    211.19    239.77     61.27 o
      1685    1  -3   1  -4    211.19    239.77     61.27 o
      1686    2   1  -5  -6    365.85    364.35    110.89 o
      1686    1  -5   1  -6    365.85    364.35    110.89 o
      1687    2   3  -7  -8   1347.53    823.91    358.80 <
      1687    1  -7   3  -8   1347.53    823.91    358.80 <
      1688    2   1  -5  -7    315.93    208.78    124.21 <
      1688    1  -5   1  -7    315.93    208.78    124.21 <
      1689    2   3  -5  -6    197.30    219.43    103.11 <
      1689    1  -5   3  -6    197.30    219.43    103.11 <
      1690    2   2  -6  -5    111.74    250.40    129.15 <
      1690    1  -6   2  -5    111.74    250.40    129.15 <
      1691    2   2  -4  -8    350.32    213.85    134.65 <
      1691    1  -4   2  -8    350.32    213.85    134.65 <
      1692    2   4  -6  -8    605.36    504.58    221.91 <
      1692    1  -6   4  -8    605.36    504.58    221.91 <
      1693    2   4  -6 -10    120.76    548.41    400.76 <
      1693    1  -6   4 -10    120.76    548.41    400.76 <
      1694    2   2  -4  -4    190.27     82.19     71.59 <
      1694    1  -4   2  -4    190.27     82.19     71.59 <
      1695    2   2  -7  -8    875.44    740.88    295.30 <
      1695    1  -7   2  -8    875.44    740.88    295.30 <
      1696    2   3  -6  -8    541.43    770.04    243.45 o
      1696    1  -6   3  -8    541.43    770.04    243.45 o
      1697    2   2  -7  -6    435.95    282.99    206.29 <
      1697    1  -7   2  -6    435.95    282.99    206.29 <
      1698    2   1  -7  -8    711.26    705.48    375.20 <
      1698    1  -7   1  -8    711.26    705.48    375.20 <
      1699    2  -2  -4   6   4576.53   5601.45    209.34 o
      1699    1  -4  -2   6   4576.53   5601.45    209.34 o
      1700    2  -3  -5   5   4104.41   4171.73    216.94 o
      1700    1  -5  -3   5   4104.41   4171.73    216.94 o
      1701    2  -3  -5   7   1755.70   1909.50    213.71 o
      1701    1  -5  -3   7   1755.70   1909.50    213.71 o
      1702    2  -3  -4   7    855.89   1112.57     95.14 o
      1702    1  -4  -3   7    855.89   1112.57     95.14 o
      1703    2  -2  -3   4    633.31    722.17     86.55 o
      1703    1  -3  -2   4    633.31    722.17     86.55 o
      1704    2  -2  -3   5    572.31    636.23     83.35 o
      1704    1  -3  -2   5    572.31    636.23     83.35 o
      1705    2  -3  -5   9   1303.31   1578.45    210.99 o
      1705    1  -5  -3   9   1303.31   1578.45    210.99 o
      1706    2  -4  -6   6   1704.37   1768.90    220.78 o
      1706    1  -6  -4   6   1704.37   1768.90    220.78 o
      1707    2  -2  -4   5    737.97    792.44     99.05 o
      1707    1  -4  -2   5    737.97    792.44     99.05 o
      1708    2  -2  -3   2    483.14    500.63     62.24 o
      1708    1  -3  -2   2    483.14    500.63     62.24 o
      1709    2  -4  -5   5   1129.87   1351.56    169.62 o
      1709    1  -5  -4   5   1129.87   1351.56    169.62 o
      1710    2  -3  -6   5    704.82    847.15    157.18 o
      1710    1  -6  -3   5    704.82    847.15    157.18 o
      1711    2  -3  -4   4    381.77    582.79    104.26 o
      1711    1  -4  -3   4    381.77    582.79    104.26 o
      1712    2  -3  -4   8    782.08    763.89    129.11 o
      1712    1  -4  -3   8    782.08    763.89    129.11 o
      1713    2  -3  -7   8   1347.56   1336.85    380.38 o
      1713    1  -7  -3   8   1347.56   1336.85    380.38 o
      1714    2  -3  -5   8    732.90    656.35    149.41 o
      1714    1  -5  -3   8    732.90    656.35    149.41 o
      1715    2  -2  -5   7    627.43    787.64    132.65 o
      1715    1  -5  -2   7    627.43    787.64    132.65 o
      1716    2  -1  -2   2    475.78    595.84     68.75 o
      1716    1  -2  -1   2    475.78    595.84     68.75 o
      1717    2  -2  -5   4    479.88    716.25     95.50 o
      1717    1  -5  -2   4    479.88    716.25     95.50 o
      1718    2  -1  -2   3    451.55    612.09     88.91 o
      1718    1  -2  -1   3    451.55    612.09     88.91 o
      1719    2  -2  -5   8    508.14    543.12    118.64 o
      1719    1  -5  -2   8    508.14    543.12    118.64 o
      1720    2  -5  -7   9   1427.24   1033.87    371.13 <
      1720    1  -7  -5   9   1427.24   1033.87    371.13 <
      1721    2  -5  -7   5   2118.95   1598.08    304.65 o
      1721    1  -7  -5   5   2118.95   1598.08    304.65 o
      1722    2  -3  -4   3    405.99    455.15     83.00 o
      1722    1  -4  -3   3    405.99    455.15     83.00 o
      1723    2  -3  -4   6    256.38    239.74     89.57 <
      1723    1  -4  -3   6    256.38    239.74     89.57 <
      1724    2  -4  -5   9    559.51   1021.83    214.98 o
      1724    1  -5  -4   9    559.51   1021.83    214.98 o
      1725    2  -3  -5   4    387.98    358.46    176.56 <
      1725    1  -5  -3   4    387.98    358.46    176.56 <
      1726    2  -4  -6   8    604.50    764.92    240.86 o
      1726    1  -6  -4   8    604.50    764.92    240.86 o
      1727    2  -3  -7   9    507.20    687.68    252.94 <
      1727    1  -7  -3   9    507.20    687.68    252.94 <
      1728    2  -4  -6   5    489.27    549.29    257.40 <
      1728    1  -6  -4   5    489.27    549.29    257.40 <
      1729    2  -4  -7   7    850.36    661.79    304.21 <
      1729    1  -7  -4   7    850.36    661.79    304.21 <
      1730    2  -3  -6   8    541.90    737.03    206.37 o
      1730    1  -6  -3   8    541.90    737.03    206.37 o
      1731    2  -4  -5   8    385.17    529.48    189.66 <
      1731    1  -5  -4   8    385.17    529.48    189.66 <
      1732    2  -5  -7   7   1171.37    771.52    356.50 <
      1732    1  -7  -5   7   1171.37    771.52    356.50 <
      1733    2  -5  -7  11   1147.03    980.83    400.28 <
      1733    1  -7  -5  11   1147.03    980.83    400.28 <
      1734    2  -3  -6   6      1.87    176.49    136.98 <
      1734    1  -6  -3   6      1.87    176.49    136.98 <
      1735    2  -4  -8   8    483.13   1118.20    422.96 <
      1735    1  -8  -4   8    483.13   1118.20    422.96 <
      1736    2  -4  -5   6    286.88    280.66    153.57 <
      1736    1  -5  -4   6    286.88    280.66    153.57 <
      1737    2  -2  -4   7    314.12    209.87     91.48 <
      1737    1  -4  -2   7    314.12    209.87     91.48 <
      1738    2  -3  -5   6    197.32    164.60    106.20 <
      1738    1  -5  -3   6    197.32    164.60    106.20 <
      1739    2  -4  -8   5    581.09    897.09    332.45 <
      1739    1  -8  -4   5    581.09    897.09    332.45 <
      1740    2  -3  -6   9    234.62    258.16    168.60 <
      1740    1  -6  -3   9    234.62    258.16    168.60 <
      1741    2  -3  -6   4    387.68    294.06    135.11 <
      1741    1  -6  -3   4    387.68    294.06    135.11 <
      1742    2  -4  -6   9    386.12    506.76    245.46 <
      1742    1  -6  -4   9    386.12    506.76    245.46 <
      1743    2  -4  -7  13    794.31   1016.21    355.54 <
      1743    1  -7  -4  13    794.31   1016.21    355.54 <
      1744    2  -5  -6   4    368.82    406.99    237.85 <
      1744    1  -6  -5   4    368.82    406.99    237.85 <
      1745    2  -2  -4   4    190.52    343.81     85.95 o
      1745    1  -4  -2   4    190.52    343.81     85.95 o
      1746    2  -3  -7  10     81.40    266.43    237.42 <
      1746    1  -7  -3  10     81.40    266.43    237.42 <
      1747    2  -3  -9  15    411.22   1075.31    511.30 <
      1747    1  -9  -3  15    411.22   1075.31    511.30 <
      1748    2  -5  -7  12    953.15   1296.24    532.81 <
      1748    1  -7  -5  12    953.15   1296.24    532.81 <
      1749    2  -6  -7   5    649.94    631.84    325.17 <
      1749    1  -7  -6   5    649.94    631.84    325.17 <
      1750    2  -3  -7  11    738.44    659.59    396.28 <
      1750    1  -7  -3  11    738.44    659.59    396.28 <
      1751    2  -6  -7   6    769.09    979.04    357.22 <
      1751    1  -7  -6   6    769.09    979.04    357.22 <
      1752    2  -6 -10  10   1206.55   1976.29   1021.21 <
      1752    1 -10  -6  10   1206.55   1976.29   1021.21 <
      1753    2  -5 -12  10     30.70   2312.99   1838.80 <
      1753    1 -12  -5  10     30.70   2312.99   1838.80 <
      1754    2  -5 -13  15    379.27   5471.54   2404.84 <
      1754    1 -13  -5  15    379.27   5471.54   2404.84 <
      1755    2  -2  -3   3     70.46    127.15     52.98 <
      1755    1  -3  -2   3     70.46    127.15     52.98 <
      1756    2  -9 -13   9    262.89   3896.61   3706.92 <
      1756    1 -13  -9   9    262.89   3896.61   3706.92 <
      1757    2  -3  -1   5   2844.53   2843.61     91.46 o
      1757    1  -1  -3   5   2844.53   2843.61     91.46 o
      1758    2  -4  -2   6   4191.57   4884.70    157.39 o
      1758    1  -2  -4   6   4191.57   4884.70    157.39 o
      1759    2  -5  -3   3   4820.46   4697.80    181.96 o
      1759    1  -3  -5   3   4820.46   4697.80    181.96 o
      1760    2  -5  -3   5   3696.82   4144.64    213.73 o
      1760    1  -3  -5   5   3696.82   4144.64    213.73 o
      1761    2  -5  -3   1   2974.95   2313.32    174.03 o
      1761    1  -3  -5   1   2974.95   2313.32    174.03 o
      1762    2  -3  -2   4   1036.68   1202.55     91.23 o
      1762    1  -2  -3   4   1036.68   1202.55     91.23 o
      1763    2  -4  -3   7   1659.69   2243.54    222.72 o
      1763    1  -3  -4   7   1659.69   2243.54    222.72 o
      1764    2  -3  -2   2    691.42    648.64     57.23 o
      1764    1  -2  -3   2    691.42    648.64     57.23 o
      1765    2  -2  -1   1    436.06    495.98     35.43 o
      1765    1  -1  -2   1    436.06    495.98     35.43 o
      1766    2  -2  -1   2    586.05    764.31     50.95 o
      1766    1  -1  -2   2    586.05    764.31     50.95 o
      1767    2  -5  -3   9   1822.82   1950.05    331.24 o
      1767    1  -3  -5   9   1822.82   1950.05    331.24 o
      1768    2  -4  -2   5    460.37    744.84     97.73 o
      1768    1  -2  -4   5    460.37    744.84     97.73 o
      1769    2  -3  -2   5    366.94    365.55     60.93 o
      1769    1  -2  -3   5    366.94    365.55     60.93 o
      1770    2  -2  -1   3    213.33    242.48     34.26 o
      1770    1  -1  -2   3    213.33    242.48     34.26 o
      1771    2  -5  -3   7   1223.74   1263.19    246.28 o
      1771    1  -3  -5   7   1223.74   1263.19    246.28 o
      1772    2  -4  -3   6    522.72    639.32    122.54 o
      1772    1  -3  -4   6    522.72    639.32    122.54 o
      1773    2  -6  -4   6   1515.81   1460.88    344.67 o
      1773    1  -4  -6   6   1515.81   1460.88    344.67 o
      1774    2  -5  -2   4    928.71    358.50    159.34 <
      1774    1  -2  -5   4    928.71    358.50    159.34 <
      1775    2  -4  -3   2    486.33    391.67    103.21 o
      1775    1  -3  -4   2    486.33    391.67    103.21 o
      1776    2  -5  -2   8   1064.24   1378.46    262.94 o
      1776    1  -2  -5   8   1064.24   1378.46    262.94 o
      1777    2  -5  -4   4    669.20    688.00    255.01 <
      1777    1  -4  -5   4    669.20    688.00    255.01 <
      1778    2  -5  -3   2    606.79    475.85    121.61 o
      1778    1  -3  -5   2    606.79    475.85    121.61 o
      1779    2  -3  -3   2    351.79    272.08     64.02 o
      1779    1  -3  -3   2    351.79    272.08     64.02 o
      1780    2  -5  -4   2    824.35   1011.19    170.31 o
      1780    1  -4  -5   2    824.35   1011.19    170.31 o
      1781    2  -4  -3   4    261.69    221.80    100.34 <
      1781    1  -3  -4   4    261.69    221.80    100.34 <
      1782    2  -7  -5   3   3800.22   3228.70    686.33 o
      1782    1  -5  -7   3   3800.22   3228.70    686.33 o
      1783    2  -5  -3   8    829.14   1110.64    206.75 o
      1783    1  -3  -5   8    829.14   1110.64    206.75 o
      1784    2  -3  -1   4    141.19    279.68     60.69 o
      1784    1  -1  -3   4    141.19    279.68     60.69 o
      1785    2  -3  -2   1    195.21    177.78     50.42 o
      1785    1  -2  -3   1    195.21    177.78     50.42 o
      1786    2  -4  -3   8    443.97    664.73    105.51 o
      1786    1  -3  -4   8    443.97    664.73    105.51 o
      1787    2  -6  -6   4    983.55   1177.48    349.27 o
      1787    1  -6  -6   4    983.55   1177.48    349.27 o
      1788    2  -5  -2   7    319.02    234.47    187.05 <
      1788    1  -2  -5   7    319.02    234.47    187.05 <
      1789    2  -7  -5   5   1828.05   2358.50    553.23 o
      1789    1  -5  -7   5   1828.05   2358.50    553.23 o
      1790    2  -6  -5   7   1329.90   1050.24    393.51 <
      1790    1  -5  -6   7   1329.90   1050.24    393.51 <
      1791    2  -6  -2   6   1326.97   1396.72    295.71 o
      1791    1  -2  -6   6   1326.97   1396.72    295.71 o
      1792    2  -5  -4   5    554.15    503.14    231.81 <
      1792    1  -4  -5   5    554.15    503.14    231.81 <
      1793    2  -4  -2   4    152.12    139.84     79.15 <
      1793    1  -2  -4   4    152.12    139.84     79.15 <
      1794    2  -4  -3   3    251.63    232.21     81.80 <
      1794    1  -3  -4   3    251.63    232.21     81.80 <
      1795    2  -7  -4   4    919.32   1644.61    496.29 o
      1795    1  -4  -7   4    919.32   1644.61    496.29 o
      1796    2  -6  -3   5    973.57    646.14    278.05 <
      1796    1  -3  -6   5    973.57    646.14    278.05 <
      1797    2  -6  -4   2    455.24    443.63    266.71 <
      1797    1  -4  -6   2    455.24    443.63    266.71 <
      1798    2  -7  -4   2    994.89    675.89    435.63 <
      1798    1  -4  -7   2    994.89    675.89    435.63 <
      1799    2  -7  -3   9   1059.21   1089.16    676.76 <
      1799    1  -3  -7   9   1059.21   1089.16    676.76 <
      1800    2  -7  -3   8    667.62    763.93    661.19 <
      1800    1  -3  -7   8    667.62    763.93    661.19 <
      1801    2  -7  -5   9   1826.81   2354.19    813.89 <
      1801    1  -5  -7   9   1826.81   2354.19    813.89 <
      1802    2  -6  -3   9    475.97    911.28    414.70 <
      1802    1  -3  -6   9    475.97    911.28    414.70 <
      1803    2  -5  -4   8    785.27    857.95    231.09 o
      1803    1  -4  -5   8    785.27    857.95    231.09 o
      1804    2  -5  -4  10    419.94    494.32    253.77 <
      1804    1  -4  -5  10    419.94    494.32    253.77 <
      1805    2  -5  -4   9    372.71    366.61    195.17 <
      1805    1  -4  -5   9    372.71    366.61    195.17 <
      1806    2  -9  -5   3   1628.61   2863.25   1360.31 <
      1806    1  -5  -9   3   1628.61   2863.25   1360.31 <
      1807    2  -6  -5   8    305.48    582.18    329.29 <
      1807    1  -5  -6   8    305.48    582.18    329.29 <
      1808    2  -6  -3   4    522.65    602.22    295.83 <
      1808    1  -3  -6   4    522.65    602.22    295.83 <
      1809    2  -6  -4   4    216.92    698.92    255.83 <
      1809    1  -4  -6   4    216.92    698.92    255.83 <
      1810    2  -7  -4   9    252.99    658.84    587.69 <
      1810    1  -4  -7   9    252.99    658.84    587.69 <
      1811    2  -7  -4  12    114.52    874.86    616.62 <
      1811    1  -4  -7  12    114.52    874.86    616.62 <
      1812    2  -7  -6   6    448.74    874.92    476.99 <
      1812    1  -6  -7   6    448.74    874.92    476.99 <
      1813    2  -8  -8   5    734.72   1461.39   1039.33 <
      1813    1  -8  -8   5    734.72   1461.39   1039.33 <
      1814    2  -5  -4   3    140.06    261.08    137.13 <
      1814    1  -4  -5   3    140.06    261.08    137.13 <
      1815    2  -2   0   0   4661.40   4730.91     93.14 o
      1815    1   0  -2   0   4661.40   4730.91     93.14 o
      1816    2  -2   0   2   1335.54   1367.49     35.27 o
      1816    1   0  -2   2   1335.54   1367.49     35.27 o
      1817    2  -3  -1   1   1443.83   1396.50     45.83 o
      1817    1  -1  -3   1   1443.83   1396.50     45.83 o
      1818    2  -3  -1  -1   1448.01   1358.22     61.37 o
      1818    1  -1  -3  -1   1448.01   1358.22     61.37 o
      1819    2  -4   0   6   6306.19   7478.24    441.63 o
      1819    1   0  -4   6   6306.19   7478.24    441.63 o
      1820    2  -4  -1   2   1194.28    890.75     80.01 o
      1820    1  -1  -4   2   1194.28    890.75     80.01 o
      1821    2  -3   0   2   1131.26   1176.36    101.14 o
      1822    2  -4  -1   1    932.08    502.24     89.88 o
      1822    1  -1  -4   1    932.08    502.24     89.88 o
      1823    2  -3  -1  -3   1514.47   1990.22    201.68 o
      1823    1  -1  -3  -3   1514.47   1990.22    201.68 o
      1824    2  -4  -1   0    896.01    588.73    111.38 o
      1825    2  -3  -1  -2    440.50    395.85     60.70 o
      1825    1  -1  -3  -2    440.50    395.85     60.70 o
      1826    2  -4  -1  -1    933.50    501.57    145.19 o
      1826    1  -1  -4  -1    933.50    501.57    145.19 o
      1827    2  -4   0   0   8190.41   5809.21    703.58 o
      1827    1   0  -4   0   8190.41   5809.21    703.58 o
      1828    2  -4  -1   3    436.24    366.27    121.21 o
      1828    1  -1  -4   3    436.24    366.27    121.21 o
      1829    2  -4  -1  -2   1194.08   1137.92    261.99 o
      1829    1  -1  -4  -2   1194.08   1137.92    261.99 o
      1830    2  -5  -2  -2   1185.10    931.57    259.36 o
      1830    1  -2  -5  -2   1185.10    931.57    259.36 o
      1831    2  -5  -1   8    727.48    670.01    242.68 <
      1831    1  -1  -5   8    727.48    670.01    242.68 <
      1832    2  -5  -1   3    922.13    669.32    230.16 <
      1832    1  -1  -5   3    922.13    669.32    230.16 <
      1833    2  -5  -1   2    459.52    395.14    231.82 <
      1833    1  -1  -5   2    459.52    395.14    231.82 <
      1834    2  -5  -1   5    539.10    363.95    192.53 <
      1834    1  -1  -5   5    539.10    363.95    192.53 <
      1835    2  -7  -1   3   3386.92   3600.26   1394.08 <
      1835    1  -1  -7   3   3386.92   3600.26   1394.08 <
      1836    2  -7  -1   9   1953.59   2390.83   1365.81 <
      1836    1  -1  -7   9   1953.59   2390.83   1365.81 <
      1837    2  -5  -1   6    536.50    419.82    211.23 <
      1837    1  -1  -5   6    536.50    419.82    211.23 <
      1838    2  -3   0   4    284.73    243.07     66.05 o
      1839    2  -6   0   6   4478.19   4220.80   1213.12 o
      1839    1   0  -6   6   4478.19   4220.80   1213.12 o
      1840    2  -5  -1   4    517.23    456.36    179.38 <
      1840    1  -1  -5   4    517.23    456.36    179.38 <
      1841    2  -8  -2   0   3600.46   2847.55   2187.79 <
      1841    1  -2  -8   0   3600.46   2847.55   2187.79 <
      1842    2  -6  -1   7   1019.31    902.87    491.04 <
      1842    1  -1  -6   7   1019.31    902.87    491.04 <
      1843    2  -6  -2   0   1470.10   1145.43    427.56 <
      1843    1  -2  -6   0   1470.10   1145.43    427.56 <
      1844    2  -8  -2   2   2466.04   2642.55   1979.93 <
      1844    1  -2  -8   2   2466.04   2642.55   1979.93 <
      1845    2  -5   0   8   1454.76    993.68    739.97 <
      1846    2  -9  -3   3   2172.09   2529.52   2431.82 <
      1846    1  -3  -9   3   2172.09   2529.52   2431.82 <
      1847    1   0  -4   7    186.58    240.06    195.22 <
      1848    2 -11  -3   3   3467.21   5485.85   4390.79 <
      1848    1  -3 -11   3   3467.21   5485.85   4390.79 <
      1849    2  -7  -1   7    634.61   3585.27   1514.72 <
      1849    1  -1  -7   7    634.61   3585.27   1514.72 <
      1850    2  -7  -2  -5    265.75   2555.40   2086.47 <
      1850    1  -2  -7  -5    265.75   2555.40   2086.47 <
      1851    2   1  -1  -1    553.80    650.94     25.14 o
      1851    1  -1   1  -1    553.80    650.94     25.14 o
      1852    2   3  -1   5   2852.42   3370.11    176.25 o
      1852    1  -1   3   5   2852.42   3370.11    176.25 o
      1853    2   2  -1   0    626.72    769.85     42.77 o
      1854    2   2  -1   2    583.33    630.51     37.56 o
      1854    1  -1   2   2    583.33    630.51     37.56 o
      1855    2   2  -1   1    441.84    578.71     39.82 o
      1855    1  -1   2   1    441.84    578.71     39.82 o
      1856    2   2  -2  -2    701.89    699.53     55.86 o
      1856    1  -2   2  -2    701.89    699.53     55.86 o
      1857    2   3  -2   4   1034.00    700.83     80.25 o
      1857    1  -2   3   4   1034.00    700.83     80.25 o
      1858    2   3  -2   2    689.77    643.35     95.71 o
      1858    1  -2   3   2    689.77    643.35     95.71 o
      1859    2   3  -1   3   1514.78   1193.97    138.28 o
      1859    1  -1   3   3   1514.78   1193.97    138.28 o
      1860    2   4  -2   0   4829.52   4300.17    603.30 o
      1860    1  -2   4   0   4829.52   4300.17    603.30 o
      1861    2   5  -3   3   4804.17   4444.65    727.45 o
      1861    1  -3   5   3   4804.17   4444.65    727.45 o
      1862    2   4  -3   0    831.69    693.13    243.39 <
      1863    2   5  -3   5   3705.82   2921.35    679.26 o
      1863    1  -3   5   5   3705.82   2921.35    679.26 o
      1864    2   2  -1  -1    443.10    322.14     81.86 o
      1864    1  -1   2  -1    443.10    322.14     81.86 o
      1865    2   5  -3   1   2987.24   2889.99   1023.26 <
      1865    1  -3   5   1   2987.24   2889.99   1023.26 <
      1866    2   3  -1   4    141.52    192.37    102.77 <
      1866    1  -1   3   4    141.52    192.37    102.77 <
      1867    2   4  -2   5    463.00    292.60    173.98 <
      1867    1  -2   4   5    463.00    292.60    173.98 <
      1868    2   4  -3   3    252.61    450.68    137.05 o
      1868    1  -3   4   3    252.61    450.68    137.05 o
      1869    2   5  -3  -1   2988.37   2672.83   1360.18 <
      1869    1  -3   5  -1   2988.37   2672.83   1360.18 <
      1870    2   4  -3   1    632.20    404.34    190.28 <
      1870    1  -3   4   1    632.20    404.34    190.28 <
      1871    2   3  -1   1   1452.01    940.97    240.53 o
      1871    1  -1   3   1   1452.01    940.97    240.53 o
      1872    2   3  -3  -2    351.79    242.83    105.58 <
      1872    1  -3   3  -2    351.79    242.83    105.58 <
      1873    2   3  -1   2    440.94    569.59    200.41 <
      1873    1  -1   3   2    440.94    569.59    200.41 <
      1874    2   3  -2   1    195.17    350.98     76.53 o
      1874    1  -2   3   1    195.17    350.98     76.53 o
      1875    2   4  -4  -6   3448.97   4397.61   1405.97 o
      1875    1  -4   4  -6   3448.97   4397.61   1405.97 o
      1876    2   4  -3   2    488.57    593.47    174.09 o
      1876    1  -3   4   2    488.57    593.47    174.09 o
      1877    2   7  -5   3   3796.44   3077.41   1774.01 <
      1877    1  -5   7   3   3796.44   3077.41   1774.01 <
      1878    2   3  -3  -4    576.70    453.82    229.55 <
      1878    1  -3   3  -4    576.70    453.82    229.55 <
      1879    2   5  -3  -3   4800.41   6244.91   1967.07 o
      1879    1  -3   5  -3   4800.41   6244.91   1967.07 o
      1880    2   3  -2  -2    689.37   1038.39    243.08 o
      1880    1  -2   3  -2    689.37   1038.39    243.08 o
      1881    2   5  -4   2    824.34    549.50    324.94 <
      1881    1  -4   5   2    824.34    549.50    324.94 <
      1882    2   2  -2  -1     87.83     76.55     29.04 <
      1882    1  -2   2  -1     87.83     76.55     29.04 <
      1883    2   6  -4   6   1516.98   1623.05   1063.56 <
      1883    1  -4   6   6   1516.98   1623.05   1063.56 <
      1884    2   3  -5   1   3597.65   3201.94    222.62 o
      1884    1  -5   3   1   3597.65   3201.94    222.62 o
      1885    2   3  -5   5   4089.52   4229.67    240.35 o
      1885    1  -5   3   5   4089.52   4229.67    240.35 o
      1886    2   3  -5   3   3708.26   4135.95    211.96 o
      1886    1  -5   3   3   3708.26   4135.95    211.96 o
      1887    2   2  -2   2    701.89    834.39     62.72 o
      1887    1  -2   2   2    701.89    834.39     62.72 o
      1888    2   4  -4   6   3448.97   3758.45    290.56 o
      1888    1  -4   4   6   3448.97   3758.45    290.56 o
      1889    2   3  -4   2    703.91    768.27    138.72 o
      1889    1  -4   3   2    703.91    768.27    138.72 o
      1890    2   2  -3   4    651.71    783.95     93.33 o
      1890    1  -3   2   4    651.71    783.95     93.33 o
      1891    2   3  -5   7   1750.68   1994.45    212.63 o
      1891    1  -5   3   7   1750.68   1994.45    212.63 o
      1892    2   3  -4   3    405.76    690.41    185.88 o
      1892    1  -4   3   3    405.76    690.41    185.88 o
      1893    2   3  -3   4    576.70    781.09    135.49 o
      1893    1  -3   3   4    576.70    781.09    135.49 o
      1894    2   1  -2   1    568.80    635.75     84.77 o
      1894    1  -2   1   1    568.80    635.75     84.77 o
      1895    2   2  -3   2    489.50    448.52     90.77 o
      1895    1  -3   2   2    489.50    448.52     90.77 o
      1896    1  -4   3   0    413.25    403.09     96.10 o
      1897    2   3  -4  -1    483.86    441.20    100.39 o
      1897    1  -4   3  -1    483.86    441.20    100.39 o
      1898    2   3  -5   2    752.72    987.04    191.55 o
      1898    1  -5   3   2    752.72    987.04    191.55 o
      1899    2   3  -4   1    483.44    521.13    108.46 o
      1899    1  -4   3   1    483.44    521.13    108.46 o
      1900    2   3  -3   2    351.79    238.25     74.12 o
      1900    1  -3   3   2    351.79    238.25     74.12 o
      1901    2   4  -6   8    605.40    960.94    438.23 <
      1901    1  -6   4   8    605.40    960.94    438.23 <
      1902    2   4  -5   5   1129.87    585.67    274.20 <
      1902    1  -5   4   5   1129.87    585.67    274.20 <
      1903    2   4  -6   6   1702.89   1660.44    428.41 o
      1903    1  -6   4   6   1702.89   1660.44    428.41 o
      1904    2   3  -6   5    709.70    563.28    208.92 <
      1904    1  -6   3   5    709.70    563.28    208.92 <
      1905    2   5  -7   5   2117.62   2345.07    610.14 o
      1905    1  -7   5   5   2117.62   2345.07    610.14 o
      1906    2   3  -4   4    381.51    538.60    127.35 o
      1906    1  -4   3   4    381.51    538.60    127.35 o
      1907    2   5  -7   3   3031.85   3340.77    896.17 o
      1907    1  -7   5   3   3031.85   3340.77    896.17 o
      1908    2   2  -2   3    132.61    177.67     55.69 o
      1908    1  -2   2   3    132.61    177.67     55.69 o
      1909    2   4  -6   0   2041.24   1571.62    335.07 o
      1909    1  -6   4   0   2041.24   1571.62    335.07 o
      1910    2   3  -3   5    159.93    142.57     84.48 <
      1910    1  -3   3   5    159.93    142.57     84.48 <
      1911    2   3  -6   3    136.05    271.62    205.69 <
      1911    1  -6   3   3    136.05    271.62    205.69 <
      1912    2   5  -7   1   2204.92   2115.70    811.28 <
      1912    1  -7   5   1   2204.92   2115.70    811.28 <
      1913    2   5  -7  -1   2204.67   2205.87    781.19 <
      1913    1  -7   5  -1   2204.67   2205.87    781.19 <
      1914    2   4  -7   2   1084.25    852.50    378.59 <
      1914    1  -7   4   2   1084.25    852.50    378.59 <
      1915    2   2  -3   1    188.30    196.40     63.70 o
      1915    1  -3   2   1    188.30    196.40     63.70 o
      1916    2   3  -5   4    387.97    262.52    188.27 <
      1916    1  -5   3   4    387.97    262.52    188.27 <
      1917    2   3  -7   2    911.00    600.41    270.98 <
      1917    1  -7   3   2    911.00    600.41    270.98 <
      1918    2   2  -2   1     87.83     84.63     31.73 <
      1918    1  -2   2   1     87.83     84.63     31.73 <
      1919    2   2  -4   4    190.27    262.45     84.83 o
      1919    1  -4   2   4    190.27    262.45     84.83 o
      1920    2   4  -5   4    349.99    440.02    197.62 <
      1920    1  -5   4   4    349.99    440.02    197.62 <
      1921    2   6  -6   2   1210.56   1269.42   1000.23 <
      1921    1  -6   6   2   1210.56   1269.42   1000.23 <
      1922    2   3  -6   1    414.59    444.22    193.02 <
      1922    1  -6   3   1    414.59    444.22    193.02 <
      1923    2   4  -7   1    557.84    876.04    432.74 <
      1923    1  -7   4   1    557.84    876.04    432.74 <
      1924    2   4  -6   5    489.11    425.63    322.53 <
      1924    1  -6   4   5    489.11    425.63    322.53 <
      1925    2   3  -6   4    388.79    285.14    208.58 <
      1925    1  -6   3   4    388.79    285.14    208.58 <
      1926    2   5  -9   9    872.60   1565.34   1093.63 <
      1926    1  -9   5   9    872.60   1565.34   1093.63 <
      1927    2   5  -7   7   1170.87   1751.86    682.75 <
      1927    1  -7   5   7   1170.87   1751.86    682.75 <
      1928    2   5  -7   9   1430.05   1323.50    869.12 <
      1928    1  -7   5   9   1430.05   1323.50    869.12 <
      1929    2   4  -5   2    409.29    405.68    226.55 <
      1929    1  -5   4   2    409.29    405.68    226.55 <
      1930    2   2  -3   3     70.51    108.28     76.58 <
      1930    1  -3   2   3     70.51    108.28     76.58 <
      1931    2   3  -7   3    545.03    469.21    340.05 <
      1931    1  -7   3   3    545.03    469.21    340.05 <
      1932    2   5  -9   8    946.64   2076.92   1101.88 <
      1932    1  -9   5   8    946.64   2076.92   1101.88 <
      1933    2   6  -6   8   1089.01   1380.48   1301.30 <
      1933    1  -6   6   8   1089.01   1380.48   1301.30 <
      1934    2   0  -6   6   5426.45   6584.72    256.35 o
      1934    1  -6   0   6   5426.45   6584.72    256.35 o
      1935    2   1  -4   5   1138.19   1441.06     97.94 o
      1935    1  -4   1   5   1138.19   1441.06     97.94 o
      1936    2   1  -3   3   1051.92    897.04     79.23 o
      1936    1  -3   1   3   1051.92    897.04     79.23 o
      1937    2   1  -7   3   1638.10   1663.14    174.23 o
      1937    1  -7   1   3   1638.10   1663.14    174.23 o
      1938    2   2  -6   6   1885.83   1866.12    206.74 o
      1938    1  -6   2   6   1885.83   1866.12    206.74 o
      1939    2   1  -3   2    632.13    623.38     62.91 o
      1939    1  -3   1   2    632.13    623.38     62.91 o
      1940    2   1  -4   3    847.38    985.61    101.96 o
      1940    1  -4   1   3    847.38    985.61    101.96 o
      1941    2   0  -6   8   1185.10   1109.69    150.70 o
      1941    1  -6   0   8   1185.10   1109.69    150.70 o
      1942    2   0  -2   2   1434.02   2513.60    200.20 o
      1942    1  -2   0   2   1434.02   2513.60    200.20 o
      1943    2   2  -8   6   3093.60   2827.88    336.20 o
      1943    1  -8   2   6   3093.60   2827.88    336.20 o
      1944    2   1  -5   2    921.72   1122.38    104.54 o
      1944    1  -5   1   2    921.72   1122.38    104.54 o
      1945    2   1  -4   4    593.17    567.35     85.24 o
      1945    1  -4   1   4    593.17    567.35     85.24 o
      1946    2   1  -7   5   1588.34   1668.03    216.02 o
      1946    1  -7   1   5   1588.34   1668.03    216.02 o
      1947    2   1  -6   3    835.33    994.27    124.62 o
      1947    1  -6   1   3    835.33    994.27    124.62 o
      1948    1  -3   0   2    562.11    734.14    112.62 o
      1949    2   0  -6   5    702.57   1092.16    142.95 o
      1950    2   1  -5   5    732.32    768.25    111.69 o
      1950    1  -5   1   5    732.32    768.25    111.69 o
      1951    2   1  -4   2    586.11    484.32     76.75 o
      1951    1  -4   1   2    586.11    484.32     76.75 o
      1952    1  -5   0   4    439.06    741.39    104.21 o
      1953    2   1  -5   4    607.07    611.71    140.75 o
      1953    1  -5   1   4    607.07    611.71    140.75 o
      1954    2   1  -7   7   1255.32    998.59    234.00 o
      1954    1  -7   1   7   1255.32    998.59    234.00 o
      1955    2   1  -5   3    450.37    524.74    118.66 o
      1955    1  -5   1   3    450.37    524.74    118.66 o
      1956    2   1  -6   4    366.88    457.97    132.36 o
      1956    1  -6   1   4    366.88    457.97    132.36 o
      1957    2   1  -6   7    739.74    431.70    226.51 <
      1957    1  -6   1   7    739.74    431.70    226.51 <
      1958    2   0  -6   7    518.48    674.52    124.40 o
      1959    2   1  -6   5    509.21    337.55    144.66 <
      1959    1  -6   1   5    509.21    337.55    144.66 <
      1960    2   2  -8   8   1511.10   1836.59    382.18 o
      1960    1  -8   2   8   1511.10   1836.59    382.18 o
      1961    2   2  -5   7    627.23    630.89    120.30 o
      1961    1  -5   2   7    627.23    630.89    120.30 o
      1962    2   0  -6   4    411.08    514.06    149.93 o
      1962    1  -6   0   4    411.08    514.06    149.93 o
      1963    2   1  -3   4    211.45    264.80     59.45 o
      1963    1  -3   1   4    211.45    264.80     59.45 o
      1964    2   1  -6   6    344.67    565.42    134.75 o
      1964    1  -6   1   6    344.67    565.42    134.75 o
      1965    2   1  -7   4    730.24    732.23    209.21 o
      1965    1  -7   1   4    730.24    732.23    209.21 o
      1966    2   1  -7   9    945.49    592.92    213.45 <
      1966    1  -7   1   9    945.49    592.92    213.45 <
      1967    2   1  -5   6    362.95    453.52    122.00 o
      1967    1  -5   1   6    362.95    453.52    122.00 o
      1968    2   0  -4   3    309.31    305.34     71.34 o
      1969    2   1  -9   5    781.48    631.71    350.36 <
      1969    1  -9   1   5    781.48    631.71    350.36 <
      1970    2   0  -8   9    661.57    733.11    258.75 <
      1971    2   0  -4   2    159.07    136.64     50.90 <
      1971    1  -4   0   2    159.07    136.64     50.90 <
      1972    2   2  -7   6    435.96    593.96    249.25 <
      1972    1  -7   2   6    435.96    593.96    249.25 <
      1973    2   1  -7   8    711.98    859.89    202.96 o
      1973    1  -7   1   8    711.98    859.89    202.96 o
      1974    2   1  -9   9   1094.09   1093.25    479.45 <
      1974    1  -9   1   9   1094.09   1093.25    479.45 <
      1975    1  -7   0   4    634.95    690.98    151.07 o
      1976    2   1  -8   8    499.73    775.32    317.05 <
      1976    1  -8   1   8    499.73    775.32    317.05 <
      1977    1  -3   0   4    141.48    161.51     71.78 <
      1978    2   1  -9   8    925.39   1017.32    411.20 <
      1978    1  -9   1   8    925.39   1017.32    411.20 <
      1979    2   2  -7   8    865.16    635.30    255.70 <
      1979    1  -7   2   8    865.16    635.30    255.70 <
      1980    2   3  -8   6    166.21    819.82    427.05 <
      1980    1  -8   3   6    166.21    819.82    427.05 <
      1981    2   1  -9   7   1116.13   1005.39    419.80 <
      1981    1  -9   1   7   1116.13   1005.39    419.80 <
      1982    2   0  -4   5     35.98    103.78     66.52 <
      1983    2   1  -5   7    316.17    264.00    157.34 <
      1983    1  -5   1   7    316.17    264.00    157.34 <
      1984    2   2  -8   4   1579.86    806.50    306.10 <
      1984    1  -8   2   4   1579.86    806.50    306.10 <
      1985    2   1  -9  11    709.84    774.45    419.05 <
      1985    1  -9   1  11    709.84    774.45    419.05 <
      1986    2   2  -8  10    602.86    600.02    367.42 <
      1986    1  -8   2  10    602.86    600.02    367.42 <
      1987    2   2  -6   8    225.41    208.40    153.01 <
      1987    1  -6   2   8    225.41    208.40    153.01 <
      1988    2   0 -10   6   2624.95   1861.29    555.41 o
      1988    1 -10   0   6   2624.95   1861.29    555.41 o
      1989    2   2 -12   8    775.67   2441.20   1514.86 <
      1989    1 -12   2   8    775.67   2441.20   1514.86 <
      1990    2   2  -8   9    243.25    653.73    337.41 <
      1990    1  -8   2   9    243.25    653.73    337.41 <
      1991    2   2  -9  12    298.45    632.24    547.94 <
      1991    1  -9   2  12    298.45    632.24    547.94 <
      1992    2   1  -9  13   1083.54    683.53    627.68 <
      1992    1  -9   1  13   1083.54    683.53    627.68 <
      1993    2   3  -9   7    951.59   1017.15    447.65 <
      1993    1  -9   3   7    951.59   1017.15    447.65 <
      1994    2   2 -12  10    726.98   3572.30   1683.10 <
      1994    1 -12   2  10    726.98   3572.30   1683.10 <
      1995    2   3 -11   9   1319.79   2454.34   1813.73 <
      1995    1 -11   3   9   1319.79   2454.34   1813.73 <
      1996    2   1  -7  10    408.49    254.33    180.15 <
      1996    1  -7   1  10    408.49    254.33    180.15 <
      1997    2   5 -25  12      1.32  16888.00  15146.80 <
      1997    1 -25   5  12      1.32  16888.00  15146.80 <
      1998    2  -2  -2   0  15421.80  15497.10    240.45 o
      1998    1  -2  -2   0  15421.80  15497.10    240.45 o
      1999    2  -4  -4   0   4310.81   4352.26    152.86 o
      1999    1  -4  -4   0   4310.81   4352.26    152.86 o
      2000    2  -2  -2  -2    701.89    521.13     32.57 o
      2000    1  -2  -2  -2    701.89    521.13     32.57 o
      2001    2  -1  -1  -1    553.80    545.67     31.18 o
      2001    1  -1  -1  -1    553.80    545.67     31.18 o
      2002    2  -4  -3   0    831.69    500.71     77.65 o
      2003    2  -2  -3  -2    490.10    551.98     45.33 o
      2003    1  -3  -2  -2    490.10    551.98     45.33 o
      2004    2  -3  -4  -2    704.08    505.54     82.92 o
      2004    1  -4  -3  -2    704.08    505.54     82.92 o
      2005    2  -3  -5  -2    752.82    722.00    138.54 o
      2005    1  -5  -3  -2    752.82    722.00    138.54 o
      2006    2  -3  -4  -1    482.57    480.09     74.27 o
      2006    1  -4  -3  -1    482.57    480.09     74.27 o
      2007    2  -3  -3  -2    351.79    304.94     53.03 o
      2007    1  -3  -3  -2    351.79    304.94     53.03 o
      2008    2  -6  -4   0   1867.12   1876.96    273.06 o
      2008    1  -4  -6   0   1867.12   1876.96    273.06 o
      2009    2  -4  -3  -1    632.53    417.12     71.73 o
      2009    1  -3  -4  -1    632.53    417.12     71.73 o
      2010    2  -4  -5  -5   1129.86   1122.52    199.03 o
      2010    1  -5  -4  -5   1129.86   1122.52    199.03 o
      2011    2  -3  -4  -4    381.43    383.76     87.34 o
      2011    1  -4  -3  -4    381.43    383.76     87.34 o
      2012    2  -3  -4  -3    405.73    469.64     74.29 o
      2012    1  -4  -3  -3    405.73    469.64     74.29 o
      2013    2  -5  -7  -3   3029.51   2169.75    377.12 o
      2013    1  -7  -5  -3   3029.51   2169.75    377.12 o
      2014    2  -4  -3  -2    487.86    390.78    108.26 o
      2014    1  -3  -4  -2    487.86    390.78    108.26 o
      2015    2  -5  -4  -2    824.34    832.15    172.26 o
      2015    1  -4  -5  -2    824.34    832.15    172.26 o
      2016    2  -5  -7  -1   2206.00   1715.83    311.73 o
      2016    1  -7  -5  -1   2206.00   1715.83    311.73 o
      2017    2  -2  -3  -1    188.29    202.18     42.56 o
      2017    1  -3  -2  -1    188.29    202.18     42.56 o
      2018    2  -6  -6   0   1677.75   1924.98    392.42 o
      2018    1  -6  -6   0   1677.75   1924.98    392.42 o
      2019    2  -7  -5  -1   1748.88   2012.94    554.75 o
      2019    1  -5  -7  -1   1748.88   2012.94    554.75 o
      2020    2  -5  -7  -5   2117.53   2471.25    532.96 o
      2020    1  -7  -5  -5   2117.53   2471.25    532.96 o
      2021    2  -4  -4  -1    256.85    261.54     84.54 o
      2021    1  -4  -4  -1    256.85    261.54     84.54 o
      2022    2  -6  -6  -2   1210.56   1700.27    444.24 o
      2022    1  -6  -6  -2   1210.56   1700.27    444.24 o
      2023    2  -5  -5   2    531.65    600.35    185.13 o
      2023    1  -5  -5   2    531.65    600.35    185.13 o
      2024    2  -4  -5  -2    408.04    250.26    129.08 <
      2024    1  -5  -4  -2    408.04    250.26    129.08 <
      2025    2  -4  -4  -2    263.33    433.08     89.78 o
      2025    1  -4  -4  -2    263.33    433.08     89.78 o
      2026    2  -8  -8   2   3025.72   2966.13   1011.66 <
      2026    1  -8  -8   2   3025.72   2966.13   1011.66 <
      2027    2  -6  -6   2   1210.56    900.34    320.42 <
      2027    1  -6  -6   2   1210.56    900.34    320.42 <
      2028    2  -3  -3   1     67.16     97.69     36.96 <
      2028    1  -3  -3   1     67.16     97.69     36.96 <
      2029    2  -6  -7   0   1166.10   1094.37    532.61 <
      2030    2  -6  -6   1    371.42    387.84    261.20 <
      2030    1  -6  -6   1    371.42    387.84    261.20 <
      2031    2  -4  -5   0    360.10    370.90    129.82 <
      2032    2  -4  -4   1    256.85    155.99    129.55 <
      2032    1  -4  -4   1    256.85    155.99    129.55 <
      2033    2  -2  -2  -1     87.83     63.63     26.51 <
      2033    1  -2  -2  -1     87.83     63.63     26.51 <
      2034    2  -4  -6  -2    376.82    314.11    158.38 <
      2034    1  -6  -4  -2    376.82    314.11    158.38 <
      2035    2  -4  -5  -4    350.19    395.22    131.74 <
      2035    1  -5  -4  -4    350.19    395.22    131.74 <
      2036    2  -8  -8  -4   2981.09   3528.94   1834.52 <
      2036    1  -8  -8  -4   2981.09   3528.94   1834.52 <
      2037    2  -5  -9  -3    867.10   1038.21    524.38 <
      2037    1  -9  -5  -3    867.10   1038.21    524.38 <
      2038    2  -6  -4  -1    339.80    429.91    216.27 <
      2038    1  -4  -6  -1    339.80    429.91    216.27 <
      2039    2  -5  -5   1    381.06    301.12    150.56 <
      2039    1  -5  -5   1    381.06    301.12    150.56 <
      2040    2  -8  -8  -2   3025.72   1989.35   1380.91 <
      2040    1  -8  -8  -2   3025.72   1989.35   1380.91 <
      2041    2  -5  -4  -1    125.61    168.63    118.57 <
      2041    1  -4  -5  -1    125.61    168.63    118.57 <
      2042    2  -6  -7  -5    649.85    852.31    614.83 <
      2042    1  -7  -6  -5    649.85    852.31    614.83 <
      2043    2 -11 -17  -6     42.07   9559.71   9043.40 <
      2043    1 -17 -11  -6     42.07   9559.71   9043.40 <
      2044    2 -17 -16  -9     23.30  29801.00  21671.80 <
      2044    1 -16 -17  -9     23.30  29801.00  21671.80 <
      2045    2 -10 -10  -4   2518.18   2517.02   2308.59 <
      2045    1 -10 -10  -4   2518.18   2517.02   2308.59 <
      2046    2   0  -2  -4   2878.65   2911.93     61.66 o
      2046    1  -2   0  -4   2878.65   2911.93     61.66 o
      2047    2  -1  -3  -5   3051.19   2713.58     93.19 o
      2047    1  -3  -1  -5   3051.19   2713.58     93.19 o
      2048    2  -2  -2  -6  11593.00   9302.81    333.32 o
      2048    1  -2  -2  -6  11593.00   9302.81    333.32 o
      2049    2   0  -2  -5    336.69    232.85     37.04 o
      2050    2  -1  -2  -4    176.23    160.71     31.61 o
      2050    1  -2  -1  -4    176.23    160.71     31.61 o
      2051    2  -1  -2  -5    331.12    293.53     37.02 o
      2051    1  -2  -1  -5    331.12    293.53     37.02 o
      2052    2  -1  -3  -7    803.11   1287.83    243.29 o
      2052    1  -3  -1  -7    803.11   1287.83    243.29 o
      2053    2  -1  -5  -8    998.53   1012.92    290.92 o
      2053    1  -5  -1  -8    998.53   1012.92    290.92 o
      2054    2  -1  -2  -6    360.75    253.16    137.13 <
      2054    1  -2  -1  -6    360.75    253.16    137.13 <
      2055    1  -5   0  -8    722.85    800.67    254.52 o
      2056    2  -1  -4  -7    604.06    454.52    150.63 o
      2056    1  -4  -1  -7    604.06    454.52    150.63 o
      2057    2  -2  -4  -7    314.11    279.78    150.45 <
      2057    1  -4  -2  -7    314.11    279.78    150.45 <
      2058    2  -1  -3  -6    120.46    305.68     89.60 o
      2058    1  -3  -1  -6    120.46    305.68     89.60 o
      2059    2   0  -4  -8    629.09    741.29    292.82 <
      2059    1  -4   0  -8    629.09    741.29    292.82 <
      2060    2  -3  -4  -7    889.22    614.03    250.35 <
      2060    1  -4  -3  -7    889.22    614.03    250.35 <
      2061    2  -3  -5 -11   2783.16   3177.11   1526.49 <
      2061    1  -5  -3 -11   2783.16   3177.11   1526.49 <
      2062    2   0  -4  -9   1617.16    825.29    476.13 <
      2063    2  -1  -3  -8    938.14    659.83    321.99 <
      2063    1  -3  -1  -8    938.14    659.83    321.99 <
      2064    2  -3  -5  -8    734.37    559.31    364.08 <
      2064    1  -5  -3  -8    734.37    559.31    364.08 <
      2065    2   0  -4  -7    375.49    340.63    142.59 <
      2066    2  -3  -5  -9   1319.46    609.38    509.13 <
      2066    1  -5  -3  -9   1319.46    609.38    509.13 <
      2067    2  -3  -4  -8    781.42    469.97    361.72 <
      2067    1  -4  -3  -8    781.42    469.97    361.72 <
      2068    2   1  -3  -1   1735.76   1940.40     74.52 o
      2068    1  -3   1  -1   1735.76   1940.40     74.52 o
      2069    2   1  -4  -1   1315.63   1328.26     83.89 o
      2069    1  -4   1  -1   1315.63   1328.26     83.89 o
      2070    2   1  -4  -3    846.77    621.46     70.25 o
      2070    1  -4   1  -3    846.77    621.46     70.25 o
      2071    2   1  -2  -1    565.55    720.78     48.43 o
      2071    1  -2   1  -1    565.55    720.78     48.43 o
      2072    2   2  -6   0   1956.69   1766.04    156.86 o
      2072    1  -6   2   0   1956.69   1766.04    156.86 o
      2073    2   1  -4  -2    607.99    644.28     81.86 o
      2073    1  -4   1  -2    607.99    644.28     81.86 o
      2074    2   1  -5  -2    921.68    990.55    116.06 o
      2074    1  -5   1  -2    921.68    990.55    116.06 o
      2075    2   1  -3  -2    629.46    546.35     57.37 o
      2075    1  -3   1  -2    629.46    546.35     57.37 o
      2076    2   1  -4  -4    620.15    298.42     60.74 o
      2076    1  -4   1  -4    620.15    298.42     60.74 o
      2077    2   1  -7  -3   1698.06   1851.01    216.21 o
      2077    1  -7   1  -3   1698.06   1851.01    216.21 o
      2078    2   1  -5  -4    606.02    610.47     95.55 o
      2078    1  -5   1  -4    606.02    610.47     95.55 o
      2079    2   2  -5  -2    614.47    553.66     94.91 o
      2079    1  -5   2  -2    614.47    553.66     94.91 o
      2080    2   1  -5  -3    463.04    416.37     94.87 o
      2080    1  -5   1  -3    463.04    416.37     94.87 o
      2081    2   2  -8  -2   2102.52   1890.75    390.36 o
      2081    1  -8   2  -2   2102.52   1890.75    390.36 o
      2082    2   1  -6  -3    835.32    778.72    133.34 o
      2082    1  -6   1  -3    835.32    778.72    133.34 o
      2083    2   1  -5  -5    730.39    655.15    137.93 o
      2083    1  -5   1  -5    730.39    655.15    137.93 o
      2084    2   1  -5  -1    278.94    313.59     79.73 o
      2084    1  -5   1  -1    278.94    313.59     79.73 o
      2085    2   2  -5  -4    509.57    326.87    129.17 <
      2085    1  -5   2  -4    509.57    326.87    129.17 <
      2086    2   1  -7  -2    886.93    761.05    175.63 o
      2086    1  -7   1  -2    886.93    761.05    175.63 o
      2087    2   3  -5  -2    752.41    771.00    148.37 o
      2087    1  -5   3  -2    752.41    771.00    148.37 o
      2088    2   1  -7  -4    729.91    646.73    206.74 o
      2088    1  -7   1  -4    729.91    646.73    206.74 o
      2089    2   2  -8  -4   1580.61   2031.35    550.87 o
      2089    1  -8   2  -4   1580.61   2031.35    550.87 o
      2090    2   1  -6  -2    338.60    194.99    137.02 <
      2090    1  -6   1  -2    338.60    194.99    137.02 <
      2091    2   1  -7  -5   1584.28   1013.64    252.74 o
      2091    1  -7   1  -5   1584.28   1013.64    252.74 o
      2092    2   2  -8  -6   3087.81   3457.62    728.76 o
      2092    1  -8   2  -6   3087.81   3457.62    728.76 o
      2093    2   3  -6  -1    414.56    364.63    171.74 <
      2093    1  -6   3  -1    414.56    364.63    171.74 <
      2094    2   3  -6  -2    563.57    539.00    187.59 <
      2094    1  -6   3  -2    563.57    539.00    187.59 <
      2095    2   1  -9  -3   1471.34   1335.55    421.48 o
      2095    1  -9   1  -3   1471.34   1335.55    421.48 o
      2096    2   1  -7  -7   1255.11   1067.51    513.89 <
      2096    1  -7   1  -7   1255.11   1067.51    513.89 <
      2097    2   3  -7  -2    910.96    808.24    294.15 <
      2097    1  -7   3  -2    910.96    808.24    294.15 <
      2098    2   2  -7  -2    687.26    432.51    176.70 <
      2098    1  -7   2  -2    687.26    432.51    176.70 <
      2099    2   1  -6  -4    368.76    445.91    166.23 <
      2099    1  -6   1  -4    368.76    445.91    166.23 <
      2100    2   3  -6  -4    389.23    738.27    258.39 <
      2100    1  -6   3  -4    389.23    738.27    258.39 <
      2101    2   1  -6  -5    508.64    232.78    193.10 <
      2101    1  -6   1  -5    508.64    232.78    193.10 <
      2102    2   3  -9  -3   1107.03   1227.77    582.27 <
      2102    1  -9   3  -3   1107.03   1227.77    582.27 <
      2103    2   3 -11  -1   1816.43   1304.68    952.71 <
      2103    1 -11   3  -1   1816.43   1304.68    952.71 <
      2104    2   2  -6  -3    224.37    438.33    205.96 <
      2104    1  -6   2  -3    224.37    438.33    205.96 <
      2105    2   1  -6  -6    348.55    374.26    192.40 <
      2105    1  -6   1  -6    348.55    374.26    192.40 <
      2106    2   4  -7  -2   1084.14    779.75    380.62 <
      2106    1  -7   4  -2   1084.14    779.75    380.62 <
      2107    2   2  -6  -5    111.90    244.99    181.76 <
      2107    1  -6   2  -5    111.90    244.99    181.76 <
      2108    2   4  -7  -3    329.69    495.34    379.41 <
      2108    1  -7   4  -3    329.69    495.34    379.41 <
      2109    2   1  -9  -6     34.20    885.17    695.49 <
      2109    1  -9   1  -6     34.20    885.17    695.49 <
      2110    2   4 -11   1    146.16    769.29    721.87 <
      2110    1 -11   4   1    146.16    769.29    721.87 <
      2111    2  -1  -3   1   1762.67   2175.61    124.11 o
      2111    1  -3  -1   1   1762.67   2175.61    124.11 o
      2112    2  -1  -4   1   1326.50   1653.67    122.04 o
      2112    1  -4  -1   1   1326.50   1653.67    122.04 o
      2113    2  -1  -4  -1   1317.63   1327.32     99.48 o
      2113    1  -4  -1  -1   1317.63   1327.32     99.48 o
      2114    2  -2  -6   0   1959.48   2228.03    153.66 o
      2114    1  -6  -2   0   1959.48   2228.03    153.66 o
      2115    2  -2  -8   0   4170.18   3534.23    336.46 o
      2115    1  -8  -2   0   4170.18   3534.23    336.46 o
      2116    2  -1  -7   3   1548.03   1174.48    171.94 o
      2116    1  -7  -1   3   1548.03   1174.48    171.94 o
      2117    2  -1  -5   2    921.84    840.99    106.93 o
      2117    1  -5  -1   2    921.84    840.99    106.93 o
      2118    2  -2  -8   2   2094.58   1786.66    266.79 o
      2118    1  -8  -2   2   2094.58   1786.66    266.79 o
      2119    2  -1  -6  -1    930.69    993.30    134.23 o
      2119    1  -6  -1  -1    930.69    993.30    134.23 o
      2120    2  -1  -6   1    931.91   1093.47    155.04 o
      2120    1  -6  -1   1    931.91   1093.47    155.04 o
      2121    2  -1  -7   1   1481.83   1885.51    218.61 o
      2121    1  -7  -1   1   1481.83   1885.51    218.61 o
      2122    2  -1  -7  -1   1481.41   1653.48    223.88 o
      2122    1  -7  -1  -1   1481.41   1653.48    223.88 o
      2123    2  -1  -7   2    887.52    977.89    176.07 o
      2123    1  -7  -1   2    887.52    977.89    176.07 o
      2124    2  -2  -8  -2   2101.13   2012.70    367.40 o
      2124    1  -8  -2  -2   2101.13   2012.70    367.40 o
      2125    1  -4  -1   0    445.21    509.15     74.37 o
      2126    2  -1  -5  -1    278.95    327.76     98.60 o
      2126    1  -5  -1  -1    278.95    327.76     98.60 o
      2127    2  -1  -9   3   1427.75   1533.12    281.86 o
      2127    1  -9  -1   3   1427.75   1533.12    281.86 o
      2128    1  -6  -1   0    515.49    533.19    146.90 o
      2129    2  -1  -6   2    330.78    435.05    110.74 o
      2129    1  -6  -1   2    330.78    435.05    110.74 o
      2130    2  -1  -7  -2    886.99   1189.06    258.61 o
      2130    1  -7  -1  -2    886.99   1189.06    258.61 o
      2131    2  -2  -5  -1    203.56    280.94     82.16 o
      2131    1  -5  -2  -1    203.56    280.94     82.16 o
      2132    2  -1  -5   1    278.98    395.07     91.38 o
      2132    1  -5  -1   1    278.98    395.07     91.38 o
      2133    2  -2  -7   2    677.07    605.29    142.73 o
      2133    1  -7  -2   2    677.07    605.29    142.73 o
      2134    2  -2  -7  -2    685.31    445.89    176.77 <
      2134    1  -7  -2  -2    685.31    445.89    176.77 <
      2135    2  -1  -9   2    789.27    942.22    287.46 o
      2135    1  -9  -1   2    789.27    942.22    287.46 o
      2136    2  -1  -9   1    954.24   1083.97    306.28 o
      2136    1  -9  -1   1    954.24   1083.97    306.28 o
      2137    2  -3 -11   1   1816.96   1282.96    783.59 <
      2137    1 -11  -3   1   1816.96   1282.96    783.59 <
      2138    2  -2  -5   1    203.60    265.98    117.03 <
      2138    1  -5  -2   1    203.60    265.98    117.03 <
      2139    2  -3  -9  -1    877.58    710.12    434.55 <
      2139    1  -9  -3  -1    877.58    710.12    434.55 <
      2140    2  -2 -12   4   1353.29   1442.91   1015.87 <
      2140    1 -12  -2   4   1353.29   1442.91   1015.87 <
      2141    2  -3 -11  -1   1816.71   1426.56    827.30 <
      2141    1 -11  -3  -1   1816.71   1426.56    827.30 <
      2142    2  -2  -8   1     90.53    392.68    366.33 <
      2142    1  -8  -2   1     90.53    392.68    366.33 <
      2143    2  -2  -9  -2    603.17    597.30    319.79 <
      2143    1  -9  -2  -2    603.17    597.30    319.79 <
      2144    2  -1  -9  -1    954.24    807.05    578.74 <
      2144    1  -9  -1  -1    954.24    807.05    578.74 <
      2145    2  -3 -11   3   1904.30    989.75    707.34 <
      2145    1 -11  -3   3   1904.30    989.75    707.34 <
      2146    2  -2  -7   0    652.31    676.63    247.74 <
      2147    1  -8  -1   0     23.26    200.34    195.06 <
      2148    2  -4  -9  -2    608.14    805.27    393.39 <
      2148    1  -9  -4  -2    608.14    805.27    393.39 <
      2149    2  -1 -11   3    808.45   1045.88    587.49 <
      2149    1 -11  -1   3    808.45   1045.88    587.49 <
      2150    2  -3 -11   5   1339.48    867.53    689.23 <
      2150    1 -11  -3   5   1339.48    867.53    689.23 <
      2151    2  -4 -10   2    985.33    904.05    526.04 <
      2151    1 -10  -4   2    985.33    904.05    526.04 <
      2152    2  -1  -3  -3   1083.42   1183.77     67.88 o
      2152    1  -3  -1  -3   1083.42   1183.77     67.88 o
      2153    2  -1  -4  -5   1136.00   1338.93     96.21 o
      2153    1  -4  -1  -5   1136.00   1338.93     96.21 o
      2154    2  -1  -2  -2    491.40    560.47     52.46 o
      2154    1  -2  -1  -2    491.40    560.47     52.46 o
      2155    2  -1  -4  -3    846.89    935.43     81.82 o
      2155    1  -4  -1  -3    846.89    935.43     81.82 o
      2156    2  -2  -4  -5    734.65    619.76     82.46 o
      2156    1  -4  -2  -5    734.65    619.76     82.46 o
      2157    2  -1  -4  -4    616.48    613.33     79.31 o
      2157    1  -4  -1  -4    616.48    613.33     79.31 o
      2158    2  -1  -4  -2    601.07    576.03     87.20 o
      2158    1  -4  -1  -2    601.07    576.03     87.20 o
      2159    2  -1  -3  -2    630.47    639.20     77.82 o
      2159    1  -3  -1  -2    630.47    639.20     77.82 o
      2160    2  -2  -6  -6   1882.47   1502.65    234.87 o
      2160    1  -6  -2  -6   1882.47   1502.65    234.87 o
      2161    2  -2  -8  -6   3088.83   3784.12    616.45 o
      2161    1  -8  -2  -6   3088.83   3784.12    616.45 o
      2162    2  -2  -5  -4    506.94    590.78    139.78 o
      2162    1  -5  -2  -4    506.94    590.78    139.78 o
      2163    2  -1  -5  -5    730.57    656.77    114.34 o
      2163    1  -5  -1  -5    730.57    656.77    114.34 o
      2164    2  -1  -5  -4    606.13    643.60    109.04 o
      2164    1  -5  -1  -4    606.13    643.60    109.04 o
      2165    2  -1  -5  -3    461.10    403.23     92.24 o
      2165    1  -5  -1  -3    461.10    403.23     92.24 o
      2166    2  -1  -7  -5   1584.58   1172.95    277.24 o
      2166    1  -7  -1  -5   1584.58   1172.95    277.24 o
      2167    2  -2  -8  -4   1580.39   1145.81    379.28 o
      2167    1  -8  -2  -4   1580.39   1145.81    379.28 o
      2168    2  -1  -6  -4    368.58    427.58    102.93 o
      2168    1  -6  -1  -4    368.58    427.58    102.93 o
      2169    2  -1  -7  -4    729.94    658.04    204.31 o
      2169    1  -7  -1  -4    729.94    658.04    204.31 o
      2170    2  -3  -6  -5    710.61    514.99    206.00 <
      2170    1  -6  -3  -5    710.61    514.99    206.00 <
      2171    2  -1  -5  -6    366.02    393.05    171.46 <
      2171    1  -5  -1  -6    366.02    393.05    171.46 <
      2172    2  -2  -4  -4    190.22    129.51     60.79 <
      2172    1  -4  -2  -4    190.22    129.51     60.79 <
      2173    2  -1  -6  -6    348.30    477.12    155.53 o
      2173    1  -6  -1  -6    348.30    477.12    155.53 o
      2174    2  -1  -7  -9    977.65   1264.50    487.36 <
      2174    1  -7  -1  -9    977.65   1264.50    487.36 <
      2175    2  -1  -7  -7   1255.12    846.11    310.33 <
      2175    1  -7  -1  -7   1255.12    846.11    310.33 <
      2176    2  -1  -6  -7    746.24    493.64    208.54 <
      2176    1  -6  -1  -7    746.24    493.64    208.54 <
      2177    2  -2  -8  -8   1519.02   1573.56    617.81 <
      2177    1  -8  -2  -8   1519.02   1573.56    617.81 <
      2178    2  -1  -9  -5    781.25    639.71    348.93 <
      2178    1  -9  -1  -5    781.25    639.71    348.93 <
      2179    2  -3  -7  -8   1347.52   1506.20    624.72 <
      2179    1  -7  -3  -8   1347.52   1506.20    624.72 <
      2180    2  -3  -7  -5    156.62    350.70    247.86 <
      2180    1  -7  -3  -5    156.62    350.70    247.86 <
      2181    2  -1  -7  -8    711.26   1045.62    536.01 <
      2181    1  -7  -1  -8    711.26   1045.62    536.01 <
      2182    2  -4  -9  -6   1183.00    811.84    719.28 <
      2182    1  -9  -4  -6   1183.00    811.84    719.28 <
