# Supplementary material for: In situ strain tuning of the metal-insulator-transition of Ca2RuO4 in angle-resolved photoemission experiments
Source: Nat Commun. 2018 Oct 31;9:4535. doi: 10.1038/s41467-018-06945-0 (PMC6208396; doi:10.1038/s41467-018-06945-0)
Supplement: Supplementary file 9 — Supplementary Data 6 [file 41467_2018_6945_MOESM9_ESM.cif]

#=======================================================================
data_global
#=======================================================================

_audit_creation_method                   'Jana2006 Version : 21/02/2018'


# 1. PROCESSING SUMMARY (IUCr Office Use Only)

_journal_date_recd_electronic            ?
_journal_date_to_coeditor                ?
_journal_date_from_coeditor              ?
_journal_date_accepted                   ?
_journal_date_printers_first             ?
_journal_date_printers_final             ?
_journal_date_proofs_out                 ?
_journal_date_proofs_in                  ?
_journal_coeditor_name                   ?
_journal_coeditor_code                   ?
_journal_coeditor_notes
; ?
;
_journal_techeditor_code                 ?
_journal_paper_category                  ?
_journal_techeditor_notes
; ?
;
_journal_coden_ASTM                      ?
_journal_name_full                       ?
_journal_year                            ?
_journal_volume                          ?
_journal_issue                           ?
_journal_page_first                      ?
_journal_page_last                       ?
_journal_suppl_publ_number               ?
_journal_suppl_publ_pages                ?

#=======================================================================

# 2. SUBMISSION DETAILS

_publ_contact_author_name                'Sara Riccò'
_publ_contact_author_address
; Department of Quantum Matter Physics
	  University of Geneva
	  24 Quai Ernest-Ansermet
	  1211 Geneva 4
	  Switzerland
;
_publ_contact_author_email               Sara.Ricco@unige.ch
_publ_contact_author_fax                 ?
_publ_contact_author_phone               +41 223793487

_publ_requested_journal                  
_publ_requested_category                 ?

_publ_contact_letter
; ?
;

#=======================================================================

# 3. TITLE AND AUTHOR LIST

_publ_section_title
; In-situ strain-tuning of the metal-insulator transition of Ca2RuO4 in angle-resolved 
  photoemission experiments
;
_publ_section_title_footnote
; ?
;
loop_
 _publ_author_name
 _publ_author_address
'Riccò, Sara'
;     Department of Quantum Matter Physics
	  University of Geneva
	  24 Quai Ernest-Ansermet
	  1211 Geneva 4
	  Switzerland
;
'Kim, Minjae'
;     Centre de Physique Théorique
      Ecole Polytechnique
      CNRS, Universite Paris-Saclay
      91128 Palaiseau
      France
;
      College de France
      11 place Marcelin Berthelot
      75005 Paris
      France
;
'Tamai, Anna'
;     Department of Quantum Matter Physics
	  University of Geneva
	  24 Quai Ernest-Ansermet
	  1211 Geneva 4
	  Switzerland
;
'McKeown Walker, Siobhan'
;     Department of Quantum Matter Physics
	  University of Geneva
	  24 Quai Ernest-Ansermet
	  1211 Geneva 4
	  Switzerland
;
'Bruno, Flavio Yair'
;     Department of Quantum Matter Physics
	  University of Geneva
	  24 Quai Ernest-Ansermet
	  1211 Geneva 4
	  Switzerland
;
'Cucchi, Irène'
;     Department of Quantum Matter Physics
	  University of Geneva
	  24 Quai Ernest-Ansermet
	  1211 Geneva 4
	  Switzerland
;
'Cappelli, Edoardo'
;     Department of Quantum Matter Physics
	  University of Geneva
	  24 Quai Ernest-Ansermet
	  1211 Geneva 4
	  Switzerland
;
'Besnard, Céline'
;     Department of Quantum Matter Physics
	  University of Geneva
	  24 Quai Ernest-Ansermet
	  1211 Geneva 4
	  Switzerland
;
'Kim, Timur K.'
;     Diamond Light Source
	  Harwell Campus
	  Didcot
	  United Kingdom
;
'Dudin, Pavel'
;     Diamond Light Source
	  Harwell Campus
	  Didcot
	  United Kingdom
;
'Hoesch, Moritz'
;     Diamond Light Source
	  Harwell Campus
	  Didcot
	  United Kingdom
;
    'Gutmann, Matthias J.'
;     ISIS Facility
      Rutherford Appleton Laboratory
      Chilton, Didcot
      Oxon, OX11 0QX
      United Kingdom
;
'Georges, Antoine'
;     Centre de Physique Théorique
      Ecole Polytechnique
      CNRS, Universite Paris-Saclay
      91128 Palaiseau
      France
;
      College de France
      11 place Marcelin Berthelot
      75005 Paris
      France
;     Department of Quantum Matter Physics
	  University of Geneva
	  24 Quai Ernest-Ansermet
	  1211 Geneva 4
	  Switzerland
;
'Perry, Robin S.'
;     London Centre for Nanotechnology and UCL Centre for Materials Discovery
      University College London
      London WC1E 6BT
      United Kingdom
;
'Baumberger, Felix'
;     Department of Quantum Matter Physics
	  University of Geneva
	  24 Quai Ernest-Ansermet
	  1211 Geneva 4
	  Switzerland
;   
	  Swiss Light Source
	  Paul Scherrer Institut
	  CH-5232 Villigen PSI
	  Switzerland   
;

#=======================================================================

# 4. TEXT

_publ_section_synopsis
; ?
;
_publ_section_abstract
; ?
;
_publ_section_comment
; ?
;
_publ_section_introduction
; ?
;
_publ_section_experimental
; ?
;
_publ_section_exptl_prep
; ?
;
_publ_section_exptl_refinement
; ?
;
_publ_section_exptl_solution
; ?
;
_publ_section_discussion
; ?
;
_publ_section_acknowledgements
; ?
;
_publ_section_references
;
Petricek, V., Dusek, M. & Palatinus L. (2014). Z. Kristallogr. 229(5), 345-352.

Palatinus L. & Chapuis G. (2007). J. Appl. Cryst. 40, 786-790.

# enable this reference if Diamond ver. 2 was used for visualization
#Brandenburg, K. (1999). DIAMOND. Version. 2.1c.
#Crystal Impact GbR, Bonn, Germany.

# enable this reference if Diamond ver. 3 was used for visualization
#Brandenburg, K. & Putz, H. (2005). DIAMOND Version 3.
#Crystal Impact GbR, Postfach 1251, D-53002 Bonn, Germany.

# enable this reference if SIR97 was used for solving of the structure
#Altomare, A., Burla, M. C., Camalli, M., Cascarano, G., Giacovazzo, C.,
#Guagliardi, A., Moliterni, A. G. G., Polidori, G., Spagna, R. (1997).
#SIR97. A Package for Crystal Structure Solution by Direct Methods
#and Refinement, Bari, Rome, Italy.

# use this reference if SIR2002 was used for solving of the structure
#Burla, M.C., Camalli, M., Carrozzini, B., Cascarano, G., Giacovazzo, C.,
#Polidori, G., Spagna, R.
#SIR2002: the program, J. Appl. Cryst, (2003). 36, 1103


# use this reference if SIR2011 was used for solving of the structure
#Burla, M.C., Caliandro, R., Camalli, M., Carrozzini, B., Cascarano,
#G.L., Giacovazzo, C., Mallamo. M., Mazzone, A., Polidori, G., Spagna, R.
#SIR2011: a new package for crystal structure determination and refinement,
#J.Appl.Cryst. (2012) 45, 357-361

# enable this reference if bond valences were calculated
#Brown, I. D. (1996). J. Appl. Cryst. 29, 479-480.

# enable this reference if Xshape wase used for crystal shape refinement
#Stoe & Cie (1998). X-SHAPE. Stoe & Cie, Darmstadt, Germany.


# enable this reference if Flack coefficient was refined
#Flack, H. D. (1983). Acta Cryst. A39, 876-881.
;
_publ_section_figure_captions
; ?
;
_publ_section_table_legends
; ?
;

#=======================================================================
data_I
#=======================================================================

# 5. CHEMICAL DATA

_chemical_name_systematic
; ?
;
_chemical_name_common                    ?
_chemical_formula_moiety                 ?
_chemical_formula_structural             ?
_chemical_formula_analytical             ?
_chemical_formula_iupac                  ?
_chemical_formula_sum                    'Ca1.96 La0.04 O4 Ru1'
_chemical_formula_weight                 249.2
_chemical_melting_point                  ?
_chemical_compound_source                ?
_chemical_absolute_configuration         .

#=======================================================================

# 6. CRYSTAL DATA

_symmetry_cell_setting                   orthorhombic
_symmetry_space_group_name_H-M           'P b c a'
_symmetry_space_group_name_Hall          '-P -2xab;-2ybc;-2zac'
_symmetry_Int_Tables_number              61

loop_
 _space_group_symop_id
 _space_group_symop_operation_xyz
 1   x,y,z
 2   -x+1/2,-y,z+1/2
 3   -x,y+1/2,-z+1/2
 4   x+1/2,-y+1/2,-z
 5   -x,-y,-z
 6   x+1/2,y,-z+1/2
 7   x,-y+1/2,z+1/2
 8   -x+1/2,y+1/2,z

_cell_length_a                           5.387(2)
_cell_length_b                           5.573(2)
_cell_length_c                           11.833(4)
_cell_angle_alpha                        90
_cell_angle_beta                         90
_cell_angle_gamma                        90
_cell_volume                             355.2(2)

loop_
 _twin_individual_id
 _twin_individual_mass_fraction_refined
 _twin_individual_twin_matrix_11
 _twin_individual_twin_matrix_12
 _twin_individual_twin_matrix_13
 _twin_individual_twin_matrix_21
 _twin_individual_twin_matrix_22
 _twin_individual_twin_matrix_23
 _twin_individual_twin_matrix_31
 _twin_individual_twin_matrix_32
 _twin_individual_twin_matrix_33
1 0.9928(11)
1 0 0
0 1 0
0 0 1
2 0.0072(11)
0 1 0
1 0 0
0 0 1

_cell_formula_units_Z                    4

_cell_measurement_reflns_used            440
_cell_measurement_theta_min              ?
_cell_measurement_theta_max              ?
_cell_measurement_temperature            10
_cell_special_details
; ?
;

_exptl_crystal_density_diffrn            4.6602
_exptl_crystal_density_meas              ?
_exptl_crystal_density_method            ?
_exptl_crystal_F_000                     159.134

_exptl_absorpt_coefficient_mu            0
_exptl_crystal_description               ?
_exptl_crystal_size_max                  ?
_exptl_crystal_size_mid                  ?
_exptl_crystal_size_min                  ?
_exptl_crystal_size_rad                  ?
_exptl_crystal_colour                    ?
_exptl_absorpt_correction_type           ?
_exptl_absorpt_process_details           ?
_exptl_absorpt_correction_T_min          ?
_exptl_absorpt_correction_T_max          ?
loop_
 _exptl_crystal_face_index_h
 _exptl_crystal_face_index_k
 _exptl_crystal_face_index_l
 _exptl_crystal_face_perp_dist
 ? ? ? ?

#=======================================================================

# 7. EXPERIMENTAL DATA

_exptl_special_details                   
;
 For peak integration a local UB matrix refined for each frame,
using approximately 30 reflections from each of the 11 detectors.
Hence _cell_measurement_reflns_used      330
For final cell dimensions a weighted average of all local
cells was calculated
Because of the nature of the experiment, it is not possible to give values of
theta_min and theta_max for the cell determination.
The same applies for the wavelength used for the experiment.
The range of wavelengths used was 0.23-8.8 Angstroms,
BUT the bulk of the diffraction information is obtained from
wavelengths in the range 0.7-2.5 Angstroms.
The data collection procedures on the SXD instrument used
for the single crystal neutron data collection are most
recently summarised in the Appendix to the following paper
     Wilson, C.C. (1997).  J. Mol. Struct. 405, 207-217.
;

_diffrn_ambient_temperature              10
_diffrn_source                           ?
_diffrn_source_power                     ?
_diffrn_source_voltage                   ?
_diffrn_source_current                   ?
_diffrn_radiation_type                   neutron
_diffrn_radiation_source                 'ISIS spallation source'
_diffrn_radiation_wavelength             0.23 - 8.8
_diffrn_radiation_monochromator          ?
_diffrn_measurement_device               ?
_diffrn_measurement_device_type          SXD
_diffrn_detector                         ?
_diffrn_detector_area_resol_mean         ?
_diffrn_measurement_method               time-of-flight LAUE diffraction
_diffrn_measurement_specimen_support     ?

_diffrn_reflns_number                    5209
_diffrn_reflns_theta_min                 3.44
_diffrn_reflns_theta_max                 89.92
_diffrn_reflns_theta_full                19.71
_diffrn_measured_fraction_theta_max      0.36
_diffrn_measured_fraction_theta_full     0.98
_diffrn_reflns_av_R_equivalents          ?
_diffrn_reflns_av_unetI/netI             0.1051
_diffrn_reflns_limit_h_min               -15
_diffrn_reflns_limit_h_max               15
_diffrn_reflns_limit_k_min               -12
_diffrn_reflns_limit_k_max               7
_diffrn_reflns_limit_l_min               -28
_diffrn_reflns_limit_l_max               31
_diffrn_reflns_reduction_process         ?

_diffrn_standards_number                 ?
_diffrn_standards_interval_count         ?
_diffrn_standards_interval_time          ?
_diffrn_standards_decay_%                ?
loop_
_diffrn_standard_refln_index_h
_diffrn_standard_refln_index_k
_diffrn_standard_refln_index_l
  ? ? ?

_diffrn_radiation_probe                  neutron

#=======================================================================

# 8. REFINEMENT DATA

_refine_special_details
; The variable wavelength nature of the data collection
 procedure means that sensible values of
 _diffrn_reflns_theta_min & _diffrn_reflns_theta_max
 cannot be given instead the following limits are given
 _diffrn_reflns_sin(theta)/lambda_min      0.05
 _diffrn_reflns_sin(theta)/lambda_max      1.31
 _refine_diff_density_max/min is given in Fermi per per angstrom cubed not
 electons per angstrom cubed. Another way to consider the _refine_diff_density_
 is as a percentage of the diffracted intensity of a given atom:
 _refine_diff_density_max =  5% of Carbon
 _refine_diff_density_min = -4% of Carbon
 Refinement of F^2^ against ALL reflections.  The weighted R-factor wR and
 goodness of fit S are based on F^2^, conventional R-factors R are based
 on F, with F set to zero for negative F^2^. The threshold expression of
 F^2^ > 2sigma(F^2^) is used only for calculating R-factors(gt) etc. and is
 not relevant to the choice of reflections for refinement.  R-factors based
 on F^2^ are statistically about twice as large as those based on F, and R-
 factors based on ALL data will be even larger.
;

_reflns_number_total                     5199
_reflns_number_gt                        4297
_reflns_threshold_expression             'I>3\s(I)'

_refine_ls_structure_factor_coef         Fsqd
_refine_ls_R_factor_gt                   0.0748
_refine_ls_wR_factor_gt                  0.1250
_refine_ls_R_factor_all                  0.0837
_refine_ls_wR_factor_ref                 0.1282
_refine_ls_goodness_of_fit_ref           2.29
_refine_ls_goodness_of_fit_gt            2.45
_refine_ls_restrained_S_gt               ?
_refine_ls_restrained_S_all              ?
_refine_ls_number_reflns                 5199
_refine_ls_number_parameters             40
_refine_ls_number_restraints             0
_refine_ls_number_constraints            9
_refine_ls_weighting_scheme              sigma
_refine_ls_weighting_details             'w=1/(\s^2^(I)+0.0004I^2^)'
_refine_ls_hydrogen_treatment            ?
_refine_ls_shift/su_max                  0.0038
_refine_ls_shift/su_mean                 0.0008
_refine_diff_density_max                 ?
_refine_diff_density_min                 ?
_refine_ls_extinction_method
 'B-C type 1 Gaussian isotropic (Becker & Coppens, 1974)'
_refine_ls_extinction_coef               1.13(3)
_refine_ls_extinction_expression         ?
_refine_ls_abs_structure_details         ?
_refine_ls_abs_structure_Flack           ?
_refine_ls_abs_structure_Rogers          ?

loop_
 _atom_type_symbol
 _atom_type_scat_length_neutron
 _atom_type_scat_source
 Ca    4.700 International_Tables_Vol_C
 La    8.240 International_Tables_Vol_C
 Ru    7.030 International_Tables_Vol_C
 O     5.803 International_Tables_Vol_C

_computing_data_collection               'SXD-2001 (Gutmann, 2005)'
_computing_cell_refinement               'SXD-2001 (Gutmann, 2005)'
_computing_data_reduction                'SXD-2001 (Gutmann, 2005)'
_computing_structure_solution            ?
_computing_structure_refinement          ?
_computing_molecular_graphics            ?
_computing_publication_material          ?

loop_
 _restr_distance_atom_site_label_1
 _restr_distance_site_symmetry_1
 _restr_distance_atom_site_label_2
 _restr_distance_site_symmetry_2
 _restr_distance_target
 _restr_distance_target_weight_param
 ? ? ? ? ? ?

loop_
 _restr_angle_atom_site_label_1
 _restr_angle_site_symmetry_1
 _restr_angle_atom_site_label_2
 _restr_angle_site_symmetry_2
 _restr_angle_atom_site_label_3
 _restr_angle_site_symmetry_3
 _restr_angle_target
 _restr_angle_target_weight_param
 ? ? ? ? ? ? ? ?

loop_
 _restr_torsion_atom_site_label_1
 _restr_torsion_site_symmetry_1
 _restr_torsion_atom_site_label_2
 _restr_torsion_site_symmetry_2
 _restr_torsion_atom_site_label_3
 _restr_torsion_site_symmetry_3
 _restr_torsion_atom_site_label_4
 _restr_torsion_site_symmetry_4
 _restr_torsion_angle_target
 _restr_torsion_weight_param
 ? ? ? ? ? ? ? ? ? ?

loop_
 _restr_equal_distance_atom_site_label_1
 _restr_equal_distance_site_symmetry_1
 _restr_equal_distance_atom_site_label_2
 _restr_equal_distance_site_symmetry_2
 _restr_equal_distance_class_class_id
 _restr_equal_distance_class_target_weight_param
 ? ? ? ? ? ?

loop_
 _restr_equal_angle_atom_site_label_1
 _restr_equal_angle_site_symmetry_1
 _restr_equal_angle_atom_site_label_2
 _restr_equal_angle_site_symmetry_2
 _restr_equal_angle_atom_site_label_3
 _restr_equal_angle_site_symmetry_3
 _restr_equal_angle_class_class_id
 _restr_equal_angle_class_target_weight_param
 ? ? ? ? ? ? ? ?

loop_
 _restr_equal_torsion_atom_site_label_1
 _restr_equal_torsion_site_symmetry_1
 _restr_equal_torsion_atom_site_label_2
 _restr_equal_torsion_site_symmetry_2
 _restr_equal_torsion_atom_site_label_3
 _restr_equal_torsion_site_symmetry_3
 _restr_equal_torsion_atom_site_label_4
 _restr_equal_torsion_site_symmetry_4
 _restr_equal_torsion_class_class_id
 _restr_equal_torsion_class_target_weight_param
 ? ? ? ? ? ? ? ? ? ?


#=======================================================================

# 9. ATOMIC COORDINATES AND DISPLACEMENT PARAMETERS

loop_
 _atom_site_label
 _atom_site_type_symbol
 _atom_site_fract_x
 _atom_site_fract_y
 _atom_site_fract_z
 _atom_site_adp_type
 _atom_site_U_iso_or_equiv
 _atom_site_site_symmetry_multiplicity
 _atom_site_occupancy
 _atom_site_calc_flag
 _atom_site_refinement_flags
 _atom_site_disorder_assembly
 _atom_site_disorder_group
  Ru Ru 0.5 0 0 Uani 0.00369(14) 4 1 d . . .
  O2 O 0.30500(8) 0.30074(13) 0.02614(5) Uani 0.00596(13) 8 1 d . . .
  O3 O 0.56535(8) -0.02096(13) 0.16502(4) Uani 0.00716(14) 8 1 d . . .
  Ca Ca 0.49454(11) 0.05422(15) 0.35197(5) Uani 0.00554(15) 8 0.98 d . . .
  La La 0.49454(11) 0.05422(15) 0.35197(5) Uani 0.00554(15) 8 0.02 d . . .

loop_
 _atom_site_aniso_label
 _atom_site_aniso_type_symbol
 _atom_site_aniso_U_11
 _atom_site_aniso_U_22
 _atom_site_aniso_U_33
 _atom_site_aniso_U_12
 _atom_site_aniso_U_13
 _atom_site_aniso_U_23
 Ru Ru 0.00301(14) 0.0049(3) 0.00313(18) -0.0002(2) 0.00011(13) 0.00050(20)
 O2 O 0.00510(13) 0.0061(3) 0.00664(19) 0.00060(17) -0.00010(14) -0.0007(2)
 O3 O 0.00670(14) 0.0096(4) 0.00518(19) 0.00010(17) -0.00074(13) -0.0004(2)
 Ca Ca 0.00493(16) 0.0074(4) 0.0042(2) -0.0001(2) -0.00037(15) -0.0001(2)
 La La 0.00493(16) 0.0074(4) 0.0042(2) -0.0001(2) -0.00037(15) -0.0001(2)

loop_
 _jana_atom_site_ADP_C_label
 _jana_atom_site_ADP_C_type_symbol
 _jana_atom_site_ADP_C_111
 _jana_atom_site_ADP_C_112
 _jana_atom_site_ADP_C_113
 _jana_atom_site_ADP_C_122
 _jana_atom_site_ADP_C_123
 _jana_atom_site_ADP_C_133
 _jana_atom_site_ADP_C_222
 _jana_atom_site_ADP_C_223
 _jana_atom_site_ADP_C_233
 _jana_atom_site_ADP_C_333
 ? ? ? ? ? ? ? ? ? ? ? ?

loop_
 _jana_atom_site_ADP_D_label
 _jana_atom_site_ADP_D_type_symbol
 _jana_atom_site_ADP_D_1111
 _jana_atom_site_ADP_D_1112
 _jana_atom_site_ADP_D_1113
 _jana_atom_site_ADP_D_1122
 _jana_atom_site_ADP_D_1123
 _jana_atom_site_ADP_D_1133
 _jana_atom_site_ADP_D_1222
 _jana_atom_site_ADP_D_1223
 _jana_atom_site_ADP_D_1233
 _jana_atom_site_ADP_D_1333
 _jana_atom_site_ADP_D_2222
 _jana_atom_site_ADP_D_2223
 _jana_atom_site_ADP_D_2233
 _jana_atom_site_ADP_D_2333
 _jana_atom_site_ADP_D_3333
 ? ? ? ? ? ? ? ? ? ? ? ? ? ? ? ? ?

loop_
 _jana_atom_site_ADP_E_label
 _jana_atom_site_ADP_E_type_symbol
 _jana_atom_site_ADP_E_11111
 _jana_atom_site_ADP_E_11112
 _jana_atom_site_ADP_E_11113
 _jana_atom_site_ADP_E_11122
 _jana_atom_site_ADP_E_11123
 _jana_atom_site_ADP_E_11133
 _jana_atom_site_ADP_E_11222
 _jana_atom_site_ADP_E_11223
 _jana_atom_site_ADP_E_11233
 _jana_atom_site_ADP_E_11333
 _jana_atom_site_ADP_E_12222
 _jana_atom_site_ADP_E_12223
 _jana_atom_site_ADP_E_12233
 _jana_atom_site_ADP_E_12333
 _jana_atom_site_ADP_E_13333
 _jana_atom_site_ADP_E_22222
 _jana_atom_site_ADP_E_22223
 _jana_atom_site_ADP_E_22233
 _jana_atom_site_ADP_E_22333
 _jana_atom_site_ADP_E_23333
 _jana_atom_site_ADP_E_33333
 ? ? ? ? ? ? ? ? ? ? ? ? ? ? ? ? ? ? ? ? ? ? ?

loop_
 _jana_atom_site_ADP_F_label
 _jana_atom_site_ADP_F_type_symbol
 _jana_atom_site_ADP_F_111111
 _jana_atom_site_ADP_F_111112
 _jana_atom_site_ADP_F_111113
 _jana_atom_site_ADP_F_111122
 _jana_atom_site_ADP_F_111123
 _jana_atom_site_ADP_F_111133
 _jana_atom_site_ADP_F_111222
 _jana_atom_site_ADP_F_111223
 _jana_atom_site_ADP_F_111233
 _jana_atom_site_ADP_F_111333
 _jana_atom_site_ADP_F_112222
 _jana_atom_site_ADP_F_112223
 _jana_atom_site_ADP_F_112233
 _jana_atom_site_ADP_F_112333
 _jana_atom_site_ADP_F_113333
 _jana_atom_site_ADP_F_122222
 _jana_atom_site_ADP_F_122223
 _jana_atom_site_ADP_F_122233
 _jana_atom_site_ADP_F_122333
 _jana_atom_site_ADP_F_123333
 _jana_atom_site_ADP_F_133333
 _jana_atom_site_ADP_F_222222
 _jana_atom_site_ADP_F_222223
 _jana_atom_site_ADP_F_222233
 _jana_atom_site_ADP_F_222333
 _jana_atom_site_ADP_F_223333
 _jana_atom_site_ADP_F_233333
 _jana_atom_site_ADP_F_333333
 ? ? ? ? ? ? ? ? ? ? ? ? ? ? ? ? ? ? ? ? ? ? ? ? ? ? ? ? ? ?


#=======================================================================

# 10. MOLECULAR GEOMETRY


loop_
 _geom_bond_atom_site_label_1
 _geom_bond_atom_site_label_2
 _geom_bond_site_symmetry_1
 _geom_bond_site_symmetry_2
 _geom_bond_distance
 _geom_bond_publ_flag
 ? ? ? ? ? ?

loop_
 _geom_angle_atom_site_label_1
 _geom_angle_atom_site_label_2
 _geom_angle_atom_site_label_3
 _geom_angle_site_symmetry_1
 _geom_angle_site_symmetry_2
 _geom_angle_site_symmetry_3
 _geom_angle
 _geom_angle_publ_flag
 ? ? ? ? ? ? ? ?

loop_
 _geom_torsion_atom_site_label_1
 _geom_torsion_atom_site_label_2
 _geom_torsion_atom_site_label_3
 _geom_torsion_atom_site_label_4
 _geom_torsion_site_symmetry_1
 _geom_torsion_site_symmetry_2
 _geom_torsion_site_symmetry_3
 _geom_torsion_site_symmetry_4
 _geom_torsion
 _geom_torsion_publ_flag
 ? ? ? ? ? ? ? ? ? ?

loop_
 _geom_hbond_atom_site_label_D
 _geom_hbond_atom_site_label_H
 _geom_hbond_atom_site_label_A
 _geom_hbond_site_symmetry_D
 _geom_hbond_site_symmetry_H
 _geom_hbond_site_symmetry_A
 _geom_hbond_distance_DH
 _geom_hbond_distance_HA
 _geom_hbond_distance_DA
 _geom_hbond_angle_DHA
 _geom_hbond_publ_flag
 ? ? ? ? ? ? ? ? ? ? ?


#=======================================================================

# 11. STRUCTURE-FACTOR LIST

loop_
 _refln_index_h
 _refln_index_k
 _refln_index_l
 _refln_F_squared_calc
 _refln_F_squared_meas
 _refln_F_squared_sigma
 _refln_observed_status
 ? ? ? ? ? ? ?

loop_
 _twin_refln_datum_id
 _twin_refln_individual_id
 _twin_refln_index_h
 _twin_refln_index_k
 _twin_refln_index_l
 _twin_refln_F_squared_calc
 _twin_refln_F_squared_meas
 _twin_refln_F_squared_sigma
 _twin_refln_include_status
         1    2  -1   7  -3  6566.64  6190.86    51.54 o
         1    1   7  -1  -3  6566.64  6190.86    51.54 o
         2    2   1   7  -3  7561.67  6662.49    63.47 o
         2    1   7   1  -3  7561.67  6662.49    63.47 o
         3    2   1   5  -3  3636.98  3913.13    31.86 o
         3    1   5   1  -3  3636.98  3913.13    31.86 o
         4    1   3   0  -2  2265.63  2557.57    25.91 o
         5    2   0   6  -2  2211.47  2043.47    29.86 o
         5    1   6   0  -2  2211.47  2043.47    29.86 o
         6    2   1   9  -3  5138.41  4964.50    88.98 o
         6    1   9   1  -3  5138.41  4964.50    88.98 o
         7    1   5   0  -2  1581.04  1512.02    23.71 o
         8    1   5   0  -4   884.65   847.04    17.54 o
         9    2   1   5  -4   808.47   804.41    18.22 o
         9    1   5   1  -4   808.47   804.41    18.22 o
        10    2   1   6  -2   859.07   864.09    21.26 o
        10    1   6   1  -2   859.07   864.09    21.26 o
        11    2   0   4  -2   651.40   645.84    12.68 o
        11    1   4   0  -2   651.40   645.84    12.68 o
        12    2   0   2  -2  1044.55   981.12    15.73 o
        12    1   2   0  -2  1044.55   981.12    15.73 o
        13    2   0   6  -4   930.60   866.48    24.08 o
        13    1   6   0  -4   930.60   866.48    24.08 o
        14    2  -1   9  -9  3588.11  3519.81    92.67 o
        14    1   9  -1  -9  3588.11  3519.81    92.67 o
        15    2   0   6  -6  1003.94   940.60    25.90 o
        15    1   6   0  -6  1003.94   940.60    25.90 o
        16    2   1   9  -9  3595.35  3751.28   104.85 o
        16    1   9   1  -9  3595.35  3751.28   104.85 o
        17    2   0   8  -8  1661.33  1402.98    55.19 o
        17    1   8   0  -8  1661.33  1402.98    55.19 o
        18    1   7   0  -4   895.36   758.49    27.63 o
        19    1   7   0  -6   811.13   806.49    34.07 o
        20    2   1   6  -4   519.47   493.86    29.20 o
        20    1   6   1  -4   519.47   493.86    29.20 o
        21    2  -1   6  -4   518.14   466.06    17.83 o
        21    1   6  -1  -4   518.14   466.06    17.83 o
        22    2   1   6  -6   523.05   530.28    20.96 o
        22    1   6   1  -6   523.05   530.28    20.96 o
        23    2   0  10  -6  1753.09  1954.40    91.34 o
        23    1  10   0  -6  1753.09  1954.40    91.34 o
        24    1   9   0 -10  2065.33  2049.19    84.36 o
        25    2   0  10  -8  2183.69  2093.48   145.02 o
        25    1  10   0  -8  2183.69  2093.48   145.02 o
        26    2   1  11  -3  1752.98  1685.18   133.71 o
        26    1  11   1  -3  1752.98  1685.18   133.71 o
        27    2   2   8  -7   835.01   657.40    66.77 o
        27    1   8   2  -7   835.01   657.40    66.77 o
        28    1   9   0  -4   915.70   716.26    69.07 o
        29    2   0  10  -4  1228.80  1219.05   110.19 o
        29    1  10   0  -4  1228.80  1219.05   110.19 o
        30    2   2   8  -6   574.65   576.90    62.74 o
        30    1   8   2  -6   574.65   576.90    62.74 o
        31    2   2  10  -5  1027.10  1069.33   131.68 o
        31    1  10   2  -5  1027.10  1069.33   131.68 o
        32    2   2   9  -8  1110.00  1010.23    98.88 o
        32    1   9   2  -8  1110.00  1010.23    98.88 o
        33    2  -2  10  -5  1024.02   754.70    90.34 o
        33    1  10  -2  -5  1024.02   754.70    90.34 o
        34    2   2   9  -6   625.40   648.57    78.95 o
        34    1   9   2  -6   625.40   648.57    78.95 o
        35    2   1   7  -7   401.61   359.98    47.86 o
        35    1   7   1  -7   401.61   359.98    47.86 o
        36    2   1   7  -5   284.90   282.46    41.65 o
        36    1   7   1  -5   284.90   282.46    41.65 o
        37    2  -2  12  -6  1894.46  2113.69   194.06 o
        37    1  12  -2  -6  1894.46  2113.69   194.06 o
        38    2   1   5  -5   137.42   178.70    12.39 o
        38    1   5   1  -5   137.42   178.70    12.39 o
        39    2   2  12  -6  1899.36  2607.86   254.10 o
        39    1  12   2  -6  1899.36  2607.86   254.10 o
        40    2  -1  10  -5   726.51   622.02    86.14 o
        40    1  10  -1  -5   726.51   622.02    86.14 o
        41    2   1  10  -5   728.03   829.94    95.92 o
        41    1  10   1  -5   728.03   829.94    95.92 o
        42    2  -1   7  -5   285.98   149.00    31.31 o
        42    1   7  -1  -5   285.98   149.00    31.31 o
        43    2   1  11  -9  1283.37  1532.55   192.77 o
        43    1  11   1  -9  1283.37  1532.55   192.77 o
        44    1  11   0  -8  1322.69  1313.00   183.10 o
        45    1   9   0  -6   578.22   480.84    49.20 o
        46    2   2  10  -8   940.92   912.69    89.03 o
        46    1  10   2  -8   940.92   912.69    89.03 o
        47    1   9   0  -8   605.94   741.83    97.87 o
        48    2   1   7  -6   183.63   168.21    36.09 o
        48    1   7   1  -6   183.63   168.21    36.09 o
        49    2  -1  11  -9  1282.74  1437.61   173.71 o
        49    1  11  -1  -9  1282.74  1437.61   173.71 o
        50    2   1   7  -4   181.31   120.14    30.03 o
        50    1   7   1  -4   181.31   120.14    30.03 o
        51    2   2   7  -6   226.85   199.91    38.45 o
        51    1   7   2  -6   226.85   199.91    38.45 o
        52    2  -1  10  -7   528.17   644.93    69.47 o
        52    1  10  -1  -7   528.17   644.93    69.47 o
        53    2   1   7  -2   207.36   149.74    31.31 o
        53    1   7   1  -2   207.36   149.74    31.31 o
        54    2   2  11  -4   809.22  1009.64   151.21 o
        54    1  11   2  -4   809.22  1009.64   151.21 o
        55    2  -1  12  -5  1158.24  1021.15   163.14 o
        55    1  12  -1  -5  1158.24  1021.15   163.14 o
        56    2   2  11 -10  1382.72  1755.86   245.99 o
        56    1  11   2 -10  1382.72  1755.86   245.99 o
        57    2   1  12  -5  1164.26  1512.90   191.12 o
        57    1  12   1  -5  1164.26  1512.90   191.12 o
        58    2   2  14  -6  1957.24  3946.15   291.02 o
        58    1  14   2  -6  1957.24  3946.15   291.02 o
        59    2   0  14  -6  2082.55  3549.51   389.85 o
        59    1  14   0  -6  2082.55  3549.51   389.85 o
        60    2  -1   7  -4   182.62   146.22    26.43 o
        60    1   7  -1  -4   182.62   146.22    26.43 o
        61    2   3  11  -9  1019.95  1257.53   207.68 o
        61    1  11   3  -9  1019.95  1257.53   207.68 o
        62    2   1  13  -3   987.27  1422.43   224.25 o
        62    1  13   1  -3   987.27  1422.43   224.25 o
        63    2  -1   7  -6   183.74   173.31    22.51 o
        63    1   7  -1  -6   183.74   173.31    22.51 o
        64    2   1  11 -11  1076.06  1126.88   223.06 o
        64    1  11   1 -11  1076.06  1126.88   223.06 o
        65    2   1  10  -7   528.56   512.30   116.33 o
        65    1  10   1  -7   528.56   512.30   116.33 o
        66    2  -2  14  -6  1946.81  3253.11   332.60 o
        66    1  14  -2  -6  1946.81  3253.11   332.60 o
        67    2   3  12  -7  1125.20  1512.05   217.51 o
        67    1  12   3  -7  1125.20  1512.05   217.51 o
        68    2   0  12  -6  1127.14  1288.13   191.70 o
        68    1  12   0  -6  1127.14  1288.13   191.70 o
        69    2  -1  11 -11  1075.85  1306.22   184.74 o
        69    1  11  -1 -11  1075.85  1306.22   184.74 o
        70    2  -1   9  -7   261.75   286.60    82.11 o
        70    1   9  -1  -7   261.75   286.60    82.11 o
        71    2   1  13  -8   822.32  1166.93   265.42 o
        71    1  13   1  -8   822.32  1166.93   265.42 o
        72    2   1   4  -3    50.46    55.09    10.57 o
        72    1   4   1  -3    50.46    55.09    10.57 o
        73    2   2  12  -8   778.70  1224.11   245.07 o
        73    1  12   2  -8   778.70  1224.11   245.07 o
        74    1  11   0  -6   563.68   644.99   149.31 o
        75    2   1  13  -5   955.40  1857.96   263.32 o
        75    1  13   1  -5   955.40  1857.96   263.32 o
        76    2   1   9  -7   261.08   257.64    81.65 o
        76    1   9   1  -7   261.08   257.64    81.65 o
        77    2   1  13 -11  1045.86  1735.85   340.96 o
        77    1  13   1 -11  1045.86  1735.85   340.96 o
        78    2  -1  13  -5   954.54  1226.62   213.81 o
        78    1  13  -1  -5   954.54  1226.62   213.81 o
        79    2  -1  13 -11  1045.63  1795.67   336.29 o
        79    1  13  -1 -11  1045.63  1795.67   336.29 o
        80    2  -1   8  -4   145.64   115.95    31.76 o
        80    1   8  -1  -4   145.64   115.95    31.76 o
        81    2   0  12 -12  1078.10  1490.51   276.61 o
        81    1  12   0 -12  1078.10  1490.51   276.61 o
        82    2  -1  10 -11   520.79   421.93   135.68 o
        82    1  10  -1 -11   520.79   421.93   135.68 o
        83    2   1  12 -11   995.43  1642.84   266.05 o
        83    1  12   1 -11   995.43  1642.84   266.05 o
        84    2   1   8  -1   126.08    63.96    17.94 o
        84    1   8   1  -1   126.08    63.96    17.94 o
        85    2  -1  12 -11   995.24  1426.36   262.93 o
        85    1  12  -1 -11   995.24  1426.36   262.93 o
        86    2  -2  12  -8   778.36   873.07   200.11 o
        86    1  12  -2  -8   778.36   873.07   200.11 o
        87    2   0   4  -4    32.30    29.11     8.80 o
        87    1   4   0  -4    32.30    29.11     8.80 o
        88    2   0  12  -8   563.57  1036.66   204.66 o
        88    1  12   0  -8   563.57  1036.66   204.66 o
        89    2   1   8  -2   162.07   181.57    25.72 o
        89    1   8   1  -2   162.07   181.57    25.72 o
        90    2  -1  13  -8   821.86  1287.82   267.92 o
        90    1  13  -1  -8   821.86  1287.82   267.92 o
        91    2   3  12  -9   524.91  1448.29   273.66 o
        91    1  12   3  -9   524.91  1448.29   273.66 o
        92    2   1   8  -5    89.66    58.27    37.39 <
        92    1   8   1  -5    89.66    58.27    37.39 <
        93    2   1   8  -4   145.64   136.88    40.17 o
        93    1   8   1  -4   145.64   136.88    40.17 o
        94    2   1  10 -11   520.87   418.18   132.24 o
        94    1  10   1 -11   520.87   418.18   132.24 o
        95    2   1  11  -6   364.45   449.71   130.78 o
        95    1  11   1  -6   364.45   449.71   130.78 o
        96    1   7   0  -8   140.58    68.48    30.44 <
        97    2  -1   6  -5    48.57    43.85    14.06 o
        97    1   6  -1  -5    48.57    43.85    14.06 o
        98    1  11   0 -12   599.07   686.93   204.34 o
        99    2   1  12  -2   472.56   598.06   136.76 o
        99    1  12   1  -2   472.56   598.06   136.76 o
       100    2   2   7  -5   103.40    75.62    29.68 <
       100    1   7   2  -5   103.40    75.62    29.68 <
       101    2   3  11  -8   593.54   549.05   172.84 o
       101    1  11   3  -8   593.54   549.05   172.84 o
       102    1   7   0  -2    41.51    38.71    21.28 <
       103    2  -1  11 -12   458.73   576.43   159.31 o
       103    1  11  -1 -12   458.73   576.43   159.31 o
       104    2  -1  11  -6   364.28   474.81   117.35 o
       104    1  11  -1  -6   364.28   474.81   117.35 o
       105    2  -1  15  -5   461.61   645.97   339.76 <
       105    1  15  -1  -5   461.61   645.97   339.76 <
       106    2   1  14  -4   361.64   653.29   244.38 <
       106    1  14   1  -4   361.64   653.29   244.38 <
       107    2  -1  13 -10   441.38   493.88   234.13 <
       107    1  13  -1 -10   441.38   493.88   234.13 <
       108    2   2  11  -7   210.17   244.11   139.03 <
       108    1  11   2  -7   210.17   244.11   139.03 <
       109    2   1  11 -12   458.76   535.41   211.06 <
       109    1  11   1 -12   458.76   535.41   211.06 <
       110    2   2  12 -12   477.69   568.69   265.96 <
       110    1  12   2 -12   477.69   568.69   265.96 <
       111    2  -1   8  -5    89.73    83.65    36.39 <
       111    1   8  -1  -5    89.73    83.65    36.39 <
       112    2   1  11  -4   202.77   275.95    91.70 o
       112    1  11   1  -4   202.77   275.95    91.70 o
       113    2  -2  10  -6    70.97    92.06    55.51 <
       113    1  10  -2  -6    70.97    92.06    55.51 <
       114    2  -1   9  -5   162.86   151.74    55.40 <
       114    1   9  -1  -5   162.86   151.74    55.40 <
       115    2   1   9  -1    42.08    41.44    28.70 <
       115    1   9   1  -1    42.08    41.44    28.70 <
       116    1  13   0 -10   415.05   593.40   223.54 <
       117    2  -1  13  -9   294.72   415.55   254.25 <
       117    1  13  -1  -9   294.72   415.55   254.25 <
       118    2   2  12  -9   340.87   656.09   203.46 o
       118    1  12   2  -9   340.87   656.09   203.46 o
       119    2  -2  12  -9   340.80   431.49   173.47 <
       119    1  12  -2  -9   340.80   431.49   173.47 <
       120    2   3  10  -7   100.98   231.57    83.23 <
       120    1  10   3  -7   100.98   231.57    83.23 <
       121    2  -1  10  -9   170.34    82.90    66.76 <
       121    1  10  -1  -9   170.34    82.90    66.76 <
       122    2   1  13  -9   294.72   462.70   215.15 <
       122    1  13   1  -9   294.72   462.70   215.15 <
       123    2  -1   6  -3    24.09    25.04    11.96 <
       123    1   6  -1  -3    24.09    25.04    11.96 <
       124    2   0  12 -14  1977.07  2598.51   340.06 o
       124    1  12   0 -14  1977.07  2598.51   340.06 o
       125    2   1   5  -2    36.75    26.71    10.33 <
       125    1   5   1  -2    36.75    26.71    10.33 <
       126    2   0   2  -6  4551.10  4138.98    19.12 o
       126    1   2   0  -6  4551.10  4138.98    19.12 o
       127    1   3   0  -8  3638.43  3415.13    25.26 o
       128    2   0   4  -6  3191.71  2791.72    27.52 o
       128    1   4   0  -6  3191.71  2791.72    27.52 o
       129    2   0   2  -4  2254.97  2212.16    18.13 o
       129    1   2   0  -4  2254.97  2212.16    18.13 o
       130    2   1   3  -5  2016.68  2287.54    21.45 o
       130    1   3   1  -5  2016.68  2287.54    21.45 o
       131    2   1   3  -8  2099.25  1935.33    22.80 o
       131    1   3   1  -8  2099.25  1935.33    22.80 o
       132    2   1   4  -5  1725.16  1638.69    20.39 o
       132    1   4   1  -5  1725.16  1638.69    20.39 o
       133    2   2   4  -6  1669.58  1847.96    25.15 o
       133    1   4   2  -6  1669.58  1847.96    25.15 o
       134    2   1   5  -9  3195.67  3065.58    44.78 o
       134    1   5   1  -9  3195.67  3065.58    44.78 o
       135    2   0   4  -8  1791.38  1890.17    25.19 o
       135    1   4   0  -8  1791.38  1890.17    25.19 o
       136    1   5   0  -8  1819.05  2034.47    31.46 o
       137    2   3   5  -9  2657.67  2787.67    60.15 o
       137    1   5   3  -9  2657.67  2787.67    60.15 o
       138    2   2   4  -8  1266.81  1317.84    26.72 o
       138    1   4   2  -8  1266.81  1317.84    26.72 o
       139    2   1   2  -5   393.12   447.39     7.66 o
       139    1   2   1  -5   393.12   447.39     7.66 o
       140    2   2   6  -8  1766.85  1683.09    40.63 o
       140    1   6   2  -8  1766.85  1683.09    40.63 o
       141    2   2   4  -5   683.49   740.13    17.36 o
       141    1   4   2  -5   683.49   740.13    17.36 o
       142    2   3   7  -9  3392.93  3638.43    91.53 o
       142    1   7   3  -9  3392.93  3638.43    91.53 o
       143    2   3   5  -8  1606.26  1747.14    45.06 o
       143    1   5   3  -8  1606.26  1747.14    45.06 o
       144    2   1   4 -11  1940.23  1789.38    41.76 o
       144    1   4   1 -11  1940.23  1789.38    41.76 o
       145    2   1   2  -4   333.94   417.82     7.41 o
       145    1   2   1  -4   333.94   417.82     7.41 o
       146    2   1   3  -6   464.33   548.28    11.71 o
       146    1   3   1  -6   464.33   548.28    11.71 o
       147    2   1   5 -11  1800.57  1804.13    53.72 o
       147    1   5   1 -11  1800.57  1804.13    53.72 o
       148    2   2   3  -6   362.49   436.74    11.87 o
       148    1   3   2  -6   362.49   436.74    11.87 o
       149    2   1   5  -8   826.23   941.90    27.29 o
       149    1   5   1  -8   826.23   941.90    27.29 o
       150    2   2   5  -8   835.29   919.65    29.58 o
       150    1   5   2  -8   835.29   919.65    29.58 o
       151    2   0   8 -14  5742.55  5975.54   180.30 o
       151    1   8   0 -14  5742.55  5975.54   180.30 o
       152    2   1   5 -10  1080.36  1040.97    38.46 o
       152    1   5   1 -10  1080.36  1040.97    38.46 o
       153    2   1   4  -7   456.93   521.75    17.70 o
       153    1   4   1  -7   456.93   521.75    17.70 o
       154    2   1   5 -12  1765.08  1825.83    59.99 o
       154    1   5   1 -12  1765.08  1825.83    59.99 o
       155    2   2   6 -14  3652.93  4006.34   138.52 o
       155    1   6   2 -14  3652.93  4006.34   138.52 o
       156    2   2   5 -10   888.20  1035.81    48.24 o
       156    1   5   2 -10   888.20  1035.81    48.24 o
       157    2   0   6 -14  2333.60  2365.56   101.84 o
       157    1   6   0 -14  2333.60  2365.56   101.84 o
       158    1   3   0  -6   176.69   186.59    10.58 o
       159    2   1   5  -7   436.98   397.90    19.54 o
       159    1   5   1  -7   436.98   397.90    19.54 o
       160    2   1   3  -4   194.95   192.76     9.68 o
       160    1   3   1  -4   194.95   192.76     9.68 o
       161    2   3   6 -11  1592.89  1689.23    79.35 o
       161    1   6   3 -11  1592.89  1689.23    79.35 o
       162    2   1   4  -6   226.04   234.36    15.76 o
       162    1   4   1  -6   226.04   234.36    15.76 o
       163    2   4   8 -11  3317.57  4278.65   164.11 o
       163    1   8   4 -11  3317.57  4278.65   164.11 o
       164    2   2   3  -5   211.13   206.80    14.96 o
       164    1   3   2  -5   211.13   206.80    14.96 o
       165    2   3   5 -10   855.82   800.75    72.79 o
       165    1   5   3 -10   855.82   800.75    72.79 o
       166    2   3   6  -9   751.31   752.41    72.80 o
       166    1   6   3  -9   751.31   752.41    72.80 o
       167    1   5   0 -10   424.26   390.56    26.94 o
       168    2   1   7 -10   723.46   702.33    45.53 o
       168    1   7   1 -10   723.46   702.33    45.53 o
       169    2   2   6 -11   924.22   909.33    55.49 o
       169    1   6   2 -11   924.22   909.33    55.49 o
       170    2   1   7 -11   821.82   903.27    56.89 o
       170    1   7   1 -11   821.82   903.27    56.89 o
       171    2   2  10 -14  3153.08  4154.22   353.08 o
       171    1  10   2 -14  3153.08  4154.22   353.08 o
       172    1   7   0 -12   922.38   869.72    60.70 o
       173    2   4   6 -10   959.94  1248.16   112.12 o
       173    1   6   4 -10   959.94  1248.16   112.12 o
       174    1   5   0 -14  1259.23  1247.15    74.45 o
       175    2   0   4 -12   668.44   626.50    51.61 o
       175    1   4   0 -12   668.44   626.50    51.61 o
       176    2   1   7 -15  1822.69  2017.64   193.15 o
       176    1   7   1 -15  1822.69  2017.64   193.15 o
       177    2   0   8 -16  2137.38  2483.62   239.32 o
       177    1   8   0 -16  2137.38  2483.62   239.32 o
       178    2   1   4  -8   127.80    90.17    21.87 o
       178    1   4   1  -8   127.80    90.17    21.87 o
       179    2   3   7 -11   703.47   653.29   104.63 o
       179    1   7   3 -11   703.47   653.29   104.63 o
       180    2   3   7 -12  1140.25  1048.03   139.01 o
       180    1   7   3 -12  1140.25  1048.03   139.01 o
       181    2   1   6 -13   834.97   675.74    97.49 o
       181    1   6   1 -13   834.97   675.74    97.49 o
       182    2   4   8 -10  1087.37  1205.91   143.95 o
       182    1   8   4 -10  1087.37  1205.91   143.95 o
       183    2   3   5 -11   560.15   583.08    78.16 o
       183    1   5   3 -11   560.15   583.08    78.16 o
       184    2   1   9 -15  1614.25  2009.65   247.64 o
       184    1   9   1 -15  1614.25  2009.65   247.64 o
       185    2   2   8 -14  1263.28  1468.13   195.21 o
       185    1   8   2 -14  1263.28  1468.13   195.21 o
       186    2   1   4  -9   159.27   152.04    19.79 o
       186    1   4   1  -9   159.27   152.04    19.79 o
       187    2   2   4  -9   206.40   184.72    21.45 o
       187    1   4   2  -9   206.40   184.72    21.45 o
       188    2   4   5 -10   413.31   419.64    60.22 o
       188    1   5   4 -10   413.31   419.64    60.22 o
       189    2   2   9 -12   638.26   896.82   140.96 o
       189    1   9   2 -12   638.26   896.82   140.96 o
       190    2   2   5 -14   672.38   817.91   117.77 o
       190    1   5   2 -14   672.38   817.91   117.77 o
       191    2   1   7 -13   551.15   399.67    99.60 o
       191    1   7   1 -13   551.15   399.67    99.60 o
       192    2   2   6 -10   340.90   314.12    43.58 o
       192    1   6   2 -10   340.90   314.12    43.58 o
       193    2   1   3  -7    53.15    73.52    14.41 o
       193    1   3   1  -7    53.15    73.52    14.41 o
       194    2   2   5  -6    80.90    67.63    17.04 o
       194    1   5   2  -6    80.90    67.63    17.04 o
       195    2   2   8 -10   327.74   336.42    80.60 o
       195    1   8   2 -10   327.74   336.42    80.60 o
       196    2   1   5 -14   498.98   420.30   102.96 o
       196    1   5   1 -14   498.98   420.30   102.96 o
       197    2   2   7 -10   211.75   189.00    60.95 o
       197    1   7   2 -10   211.75   189.00    60.95 o
       198    2   2   8 -15   748.80   979.19   228.55 o
       198    1   8   2 -15   748.80   979.19   228.55 o
       199    2   3   9 -11   455.89   539.58   136.30 o
       199    1   9   3 -11   455.89   539.58   136.30 o
       200    2   2   3  -7    75.57    64.98    15.20 o
       200    1   3   2  -7    75.57    64.98    15.20 o
       201    2   0   6 -10   105.58   118.98    31.86 o
       201    1   6   0 -10   105.58   118.98    31.86 o
       202    1   9   0 -16   879.08  1492.19   268.08 o
       203    2   2   9 -14   782.14  1031.09   208.68 o
       203    1   9   2 -14   782.14  1031.09   208.68 o
       204    2   4   9 -10   344.06   296.57   124.28 <
       204    1   9   4 -10   344.06   296.57   124.28 <
       205    2   1   2  -3    26.57    21.55     5.39 o
       205    1   2   1  -3    26.57    21.55     5.39 o
       206    2   1   6 -14   327.83   451.48   119.43 o
       206    1   6   1 -14   327.83   451.48   119.43 o
       207    2   3   9 -12   366.88   477.90   173.06 <
       207    1   9   3 -12   366.88   477.90   173.06 <
       208    2   2   7 -14   537.30   775.05   154.16 o
       208    1   7   2 -14   537.30   775.05   154.16 o
       209    2   1   6  -8    58.32    29.89    17.08 <
       209    1   6   1  -8    58.32    29.89    17.08 <
       210    2   0   4 -10    33.62    30.82    16.45 <
       210    1   4   0 -10    33.62    30.82    16.45 <
       211    2   2   9 -13   248.45   331.05   128.30 <
       211    1   9   2 -13   248.45   331.05   128.30 <
       212    2   1   7 -16   351.27   305.42   141.52 <
       212    1   7   1 -16   351.27   305.42   141.52 <
       213    2   3   8 -11   250.46   266.77    81.35 o
       213    1   8   3 -11   250.46   266.77    81.35 o
       214    2   3   6 -12   253.76   122.87    71.12 <
       214    1   6   3 -12   253.76   122.87    71.12 <
       215    2   1   7 -12   118.63   108.06    55.55 <
       215    1   7   1 -12   118.63   108.06    55.55 <
       216    2   2   8 -12   144.00   238.79   118.72 <
       216    1   8   2 -12   144.00   238.79   118.72 <
       217    2   2  10 -13   260.61   371.26   146.01 <
       217    1  10   2 -13   260.61   371.26   146.01 <
       218    2   4   7 -13   237.85   229.44   141.84 <
       218    1   7   4 -13   237.85   229.44   141.84 <
       219    2   1   6 -16   675.99   749.87   178.41 o
       219    1   6   1 -16   675.99   749.87   178.41 o
       220    1   1   0  -2    11.48    10.93     4.21 <
       221    2   2   8 -13   195.88   208.20   123.08 <
       221    1   8   2 -13   195.88   208.20   123.08 <
       222    2   2   2  -6  8425.60  8664.57    35.15 o
       222    1   2   2  -6  8425.60  8664.57    35.15 o
       223    1   1   0  -4  1769.53  1707.49     9.47 o
       224    2   1   1  -5  2043.72  2132.82    12.11 o
       224    1   1   1  -5  2043.72  2132.82    12.11 o
       225    1   1   0  -6  1370.90  1269.86    10.89 o
       226    2   2   1  -3   674.45   771.57     9.06 o
       226    1   1   2  -3   674.45   771.57     9.06 o
       227    2   3   2  -5  1638.77  1767.83    22.83 o
       227    1   2   3  -5  1638.77  1767.83    22.83 o
       228    2   1   2  -7  1115.82  1107.11    14.17 o
       228    1   2   1  -7  1115.82  1107.11    14.17 o
       229    2   1   1  -4   417.70   454.93     5.17 o
       229    1   1   1  -4   417.70   454.93     5.17 o
       230    2   1   1  -3   237.11   244.68     3.92 o
       230    1   1   1  -3   237.11   244.68     3.92 o
       231    2   1   3 -11  2679.37  2486.69    52.00 o
       231    1   3   1 -11  2679.37  2486.69    52.00 o
       232    2   2   3 -10  2057.73  2108.74    48.22 o
       232    1   3   2 -10  2057.73  2108.74    48.22 o
       233    2   3   1  -2  2087.85  2294.47    36.64 o
       233    1   1   3  -2  2087.85  2294.47    36.64 o
       234    2   2   2  -8  1043.92  1028.67    35.23 o
       234    1   2   2  -8  1043.92  1028.67    35.23 o
       235    2   1   1  -6   409.91   402.05    11.28 o
       235    1   1   1  -6   409.91   402.05    11.28 o
       236    2   0   2  -8   411.13   388.92    12.20 o
       236    1   2   0  -8   411.13   388.92    12.20 o
       237    2   4   2  -5  1888.12  2031.48    59.44 o
       237    1   2   4  -5  1888.12  2031.48    59.44 o
       238    2   4   2  -6  2503.90  3019.90    98.16 o
       238    1   2   4  -6  2503.90  3019.90    98.16 o
       239    2   0   2 -12  5161.23  4482.31   136.40 o
       239    1   2   0 -12  5161.23  4482.31   136.40 o
       240    2   2   2  -7   279.72   270.22    14.08 o
       240    1   2   2  -7   279.72   270.22    14.08 o
       241    2   2   2  -9  1432.54  1416.01    62.18 o
       241    1   2   2  -9  1432.54  1416.01    62.18 o
       242    2  -1   1  -7   202.71   174.81    10.84 o
       242    1   1  -1  -7   202.71   174.81    10.84 o
       243    2   3   1  -5  2797.45  2711.41    83.45 o
       243    1   1   3  -5  2797.45  2711.41    83.45 o
       244    2   4   3  -8  1230.57  1426.71    84.24 o
       244    1   3   4  -8  1230.57  1426.71    84.24 o
       245    2   3   3 -11  2359.33  2179.50   108.35 o
       245    1   3   3 -11  2359.33  2179.50   108.35 o
       246    2   0   2 -10   520.38   481.02    29.61 o
       246    1   2   0 -10   520.38   481.02    29.61 o
       247    1   3   0 -14  2421.46  2361.02   114.25 o
       248    2   3   4 -13  2710.22  3031.59   165.82 o
       248    1   4   3 -13  2710.22  3031.59   165.82 o
       249    2   2   4 -14  2518.24  2553.40   168.64 o
       249    1   4   2 -14  2518.24  2553.40   168.64 o
       250    1   1   0  -8   503.98   549.26    34.10 o
       251    2   5   4 -11  3444.90  4111.41   241.91 o
       251    1   4   5 -11  3444.90  4111.41   241.91 o
       252    2   2   1  -5   222.89   267.30    17.32 o
       252    1   1   2  -5   222.89   267.30    17.32 o
       253    2   2   1  -6   674.41   647.38    36.70 o
       253    1   1   2  -6   674.41   647.38    36.70 o
       254    1   1   0 -10  2795.79  1992.51   105.48 o
       255    2   3   3 -12  2016.84  2003.60   141.62 o
       255    1   3   3 -12  2016.84  2003.60   141.62 o
       256    2   1   1  -7   202.71   183.09    21.15 o
       256    1   1   1  -7   202.71   183.09    21.15 o
       257    2   2   2 -12  2174.05  2093.61   175.89 o
       257    1   2   2 -12  2174.05  2093.61   175.89 o
       258    2   3   1  -4   604.28   530.01    46.67 o
       258    1   1   3  -4   604.28   530.01    46.67 o
       259    2   3   3  -9   380.02   293.82    51.80 o
       259    1   3   3  -9   380.02   293.82    51.80 o
       260    2   5   5 -15  3350.60  3965.48   391.84 o
       260    1   5   5 -15  3350.60  3965.48   391.84 o
       261    2   2   1  -8  2220.98  1906.57    92.26 o
       261    1   1   2  -8  2220.98  1906.57    92.26 o
       262    2   3   1  -3   384.86   420.91    29.32 o
       262    1   1   3  -3   384.86   420.91    29.32 o
       263    2   5   3  -8  1167.02  1132.63   136.85 o
       263    1   3   5  -8  1167.02  1132.63   136.85 o
       264    2   0   2 -14  4196.26  3722.10   199.93 o
       264    1   2   0 -14  4196.26  3722.10   199.93 o
       265    2   5   5 -13  1293.17  1842.24   242.03 o
       265    1   5   5 -13  1293.17  1842.24   242.03 o
       266    2   1   3 -14   839.11   808.76   179.99 o
       266    1   3   1 -14   839.11   808.76   179.99 o
       267    2   4   2  -7   973.71   789.89    70.80 o
       267    1   2   4  -7   973.71   789.89    70.80 o
       268    2   3   3  -8   129.54    75.84    28.65 <
       268    1   3   3  -8   129.54    75.84    28.65 <
       269    2   2   3 -12   475.99   337.83    86.46 o
       269    1   3   2 -12   475.99   337.83    86.46 o
       270    2   2   1  -4    36.18    37.28     7.00 o
       270    1   1   2  -4    36.18    37.28     7.00 o
       271    2   3   2 -11  1912.13  1206.08   125.89 o
       271    1   2   3 -11  1912.13  1206.08   125.89 o
       272    2   1   2 -13   935.78   666.07   142.77 o
       272    1   2   1 -13   935.78   666.07   142.77 o
       273    2   3   2  -9   379.23   531.50    86.33 o
       273    1   2   3  -9   379.23   531.50    86.33 o
       274    2   6   4 -10  1402.58  1469.72   220.99 o
       274    1   4   6 -10  1402.58  1469.72   220.99 o
       275    2  -1   2 -13   935.63   926.45   125.18 o
       275    1   2  -1 -13   935.63   926.45   125.18 o
       276    2   3   3 -13   923.73   626.81   160.38 o
       276    1   3   3 -13   923.73   626.81   160.38 o
       277    2   1   3 -12   332.57   286.23    62.02 o
       277    1   3   1 -12   332.57   286.23    62.02 o
       278    2  -1   2 -11   328.44   342.19    49.78 o
       278    1   2  -1 -11   328.44   342.19    49.78 o
       279    2   4   3  -9   338.57   366.29    82.60 o
       279    1   3   4  -9   338.57   366.29    82.60 o
       280    2   3   3 -10   418.81   528.24    82.95 o
       280    1   3   3 -10   418.81   528.24    82.95 o
       281    2   1   4 -14   486.31   387.77   112.04 o
       281    1   4   1 -14   486.31   387.77   112.04 o
       282    2   4   4 -10   393.94   445.13    78.67 o
       282    1   4   4 -10   393.94   445.13    78.67 o
       283    2   5   5 -12   655.41   766.75   180.88 o
       283    1   5   5 -12   655.41   766.75   180.88 o
       284    2   2   2 -10   330.51   447.16    69.07 o
       284    1   2   2 -10   330.51   447.16    69.07 o
       285    2   6   6 -16  1149.18  1336.69   463.48 <
       285    1   6   6 -16  1149.18  1336.69   463.48 <
       286    2   4   4 -12   487.85   723.94   161.58 o
       286    1   4   4 -12   487.85   723.94   161.58 o
       287    2   1   4 -17  1286.10  1470.86   252.19 o
       287    1   4   1 -17  1286.10  1470.86   252.19 o
       288    2   4   4 -14   766.48   696.66   240.24 <
       288    1   4   4 -14   766.48   696.66   240.24 <
       289    2  -1   4 -19   774.46   796.25   278.92 <
       289    1   4  -1 -19   774.46   796.25   278.92 <
       290    2   1   2 -11   328.47   419.14    81.64 o
       290    1   2   1 -11   328.47   419.14    81.64 o
       291    2   4   4 -15  1063.08   970.84   261.93 o
       291    1   4   4 -15  1063.08   970.84   261.93 o
       292    2  -1   4 -18  1092.97   732.73   252.71 <
       292    1   4  -1 -18  1092.97   732.73   252.71 <
       293    2   3   5 -16   914.77  1268.42   265.14 o
       293    1   5   3 -16   914.77  1268.42   265.14 o
       294    2  -1   3 -17  2421.35  1904.85   309.02 o
       294    1   3  -1 -17  2421.35  1904.85   309.02 o
       295    2   4   2  -8   285.06   339.48    94.25 o
       295    1   2   4  -8   285.06   339.48    94.25 o
       296    2   2   2  -5     1.49    11.97     6.04 <
       296    1   2   2  -5     1.49    11.97     6.04 <
       297    2   5   4 -10   235.56   425.75   113.34 o
       297    1   4   5 -10   235.56   425.75   113.34 o
       298    2   1   4 -16   586.28   555.90   163.60 o
       298    1   4   1 -16   586.28   555.90   163.60 o
       299    2   2   4 -15   296.35   469.67   138.30 o
       299    1   4   2 -15   296.35   469.67   138.30 o
       300    2   5   4 -12   444.64   471.48   153.48 o
       300    1   4   5 -12   444.64   471.48   153.48 o
       301    2   4   4 -11   272.39   216.66    91.66 <
       301    1   4   4 -11   272.39   216.66    91.66 <
       302    2   1   4 -18  1093.03  1064.68   281.87 o
       302    1   4   1 -18  1093.03  1064.68   281.87 o
       303    2   4   3 -10   340.47   328.28    98.00 o
       303    1   3   4 -10   340.47   328.28    98.00 o
       304    2   1   3 -16   414.57   510.36   223.26 <
       304    1   3   1 -16   414.57   510.36   223.26 <
       305    1   5   0 -20   560.92   676.27   277.15 <
       306    2   4   5 -15   135.01   499.68   178.50 <
       306    1   5   4 -15   135.01   499.68   178.50 <
       307    2  -1   1   5  2043.71  2269.54    14.37 o
       307    1   1  -1   5  2043.71  2269.54    14.37 o
       308    1   1   0   6  1370.90  1471.68    14.29 o
       309    2  -3   1   5  2789.46  3019.02    34.07 o
       309    1   1  -3   5  2789.46  3019.02    34.07 o
       310    2  -1   1   4   417.70   491.61     6.91 o
       310    1   1  -1   4   417.70   491.61     6.91 o
       311    2  -2   2   8  1043.92  1204.30    30.39 o
       311    1   2  -2   8  1043.92  1204.30    30.39 o
       312    2  -3   1   4   603.08   632.03    13.97 o
       312    1   1  -3   4   603.08   632.03    13.97 o
       313    2  -2   1   6   673.69   735.78    17.96 o
       313    1   1  -2   6   673.69   735.78    17.96 o
       314    2  -1   1   6   409.90   414.30    10.04 o
       314    1   1  -1   6   409.90   414.30    10.04 o
       315    2  -2   2   9  1432.55  1518.32    38.34 o
       315    1   2  -2   9  1432.55  1518.32    38.34 o
       316    2  -2   1   5   223.13   233.13     8.99 o
       316    1   1  -2   5   223.13   233.13     8.99 o
       317    2  -2   1   8  2213.90  2268.19    65.92 o
       317    1   1  -2   8  2213.90  2268.19    65.92 o
       318    2   0   2  12  5162.31  5557.22   156.51 o
       318    1   2   0  12  5162.31  5557.22   156.51 o
       319    2  -4   2   7   972.06  1039.37    41.03 o
       319    1   2  -4   7   972.06  1039.37    41.03 o
       320    2  -3   3  12  2016.85  2359.50   128.76 o
       320    1   3  -3  12  2016.85  2359.50   128.76 o
       321    1   1   0   8   503.98   482.72    35.36 o
       322    1   3   0  14  2421.47  2532.92   165.56 o
       323    2  -3   1   8  2334.97  2600.69   126.96 o
       323    1   1  -3   8  2334.97  2600.69   126.96 o
       324    2   0   2  10   520.37   467.22    30.04 o
       324    1   2   0  10   520.37   467.22    30.04 o
       325    2   0   2  14  4195.85  4090.16   247.78 o
       325    1   2   0  14  4195.85  4090.16   247.78 o
       326    2  -3   2  11  1909.61  1867.80   100.17 o
       326    1   2  -3  11  1909.61  1867.80   100.17 o
       327    2  -1   1   7   202.71   225.91    16.78 o
       327    1   1  -1   7   202.71   225.91    16.78 o
       328    1   1   0  10  2795.79  2506.97   121.52 o
       329    2  -2   2  12  2174.06  2199.54   128.56 o
       329    1   2  -2  12  2174.06  2199.54   128.56 o
       330    2  -3   1   7  1125.35   917.01    53.32 o
       330    1   1  -3   7  1125.35   917.01    53.32 o
       331    2   1   1   7   202.71   263.66    18.55 o
       331    1   1   1   7   202.71   263.66    18.55 o
       332    2  -2   1   4    36.29    48.84     5.87 o
       332    1   1  -2   4    36.29    48.84     5.87 o
       333    2  -4   2  12  2639.60  1715.10   205.06 o
       333    1   2  -4  12  2639.60  1715.10   205.06 o
       334    2  -2   3  12   475.92   398.01    52.30 o
       334    1   3  -2  12   475.92   398.01    52.30 o
       335    2  -4   1   5   908.46   932.56    58.96 o
       335    1   1  -4   5   908.46   932.56    58.96 o
       336    2  -3   2   9   379.05   328.88    35.62 o
       336    1   2  -3   9   379.05   328.88    35.62 o
       337    2  -4   2  11  1458.64   991.35   174.17 o
       337    1   2  -4  11  1458.64   991.35   174.17 o
       338    2  -6   2   9  2411.50  2209.59   252.30 o
       338    1   2  -6   9  2411.50  2209.59   252.30 o
       339    2  -1   3  12   332.61   438.02    53.80 o
       339    1   3  -1  12   332.61   438.02    53.80 o
       340    2  -1   3  17  2421.27  2568.32   319.88 o
       340    1   3  -1  17  2421.27  2568.32   319.88 o
       341    2  -4   2  13  2171.75  1667.39   205.87 o
       341    1   2  -4  13  2171.75  1667.39   205.87 o
       342    2  -1   2  13   935.56   839.40   160.17 o
       342    1   2  -1  13   935.56   839.40   160.17 o
       343    2  -1   3  14   839.11   634.02   142.09 o
       343    1   3  -1  14   839.11   634.02   142.09 o
       344    2  -2   2  10   330.51   281.91    49.92 o
       344    1   2  -2  10   330.51   281.91    49.92 o
       345    2  -3   3  13   923.73   975.73   144.81 o
       345    1   3  -3  13   923.73   975.73   144.81 o
       346    2  -3   1   6   185.92   230.50    31.60 o
       346    1   1  -3   6   185.92   230.50    31.60 o
       347    2  -1   2  11   328.42   411.44    61.96 o
       347    1   2  -1  11   328.42   411.44    61.96 o
       348    2  -5   1   5   819.04   505.08   108.51 o
       348    1   1  -5   5   819.04   505.08   108.51 o
       349    2  -1   2   9    90.48    79.15    20.73 o
       349    1   2  -1   9    90.48    79.15    20.73 o
       350    2  -5   2   9   727.74   832.10   129.95 o
       350    1   2  -5   9   727.74   832.10   129.95 o
       351    2  -5   3  12   976.35   927.78   201.70 o
       351    1   3  -5  12   976.35   927.78   201.70 o
       352    2   1   2  13   935.68   935.50   141.74 o
       352    1   2   1  13   935.68   935.50   141.74 o
       353    2  -7   4  12   882.50   928.09   270.52 o
       353    1   4  -7  12   882.50   928.09   270.52 o
       354    2  -4   3  14   941.75  1067.59   216.73 o
       354    1   3  -4  14   941.75  1067.59   216.73 o
       355    2  -1   4  17  1285.99  1335.75   249.82 o
       355    1   4  -1  17  1285.99  1335.75   249.82 o
       356    2  -4   2   8   285.44   259.35    50.34 o
       356    1   2  -4   8   285.44   259.35    50.34 o
       357    2  -3   4  16   710.16   803.56   200.19 o
       357    1   4  -3  16   710.16   803.56   200.19 o
       358    2  -4   4  15  1063.08   926.60   202.52 o
       358    1   4  -4  15  1063.08   926.60   202.52 o
       359    2  -6   2  10   766.23   519.27   221.73 <
       359    1   2  -6  10   766.23   519.27   221.73 <
       360    2  -2   1   7    78.21    45.93    23.02 <
       360    1   1  -2   7    78.21    45.93    23.02 <
       361    2  -7   4  13  1004.64   822.49   318.66 <
       361    1   4  -7  13  1004.64   822.49   318.66 <
       362    2  -4   1   7   354.44   313.29    97.73 o
       362    1   1  -4   7   354.44   313.29    97.73 o
       363    2  -1   4  16   586.23   696.40   168.71 o
       363    1   4  -1  16   586.23   696.40   168.71 o
       364    2  -3   3  15   868.30   759.19   251.33 o
       364    1   3  -3  15   868.30   759.19   251.33 o
       365    2  -1   4  18  1092.90  1484.20   260.10 o
       365    1   4  -1  18  1092.90  1484.20   260.10 o
       366    2  -2   3  14   470.93   513.99   155.47 o
       366    1   3  -2  14   470.93   513.99   155.47 o
       367    2  -2   3  16   890.20   503.55   212.00 <
       367    1   3  -2  16   890.20   503.55   212.00 <
       368    2  -5   3  11   329.19   395.22   153.69 <
       368    1   3  -5  11   329.19   395.22   153.69 <
       369    2  -3   2  12   283.86   464.64   126.37 o
       369    1   2  -3  12   283.86   464.64   126.37 o
       370    2  -6   4  16   907.56   371.04   330.41 <
       370    1   4  -6  16   907.56   371.04   330.41 <
       371    2  -6   4  15   449.62   616.83   269.91 <
       371    1   4  -6  15   449.62   616.83   269.91 <
       372    2  -1   1  10   265.64   311.96   100.31 o
       372    1   1  -1  10   265.64   311.96   100.31 o
       373    2  -5   1   7  1569.39   902.96   185.51 o
       373    1   1  -5   7  1569.39   902.96   185.51 o
       374    2  -4   3  11   191.05   148.79    93.71 <
       374    1   3  -4  11   191.05   148.79    93.71 <
       375    2  -3   4  19   606.68   332.66   330.26 <
       375    1   4  -3  19   606.68   332.66   330.26 <
       376    2  -2   4  16   226.48   311.08   177.67 <
       376    1   4  -2  16   226.48   311.08   177.67 <
       377    2  -2   2  11    82.02   131.22    61.86 <
       377    1   2  -2  11    82.02   131.22    61.86 <
       378    2  -4   5  20   394.70   419.52   300.61 <
       378    1   5  -4  20   394.70   419.52   300.61 <
       379    2  -4   4  16   366.27   350.79   194.25 <
       379    1   4  -4  16   366.27   350.79   194.25 <
       380    2  -8   5  15   290.62   627.67   463.36 <
       380    1   5  -8  15   290.62   627.67   463.36 <
       381    2  -1   3   8  2100.77  2373.23    26.40 o
       381    1   3  -1   8  2100.77  2373.23    26.40 o
       382    2  -2   3   4  1934.21  2225.48    22.88 o
       382    1   3  -2   4  1934.21  2225.48    22.88 o
       383    2  -3   4   7  3364.12  3575.35    46.02 o
       383    1   4  -3   7  3364.12  3575.35    46.02 o
       384    2  -1   3   5  2025.90  2180.13    24.53 o
       384    1   3  -1   5  2025.90  2180.13    24.53 o
       385    2  -1   5   9  3183.36  3237.44    47.39 o
       385    1   5  -1   9  3183.36  3237.44    47.39 o
       386    2  -2   4   6  1675.21  1873.59    28.25 o
       386    1   4  -2   6  1675.21  1873.59    28.25 o
       387    2  -3   3   6  1347.60  1489.27    23.82 o
       387    1   3  -3   6  1347.60  1489.27    23.82 o
       388    2  -3   5   9  2645.58  2935.28    64.87 o
       388    1   5  -3   9  2645.58  2935.28    64.87 o
       389    2  -2   4   8  1262.94  1498.20    33.01 o
       389    1   4  -2   8  1262.94  1498.20    33.01 o
       390    2  -1   4  11  1936.49  2074.74    49.57 o
       390    1   4  -1  11  1936.49  2074.74    49.57 o
       391    2  -1   3   9   902.67   901.84    21.76 o
       391    1   3  -1   9   902.67   901.84    21.76 o
       392    2  -1   2   6   389.44   443.89     9.53 o
       392    1   2  -1   6   389.44   443.89     9.53 o
       393    2  -3   4   6   935.47   941.69    23.12 o
       393    1   4  -3   6   935.47   941.69    23.12 o
       394    2  -3   5   8  1604.70  1545.43    40.66 o
       394    1   5  -3   8  1604.70  1545.43    40.66 o
       395    2  -1   2   5   392.14   481.89    10.84 o
       395    1   2  -1   5   392.14   481.89    10.84 o
       396    2  -1   5  11  1799.68  2063.83    56.92 o
       396    1   5  -1  11  1799.68  2063.83    56.92 o
       397    2  -2   5   8   833.96   884.00    28.02 o
       397    1   5  -2   8   833.96   884.00    28.02 o
       398    2  -1   5   8   827.94   806.68    27.70 o
       398    1   5  -1   8   827.94   806.68    27.70 o
       399    2  -1   3   6   463.56   552.23    16.33 o
       399    1   3  -1   6   463.56   552.23    16.33 o
       400    2  -1   5  12  1764.11  1895.26    62.75 o
       400    1   5  -1  12  1764.11  1895.26    62.75 o
       401    2  -3   4   9  1063.36  1187.78    43.72 o
       401    1   4  -3   9  1063.36  1187.78    43.72 o
       402    2  -1   2   4   331.50   443.55    10.13 o
       402    1   2  -1   4   331.50   443.55    10.13 o
       403    2  -1   5  10  1079.41  1083.36    41.07 o
       403    1   5  -1  10  1079.41  1083.36    41.07 o
       404    2  -1   4   7   456.82   485.22    24.10 o
       404    1   4  -1   7   456.82   485.22    24.10 o
       405    2  -2   3   6   361.56   388.06    12.92 o
       405    1   3  -2   6   361.56   388.06    12.92 o
       406    2  -4   6   9  1818.77  1696.52    88.93 o
       406    1   6  -4   9  1818.77  1696.52    88.93 o
       407    2  -4   6   8  1351.49  1429.49    53.52 o
       407    1   6  -4   8  1351.49  1429.49    53.52 o
       408    2  -2   3   8   401.62   453.32    22.40 o
       408    1   3  -2   8   401.62   453.32    22.40 o
       409    2  -2   6  14  3645.01  4145.57   139.36 o
       409    1   6  -2  14  3645.01  4145.57   139.36 o
       410    2  -4   4   9  1174.49  1164.22    47.82 o
       410    1   4  -4   9  1174.49  1164.22    47.82 o
       411    2  -3   6  11  1590.23  1746.69    71.55 o
       411    1   6  -3  11  1590.23  1746.69    71.55 o
       412    2  -4   8  11  3310.89  3881.86   135.89 o
       412    1   8  -4  11  3310.89  3881.86   135.89 o
       413    2  -4   4   8   839.14   920.10    44.14 o
       413    1   4  -4   8   839.14   920.10    44.14 o
       414    2  -2   5  10   887.20  1013.42    44.71 o
       414    1   5  -2  10   887.20  1013.42    44.71 o
       415    2  -3   5  10   854.58   884.91    49.67 o
       415    1   5  -3  10   854.58   884.91    49.67 o
       416    2  -5   7   9  2064.58  2016.16   132.03 o
       416    1   7  -5   9  2064.58  2016.16   132.03 o
       417    2  -4   5   8   713.16   660.31    53.64 o
       417    1   5  -4   8   713.16   660.31    53.64 o
       418    2  -3   6   9   750.94   839.53    52.49 o
       418    1   6  -3   9   750.94   839.53    52.49 o
       419    2  -1   1   2   147.24   176.76     7.53 o
       419    1   1  -1   2   147.24   176.76     7.53 o
       420    2  -2   6  11   923.82   955.94    57.91 o
       420    1   6  -2  11   923.82   955.94    57.91 o
       421    2  -2   3   5   213.82   241.38    10.60 o
       421    1   3  -2   5   213.82   241.38    10.60 o
       422    2  -3   7  15  3419.82  4299.34   284.72 o
       422    1   7  -3  15  3419.82  4299.34   284.72 o
       423    2  -1   4   6   225.96   270.70    14.41 o
       423    1   4  -1   6   225.96   270.70    14.41 o
       424    2  -2   4  12   872.93   928.67    54.08 o
       424    1   4  -2  12   872.93   928.67    54.08 o
       425    2  -1   7  11   821.58   845.30    80.76 o
       425    1   7  -1  11   821.58   845.30    80.76 o
       426    2  -1   5  15  1813.35  2035.84   158.60 o
       426    1   5  -1  15  1813.35  2035.84   158.60 o
       427    2  -4   6  10   960.50  1068.56   101.86 o
       427    1   6  -4  10   960.50  1068.56   101.86 o
       428    2  -2   2   4    99.43    95.57     5.75 o
       428    1   2  -2   4    99.43    95.57     5.75 o
       429    2  -3   7  12  1139.24  1237.24   140.36 o
       429    1   7  -3  12  1139.24  1237.24   140.36 o
       430    2  -2   4  11   387.39   399.10    39.83 o
       430    1   4  -2  11   387.39   399.10    39.83 o
       431    2  -3   5  11   559.97   604.72    56.61 o
       431    1   5  -3  11   559.97   604.72    56.61 o
       432    2  -2   4   9   206.29   242.30    21.55 o
       432    1   4  -2   9   206.29   242.30    21.55 o
       433    2  -5   5  13  1293.17  1486.41   124.98 o
       433    1   5  -5  13  1293.17  1486.41   124.98 o
       434    2  -3   7  11   703.23   678.68    91.00 o
       434    1   7  -3  11   703.23   678.68    91.00 o
       435    2  -5   6  13  1225.18  1795.50   203.16 o
       435    1   6  -5  13  1225.18  1795.50   203.16 o
       436    2  -4   8  14  1603.25  1784.32   274.89 o
       436    1   8  -4  14  1603.25  1784.32   274.89 o
       437    2  -2   6  10   341.05   451.67    58.46 o
       437    1   6  -2  10   341.05   451.67    58.46 o
       438    2  -2   8  14  1262.81  1478.65   195.43 o
       438    1   8  -2  14  1262.81  1478.65   195.43 o
       439    2  -1   4  12   363.33   349.40    55.00 o
       439    1   4  -1  12   363.33   349.40    55.00 o
       440    2  -3   5   7   177.90   175.26    21.48 o
       440    1   5  -3   7   177.90   175.26    21.48 o
       441    2  -5   5  11   610.27   718.19   121.16 o
       441    1   5  -5  11   610.27   718.19   121.16 o
       442    2  -4   5  10   413.19   392.69    65.24 o
       442    1   5  -4  10   413.19   392.69    65.24 o
       443    2  -3   9  15  1472.43  2188.82   303.54 o
       443    1   9  -3  15  1472.43  2188.82   303.54 o
       444    2  -4   6  15  1395.47  1665.75   172.44 o
       444    1   6  -4  15  1395.47  1665.75   172.44 o
       445    2  -1   4   9   159.23   189.53    20.72 o
       445    1   4  -1   9   159.23   189.53    20.72 o
       446    2  -3   3   8   129.54   123.18    17.09 o
       446    1   3  -3   8   129.54   123.18    17.09 o
       447    2  -4   6  14  1015.46  1319.01   212.35 o
       447    1   6  -4  14  1015.46  1319.01   212.35 o
       448    2  -1   4   8   127.76   122.98    19.99 o
       448    1   4  -1   8   127.76   122.98    19.99 o
       449    2  -2   6  16  1208.43  1574.81   214.35 o
       449    1   6  -2  16  1208.43  1574.81   214.35 o
       450    2  -1   6  13   834.84   964.84   109.29 o
       450    1   6  -1  13   834.84   964.84   109.29 o
       451    2  -4   4  10   393.95   317.88    58.70 o
       451    1   4  -4  10   393.95   317.88    58.70 o
       452    2  -1   3   7    53.36    55.58    14.69 o
       452    1   3  -1   7    53.36    55.58    14.69 o
       453    2  -1   5  14   499.08   674.28   105.20 o
       453    1   5  -1  14   499.08   674.28   105.20 o
       454    2  -2   3   7    75.55    78.94    15.62 o
       454    1   3  -2   7    75.55    78.94    15.62 o
       455    2  -3   4  10   197.10   224.22    40.36 o
       455    1   4  -3  10   197.10   224.22    40.36 o
       456    2  -4   5   9   202.82   295.83    51.07 o
       456    1   5  -4   9   202.82   295.83    51.07 o
       457    2  -2   5  14   672.09   554.17   117.98 o
       457    1   5  -2  14   672.09   554.17   117.98 o
       458    2  -2   7  14   537.20   790.12   160.73 o
       458    1   7  -2  14   537.20   790.12   160.73 o
       459    2  -4   4  11   272.39   215.59    64.71 o
       459    1   4  -4  11   272.39   215.59    64.71 o
       460    2  -2  10  16  1101.70  1841.86   305.13 o
       460    1  10  -2  16  1101.70  1841.86   305.13 o
       461    2  -2   9  14   781.99   978.30   171.71 o
       461    1   9  -2  14   781.99   978.30   171.71 o
       462    2  -5   5  12   655.41   702.33   104.77 o
       462    1   5  -5  12   655.41   702.33   104.77 o
       463    2  -4   9  15   585.47   926.29   252.71 o
       463    1   9  -4  15   585.47   926.29   252.71 o
       464    2  -2   8  15   748.62   546.86   187.63 <
       464    1   8  -2  15   748.62   546.86   187.63 <
       465    2  -1   6  16   675.89   892.17   201.12 o
       465    1   6  -1  16   675.89   892.17   201.12 o
       466    2  -1   2   3    27.01    14.43     6.76 <
       466    1   2  -1   3    27.01    14.43     6.76 <
       467    2  -4   8  13   482.24   790.09   170.87 o
       467    1   8  -4  13   482.24   790.09   170.87 o
       468    2  -2   4  13   155.78   136.69    58.30 <
       468    1   4  -2  13   155.78   136.69    58.30 <
       469    2  -5   7  12   558.11   514.95   130.46 o
       469    1   7  -5  12   558.11   514.95   130.46 o
       470    2  -1   6   9    39.76    27.21    18.76 <
       470    1   6  -1   9    39.76    27.21    18.76 <
       471    2  -3   6  12   253.70   311.45    95.69 o
       471    1   6  -3  12   253.70   311.45    95.69 o
       472    2  -5   9  12   499.10   434.41   168.64 <
       472    1   9  -5  12   499.10   434.41   168.64 <
       473    2  -5   4  10   235.60   225.95    72.54 o
       473    1   4  -5  10   235.60   225.95    72.54 o
       474    2  -2   5  12   135.75   234.60    52.42 o
       474    1   5  -2  12   135.75   234.60    52.42 o
       475    2  -4   5  14   581.60   619.03   147.24 o
       475    1   5  -4  14   581.60   619.03   147.24 o
       476    2  -5   7  10   292.19   244.85    81.55 o
       476    1   7  -5  10   292.19   244.85    81.55 o
       477    2  -2   6  13   130.13   144.01    75.80 <
       477    1   6  -2  13   130.13   144.01    75.80 <
       478    2  -4   7  13   237.96   168.22   123.56 <
       478    1   7  -4  13   237.96   168.22   123.56 <
       479    2  -4  10  14   560.46   458.05   206.48 <
       479    1  10  -4  14   560.46   458.05   206.48 <
       480    2  -4   6  11   260.67   236.95    90.56 <
       480    1   6  -4  11   260.67   236.95    90.56 <
       481    2  -3   5  14   375.86   227.33   112.42 <
       481    1   5  -3  14   375.86   227.33   112.42 <
       482    2  -3   7  16   354.34   297.89   176.45 <
       482    1   7  -3  16   354.34   297.89   176.45 <
       483    2  -1   6  14   327.79   444.30   115.79 o
       483    1   6  -1  14   327.79   444.30   115.79 o
       484    2  -3   6  10    66.56    79.30    49.81 <
       484    1   6  -3  10    66.56    79.30    49.81 <
       485    2  -2   7  12   180.86    83.14    60.53 <
       485    1   7  -2  12   180.86    83.14    60.53 <
       486    2  -1   7  12   118.66   147.05    60.89 <
       486    1   7  -1  12   118.66   147.05    60.89 <
       487    2  -1   7   3  6566.63  5508.16    54.88 o
       487    1   7  -1   3  6566.63  5508.16    54.88 o
       488    2  -1   5   3  3380.87  3933.75    32.06 o
       488    1   5  -1   3  3380.87  3933.75    32.06 o
       489    2  -1   3   3  2498.10  2264.00    20.40 o
       489    1   3  -1   3  2498.10  2264.00    20.40 o
       490    2  -1   7   9  5021.68  6125.39    71.65 o
       490    1   7  -1   9  5021.68  6125.39    71.65 o
       491    2  -1   4   2  1424.54  1668.59    19.89 o
       491    1   4  -1   2  1424.54  1668.59    19.89 o
       492    2  -1   5   6  1499.05  1854.06    25.65 o
       492    1   5  -1   6  1499.05  1854.06    25.65 o
       493    2  -2   8   2  3349.91  2838.64    52.94 o
       493    1   8  -2   2  3349.91  2838.64    52.94 o
       494    2  -1   4   4  1244.67  1196.63    17.83 o
       494    1   4  -1   4  1244.67  1196.63    17.83 o
       495    2  -2   5   4  1138.14  1179.29    22.89 o
       495    1   5  -2   4  1138.14  1179.29    22.89 o
       496    2  -2   5   2  1033.28   911.79    17.99 o
       496    1   5  -2   2  1033.28   911.79    17.99 o
       497    2  -3   9   3  3436.33  3197.26    74.76 o
       497    1   9  -3   3  3436.33  3197.26    74.76 o
       498    2  -1   4   1  1067.38  1126.22    18.79 o
       498    1   4  -1   1  1067.38  1126.22    18.79 o
       499    2  -2   6   5  1209.02  1190.11    28.78 o
       499    1   6  -2   5  1209.02  1190.11    28.78 o
       500    2  -3   6   5  1240.23  1239.01    29.97 o
       500    1   6  -3   5  1240.23  1239.01    29.97 o
       501    2  -1   5   4   813.30   831.13    19.48 o
       501    1   5  -1   4   813.30   831.13    19.48 o
       502    2  -2   8   4  1964.19  1797.84    50.90 o
       502    1   8  -2   4  1964.19  1797.84    50.90 o
       503    2  -1   9   9  3583.34  3623.41   108.18 o
       503    1   9  -1   9  3583.34  3623.41   108.18 o
       504    2  -1   6   2   822.80   794.52    18.99 o
       504    1   6  -1   2   822.80   794.52    18.99 o
       505    2  -1   3   2   769.78   917.24    16.18 o
       505    1   3  -1   2   769.78   917.24    16.18 o
       506    2  -2   8   8  2648.71  2460.41    71.31 o
       506    1   8  -2   8  2648.71  2460.41    71.31 o
       507    2  -1   3   1   912.82   818.34    16.06 o
       507    1   3  -1   1   912.82   818.34    16.06 o
       508    2  -1   6   7   791.66   761.05    25.33 o
       508    1   6  -1   7   791.66   761.05    25.33 o
       509    2  -2   7   8  1122.33  1163.58    42.69 o
       509    1   7  -2   8  1122.33  1163.58    42.69 o
       510    2  -1   6   4   517.67   615.20    21.21 o
       510    1   6  -1   4   517.67   615.20    21.21 o
       511    2  -3   6   4   619.85   656.79    24.34 o
       511    1   6  -3   4   619.85   656.79    24.34 o
       512    2  -3   9   9  2584.03  2793.57   141.63 o
       512    1   9  -3   9  2584.03  2793.57   141.63 o
       513    2  -1   7   8   762.66   789.13    48.82 o
       513    1   7  -1   8   762.66   789.13    48.82 o
       514    2  -2   6   1   439.70   383.09    15.31 o
       514    1   6  -2   1   439.70   383.09    15.31 o
       515    2  -1   6   6   522.23   484.71    23.36 o
       515    1   6  -1   6   522.23   484.71    23.36 o
       516    2  -3  11   3  2422.88  2180.99   152.40 o
       516    1  11  -3   3  2422.88  2180.99   152.40 o
       517    2  -2   8   9  1185.20  1157.65    63.11 o
       517    1   8  -2   9  1185.20  1157.65    63.11 o
       518    2  -2   8   7   834.66   718.58    75.99 o
       518    1   8  -2   7   834.66   718.58    75.99 o
       519    2  -3   7   6   753.60   636.23    38.63 o
       519    1   7  -3   6   753.60   636.23    38.63 o
       520    2  -2   6   2   313.18   302.32    16.43 o
       520    1   6  -2   2   313.18   302.32    16.43 o
       521    1   9   0   4   915.70   687.75    39.60 o
       522    2  -4   8   8  1155.25  1293.99    68.03 o
       522    1   8  -4   8  1155.25  1293.99    68.03 o
       523    2  -2   7   2   431.51   351.47    36.16 o
       523    1   7  -2   2   431.51   351.47    36.16 o
       524    2  -1   7   7   403.77   304.55    36.86 o
       524    1   7  -1   7   403.77   304.55    36.86 o
       525    2  -2   9   8  1108.62   986.68    99.31 o
       525    1   9  -2   8  1108.62   986.68    99.31 o
       526    2  -2   9   3   731.01   642.59    48.12 o
       526    1   9  -2   3   731.01   642.59    48.12 o
       527    2  -4  10   9  2036.88  2510.78   202.22 o
       527    1  10  -4   9  2036.88  2510.78   202.22 o
       528    2  -2  10   5  1024.02   985.77   104.24 o
       528    1  10  -2   5  1024.02   985.77   104.24 o
       529    2  -4  11   3  1481.32  1432.31   150.57 o
       529    1  11  -4   3  1481.32  1432.31   150.57 o
       530    2  -2   8   6   574.86   414.82    73.38 o
       530    1   8  -2   6   574.86   414.82    73.38 o
       531    2  -2  12   6  1888.91  1990.68   215.03 o
       531    1  12  -2   6  1888.91  1990.68   215.03 o
       532    2  -4  10   7  1294.26  1501.57   151.81 o
       532    1  10  -4   7  1294.26  1501.57   151.81 o
       533    2  -3  10   5   835.61   656.34   107.74 o
       533    1  10  -3   5   835.61   656.34   107.74 o
       534    2  -1   5   5   137.98   141.40    17.34 o
       534    1   5  -1   5   137.98   141.40    17.34 o
       535    2  -1   7   5   286.51   190.79    35.98 o
       535    1   7  -1   5   286.51   190.79    35.98 o
       536    2  -4  10   4   968.64   992.24    80.07 o
       536    1  10  -4   4   968.64   992.24    80.07 o
       537    2  -2   9   6   624.03   676.10    73.13 o
       537    1   9  -2   6   624.03   676.10    73.13 o
       538    2  -1  11   9  1281.88  1566.79   125.91 o
       538    1  11  -1   9  1281.88  1566.79   125.91 o
       539    2  -2  10   8   939.60  1111.09    85.80 o
       539    1  10  -2   8   939.60  1111.09    85.80 o
       540    2  -1  10   5   724.86   665.31    89.79 o
       540    1  10  -1   5   724.86   665.31    89.79 o
       541    2  -2  11  10  1381.47  1801.06   159.77 o
       541    1  11  -2  10  1381.47  1801.06   159.77 o
       542    2  -1  12   5  1158.24  1231.06   173.46 o
       542    1  12  -1   5  1158.24  1231.06   173.46 o
       543    2  -3   7   7   259.19   189.14    41.21 o
       543    1   7  -3   7   259.19   189.14    41.21 o
       544    2  -1   9  11   820.37  1115.21    82.80 o
       544    1   9  -1  11   820.37  1115.21    82.80 o
       545    2  -4   9   7   581.99   605.48   101.21 o
       545    1   9  -4   7   581.99   605.48   101.21 o
       546    2  -2   8   3   252.42   246.76    37.50 o
       546    1   8  -2   3   252.42   246.76    37.50 o
       547    2  -1  11  11  1075.57  1248.96   218.59 o
       547    1  11  -1  11  1075.57  1248.96   218.59 o
       548    2  -4   9   5   541.01   508.20    87.52 o
       548    1   9  -4   5   541.01   508.20    87.52 o
       549    2  -2  11   4   805.57   787.44   121.03 o
       549    1  11  -2   4   805.57   787.44   121.03 o
       550    2   0  12   6  1127.14  1090.19   148.90 o
       550    1  12   0   6  1127.14  1090.19   148.90 o
       551    2  -3  11   5   861.54   828.48   146.64 o
       551    1  11  -3   5   861.54   828.48   146.64 o
       552    2  -1   7   4   183.38   139.19    31.85 o
       552    1   7  -1   4   183.38   139.19    31.85 o
       553    2  -2  10  11   889.01  1251.97   171.12 o
       553    1  10  -2  11   889.01  1251.97   171.12 o
       554    2  -4  10   8   938.66  1203.64   135.01 o
       554    1  10  -4   8   938.66  1203.64   135.01 o
       555    2  -3  11   9  1018.77  1352.94   201.98 o
       555    1  11  -3   9  1018.77  1352.94   201.98 o
       556    2  -2   8  10   328.00   417.45    79.21 o
       556    1   8  -2  10   328.00   417.45    79.21 o
       557    2  -3   7   4   147.19   159.40    39.28 o
       557    1   7  -3   4   147.19   159.40    39.28 o
       558    2  -1  13   5   954.54  1469.65   212.24 o
       558    1  13  -1   5   954.54  1469.65   212.24 o
       559    2  -3  12   7  1123.66  1478.46   229.35 o
       559    1  12  -3   7  1123.66  1478.46   229.35 o
       560    2  -2   7   6   227.29   127.65    45.81 <
       560    1   7  -2   6   227.29   127.65    45.81 <
       561    2  -2  14   6  1946.81  2825.80   369.06 o
       561    1  14  -2   6  1946.81  2825.80   369.06 o
       562    2  -1   4   3    51.26    33.50     9.23 o
       562    1   4  -1   3    51.26    33.50     9.23 o
       563    2  -3   8   5   241.44   223.18    52.07 o
       563    1   8  -3   5   241.44   223.18    52.07 o
       564    2  -1  10   7   528.17   606.71    94.99 o
       564    1  10  -1   7   528.17   606.71    94.99 o
       565    2  -3  10  11   798.05   836.43   158.29 o
       565    1  10  -3  11   798.05   836.43   158.29 o
       566    2  -5  13   5  1351.76  2354.35   338.54 o
       566    1  13  -5   5  1351.76  2354.35   338.54 o
       567    2  -1   8   4   145.64   135.38    34.37 o
       567    1   8  -1   4   145.64   135.38    34.37 o
       568    2  -5  13   7  1161.33  2010.11   346.30 o
       568    1  13  -5   7  1161.33  2010.11   346.30 o
       569    2  -5  12   5   785.46  1253.55   246.94 o
       569    1  12  -5   5   785.46  1253.55   246.94 o
       570    2  -2   6   6    67.54    66.03    23.30 <
       570    1   6  -2   6    67.54    66.03    23.30 <
       571    2  -2  12   8   778.06   858.45   191.08 o
       571    1  12  -2   8   778.06   858.45   191.08 o
       572    2  -1  12  11   994.98  1649.62   175.77 o
       572    1  12  -1  11   994.98  1649.62   175.77 o
       573    2  -2   7   3   174.45   143.60    26.91 o
       573    1   7  -2   3   174.45   143.60    26.91 o
       574    2  -1  10  11   520.73   776.60   132.45 o
       574    1  10  -1  11   520.73   776.60   132.45 o
       575    2  -1   6   5    48.57    66.93    19.93 o
       575    1   6  -1   5    48.57    66.93    19.93 o
       576    2  -3  11   8   593.30   843.30   191.44 o
       576    1  11  -3   8   593.30   843.30   191.44 o
       577    2  -1   7   6   183.79   112.52    35.62 o
       577    1   7  -1   6   183.79   112.52    35.62 o
       578    2  -4  14   6  1063.81  1756.77   379.64 o
       578    1  14  -4   6  1063.81  1756.77   379.64 o
       579    2  -2   5   5    55.96    36.24    12.18 <
       579    1   5  -2   5    55.96    36.24    12.18 <
       580    2  -3  13  11   998.85  1545.78   325.64 o
       580    1  13  -3  11   998.85  1545.78   325.64 o
       581    2  -5  10   7   418.65   545.91   136.97 o
       581    1  10  -5   7   418.65   545.91   136.97 o
       582    2  -4  11   8   524.76   736.19   182.02 o
       582    1  11  -4   8   524.76   736.19   182.02 o
       583    2  -1   9   5   163.00   178.38    50.44 o
       583    1   9  -1   5   163.00   178.38    50.44 o
       584    2  -4  10  10   481.55   590.81   145.19 o
       584    1  10  -4  10   481.55   590.81   145.19 o
       585    2  -2   8   5   120.94   123.97    46.26 <
       585    1   8  -2   5   120.94   123.97    46.26 <
       586    2  -1  13   8   821.86  1152.98   233.97 o
       586    1  13  -1   8   821.86  1152.98   233.97 o
       587    2  -3  12   9   524.71   876.39   208.62 o
       587    1  12  -3   9   524.71   876.39   208.62 o
       588    2  -3  13   4   432.87   925.91   237.10 o
       588    1  13  -3   4   432.87   925.91   237.10 o
       589    2  -2   6   4    69.95    86.18    22.67 o
       589    1   6  -2   4    69.95    86.18    22.67 o
       590    2  -2   4   3    30.40    39.79     6.15 o
       590    1   4  -2   3    30.40    39.79     6.15 o
       591    2  -1   9   7   262.23   258.77    76.24 o
       591    1   9  -1   7   262.23   258.77    76.24 o
       592    2  -3  12  13   668.96  1136.73   299.91 o
       592    1  12  -3  13   668.96  1136.73   299.91 o
       593    2  -1  13  11  1045.31  1564.00   324.94 o
       593    1  13  -1  11  1045.31  1564.00   324.94 o
       594    2  -3  14   5   605.50  1008.45   291.55 o
       594    1  14  -3   5   605.50  1008.45   291.55 o
       595    2  -3   9   2   175.55   167.33    48.73 o
       595    1   9  -3   2   175.55   167.33    48.73 o
       596    2  -4  12  11   503.68   738.84   281.16 <
       596    1  12  -4  11   503.68   738.84   281.16 <
       597    2  -2  10  12   353.86   627.54   154.07 o
       597    1  10  -2  12   353.86   627.54   154.07 o
       598    2  -4  12   6   579.62   725.97   187.87 o
       598    1  12  -4   6   579.62   725.97   187.87 o
       599    2  -1   8   5    89.77    28.88    24.07 <
       599    1   8  -1   5    89.77    28.88    24.07 <
       600    2  -4   9  10   344.03   334.86    92.41 o
       600    1   9  -4  10   344.03   334.86    92.41 o
       601    2  -6  11   9   247.44   575.59   223.49 <
       601    1  11  -6   9   247.44   575.59   223.49 <
       602    2  -3   9  10   130.45   256.67   112.93 <
       602    1   9  -3  10   130.45   256.67   112.93 <
       603    2  -1  11  12   458.70   440.65   157.33 <
       603    1  11  -1  12   458.70   440.65   157.33 <
       604    2  -1  11   6   364.28   370.27    96.32 o
       604    1  11  -1   6   364.28   370.27    96.32 o
       605    2  -2   7   5   103.75    84.26    35.91 <
       605    1   7  -2   5   103.75    84.26    35.91 <
       606    2  -3  11  11   488.97   767.77   198.69 o
       606    1  11  -3  11   488.97   767.77   198.69 o
       607    2  -2  11   7   210.12   168.52    87.70 <
       607    1  11  -2   7   210.12   168.52    87.70 <
       608    2  -5  11   8   303.81   601.34   189.33 o
       608    1  11  -5   8   303.81   601.34   189.33 o
       609    2  -1  11   4   202.95   157.81    77.02 <
       609    1  11  -1   4   202.95   157.81    77.02 <
       610    2  -3   8   2    44.37    40.42    26.98 <
       610    1   8  -3   2    44.37    40.42    26.98 <
       611    2  -2  10  13   260.59   294.31   129.35 <
       611    1  10  -2  13   260.59   294.31   129.35 <
       612    2  -3  13   6   470.92   737.30   221.47 o
       612    1  13  -3   6   470.92   737.30   221.47 o
       613    1  11   0   6   563.68   435.92   108.25 o
       614    2  -2  12  14   615.95   724.19   252.61 <
       614    1  12  -2  14   615.95   724.19   252.61 <
       615    2  -4  12  12   612.29  1377.95   296.47 o
       615    1  12  -4  12   612.29  1377.95   296.47 o
       616    2  -2  12   9   340.75   319.04   178.26 <
       616    1  12  -2   9   340.75   319.04   178.26 <
       617    2  -1   3  -5  2024.23  2049.94    16.88 o
       617    1   3  -1  -5  2024.23  2049.94    16.88 o
       618    2  -1   3  -8  2100.23  2148.28    19.80 o
       618    1   3  -1  -8  2100.23  2148.28    19.80 o
       619    2  -1   5  -9  3186.90  2957.24    34.37 o
       619    1   5  -1  -9  3186.90  2957.24    34.37 o
       620    2  -2   4  -6  1674.49  1451.68    19.17 o
       620    1   4  -2  -6  1674.49  1451.68    19.17 o
       621    2  -3   5  -9  2646.52  2425.49    41.09 o
       621    1   5  -3  -9  2646.52  2425.49    41.09 o
       622    2  -2   4  -8  1263.50  1502.51    24.02 o
       622    1   4  -2  -8  1263.50  1502.51    24.02 o
       623    2  -1   4 -11  1937.62  1928.32    35.09 o
       623    1   4  -1 -11  1937.62  1928.32    35.09 o
       624    2  -3   5  -8  1604.92  1424.70    28.46 o
       624    1   5  -3  -8  1604.92  1424.70    28.46 o
       625    2  -1   2  -5   392.32   405.77     6.31 o
       625    1   2  -1  -5   392.32   405.77     6.31 o
       626    2  -1   3  -6   463.72   495.47     9.42 o
       626    1   3  -1  -6   463.72   495.47     9.42 o
       627    2  -1   5 -11  1799.98  1810.74    39.72 o
       627    1   5  -1 -11  1799.98  1810.74    39.72 o
       628    2  -1   2  -4   331.85   400.78     6.89 o
       628    1   2  -1  -4   331.85   400.78     6.89 o
       629    2  -1   5  -8   827.43   806.43    19.66 o
       629    1   5  -1  -8   827.43   806.43    19.66 o
       630    2  -2   5  -8   834.21   802.52    20.73 o
       630    1   5  -2  -8   834.21   802.52    20.73 o
       631    2  -1   5 -10  1079.73  1315.87    32.21 o
       631    1   5  -1 -10  1079.73  1315.87    32.21 o
       632    2  -3   4  -9  1063.62  1115.97    27.85 o
       632    1   4  -3  -9  1063.62  1115.97    27.85 o
       633    2  -2   3  -6   361.65   372.01     9.17 o
       633    1   3  -2  -6   361.65   372.01     9.17 o
       634    2  -1   4  -7   456.84   399.21    11.84 o
       634    1   4  -1  -7   456.84   399.21    11.84 o
       635    2  -1   5 -12  1764.44  1561.09    45.07 o
       635    1   5  -1 -12  1764.44  1561.09    45.07 o
       636    2  -2   6 -14  3647.36  3620.55   100.19 o
       636    1   6  -2 -14  3647.36  3620.55   100.19 o
       637    2  -2   5 -10   887.40   925.41    30.53 o
       637    1   5  -2 -10   887.40   925.41    30.53 o
       638    2  -2   3  -8   401.73   398.08    13.54 o
       638    1   3  -2  -8   401.73   398.08    13.54 o
       639    2  -3   6 -11  1590.50  1467.37    52.59 o
       639    1   6  -3 -11  1590.50  1467.37    52.59 o
       640    2  -3   5 -10   854.78   863.56    35.30 o
       640    1   5  -3 -10   854.78   863.56    35.30 o
       641    2  -2   3  -5   213.49   207.53     7.53 o
       641    1   3  -2  -5   213.49   207.53     7.53 o
       642    2  -3   6  -9   750.98   814.23    31.93 o
       642    1   6  -3  -9   750.98   814.23    31.93 o
       643    2  -2   6 -11   923.91   973.68    40.38 o
       643    1   6  -2 -11   923.91   973.68    40.38 o
       644    2  -3   7 -15  3420.35  4115.38   188.16 o
       644    1   7  -3 -15  3420.35  4115.38   188.16 o
       645    2  -4   6 -10   960.42   860.71    69.70 o
       645    1   6  -4 -10   960.42   860.71    69.70 o
       646    2  -3   7 -12  1139.47  1027.73    96.11 o
       646    1   7  -3 -12  1139.47  1027.73    96.11 o
       647    2  -2   4 -11   387.27   310.94    32.90 o
       647    1   4  -2 -11   387.27   310.94    32.90 o
       648    2  -3   5 -11   559.99   573.21    55.05 o
       648    1   5  -3 -11   559.99   573.21    55.05 o
       649    2  -1   4  -9   159.24   183.80    18.12 o
       649    1   4  -1  -9   159.24   183.80    18.12 o
       650    2  -2   8 -14  1262.90  1407.17   131.36 o
       650    1   8  -2 -14  1262.90  1407.17   131.36 o
       651    2  -1   6 -13   834.90   727.84    51.51 o
       651    1   6  -1 -13   834.90   727.84    51.51 o
       652    2  -3   7 -11   703.26   617.89    64.21 o
       652    1   7  -3 -11   703.26   617.89    64.21 o
       653    2  -2   4  -9   206.31   217.00    22.70 o
       653    1   4  -2  -9   206.31   217.00    22.70 o
       654    2  -1   4  -8   127.77   101.00     8.75 o
       654    1   4  -1  -8   127.77   101.00     8.75 o
       655    2  -2   6 -10   341.03   370.38    29.59 o
       655    1   6  -2 -10   341.03   370.38    29.59 o
       656    2  -2   3  -7    75.55    83.00    10.41 o
       656    1   3  -2  -7    75.55    83.00    10.41 o
       657    2  -5   6 -13  1225.30  1473.53    98.71 o
       657    1   6  -5 -13  1225.30  1473.53    98.71 o
       658    2  -4   8 -14  1603.41  1991.84   194.72 o
       658    1   8  -4 -14  1603.41  1991.84   194.72 o
       659    2  -2   5 -14   672.18   634.97    55.60 o
       659    1   5  -2 -14   672.18   634.97    55.60 o
       660    2  -4   5 -10   413.20   436.03    36.37 o
       660    1   5  -4 -10   413.20   436.03    36.37 o
       661    2  -2   6 -16  1208.52  1475.39   146.05 o
       661    1   6  -2 -16  1208.52  1475.39   146.05 o
       662    2  -1   7 -13   551.29   635.45    81.72 o
       662    1   7  -1 -13   551.29   635.45    81.72 o
       663    2  -1   3  -7    53.33    62.56     6.28 o
       663    1   3  -1  -7    53.33    62.56     6.28 o
       664    2  -3   5  -7   177.83   145.53    20.52 o
       664    1   5  -3  -7   177.83   145.53    20.52 o
       665    2  -3   9 -15  1472.53  1973.69   140.41 o
       665    1   9  -3 -15  1472.53  1973.69   140.41 o
       666    2  -1   2  -3    26.96    52.82     5.37 o
       666    1   2  -1  -3    26.96    52.82     5.37 o
       667    2  -4   4 -10   393.94   346.21    41.07 o
       667    1   4  -4 -10   393.94   346.21    41.07 o
       668    2  -3   4 -10   197.09   199.80    33.37 o
       668    1   4  -3 -10   197.09   199.80    33.37 o
       669    2  -4   6 -14  1015.60   986.77   125.70 o
       669    1   6  -4 -14  1015.60   986.77   125.70 o
       670    2  -1   5 -14   499.04   410.70    50.40 o
       670    1   5  -1 -14   499.04   410.70    50.40 o
       671    2  -2   9 -14   782.03   861.67   143.07 o
       671    1   9  -2 -14   782.03   861.67   143.07 o
       672    2  -2   7 -14   537.24   467.81    95.00 o
       672    1   7  -2 -14   537.24   467.81    95.00 o
       673    2  -2   8 -15   748.69   879.85   141.19 o
       673    1   8  -2 -15   748.69   879.85   141.19 o
       674    2  -4   6 -11   260.66   339.60    61.03 o
       674    1   6  -4 -11   260.66   339.60    61.03 o
       675    2  -1   6 -16   675.94   931.00   144.56 o
       675    1   6  -1 -16   675.94   931.00   144.56 o
       676    2  -3   6 -12   253.71   210.34    49.36 o
       676    1   6  -3 -12   253.71   210.34    49.36 o
       677    2  -1   6 -14   327.80   482.30    68.83 o
       677    1   6  -1 -14   327.80   482.30    68.83 o
       678    2  -5   7 -12   558.10   732.29   124.71 o
       678    1   7  -5 -12   558.10   732.29   124.71 o
       679    2  -3   6 -10    66.56    75.86    43.97 <
       679    1   6  -3 -10    66.56    75.86    43.97 <
       680    2  -4   8 -13   482.27   456.38   107.98 o
       680    1   8  -4 -13   482.27   456.38   107.98 o
       681    2  -2   8 -13   195.92   259.99    76.58 o
       681    1   8  -2 -13   195.92   259.99    76.58 o
       682    2  -3   5 -14   375.86   515.06    93.66 o
       682    1   5  -3 -14   375.86   515.06    93.66 o
       683    2  -2   6  -9    64.91    54.90    23.91 <
       683    1   6  -2  -9    64.91    54.90    23.91 <
       684    2  -4   6 -15  1395.65  1445.92   152.63 o
       684    1   6  -4 -15  1395.65  1445.92   152.63 o
       685    2  -2  10 -16  1101.64  1577.59   218.64 o
       685    1  10  -2 -16  1101.64  1577.59   218.64 o
       686    2  -3   5 -13   209.40   301.21    58.87 o
       686    1   5  -3 -13   209.40   301.21    58.87 o
       687    2  -4   9 -15   585.49   770.00   197.84 o
       687    1   9  -4 -15   585.49   770.00   197.84 o
       688    2  -4   5 -11   159.98   123.47    40.07 o
       688    1   5  -4 -11   159.98   123.47    40.07 o
       689    2  -4   7 -15   487.35   569.88   183.47 o
       689    1   7  -4 -15   487.35   569.88   183.47 o
       690    2  -1   7 -16   351.26   223.26    94.76 <
       690    1   7  -1 -16   351.26   223.26    94.76 <
       691    2  -2   6 -13   130.14    47.79    38.11 <
       691    1   6  -2 -13   130.14    47.79    38.11 <
       692    2  -5   9 -12   499.10   605.01   134.24 o
       692    1   9  -5 -12   499.10   605.01   134.24 o
       693    2  -4   7 -13   237.96   248.26   112.39 <
       693    1   7  -4 -13   237.96   248.26   112.39 <
       694    2  -1   7 -12   118.65   132.42    45.01 <
       694    1   7  -1 -12   118.65   132.42    45.01 <
       695    2  -2   7 -11    70.91    60.61    36.47 <
       695    1   7  -2 -11    70.91    60.61    36.47 <
       696    2  -5   9 -13   205.23   223.72   130.81 <
       696    1   9  -5 -13   205.23   223.72   130.81 <
       697    2  -4   6 -13   116.75   143.03    62.61 <
       697    1   6  -4 -13   116.75   143.03    62.61 <
       698    2  -3   1  -2  2064.49  2121.11    14.58 o
       698    1   1  -3  -2  2064.49  2121.11    14.58 o
       699    2  -3   1  -1  2152.55  2058.52    12.51 o
       699    1   1  -3  -1  2152.55  2058.52    12.51 o
       700    2  -2   1  -3   667.34   709.73     7.08 o
       700    1   1  -2  -3   667.34   709.73     7.08 o
       701    2  -2   1  -2   736.06   721.51     7.28 o
       701    1   1  -2  -2   736.06   721.51     7.28 o
       702    2  -3   1  -5  2790.15  2809.01    28.48 o
       702    1   1  -3  -5  2790.15  2809.01    28.48 o
       703    2  -4   2  -5  1881.83  1846.36    28.10 o
       703    1   2  -4  -5  1881.83  1846.36    28.10 o
       704    2  -4   2  -6  2499.45  2482.82    39.92 o
       704    1   2  -4  -6  2499.45  2482.82    39.92 o
       705    2  -4   1  -1  1762.57  1803.32    30.84 o
       705    1   1  -4  -1  1762.57  1803.32    30.84 o
       706    2  -2   1  -6   673.81   628.11    12.94 o
       706    1   1  -2  -6   673.81   628.11    12.94 o
       707    2  -3   1  -4   603.18   629.80    13.34 o
       707    1   1  -3  -4   603.18   629.80    13.34 o
       708    2  -5   3  -7  2279.23  2160.89    69.69 o
       708    1   3  -5  -7  2279.23  2160.89    69.69 o
       709    2  -2   1  -5   223.10   203.04     7.01 o
       709    1   1  -2  -5   223.10   203.04     7.01 o
       710    2  -3   1  -3   390.91   372.89    11.46 o
       710    1   1  -3  -3   390.91   372.89    11.46 o
       711    2  -4   2  -7   972.22   925.15    44.98 o
       711    1   2  -4  -7   972.22   925.15    44.98 o
       712    2  -3   1  -8  2335.05  2101.27    81.48 o
       712    1   1  -3  -8  2335.05  2101.27    81.48 o
       713    2  -5   2  -1   575.93   606.42    30.93 o
       713    1   2  -5  -1   575.93   606.42    30.93 o
       714    2  -5   2  -7  1674.37  1374.46    97.98 o
       714    1   2  -5  -7  1674.37  1374.46    97.98 o
       715    2  -4   1  -3   722.10   584.54    28.85 o
       715    1   1  -4  -3   722.10   584.54    28.85 o
       716    2  -5   1  -2  2617.37  2464.06   101.21 o
       716    1   1  -5  -2  2617.37  2464.06   101.21 o
       717    2  -5   3  -8  1167.61  1123.22    73.36 o
       717    1   3  -5  -8  1167.61  1123.22    73.36 o
       718    2  -2   1  -4    36.28    33.42     3.56 o
       718    1   1  -2  -4    36.28    33.42     3.56 o
       719    2  -4   2 -12  2639.88  2018.22   140.14 o
       719    1   2  -4 -12  2639.88  2018.22   140.14 o
       720    2  -3   1  -7  1125.58  1002.29    51.55 o
       720    1   1  -3  -7  1125.58  1002.29    51.55 o
       721    2  -4   1  -5   908.36   877.50    58.84 o
       721    1   1  -4  -5   908.36   877.50    58.84 o
       722    2  -7   3  -2  1079.67  1149.85   107.05 o
       722    1   3  -7  -2  1079.67  1149.85   107.05 o
       723    2  -4   1  -4   389.60   428.75    37.41 o
       723    1   1  -4  -4   389.60   428.75    37.41 o
       724    2  -5   1  -1   849.60   788.85    70.21 o
       724    1   1  -5  -1   849.60   788.85    70.21 o
       725    2  -7   3  -8  1809.65  2044.28   231.57 o
       725    1   3  -7  -8  1809.65  2044.28   231.57 o
       726    2  -6   2  -9  2411.66  2104.42   207.01 o
       726    1   2  -6  -9  2411.66  2104.42   207.01 o
       727    2  -4   2 -11  1458.75  1469.75   115.31 o
       727    1   2  -4 -11  1458.75  1469.75   115.31 o
       728    2  -6   2  -3   526.29   514.90    71.85 o
       728    1   2  -6  -3   526.29   514.90    71.85 o
       729    2  -5   1  -4  1346.32  1262.47   106.41 o
       729    1   1  -5  -4  1346.32  1262.47   106.41 o
       730    2  -7   3  -7  1380.35  1798.86   182.05 o
       730    1   3  -7  -7  1380.35  1798.86   182.05 o
       731    2  -3   1  -6   185.91   130.88    26.59 o
       731    1   1  -3  -6   185.91   130.88    26.59 o
       732    2  -8   4 -10  2019.63  1982.87   251.73 o
       732    1   4  -8 -10  2019.63  1982.87   251.73 o
       733    2  -8   3  -3  1046.93  1485.76   216.48 o
       733    1   3  -8  -3  1046.93  1485.76   216.48 o
       734    2  -4   2  -8   285.39   200.18    40.83 o
       734    1   2  -4  -8   285.39   200.18    40.83 o
       735    2  -9   3  -1  2024.54  1969.83   255.63 o
       735    1   3  -9  -1  2024.54  1969.83   255.63 o
       736    2  -5   2  -6   321.63   447.08    66.44 o
       736    1   2  -5  -6   321.63   447.08    66.44 o
       737    2  -9   4  -6  1613.52  1657.72   290.21 o
       737    1   4  -9  -6  1613.52  1657.72   290.21 o
       738    2  -6   3  -5   566.41   484.17    73.70 o
       738    1   3  -6  -5   566.41   484.17    73.70 o
       739    2  -7   3  -3   623.45   605.01    80.90 o
       739    1   3  -7  -3   623.45   605.01    80.90 o
       740    2  -5   2  -4   149.15   131.95    36.56 o
       740    1   2  -5  -4   149.15   131.95    36.56 o
       741    2  -7   4  -9   924.79   952.32   179.30 o
       741    1   4  -7  -9   924.79   952.32   179.30 o
       742    2  -6   2  -6   621.39   397.89   125.69 o
       742    1   2  -6  -6   621.39   397.89   125.69 o
       743    2  -6   3  -8   617.79   657.89   116.52 o
       743    1   3  -6  -8   617.79   657.89   116.52 o
       744    2  -5   1  -3   402.30   529.03    63.38 o
       744    1   1  -5  -3   402.30   529.03    63.38 o
       745    2  -5   3 -11   329.18   466.57   124.40 o
       745    1   3  -5 -11   329.18   466.57   124.40 o
       746    2  -5   1  -6   502.55   280.99    89.56 o
       746    1   1  -5  -6   502.55   280.99    89.56 o
       747    2  -5   2  -3   177.12   154.21    31.97 o
       747    1   2  -5  -3   177.12   154.21    31.97 o
       748    2  -5   2  -9   727.78   804.61   114.75 o
       748    1   2  -5  -9   727.78   804.61   114.75 o
       749    2  -9   5 -10  1184.92  1293.96   300.01 o
       749    1   5  -9 -10  1184.92  1293.96   300.01 o
       750    2  -7   2  -6   809.38   634.42   178.70 o
       750    1   2  -7  -6   809.38   634.42   178.70 o
       751    2  -5   3  -9   279.29   230.07    55.03 o
       751    1   3  -5  -9   279.29   230.07    55.03 o
       752    2 -10   4  -4  1784.69  1681.70   376.47 o
       752    1   4 -10  -4  1784.69  1681.70   376.47 o
       753    2  -6   2  -4   373.18   468.50    96.32 o
       753    1   2  -6  -4   373.18   468.50    96.32 o
       754    2  -6   3  -9   393.20   526.18   108.49 o
       754    1   3  -6  -9   393.20   526.18   108.49 o
       755    2  -6   4 -11   633.52   652.53   183.42 o
       755    1   4  -6 -11   633.52   652.53   183.42 o
       756    2  -2   1  -7    78.19    64.31    14.12 o
       756    1   1  -2  -7    78.19    64.31    14.12 o
       757    2  -7   4 -13  1004.66  1096.68   261.59 o
       757    1   4  -7 -13  1004.66  1096.68   261.59 o
       758    2  -6   3  -7   305.54   414.04    79.45 o
       758    1   3  -6  -7   305.54   414.04    79.45 o
       759    2  -9   5 -12   539.96   479.49   298.69 <
       759    1   5  -9 -12   539.96   479.49   298.69 <
       760    2  -4   1  -7   354.44   298.17    93.04 o
       760    1   1  -4  -7   354.44   298.17    93.04 o
       761    2  -6   3  -4   237.60   234.52    58.92 o
       761    1   3  -6  -4   237.60   234.52    58.92 o
       762    2  -6   4 -12   344.55   217.20   150.56 <
       762    1   4  -6 -12   344.55   217.20   150.56 <
       763    2  -3   2  -6    26.55    43.64     9.40 o
       763    1   2  -3  -6    26.55    43.64     9.40 o
       764    2  -7   4 -12   882.54  1261.40   270.73 o
       764    1   4  -7 -12   882.54  1261.40   270.73 o
       765    2 -10   4  -2   995.30   564.68   300.99 <
       765    1   4 -10  -2   995.30   564.68   300.99 <
       766    2  -7   4 -10   230.60   299.50   179.33 <
       766    1   4  -7 -10   230.60   299.50   179.33 <
       767    2  -6   2  -7   302.88   335.07   117.14 <
       767    1   2  -6  -7   302.88   335.07   117.14 <
       768    2  -4   2 -13  2171.98  1555.22   178.90 o
       768    1   2  -4 -13  2171.98  1555.22   178.90 o
       769    2  -5   1  -5   819.06   832.38   103.83 o
       769    1   1  -5  -5   819.06   832.38   103.83 o
       770    2 -11   5  -2   709.56   876.53   363.86 <
       770    1   5 -11  -2   709.56   876.53   363.86 <
       771    2  -6   1   1   916.60   597.73    94.05 o
       771    1   1  -6   1   916.60   597.73    94.05 o
       772    2  -9   4  -2   289.98   692.76   235.43 <
       772    1   4  -9  -2   289.98   692.76   235.43 <
       773    2  -7   2  -5   796.25   785.77   173.79 o
       773    1   2  -7  -5   796.25   785.77   173.79 o
       774    2  -7   5 -14   264.99   254.48   195.13 <
       774    1   5  -7 -14   264.99   254.48   195.13 <
       775    2 -10   5  -9   348.43   744.20   330.81 <
       775    1   5 -10  -9   348.43   744.20   330.81 <
       776    2  -5   3   1  4487.86  4393.90    40.38 o
       776    1   3  -5   1  4487.86  4393.90    40.38 o
       777    2  -3   3   4  1158.49  1174.29    16.33 o
       777    1   3  -3   4  1158.49  1174.29    16.33 o
       778    2  -2   2   2   998.28  1021.62    13.13 o
       778    1   2  -2   2   998.28  1021.62    13.13 o
       779    2  -5   4   5  2874.01  3418.20    49.67 o
       779    1   4  -5   5  2874.01  3418.20    49.67 o
       780    2  -4   3   3  1113.18  1212.15    19.74 o
       780    1   3  -4   3  1113.18  1212.15    19.74 o
       781    2  -4   3   2   986.09   924.76    21.40 o
       781    1   3  -4   2   986.09   924.76    21.40 o
       782    2  -5   3   2  1400.69  1496.03    27.73 o
       782    1   3  -5   2  1400.69  1496.03    27.73 o
       783    2  -3   3   2   703.11   689.13    12.76 o
       783    1   3  -3   2   703.11   689.13    12.76 o
       784    2  -3   2   1   410.28   405.60     7.88 o
       784    1   2  -3   1   410.28   405.60     7.88 o
       785    2  -4   4   1   806.14   755.89    17.80 o
       785    1   4  -4   1   806.14   755.89    17.80 o
       786    2  -3   2   2   475.19   472.38     9.09 o
       786    1   2  -3   2   475.19   472.38     9.09 o
       787    2  -4   4   6   876.92   909.32    22.13 o
       787    1   4  -4   6   876.92   909.32    22.13 o
       788    2  -4   4   2   758.57   683.91    17.26 o
       788    1   4  -4   2   758.57   683.91    17.26 o
       789    2  -2   2   3   303.27   304.24     6.26 o
       789    1   2  -2   3   303.27   304.24     6.26 o
       790    2  -6   6   5  2590.65  2851.67    81.03 o
       790    1   6  -6   5  2590.65  2851.67    81.03 o
       791    2  -7   5   1  3267.76  3482.75    90.91 o
       791    1   5  -7   1  3267.76  3482.75    90.91 o
       792    2  -5   6   7  1755.31  1839.17    56.46 o
       792    1   6  -5   7  1755.31  1839.17    56.46 o
       793    2  -6   6   4  2337.26  2377.15    71.75 o
       793    1   6  -6   4  2337.26  2377.15    71.75 o
       794    2  -4   4   5   775.49   773.10    24.13 o
       794    1   4  -4   5   775.49   773.10    24.13 o
       795    2  -4   3   4   554.28   571.30    16.25 o
       795    1   3  -4   4   554.28   571.30    16.25 o
       796    2  -4   4   4   557.46   579.60    19.07 o
       796    1   4  -4   4   557.46   579.60    19.07 o
       797    2  -6   6   2  1716.57  1511.70    56.75 o
       797    1   6  -6   2  1716.57  1511.70    56.75 o
       798    2  -1   1   1   530.27   523.72    11.21 o
       798    1   1  -1   1   530.27   523.72    11.21 o
       799    2  -2   2   1   229.58   242.82     6.40 o
       799    1   2  -2   1   229.58   242.82     6.40 o
       800    2  -6   4   4  1445.00  1510.55    58.67 o
       800    1   4  -6   4  1445.00  1510.55    58.67 o
       801    2  -6   6   1  1047.33   931.09    62.02 o
       801    1   6  -6   1  1047.33   931.09    62.02 o
       802    2  -5   4   6   679.95   753.55    46.65 o
       802    1   4  -5   6   679.95   753.55    46.65 o
       803    2  -6   4   2   944.84   820.53    40.96 o
       803    1   4  -6   2   944.84   820.53    40.96 o
       804    2  -8   8   4  3672.69  4708.05   257.33 o
       804    1   8  -8   4  3672.69  4708.05   257.33 o
       805    2  -6   4   5  1075.91  1024.88    51.15 o
       805    1   4  -6   5  1075.91  1024.88    51.15 o
       806    2  -8   8   2  2784.09  4046.48   241.44 o
       806    1   8  -8   2  2784.09  4046.48   241.44 o
       807    2  -5   5   2   414.98   363.02    35.61 o
       807    1   5  -5   2   414.98   363.02    35.61 o
       808    2  -3   2   3   103.76   119.98     5.31 o
       808    1   2  -3   3   103.76   119.98     5.31 o
       809    2  -7   5   7  2152.86  2963.45   122.97 o
       809    1   5  -7   7  2152.86  2963.45   122.97 o
       810    2  -7   5   3  1385.80  1505.30    74.50 o
       810    1   5  -7   3  1385.80  1505.30    74.50 o
       811    2  -5   4   1   368.69   368.08    29.26 o
       811    1   4  -5   1   368.69   368.08    29.26 o
       812    2  -4   4   3   217.82   194.83    18.17 o
       812    1   4  -4   3   217.82   194.83    18.17 o
       813    2  -4   3   1   166.84   169.12    12.94 o
       813    1   3  -4   1   166.84   169.12    12.94 o
       814    2  -5   4   3   293.16   341.26    29.21 o
       814    1   4  -5   3   293.16   341.26    29.21 o
       815    2  -6   4   1   487.82   469.59    47.25 o
       815    1   4  -6   1   487.82   469.59    47.25 o
       816    2  -7   5   5  1286.99  1443.84   125.58 o
       816    1   5  -7   5  1286.99  1443.84   125.58 o
       817    2  -5   5   1   296.54   220.60    26.19 o
       817    1   5  -5   1   296.54   220.60    26.19 o
       818    2  -5   5   6   335.68   337.94    41.20 o
       818    1   5  -5   6   335.68   337.94    41.20 o
       819    2  -7   6   5   937.69   879.96   127.18 o
       819    1   6  -7   5   937.69   879.96   127.18 o
       820    2  -5   6   6   279.41   289.89    44.25 o
       820    1   6  -5   6   279.41   289.89    44.25 o
       821    2  -6   6   8   697.28   635.63    69.27 o
       821    1   6  -6   8   697.28   635.63    69.27 o
       822    2  -8   8   5  1354.25  2058.30   226.14 o
       822    1   8  -8   5  1354.25  2058.30   226.14 o
       823    2  -7   6   6   721.37   825.44   119.85 o
       823    1   6  -7   6   721.37   825.44   119.85 o
       824    2  -8   6   4  1216.69  1719.00   178.17 o
       824    1   6  -8   4  1216.69  1719.00   178.17 o
       825    2  -5   4   2   125.08   139.83    17.37 o
       825    1   4  -5   2   125.08   139.83    17.37 o
       826    2  -6   5   2   274.43   295.18    53.01 o
       826    1   5  -6   2   274.43   295.18    53.01 o
       827    2  -5   4   4   210.27   258.82    31.45 o
       827    1   4  -5   4   210.27   258.82    31.45 o
       828    2  -7   5   6   788.81   864.07   115.01 o
       828    1   5  -7   6   788.81   864.07   115.01 o
       829    2  -7   7  10   830.00  1169.93   187.26 o
       829    1   7  -7  10   830.00  1169.93   187.26 o
       830    2  -3   3   1    61.71    64.59     8.14 o
       830    1   3  -3   1    61.71    64.59     8.14 o
       831    2  -8   6   1   621.20   816.73   129.60 o
       831    1   6  -8   1   621.20   816.73   129.60 o
       832    2  -6   5   8   332.98   403.49    74.24 o
       832    1   5  -6   8   332.98   403.49    74.24 o
       833    2  -3   4   4    53.28    59.67     9.47 o
       833    1   4  -3   4    53.28    59.67     9.47 o
       834    2  -7   7   7   525.11   593.64   138.74 o
       834    1   7  -7   7   525.11   593.64   138.74 o
       835    2  -8   8   1   489.83   729.00   162.06 o
       835    1   8  -8   1   489.83   729.00   162.06 o
       836    2  -6   5   3   145.88   227.65    43.67 o
       836    1   5  -6   3   145.88   227.65    43.67 o
       837    2  -6   7   5   154.07   130.35    52.43 <
       837    1   7  -6   5   154.07   130.35    52.43 <
       838    2  -6   5   1   176.53   122.16    41.62 <
       838    1   5  -6   1   176.53   122.16    41.62 <
       839    2  -5   6   4   146.21   153.45    39.20 o
       839    1   6  -5   4   146.21   153.45    39.20 o
       840    2  -6   5   9   302.57   329.14    84.84 o
       840    1   5  -6   9   302.57   329.14    84.84 o
       841    2  -6   5   4   205.62   192.22    52.20 o
       841    1   5  -6   4   205.62   192.22    52.20 o
       842    2  -5   4   7   112.98   118.39    35.92 o
       842    1   4  -5   7   112.98   118.39    35.92 o
       843    2  -6   8   8   475.33   510.09    97.91 o
       843    1   8  -6   8   475.33   510.09    97.91 o
       844    2  -7   7   9   695.50   811.69   169.09 o
       844    1   7  -7   9   695.50   811.69   169.09 o
       845    2  -7   6   9   305.96   448.06   113.92 o
       845    1   6  -7   9   305.96   448.06   113.92 o
       846    2  -7   7   4   240.19   228.59    90.85 <
       846    1   7  -7   4   240.19   228.59    90.85 <
       847    2  -8   7   6   362.83   372.87   137.97 <
       847    1   7  -8   6   362.83   372.87   137.97 <
       848    2  -4   3   5    21.52    14.27    12.19 <
       848    1   3  -4   5    21.52    14.27    12.19 <
       849    2  -6   4   6   164.47    73.73    41.87 <
       849    1   4  -6   6   164.47    73.73    41.87 <
       850    2  -5   6   5    63.40    42.00    27.31 <
       850    1   6  -5   5    63.40    42.00    27.31 <
       851    2  -3   3   3    18.22    13.54     6.46 <
       851    1   3  -3   3    18.22    13.54     6.46 <
       852    2  -8   6   2   400.56   477.41   142.91 o
       852    1   6  -8   2   400.56   477.41   142.91 o
       853    2  -6   5   5   184.95   147.47    45.30 o
       853    1   5  -6   5   184.95   147.47    45.30 o
       854    2  -7   9   9   553.67   798.24   178.02 o
       854    1   9  -7   9   553.67   798.24   178.02 o
       855    2  -7   5   9   524.76   554.65   135.76 o
       855    1   5  -7   9   524.76   554.65   135.76 o
       856    2  -7   6   1    81.12    84.79    48.29 <
       856    1   6  -7   1    81.12    84.79    48.29 <
       857    2  -7   6   3    92.76   109.36    65.16 <
       857    1   6  -7   3    92.76   109.36    65.16 <
       858    2  -6   7   7   137.91   175.62    55.41 o
       858    1   7  -6   7   137.91   175.62    55.41 o
       859    2  -3   5  -3  6976.20  7151.48    48.12 o
       859    1   5  -3  -3  6976.20  7151.48    48.12 o
       860    2  -2   4   0  2028.38  1916.51    22.72 o
       860    1   4  -2   0  2028.38  1916.51    22.72 o
       861    2  -5   7  -3  4107.42  3832.01    70.36 o
       861    1   7  -5  -3  4107.42  3832.01    70.36 o
       862    2  -3   4  -1  1247.52  1306.02    19.55 o
       862    1   4  -3  -1  1247.52  1306.02    19.55 o
       863    2  -3   5  -1  1692.24  1322.70    25.98 o
       863    1   5  -3  -1  1692.24  1322.70    25.98 o
       864    2  -3   7  -3  2693.62  2298.27    44.71 o
       864    1   7  -3  -3  2693.62  2298.27    44.71 o
       865    2  -4   8  -5  3754.00  3291.57    94.48 o
       865    1   8  -4  -5  3754.00  3291.57    94.48 o
       866    2  -2   5  -2  1033.28   976.42    20.18 o
       866    1   5  -2  -2  1033.28   976.42    20.18 o
       867    2  -3   9  -3  3436.33  3336.37    78.51 o
       867    1   9  -3  -3  3436.33  3336.37    78.51 o
       868    2  -4   6  -2  1504.92  1242.19    33.43 o
       868    1   6  -4  -2  1504.92  1242.19    33.43 o
       869    2  -4   6  -1  1495.88  1200.91    31.60 o
       869    1   6  -4  -1  1495.88  1200.91    31.60 o
       870    2  -3   6  -5  1240.60  1191.56    30.49 o
       870    1   6  -3  -5  1240.60  1191.56    30.49 o
       871    2  -3   5  -2   827.51   814.97    20.14 o
       871    1   5  -3  -2   827.51   814.97    20.14 o
       872    2  -1   3  -1   902.93   806.47    18.13 o
       872    1   3  -1  -1   902.93   806.47    18.13 o
       873    2  -1   2  -1   724.41   636.04    13.53 o
       873    1   2  -1  -1   724.41   636.04    13.53 o
       874    1   2  -1   0  1069.16   713.49    19.26 o
       875    2  -5   7  -1  1357.83  1204.58    41.27 o
       875    1   7  -5  -1  1357.83  1204.58    41.27 o
       876    2  -3   6  -2   617.48   639.07    25.51 o
       876    1   6  -3  -2   617.48   639.07    25.51 o
       877    2  -4   9  -1  1540.18  1481.29    65.65 o
       877    1   9  -4  -1  1540.18  1481.29    65.65 o
       878    2  -2   3  -1   296.28   259.66     8.60 o
       878    1   3  -2  -1   296.28   259.66     8.60 o
       879    2  -3   6  -4   619.85   574.90    23.08 o
       879    1   6  -3  -4   619.85   574.90    23.08 o
       880    2  -2   4  -1   305.35   304.79    11.21 o
       880    1   4  -2  -1   305.35   304.79    11.21 o
       881    2  -4   8  -1   888.29   691.86    65.66 o
       881    1   8  -4  -1   888.29   691.86    65.66 o
       882    2  -2   6  -2   313.49   291.36    16.52 o
       882    1   6  -2  -2   313.49   291.36    16.52 o
       883    2  -3   7  -1   417.96   320.89    31.36 o
       883    1   7  -3  -1   417.96   320.89    31.36 o
       884    2  -4   7  -3   637.99   516.39    47.36 o
       884    1   7  -4  -3   637.99   516.39    47.36 o
       885    2  -4   7  -1   594.92   460.65    44.59 o
       885    1   7  -4  -1   594.92   460.65    44.59 o
       886    2  -4   8  -4   673.84   574.05    43.62 o
       886    1   8  -4  -4   673.84   574.05    43.62 o
       887    2  -4   6  -3   363.44   322.59    24.58 o
       887    1   6  -4  -3   363.44   322.59    24.58 o
       888    2  -6   9  -3  1647.31  1769.66   152.66 o
       888    1   9  -6  -3  1647.31  1769.66   152.66 o
       889    2  -4  10  -2  1226.15  1325.87   107.81 o
       889    1  10  -4  -2  1226.15  1325.87   107.81 o
       890    2  -2   4  -2   193.82   166.29     8.86 o
       890    1   4  -2  -2   193.82   166.29     8.86 o
       891    2  -5   9  -3  1309.52  1167.52   110.69 o
       891    1   9  -5  -3  1309.52  1167.52   110.69 o
       892    2  -4   8  -2   682.05   578.14    60.90 o
       892    1   8  -4  -2   682.05   578.14    60.90 o
       893    2  -4   7  -5   431.55   426.70    45.19 o
       893    1   7  -4  -5   431.55   426.70    45.19 o
       894    2  -6  10  -5  2055.24  2365.40   135.59 o
       894    1  10  -6  -5  2055.24  2365.40   135.59 o
       895    2  -4  10  -4   968.64  1155.23   124.37 o
       895    1  10  -4  -4   968.64  1155.23   124.37 o
       896    2  -4  11  -3  1481.32  1786.15   158.70 o
       896    1  11  -4  -3  1481.32  1786.15   158.70 o
       897    2  -6  10  -4  1622.15  2234.95   218.19 o
       897    1  10  -6  -4  1622.15  2234.95   218.19 o
       898    2  -4  10  -7  1294.90  1476.38   138.07 o
       898    1  10  -4  -7  1294.90  1476.38   138.07 o
       899    2  -3  10  -5   836.40   853.49    97.21 o
       899    1  10  -3  -5   836.40   853.49    97.21 o
       900    2  -6  10  -2  1305.75  1709.60   159.30 o
       900    1  10  -6  -2  1305.75  1709.60   159.30 o
       901    2  -3   6  -3   191.18   195.71    25.83 o
       901    1   6  -3  -3   191.18   195.71    25.83 o
       902    2  -5  13   1  2169.39  3021.56   261.13 o
       902    1  13  -5   1  2169.39  3021.56   261.13 o
       903    2  -4  10  -1   886.26   880.65   100.18 o
       903    1  10  -4  -1   886.26   880.65   100.18 o
       904    2  -4   9  -5   541.01   683.97    57.48 o
       904    1   9  -4  -5   541.01   683.97    57.48 o
       905    2  -5  13  -1  2169.39  3081.28   306.83 o
       905    1  13  -5  -1  2169.39  3081.28   306.83 o
       906    2  -4   9  -7   582.10   629.74    86.11 o
       906    1   9  -4  -7   582.10   629.74    86.11 o
       907    2  -2   7  -3   174.45   133.90    25.13 o
       907    1   7  -2  -3   174.45   133.90    25.13 o
       908    2  -3  11  -5   861.96  1149.42    89.23 o
       908    1  11  -3  -5   861.96  1149.42    89.23 o
       909    2  -4  10   0   501.72   608.45    89.87 o
       909    1  10  -4   0   501.72   608.45    89.87 o
       910    2  -4  10  -3   442.89   473.05   110.27 o
       910    1  10  -4  -3   442.89   473.05   110.27 o
       911    2  -5  13  -5  1351.76  1938.51   319.76 o
       911    1  13  -5  -5  1351.76  1938.51   319.76 o
       912    2  -7  11  -1  1375.58  1785.89   217.77 o
       912    1  11  -7  -1  1375.58  1785.89   217.77 o
       913    2  -6   8  -2   602.10   498.71    86.33 o
       913    1   8  -6  -2   602.10   498.71    86.33 o
       914    2  -6  11  -1   965.05  1453.86   181.60 o
       914    1  11  -6  -1   965.05  1453.86   181.60 o
       915    2  -3   8  -5   241.44   224.01    43.01 o
       915    1   8  -3  -5   241.44   224.01    43.01 o
       916    2  -3   6  -1   135.17   119.04    24.57 o
       916    1   6  -3  -1   135.17   119.04    24.57 o
       917    2  -7  11  -7  1203.99  1724.74   258.20 o
       917    1  11  -7  -7  1203.99  1724.74   258.20 o
       918    1   8  -3   0   180.14   139.28    30.20 o
       919    2  -5  12  -5   785.46  1374.05   259.33 o
       919    1  12  -5  -5   785.46  1374.05   259.33 o
       920    2  -6   9  -1   387.03   417.77    85.10 o
       920    1   9  -6  -1   387.03   417.77    85.10 o
       921    2  -4  14  -6  1063.82  1703.62   313.67 o
       921    1  14  -4  -6  1063.82  1703.62   313.67 o
       922    2  -4  12  -5   702.91   866.28   183.46 o
       922    1  12  -4  -5   702.91   866.28   183.46 o
       923    2  -4   7  -4   148.16   160.67    35.05 o
       923    1   7  -4  -4   148.16   160.67    35.05 o
       924    2  -2   6  -4    69.91    53.40    15.32 o
       924    1   6  -2  -4    69.91    53.40    15.32 o
       925    2  -5  13  -7  1161.50  2001.33   308.46 o
       925    1  13  -5  -7  1161.50  2001.33   308.46 o
       926    2  -3   9  -2   175.47   154.52    44.57 o
       926    1   9  -3  -2   175.47   154.52    44.57 o
       927    2  -2   4  -3    30.40    35.11    10.63 o
       927    1   4  -2  -3    30.40    35.11    10.63 o
       928    2  -3   7  -4   147.21   135.54    33.55 o
       928    1   7  -3  -4   147.21   135.54    33.55 o
       929    2  -3   9  -5   176.12   140.36    45.11 o
       929    1   9  -3  -5   176.12   140.36    45.11 o
       930    2  -5  13  -8   404.30   608.58   274.20 <
       930    1  13  -5  -8   404.30   608.58   274.20 <
       931    2  -6  10  -8   522.24   798.58   173.34 o
       931    1  10  -6  -8   522.24   798.58   173.34 o
       932    2  -5  11  -2   319.49   603.06   145.86 o
       932    1  11  -5  -2   319.49   603.06   145.86 o
       933    2  -5  13  -3   766.34  1099.26   261.06 o
       933    1  13  -5  -3   766.34  1099.26   261.06 o
       934    2  -6  10  -1   384.48   597.32   150.29 o
       934    1  10  -6  -1   384.48   597.32   150.29 o
       935    2  -5  10  -7   418.68   495.06   140.51 o
       935    1  10  -5  -7   418.68   495.06   140.51 o
       936    2  -2   5  -1    49.21    49.89    14.49 o
       936    1   5  -2  -1    49.21    49.89    14.49 o
       937    2  -6  12  -4   434.46   796.04   220.82 o
       937    1  12  -6  -4   434.46   796.04   220.82 o
       938    2  -3   7  -2    78.07    70.05    22.47 o
       938    1   7  -3  -2    78.07    70.05    22.47 o
       939    2  -6  11  -7   483.61   932.33   232.43 o
       939    1  11  -6  -7   483.61   932.33   232.43 o
       940    2  -5   9  -7   217.13   241.95    94.94 <
       940    1   9  -5  -7   217.13   241.95    94.94 <
       941    2  -6   9  -4   252.62   421.50   123.11 o
       941    1   9  -6  -4   252.62   421.50   123.11 o
       942    2  -4  12  -6   579.62   684.52   212.87 o
       942    1  12  -4  -6   579.62   684.52   212.87 o
       943    2  -6  11  -5   357.46   515.41   180.97 <
       943    1  11  -6  -5   357.46   515.41   180.97 <
       944    2  -4  11  -2   359.47   338.80   107.14 o
       944    1  11  -4  -2   359.47   338.80   107.14 o
       945    2  -7  11  -5   585.50   910.81   278.49 o
       945    1  11  -7  -5   585.50   910.81   278.49 o
       946    2  -5  11  -7   210.36   484.73   150.66 o
       946    1  11  -5  -7   210.36   484.73   150.66 o
       947    2  -4   8  -3    24.42    39.79    31.87 <
       947    1   8  -4  -3    24.42    39.79    31.87 <
       948    2  -6  11  -2   342.81   370.38   149.51 <
       948    1  11  -6  -2   342.81   370.38   149.51 <
       949    2  -4  10  -6   283.42   263.26   104.35 <
       949    1  10  -4  -6   283.42   263.26   104.35 <
       950    2  -5   8  -5    46.45    42.18    40.21 <
       950    1   8  -5  -5    46.45    42.18    40.21 <
       951    2  -5  11  -9   397.72   701.50   190.16 o
       951    1  11  -5  -9   397.72   701.50   190.16 o
       952    2  -6  13  -3   443.08  1093.20   273.77 o
       952    1  13  -6  -3   443.08  1093.20   273.77 o
       953    2  -6  11  -8   467.24   569.04   202.94 <
       953    1  11  -6  -8   467.24   569.04   202.94 <
       954    2  -6  11  -9   247.45   403.75   164.12 <
       954    1  11  -6  -9   247.45   403.75   164.12 <
       955    2  -7  11  -3   329.81   533.21   215.37 <
       955    1  11  -7  -3   329.81   533.21   215.37 <
       956    2  -4  12  -8   360.56   385.71   157.49 <
       956    1  12  -4  -8   360.56   385.71   157.49 <
       957    2  -5  11  -8   303.73   353.54   141.29 <
       957    1  11  -5  -8   303.73   353.54   141.29 <
       958    2  -5  10  -1   212.11   326.26    97.81 o
       958    1  10  -5  -1   212.11   326.26    97.81 o
       959    2  -7  12  -2   315.08   571.54   257.61 <
       959    1  12  -7  -2   315.08   571.54   257.61 <
       960    2  -5   9  -6   256.03   239.80    80.53 <
       960    1   9  -5  -6   256.03   239.80    80.53 <
       961    2  -6  10  -6    73.74   148.81   115.80 <
       961    1  10  -6  -6    73.74   148.81   115.80 <
       962    2  -2   2  -2   998.28  1073.10    12.89 o
       962    1   2  -2  -2   998.28  1073.10    12.89 o
       963    2  -3   3  -4  1158.49   937.12    14.40 o
       963    1   3  -3  -4  1158.49   937.12    14.40 o
       964    2  -4   3  -3  1113.43  1157.86    19.11 o
       964    1   3  -4  -3  1113.43  1157.86    19.11 o
       965    2  -5   4  -5  2875.33  2873.78    48.84 o
       965    1   4  -5  -5  2875.33  2873.78    48.84 o
       966    2  -4   3  -2   986.31  1049.04    17.22 o
       966    1   3  -4  -2   986.31  1049.04    17.22 o
       967    2  -3   3  -2   703.11   763.37    12.87 o
       967    1   3  -3  -2   703.11   763.37    12.87 o
       968    2  -3   2  -2   475.08   497.82    10.26 o
       968    1   2  -3  -2   475.08   497.82    10.26 o
       969    2  -4   4  -1   806.14   744.16    14.96 o
       969    1   4  -4  -1   806.14   744.16    14.96 o
       970    2  -3   2  -1   410.30   428.02     8.61 o
       970    1   2  -3  -1   410.30   428.02     8.61 o
       971    2  -4   4  -2   758.57   703.56    17.25 o
       971    1   4  -4  -2   758.57   703.56    17.25 o
       972    2  -4   4  -6   876.92   883.75    22.75 o
       972    1   4  -4  -6   876.92   883.75    22.75 o
       973    2  -2   2  -3   303.27   304.35     6.79 o
       973    1   2  -2  -3   303.27   304.35     6.79 o
       974    2  -5   6  -7  1755.63  1716.24    53.02 o
       974    1   6  -5  -7  1755.63  1716.24    53.02 o
       975    2  -6   6  -4  2337.26  2330.51    67.13 o
       975    1   6  -6  -4  2337.26  2330.51    67.13 o
       976    2  -6   6  -2  1716.57  1745.50    54.32 o
       976    1   6  -6  -2  1716.57  1745.50    54.32 o
       977    2  -4   3  -4   554.35   577.34    16.67 o
       977    1   3  -4  -4   554.35   577.34    16.67 o
       978    2  -6   6  -5  2590.65  2784.95    80.91 o
       978    1   6  -6  -5  2590.65  2784.95    80.91 o
       979    2  -4   4  -4   557.46   540.87    17.81 o
       979    1   4  -4  -4   557.46   540.87    17.81 o
       980    2  -4   4  -5   775.49   693.16    22.65 o
       980    1   4  -4  -5   775.49   693.16    22.65 o
       981    2  -1   1  -1   530.27   538.40    13.68 o
       981    1   1  -1  -1   530.27   538.40    13.68 o
       982    2  -6   4  -4  1445.02  1404.19    47.89 o
       982    1   4  -6  -4  1445.02  1404.19    47.89 o
       983    2  -2   2  -1   229.58   227.78     6.19 o
       983    1   2  -2  -1   229.58   227.78     6.19 o
       984    2  -6   4  -2   944.77   810.31    62.42 o
       984    1   4  -6  -2   944.77   810.31    62.42 o
       985    2  -6   4  -5  1075.93  1127.81    48.01 o
       985    1   4  -6  -5  1075.93  1127.81    48.01 o
       986    2  -3   2  -3   103.76   116.96     7.19 o
       986    1   2  -3  -3   103.76   116.96     7.19 o
       987    2  -8   8  -2  2784.10  3481.17   198.91 o
       987    1   8  -8  -2  2784.10  3481.17   198.91 o
       988    2  -8   8  -4  3672.69  4639.84   249.47 o
       988    1   8  -8  -4  3672.69  4639.84   249.47 o
       989    2  -3   3  -5   172.82   180.54     9.19 o
       989    1   3  -3  -5   172.82   180.54     9.19 o
       990    2  -5   4  -6   680.09   725.85    36.13 o
       990    1   4  -5  -6   680.09   725.85    36.13 o
       991    2  -5   5  -2   414.98   366.99    22.87 o
       991    1   5  -5  -2   414.98   366.99    22.87 o
       992    2  -7   5  -7  2152.87  2649.14   117.66 o
       992    1   5  -7  -7  2152.87  2649.14   117.66 o
       993    2  -4   4  -3   217.82   192.42    19.21 o
       993    1   4  -4  -3   217.82   192.42    19.21 o
       994    2  -6   8  -9  2113.06  2091.46   153.89 o
       994    1   8  -6  -9  2113.06  2091.46   153.89 o
       995    2  -5   4  -3   293.16   256.75    29.52 o
       995    1   4  -5  -3   293.16   256.75    29.52 o
       996    2  -7   5  -3  1385.80  1563.48    81.44 o
       996    1   5  -7  -3  1385.80  1563.48    81.44 o
       997    2  -6   6 -10  1948.23  2008.55   151.47 o
       997    1   6  -6 -10  1948.23  2008.55   151.47 o
       998    2  -7   5  -5  1286.99  1478.99   132.77 o
       998    1   5  -7  -5  1286.99  1478.99   132.77 o
       999    2  -5   4  -4   210.26   279.79    29.57 o
       999    1   4  -5  -4   210.26   279.79    29.57 o
      1000    2  -4   3  -1   166.79   127.91    13.26 o
      1000    1   3  -4  -1   166.79   127.91    13.26 o
      1001    2  -4   4  -7   214.26   271.19    20.02 o
      1001    1   4  -4  -7   214.26   271.19    20.02 o
      1002    2  -7   6  -5   937.75   913.80   103.95 o
      1002    1   6  -7  -5   937.75   913.80   103.95 o
      1003    2  -8   8  -5  1354.25  1714.03   188.47 o
      1003    1   8  -8  -5  1354.25  1714.03   188.47 o
      1004    2  -3   3  -1    61.71    67.09     5.01 o
      1004    1   3  -3  -1    61.71    67.09     5.01 o
      1005    2  -6   5  -2   274.43   362.98    47.29 o
      1005    1   5  -6  -2   274.43   362.98    47.29 o
      1006    2  -8   6  -4  1216.68  1748.62   199.45 o
      1006    1   6  -8  -4  1216.68  1748.62   199.45 o
      1007    2  -5   5  -8   338.02   257.19    48.69 o
      1007    1   5  -5  -8   338.02   257.19    48.69 o
      1008    2  -5   6  -4   146.21   118.21    28.46 o
      1008    1   6  -5  -4   146.21   118.21    28.46 o
      1009    2  -5   6  -6   279.42   149.21    57.17 <
      1009    1   6  -5  -6   279.42   149.21    57.17 <
      1010    2  -5   5  -6   335.68   253.02    34.42 o
      1010    1   5  -5  -6   335.68   253.02    34.42 o
      1011    2  -5   4  -2   125.08   139.00    16.64 o
      1011    1   4  -5  -2   125.08   139.00    16.64 o
      1012    2  -7   6  -6   721.41   843.56   116.42 o
      1012    1   6  -7  -6   721.41   843.56   116.42 o
      1013    2  -6   6  -8   697.28   526.90    93.57 o
      1013    1   6  -6  -8   697.28   526.90    93.57 o
      1014    2  -6   5  -4   205.62   214.30    32.30 o
      1014    1   5  -6  -4   205.62   214.30    32.30 o
      1015    2  -7   7 -10   830.00  1054.14   170.04 o
      1015    1   7  -7 -10   830.00  1054.14   170.04 o
      1016    2  -7   5  -6   788.81   732.28   114.39 o
      1016    1   5  -7  -6   788.81   732.28   114.39 o
      1017    2  -7   7  -7   525.11   860.67   132.90 o
      1017    1   7  -7  -7   525.11   860.67   132.90 o
      1018    2  -6   5  -3   145.88   111.32    34.92 o
      1018    1   5  -6  -3   145.88   111.32    34.92 o
      1019    2  -6   4  -6   164.47   219.95    52.80 o
      1019    1   4  -6  -6   164.47   219.95    52.80 o
      1020    2  -7   9  -9   553.67   788.66   202.92 o
      1020    1   9  -7  -9   553.67   788.66   202.92 o
      1021    2  -3   4  -4    53.27    46.19     9.99 o
      1021    1   4  -3  -4    53.27    46.19     9.99 o
      1022    2  -3   4  -5    38.76    46.66    11.87 o
      1022    1   4  -3  -5    38.76    46.66    11.87 o
      1023    2  -8   6  -2   400.56   763.44   155.21 o
      1023    1   6  -8  -2   400.56   763.44   155.21 o
      1024    2  -6   8  -8   475.33   625.71   102.29 o
      1024    1   8  -6  -8   475.33   625.71   102.29 o
      1025    2  -5   5  -4    66.58    43.33    23.02 <
      1025    1   5  -5  -4    66.58    43.33    23.02 <
      1026    2  -5   4  -7   112.98   101.00    33.42 o
      1026    1   4  -5  -7   112.98   101.00    33.42 o
      1027    2  -8   5  -3   459.42   436.09   107.67 o
      1027    1   5  -8  -3   459.42   436.09   107.67 o
      1028    2  -8   6  -5   386.31   675.39   150.23 o
      1028    1   6  -8  -5   386.31   675.39   150.23 o
      1029    2  -7   7  -9   695.50   927.09   184.10 o
      1029    1   7  -7  -9   695.50   927.09   184.10 o
      1030    2  -6   5  -9   302.55   358.33    96.00 o
      1030    1   5  -6  -9   302.55   358.33    96.00 o
      1031    2  -3   3  -3    18.22    14.69     5.63 <
      1031    1   3  -3  -3    18.22    14.69     5.63 <
      1032    2  -6   5  -8   332.98   463.47    83.61 o
      1032    1   5  -6  -8   332.98   463.47    83.61 o
      1033    2  -6   5  -5   184.95   214.54    50.82 o
      1033    1   5  -6  -5   184.95   214.54    50.82 o
      1034    2  -7   6  -9   305.97   247.41   160.04 <
      1034    1   6  -7  -9   305.97   247.41   160.04 <
      1035    2  -8   9  -6   178.35   308.21   122.04 <
      1035    1   9  -8  -6   178.35   308.21   122.04 <
      1036    2  -6   5 -10   179.05   204.97    85.93 <
      1036    1   5  -6 -10   179.05   204.97    85.93 <
      1037    2  -7   7  -4   240.19   169.82    75.95 <
      1037    1   7  -7  -4   240.19   169.82    75.95 <
      1038    2  -6   6  -7    33.39    86.85    47.28 <
      1038    1   6  -6  -7    33.39    86.85    47.28 <
      1039    2  -5   6  -5    63.40    66.91    26.47 <
      1039    1   6  -5  -5    63.40    66.91    26.47 <
      1040    2  -8   5  -4   117.50   123.50    93.82 <
      1040    1   5  -8  -4   117.50   123.50    93.82 <
      1041    2   1   3 -11  2650.14  3159.68    32.76 o
      1041    1   3   1 -11  2650.14  3159.68    32.76 o
      1042    2   2   2 -12  2174.05  2682.84    30.52 o
      1042    1   2   2 -12  2174.05  2682.84    30.52 o
      1043    2   1   1  -5  2043.72  2702.20    25.86 o
      1043    1   1   1  -5  2043.72  2702.20    25.86 o
      1044    2   2   3 -10  1831.54  1906.55    24.93 o
      1044    1   3   2 -10  1831.54  1906.55    24.93 o
      1045    2   3   3 -11  2359.33  3019.17    39.84 o
      1045    1   3   3 -11  2359.33  3019.17    39.84 o
      1046    2   3   2 -11  1848.55  2294.00    30.38 o
      1046    1   2   3 -11  1848.55  2294.00    30.38 o
      1047    2   2   2  -9  1432.54  1845.53    22.49 o
      1047    1   2   2  -9  1432.54  1845.53    22.49 o
      1048    2   3   3 -12  2016.84  2070.55    33.26 o
      1048    1   3   3 -12  2016.84  2070.55    33.26 o
      1049    2   3   3 -17  4232.23  4227.28    70.72 o
      1049    1   3   3 -17  4232.23  4227.28    70.72 o
      1050    2   4   2 -13  2135.06  2211.63    39.64 o
      1050    1   2   4 -13  2135.06  2211.63    39.64 o
      1051    2   2   4 -14  2389.54  2244.03    41.65 o
      1051    1   4   2 -14  2389.54  2244.03    41.65 o
      1052    2   1   2  -7   918.45  1232.78    15.29 o
      1052    1   2   1  -7   918.45  1232.78    15.29 o
      1053    2   2   2  -8  1043.92  1130.37    17.15 o
      1053    1   2   2  -8  1043.92  1130.37    17.15 o
      1054    2   1   3 -10   990.52  1009.58    16.40 o
      1054    1   3   1 -10   990.52  1009.58    16.40 o
      1055    2   3   3 -13   923.73   924.87    27.63 o
      1055    1   3   3 -13   923.73   924.87    27.63 o
      1056    2   1   1  -6   409.91   477.68     9.10 o
      1056    1   1   1  -6   409.91   477.68     9.10 o
      1057    2   2   2 -15   905.02   806.28    31.43 o
      1057    1   2   2 -15   905.02   806.28    31.43 o
      1058    2   3   3 -19  2036.75  2015.92    70.13 o
      1058    1   3   3 -19  2036.75  2015.92    70.13 o
      1059    2   1   1  -4   417.70   534.25    11.03 o
      1059    1   1   1  -4   417.70   534.25    11.03 o
      1060    2   4   3 -14   936.00   824.36    33.36 o
      1060    1   3   4 -14   936.00   824.36    33.36 o
      1061    2   3   3 -15   868.30   731.71    48.92 o
      1061    1   3   3 -15   868.30   731.71    48.92 o
      1062    2   2   3 -12   473.15   462.74    19.59 o
      1062    1   3   2 -12   473.15   462.74    19.59 o
      1063    2   2   2 -14   520.44   565.67    21.68 o
      1063    1   2   2 -14   520.44   565.67    21.68 o
      1064    2   4   4 -15  1063.08  1096.15    47.99 o
      1064    1   4   4 -15  1063.08  1096.15    47.99 o
      1065    2   2   4 -20  2230.13  2241.12    88.12 o
      1065    1   4   2 -20  2230.13  2241.12    88.12 o
      1066    2   2   2 -10   330.51   372.37    13.27 o
      1066    1   2   2 -10   330.51   372.37    13.27 o
      1067    2   3   3 -10   418.81   414.69    18.31 o
      1067    1   3   3 -10   418.81   414.69    18.31 o
      1068    2   4   2 -14   812.05   776.60    31.45 o
      1068    1   2   4 -14   812.05   776.60    31.45 o
      1069    2   2   2 -16   702.04   744.97    31.52 o
      1069    1   2   2 -16   702.04   744.97    31.52 o
      1070    2   2   2  -7   279.72   293.19    10.17 o
      1070    1   2   2  -7   279.72   293.19    10.17 o
      1071    2   2   3 -16   882.16   839.19    34.26 o
      1071    1   3   2 -16   882.16   839.19    34.26 o
      1072    2   5   5 -17  1850.17  1885.02   117.19 o
      1072    1   5   5 -17  1850.17  1885.02   117.19 o
      1073    2   4   4 -14   766.48   792.53    37.76 o
      1073    1   4   4 -14   766.48   792.53    37.76 o
      1074    2   5   5 -21  3113.67  3745.76   202.75 o
      1074    1   5   5 -21  3113.67  3745.76   202.75 o
      1075    2   1   2 -11   325.75   248.06    11.37 o
      1075    1   2   1 -11   325.75   248.06    11.37 o
      1076    2   2   3 -14   467.50   440.93    32.05 o
      1076    1   3   2 -14   467.50   440.93    32.05 o
      1077    2   1   1  -7   202.71   222.22     8.51 o
      1077    1   1   1  -7   202.71   222.22     8.51 o
      1078    2   3   2 -17   810.79   664.28    51.82 o
      1078    1   2   3 -17   810.79   664.28    51.82 o
      1079    2   5   5 -19  1785.51  2006.83   152.55 o
      1079    1   5   5 -19  1785.51  2006.83   152.55 o
      1080    2   1   3 -12   334.58   282.38    14.62 o
      1080    1   3   1 -12   334.58   282.38    14.62 o
      1081    2   3   5 -16   898.13   668.26    59.47 o
      1081    1   5   3 -16   898.13   668.26    59.47 o
      1082    2   3   4 -16   706.56   548.97    57.42 o
      1082    1   4   3 -16   706.56   548.97    57.42 o
      1083    2   3   3 -23  2578.81  2507.13   123.20 o
      1083    1   3   3 -23  2578.81  2507.13   123.20 o
      1084    2   4   5 -14   576.09   531.69    35.14 o
      1084    1   5   4 -14   576.09   531.69    35.14 o
      1085    2   3   2 -12   284.63   305.86    17.40 o
      1085    1   2   3 -12   284.63   305.86    17.40 o
      1086    2   5   4 -17  1046.01   919.96    83.54 o
      1086    1   4   5 -17  1046.01   919.96    83.54 o
      1087    2   2   6 -22  1847.45  1755.38   149.48 o
      1087    1   6   2 -22  1847.45  1755.38   149.48 o
      1088    2   3   4 -15   421.69   416.79    34.26 o
      1088    1   4   3 -15   421.69   416.79    34.26 o
      1089    2   4   3 -13   310.27   263.43    35.79 o
      1089    1   3   4 -13   310.27   263.43    35.79 o
      1090    2   3   3 -18   602.99   552.74    45.39 o
      1090    1   3   3 -18   602.99   552.74    45.39 o
      1091    2   2   5 -16   444.04   310.80    45.43 o
      1091    1   5   2 -16   444.04   310.80    45.43 o
      1092    2   5   5 -16   675.86   690.10    74.53 o
      1092    1   5   5 -16   675.86   690.10    74.53 o
      1093    2   2   3 -20   859.54   713.41    75.23 o
      1093    1   3   2 -20   859.54   713.41    75.23 o
      1094    2   4   3 -17   537.93   424.23    59.23 o
      1094    1   3   4 -17   537.93   424.23    59.23 o
      1095    2   5   3 -18   633.54   550.21    94.52 o
      1095    1   3   5 -18   633.54   550.21    94.52 o
      1096    2   2   3 -15   314.24   264.01    38.56 o
      1096    1   3   2 -15   314.24   264.01    38.56 o
      1097    2   3   4 -17   373.88   335.69    52.40 o
      1097    1   4   3 -17   373.88   335.69    52.40 o
      1098    2   3   4 -23  1402.80  1346.19   166.45 o
      1098    1   4   3 -23  1402.80  1346.19   166.45 o
      1099    2   4   3 -19   548.86   535.66    85.73 o
      1099    1   3   4 -19   548.86   535.66    85.73 o
      1100    2   1   2  -9    90.19    96.35    10.71 o
      1100    1   2   1  -9    90.19    96.35    10.71 o
      1101    2   2   1  -7    82.29   102.96     6.01 o
      1101    1   1   2  -7    82.29   102.96     6.01 o
      1102    2   4   4 -16   366.27   403.92    70.00 o
      1102    1   4   4 -16   366.27   403.92    70.00 o
      1103    2   3   3 -25  1569.17  1928.42   190.11 o
      1103    1   3   3 -25  1569.17  1928.42   190.11 o
      1104    2   4   4 -19   536.54   681.81   109.50 o
      1104    1   4   4 -19   536.54   681.81   109.50 o
      1105    2   6   3 -21   932.48  1216.45   113.15 o
      1105    1   3   6 -21   932.48  1216.45   113.15 o
      1106    2   2   4 -15   295.52   157.45    36.39 o
      1106    1   4   2 -15   295.52   157.45    36.39 o
      1107    2   3   4 -19   606.45   552.18    80.07 o
      1107    1   4   3 -19   606.45   552.18    80.07 o
      1108    2   4   4 -20   613.38   629.29   107.74 o
      1108    1   4   4 -20   613.38   629.29   107.74 o
      1109    2   2   2 -11    82.01    97.74    16.44 o
      1109    1   2   2 -11    82.01    97.74    16.44 o
      1110    2   3   4 -14   248.96   247.99    26.18 o
      1110    1   4   3 -14   248.96   247.99    26.18 o
      1111    2   3   3 -22   657.53   798.10   120.08 o
      1111    1   3   3 -22   657.53   798.10   120.08 o
      1112    2   1   2 -10    26.93    71.43    11.53 o
      1112    1   2   1 -10    26.93    71.43    11.53 o
      1113    2   2   2 -19   448.03   448.64    56.59 o
      1113    1   2   2 -19   448.03   448.64    56.59 o
      1114    2   4   3 -20   494.99   547.01    63.34 o
      1114    1   3   4 -20   494.99   547.01    63.34 o
      1115    2   3   2 -18   403.80   328.15    51.55 o
      1115    1   2   3 -18   403.80   328.15    51.55 o
      1116    2   3   7 -22   904.91  1000.80   110.83 o
      1116    1   7   3 -22   904.91  1000.80   110.83 o
      1117    2   4   3 -16   332.17   275.99    52.57 o
      1117    1   3   4 -16   332.17   275.99    52.57 o
      1118    2   2   4 -22   711.91   686.43   102.56 o
      1118    1   4   2 -22   711.91   686.43   102.56 o
      1119    2   4   6 -20   726.83   833.94   131.19 o
      1119    1   6   4 -20   726.83   833.94   131.19 o
      1120    2   4   6 -22   874.72  1066.55   163.49 o
      1120    1   6   4 -22   874.72  1066.55   163.49 o
      1121    2   3   7 -23  1117.95  1264.57   172.05 o
      1121    1   7   3 -23  1117.95  1264.57   172.05 o
      1122    2   2   4 -13   166.69   100.96    28.76 o
      1122    1   4   2 -13   166.69   100.96    28.76 o
      1123    2   6   8 -22  1172.20  1670.65   257.44 o
      1123    1   8   6 -22  1172.20  1670.65   257.44 o
      1124    2   2   6 -26  1280.26  1770.12   170.78 o
      1124    1   6   2 -26  1280.26  1770.12   170.78 o
      1125    2   5   5 -27  1081.95  1599.45   322.61 o
      1125    1   5   5 -27  1081.95  1599.45   322.61 o
      1126    2   2   4 -16   226.38   209.48    27.15 o
      1126    1   4   2 -16   226.38   209.48    27.15 o
      1127    2   5   4 -16   193.82   341.24    63.00 o
      1127    1   4   5 -16   193.82   341.24    63.00 o
      1128    2   5   5 -23  1174.98  1633.15   212.60 o
      1128    1   5   5 -23  1174.98  1633.15   212.60 o
      1129    2   5   4 -25   925.70  1556.79   254.58 o
      1129    1   4   5 -25   925.70  1556.79   254.58 o
      1130    2   2   4 -19   264.39   260.89    57.13 o
      1130    1   4   2 -19   264.39   260.89    57.13 o
      1131    2   2   5 -20   550.80   417.36    91.41 o
      1131    1   5   2 -20   550.80   417.36    91.41 o
      1132    2   4   5 -16   299.09   327.95    60.88 o
      1132    1   5   4 -16   299.09   327.95    60.88 o
      1133    2   4   2 -16   193.70   169.45    44.21 o
      1133    1   2   4 -16   193.70   169.45    44.21 o
      1134    2   3   2 -10    68.85    78.54    16.07 o
      1134    1   2   3 -10    68.85    78.54    16.07 o
      1135    2   2   2 -18   201.69   187.68    41.58 o
      1135    1   2   2 -18   201.69   187.68    41.58 o
      1136    2   3   4 -22   405.33   474.53   127.57 o
      1136    1   4   3 -22   405.33   474.53   127.57 o
      1137    2   3   5 -26   981.59  1412.46   259.70 o
      1137    1   5   3 -26   981.59  1412.46   259.70 o
      1138    2   4   5 -20   393.80   421.84   117.81 o
      1138    1   5   4 -20   393.80   421.84   117.81 o
      1139    2   3   4 -20   296.96   259.39    94.18 <
      1139    1   4   3 -20   296.96   259.39    94.18 <
      1140    2   4   7 -21   604.76   565.73   142.94 o
      1140    1   7   4 -21   604.76   565.73   142.94 o
      1141    2   5   5 -22   770.26   780.82   191.21 o
      1141    1   5   5 -22   770.26   780.82   191.21 o
      1142    2   2   4 -18   230.68   218.09    55.24 o
      1142    1   4   2 -18   230.68   218.09    55.24 o
      1143    2   4   4 -22   449.30   537.21   141.88 o
      1143    1   4   4 -22   449.30   537.21   141.88 o
      1144    2   7   5 -22   570.48  1075.30   256.36 o
      1144    1   5   7 -22   570.48  1075.30   256.36 o
      1145    2   3   3 -21   451.14   397.52   107.11 o
      1145    1   3   3 -21   451.14   397.52   107.11 o
      1146    2   5   3 -22   342.82   457.84   129.44 o
      1146    1   3   5 -22   342.82   457.84   129.44 o
      1147    2   5   5 -18   367.20   378.98   113.49 o
      1147    1   5   5 -18   367.20   378.98   113.49 o
      1148    2   5   7 -22   850.83  1266.24   211.22 o
      1148    1   7   5 -22   850.83  1266.24   211.22 o
      1149    2   4   2 -15   147.23    91.39    35.49 <
      1149    1   2   4 -15   147.23    91.39    35.49 <
      1150    2   6   4 -19   347.83   443.12   115.34 o
      1150    1   4   6 -19   347.83   443.12   115.34 o
      1151    2   2   3  -9    64.14    52.32    13.81 o
      1151    1   3   2  -9    64.14    52.32    13.81 o
      1152    2   3   5 -15   192.93   186.60    37.92 o
      1152    1   5   3 -15   192.93   186.60    37.92 o
      1153    2   4   5 -15   135.21   113.40    43.16 <
      1153    1   5   4 -15   135.21   113.40    43.16 <
      1154    2   3   5 -19   259.51   234.74    82.68 <
      1154    1   5   3 -19   259.51   234.74    82.68 <
      1155    2   4   6 -26   516.79   804.55   232.59 o
      1155    1   6   4 -26   516.79   804.55   232.59 o
      1156    2   5   3 -16   183.91   202.99    63.76 o
      1156    1   3   5 -16   183.91   202.99    63.76 o
      1157    2   1   1  -8     5.44    22.91     6.31 o
      1157    1   1   1  -8     5.44    22.91     6.31 o
      1158    2   4   8 -26   630.67  1024.35   284.11 o
      1158    1   8   4 -26   630.67  1024.35   284.11 o
      1159    2   4   4 -26   432.02   475.78   216.09 <
      1159    1   4   4 -26   432.02   475.78   216.09 <
      1160    2   4   4 -25   569.88  1107.93   228.04 o
      1160    1   4   4 -25   569.88  1107.93   228.04 o
      1161    2   6   6 -22   597.91   720.23   190.95 o
      1161    1   6   6 -22   597.91   720.23   190.95 o
      1162    2   5   5 -25   552.53  1078.66   268.28 o
      1162    1   5   5 -25   552.53  1078.66   268.28 o
      1163    2   2   3 -21   306.49   144.33    64.26 <
      1163    1   3   2 -21   306.49   144.33    64.26 <
      1164    2   5   5 -26   537.37   943.82   267.91 o
      1164    1   5   5 -26   537.37   943.82   267.91 o
      1165    2   6   5 -21   441.54   626.20   164.58 o
      1165    1   5   6 -21   441.54   626.20   164.58 o
      1166    2   3   2 -15    78.45    57.60    31.43 <
      1166    1   2   3 -15    78.45    57.60    31.43 <
      1167    2   7   4 -23   483.44   901.45   228.64 o
      1167    1   4   7 -23   483.44   901.45   228.64 o
      1168    2   4   4 -18   246.91   260.96    71.53 o
      1168    1   4   4 -18   246.91   260.96    71.53 o
      1169    2   1   2  -8    49.57    28.37    10.91 <
      1169    1   2   1  -8    49.57    28.37    10.91 <
      1170    2   6   4 -22   424.93   887.78   211.49 o
      1170    1   4   6 -22   424.93   887.78   211.49 o
      1171    2   3   5 -22   282.84   372.33   130.23 <
      1171    1   5   3 -22   282.84   372.33   130.23 <
      1172    2   5   7 -20   388.97   428.52   129.18 o
      1172    1   7   5 -20   388.97   428.52   129.18 o
      1173    2   3   5 -24   251.07   226.45   152.78 <
      1173    1   5   3 -24   251.07   226.45   152.78 <
      1174    2   5   4 -19   244.91   232.24    87.28 <
      1174    1   4   5 -19   244.91   232.24    87.28 <
      1175    2   4   6 -28   939.78  2036.80   416.52 o
      1175    1   6   4 -28   939.78  2036.80   416.52 o
      1176    2   6   4 -24   682.12  1099.02   216.68 o
      1176    1   4   6 -24   682.12  1099.02   216.68 o
      1177    2   5   4 -18   223.82   148.77    82.78 <
      1177    1   4   5 -18   223.82   148.77    82.78 <
      1178    2   3   5 -20   184.47   193.01    78.31 <
      1178    1   5   3 -20   184.47   193.01    78.31 <
      1179    2   7   4 -24   592.33   798.90   240.26 o
      1179    1   4   7 -24   592.33   798.90   240.26 o
      1180    2   3   6 -19   229.90   224.85    72.59 o
      1180    1   6   3 -19   229.90   224.85    72.59 o
      1181    2   2   2 -17    95.10    76.41    26.41 <
      1181    1   2   2 -17    95.10    76.41    26.41 <
      1182    2   5   7 -26   729.01  1342.19   341.54 o
      1182    1   7   5 -26   729.01  1342.19   341.54 o
      1183    2   4   6 -19   178.99   240.29    93.64 <
      1183    1   6   4 -19   178.99   240.29    93.64 <
      1184    2   3   2 -13    15.92    52.30    22.42 <
      1184    1   2   3 -13    15.92    52.30    22.42 <
      1185    2   5   6 -23   479.73  1063.98   224.07 o
      1185    1   6   5 -23   479.73  1063.98   224.07 o
      1186    2   2   3 -22   151.32   151.09    63.85 <
      1186    1   3   2 -22   151.32   151.09    63.85 <
      1187    2   4   5 -17   212.98   171.24    59.04 <
      1187    1   5   4 -17   212.98   171.24    59.04 <
      1188    2   2   5 -26   401.05   460.43   206.39 <
      1188    1   5   2 -26   401.05   460.43   206.39 <
      1189    2   4   3 -22   336.82   271.42    89.66 o
      1189    1   3   4 -22   336.82   271.42    89.66 o
      1190    2   5   4 -27   581.61   939.02   275.15 o
      1190    1   4   5 -27   581.61   939.02   275.15 o
      1191    2   3   6 -25   644.71   523.57   157.21 o
      1191    1   6   3 -25   644.71   523.57   157.21 o
      1192    2   6   3 -20   309.25   388.95   123.50 o
      1192    1   3   6 -20   309.25   388.95   123.50 o
      1193    2   3   5 -18   276.39   180.48    58.24 o
      1193    1   5   3 -18   276.39   180.48    58.24 o
      1194    2   6   4 -21   263.70   306.59   140.19 <
      1194    1   4   6 -21   263.70   306.59   140.19 <
      1195    2   6   6 -21   362.69   567.87   179.93 o
      1195    1   6   6 -21   362.69   567.87   179.93 o
      1196    2   5   4 -24   106.32   180.79   167.01 <
      1196    1   4   5 -24   106.32   180.79   167.01 <
      1197    2   4   3 -23   265.66   245.78   128.25 <
      1197    1   3   4 -23   265.66   245.78   128.25 <
      1198    2   3   6 -20   233.30   187.74    80.78 <
      1198    1   6   3 -20   233.30   187.74    80.78 <
      1199    2   4   6 -25   441.04   591.08   202.43 <
      1199    1   6   4 -25   441.04   591.08   202.43 <
      1200    2   4   6 -21   201.54   245.50   131.50 <
      1200    1   6   4 -21   201.54   245.50   131.50 <
      1201    2   6   7 -23   287.77   413.88   197.19 <
      1201    1   7   6 -23   287.77   413.88   197.19 <
      1202    2   4   3 -25   255.92   295.09   168.55 <
      1202    1   3   4 -25   255.92   295.09   168.55 <
      1203    2   4   5 -26   248.67   358.17   195.24 <
      1203    1   5   4 -26   248.67   358.17   195.24 <
      1204    2   3   7 -26   215.69   330.95   183.78 <
      1204    1   7   3 -26   215.69   330.95   183.78 <
      1205    2   6   3 -22   196.41   176.72   127.52 <
      1205    1   3   6 -22   196.41   176.72   127.52 <
      1206    2   4   4 -21   241.80   141.32   125.98 <
      1206    1   4   4 -21   241.80   141.32   125.98 <
      1207    2   7   6 -22   263.63   367.58   180.10 <
      1207    1   6   7 -22   263.63   367.58   180.10 <
      1208    2   4   5 -22   209.21   387.86   149.51 <
      1208    1   5   4 -22   209.21   387.86   149.51 <
      1209    2   2   0  -6  5047.85  5204.78    28.70 o
      1209    1   0   2  -6  5047.85  5204.78    28.70 o
      1210    2   2   0 -12  6637.75  7774.53    47.68 o
      1210    1   0   2 -12  6637.75  7774.53    47.68 o
      1211    2   1  -1 -11  4322.01  4401.02    33.05 o
      1211    1  -1   1 -11  4322.01  4401.02    33.05 o
      1212    2   2   0 -14  3091.91  3552.03    45.51 o
      1212    1   0   2 -14  3091.91  3552.03    45.51 o
      1213    2   4   0 -12  2819.80  3577.93    51.26 o
      1213    1   0   4 -12  2819.80  3577.93    51.26 o
      1214    1   0   2  -7   769.02   919.91    12.20 o
      1215    2   3  -1 -11  2419.83  2094.02    34.37 o
      1215    1  -1   3 -11  2419.83  2094.02    34.37 o
      1216    2   2   0 -18  5194.94  4832.03    93.19 o
      1216    1   0   2 -18  5194.94  4832.03    93.19 o
      1217    1   0   2 -13  1413.36  1287.48    37.14 o
      1218    1   0   2 -11   866.99   816.06    23.48 o
      1219    1   0   4 -15  2407.07  2386.84    57.16 o
      1220    2   2   0 -10   481.11   516.30    14.10 o
      1220    1   0   2 -10   481.11   516.30    14.10 o
      1221    1   0   4 -11   954.88   952.91    28.93 o
      1222    2   3   1 -14   865.50   871.02    27.65 o
      1222    1   1   3 -14   865.50   871.02    27.65 o
      1223    2   3   1 -17  1713.00  1645.29    50.86 o
      1223    1   1   3 -17  1713.00  1645.29    50.86 o
      1224    2   2  -1 -14  1258.39  1197.56    37.79 o
      1224    1  -1   2 -14  1258.39  1197.56    37.79 o
      1225    2   4   1 -15  1001.86   970.69    39.98 o
      1225    1   1   4 -15  1001.86   970.69    39.98 o
      1226    2   5  -1 -13  2459.12  2379.05    75.21 o
      1226    1  -1   5 -13  2459.12  2379.05    75.21 o
      1227    2   3   1 -13   594.96   606.76    21.35 o
      1227    1   1   3 -13   594.96   606.76    21.35 o
      1228    2   2   0 -20  3656.56  3447.78   102.84 o
      1228    1   0   2 -20  3656.56  3447.78   102.84 o
      1229    2   2  -1 -12   599.20   516.41    20.57 o
      1229    1  -1   2 -12   599.20   516.41    20.57 o
      1230    2   2  -1 -10   339.03   337.26    14.85 o
      1230    1  -1   2 -10   339.03   337.26    14.85 o
      1231    2   5   1 -19  2326.09  2699.95   156.47 o
      1231    1   1   5 -19  2326.09  2699.95   156.47 o
      1232    2   1  -1 -10   265.64   226.73    13.23 o
      1232    1  -1   1 -10   265.64   226.73    13.23 o
      1233    2   3  -1 -12   523.49   531.07    35.77 o
      1233    1  -1   3 -12   523.49   531.07    35.77 o
      1234    2   5   1 -17  1388.86  1438.77    71.96 o
      1234    1   1   5 -17  1388.86  1438.77    71.96 o
      1235    2   3  -1 -14   865.60   799.90    41.28 o
      1235    1  -1   3 -14   865.60   799.90    41.28 o
      1236    2   3  -1 -13   596.95   542.13    40.56 o
      1236    1  -1   3 -13   596.95   542.13    40.56 o
      1237    2   2   0  -8   143.47   160.99    10.51 o
      1237    1   0   2  -8   143.47   160.99    10.51 o
      1238    2   3  -1 -17  1710.13  1610.42   105.43 o
      1238    1  -1   3 -17  1710.13  1610.42   105.43 o
      1239    2   4   0 -18  1489.27  1491.42   125.37 o
      1239    1   0   4 -18  1489.27  1491.42   125.37 o
      1240    2   1  -1 -13   483.19   212.93    27.72 o
      1240    1  -1   1 -13   483.19   212.93    27.72 o
      1241    2   5  -1 -12  1051.08  1054.91    49.33 o
      1241    1  -1   5 -12  1051.08  1054.91    49.33 o
      1242    2   4  -1 -15  1004.54  1082.70    62.88 o
      1242    1  -1   4 -15  1004.54  1082.70    62.88 o
      1243    2   5  -1 -14   948.93   892.86    82.77 o
      1243    1  -1   5 -14   948.93   892.86    82.77 o
      1244    2   4   1 -17   609.82   602.38    70.53 o
      1244    1   1   4 -17   609.82   602.38    70.53 o
      1245    1   0   4 -19  1349.68  1476.00   131.54 o
      1246    2   3   1 -19   743.50   818.54    54.94 o
      1246    1   1   3 -19   743.50   818.54    54.94 o
      1247    2   3   1 -18   536.77   516.06    63.76 o
      1247    1   1   3 -18   536.77   516.06    63.76 o
      1248    2   5  -1 -19  2331.87  2562.51   150.24 o
      1248    1  -1   5 -19  2331.87  2562.51   150.24 o
      1249    2   2   1 -17   408.25   351.93    42.71 o
      1249    1   1   2 -17   408.25   351.93    42.71 o
      1250    2   4   1 -13   200.45   181.44    31.07 o
      1250    1   1   4 -13   200.45   181.44    31.07 o
      1251    2   5  -1 -17  1385.38  1710.24   157.13 o
      1251    1  -1   5 -17  1385.38  1710.24   157.13 o
      1252    2   3   1 -15   292.44   296.25    25.33 o
      1252    1   1   3 -15   292.44   296.25    25.33 o
      1253    2   6   0 -18  1478.53  1861.27   190.01 o
      1253    1   0   6 -18  1478.53  1861.27   190.01 o
      1254    2   5   1 -18   701.59   876.97   101.16 o
      1254    1   1   5 -18   701.59   876.97   101.16 o
      1255    2   6   1 -17   865.66  1084.14   113.79 o
      1255    1   1   6 -17   865.66  1084.14   113.79 o
      1256    1   0   4 -17   600.21   579.78    75.06 o
      1257    2   4   1 -21   982.95   878.08   128.20 o
      1257    1   1   4 -21   982.95   878.08   128.20 o
      1258    1   0   6 -19  1314.07  1809.76   141.70 o
      1259    2   1   0  -4    12.84    92.63     5.66 o
      1260    2   2   0 -24  1973.19  2454.99   235.16 o
      1260    1   0   2 -24  1973.19  2454.99   235.16 o
      1261    2   3   1 -23  1150.27  1572.27   172.61 o
      1261    1   1   3 -23  1150.27  1572.27   172.61 o
      1262    2   6   2 -24  1999.04  2380.33   268.23 o
      1262    1   2   6 -24  1999.04  2380.33   268.23 o
      1263    2   6   1 -19   931.10  1096.31   138.79 o
      1263    1   1   6 -19   931.10  1096.31   138.79 o
      1264    2   4   1 -19   574.37   569.03    92.50 o
      1264    1   1   4 -19   574.37   569.03    92.50 o
      1265    2   2  -1 -13   181.92   108.31    22.62 o
      1265    1  -1   2 -13   181.92   108.31    22.62 o
      1266    2   4  -1 -17   609.05   510.72    65.30 o
      1266    1  -1   4 -17   609.05   510.72    65.30 o
      1267    2   3  -1 -15   292.74   222.21    31.05 o
      1267    1  -1   3 -15   292.74   222.21    31.05 o
      1268    2   3  -1 -19   744.25   601.65   118.02 o
      1268    1  -1   3 -19   744.25   601.65   118.02 o
      1269    2   2  -1 -17   408.15   520.45    72.39 o
      1269    1  -1   2 -17   408.15   520.45    72.39 o
      1270    1   0   2  -9    39.18    45.16    10.78 o
      1271    2   4   1 -12   131.99   119.83    22.39 o
      1271    1   1   4 -12   131.99   119.83    22.39 o
      1272    2   3   1 -21   526.31   556.97   113.42 o
      1272    1   1   3 -21   526.31   556.97   113.42 o
      1273    2   3  -1 -18   537.29   411.15    91.89 o
      1273    1  -1   3 -18   537.29   411.15    91.89 o
      1274    2   2   1 -19   414.12   242.02    61.82 o
      1274    1   1   2 -19   414.12   242.02    61.82 o
      1275    2   3   1 -25  1380.61  1518.28   213.87 o
      1275    1   1   3 -25  1380.61  1518.28   213.87 o
      1276    2   2   1 -15   137.46   130.57    28.35 o
      1276    1   1   2 -15   137.46   130.57    28.35 o
      1277    2   3   1 -16   153.74   123.82    31.22 o
      1277    1   1   3 -16   153.74   123.82    31.22 o
      1278    2   5   1 -23   910.11  1236.03   212.35 o
      1278    1   1   5 -23   910.11  1236.03   212.35 o
      1279    2   5  -1 -18   702.10   829.69   172.77 o
      1279    1  -1   5 -18   702.10   829.69   172.77 o
      1280    2   4   0 -14   145.40   147.57    40.94 o
      1280    1   0   4 -14   145.40   147.57    40.94 o
      1281    2   1  -1 -15   153.59   173.21    37.38 o
      1281    1  -1   1 -15   153.59   173.21    37.38 o
      1282    2   4  -1 -13   200.21   216.16    29.94 o
      1282    1  -1   4 -13   200.21   216.16    29.94 o
      1283    2   4   1 -16   167.13   187.41    43.30 o
      1283    1   1   4 -16   167.13   187.41    43.30 o
      1284    1   0   2 -23   727.38   790.28   137.48 o
      1285    2   2  -1 -19   414.11   451.80   107.71 o
      1285    1  -1   2 -19   414.11   451.80   107.71 o
      1286    2   3  -1 -21   526.47   524.39   160.85 o
      1286    1  -1   3 -21   526.47   524.39   160.85 o
      1287    2   2   1 -22   329.34   309.57    96.13 o
      1287    1   1   2 -22   329.34   309.57    96.13 o
      1288    2   4  -1 -19   574.22   558.72   133.32 o
      1288    1  -1   4 -19   574.22   558.72   133.32 o
      1289    2   2   0 -16   102.23   115.45    34.95 o
      1289    1   0   2 -16   102.23   115.45    34.95 o
      1290    2   1   0  -6     9.95    33.36     5.76 o
      1291    2   4  -1 -16   166.97   165.78    62.19 <
      1291    1  -1   4 -16   166.97   165.78    62.19 <
      1292    2   6  -1 -17   866.34  1054.23   178.02 o
      1292    1  -1   6 -17   866.34  1054.23   178.02 o
      1293    2   7   1 -20   169.51   217.18   142.36 <
      1293    1   1   7 -20   169.51   217.18   142.36 <
      1294    2   7   2 -22   325.21   589.83   189.91 o
      1294    1   2   7 -22   325.21   589.83   189.91 o
      1295    2   3  -1 -16   153.62   165.54    57.61 <
      1295    1  -1   3 -16   153.62   165.54    57.61 <
      1296    2   4  -1 -20   158.25   241.71   126.68 <
      1296    1  -1   4 -20   158.25   241.71   126.68 <
      1297    2   1   0  -8     3.66    15.65     7.23 <
      1298    2   5   1 -22   165.23   326.69   133.34 <
      1298    1   1   5 -22   165.23   326.69   133.34 <
      1299    2   6   2 -22   350.10   380.79   139.13 <
      1299    1   2   6 -22   350.10   380.79   139.13 <
      1300    2   6  -1 -15   187.48   161.56    96.45 <
      1300    1  -1   6 -15   187.48   161.56    96.45 <
      1301    2   4   1 -23   292.37   330.69   123.18 <
      1301    1   1   4 -23   292.37   330.69   123.18 <
      1302    1  -1   0  -4  1769.53  1950.55     7.96 o
      1303    2   1  -1  -5  2043.71  2149.81    11.39 o
      1303    1  -1   1  -5  2043.71  2149.81    11.39 o
      1304    1  -1   0  -6  1370.90  1285.87     8.84 o
      1305    2   3  -1  -5  2782.88  2994.69    21.09 o
      1305    1  -1   3  -5  2782.88  2994.69    21.09 o
      1306    2  -1  -1  -5  2043.72  1733.23    12.62 o
      1306    1  -1  -1  -5  2043.72  1733.23    12.62 o
      1307    2   2  -2  -6  8425.60 10003.80    87.72 o
      1307    1  -2   2  -6  8425.60 10003.80    87.72 o
      1308    2   1  -1  -4   417.70   428.16     5.00 o
      1308    1  -1   1  -4   417.70   428.16     5.00 o
      1309    2   2  -1  -3   675.33   805.20     7.96 o
      1309    1  -1   2  -3   675.33   805.20     7.96 o
      1310    2   2  -1  -6   672.20   688.39     9.07 o
      1310    1  -1   2  -6   672.20   688.39     9.07 o
      1311    2   1  -1  -3   237.11   261.56     4.49 o
      1311    1  -1   1  -3   237.11   261.56     4.49 o
      1312    2   1  -1  -6   409.90   421.67     6.36 o
      1312    1  -1   1  -6   409.90   421.67     6.36 o
      1313    2   0  -2 -12  5167.35  4620.31    70.97 o
      1313    1  -2   0 -12  5167.35  4620.31    70.97 o
      1314    2   2  -1  -2   741.51   961.66    15.19 o
      1314    1  -1   2  -2   741.51   961.66    15.19 o
      1315    2   2  -2  -9  1432.55  1327.23    36.36 o
      1315    1  -2   2  -9  1432.55  1327.23    36.36 o
      1316    2   2  -1  -5   223.29   225.02     5.76 o
      1316    1  -1   2  -5   223.29   225.02     5.76 o
      1317    2   2  -2 -12  2174.06  2005.37    52.78 o
      1317    1  -2   2 -12  2174.06  2005.37    52.78 o
      1318    2   3  -2 -11  1906.48  1911.52    55.31 o
      1318    1  -2   3 -11  1906.48  1911.52    55.31 o
      1319    2   1  -2  -7  1123.93   984.25    31.54 o
      1319    1  -2   1  -7  1123.93   984.25    31.54 o
      1320    2   2  -2  -8  1043.92  1039.37    33.40 o
      1320    1  -2   2  -8  1043.92  1039.37    33.40 o
      1321    2   0  -2  -6  4484.76  3135.04    75.67 o
      1321    1  -2   0  -6  4484.76  3135.04    75.67 o
      1322    2   4  -2 -12  2635.13  2827.22    84.26 o
      1322    1  -2   4 -12  2635.13  2827.22    84.26 o
      1323    2   3  -1  -2  2089.00  2370.83    40.16 o
      1323    1  -1   3  -2  2089.00  2370.83    40.16 o
      1324    2   4  -2  -6  2504.42  2864.02   101.95 o
      1324    1  -2   4  -6  2504.42  2864.02   101.95 o
      1325    2   3  -1  -6   186.17   184.79    11.98 o
      1325    1  -1   3  -6   186.17   184.79    11.98 o
      1326    2   1  -2 -13   934.73   849.49    44.17 o
      1326    1  -2   1 -13   934.73   849.49    44.17 o
      1327    2   3  -3 -17  4232.23  4204.00   201.02 o
      1327    1  -3   3 -17  4232.23  4204.00   201.02 o
      1328    2   4  -2 -11  1457.38  1481.51    64.87 o
      1328    1  -2   4 -11  1457.38  1481.51    64.87 o
      1329    2   3  -1  -3   387.35   353.36    12.93 o
      1329    1  -1   3  -3   387.35   353.36    12.93 o
      1330    2   1  -3 -11  2680.74  2301.16   145.39 o
      1330    1  -3   1 -11  2680.74  2301.16   145.39 o
      1331    2   4  -2  -5  1890.37  1747.45   107.99 o
      1331    1  -2   4  -5  1890.37  1747.45   107.99 o
      1332    2   3  -2  -5  1647.85  1623.72    73.19 o
      1332    1  -2   3  -5  1647.85  1623.72    73.19 o
      1333    2   0  -2 -10   520.39   496.74    31.09 o
      1333    1  -2   0 -10   520.39   496.74    31.09 o
      1334    2   5  -2  -7  1675.73  2251.42   147.01 o
      1334    1  -2   5  -7  1675.73  2251.42   147.01 o
      1335    2   2  -1  -4    36.24    39.60     4.19 o
      1335    1  -1   2  -4    36.24    39.60     4.19 o
      1336    2   3  -3 -11  2359.33  2087.18   152.88 o
      1336    1  -3   3 -11  2359.33  2087.18   152.88 o
      1337    2   6  -2  -9  2410.25  2760.75   165.65 o
      1337    1  -2   6  -9  2410.25  2760.75   165.65 o
      1338    2   0  -2  -8   411.72   388.09    34.17 o
      1338    1  -2   0  -8   411.72   388.09    34.17 o
      1339    2   4  -2  -7   973.39   922.32    63.56 o
      1339    1  -2   4  -7   973.39   922.32    63.56 o
      1340    2   2  -2 -10   330.51   316.06    38.46 o
      1340    1  -2   2 -10   330.51   316.06    38.46 o
      1341    2   3  -3 -12  2016.85  1778.81   148.94 o
      1341    1  -3   3 -12  2016.85  1778.81   148.94 o
      1342    1  -3   0 -14  2421.47  1909.55   174.22 o
      1343    2   1  -3 -17  2420.98  2570.27   207.15 o
      1343    1  -3   1 -17  2420.98  2570.27   207.15 o
      1344    2   5  -2 -13  1185.24  1264.55    94.80 o
      1344    1  -2   5 -13  1185.24  1264.55    94.80 o
      1345    2   2  -3 -10  2066.12  1670.05   140.42 o
      1345    1  -3   2 -10  2066.12  1670.05   140.42 o
      1346    2   1  -2 -11   328.37   345.79    33.87 o
      1346    1  -2   1 -11   328.37   345.79    33.87 o
      1347    2   2  -2  -7   279.72   203.18    23.79 o
      1347    1  -2   2  -7   279.72   203.18    23.79 o
      1348    2   6  -2 -12  1546.75  1864.33   186.22 o
      1348    1  -2   6 -12  1546.75  1864.33   186.22 o
      1349    2   3  -2  -9   379.10   294.35    30.96 o
      1349    1  -2   3  -9   379.10   294.35    30.96 o
      1350    2   3  -3 -19  2036.75  2299.98   253.52 o
      1350    1  -3   3 -19  2036.75  2299.98   253.52 o
      1351    2   1  -2  -6   386.92   463.45    36.36 o
      1351    1  -2   1  -6   386.92   463.45    36.36 o
      1352    2   1  -3 -10  1083.91   753.08   111.49 o
      1352    1  -3   1 -10  1083.91   753.08   111.49 o
      1353    2   3  -3 -13   923.73  1032.55   165.49 o
      1353    1  -3   3 -13   923.73  1032.55   165.49 o
      1354    2   2  -3 -16   890.10  1220.32   196.69 o
      1354    1  -3   2 -16   890.10  1220.32   196.69 o
      1355    2   7  -3 -19  2286.02  2277.21   403.80 o
      1355    1  -3   7 -19  2286.02  2277.21   403.80 o
      1356    2   5  -2  -9   727.64   803.10    93.16 o
      1356    1  -2   5  -9   727.64   803.10    93.16 o
      1357    2   3  -2 -12   283.91   400.97    63.43 o
      1357    1  -2   3 -12   283.91   400.97    63.43 o
      1358    2   1  -3 -14   839.10   915.37   128.77 o
      1358    1  -3   1 -14   839.10   915.37   128.77 o
      1359    2   4  -3 -14   941.77   933.75   155.67 o
      1359    1  -3   4 -14   941.77   933.75   155.67 o
      1360    2   6  -2 -10   766.11   872.53   148.41 o
      1360    1  -2   6 -10   766.11   872.53   148.41 o
      1361    2   1  -2 -14   263.19   184.83    51.66 o
      1361    1  -2   1 -14   263.19   184.83    51.66 o
      1362    2   4  -2  -8   285.28   250.06    61.08 o
      1362    1  -2   4  -8   285.28   250.06    61.08 o
      1363    1  -3   0 -20   700.07   778.42   244.04 o
      1364    2   3  -3 -15   868.30   912.63   175.48 o
      1364    1  -3   3 -15   868.30   912.63   175.48 o
      1365    2   6  -3 -15  1071.46  1752.67   311.52 o
      1365    1  -3   6 -15  1071.46  1752.67   311.52 o
      1366    2   6  -2 -11   461.16   453.86   131.12 o
      1366    1  -2   6 -11   461.16   453.86   131.12 o
      1367    2   5  -3 -12   976.65   753.39   181.94 o
      1367    1  -3   5 -12   976.65   753.39   181.94 o
      1368    2   2  -3 -14   470.99   424.06   129.16 o
      1368    1  -3   2 -14   470.99   424.06   129.16 o
      1369    2   5  -2  -6   321.71   424.27   118.49 o
      1369    1  -2   5  -6   321.71   424.27   118.49 o
      1370    2   6  -2  -6   621.53   865.39   166.62 o
      1370    1  -2   6  -6   621.53   865.39   166.62 o
      1371    2   2  -3 -20   862.17  1116.93   223.68 o
      1371    1  -3   2 -20   862.17  1116.93   223.68 o
      1372    2   4  -3 -17   538.42   598.09   208.10 <
      1372    1  -3   4 -17   538.42   598.09   208.10 <
      1373    2   3  -3 -10   418.81   480.50   120.56 o
      1373    1  -3   3 -10   418.81   480.50   120.56 o
      1374    2   6  -3 -14   531.99   583.52   225.04 <
      1374    1  -3   6 -14   531.99   583.52   225.04 <
      1375    2   2  -3 -12   476.04   496.96   161.61 o
      1375    1  -3   2 -12   476.04   496.96   161.61 o
      1376    2   1  -2  -9    90.49   172.74    27.37 o
      1376    1  -2   1  -9    90.49   172.74    27.37 o
      1377    2   1  -3 -25   900.24  1008.69   304.19 o
      1377    1  -3   1 -25   900.24  1008.69   304.19 o
      1378    2   6  -2  -7   302.89   465.86   152.44 o
      1378    1  -2   6  -7   302.89   465.86   152.44 o
      1379    2   4  -3 -19   548.73   852.89   274.33 o
      1379    1  -3   4 -19   548.73   852.89   274.33 o
      1380    2   4  -3  -9   338.37   466.71   163.24 <
      1380    1  -3   4  -9   338.37   466.71   163.24 <
      1381    2   1  -3 -12   332.50   719.67   154.17 o
      1381    1  -3   1 -12   332.50   719.67   154.17 o
      1382    2   4  -3 -16   331.38   644.47   173.98 o
      1382    1  -3   4 -16   331.38   644.47   173.98 o
      1383    2   3  -3  -9   380.02   409.03   155.79 <
      1383    1  -3   3  -9   380.02   409.03   155.79 <
      1384    2   2  -3 -19    23.89   238.56   179.16 <
      1384    1  -3   2 -19    23.89   238.56   179.16 <
      1385    2   5  -2 -12   244.15   157.71    98.12 <
      1385    1  -2   5 -12   244.15   157.71    98.12 <
      1386    2  -2   2   0 12860.00 13923.90    31.66 o
      1386    1   2  -2   0 12860.00 13923.90    31.66 o
      1387    1   3   0   2  2265.63  2540.05    16.60 o
      1388    2   0   2   2   977.80  1201.28     9.12 o
      1388    1   2   0   2   977.80  1201.28     9.12 o
      1389    1   2  -1   0  1069.16  1294.60     9.51 o
      1390    2  -1   2   1   767.93   887.64     7.18 o
      1390    1   2  -1   1   767.93   887.64     7.18 o
      1391    2  -2   4   0  1996.04  2090.47    23.21 o
      1391    1   4  -2   0  1996.04  2090.47    23.21 o
      1392    2  -1   4   2  1702.21  1953.89    26.31 o
      1392    1   4  -1   2  1702.21  1953.89    26.31 o
      1393    2  -1   3   1   715.28   759.76    10.97 o
      1393    1   3  -1   1   715.28   759.76    10.97 o
      1394    2  -1   5   3  4044.26  4397.08    71.40 o
      1394    1   5  -1   3  4044.26  4397.08    71.40 o
      1395    2  -1   3   2   651.47   649.10    12.94 o
      1395    1   3  -1   2   651.47   649.10    12.94 o
      1396    2  -1   7   3  8789.87  9071.24   145.66 o
      1396    1   7  -1   3  8789.87  9071.24   145.66 o
      1397    2  -1   3   3  3063.67  3368.89    51.40 o
      1397    1   3  -1   3  3063.67  3368.89    51.40 o
      1398    1   4  -3   0  1904.58  2191.10    46.78 o
      1399    2  -1   2   2   563.53   713.97    15.81 o
      1399    1   2  -1   2   563.53   713.97    15.81 o
      1400    2   1   4   4  1294.61  1517.01    50.63 o
      1400    1   4   1   4  1294.61  1517.01    50.63 o
      1401    2  -3   5   3  7603.02  7787.89   251.47 o
      1401    1   5  -3   3  7603.02  7787.89   251.47 o
      1402    2  -3   5   1  1605.20  1613.67    76.11 o
      1402    1   5  -3   1  1605.20  1613.67    76.11 o
      1403    2   1   4   5  1762.01  1709.52    83.50 o
      1403    1   4   1   5  1762.01  1709.52    83.50 o
      1404    2  -2   3   1   293.84   209.84    14.11 o
      1404    1   3  -2   1   293.84   209.84    14.11 o
      1405    2   1   5   4   798.65   965.46    47.84 o
      1405    1   5   1   4   798.65   965.46    47.84 o
      1406    2  -2   5   2  1073.97   973.70    46.88 o
      1406    1   5  -2   2  1073.97   973.70    46.88 o
      1407    2  -3   4   1  1281.88  1203.46    64.84 o
      1407    1   4  -3   1  1281.88  1203.46    64.84 o
      1408    1   5   0   4   884.64   945.23    49.79 o
      1409    2  -2   4   1   309.03   337.66    18.64 o
      1409    1   4  -2   1   309.03   337.66    18.64 o
      1410    2  -2   3   2   986.96   955.61    45.48 o
      1410    1   3  -2   2   986.96   955.61    45.48 o
      1411    2  -1   4   4  1296.77  1584.22    88.76 o
      1411    1   4  -1   4  1296.77  1584.22    88.76 o
      1412    2  -3   7   3  2764.72  2663.79   245.33 o
      1412    1   7  -3   3  2764.72  2663.79   245.33 o
      1413    2   2   4   6  1651.04  1334.14   114.72 o
      1413    1   4   2   6  1651.04  1334.14   114.72 o
      1414    1   3   0   4   533.98   641.51    42.47 o
      1415    2   0   6   4   925.38   845.28    80.53 o
      1415    1   6   0   4   925.38   845.28    80.53 o
      1416    2   1   5   6  1526.58   905.55   116.21 o
      1416    1   5   1   6  1526.58   905.55   116.21 o
      1417    2  -1   5   4   798.14   586.99    69.85 o
      1417    1   5  -1   4   798.14   586.99    69.85 o
      1418    2   1   3   5  1964.03  1912.76    90.21 o
      1418    1   3   1   5  1964.03  1912.76    90.21 o
      1419    2   1   6   4   522.06   558.85    70.49 o
      1419    1   6   1   4   522.06   558.85    70.49 o
      1420    2  -3   9   3  3576.89  4166.46   346.90 o
      1420    1   9  -3   3  3576.89  4166.46   346.90 o
      1421    2  -4   6   1  1510.36  1445.34   182.90 o
      1421    1   6  -4   1  1510.36  1445.34   182.90 o
      1422    1   7   0   4   895.36   916.53   111.26 o
      1423    2  -4   4   0  1091.39  1153.74    92.61 o
      1423    1   4  -4   0  1091.39  1153.74    92.61 o
      1424    2  -2   5   4  1167.10  1425.85   133.54 o
      1424    1   5  -2   4  1167.10  1425.85   133.54 o
      1425    2  -2   4   2   195.56   137.60    31.44 o
      1425    1   4  -2   2   195.56   137.60    31.44 o
      1426    2   1   3   4   191.13   170.90    22.96 o
      1426    1   3   1   4   191.13   170.90    22.96 o
      1427    2  -2   8   4  1925.14  1884.77   292.60 o
      1427    1   8  -2   4  1925.14  1884.77   292.60 o
      1428    2  -4   6   2  1512.93  1582.72   185.08 o
      1428    1   6  -4   2  1512.93  1582.72   185.08 o
      1429    2  -3   5   2   818.63  1058.05   118.24 o
      1429    1   5  -3   2   818.63  1058.05   118.24 o
      1430    2  -4   9   1  1555.93  1824.75   271.52 o
      1430    1   9  -4   1  1555.93  1824.75   271.52 o
      1431    2  -1   6   4   522.17   434.30   106.68 o
      1431    1   6  -1   4   522.17   434.30   106.68 o
      1432    1   7   0   6   811.13   883.32   191.00 o
      1433    2  -2   6   2   315.52   202.66    52.02 o
      1433    1   6  -2   2   315.52   202.66    52.02 o
      1434    2  -4   4   1   806.14   967.98   134.01 o
      1434    1   4  -4   1   806.14   967.98   134.01 o
      1435    2  -2   7   2   437.77   545.64    92.77 o
      1435    1   7  -2   2   437.77   545.64    92.77 o
      1436    2  -5   7   1  1344.48  1417.76   247.99 o
      1436    1   7  -5   1  1344.48  1417.76   247.99 o
      1437    2  -3   6   2   619.23   760.81   112.43 o
      1437    1   6  -3   2   619.23   760.81   112.43 o
      1438    2  -4   8   1   893.58   739.18   212.82 o
      1438    1   8  -4   1   893.58   739.18   212.82 o
      1439    2   0   6   6   987.97   648.72   161.40 o
      1439    1   6   0   6   987.97   648.72   161.40 o
      1440    2   1   6   7   798.10  1034.83   174.67 o
      1440    1   6   1   7   798.10  1034.83   174.67 o
      1441    2  -3  11   3  2485.21  3115.53   486.26 o
      1441    1  11  -3   3  2485.21  3115.53   486.26 o
      1442    2   0  10   6  1765.80  2295.45   423.21 o
      1442    1  10   0   6  1765.80  2295.45   423.21 o
      1443    2  -3   7   1   419.24   556.38   118.81 o
      1443    1   7  -3   1   419.24   556.38   118.81 o
      1444    2  -4  10   2  1228.09  1095.64   291.43 o
      1444    1  10  -4   2  1228.09  1095.64   291.43 o
      1445    1   6  -5   0   358.05   374.85   171.21 <
      1446    2  -2  10   5  1030.06  1282.74   347.64 o
      1446    1  10  -2   5  1030.06  1282.74   347.64 o
      1447    1   9   0   6   578.22   947.09   264.61 o
      1448    2   1   7   5   281.41   174.01   122.88 <
      1448    1   7   1   5   281.41   174.01   122.88 <
      1449    2  -4  10   1   891.28   582.21   239.68 <
      1449    1  10  -4   1   891.28   582.21   239.68 <
      1450    2  -3   9   2   175.87   337.97   161.85 <
      1450    1   9  -3   2   175.87   337.97   161.85 <
      1451    2  -3   6   4   622.90   496.80   225.84 <
      1451    1   6  -3   4   622.90   496.80   225.84 <
      1452    2  -4   7   1   595.12   444.25   197.66 <
      1452    1   7  -4   1   595.12   444.25   197.66 <
      1453    2   0   2   1     0.14     6.03     2.33 <
      1454    2   1  10   7   529.71  1210.24   399.98 o
      1454    1  10   1   7   529.71  1210.24   399.98 o
      1455    2   1   7   4   178.31   249.79    81.80 o
      1455    1   7   1   4   178.31   249.79    81.80 o
      1456    2   0   4   0  4900.97  5146.78    30.28 o
      1456    1   4   0   0  4900.97  5146.78    30.28 o
      1457    2  -1   5  -3  3849.28  3345.44    33.30 o
      1457    1   5  -1  -3  3849.28  3345.44    33.30 o
      1458    2   0   2   0  3877.28  3922.25    29.52 o
      1458    1   2   0   0  3877.28  3922.25    29.52 o
      1459    2   1   7  -3  8354.10  8292.45    74.26 o
      1459    1   7   1  -3  8354.10  8292.45    74.26 o
      1460    2  -1   7  -3  8456.70  9659.56    82.70 o
      1460    1   7  -1  -3  8456.70  9659.56    82.70 o
      1461    2  -1   4  -2  1642.94  1701.21    18.87 o
      1461    1   4  -1  -2  1642.94  1701.21    18.87 o
      1462    1   4  -1   0  1112.80  1159.34    17.49 o
      1463    2   0   6  -2  2433.35  2685.16    36.64 o
      1463    1   6   0  -2  2433.35  2685.16    36.64 o
      1464    1   5   0  -2  1581.04  1465.37    21.42 o
      1465    2   0   6   0  2336.12  2267.57    34.74 o
      1465    1   6   0   0  2336.12  2267.57    34.74 o
      1466    2  -1   4  -1   960.53   960.47    14.44 o
      1466    1   4  -1  -1   960.53   960.47    14.44 o
      1467    2  -1   3  -1   745.30   783.86    11.68 o
      1467    1   3  -1  -1   745.30   783.86    11.68 o
      1468    1   6   1   0  1557.94  1551.53    33.64 o
      1469    1   6  -1   0  1557.95  1594.04    43.87 o
      1470    2   0   4  -2   668.66   682.05    13.29 o
      1470    1   4   0  -2   668.66   682.05    13.29 o
      1471    2   1   9  -3  5423.52  4954.20   117.69 o
      1471    1   9   1  -3  5423.52  4954.20   117.69 o
      1472    2  -1   9  -3  5438.91  5968.45   135.35 o
      1472    1   9  -1  -3  5438.91  5968.45   135.35 o
      1473    2   1   6  -2   876.42   762.41    22.61 o
      1473    1   6   1  -2   876.42   762.41    22.61 o
      1474    2  -1   6  -2   878.56  1001.50    29.70 o
      1474    1   6  -1  -2   878.56  1001.50    29.70 o
      1475    2  -2   8  -2  3470.75  3830.66   107.70 o
      1475    1   8  -2  -2  3470.75  3830.66   107.70 o
      1476    2   1   6   2   881.60   974.53    32.80 o
      1476    1   6   1   2   881.60   974.53    32.80 o
      1477    2  -1   6  -4   520.87   493.45    21.31 o
      1477    1   6  -1  -4   520.87   493.45    21.31 o
      1478    2  -2   8  -4  1931.66  1831.60    72.62 o
      1478    1   8  -2  -4  1931.66  1831.60    72.62 o
      1479    2   0  10   0  3938.44  4560.75   236.87 o
      1479    1  10   0   0  3938.44  4560.75   236.87 o
      1480    2  -3   9  -3  3561.71  4134.06   204.26 o
      1480    1   9  -3  -3  3561.71  4134.06   204.26 o
      1481    2   1   5  -1   243.24   243.00    17.84 o
      1481    1   5   1  -1   243.24   243.00    17.84 o
      1482    2  -1   5  -1   242.47   243.17    12.26 o
      1482    1   5  -1  -1   242.47   243.17    12.26 o
      1483    2  -2   6  -1   445.16   378.71    23.40 o
      1483    1   6  -2  -1   445.16   378.71    23.40 o
      1484    2   0  10  -2  2830.21  3038.09   212.86 o
      1484    1  10   0  -2  2830.21  3038.09   212.86 o
      1485    2  -2   8   0  1744.50  1760.05    91.00 o
      1485    1   8  -2   0  1744.50  1760.05    91.00 o
      1486    2  -1   6  -1   316.70   313.36    24.43 o
      1486    1   6  -1  -1   316.70   313.36    24.43 o
      1487    2   1   6   1   316.52   304.20    29.58 o
      1487    1   6   1   1   316.52   304.20    29.58 o
      1488    2  -2   6  -2   315.27   301.81    34.57 o
      1488    1   6  -2  -2   315.27   301.81    34.57 o
      1489    2   1   6  -1   317.22   282.72    19.69 o
      1489    1   6   1  -1   317.22   282.72    19.69 o
      1490    2  -1   6   1   316.10   367.78    40.72 o
      1490    1   6  -1   1   316.10   367.78    40.72 o
      1491    2   0  10  -4  1202.76  1362.66   140.99 o
      1491    1  10   0  -4  1202.76  1362.66   140.99 o
      1492    2  -2   7  -2   437.31   490.84    41.44 o
      1492    1   7  -2  -2   437.31   490.84    41.44 o
      1493    1   9   0  -4   915.70   776.40    61.72 o
      1494    2  -1   7  -5   283.17   260.09    23.91 o
      1494    1   7  -1  -5   283.17   260.09    23.91 o
      1495    2  -2   7  -1   349.20   334.42    56.69 o
      1495    1   7  -2  -1   349.20   334.42    56.69 o
      1496    2  -1   7  -2   202.11   230.78    42.18 o
      1496    1   7  -1  -2   202.11   230.78    42.18 o
      1497    2   2   9  -3   743.96   577.77    77.92 o
      1497    1   9   2  -3   743.96   577.77    77.92 o
      1498    2   1  11  -3  1775.42  2028.15   227.55 o
      1498    1  11   1  -3  1775.42  2028.15   227.55 o
      1499    2  -1  10  -5   730.21   912.77   159.83 o
      1499    1  10  -1  -5   730.21   912.77   159.83 o
      1500    2  -1  11  -3  1776.19  2639.57   216.00 o
      1500    1  11  -1  -3  1776.19  2639.57   216.00 o
      1501    2  -2  10  -5  1029.06  1117.89   158.40 o
      1501    1  10  -2  -5  1029.06  1117.89   158.40 o
      1502    2  -2   8  -1   645.80   563.21    94.92 o
      1502    1   8  -2  -1   645.80   563.21    94.92 o
      1503    2  -2   9  -6   626.28   637.32    99.57 o
      1503    1   9  -2  -6   626.28   637.32    99.57 o
      1504    2  -1   7  -4   179.30   147.38    33.29 o
      1504    1   7  -1  -4   179.30   147.38    33.29 o
      1505    2  -2   9  -3   744.54   900.99   135.95 o
      1505    1   9  -2  -3   744.54   900.99   135.95 o
      1506    2   1  10   1   769.24   964.78   177.39 o
      1506    1  10   1   1   769.24   964.78   177.39 o
      1507    2   1   9   3  5481.24  6284.37   194.71 o
      1507    1   9   1   3  5481.24  6284.37   194.71 o
      1508    2  -3  10  -5   839.37  1128.78   196.43 o
      1508    1  10  -3  -5   839.37  1128.78   196.43 o
      1509    2   1  12  -5  1168.43  1470.39   248.33 o
      1509    1  12   1  -5  1168.43  1470.39   248.33 o
      1510    1  11   0  -6   563.68   833.90   174.28 o
      1511    2  -1  10  -7   529.18   597.22   118.88 o
      1511    1  10  -1  -7   529.18   597.22   118.88 o
      1512    2   0  12  -6  1131.71  1602.72   277.23 o
      1512    1  12   0  -6  1131.71  1602.72   277.23 o
      1513    2   1   7   2   201.52   165.99    44.86 o
      1513    1   7   1   2   201.52   165.99    44.86 o
      1514    2  -2   8  -3   253.61   252.59    65.70 o
      1514    1   8  -2  -3   253.61   252.59    65.70 o
      1515    2   1  10  -1   769.00   793.13   176.13 o
      1515    1  10   1  -1   769.00   793.13   176.13 o
      1516    2  -2   8  -5   121.04   139.26    51.34 <
      1516    1   8  -2  -5   121.04   139.26    51.34 <
      1517    2   1   7  -2   202.48   215.71    41.30 o
      1517    1   7   1  -2   202.48   215.71    41.30 o
      1518    2   2  11  -4   811.15   749.25   179.43 o
      1518    1  11   2  -4   811.15   749.25   179.43 o
      1519    2   2  11  -1   415.65   619.77   254.43 <
      1519    1  11   2  -1   415.65   619.77   254.43 <
      1520    2  -1   5  -2    35.57    30.78    12.72 <
      1520    1   5  -1  -2    35.57    30.78    12.72 <
      1521    2   0   8   0   212.80   133.65    58.28 <
      1521    1   8   0   0   212.80   133.65    58.28 <
      1522    2  -1  11  -6   364.91   647.22   186.21 o
      1522    1  11  -1  -6   364.91   647.22   186.21 o
      1523    2  -1  10  -1   769.21   810.10   215.33 o
      1523    1  10  -1  -1   769.21   810.10   215.33 o
      1524    2   1   8  -1   125.01   120.62    39.88 o
      1524    1   8   1  -1   125.01   120.62    39.88 o
      1525    2   0   4   1     1.92     5.56     5.46 <
      1526    1   8  -1   0   115.08   206.85    71.54 <
      1527    2  -1   8  -4   145.64   158.95    45.44 o
      1527    1   8  -1  -4   145.64   158.95    45.44 o
      1528    2  -2   7  -3   174.86   140.06    37.56 o
      1528    1   7  -2  -3   174.86   140.06    37.56 o
      1529    2  -2   9  -5   157.06   124.79    83.84 <
      1529    1   9  -2  -5   157.06   124.79    83.84 <
      1530    2  -2   5  -1    48.16    32.06    16.57 <
      1530    1   5  -2  -1    48.16    32.06    16.57 <
      1531    2   1   8   1   124.94    56.09    55.99 <
      1531    1   8   1   1   124.94    56.09    55.99 <
      1532    2  -1   8  -2   162.02   166.82    57.87 <
      1532    1   8  -1  -2   162.02   166.82    57.87 <
      1533    2   1   8  -2   162.02   131.40    57.59 <
      1533    1   8   1  -2   162.02   131.40    57.59 <
      1534    2   1   5  -2    35.81    15.66    11.67 <
      1534    1   5   1  -2    35.81    15.66    11.67 <
      1535    2  -2   9  -2   276.13   235.42   113.43 <
      1535    1   9  -2  -2   276.13   235.42   113.43 <
      1536    2  -1   9  -5   162.41   190.49    69.39 <
      1536    1   9  -1  -5   162.41   190.49    69.39 <
      1537    1  11   0  -2   466.19   540.89   211.79 <
      1538    2  -2  11  -4   811.46  1119.92   285.00 o
      1538    1  11  -2  -4   811.46  1119.92   285.00 o
      1539    2   0   4  -6  3357.53  3877.45    32.53 o
      1539    1   4   0  -6  3357.53  3877.45    32.53 o
      1540    2   1   3  -3  2332.10  2393.36    21.22 o
      1540    1   3   1  -3  2332.10  2393.36    21.22 o
      1541    2   1   7  -9  4822.32  4547.09    61.92 o
      1541    1   7   1  -9  4822.32  4547.09    61.92 o
      1542    2   1   4  -5  1656.26  2051.81    22.37 o
      1542    1   4   1  -5  1656.26  2051.81    22.37 o
      1543    2   0   6  -8  2858.40  2653.18    37.17 o
      1543    1   6   0  -8  2858.40  2653.18    37.17 o
      1544    1   5   0  -8  1819.05  2205.35    28.32 o
      1545    2   1   4  -4  1231.05  1173.15    17.99 o
      1545    1   4   1  -4  1231.05  1173.15    17.99 o
      1546    2   1   5  -6  1469.98  1496.29    24.34 o
      1546    1   5   1  -6  1469.98  1496.29    24.34 o
      1547    2   2   6  -8  1698.85  1597.49    33.46 o
      1547    1   6   2  -8  1698.85  1597.49    33.46 o
      1548    1   5   0  -4   884.65   827.71    15.56 o
      1549    2   2   8  -8  2636.40  2407.00    60.36 o
      1549    1   8   2  -8  2636.40  2407.00    60.36 o
      1550    2   0   2  -2  1045.31   976.39    15.99 o
      1550    1   2   0  -2  1045.31   976.39    15.99 o
      1551    2   1   9  -9  3577.46  3501.68    93.44 o
      1551    1   9   1  -9  3577.46  3501.68    93.44 o
      1552    2   1   5  -4   808.86   710.85    16.40 o
      1552    1   5   1  -4   808.86   710.85    16.40 o
      1553    2  -1   9  -9  3600.50  3429.58    87.23 o
      1553    1   9  -1  -9  3600.50  3429.58    87.23 o
      1554    2   0   6  -6  1004.72   909.44    24.48 o
      1554    1   6   0  -6  1004.72   909.44    24.48 o
      1555    2   1   5  -8   886.90   872.34    24.40 o
      1555    1   5   1  -8   886.90   872.34    24.40 o
      1556    1   3   0  -4   533.98   477.54    10.51 o
      1557    2   2   7  -8  1114.03  1211.76    43.38 o
      1557    1   7   2  -8  1114.03  1211.76    43.38 o
      1558    2   1   6  -7   785.98   751.31    24.69 o
      1558    1   6   1  -7   785.98   751.31    24.69 o
      1559    2   0   8  -8  1660.22  1609.14    55.50 o
      1559    1   8   0  -8  1660.22  1609.14    55.50 o
      1560    1   7   0 -10  1095.52   922.73    38.64 o
      1561    2   3   9  -9  2571.96  2566.14   132.77 o
      1561    1   9   3  -9  2571.96  2566.14   132.77 o
      1562    2   2   8  -9  1179.56  1191.39    79.98 o
      1562    1   8   2  -9  1179.56  1191.39    79.98 o
      1563    1   7   0  -6   811.13   717.66    30.40 o
      1564    2   1   6  -4   520.33   407.54    16.85 o
      1564    1   6   1  -4   520.33   407.54    16.85 o
      1565    2   1   7  -8   763.71   703.10    48.11 o
      1565    1   7   1  -8   763.71   703.10    48.11 o
      1566    1   9   0 -10  2065.33  1918.86    81.46 o
      1567    2   1   6  -6   521.78   528.90    23.24 o
      1567    1   6   1  -6   521.78   528.90    23.24 o
      1568    1   7   0 -12   922.38   753.73    48.86 o
      1569    2   1   5  -7   453.52   429.27    16.81 o
      1569    1   5   1  -7   453.52   429.27    16.81 o
      1570    2   1   7 -10   722.30   694.37    37.56 o
      1570    1   7   1 -10   722.30   694.37    37.56 o
      1571    2   2  10 -14  3101.29  3348.36   209.17 o
      1571    1  10   2 -14  3101.29  3348.36   209.17 o
      1572    2   0  10  -8  2191.08  2246.21   105.95 o
      1572    1  10   0  -8  2191.08  2246.21   105.95 o
      1573    2   1   7 -11   813.97   680.05    54.81 o
      1573    1   7   1 -11   813.97   680.05    54.81 o
      1574    2   2   8  -7   834.74   585.42    62.99 o
      1574    1   8   2  -7   834.74   585.42    62.99 o
      1575    2   1   9 -15  1601.37  1529.86   135.32 o
      1575    1   9   1 -15  1601.37  1529.86   135.32 o
      1576    2   1   4  -6   223.76   253.31    11.81 o
      1576    1   4   1  -6   223.76   253.31    11.81 o
      1577    2   2   9  -8  1108.62   907.56    88.38 o
      1577    1   9   2  -8  1108.62   907.56    88.38 o
      1578    2   1   3  -4   205.64   193.82     8.92 o
      1578    1   3   1  -4   205.64   193.82     8.92 o
      1579    2   1   7  -7   405.48   357.52    31.29 o
      1579    1   7   1  -7   405.48   357.52    31.29 o
      1580    2   1   9 -11   818.70   764.93   116.68 o
      1580    1   9   1 -11   818.70   764.93   116.68 o
      1581    2   2   8  -6   574.65   371.66    49.41 o
      1581    1   8   2  -6   574.65   371.66    49.41 o
      1582    2   1   5  -5   138.50   140.06    16.93 o
      1582    1   5   1  -5   138.50   140.06    16.93 o
      1583    2   2   9 -12   637.97   707.35   100.90 o
      1583    1   9   2 -12   637.97   707.35   100.90 o
      1584    1   9   0  -8   605.94   742.10    58.47 o
      1585    2   1  11  -9  1284.54  1543.24   177.60 o
      1585    1  11   1  -9  1284.54  1543.24   177.60 o
      1586    2   4  10 -15  1201.80  1679.48   194.68 o
      1586    1  10   4 -15  1201.80  1679.48   194.68 o
      1587    2   1   7  -5   283.85   242.60    33.22 o
      1587    1   7   1  -5   283.85   242.60    33.22 o
      1588    2   2  10 -16  1108.56  1634.48   190.60 o
      1588    1  10   2 -16  1108.56  1634.48   190.60 o
      1589    2   2   9  -6   625.73   625.63    49.89 o
      1589    1   9   2  -6   625.73   625.63    49.89 o
      1590    2   2   8 -10   330.49   244.89    59.87 o
      1590    1   8   2 -10   330.49   244.89    59.87 o
      1591    2   2  11 -10  1381.99  1741.48   174.60 o
      1591    1  11   2 -10  1381.99  1741.48   174.60 o
      1592    2   2  10  -8   940.92  1096.16   119.36 o
      1592    1  10   2  -8   940.92  1096.16   119.36 o
      1593    2   1   7  -6   183.63   183.28    35.78 o
      1593    1   7   1  -6   183.63   183.28    35.78 o
      1594    2   1  11 -17  1499.39  2339.34   272.40 o
      1594    1  11   1 -17  1499.39  2339.34   272.40 o
      1595    2   1  11 -11  1075.57  1489.62   202.45 o
      1595    1  11   1 -11  1075.57  1489.62   202.45 o
      1596    2   3  10 -11   796.80   863.52   126.08 o
      1596    1  10   3 -11   796.80   863.52   126.08 o
      1597    2   2  10 -11   888.23  1071.45   160.03 o
      1597    1  10   2 -11   888.23  1071.45   160.03 o
      1598    2   0  12 -14  1975.69  3122.18   343.19 o
      1598    1  12   0 -14  1975.69  3122.18   343.19 o
      1599    2   0  10 -14   938.75  1168.34   165.46 o
      1599    1  10   0 -14   938.75  1168.34   165.46 o
      1600    2   0   6 -10   106.18    74.42    22.45 o
      1600    1   6   0 -10   106.18    74.42    22.45 o
      1601    2   2   9 -14   776.64   773.90   123.86 o
      1601    1   9   2 -14   776.64   773.90   123.86 o
      1602    2  -1  11 -11  1076.24  1252.00   175.75 o
      1602    1  11  -1 -11  1076.24  1252.00   175.75 o
      1603    1  11   0 -14  1077.38  1516.47   215.93 o
      1604    1   9   0 -12   540.55   707.23    97.39 o
      1605    2   2   7 -10   211.50   163.61    41.10 o
      1605    1   7   2 -10   211.50   163.61    41.10 o
      1606    2   2   7  -6   227.20   147.07    31.41 o
      1606    1   7   2  -6   227.20   147.07    31.41 o
      1607    2   1   4  -3    50.50    37.11     9.05 o
      1607    1   4   1  -3    50.50    37.11     9.05 o
      1608    2   0   8 -10   288.46   315.53    60.54 o
      1608    1   8   0 -10   288.46   315.53    60.54 o
      1609    2   1  10  -7   529.03   565.02    67.55 o
      1609    1  10   1  -7   529.03   565.02    67.55 o
      1610    2   1   7 -12   120.00   116.85    38.59 o
      1610    1   7   1 -12   120.00   116.85    38.59 o
      1611    2   3  11  -9  1019.64   969.86   174.42 o
      1611    1  11   3  -9  1019.64   969.86   174.42 o
      1612    2   2   5  -6    81.35    55.46    14.82 o
      1612    1   5   2  -6    81.35    55.46    14.82 o
      1613    2   3  12  -7  1125.74  1513.38   220.44 o
      1613    1  12   3  -7  1125.74  1513.38   220.44 o
      1614    2   3   9 -11   454.67   432.03    79.48 o
      1614    1   9   3 -11   454.67   432.03    79.48 o
      1615    2   0  12 -12  1078.10  1741.41   274.29 o
      1615    1  12   0 -12  1078.10  1741.41   274.29 o
      1616    2   1  10 -11   520.47   500.35   118.97 o
      1616    1  10   1 -11   520.47   500.35   118.97 o
      1617    2   2  11 -16   779.75   797.53   223.78 o
      1617    1  11   2 -16   779.75   797.53   223.78 o
      1618    2   3   8 -11   250.23   198.35    60.77 o
      1618    1   8   3 -11   250.23   198.35    60.77 o
      1619    2   1   9  -7   260.34   218.98    70.54 o
      1619    1   9   1  -7   260.34   218.98    70.54 o
      1620    2   3  11 -11   488.76   513.47   198.95 <
      1620    1  11   3 -11   488.76   513.47   198.95 <
      1621    2  -1  12 -11   995.80  1513.69   232.31 o
      1621    1  12  -1 -11   995.80  1513.69   232.31 o
      1622    1  11   0 -12   599.07   713.57   190.69 o
      1623    2   4  10 -14   558.73   678.68   121.68 o
      1623    1  10   4 -14   558.73   678.68   121.68 o
      1624    2   1   8  -9   138.92    41.36    38.06 <
      1624    1   8   1  -9   138.92    41.36    38.06 <
      1625    2   0   4  -4    32.31    24.01     7.32 o
      1625    1   4   0  -4    32.31    24.01     7.32 o
      1626    2  -1  10 -11   520.79   469.09   116.74 o
      1626    1  10  -1 -11   520.79   469.09   116.74 o
      1627    2   2  10 -12   354.18   467.70   123.47 o
      1627    1  10   2 -12   354.18   467.70   123.47 o
      1628    2   2  12  -8   779.00   829.47   213.68 o
      1628    1  12   2  -8   779.00   829.47   213.68 o
      1629    2   4  12 -14   593.19  1159.76   288.65 o
      1629    1  12   4 -14   593.19  1159.76   288.65 o
      1630    2   3  11  -8   593.54   630.51   152.53 o
      1630    1  11   3  -8   593.54   630.51   152.53 o
      1631    2   3  12 -13   668.53  1267.67   273.88 o
      1631    1  12   3 -13   668.53  1267.67   273.88 o
      1632    2   4  11 -13   506.25   986.05   221.76 o
      1632    1  11   4 -13   506.25   986.05   221.76 o
      1633    2   2   9 -13   248.16   239.59    71.26 o
      1633    1   9   2 -13   248.16   239.59    71.26 o
      1634    2   1  11 -15   612.04   824.83   235.29 o
      1634    1  11   1 -15   612.04   824.83   235.29 o
      1635    2   4  12 -12   612.13  1078.82   271.86 o
      1635    1  12   4 -12   612.13  1078.82   271.86 o
      1636    2   2   6  -6    67.74    75.20    21.80 o
      1636    1   6   2  -6    67.74    75.20    21.80 o
      1637    2   2  10 -10   178.63   208.87    93.88 <
      1637    1  10   2 -10   178.63   208.87    93.88 <
      1638    2   3   9 -12   367.42   260.03    70.20 o
      1638    1   9   3 -12   367.42   260.03    70.20 o
      1639    2   0  12 -18   582.89  1218.34   321.67 o
      1639    1  12   0 -18   582.89  1218.34   321.67 o
      1640    2   2   8 -12   144.54   110.24    67.92 <
      1640    1   8   2 -12   144.54   110.24    67.92 <
      1641    2   2   7  -5   103.40    67.74    25.51 <
      1641    1   7   2  -5   103.40    67.74    25.51 <
      1642    2   2  11 -20   469.18   832.39   220.78 o
      1642    1  11   2 -20   469.18   832.39   220.78 o
      1643    2   4  11 -14   405.11   914.81   250.39 o
      1643    1  11   4 -14   405.11   914.81   250.39 o
      1644    2   1   8 -14    99.18    79.77    48.13 <
      1644    1   8   1 -14    99.18    79.77    48.13 <
      1645    2   1  11 -12   458.53   377.76   133.52 <
      1645    1  11   1 -12   458.53   377.76   133.52 <
      1646    1   7   0  -8   140.58   152.17    37.90 o
      1647    2  -1  10 -13   204.35   150.52    92.10 <
      1647    1  10  -1 -13   204.35   150.52    92.10 <
      1648    2   2   8  -5   121.02   109.96    29.12 o
      1648    1   8   2  -5   121.02   109.96    29.12 o
      1649    2  -1  11 -10   216.28   158.77   105.62 <
      1649    1  11  -1 -10   216.28   158.77   105.62 <
      1650    2   2  12 -12   477.50   704.70   249.14 <
      1650    1  12   2 -12   477.50   704.70   249.14 <
      1651    2   3   9  -8   156.48    58.20    52.76 <
      1651    1   9   3  -8   156.48    58.20    52.76 <
      1652    2  -1  10  -9   170.36   128.79    78.03 <
      1652    1  10  -1  -9   170.36   128.79    78.03 <
      1653    2   1   6 -10    39.89    38.92    19.56 <
      1653    1   6   1 -10    39.89    38.92    19.56 <
      1654    2   2  12 -14   615.46   626.65   258.21 <
      1654    1  12   2 -14   615.46   626.65   258.21 <
      1655    2   4  12 -18   487.28   705.31   359.57 <
      1655    1  12   4 -18   487.28   705.31   359.57 <
      1656    2   1  10 -17   312.10   404.35   123.24 o
      1656    1  10   1 -17   312.10   404.35   123.24 o
      1657    2   2  10 -18   310.08   320.86   122.49 <
      1657    1  10   2 -18   310.08   320.86   122.49 <
      1658    2   1   6  -8    58.27    49.88    20.48 <
      1658    1   6   1  -8    58.27    49.88    20.48 <
      1659    2   2  12 -20   494.11   648.33   292.77 <
      1659    1  12   2 -20   494.11   648.33   292.77 <
      1660    2   1  12 -18   405.31   636.45   236.77 <
      1660    1  12   1 -18   405.31   636.45   236.77 <
      1661    2   5  12 -17   325.08   491.09   219.59 <
      1661    1  12   5 -17   325.08   491.09   219.59 <
      1662    2   4  12 -16   248.52   393.28   225.85 <
      1662    1  12   4 -16   248.52   393.28   225.85 <
      1663    2   0   0  -6 15905.30 16649.40    52.79 o
      1663    1   0   0  -6 15905.30 16649.40    52.79 o
      1664    2  -1   1 -11  4322.01  3752.24    27.40 o
      1664    1   1  -1 -11  4322.01  3752.24    27.40 o
      1665    2   0   0 -12  3343.75  3796.73    28.06 o
      1665    1   0   0 -12  3343.75  3796.73    28.06 o
      1666    2   0   0  -8  1176.30  1267.35    11.34 o
      1666    1   0   0  -8  1176.30  1267.35    11.34 o
      1667    2   0   0 -10  1376.88  1367.47    14.54 o
      1667    1   0   0 -10  1376.88  1367.47    14.54 o
      1668    2   1   1 -17  4841.65  5267.64    59.46 o
      1668    1   1   1 -17  4841.65  5267.64    59.46 o
      1669    1   1   0 -12  1469.47  1629.81    20.06 o
      1670    2  -1   1 -17  4841.65  5510.32    72.87 o
      1670    1   1  -1 -17  4841.65  5510.32    72.87 o
      1671    2   0   0 -16  2847.58  2737.24    46.11 o
      1671    1   0   0 -16  2847.58  2737.24    46.11 o
      1672    2  -2   1 -14  1256.67  1053.96    26.43 o
      1672    1   1  -2 -14  1256.67  1053.96    26.43 o
      1673    2  -2   0 -18  5208.76  4740.45   120.96 o
      1673    1   0  -2 -18  5208.76  4740.45   120.96 o
      1674    2  -1   1 -12   574.12   477.16    13.39 o
      1674    1   1  -1 -12   574.12   477.16    13.39 o
      1675    2  -1   1 -13   483.19   475.03    15.11 o
      1675    1   1  -1 -13   483.19   475.03    15.11 o
      1676    2  -1   1 -10   265.64   244.85    10.93 o
      1676    1   1  -1 -10   265.64   244.85    10.93 o
      1677    1   1   0 -16   753.34   690.71    25.74 o
      1678    2   1   1 -19  1400.89  1283.38    48.49 o
      1678    1   1   1 -19  1400.89  1283.38    48.49 o
      1679    2  -2   0 -20  3652.95  3241.84   145.78 o
      1679    1   0  -2 -20  3652.95  3241.84   145.78 o
      1680    2   1   1 -23  2936.52  2961.92   110.02 o
      1680    1   1   1 -23  2936.52  2961.92   110.02 o
      1681    2  -1   1 -19  1400.89  1350.46    81.00 o
      1681    1   1  -1 -19  1400.89  1350.46    81.00 o
      1682    2  -1   2 -16   461.74   372.63    33.58 o
      1682    1   2  -1 -16   461.74   372.63    33.58 o
      1683    2  -1   2 -17   508.38   407.05    25.77 o
      1683    1   2  -1 -17   508.38   407.05    25.77 o
      1684    2  -1   1 -23  2936.53  3118.65   139.46 o
      1684    1   1  -1 -23  2936.53  3118.65   139.46 o
      1685    1  -1   0 -16   753.34   660.08    34.72 o
      1686    2   1   1 -25  2392.51  2620.15   187.98 o
      1686    1   1   1 -25  2392.51  2620.15   187.98 o
      1687    2   0   0  -4    62.83    63.46     3.26 o
      1687    1   0   0  -4    62.83    63.46     3.26 o
      1688    2   0   0 -14   245.93   225.90    14.87 o
      1688    1   0   0 -14   245.93   225.90    14.87 o
      1689    1   1   0 -14   134.90   151.19    19.72 o
      1690    2  -2   1 -17   408.17   400.77    46.37 o
      1690    1   1  -2 -17   408.17   400.77    46.37 o
      1691    2   1   1 -21   608.78   618.01    72.90 o
      1691    1   1   1 -21   608.78   618.01    72.90 o
      1692    2  -1   1 -15   153.59   130.15    24.09 o
      1692    1   1  -1 -15   153.59   130.15    24.09 o
      1693    2  -1   2 -19   439.92   383.98    54.04 o
      1693    1   2  -1 -19   439.92   383.98    54.04 o
      1694    2   0   2 -24   948.01  1115.57   140.18 o
      1694    1   2   0 -24   948.01  1115.57   140.18 o
      1695    2   0   2 -22   713.53   585.03    62.47 o
      1695    1   2   0 -22   713.53   585.03    62.47 o
      1696    2   0   2 -26  1442.54  1682.35   228.52 o
      1696    1   2   0 -26  1442.54  1682.35   228.52 o
      1697    2  -3   1 -19   744.29   561.76    56.58 o
      1697    1   1  -3 -19   744.29   561.76    56.58 o
      1698    2  -1   2 -20   365.69   320.19    38.14 o
      1698    1   2  -1 -20   365.69   320.19    38.14 o
      1699    2  -1   1 -21   608.78   590.04    99.21 o
      1699    1   1  -1 -21   608.78   590.04    99.21 o
      1700    2  -2   2 -19   448.02   378.28    62.58 o
      1700    1   2  -2 -19   448.02   378.28    62.58 o
      1701    2  -2   1 -19   414.11   482.51    80.92 o
      1701    1   1  -2 -19   414.11   482.51    80.92 o
      1702    2  -3   1 -18   537.32   210.28    68.51 o
      1702    1   1  -3 -18   537.32   210.28    68.51 o
      1703    2   0   0 -22   729.77   765.45   108.72 o
      1703    1   0   0 -22   729.77   765.45   108.72 o
      1704    1   1   0 -20   290.27   259.32    40.99 o
      1705    2  -1   2 -23   665.67   726.02   107.56 o
      1705    1   2  -1 -23   665.67   726.02   107.56 o
      1706    2  -3   1 -21   526.48   530.40   124.64 o
      1706    1   1  -3 -21   526.48   530.40   124.64 o
      1707    2  -2   2 -20   352.44   281.96    64.01 o
      1707    1   2  -2 -20   352.44   281.96    64.01 o
      1708    2  -1   2 -18   288.72   247.24    42.79 o
      1708    1   2  -1 -18   288.72   247.24    42.79 o
      1709    2  -2   3 -21   306.58   287.47    69.30 o
      1709    1   3  -2 -21   306.58   287.47    69.30 o
      1710    2  -1   2 -22   309.65   346.49    82.54 o
      1710    1   2  -1 -22   309.65   346.49    82.54 o
      1711    2  -2   2 -18   201.69   183.63    47.48 o
      1711    1   2  -2 -18   201.69   183.63    47.48 o
      1712    1   1   0 -18    93.62   115.71    39.51 <
      1713    2  -2   1 -15   137.49    67.75    21.84 o
      1713    1   1  -2 -15   137.49    67.75    21.84 o
      1714    1  -1   0 -20   290.27   186.10    71.06 <
      1715    2  -1   0  -8     3.66     7.85     3.43 <
      1716    2  -2   3 -22   151.34   140.22    84.91 <
      1716    1   3  -2 -22   151.34   140.22    84.91 <
      1717    2  -1   1  -9    16.90    12.81     5.24 <
      1717    1   1  -1  -9    16.90    12.81     5.24 <
      1718    2  -2   2 -17    95.10    77.56    31.84 <
      1718    1   2  -2 -17    95.10    77.56    31.84 <
      1719    2  -2   1 -22   329.34   315.04   158.64 <
      1719    1   1  -2 -22   329.34   315.04   158.64 <
      1720    2  -2   1 -23   203.34   119.28    86.64 <
      1720    1   1  -2 -23   203.34   119.28    86.64 <
      1721    2  -1   2 -25   142.29   295.81   136.46 <
      1721    1   2  -1 -25   142.29   295.81   136.46 <
      1722    2  -2   0 -16   102.23    47.66    32.03 <
      1722    1   0  -2 -16   102.23    47.66    32.03 <
      1723    2  -2   2 -22    65.33   136.64    73.27 <
      1723    1   2  -2 -22    65.33   136.64    73.27 <
      1724    2  -2   0  -6  5147.85  4942.95    20.71 o
      1724    1   0  -2  -6  5147.85  4942.95    20.71 o
      1725    2  -2   0  -4  2330.75  2454.57    13.93 o
      1725    1   0  -2  -4  2330.75  2454.57    13.93 o
      1726    2  -3   1  -5  2784.75  3114.25    23.02 o
      1726    1   1  -3  -5  2784.75  3114.25    23.02 o
      1727    2  -2   1  -2   739.39   845.62     6.78 o
      1727    1   1  -2  -2   739.39   845.62     6.78 o
      1728    1   0  -2  -5  1028.95   965.15     9.53 o
      1729    2  -2   1  -3   667.83   674.30     6.60 o
      1729    1   1  -2  -3   667.83   674.30     6.60 o
      1730    1   0  -2  -7   769.03   662.01    10.17 o
      1731    2  -4   2  -6  2499.85  2603.28    39.83 o
      1731    1   2  -4  -6  2499.85  2603.28    39.83 o
      1732    2  -3   1  -7  1119.44   933.97    17.08 o
      1732    1   1  -3  -7  1119.44   933.97    17.08 o
      1733    2  -4   2  -5  1885.42  1796.77    35.69 o
      1733    1   2  -4  -5  1885.42  1796.77    35.69 o
      1734    2  -4   2  -7   971.37   906.11    28.33 o
      1734    1   2  -4  -7   971.37   906.11    28.33 o
      1735    2  -3   1  -4   603.24   620.31    14.38 o
      1735    1   1  -3  -4   603.24   620.31    14.38 o
      1736    1   0  -4  -9  4308.76  3950.61   113.00 o
      1737    2  -5   3  -7  2282.56  2175.24    69.40 o
      1737    1   3  -5  -7  2282.56  2175.24    69.40 o
      1738    2  -1   0  -2     0.08    49.15     1.46 o
      1739    2  -3  -1 -11  2417.30  1989.16    86.02 o
      1739    1  -1  -3 -11  2417.30  1989.16    86.02 o
      1740    2  -4   0 -12  2851.12  2621.22    95.18 o
      1740    1   0  -4 -12  2851.12  2621.22    95.18 o
      1741    2  -3   1  -3   386.61   401.88    17.82 o
      1741    1   1  -3  -3   386.61   401.88    17.82 o
      1742    2  -3   1  -6   186.12   202.53    13.05 o
      1742    1   1  -3  -6   186.12   202.53    13.05 o
      1743    2  -5   3  -8  1167.58  1115.26    72.73 o
      1743    1   3  -5  -8  1167.58  1115.26    72.73 o
      1744    2  -5   1 -13  2466.75  2663.24   155.85 o
      1744    1   1  -5 -13  2466.75  2663.24   155.85 o
      1745    2  -5   2  -7  1674.64  1657.18    79.67 o
      1745    1   2  -5  -7  1674.64  1657.18    79.67 o
      1746    2  -5   1  -8  2355.51  2181.90   124.02 o
      1746    1   1  -5  -8  2355.51  2181.90   124.02 o
      1747    2  -4   2  -8   285.84   233.85    18.82 o
      1747    1   2  -4  -8   285.84   233.85    18.82 o
      1748    2  -4   1  -5   908.27   729.36    48.30 o
      1748    1   1  -4  -5   908.27   729.36    48.30 o
      1749    2  -4   1 -10   459.73   380.86    31.34 o
      1749    1   1  -4 -10   459.73   380.86    31.34 o
      1750    2  -6   2  -9  2410.82  2431.68   188.64 o
      1750    1   2  -6  -9  2410.82  2431.68   188.64 o
      1751    2  -5   1 -11  1232.96  1052.61   109.89 o
      1751    1   1  -5 -11  1232.96  1052.61   109.89 o
      1752    1   0  -4 -11   954.88   955.05    84.35 o
      1753    2  -6   4 -10  1402.19  1447.80   136.11 o
      1753    1   4  -6 -10  1402.19  1447.80   136.11 o
      1754    2  -7   3 -13  2944.01  2971.20   279.95 o
      1754    1   3  -7 -13  2944.01  2971.20   279.95 o
      1755    2  -5   1 -12  1050.02   936.95    86.16 o
      1755    1   1  -5 -12  1050.02   936.95    86.16 o
      1756    2  -5   1  -7  1569.02  1573.69   119.69 o
      1756    1   1  -5  -7  1569.02  1573.69   119.69 o
      1757    2  -2   1  -4    36.41    39.91     3.82 o
      1757    1   1  -2  -4    36.41    39.91     3.82 o
      1758    2  -5   2  -9   727.44   645.14    56.19 o
      1758    1   2  -5  -9   727.44   645.14    56.19 o
      1759    2  -5   1 -17  1383.33  1368.86   122.93 o
      1759    1   1  -5 -17  1383.33  1368.86   122.93 o
      1760    2  -6   2 -15  1395.32  1444.85   170.03 o
      1760    1   2  -6 -15  1395.32  1444.85   170.03 o
      1761    2  -5   1 -14   949.42   919.93   121.46 o
      1761    1   1  -5 -14   949.42   919.93   121.46 o
      1762    2  -4   1  -7   354.49   271.24    33.23 o
      1762    1   1  -4  -7   354.49   271.24    33.23 o
      1763    2  -6   2 -12  1547.02  1756.41   187.58 o
      1763    1   2  -6 -12  1547.02  1756.41   187.58 o
      1764    2  -7   4  -9   925.11  1192.17   183.10 o
      1764    1   4  -7  -9   925.11  1192.17   183.10 o
      1765    2  -5   2  -6   321.67   327.24    86.27 o
      1765    1   2  -5  -6   321.67   327.24    86.27 o
      1766    2  -7   4 -12   882.45   922.83   198.35 o
      1766    1   4  -7 -12   882.45   922.83   198.35 o
      1767    2  -6   3  -8   617.91   528.86   110.43 o
      1767    1   3  -6  -8   617.91   528.86   110.43 o
      1768    2  -7   3 -14   723.78   757.59   220.38 o
      1768    1   3  -7 -14   723.78   757.59   220.38 o
      1769    2  -6   2 -16   780.12   764.45   174.55 o
      1769    1   2  -6 -16   780.12   764.45   174.55 o
      1770    2  -6   1 -17   866.80  1354.60   255.92 o
      1770    1   1  -6 -17   866.80  1354.60   255.92 o
      1771    1   0  -4  -7   728.99   629.04    68.66 o
      1772    2  -6   3  -5   565.90   568.07   116.64 o
      1772    1   3  -6  -5   565.90   568.07   116.64 o
      1773    2  -5   2 -12   244.14   253.80    76.87 o
      1773    1   2  -5 -12   244.14   253.80    76.87 o
      1774    2  -6   2 -10   766.14   934.62   139.38 o
      1774    1   2  -6 -10   766.14   934.62   139.38 o
      1775    2  -7   3 -15  1277.28   909.13   252.57 o
      1775    1   3  -7 -15  1277.28   909.13   252.57 o
      1776    2  -6   3  -7   305.59   354.00   129.06 <
      1776    1   3  -6  -7   305.59   354.00   129.06 <
      1777    2  -6   1 -13   466.73   495.25   178.26 <
      1777    1   1  -6 -13   466.73   495.25   178.26 <
      1778    2  -6   2 -11   461.14   631.44   125.67 o
      1778    1   2  -6 -11   461.14   631.44   125.67 o
      1779    2  -6   3  -9   393.20   499.95   137.03 o
      1779    1   3  -6  -9   393.20   499.95   137.03 o
      1780    2  -4   0  -8   290.85   325.62    72.77 o
      1780    1   0  -4  -8   290.85   325.62    72.77 o
      1781    2  -7   2 -16   434.18   608.22   286.84 <
      1781    1   2  -7 -16   434.18   608.22   286.84 <
      1782    2  -4   1 -12   131.80    88.67    35.16 <
      1782    1   1  -4 -12   131.80    88.67    35.16 <
      1783    2  -3   5  -3  7403.71  8217.30    54.50 o
      1783    1   5  -3  -3  7403.71  8217.30    54.50 o
      1784    2  -1   3  -3  2660.20  2292.52    16.29 o
      1784    1   3  -1  -3  2660.20  2292.52    16.29 o
      1785    2  -2   3  -4  1966.22  2046.30    16.80 o
      1785    1   3  -2  -4  1966.22  2046.30    16.80 o
      1786    2  -3   4  -7  3371.39  3700.15    34.35 o
      1786    1   4  -3  -7  3371.39  3700.15    34.35 o
      1787    2  -1   2  -1   754.12   769.32     8.34 o
      1787    1   2  -1  -1   754.12   769.32     8.34 o
      1788    2  -2   4  -6  1674.14  1276.26    18.67 o
      1788    1   4  -2  -6  1674.14  1276.26    18.67 o
      1789    2  -3   5  -9  2640.88  2904.23    42.38 o
      1789    1   5  -3  -9  2640.88  2904.23    42.38 o
      1790    2  -3   5  -5  1762.54  1686.61    30.79 o
      1790    1   5  -3  -5  1762.54  1686.61    30.79 o
      1791    2  -1   2  -2   576.27   630.63     9.15 o
      1791    1   2  -1  -2   576.27   630.63     9.15 o
      1792    2  -2   5  -4  1154.28  1049.35    25.47 o
      1792    1   5  -2  -4  1154.28  1049.35    25.47 o
      1793    2  -3   5  -8  1604.92  1440.25    31.32 o
      1793    1   5  -3  -8  1604.92  1440.25    31.32 o
      1794    2  -2   4  -5   683.72   666.78    14.08 o
      1794    1   4  -2  -5   683.72   666.78    14.08 o
      1795    2  -3   4  -6   938.34   834.66    18.73 o
      1795    1   4  -3  -6   938.34   834.66    18.73 o
      1796    2  -3   7  -9  3389.36  2918.21    67.15 o
      1796    1   7  -3  -9  3389.36  2918.21    67.15 o
      1797    2  -2   6  -5  1220.97  1044.65    25.15 o
      1797    1   6  -2  -5  1220.97  1044.65    25.15 o
      1798    2  -3   6  -5  1245.22  1227.60    34.55 o
      1798    1   6  -3  -5  1245.22  1227.60    34.55 o
      1799    2  -4   6  -9  1820.95  1656.03    59.25 o
      1799    1   6  -4  -9  1820.95  1656.03    59.25 o
      1800    2  -4   8  -5  3805.82  4275.03   122.77 o
      1800    1   8  -4  -5  3805.82  4275.03   122.77 o
      1801    2  -4   8 -11  3315.17  3252.46   158.08 o
      1801    1   8  -4 -11  3315.17  3252.46   158.08 o
      1802    2  -3   9  -9  2594.13  2383.15   101.12 o
      1802    1   9  -3  -9  2594.13  2383.15   101.12 o
      1803    2  -4   6  -8  1353.53  1274.93    54.03 o
      1803    1   6  -4  -8  1353.53  1274.93    54.03 o
      1804    2  -2   3  -5   213.38   192.36     7.82 o
      1804    1   3  -2  -5   213.38   192.36     7.82 o
      1805    2  -3   3  -5   172.82   160.42     8.46 o
      1805    1   3  -3  -5   172.82   160.42     8.46 o
      1806    2  -3   6  -4   621.88   509.05    27.01 o
      1806    1   6  -3  -4   621.88   509.05    27.01 o
      1807    2  -3   6  -9   750.98   652.89    42.30 o
      1807    1   6  -3  -9   750.98   652.89    42.30 o
      1808    2  -5   6  -7  1762.00  1871.43   113.06 o
      1808    1   6  -5  -7  1762.00  1871.43   113.06 o
      1809    2  -4   6  -7  1110.09   864.48    60.65 o
      1809    1   6  -4  -7  1110.09   864.48    60.65 o
      1810    2  -2   4  -2   195.15   155.87     8.15 o
      1810    1   4  -2  -2   195.15   155.87     8.15 o
      1811    2  -4   5  -8   713.76   648.99    30.77 o
      1811    1   5  -4  -8   713.76   648.99    30.77 o
      1812    2  -4   6 -10   960.42   875.74    70.42 o
      1812    1   6  -4 -10   960.42   875.74    70.42 o
      1813    2  -5   7  -9  2068.37  2301.52   104.51 o
      1813    1   7  -5  -9  2068.37  2301.52   104.51 o
      1814    2  -3   7  -6   756.11   611.53    39.30 o
      1814    1   7  -3  -6   756.11   611.53    39.30 o
      1815    2  -4   6  -5   834.02   850.10    46.05 o
      1815    1   6  -4  -5   834.02   850.10    46.05 o
      1816    2  -5   6  -9  1022.97  1148.68    74.77 o
      1816    1   6  -5  -9  1022.97  1148.68    74.77 o
      1817    2  -5   5  -9   953.66   868.67    78.88 o
      1817    1   5  -5  -9   953.66   868.67    78.88 o
      1818    2  -4   8  -8  1157.17  1329.78   118.22 o
      1818    1   8  -4  -8  1157.17  1329.78   118.22 o
      1819    2  -4   8 -10  1087.44  1264.97   125.20 o
      1819    1   8  -4 -10  1087.44  1264.97   125.20 o
      1820    2  -4   4  -7   214.26   194.56    26.71 o
      1820    1   4  -4  -7   214.26   194.56    26.71 o
      1821    2  -4  10  -9  2042.26  2722.86   237.84 o
      1821    1  10  -4  -9  2042.26  2722.86   237.84 o
      1822    2  -3   5  -7   177.31   138.99    24.68 o
      1822    1   5  -3  -7   177.31   138.99    24.68 o
      1823    2  -6   6 -11  2003.91  2430.92   171.57 o
      1823    1   6  -6 -11  2003.91  2430.92   171.57 o
      1824    2  -2   5  -6    80.91    85.05    11.30 o
      1824    1   5  -2  -6    80.91    85.05    11.30 o
      1825    2  -3   7  -7   258.41   298.86    50.56 o
      1825    1   7  -3  -7   258.41   298.86    50.56 o
      1826    2  -3   6  -3   191.54   177.20    34.16 o
      1826    1   6  -3  -3   191.54   177.20    34.16 o
      1827    2  -4   5  -9   202.78   215.65    39.68 o
      1827    1   5  -4  -9   202.78   215.65    39.68 o
      1828    2  -2   4  -4     0.43    31.73     8.83 o
      1828    1   4  -2  -4     0.43    31.73     8.83 o
      1829    2  -4   7  -5   432.32   352.33    64.72 o
      1829    1   7  -4  -5   432.32   352.33    64.72 o
      1830    2  -4   9  -7   582.84   609.09   146.43 o
      1830    1   9  -4  -7   582.84   609.09   146.43 o
      1831    2  -4   6 -11   260.70   296.42    37.54 o
      1831    1   6  -4 -11   260.70   296.42    37.54 o
      1832    2  -4   8  -4   671.32   504.97   115.78 o
      1832    1   8  -4  -4   671.32   504.97   115.78 o
      1833    2  -1   2  -3    26.94    26.28     4.47 o
      1833    1   2  -1  -3    26.94    26.28     4.47 o
      1834    2  -5   7  -7   504.89   532.24   121.66 o
      1834    1   7  -5  -7   504.89   532.24   121.66 o
      1835    2  -3  11  -9  1020.54  1288.95   183.82 o
      1835    1  11  -3  -9  1020.54  1288.95   183.82 o
      1836    2  -5   7 -12   558.07   495.56   110.67 o
      1836    1   7  -5 -12   558.07   495.56   110.67 o
      1837    2  -3   8  -5   241.74   265.50    60.65 o
      1837    1   8  -3  -5   241.74   265.50    60.65 o
      1838    2  -5   5  -8   338.02   288.23    61.76 o
      1838    1   5  -5  -8   338.02   288.23    61.76 o
      1839    2  -3   4  -4    53.02    44.27    14.53 o
      1839    1   4  -3  -4    53.02    44.27    14.53 o
      1840    2  -2   4  -3    30.42    30.38     7.57 o
      1840    1   4  -2  -3    30.42    30.38     7.57 o
      1841    2  -4   9  -5   541.43   600.48   128.54 o
      1841    1   9  -4  -5   541.43   600.48   128.54 o
      1842    2  -4  10  -8   939.91   941.06   195.18 o
      1842    1  10  -4  -8   939.91   941.06   195.18 o
      1843    2  -2   7  -6   226.59   179.76    30.12 o
      1843    1   7  -2  -6   226.59   179.76    30.12 o
      1844    2  -4   8 -13   482.23   439.37   107.32 o
      1844    1   8  -4 -13   482.23   439.37   107.32 o
      1845    2  -3   7  -4   147.33    94.62    31.74 <
      1845    1   7  -3  -4   147.33    94.62    31.74 <
      1846    2  -4  10 -10   481.04   781.18   169.81 o
      1846    1  10  -4 -10   481.04   781.18   169.81 o
      1847    2  -4   7 -13   238.04   294.12    89.80 o
      1847    1   7  -4 -13   238.04   294.12    89.80 o
      1848    2  -5   9 -12   499.09   693.27   230.35 o
      1848    1   9  -5 -12   499.09   693.27   230.35 o
      1849    2  -2   5  -5    55.99    54.15    14.85 o
      1849    1   5  -2  -5    55.99    54.15    14.85 o
      1850    2  -5   6 -11   192.49   183.63    71.34 <
      1850    1   6  -5 -11   192.49   183.63    71.34 <
      1851    2  -3   4  -5    38.76    36.01    12.91 <
      1851    1   4  -3  -5    38.76    36.01    12.91 <
      1852    2  -3   6 -10    66.57    60.60    33.41 <
      1852    1   6  -3 -10    66.57    60.60    33.41 <
      1853    2  -2   6  -6    67.36    51.01    17.46 <
      1853    1   6  -2  -6    67.36    51.01    17.46 <
      1854    2  -5   7  -6   269.92   299.05   103.38 <
      1854    1   7  -5  -6   269.92   299.05   103.38 <
      1855    2  -4   9 -10   344.07   362.48   136.97 <
      1855    1   9  -4 -10   344.07   362.48   136.97 <
      1856    2  -5   6 -10   161.57   195.02    70.57 <
      1856    1   6  -5 -10   161.57   195.02    70.57 <
      1857    2  -4   7  -6    50.00    84.37    53.89 <
      1857    1   7  -4  -6    50.00    84.37    53.89 <
      1858    2  -5   7  -8    68.99    86.49    71.05 <
      1858    1   7  -5  -8    68.99    86.49    71.05 <
      1859    2  -5   8  -9   133.21   226.52    98.16 <
      1859    1   8  -5  -9   133.21   226.52    98.16 <
      1860    2  -5   8  -7   168.58   133.83    75.21 <
      1860    1   8  -5  -7   168.58   133.83    75.21 <
      1861    2   0   2  -6  4741.75  6594.00    48.12 o
      1861    1   2   0  -6  4741.75  6594.00    48.12 o
      1862    1   3   0  -8  3638.43  4076.74    36.12 o
      1863    2  -1   3  -8  2110.84  2070.30    24.41 o
      1863    1   3  -1  -8  2110.84  2070.30    24.41 o
      1864    2  -1   3 -11  2668.90  2968.14    33.27 o
      1864    1   3  -1 -11  2668.90  2968.14    33.27 o
      1865    2  -1   4 -11  1891.31  2150.99    33.58 o
      1865    1   4  -1 -11  1891.31  2150.99    33.58 o
      1866    1   1   0  -4  1769.53  2530.11    30.74 o
      1867    2   0   4 -14  2306.23  2093.59    40.15 o
      1867    1   4   0 -14  2306.23  2093.59    40.15 o
      1868    2  -2   6 -14  3605.95  3307.64    65.93 o
      1868    1   6  -2 -14  3605.95  3307.64    65.93 o
      1869    2  -1   5 -11  1790.28  1551.84    31.13 o
      1869    1   5  -1 -11  1790.28  1551.84    31.13 o
      1870    2  -1   5 -12  1752.96  1735.30    36.99 o
      1870    1   5  -1 -12  1752.96  1735.30    36.99 o
      1871    2  -1   3 -10  1057.51  1047.49    19.50 o
      1871    1   3  -1 -10  1057.51  1047.49    19.50 o
      1872    2  -1   3  -9   885.65  1114.44    18.05 o
      1872    1   3  -1  -9   885.65  1114.44    18.05 o
      1873    2   0   6 -14  2265.38  2049.72    52.31 o
      1873    1   6   0 -14  2265.38  2049.72    52.31 o
      1874    2  -1   5 -17  3065.13  2924.65    73.76 o
      1874    1   5  -1 -17  3065.13  2924.65    73.76 o
      1875    2  -1   5 -15  1792.12  1649.01    46.03 o
      1875    1   5  -1 -15  1792.12  1649.01    46.03 o
      1876    1   5   0 -14  1259.23  1160.76    37.49 o
      1877    2  -1   3 -14   839.30   718.77    24.96 o
      1877    1   3  -1 -14   839.30   718.77    24.96 o
      1878    2   0   8 -20  5426.84  5987.40   178.02 o
      1878    1   8   0 -20  5426.84  5987.40   178.02 o
      1879    2   0   2  -8   403.57   401.35    10.01 o
      1879    1   2   0  -8   403.57   401.35    10.01 o
      1880    2   0   4 -12   702.77   630.48    23.17 o
      1880    1   4   0 -12   702.77   630.48    23.17 o
      1881    2  -1   7 -15  1806.34  1566.32    64.73 o
      1881    1   7  -1 -15  1806.34  1566.32    64.73 o
      1882    2  -1   4 -17  1281.59  1188.31    49.66 o
      1882    1   4  -1 -17  1281.59  1188.31    49.66 o
      1883    2  -1   6 -13   833.02   734.39    36.84 o
      1883    1   6  -1 -13   833.02   734.39    36.84 o
      1884    2  -2   6 -20  3219.83  3297.45   125.33 o
      1884    1   6  -2 -20  3219.83  3297.45   125.33 o
      1885    2  -1   4 -18  1087.65   913.05    64.73 o
      1885    1   4  -1 -18  1087.65   913.05    64.73 o
      1886    2  -1   4 -12   362.37   349.81    19.25 o
      1886    1   4  -1 -12   362.37   349.81    19.25 o
      1887    2  -2   5 -14   670.19   623.51    32.32 o
      1887    1   5  -2 -14   670.19   623.51    32.32 o
      1888    2   0   6 -20  1569.33  1627.53   115.10 o
      1888    1   6   0 -20  1569.33  1627.53   115.10 o
      1889    2  -1   4 -13   488.34   473.33    23.54 o
      1889    1   4  -1 -13   488.34   473.33    23.54 o
      1890    2   0   8 -22  2947.20  3434.79   273.76 o
      1890    1   8   0 -22  2947.20  3434.79   273.76 o
      1891    2  -2   6 -16  1206.87  1242.36    60.57 o
      1891    1   6  -2 -16  1206.87  1242.36    60.57 o
      1892    2  -3   7 -17  1682.65  1734.00    89.02 o
      1892    1   7  -3 -17  1682.65  1734.00    89.02 o
      1893    2  -1   4 -14   484.30   437.06    39.02 o
      1893    1   4  -1 -14   484.30   437.06    39.02 o
      1894    2  -1   3 -12   333.41   345.38    16.53 o
      1894    1   3  -1 -12   333.41   345.38    16.53 o
      1895    2  -1   5 -14   500.73   448.75    31.34 o
      1895    1   5  -1 -14   500.73   448.75    31.34 o
      1896    2   0   6 -18   857.78   809.60    77.71 o
      1896    1   6   0 -18   857.78   809.60    77.71 o
      1897    2  -1   4 -16   584.76   522.06    50.13 o
      1897    1   4  -1 -16   584.76   522.06    50.13 o
      1898    2  -1   6 -16   674.04   633.18    47.11 o
      1898    1   6  -1 -16   674.04   633.18    47.11 o
      1899    2  -1   7 -17  1011.05   781.22    96.45 o
      1899    1   7  -1 -17  1011.05   781.22    96.45 o
      1900    2  -2   6 -22  1859.91  1962.21   188.01 o
      1900    1   6  -2 -22  1859.91  1962.21   188.01 o
      1901    2  -3   7 -21  2097.67  2518.11   218.32 o
      1901    1   7  -3 -21  2097.67  2518.11   218.32 o
      1902    2  -1   6 -14   327.15   374.16    49.00 o
      1902    1   6  -1 -14   327.15   374.16    49.00 o
      1903    1   3   0 -10    99.06   112.09    14.23 o
      1904    2  -1   4  -9   158.88   140.85    11.26 o
      1904    1   4  -1  -9   158.88   140.85    11.26 o
      1905    2  -2   8 -18  1100.10  1362.28   100.96 o
      1905    1   8  -2 -18  1100.10  1362.28   100.96 o
      1906    1   5   0 -20   560.92   611.95    78.72 o
      1907    2  -2   5 -16   447.11   380.17    54.17 o
      1907    1   5  -2 -16   447.11   380.17    54.17 o
      1908    1   5   0 -16   283.32   274.41    42.05 o
      1909    2  -2   5 -20   552.35   668.09    65.40 o
      1909    1   5  -2 -20   552.35   668.09    65.40 o
      1910    1   3   0 -12   101.02    80.63    15.27 o
      1911    2   0   8 -26  1876.77  2296.79   304.91 o
      1911    1   8   0 -26  1876.77  2296.79   304.91 o
      1912    2  -1   3  -7    54.47    53.22     9.36 o
      1912    1   3  -1  -7    54.47    53.22     9.36 o
      1913    2  -2  10 -22  1422.18  2104.45   350.79 o
      1913    1  10  -2 -22  1422.18  2104.45   350.79 o
      1914    2  -1   6 -18   536.35   515.50    79.48 o
      1914    1   6  -1 -18   536.35   515.50    79.48 o
      1915    2   0   6 -24   868.22   851.04   162.59 o
      1915    1   6   0 -24   868.22   851.04   162.59 o
      1916    2  -3   7 -22   911.15  1243.83   199.90 o
      1916    1   7  -3 -22   911.15  1243.83   199.90 o
      1917    2  -1   6 -19   422.79   399.14    99.69 o
      1917    1   6  -1 -19   422.79   399.14    99.69 o
      1918    2  -2   8 -20   721.53   840.93   149.17 o
      1918    1   8  -2 -20   721.53   840.93   149.17 o
      1919    2  -2   6 -26  1282.51  1762.82   306.91 o
      1919    1   6  -2 -26  1282.51  1762.82   306.91 o
      1920    2  -1   5 -22   448.82   596.84    86.21 o
      1920    1   5  -1 -22   448.82   596.84    86.21 o
      1921    2  -2   5 -12   135.82   149.44    28.68 o
      1921    1   5  -2 -12   135.82   149.44    28.68 o
      1922    2   0   6 -22   577.56   675.55   115.18 o
      1922    1   6   0 -22   577.56   675.55   115.18 o
      1923    2  -1   6 -20   495.38   548.09   108.03 o
      1923    1   6  -1 -20   495.38   548.09   108.03 o
      1924    2  -3   7 -23  1121.86  1414.94   240.50 o
      1924    1   7  -3 -23  1121.86  1414.94   240.50 o
      1925    2  -1   5 -21   576.66   458.83    64.76 o
      1925    1   5  -1 -21   576.66   458.83    64.76 o
      1926    2  -1   9 -23   802.20  1358.53   254.43 o
      1926    1   9  -1 -23   802.20  1358.53   254.43 o
      1927    2   1   6 -22   410.38   458.32    99.76 o
      1927    1   6   1 -22   410.38   458.32    99.76 o
      1928    2  -2   6 -15   170.56   178.62    48.96 o
      1928    1   6  -2 -15   170.56   178.62    48.96 o
      1929    2  -1   7 -23   760.84   862.19   201.94 o
      1929    1   7  -1 -23   760.84   862.19   201.94 o
      1930    2  -1   6 -17   230.17   236.48    62.92 o
      1930    1   6  -1 -17   230.17   236.48    62.92 o
      1931    2  -3   9 -21   766.58   993.01   250.15 o
      1931    1   9  -3 -21   766.58   993.01   250.15 o
      1932    2  -1   7 -16   350.84   288.77    72.02 o
      1932    1   7  -1 -16   350.84   288.77    72.02 o
      1933    2  -1   7 -21   537.42   556.63   143.99 o
      1933    1   7  -1 -21   537.42   556.63   143.99 o
      1934    1   9   0 -26  1040.90  1622.89   342.89 o
      1935    2  -1   6 -23   504.54   673.37   147.55 o
      1935    1   6  -1 -23   504.54   673.37   147.55 o
      1936    2  -2   7 -17   312.15   391.89    81.87 o
      1936    1   7  -2 -17   312.15   391.89    81.87 o
      1937    2  -2   4 -16   226.45   139.00    37.40 o
      1937    1   4  -2 -16   226.45   139.00    37.40 o
      1938    2  -2   8 -24   779.45  1408.89   261.48 o
      1938    1   8  -2 -24   779.45  1408.89   261.48 o
      1939    2  -3   9 -22   465.84   789.48   285.19 <
      1939    1   9  -3 -22   465.84   789.48   285.19 <
      1940    2  -1   6 -22   410.78   479.17   161.18 <
      1940    1   6  -1 -22   410.78   479.17   161.18 <
      1941    2  -3   7 -18   339.56   310.72   109.01 <
      1941    1   7  -3 -18   339.56   310.72   109.01 <
      1942    2   0   2  -5     7.47    14.55     5.99 <
      1943    1   7   0 -16   173.85   113.15    49.19 <
      1944    1   9   0 -20   331.80   457.49   137.72 o
      1945    2   0   4 -10    33.58    47.08    15.05 o
      1945    1   4   0 -10    33.58    47.08    15.05 o
      1946    2  -2   5 -15   128.57   133.85    44.42 o
      1946    1   5  -2 -15   128.57   133.85    44.42 o
      1947    2  -2   9 -22   419.55   644.80   272.67 <
      1947    1   9  -2 -22   419.55   644.80   272.67 <
      1948    2  -1   9 -21   557.27   505.51   142.31 o
      1948    1   9  -1 -21   557.27   505.51   142.31 o
      1949    2   0   4  -9    31.28    32.97    13.40 <
      1950    2  -1   5 -19   148.26   175.61    65.10 <
      1950    1   5  -1 -19   148.26   175.61    65.10 <
      1951    2  -1   7 -26   413.18   593.41   282.10 <
      1951    1   7  -1 -26   413.18   593.41   282.10 <
      1952    1   7   0 -26   221.23   331.64   162.81 <
      1953    2  -1   7 -19   139.56   101.61    69.75 <
      1953    1   7  -1 -19   139.56   101.61    69.75 <
      1954    2  -2   2  -6  8425.60  8032.49    32.80 o
      1954    1   2  -2  -6  8425.60  8032.49    32.80 o
      1955    2  -2   1  -8  2139.34  1999.33    19.32 o
      1955    1   1  -2  -8  2139.34  1999.33    19.32 o
      1956    2  -1   1  -5  2043.72  2041.85    20.34 o
      1956    1   1  -1  -5  2043.72  2041.85    20.34 o
      1957    2  -2   2 -12  2174.06  2251.10    27.77 o
      1957    1   2  -2 -12  2174.06  2251.10    27.77 o
      1958    2  -2   2  -9  1432.55  1256.38    17.83 o
      1958    1   2  -2  -9  1432.55  1256.38    17.83 o
      1959    2  -2   2  -8  1043.92   918.43    15.50 o
      1959    1   2  -2  -8  1043.92   918.43    15.50 o
      1960    2  -3   3 -11  2359.33  2436.91    38.43 o
      1960    1   3  -3 -11  2359.33  2436.91    38.43 o
      1961    2  -3   4 -13  2681.27  2387.22    43.93 o
      1961    1   4  -3 -13  2681.27  2387.22    43.93 o
      1962    2  -3   2 -11  1889.16  2165.46    35.42 o
      1962    1   2  -3 -11  1889.16  2165.46    35.42 o
      1963    2  -3   3 -12  2016.85  2213.08    39.74 o
      1963    1   3  -3 -12  2016.85  2213.08    39.74 o
      1964    2  -1   1  -6   409.91   422.72     7.32 o
      1964    1   1  -1  -6   409.91   422.72     7.32 o
      1965    2  -3   3 -17  4232.21  3418.80   102.01 o
      1965    1   3  -3 -17  4232.21  3418.80   102.01 o
      1966    2  -1   1  -4   417.70   427.49     8.45 o
      1966    1   1  -1  -4   417.70   427.49     8.45 o
      1967    2  -2   3  -8   400.23   377.73     9.91 o
      1967    1   3  -2  -8   400.23   377.73     9.91 o
      1968    2  -5   4 -11  3426.65  3140.89    81.15 o
      1968    1   4  -5 -11  3426.65  3140.89    81.15 o
      1969    2  -3   3 -13   923.73   896.17    30.44 o
      1969    1   3  -3 -13   923.73   896.17    30.44 o
      1970    2  -4   2 -13  2161.21  1817.94    54.07 o
      1970    1   2  -4 -13  2161.21  1817.94    54.07 o
      1971    2  -2   2  -7   279.72   283.50     8.90 o
      1971    1   2  -2  -7   279.72   283.50     8.90 o
      1972    2  -3   2  -9   378.30   361.45    18.54 o
      1972    1   2  -3  -9   378.30   361.45    18.54 o
      1973    2  -5   5 -15  3350.60  2974.80   157.62 o
      1973    1   5  -5 -15  3350.60  2974.80   157.62 o
      1974    2  -1   1  -3   237.11   192.08     5.25 o
      1974    1   1  -1  -3   237.11   192.08     5.25 o
      1975    2  -3   3  -9   380.02   303.78    22.01 o
      1975    1   3  -3  -9   380.02   303.78    22.01 o
      1976    2  -3   3 -10   418.81   365.21    24.06 o
      1976    1   3  -3 -10   418.81   365.21    24.06 o
      1977    2  -2   2 -10   330.51   323.67    13.65 o
      1977    1   2  -2 -10   330.51   323.67    13.65 o
      1978    2  -4   3 -14   940.11   934.51    46.42 o
      1978    1   3  -4 -14   940.11   934.51    46.42 o
      1979    2  -4   6 -15  1393.85  1413.17    68.30 o
      1979    1   6  -4 -15  1393.85  1413.17    68.30 o
      1980    2  -3   4 -16   709.35   727.53    43.92 o
      1980    1   4  -3 -16   709.35   727.53    43.92 o
      1981    2  -3   3 -15   868.30   802.10    42.28 o
      1981    1   3  -3 -15   868.30   802.10    42.28 o
      1982    2  -4   4 -15  1063.08   978.23    83.44 o
      1982    1   4  -4 -15  1063.08   978.23    83.44 o
      1983    2  -4   2 -18  2100.65  1940.97    94.74 o
      1983    1   2  -4 -18  2100.65  1940.97    94.74 o
      1984    2  -4   4 -12   487.85   357.71    43.37 o
      1984    1   4  -4 -12   487.85   357.71    43.37 o
      1985    2  -4   4 -14   766.48   799.24    65.18 o
      1985    1   4  -4 -14   766.48   799.24    65.18 o
      1986    2  -4   3  -9   339.34   337.24    22.24 o
      1986    1   3  -4  -9   339.34   337.24    22.24 o
      1987    2  -3   4 -10   197.20   134.47    19.65 o
      1987    1   4  -3 -10   197.20   134.47    19.65 o
      1988    2  -5   5 -13  1293.17  1265.30   105.80 o
      1988    1   5  -5 -13  1293.17  1265.30   105.80 o
      1989    2  -4   2 -14   805.50   746.42    64.10 o
      1989    1   2  -4 -14   805.50   746.42    64.10 o
      1990    2  -5   5 -17  1850.17  2561.30   136.40 o
      1990    1   5  -5 -17  1850.17  2561.30   136.40 o
      1991    2  -4   3 -10   340.30   292.34    24.57 o
      1991    1   3  -4 -10   340.30   292.34    24.57 o
      1992    2  -3   3  -8   129.54   126.42    10.88 o
      1992    1   3  -3  -8   129.54   126.42    10.88 o
      1993    2  -3   2 -12   284.13   307.82    29.68 o
      1993    1   2  -3 -12   284.13   307.82    29.68 o
      1994    2  -4   5 -14   581.03   572.92    42.41 o
      1994    1   5  -4 -14   581.03   572.92    42.41 o
      1995    2  -4   6 -16   811.07   786.82    84.52 o
      1995    1   6  -4 -16   811.07   786.82    84.52 o
      1996    2  -3   4 -15   424.19   334.31    42.41 o
      1996    1   4  -3 -15   424.19   334.31    42.41 o
      1997    2  -2   1  -7    79.56    90.14     7.36 o
      1997    1   1  -2  -7    79.56    90.14     7.36 o
      1998    2  -3   3 -18   602.99   530.59    70.38 o
      1998    1   3  -3 -18   602.99   530.59    70.38 o
      1999    2  -3   4 -14   245.95   182.91    35.30 o
      1999    1   4  -3 -14   245.95   182.91    35.30 o
      2000    2  -4   3 -13   305.16   298.52    49.30 o
      2000    1   3  -4 -13   305.16   298.52    49.30 o
      2001    2  -2   2 -11    82.02    78.68    15.06 o
      2001    1   2  -2 -11    82.02    78.68    15.06 o
      2002    2  -3   4 -19   606.60   585.80    79.49 o
      2002    1   4  -3 -19   606.60   585.80    79.49 o
      2003    2  -5   5 -19  1785.51  1931.31   188.98 o
      2003    1   5  -5 -19  1785.51  1931.31   188.98 o
      2004    2  -3   2  -7     8.79    30.69     8.06 o
      2004    1   2  -3  -7     8.79    30.69     8.06 o
      2005    2  -5   4 -17  1049.31  1351.12   166.96 o
      2005    1   4  -5 -17  1049.31  1351.12   166.96 o
      2006    2  -2   3  -9    62.53    58.99    10.55 o
      2006    1   3  -2  -9    62.53    58.99    10.55 o
      2007    2  -4   4 -11   272.39   210.91    35.36 o
      2007    1   4  -4 -11   272.39   210.91    35.36 o
      2008    2  -5   5 -16   675.86   713.85   125.24 o
      2008    1   5  -5 -16   675.86   713.85   125.24 o
      2009    2  -5   4 -12   444.31   492.36    70.35 o
      2009    1   4  -5 -12   444.31   492.36    70.35 o
      2010    2  -3   4 -17   373.45   353.47    67.86 o
      2010    1   4  -3 -17   373.45   353.47    67.86 o
      2011    2  -3   2  -8    62.14    51.93    11.50 o
      2011    1   2  -3  -8    62.14    51.93    11.50 o
      2012    2  -5   3 -18   634.13   647.88   198.71 o
      2012    1   3  -5 -18   634.13   647.88   198.71 o
      2013    2  -4   4 -19   536.53   567.51   115.89 o
      2013    1   4  -4 -19   536.53   567.51   115.89 o
      2014    2  -4   3 -17   538.26   541.46    91.59 o
      2014    1   3  -4 -17   538.26   541.46    91.59 o
      2015    2  -4   3 -11   190.96   148.95    34.16 o
      2015    1   3  -4 -11   190.96   148.95    34.16 o
      2016    2  -4   3 -19   548.78   511.88   116.87 o
      2016    1   3  -4 -19   548.78   511.88   116.87 o
      2017    2  -5   3 -13   265.98   298.51    70.67 o
      2017    1   3  -5 -13   265.98   298.51    70.67 o
      2018    2  -4   4 -20   613.38   673.02   165.34 o
      2018    1   4  -4 -20   613.38   673.02   165.34 o
      2019    2  -5   3 -14   292.88   378.81    76.13 o
      2019    1   3  -5 -14   292.88   378.81    76.13 o
      2020    2  -4   4 -16   366.27   285.38    78.19 o
      2020    1   4  -4 -16   366.27   285.38    78.19 o
      2021    2  -3   2 -10    67.27    29.11    12.63 <
      2021    1   2  -3 -10    67.27    29.11    12.63 <
      2022    2  -5   6 -15   366.35   405.41    91.79 o
      2022    1   6  -5 -15   366.35   405.41    91.79 o
      2023    2  -2   1  -9    42.07    41.10     5.93 o
      2023    1   1  -2  -9    42.07    41.10     5.93 o
      2024    2  -4   3 -20   495.18   464.75   127.96 o
      2024    1   3  -4 -20   495.18   464.75   127.96 o
      2025    2  -4   2 -15   147.15    92.45    45.45 <
      2025    1   2  -4 -15   147.15    92.45    45.45 <
      2026    2  -3   2 -14    51.88    48.63    27.04 <
      2026    1   2  -3 -14    51.88    48.63    27.04 <
      2027    2  -5   4 -15   227.63   252.94    80.37 o
      2027    1   4  -5 -15   227.63   252.94    80.37 o
      2028    2  -3   4 -20   296.79   189.06    79.86 <
      2028    1   4  -3 -20   296.79   189.06    79.86 <
      2029    2  -3   2 -15    78.37    68.30    27.59 <
      2029    1   2  -3 -15    78.37    68.30    27.59 <
      2030    2  -4   5 -20   394.49   432.98   115.76 o
      2030    1   5  -4 -20   394.49   432.98   115.76 o
      2031    2  -4   3 -16   331.62   209.90    75.25 <
      2031    1   3  -4 -16   331.62   209.90    75.25 <
      2032    2  -5   7 -18   332.76   338.98   113.09 <
      2032    1   7  -5 -18   332.76   338.98   113.09 <
      2033    2  -5   4 -16   193.73   330.40    95.93 o
      2033    1   4  -5 -16   193.73   330.40    95.93 o
      2034    2  -4   5 -16   299.38   293.01    84.27 o
      2034    1   5  -4 -16   299.38   293.01    84.27 o
      2035    2  -3   4 -22   405.39   449.94   107.29 o
      2035    1   4  -3 -22   405.39   449.94   107.29 o
      2036    2  -5   5 -18   367.20   352.64   147.78 <
      2036    1   5  -5 -18   367.20   352.64   147.78 <
      2037    2  -4   6 -17    64.40    88.79    79.18 <
      2037    1   6  -4 -17    64.40    88.79    79.18 <
      2038    2  -4   5 -17   211.67   116.27    74.82 <
      2038    1   5  -4 -17   211.67   116.27    74.82 <
      2039    2  -4   4 -18   246.91   260.30    78.06 o
      2039    1   4  -4 -18   246.91   260.30    78.06 o
      2040    2  -6   5 -14   315.97   669.54   172.04 o
      2040    1   5  -6 -14   315.97   669.54   172.04 o
      2041    2  -5   4 -19   244.99   240.79   109.09 <
      2041    1   4  -5 -19   244.99   240.79   109.09 <
      2042    2  -4   4 -21   241.80   320.35   106.00 o
      2042    1   4  -4 -21   241.80   320.35   106.00 o
      2043    2  -4   2 -16   193.68   217.76    63.88 o
      2043    1   2  -4 -16   193.68   217.76    63.88 o
      2044    2  -5   4 -18   223.99   214.45    93.93 <
      2044    1   4  -5 -18   223.99   214.45    93.93 <
      2045    2   0  -4   0  5136.21  4273.28    30.94 o
      2045    1  -4   0   0  5136.21  4273.28    30.94 o
      2046    2   1  -7  -3  6566.63  7485.91    51.43 o
      2046    1  -7   1  -3  6566.63  7485.91    51.43 o
      2047    2   0  -6   0  2341.91  2534.73    28.98 o
      2047    1  -6   0   0  2341.91  2534.73    28.98 o
      2048    2   0  -6  -2  2347.22  2508.12    28.10 o
      2048    1  -6   0  -2  2347.22  2508.12    28.10 o
      2049    2   1  -9   3  5385.48  6352.42    89.24 o
      2049    1  -9   1   3  5385.48  6352.42    89.24 o
      2050    2   1  -9  -3  5138.41  4334.19    68.59 o
      2050    1  -9   1  -3  5138.41  4334.19    68.59 o
      2051    2   2  -8   2  3448.56  3407.49    51.64 o
      2051    1  -8   2   2  3448.56  3407.49    51.64 o
      2052    1  -5   0  -2  1581.04  1675.35    20.38 o
      2053    1  -4   1   0  1112.80  1361.74    16.93 o
      2054    1  -6   1   0  1557.95  1479.97    24.07 o
      2055    2   2  -8  -2  3386.09  2949.40    50.84 o
      2055    1  -8   2  -2  3386.09  2949.40    50.84 o
      2056    2   1  -4   1   985.92  1078.94    14.32 o
      2056    1  -4   1   1   985.92  1078.94    14.32 o
      2057    2   0  -2   0  3916.93  3175.63    36.12 o
      2057    1  -2   0   0  3916.93  3175.63    36.12 o
      2058    2   1  -4  -1  1043.59   877.91    15.79 o
      2058    1  -4   1  -1  1043.59   877.91    15.79 o
      2059    2   1  -6   2   872.92   924.94    19.53 o
      2059    1  -6   1   2   872.92   924.94    19.53 o
      2060    2   0 -10   0  3902.41  3708.92    92.31 o
      2060    1 -10   0   0  3902.41  3708.92    92.31 o
      2061    2   2  -8   0  1729.68  1723.21    40.86 o
      2061    1  -8   2   0  1729.68  1723.21    40.86 o
      2062    2   0  -4  -2   651.40   532.46    10.20 o
      2062    1  -4   0  -2   651.40   532.46    10.20 o
      2063    2   1  -6  -2   838.41   787.66    19.55 o
      2063    1  -6   1  -2   838.41   787.66    19.55 o
      2064    2   0 -10  -2  2830.88  2858.99    83.17 o
      2064    1 -10   0  -2  2830.88  2858.99    83.17 o
      2065    2   0 -10   2  2830.48  3203.16    91.88 o
      2065    1 -10   0   2  2830.48  3203.16    91.88 o
      2066    2   2  -6  -1   440.56   380.81    14.37 o
      2066    1  -6   2  -1   440.56   380.81    14.37 o
      2067    2   3 -11  -3  2422.88  2385.55   131.49 o
      2067    1 -11   3  -3  2422.88  2385.55   131.49 o
      2068    2   2  -8  -1   640.51   607.12    32.62 o
      2068    1  -8   2  -1   640.51   607.12    32.62 o
      2069    2   1  -5   1   245.51   247.79    10.39 o
      2069    1  -5   1   1   245.51   247.79    10.39 o
      2070    2   3 -11   3  2471.38  3350.93   121.47 o
      2070    1 -11   3   3  2471.38  3350.93   121.47 o
      2071    2   2  -7  -2   431.51   377.81    21.25 o
      2071    1  -7   2  -2   431.51   377.81    21.25 o
      2072    2   2  -8   1   643.20   506.92    50.04 o
      2072    1  -8   2   1   643.20   506.92    50.04 o
      2073    2   1  -6   1   319.26   327.75    14.96 o
      2073    1  -6   1   1   319.26   327.75    14.96 o
      2074    2   2 -12   0  2897.04  3400.97   149.98 o
      2074    1 -12   2   0  2897.04  3400.97   149.98 o
      2075    2   1  -6  -1   322.42   303.75    14.20 o
      2075    1  -6   1  -1   322.42   303.75    14.20 o
      2076    1  -9   0  -4   915.70   588.21    51.73 o
      2077    2   1  -5  -1   250.95   243.82    12.95 o
      2077    1  -5   1  -1   250.95   243.82    12.95 o
      2078    2   1 -11  -3  1759.49  1673.48   122.96 o
      2078    1 -11   1  -3  1759.49  1673.48   122.96 o
      2079    2   0 -10  -4  1217.31   883.22    73.01 o
      2079    1 -10   0  -4  1217.31   883.22    73.01 o
      2080    2   2  -7  -1   347.44   217.25    27.80 o
      2080    1  -7   2  -1   347.44   217.25    27.80 o
      2081    2   2  -9   3   743.09   704.44    64.39 o
      2081    1  -9   2   3   743.09   704.44    64.39 o
      2082    2   4 -11  -3  1477.34  1784.46    91.63 o
      2082    1 -11   4  -3  1477.34  1784.46    91.63 o
      2083    2   2  -9  -3   731.01   535.36    65.17 o
      2083    1  -9   2  -3   731.01   535.36    65.17 o
      2084    2   2  -7   1   348.37   283.53    30.05 o
      2084    1  -7   2   1   348.37   283.53    30.05 o
      2085    2   1 -11   3  1771.74  1818.37   156.87 o
      2085    1 -11   1   3  1771.74  1818.37   156.87 o
      2086    2   1 -10   1   767.40   809.23    85.73 o
      2086    1 -10   1   1   767.40   809.23    85.73 o
      2087    2   1 -10  -5   720.15   546.68    63.09 o
      2087    1 -10   1  -5   720.15   546.68    63.09 o
      2088    2   1 -10  -1   766.37   688.40    82.50 o
      2088    1 -10   1  -1   766.37   688.40    82.50 o
      2089    2  -1 -10  -1   767.61   845.98    87.07 o
      2089    1 -10  -1  -1   767.61   845.98    87.07 o
      2090    2   1  -7   2   203.49   126.79    23.34 o
      2090    1  -7   1   2   203.49   126.79    23.34 o
      2091    2  -1 -10   1   768.16   724.50    58.87 o
      2091    1 -10  -1   1   768.16   724.50    58.87 o
      2092    2   2 -14   0  2412.76  4183.11   334.64 o
      2092    1 -14   2   0  2412.76  4183.11   334.64 o
      2093    2   2  -8   3   253.41   234.41    39.72 o
      2093    1  -8   2   3   253.41   234.41    39.72 o
      2094    2   1 -12  -5  1162.42  1301.13   124.62 o
      2094    1 -12   1  -5  1162.42  1301.13   124.62 o
      2095    2   0 -14   0  2452.97  3850.21   371.36 o
      2095    1 -14   0   0  2452.97  3850.21   371.36 o
      2096    2   1  -7  -2   208.55   174.35    23.35 o
      2096    1  -7   1  -2   208.55   174.35    23.35 o
      2097    2   2  -8  -3   251.82   173.81    36.31 o
      2097    1  -8   2  -3   251.82   173.81    36.31 o
      2098    2   0 -12  -6  1127.14  1178.99   146.86 o
      2098    1 -12   0  -6  1127.14  1178.99   146.86 o
      2099    2   0  -8   0   212.91   204.29    36.87 o
      2099    1  -8   0   0   212.91   204.29    36.87 o
      2100    2   2 -11  -4   805.57   881.45   100.99 o
      2100    1 -11   2  -4   805.57   881.45   100.99 o
      2101    2   0 -12   0  1051.44  1279.43   139.51 o
      2101    1 -12   0   0  1051.44  1279.43   139.51 o
      2102    2   2 -11   4   810.78   922.66   115.15 o
      2102    1 -11   2   4   810.78   922.66   115.15 o
      2103    2   2  -9  -1   219.37   258.33    55.96 o
      2103    1  -9   2  -1   219.37   258.33    55.96 o
      2104    2   2 -14  -6  1946.80  3093.63   287.82 o
      2104    1 -14   2  -6  1946.80  3093.63   287.82 o
      2105    2   1  -8  -2   162.06   116.00    30.86 o
      2105    1  -8   1  -2   162.06   116.00    30.86 o
      2106    2   0 -14  -6  2086.90  2967.57   288.27 o
      2106    1 -14   0  -6  2086.90  2967.57   288.27 o
      2107    2   3 -11  -1   734.33   490.81   110.10 o
      2107    1 -11   3  -1   734.33   490.81   110.10 o
      2108    1 -11   0  -6   563.68   509.39    93.18 o
      2109    2   1 -13  -5   954.54  1347.50   191.27 o
      2109    1 -13   1  -5   954.54  1347.50   191.27 o
      2110    2   3 -10  -1   411.86   439.53    78.37 o
      2110    1 -10   3  -1   411.86   439.53    78.37 o
      2111    2   1  -8   2   162.03   139.73    32.81 o
      2111    1  -8   1   2   162.03   139.73    32.81 o
      2112    1  -8   1   0   115.08    97.18    29.09 o
      2113    2   1  -8  -4   145.64   101.34    24.69 o
      2113    1  -8   1  -4   145.64   101.34    24.69 o
      2114    2   2  -9  -2   277.93   233.39    48.08 o
      2114    1  -9   2  -2   277.93   233.39    48.08 o
      2115    2   2  -9   2   276.69   173.41    51.39 o
      2115    1  -9   2   2   276.69   173.41    51.39 o
      2116    2  -1 -12  -1   658.44   767.41   150.24 o
      2116    1 -12  -1  -1   658.44   767.41   150.24 o
      2117    2   2  -9   1   219.50   171.43    51.08 o
      2117    1  -9   2   1   219.50   171.43    51.08 o
      2118    2   3 -10   1   412.17   484.73    91.88 o
      2118    1 -10   3   1   412.17   484.73    91.88 o
      2119    2   1 -12   1   658.34   895.11   145.77 o
      2119    1 -12   1   1   658.34   895.11   145.77 o
      2120    1 -11   0  -2   466.19   506.02    70.63 o
      2121    2   1  -8  -1   125.57   139.53    34.86 o
      2121    1  -8   1  -1   125.57   139.53    34.86 o
      2122    2   2 -12  -2   647.24   193.27   157.39 <
      2122    1 -12   2  -2   647.24   193.27   157.39 <
      2123    1  -8  -1   0   115.08   115.72    29.26 o
      2124    2   1 -12  -1   658.03   825.27   171.42 o
      2124    1 -12   1  -1   658.03   825.27   171.42 o
      2125    2   3 -11   1   733.58   795.03    90.62 o
      2125    1 -11   3   1   733.58   795.03    90.62 o
      2126    2  -1 -13  -3   989.51  1265.23   209.46 o
      2126    1 -13  -1  -3   989.51  1265.23   209.46 o
      2127    2   3 -12  -1   593.40   877.40   152.21 o
      2127    1 -12   3  -1   593.40   877.40   152.21 o
      2128    2   1 -13   3   989.90  1949.02   246.76 o
      2128    1 -13   1   3   989.90  1949.02   246.76 o
      2129    2   3 -11  -2   392.80   445.55   103.05 o
      2129    1 -11   3  -2   392.80   445.55   103.05 o
      2130    2   2 -12   2   646.04   703.37    92.02 o
      2130    1 -12   2   2   646.04   703.37    92.02 o
      2131    2   2 -11  -1   414.89   412.71    98.58 o
      2131    1 -11   2  -1   414.89   412.71    98.58 o
      2132    1  -7   0   2    41.51    56.12    19.25 <
      2133    2   1 -13  -3   988.94  1426.36   192.09 o
      2133    1 -13   1  -3   988.94  1426.36   192.09 o
      2134    2  -1  -8   1   125.14    96.65    27.63 o
      2134    1  -8  -1   1   125.14    96.65    27.63 o
      2135    2   1 -12   2   473.80   565.40   141.92 o
      2135    1 -12   1   2   473.80   565.40   141.92 o
      2136    2   3 -12   1   593.60   823.96   177.51 o
      2136    1 -12   3   1   593.60   823.96   177.51 o
      2137    2  -1 -12   1   658.63   635.89   135.94 o
      2137    1 -12  -1   1   658.63   635.89   135.94 o
      2138    1 -11   0   2   466.19   575.08   140.29 o
      2139    2   1  -8   1   125.28   127.53    38.68 o
      2139    1  -8   1   1   125.28   127.53    38.68 o
      2140    2   2 -11   1   415.24   541.85   110.96 o
      2140    1 -11   2   1   415.24   541.85   110.96 o
      2141    2   1 -12  -2   473.34   699.94   156.03 o
      2141    1 -12   1  -2   473.34   699.94   156.03 o
      2142    2  -1 -12   2   473.90   462.04   147.92 o
      2142    1 -12  -1   2   473.90   462.04   147.92 o
      2143    1 -12   1   0   507.03   581.75   158.65 o
      2144    1 -12  -1   0   507.03   657.40   134.17 o
      2145    2   4 -14   0  1169.53  2113.81   347.55 o
      2145    1 -14   4   0  1169.53  2113.81   347.55 o
      2146    2   1 -11  -5   255.42   220.16    71.89 o
      2146    1 -11   1  -5   255.42   220.16    71.89 o
      2147    2   3  -9  -2   175.47   115.43    54.95 <
      2147    1  -9   3  -2   175.47   115.43    54.95 <
      2148    2  -1 -12  -2   473.76   471.01   117.73 o
      2148    1 -12  -1  -2   473.76   471.01   117.73 o
      2149    2   3 -11   2   393.37   426.97    91.72 o
      2149    1 -11   3   2   393.37   426.97    91.72 o
      2150    2   0  -8  -4    80.28    56.23    21.58 <
      2150    1  -8   0  -4    80.28    56.23    21.58 <
      2151    2   0 -14  -8   317.02   800.42   204.37 o
      2151    1 -14   0  -8   317.02   800.42   204.37 o
      2152    2   1 -13   1   534.21   811.12   202.95 o
      2152    1 -13   1   1   534.21   811.12   202.95 o
      2153    2   1  -5  -2    38.81    14.12    11.03 <
      2153    1  -5   1  -2    38.81    14.12    11.03 <
      2154    2   2 -10  -1   184.29    82.62    53.77 <
      2154    1 -10   2  -1   184.29    82.62    53.77 <
      2155    2   1  -5   2    35.99    32.52    10.06 o
      2155    1  -5   1   2    35.99    32.52    10.06 o
      2156    2   2 -10   1   184.21   142.37    69.09 <
      2156    1 -10   2   1   184.21   142.37    69.09 <
      2157    2   3 -14  -5   604.04  1050.51   234.10 o
      2157    1 -14   3  -5   604.04  1050.51   234.10 o
      2158    1  -7   0  -2    41.51    70.82    24.40 <
      2159    2   1 -11  -4   202.77   213.09    74.81 <
      2159    1 -11   1  -4   202.77   213.09    74.81 <
      2160    2  -1 -13   1   534.20   479.98   168.96 <
      2160    1 -13  -1   1   534.20   479.98   168.96 <
      2161    2   0  -8  -2     0.22    53.55    27.44 <
      2161    1  -8   0  -2     0.22    53.55    27.44 <
      2162    1 -14   1   0   405.87   921.75   231.63 o
      2163    2   3 -13  -4   432.87   831.77   204.20 o
      2163    1 -13   3  -4   432.87   831.77   204.20 o
      2164    2  -1 -14  -4   362.05   551.73   203.24 <
      2164    1 -14  -1  -4   362.05   551.73   203.24 <
      2165    2   1 -13  -1   534.25   779.48   187.19 o
      2165    1 -13   1  -1   534.25   779.48   187.19 o
      2166    2   1 -14  -4   361.84   557.45   230.87 <
      2166    1 -14   1  -4   361.84   557.45   230.87 <
      2167    2   1 -10  -4    71.88    69.69    47.77 <
      2167    1 -10   1  -4    71.88    69.69    47.77 <
      2168    2  -1 -13  -1   534.21   537.06   177.37 o
      2168    1 -13  -1  -1   534.21   537.06   177.37 o
      2169    2   3 -13   4   433.68   635.73   195.34 o
      2169    1 -13   3   4   433.68   635.73   195.34 o
      2170    2   1 -11   4   202.71   207.95    93.87 <
      2170    1 -11   1   4   202.71   207.95    93.87 <
      2171    2   1  -8  -3    27.17    29.84    22.31 <
      2171    1  -8   1  -3    27.17    29.84    22.31 <
      2172    1 -10  -1   0    89.25   100.13    60.78 <
      2173    2   1 -14  -2   434.83   394.97   220.49 <
      2173    1 -14   1  -2   434.83   394.97   220.49 <
      2174    2   0 -12  -4   142.15   204.68   115.21 <
      2174    1 -12   0  -4   142.15   204.68   115.21 <
      2175    2   1 -13  -2   230.57   405.92   158.86 <
      2175    1 -13   1  -2   230.57   405.92   158.86 <
      2176    2   1  -9  -2    32.73    48.64    37.80 <
      2176    1  -9   1  -2    32.73    48.64    37.80 <
      2177    2   1 -14  -1   265.79   833.27   269.33 o
      2177    1 -14   1  -1   265.79   833.27   269.33 o
      2178    2   2 -12   4   190.21   245.44   161.27 <
      2178    1 -12   2   4   190.21   245.44   161.27 <
      2179    2   4 -13   1   184.66   415.44   218.77 <
      2179    1 -13   4   1   184.66   415.44   218.77 <
      2180    2   1 -13  -6   222.55   265.34   155.45 <
      2180    1 -13   1  -6   222.55   265.34   155.45 <
      2181    2  -1 -14  -1   265.76   554.27   271.85 <
      2181    1 -14  -1  -1   265.76   554.27   271.85 <
      2182    2   1 -12  -4   271.39   324.07   127.53 <
      2182    1 -12   1  -4   271.39   324.07   127.53 <
      2183    1 -14   3   0   293.27   531.00   227.67 <
      2184    1 -13   0   4   176.91   290.27   202.25 <
      2185    2   3 -13  -5   116.15   314.42   157.07 <
      2185    1 -13   3  -5   116.15   314.42   157.07 <
      2186    2   3 -13  -2   214.61   313.86   175.28 <
      2186    1 -13   3  -2   214.61   313.86   175.28 <
      2187    2   1 -12   4   271.50   267.99   150.14 <
      2187    1 -12   1   4   271.50   267.99   150.14 <
      2188    2   1 -14   1   265.77   613.24   261.67 <
      2188    1 -14   1   1   265.77   613.24   261.67 <
      2189    2   2 -13  -3   155.47   209.18   152.98 <
      2189    1 -13   2  -3   155.47   209.18   152.98 <
      2190    2  -1 -14  -2   434.99   716.22   281.63 <
      2190    1 -14  -1  -2   434.99   716.22   281.63 <
      2191    2   4 -12  -2   151.02   273.92   110.40 <
      2191    1 -12   4  -2   151.02   273.92   110.40 <
      2192    2   4 -14  -5   123.35   330.06   228.43 <
      2192    1 -14   4  -5   123.35   330.06   228.43 <
      2193    2   1 -14  -7   246.00   364.27   206.34 <
      2193    1 -14   1  -7   246.00   364.27   206.34 <
      2194    2  -1  -3   3  2870.28  2903.16    16.94 o
      2194    1  -3  -1   3  2870.28  2903.16    16.94 o
      2195    2  -1  -7   3  8386.96  7545.49    68.02 o
      2195    1  -7  -1   3  8386.96  7545.49    68.02 o
      2196    2  -1  -5   3  3873.15  4255.83    33.04 o
      2196    1  -5  -1   3  3873.15  4255.83    33.04 o
      2197    2   0  -4   6  3096.91  3368.76    28.63 o
      2197    1  -4   0   6  3096.91  3368.76    28.63 o
      2198    1  -3   0   2  2265.63  2613.64    20.10 o
      2199    2  -1  -4   5  1750.54  1833.81    21.33 o
      2199    1  -4  -1   5  1750.54  1833.81    21.33 o
      2200    2  -1  -4   2  1638.76  1815.38    17.95 o
      2200    1  -4  -1   2  1638.76  1815.38    17.95 o
      2201    2  -1  -4   4  1281.51  1586.36    18.97 o
      2201    1  -4  -1   4  1281.51  1586.36    18.97 o
      2202    2   0  -2   2  1016.09  1293.57    14.66 o
      2202    1  -2   0   2  1016.09  1293.57    14.66 o
      2203    2   1  -5   6  1514.38  1752.05    27.46 o
      2203    1  -5   1   6  1514.38  1752.05    27.46 o
      2204    2  -1  -3   2   686.17   806.80    11.11 o
      2204    1  -3  -1   2   686.17   806.80    11.11 o
      2205    1  -3   0   4   533.98   614.23     9.58 o
      2206    2   0  -4   2   668.35   691.58    11.70 o
      2206    1  -4   0   2   668.35   691.58    11.70 o
      2207    2  -1  -5   6  1518.96  1520.91    30.76 o
      2207    1  -5  -1   6  1518.96  1520.91    30.76 o
      2208    1  -5   0   4   884.65  1052.70    19.88 o
      2209    2   1  -5   4   804.25   863.77    17.90 o
      2209    1  -5   1   4   804.25   863.77    17.90 o
      2210    2   0  -6   8  2970.19  3201.76    64.42 o
      2210    1  -6   0   8  2970.19  3201.76    64.42 o
      2211    2  -2  -5   4  1159.78  1050.05    21.74 o
      2211    1  -5  -2   4  1159.78  1050.05    21.74 o
      2212    2   1  -7   9  5112.23  6023.57   108.96 o
      2212    1  -7   1   9  5112.23  6023.57   108.96 o
      2213    2  -1  -5   4   802.41   806.49    17.70 o
      2213    1  -5  -1   4   802.41   806.49    17.70 o
      2214    2  -1  -6   2   876.25   777.37    19.24 o
      2214    1  -6  -1   2   876.25   777.37    19.24 o
      2215    2  -1  -7   9  5131.91  5967.77   131.05 o
      2215    1  -7  -1   9  5131.91  5967.77   131.05 o
      2216    2   0  -6   4   927.09   953.99    24.19 o
      2216    1  -6   0   4   927.09   953.99    24.19 o
      2217    1  -7   0   4   895.36   926.27    30.87 o
      2218    2   0  -6   6   994.74  1034.32    31.02 o
      2218    1  -6   0   6   994.74  1034.32    31.02 o
      2219    2  -2  -6   5  1225.58  1157.69    36.68 o
      2219    1  -6  -2   5  1225.58  1157.69    36.68 o
      2220    2   1  -6   4   520.81   466.80    17.86 o
      2220    1  -6   1   4   520.81   466.80    17.86 o
      2221    2  -2  -8   4  1931.90  1794.56    63.69 o
      2221    1  -8  -2   4  1931.90  1794.56    63.69 o
      2222    2   1  -6   7   795.41   869.44    33.54 o
      2222    1  -6   1   7   795.41   869.44    33.54 o
      2223    2   1  -9   9  3620.28  4764.57   228.29 o
      2223    1  -9   1   9  3620.28  4764.57   228.29 o
      2224    2  -1  -6   4   521.15   574.39    23.77 o
      2224    1  -6  -1   4   521.15   574.39    23.77 o
      2225    1  -7   0   6   811.13   904.80    44.00 o
      2226    2   1  -6   6   524.23   554.05    23.35 o
      2226    1  -6   1   6   524.23   554.05    23.35 o
      2227    2   0  -8   8  1670.91  1874.71    88.86 o
      2227    1  -8   0   8  1670.91  1874.71    88.86 o
      2228    2  -1  -6   7   796.24   917.55    41.16 o
      2228    1  -6  -1   7   796.24   917.55    41.16 o
      2229    2  -1  -9   9  3625.24  4673.14   267.05 o
      2229    1  -9  -1   9  3625.24  4673.14   267.05 o
      2230    2  -2  -8   8  2678.53  3277.52   133.39 o
      2230    1  -8  -2   8  2678.53  3277.52   133.39 o
      2231    2  -1  -6   6   524.63   493.15    32.78 o
      2231    1  -6  -1   6   524.63   493.15    32.78 o
      2232    2   1  -7   8   761.75   943.64    56.01 o
      2232    1  -7   1   8   761.75   943.64    56.01 o
      2233    2   0 -10   6  1762.06  1842.32   149.39 o
      2233    1 -10   0   6  1762.06  1842.32   149.39 o
      2234    2   0 -10   8  2195.60  2714.41   146.27 o
      2234    1 -10   0   8  2195.60  2714.41   146.27 o
      2235    2  -2  -7   8  1128.77  1163.29    85.81 o
      2235    1  -7  -2   8  1128.77  1163.29    85.81 o
      2236    1  -7   0  10  1095.52  1307.70   120.54 o
      2237    1  -9   0  10  2065.33  2383.63   212.23 o
      2238    2  -2  -9   3   744.06   784.91    90.77 o
      2238    1  -9  -2   3   744.06   784.91    90.77 o
      2239    2   1  -7   5   283.03   275.20    27.97 o
      2239    1  -7   1   5   283.03   275.20    27.97 o
      2240    2  -1  -5   5   136.39   188.58    16.59 o
      2240    1  -5  -1   5   136.39   188.58    16.59 o
      2241    2   1  -7   7   397.30   444.80    61.00 o
      2241    1  -7   1   7   397.30   444.80    61.00 o
      2242    2  -1  -7   8   761.58   963.89    95.12 o
      2242    1  -7  -1   8   761.58   963.89    95.12 o
      2243    1  -9   0   6   578.22   638.86    57.44 o
      2244    2  -2  -8   7   835.45   869.28    86.04 o
      2244    1  -8  -2   7   835.45   869.28    86.04 o
      2245    2   1  -5   5   136.71   121.31    12.02 o
      2245    1  -5   1   5   136.71   121.31    12.02 o
      2246    1 -11   0   8  1322.69  1919.18   241.08 o
      2247    2  -2 -10   5  1029.02  1172.75   148.32 o
      2247    1 -10  -2   5  1029.02  1172.75   148.32 o
      2248    2  -1  -7   4   179.22   203.84    32.85 o
      2248    1  -7  -1   4   179.22   203.84    32.85 o
      2249    2   1  -7   6   183.40   179.78    47.55 o
      2249    1  -7   1   6   183.40   179.78    47.55 o
      2250    2  -2  -8   9  1190.21  1380.67   179.63 o
      2250    1  -8  -2   9  1190.21  1380.67   179.63 o
      2251    2  -3  -7   6   757.21   902.03    79.53 o
      2251    1  -7  -3   6   757.21   902.03    79.53 o
      2252    2   2 -10   8   942.09   983.48   143.05 o
      2252    1 -10   2   8   942.09   983.48   143.05 o
      2253    2  -1  -7   5   282.65   261.96    40.69 o
      2253    1  -7  -1   5   282.65   261.96    40.69 o
      2254    2  -1  -7   7   396.20   441.22    50.11 o
      2254    1  -7  -1   7   396.20   441.22    50.11 o
      2255    2  -1 -10   5   730.17   914.09   119.92 o
      2255    1 -10  -1   5   730.17   914.09   119.92 o
      2256    2  -2  -8   3   253.55   216.49    45.24 o
      2256    1  -8  -2   3   253.55   216.49    45.24 o
      2257    2   1  -7  10   723.70   798.75   110.43 o
      2257    1  -7   1  10   723.70   798.75   110.43 o
      2258    2  -2  -7   3   174.84   135.10    29.25 o
      2258    1  -7  -2   3   174.84   135.10    29.25 o
      2259    2   1 -11   9  1286.13  2032.39   245.17 o
      2259    1 -11   1   9  1286.13  2032.39   245.17 o
      2260    2  -2  -8   6   574.45   540.36    84.07 o
      2260    1  -8  -2   6   574.45   540.36    84.07 o
      2261    2  -2  -9   8  1112.48  1476.80   191.58 o
      2261    1  -9  -2   8  1112.48  1476.80   191.58 o
      2262    2  -1 -12   5  1168.43  1826.19   253.07 o
      2262    1 -12  -1   5  1168.43  1826.19   253.07 o
      2263    2   0  -4   4    32.23    50.14     9.45 o
      2263    1  -4   0   4    32.23    50.14     9.45 o
      2264    2  -2  -9   6   626.49   942.80   125.54 o
      2264    1  -9  -2   6   626.49   942.80   125.54 o
      2265    2   0 -12   6  1131.71  1396.99   199.15 o
      2265    1 -12   0   6  1131.71  1396.99   199.15 o
      2266    2  -3 -10   5   839.29  1030.95   168.70 o
      2266    1 -10  -3   5   839.29  1030.95   168.70 o
      2267    2  -1  -7  10   723.74   675.61    75.12 o
      2267    1  -7  -1  10   723.74   675.61    75.12 o
      2268    2  -1  -4   3    49.68    38.82     9.20 o
      2268    1  -4  -1   3    49.68    38.82     9.20 o
      2269    2   1 -10   7   529.24   529.40   120.30 o
      2269    1 -10   1   7   529.24   529.40   120.30 o
      2270    2   1  -7  11   823.13   771.08   125.75 o
      2270    1  -7   1  11   823.13   771.08   125.75 o
      2271    1 -11   0   6   563.68   653.88   158.46 o
      2272    1  -9   0   8   605.94   686.97   132.95 o
      2273    2  -1  -8   4   145.64   161.83    46.22 o
      2273    1  -8  -1   4   145.64   161.83    46.22 o
      2274    2  -2 -11   4   811.19   675.20   148.01 o
      2274    1 -11  -2   4   811.19   675.20   148.01 o
      2275    2   1  -6   5    48.40    53.03    19.20 <
      2275    1  -6   1   5    48.40    53.03    19.20 <
      2276    2  -1  -7   6   183.35   165.76    49.34 o
      2276    1  -7  -1   6   183.35   165.76    49.34 o
      2277    2  -2  -7   6   226.28   130.54    65.22 <
      2277    1  -7  -2   6   226.28   130.54    65.22 <
      2278    2   0  -8  10   286.57   459.89   114.78 o
      2278    1  -8   0  10   286.57   459.89   114.78 o
      2279    2  -1 -10   7   529.33   591.30   144.40 o
      2279    1 -10  -1   7   529.33   591.30   144.40 o
      2280    2  -3  -7   7   257.73   251.40    91.47 <
      2280    1  -7  -3   7   257.73   251.40    91.47 <
      2281    2  -3  -8   5   241.77   314.98    87.53 o
      2281    1  -8  -3   5   241.77   314.98    87.53 o
      2282    2  -2  -7   5   103.05   117.33    32.58 o
      2282    1  -7  -2   5   103.05   117.33    32.58 o
      2283    2   0  -8   4    80.22    79.11    29.55 <
      2283    1  -8   0   4    80.22    79.11    29.55 <
      2284    2  -3  -9   5   175.63   196.36    91.46 <
      2284    1  -9  -3   5   175.63   196.36    91.46 <
      2285    2  -2  -5   5    56.01    54.95    16.00 o
      2285    1  -5  -2   5    56.01    54.95    16.00 o
      2286    2  -2  -8   5   121.04   122.68    64.10 <
      2286    1  -8  -2   5   121.04   122.68    64.10 <
      2287    2   1  -9   7   259.52   351.29   101.59 o
      2287    1  -9   1   7   259.52   351.29   101.59 o
      2288    1  -7   0   8   140.58   112.34    58.22 <
      2289    2  -1  -9   5   162.41   115.80    76.03 <
      2289    1  -9  -1   5   162.41   115.80    76.03 <
      2290    2  -2  -6   6    67.21    70.16    30.07 <
      2290    1  -6  -2   6    67.21    70.16    30.07 <
      2291    2  -3 -11   5   863.00  1093.72   227.72 o
      2291    1 -11  -3   5   863.00  1093.72   227.72 o
      2292    2  -1  -8   9   138.97   226.71   110.11 <
      2292    1  -8  -1   9   138.97   226.71   110.11 <
      2293    2  -1 -11   6   364.92   485.15   191.24 <
      2293    1 -11  -1   6   364.92   485.15   191.24 <
      2294    2  -1  -9   7   259.25   221.70    84.98 <
      2294    1  -9  -1   7   259.25   221.70    84.98 <
      2295    2  -1  -5   2    35.71    12.39     8.49 <
      2295    1  -5  -1   2    35.71    12.39     8.49 <
      2296    2  -1 -11   5   255.41   284.34   113.68 <
      2296    1 -11  -1   5   255.41   284.34   113.68 <
      2297    2   1 -12   7   181.51   224.29   152.77 <
      2297    1 -12   1   7   181.51   224.29   152.77 <
      2298    2  -2  -9   5   157.07   195.92   100.86 <
      2298    1  -9  -2   5   157.07   195.92   100.86 <
      2299    2  -1  -8   5    89.55    82.58    43.86 <
      2299    1  -8  -1   5    89.55    82.58    43.86 <
      2300    2   1  -8   9   138.97   285.68    99.74 <
      2300    1  -8   1   9   138.97   285.68    99.74 <
      2301    2  -3  -9   6   171.90   212.41    93.34 <
      2301    1  -9  -3   6   171.90   212.41    93.34 <
      2302    2  -2  -7   7   105.24   195.63    76.48 <
      2302    1  -7  -2   7   105.24   195.63    76.48 <
      2303    2   0  -2   3     0.17     4.48     2.48 <
      2304    2  -2 -11   6   162.97   316.95   195.03 <
      2304    1 -11  -2   6   162.97   316.95   195.03 <
      2305    2   0  -2   4  2243.52  2547.15    12.65 o
      2305    1  -2   0   4  2243.52  2547.15    12.65 o
      2306    2   0  -2   6  4495.39  5715.97    38.33 o
      2306    1  -2   0   6  4495.39  5715.97    38.33 o
      2307    2  -1  -3   5  1976.59  2171.13    18.37 o
      2307    1  -3  -1   5  1976.59  2171.13    18.37 o
      2308    2  -2  -3   4  2034.88  2110.58    19.11 o
      2308    1  -3  -2   4  2034.88  2110.58    19.11 o
      2309    1  -1   0   4  1769.53  1901.80    16.32 o
      2310    2   1  -1   4   417.70   416.76     6.13 o
      2310    1  -1   1   4   417.70   416.76     6.13 o
      2311    2  -1  -2   4   339.11   418.77     9.05 o
      2311    1  -2  -1   4   339.11   418.77     9.05 o
      2312    1  -3   0   8  3638.43  3816.32    65.00 o
      2313    2  -1  -1   2   147.24   176.73     2.68 o
      2313    1  -1  -1   2   147.24   176.73     2.68 o
      2314    2   1  -3   8  2095.89  2238.83    43.94 o
      2314    1  -3   1   8  2095.89  2238.83    43.94 o
      2315    2   0  -4   8  1818.32  1774.89    40.80 o
      2315    1  -4   0   8  1818.32  1774.89    40.80 o
      2316    2  -2  -4   6  1654.45  1721.96    36.51 o
      2316    1  -4  -2   6  1654.45  1721.96    36.51 o
      2317    2  -2  -4   5   672.81   668.12    18.67 o
      2317    1  -4  -2   5   672.81   668.12    18.67 o
      2318    2  -2  -2   3   303.27   268.06     8.21 o
      2318    1  -2  -2   3   303.27   268.06     8.21 o
      2319    2  -1  -5   9  3257.00  3446.45   113.06 o
      2319    1  -5  -1   9  3257.00  3446.45   113.06 o
      2320    2   1  -2   6   387.31   418.47    13.20 o
      2320    1  -2   1   6   387.31   418.47    13.20 o
      2321    2  -1  -2   5   394.99   392.62    15.35 o
      2321    1  -2  -1   5   394.99   392.62    15.35 o
      2322    2  -1  -3   6   466.85   476.95    16.78 o
      2322    1  -3  -1   6   466.85   476.95    16.78 o
      2323    2   1  -2   7  1124.21  1169.23    41.82 o
      2323    1  -2   1   7  1124.21  1169.23    41.82 o
      2324    2  -3  -4   7  3470.52  3380.07   110.57 o
      2324    1  -4  -3   7  3470.52  3380.07   110.57 o
      2325    2  -3  -3   4  1158.49  1256.53    39.84 o
      2325    1  -3  -3   4  1158.49  1256.53    39.84 o
      2326    1  -3   0   6   176.69   216.80    12.59 o
      2327    2  -1  -3   8  2095.23  2177.59   101.47 o
      2327    1  -3  -1   8  2095.23  2177.59   101.47 o
      2328    2  -1  -4   7   457.49   488.50    24.22 o
      2328    1  -4  -1   7   457.49   488.50    24.22 o
      2329    2   2  -3  10  2065.50  2068.83   138.68 o
      2329    1  -3   2  10  2065.50  2068.83   138.68 o
      2330    2  -3  -5   9  2680.02  2775.57   187.48 o
      2330    1  -5  -3   9  2680.02  2775.57   187.48 o
      2331    2  -2  -4   8  1275.01  1235.53    73.08 o
      2331    1  -4  -2   8  1275.01  1235.53    73.08 o
      2332    2   1  -5  11  1803.96  1746.33   104.37 o
      2332    1  -5   1  11  1803.96  1746.33   104.37 o
      2333    2  -3  -4   6   945.36   892.03    51.53 o
      2333    1  -4  -3   6   945.36   892.03    51.53 o
      2334    2  -2  -3   5   206.65   165.04    16.12 o
      2334    1  -3  -2   5   206.65   165.04    16.12 o
      2335    2  -3  -3   6  1347.60  1243.28    86.52 o
      2335    1  -3  -3   6  1347.60  1243.28    86.52 o
      2336    2  -3  -2   2   469.50   410.01    31.05 o
      2336    1  -2  -3   2   469.50   410.01    31.05 o
      2337    2  -3  -5   8  1609.32  1701.74   142.69 o
      2337    1  -5  -3   8  1609.32  1701.74   142.69 o
      2338    2  -4  -3   3  1123.20  1048.71    76.98 o
      2338    1  -3  -4   3  1123.20  1048.71    76.98 o
      2339    2  -2  -5   8   839.26   879.72    84.29 o
      2339    1  -5  -2   8   839.26   879.72    84.29 o
      2340    2   1  -4  11  1951.21  1848.45   124.86 o
      2340    1  -4   1  11  1951.21  1848.45   124.86 o
      2341    2   1  -3   9   908.20   837.16    70.76 o
      2341    1  -3   1   9   908.20   837.16    70.76 o
      2342    2   1  -5  12  1768.32  1988.62   175.51 o
      2342    1  -5   1  12  1768.32  1988.62   175.51 o
      2343    1  -1   0   2    11.48    32.75     2.29 o
      2344    2  -1  -2   6   386.88   346.70    38.54 o
      2344    1  -2  -1   6   386.88   346.70    38.54 o
      2345    2  -1  -5  11  1804.38  1467.12   130.16 o
      2345    1  -5  -1  11  1804.38  1467.12   130.16 o
      2346    2  -1  -5  10  1085.13   974.34    87.16 o
      2346    1  -5  -1  10  1085.13   974.34    87.16 o
      2347    2  -1  -4  11  1952.71  1801.29   221.15 o
      2347    1  -4  -1  11  1952.71  1801.29   221.15 o
      2348    2  -4  -6   7  1113.09  1355.93   117.72 o
      2348    1  -6  -4   7  1113.09  1355.93   117.72 o
      2349    2  -2  -3   6   363.87   314.41    30.38 o
      2349    1  -3  -2   6   363.87   314.41    30.38 o
      2350    2  -1  -2   3    25.44    26.61     3.01 o
      2350    1  -2  -1   3    25.44    26.61     3.01 o
      2351    2  -4  -6   8  1357.26  1434.60   131.76 o
      2351    1  -6  -4   8  1357.26  1434.60   131.76 o
      2352    2  -4  -8  11  3334.84  3823.93   357.54 o
      2352    1  -8  -4  11  3334.84  3823.93   357.54 o
      2353    2   1  -3  10  1083.65  1144.21   114.29 o
      2353    1  -3   1  10  1083.65  1144.21   114.29 o
      2354    2   2  -2   8  1043.92   999.70    79.56 o
      2354    1  -2   2   8  1043.92   999.70    79.56 o
      2355    2  -5  -6   7  1766.12  1934.72   224.78 o
      2355    1  -6  -5   7  1766.12  1934.72   224.78 o
      2356    2  -4  -6   9  1829.33  1970.53   227.19 o
      2356    1  -6  -4   9  1829.33  1970.53   227.19 o
      2357    2  -5  -7   9  2073.03  1696.67   300.08 o
      2357    1  -7  -5   9  2073.03  1696.67   300.08 o
      2358    2  -2  -5  10   890.72  1104.66   155.07 o
      2358    1  -5  -2  10   890.72  1104.66   155.07 o
      2359    2  -3  -6  11  1598.58  1238.25   221.44 o
      2359    1  -6  -3  11  1598.58  1238.25   221.44 o
      2360    2   0  -6  14  2344.36  2338.16   306.10 o
      2360    1  -6   0  14  2344.36  2338.16   306.10 o
      2361    2  -3  -6   9   752.19   867.90   155.11 o
      2361    1  -6  -3   9   752.19   867.90   155.11 o
      2362    2   1  -7  15  1827.15  2305.96   357.34 o
      2362    1  -7   1  15  1827.15  2305.96   357.34 o
      2363    2  -2  -8  14  1265.24  1975.57   342.14 o
      2363    1  -8  -2  14  1265.24  1975.57   342.14 o
      2364    2  -1  -6  13   835.67   976.69   263.99 o
      2364    1  -6  -1  13   835.67   976.69   263.99 o
      2365    2  -4  -4   5   775.49   639.70    69.12 o
      2365    1  -4  -4   5   775.49   639.70    69.12 o
      2366    2  -3  -5  10   857.79  1060.79   208.77 o
      2366    1  -5  -3  10   857.79  1060.79   208.77 o
      2367    2  -2  -6  11   925.49  1032.71   143.01 o
      2367    1  -6  -2  11   925.49  1032.71   143.01 o
      2368    2  -1  -3   9   908.86   884.21   110.00 o
      2368    1  -3  -1   9   908.86   884.21   110.00 o
      2369    2  -4  -3   4   556.87   580.42   102.29 o
      2369    1  -3  -4   4   556.87   580.42   102.29 o
      2370    2  -1  -5  12  1768.65  1754.50   204.54 o
      2370    1  -5  -1  12  1768.65  1754.50   204.54 o
      2371    2  -3  -7  11   704.09   869.62   190.14 o
      2371    1  -7  -3  11   704.09   869.62   190.14 o
      2372    2   1  -6  13   835.61   789.38   235.72 o
      2372    1  -6   1  13   835.61   789.38   235.72 o
      2373    2  -4  -5   8   715.53   708.32   172.77 o
      2373    1  -5  -4   8   715.53   708.32   172.77 o
      2374    2  -1  -4   8   127.94   189.91    38.00 o
      2374    1  -4  -1   8   127.94   189.91    38.00 o
      2375    2  -4  -4   6   876.92  1105.83   146.32 o
      2375    1  -4  -4   6   876.92  1105.83   146.32 o
      2376    2  -4  -8  10  1085.67  1455.87   245.00 o
      2376    1  -8  -4  10  1085.67  1455.87   245.00 o
      2377    2  -4  -6  10   959.10   807.03   197.40 o
      2377    1  -6  -4  10   959.10   807.03   197.40 o
      2378    2   2  -4  12   869.22   862.60   209.11 o
      2378    1  -4   2  12   869.22   862.60   209.11 o
      2379    2  -2  -6  10   340.39   406.65   122.01 o
      2379    1  -6  -2  10   340.39   406.65   122.01 o
      2380    2  -2  -2   4    99.43   102.23    16.39 o
      2380    1  -2  -2   4    99.43   102.23    16.39 o
      2381    2  -1  -7  13   549.39   713.79   221.37 o
      2381    1  -7  -1  13   549.39   713.79   221.37 o
      2382    2   2  -5  14   672.89   392.49   299.44 <
      2382    1  -5   2  14   672.89   392.49   299.44 <
      2383    2  -5  -5   6   335.68   572.05   130.41 o
      2383    1  -5  -5   6   335.68   572.05   130.41 o
      2384    2   1  -4  12   363.58   273.75   144.78 <
      2384    1  -4   1  12   363.58   273.75   144.78 <
      2385    2  -3  -5   7   175.32   194.65    58.61 o
      2385    1  -5  -3   7   175.32   194.65    58.61 o
      2386    1  -5   0  10   424.26   436.43    81.59 o
      2387    2   0   0  -6 15905.30 11935.90    29.78 o
      2387    1   0   0  -6 15905.30 11935.90    29.78 o
      2388    2   2   0  -6  5151.77  5466.49    25.10 o
      2388    1   0   2  -6  5151.77  5466.49    25.10 o
      2389    2   2   0  -4  2329.05  2769.70    15.11 o
      2389    1   0   2  -4  2329.05  2769.70    15.11 o
      2390    2   0   0  -2  1495.60  1172.30     6.93 o
      2390    1   0   0  -2  1495.60  1172.30     6.93 o
      2391    1   0   2  -5  1028.95  1180.23    13.15 o
      2392    1   0   2  -7   769.02   894.61    19.44 o
      2393    2   0   0  -8  1176.30  1019.59    19.16 o
      2393    1   0   0  -8  1176.30  1019.59    19.16 o
      2394    2   2   0 -12  6728.08  7380.49   148.60 o
      2394    1   0   2 -12  6728.08  7380.49   148.60 o
      2395    1   0   4  -9  4308.76  4803.63   118.80 o
      2396    2   0   0  -4    62.83    58.82     2.10 o
      2396    1   0   0  -4    62.83    58.82     2.10 o
      2397    2   0   0 -10  1376.88  1147.89    41.96 o
      2397    1   0   0 -10  1376.88  1147.89    41.96 o
      2398    2   0   0 -12  3343.75  3190.30   113.91 o
      2398    1   0   0 -12  3343.75  3190.30   113.91 o
      2399    2   1  -1 -17  4841.65  4487.45   160.08 o
      2399    1  -1   1 -17  4841.65  4487.45   160.08 o
      2400    2   2   0 -14  3071.14  3709.16   205.47 o
      2400    1   0   2 -14  3071.14  3709.16   205.47 o
      2401    2   4   0 -12  2852.24  2738.78   141.55 o
      2401    1   0   4 -12  2852.24  2738.78   141.55 o
      2402    1   0   2 -11   866.99   816.98    60.88 o
      2403    2   1   0  -4    12.84    50.26     2.97 o
      2404    2   1   0  -2     0.08    59.82     2.58 o
      2405    2   1  -1 -13   483.19   406.97    41.68 o
      2405    1  -1   1 -13   483.19   406.97    41.68 o
      2406    2   2   0 -10   480.83   391.48    33.20 o
      2406    1   0   2 -10   480.83   391.48    33.20 o
      2407    2   2   0  -8   142.55   102.13    13.55 o
      2407    1   0   2  -8   142.55   102.13    13.55 o
      2408    2   0   0 -16  2847.58  2688.41   233.30 o
      2408    1   0   0 -16  2847.58  2688.41   233.30 o
      2409    1   0   4  -7   728.99   726.67    56.02 o
      2410    1   0   4 -15  2407.07  2482.11   246.08 o
      2411    1   0   6 -13  3266.03  3745.12   373.19 o
      2412    2   3  -1 -17  1708.42  1752.70   198.25 o
      2412    1  -1   3 -17  1708.42  1752.70   198.25 o
      2413    1   0   2 -13  1413.36  1485.75   110.03 o
      2414    1   0   4 -11   954.88   858.89    90.51 o
      2415    2   5  -1 -19  2336.49  2049.16   356.42 o
      2415    1  -1   5 -19  2336.49  2049.16   356.42 o
      2416    2   6   0 -12  1665.54  1683.96   279.53 o
      2416    1   0   6 -12  1665.54  1683.96   279.53 o
      2417    2   2   0 -18  5223.21  4689.24   381.09 o
      2417    1   0   2 -18  5223.21  4689.24   381.09 o
      2418    2   5  -1 -17  1382.94  1324.05   257.04 o
      2418    1  -1   5 -17  1382.94  1324.05   257.04 o
      2419    2   1   0  -6     9.95    21.85     6.22 o
      2420    1  -1   0 -16   753.34   934.22   116.21 o
      2421    2   1  -1 -19  1400.89  1495.57   234.25 o
      2421    1  -1   1 -19  1400.89  1495.57   234.25 o
      2422    2   4   0  -8   291.29   406.39    64.96 o
      2422    1   0   4  -8   291.29   406.39    64.96 o
      2423    2   1  -1 -15   153.59   184.34    68.02 <
      2423    1  -1   1 -15   153.59   184.34    68.02 <
      2424    2   2  -1 -17   408.08   272.54   114.83 <
      2424    1  -1   2 -17   408.08   272.54   114.83 <
      2425    2   4  -1 -17   608.51   640.04   153.91 o
      2425    1  -1   4 -17   608.51   640.04   153.91 o
      2426    2   6  -1 -17   866.78  1269.45   299.38 o
      2426    1  -1   6 -17   866.78  1269.45   299.38 o
      2427    2   3  -1 -18   537.67   326.39   163.72 <
      2427    1  -1   3 -18   537.67   326.39   163.72 <
      2428    2   3  -1 -19   744.81   768.75   222.02 o
      2428    1  -1   3 -19   744.81   768.75   222.02 o
      2429    2   6  -1 -13   466.82   463.88   166.64 <
      2429    1  -1   6 -13   466.82   463.88   166.64 <
      2430    1   0   4 -17   600.21   651.00   210.27 o
      2431    2   1  -2 -23   666.15   685.80   255.56 <
      2431    1  -2   1 -23   666.15   685.80   255.56 <
      2432    2   2  -1 -15   137.52   164.49    65.82 <
      2432    1  -1   2 -15   137.52   164.49    65.82 <
      2433    2   4  -1 -21   984.67  1162.53   327.54 o
      2433    1  -1   4 -21   984.67  1162.53   327.54 o
      2434    2   7  -1 -19   904.72  1100.37   421.18 <
      2434    1  -1   7 -19   904.72  1100.37   421.18 <
      2435    1   0   6 -11   868.91   720.82   334.44 <
      2436    2   3  -1 -21   526.61   549.14   308.24 <
      2436    1  -1   3 -21   526.61   549.14   308.24 <
      2437    2   2  -2  -6  8425.60  9106.84    48.59 o
      2437    1  -2   2  -6  8425.60  9106.84    48.59 o
      2438    2   2  -1  -8  2156.34  2550.79    21.91 o
      2438    1  -1   2  -8  2156.34  2550.79    21.91 o
      2439    2   1  -1  -5  2043.71  2391.89    19.57 o
      2439    1  -1   1  -5  2043.71  2391.89    19.57 o
      2440    2   2  -3 -10  2012.76  1986.26    28.69 o
      2440    1  -3   2 -10  2012.76  1986.26    28.69 o
      2441    2   3  -1  -7  1113.00  1374.23    18.87 o
      2441    1  -1   3  -7  1113.00  1374.23    18.87 o
      2442    2   2  -2  -9  1432.55  1712.46    24.88 o
      2442    1  -2   2  -9  1432.55  1712.46    24.88 o
      2443    2   3  -3 -11  2359.33  2392.90    39.58 o
      2443    1  -3   3 -11  2359.33  2392.90    39.58 o
      2444    2   1  -2  -7  1077.52  1093.36    15.57 o
      2444    1  -2   1  -7  1077.52  1093.36    15.57 o
      2445    2   2  -2  -8  1043.92  1220.59    22.64 o
      2445    1  -2   2  -8  1043.92  1220.59    22.64 o
      2446    2   2  -1  -6   668.66   764.80    11.29 o
      2446    1  -1   2  -6   668.66   764.80    11.29 o
      2447    2   2  -2 -12  2174.06  2260.97    39.92 o
      2447    1  -2   2 -12  2174.06  2260.97    39.92 o
      2448    2   3  -2 -11  1889.15  1975.79    37.91 o
      2448    1  -2   3 -11  1889.15  1975.79    37.91 o
      2449    2   1  -3 -10  1066.43  1011.26    19.24 o
      2449    1  -3   1 -10  1066.43  1011.26    19.24 o
      2450    2   3  -4 -13  2678.64  2696.74    53.52 o
      2450    1  -4   3 -13  2678.64  2696.74    53.52 o
      2451    2   3  -3 -12  2016.85  2191.20    46.18 o
      2451    1  -3   3 -12  2016.85  2191.20    46.18 o
      2452    2   4  -2 -12  2623.72  2874.70    82.49 o
      2452    1  -2   4 -12  2623.72  2874.70    82.49 o
      2453    2   2  -4 -14  2499.36  2397.68    57.97 o
      2453    1  -4   2 -14  2499.36  2397.68    57.97 o
      2454    2   1  -1  -6   409.90   452.49     8.76 o
      2454    1  -1   1  -6   409.90   452.49     8.76 o
      2455    2   4  -2 -11  1452.17  1693.64    46.47 o
      2455    1  -2   4 -11  1452.17  1693.64    46.47 o
      2456    2   1  -1  -4   417.70   538.67    10.37 o
      2456    1  -1   1  -4   417.70   538.67    10.37 o
      2457    2   4  -2 -13  2159.71  2247.59    67.84 o
      2457    1  -2   4 -13  2159.71  2247.59    67.84 o
      2458    2   1  -1  -7   202.71   268.61     7.57 o
      2458    1  -1   1  -7   202.71   268.61     7.57 o
      2459    2   1  -2 -13   932.57   925.07    30.60 o
      2459    1  -2   1 -13   932.57   925.07    30.60 o
      2460    2   3  -3 -17  4232.23  4291.89   129.23 o
      2460    1  -3   3 -17  4232.23  4291.89   129.23 o
      2461    2   5  -5 -15  3350.61  3921.74   126.40 o
      2461    1  -5   5 -15  3350.61  3921.74   126.40 o
      2462    2   2  -2  -7   279.72   345.10    13.36 o
      2462    1  -2   2  -7   279.72   345.10    13.36 o
      2463    2   2  -1  -5   224.64   271.96     8.55 o
      2463    1  -1   2  -5   224.64   271.96     8.55 o
      2464    2   3  -3 -13   923.73   967.73    42.22 o
      2464    1  -3   3 -13   923.73   967.73    42.22 o
      2465    2   3  -2  -9   377.92   425.46    18.01 o
      2465    1  -2   3  -9   377.92   425.46    18.01 o
      2466    2   2  -2 -10   330.51   301.15    21.33 o
      2466    1  -2   2 -10   330.51   301.15    21.33 o
      2467    2   3  -3  -9   380.02   423.38    18.48 o
      2467    1  -3   3  -9   380.02   423.38    18.48 o
      2468    2   1  -2 -11   327.71   338.48    16.20 o
      2468    1  -2   1 -11   327.71   338.48    16.20 o
      2469    2   3  -3 -10   418.81   428.48    31.29 o
      2469    1  -3   3 -10   418.81   428.48    31.29 o
      2470    2   2  -3 -12   475.35   515.43    34.85 o
      2470    1  -3   2 -12   475.35   515.43    34.85 o
      2471    2   2  -6 -20  3229.08  3276.27   156.62 o
      2471    1  -6   2 -20  3229.08  3276.27   156.62 o
      2472    2   5  -3 -12   973.57  1096.09    79.16 o
      2472    1  -3   5 -12   973.57  1096.09    79.16 o
      2473    2   1  -1  -3   237.11   261.82    10.34 o
      2473    1  -1   1  -3   237.11   261.82    10.34 o
      2474    2   4  -3 -10   340.13   249.16    37.68 o
      2474    1  -3   4 -10   340.13   249.16    37.68 o
      2475    2   4  -3 -14   939.80  1076.33    63.77 o
      2475    1  -3   4 -14   939.80  1076.33    63.77 o
      2476    2   5  -2 -13  1183.60  1323.55   102.95 o
      2476    1  -2   5 -13  1183.60  1323.55   102.95 o
      2477    2   3  -3 -15   868.30  1047.45    83.31 o
      2477    1  -3   3 -15   868.30  1047.45    83.31 o
      2478    2   4  -4 -14   766.48   872.90    88.67 o
      2478    1  -4   4 -14   766.48   872.90    88.67 o
      2479    2   2  -3 -14   470.14   504.52    37.92 o
      2479    1  -3   2 -14   470.14   504.52    37.92 o
      2480    2   4  -4 -15  1063.08  1084.61   104.20 o
      2480    1  -4   4 -15  1063.08  1084.61   104.20 o
      2481    2   2  -2 -15   905.02   793.07    65.22 o
      2481    1  -2   2 -15   905.02   793.07    65.22 o
      2482    2   3  -5 -16   912.94   844.83    93.01 o
      2482    1  -5   3 -16   912.94   844.83    93.01 o
      2483    2   4  -4 -12   487.85   483.12    48.71 o
      2483    1  -4   4 -12   487.85   483.12    48.71 o
      2484    2   5  -5 -17  1850.17  1783.96   190.52 o
      2484    1  -5   5 -17  1850.17  1783.96   190.52 o
      2485    2   3  -2 -12   284.10   310.34    41.06 o
      2485    1  -2   3 -12   284.10   310.34    41.06 o
      2486    2   2  -1  -7    79.53    82.97     6.83 o
      2486    1  -1   2  -7    79.53    82.97     6.83 o
      2487    2   4  -2 -14   805.50   695.60    63.11 o
      2487    1  -2   4 -14   805.50   695.60    63.11 o
      2488    2   2  -2 -14   520.44   456.35    37.69 o
      2488    1  -2   2 -14   520.44   456.35    37.69 o
      2489    2   2  -4 -20  2242.51  2712.24   207.53 o
      2489    1  -4   2 -20  2242.51  2712.24   207.53 o
      2490    2   2  -3 -16   888.24   792.82    87.43 o
      2490    1  -3   2 -16   888.24   792.82    87.43 o
      2491    2   3  -3 -19  2036.75  2629.89   227.15 o
      2491    1  -3   3 -19  2036.75  2629.89   227.15 o
      2492    2   2  -2 -16   702.04   736.43    88.81 o
      2492    1  -2   2 -16   702.04   736.43    88.81 o
      2493    2   5  -4 -12   443.89   386.31    47.43 o
      2493    1  -4   5 -12   443.89   386.31    47.43 o
      2494    2   4  -4 -11   272.39   296.39    41.70 o
      2494    1  -4   4 -11   272.39   296.39    41.70 o
      2495    2   3  -4 -16   709.48   642.06    63.31 o
      2495    1  -4   3 -16   709.48   642.06    63.31 o
      2496    2   1  -2  -9    90.42    99.61    12.87 o
      2496    1  -2   1  -9    90.42    99.61    12.87 o
      2497    2   2  -6 -22  1862.23  2270.34   246.99 o
      2497    1  -6   2 -22  1862.23  2270.34   246.99 o
      2498    2   5  -5 -19  1785.51  2463.93   270.10 o
      2498    1  -5   5 -19  1785.51  2463.93   270.10 o
      2499    2   1  -2 -14   263.69   215.65    38.57 o
      2499    1  -2   1 -14   263.69   215.65    38.57 o
      2500    2   1  -2 -16   462.58   431.26    71.81 o
      2500    1  -2   1 -16   462.58   431.26    71.81 o
      2501    2   4  -3 -13   305.76   296.49    41.27 o
      2501    1  -3   4 -13   305.76   296.49    41.27 o
      2502    2   3  -2 -17   813.57   810.14   139.44 o
      2502    1  -2   3 -17   813.57   810.14   139.44 o
      2503    2   3  -4 -15   424.23   587.96    54.48 o
      2503    1  -4   3 -15   424.23   587.96    54.48 o
      2504    2   6  -3 -15  1070.28  1078.30   187.80 o
      2504    1  -3   6 -15  1070.28  1078.30   187.80 o
      2505    2   2  -5 -16   447.29   435.61    64.50 o
      2505    1  -5   2 -16   447.29   435.61    64.50 o
      2506    2   4  -3 -11   190.88   215.81    43.62 o
      2506    1  -3   4 -11   190.88   215.81    43.62 o
      2507    2   2  -3  -9    62.56    80.48    16.69 o
      2507    1  -3   2  -9    62.56    80.48    16.69 o
      2508    2   5  -4 -17  1049.03  1379.39   180.65 o
      2508    1  -4   5 -17  1049.03  1379.39   180.65 o
      2509    2   6  -4 -16   907.43  1041.73   178.20 o
      2509    1  -4   6 -16   907.43  1041.73   178.20 o
      2510    2   2  -3 -15   314.94   376.51    60.78 o
      2510    1  -3   2 -15   314.94   376.51    60.78 o
      2511    2   3  -2  -8    62.25    72.66    13.90 o
      2511    1  -2   3  -8    62.25    72.66    13.90 o
      2512    2   2  -1  -9    42.06    51.19    12.87 o
      2512    1  -1   2  -9    42.06    51.19    12.87 o
      2513    2   1  -2 -10    26.70    59.81    12.92 o
      2513    1  -2   1 -10    26.70    59.81    12.92 o
      2514    2   4  -3 -16   331.60   364.09   108.67 o
      2514    1  -3   4 -16   331.60   364.09   108.67 o
      2515    2   5  -5 -16   675.86   827.49   144.07 o
      2515    1  -5   5 -16   675.86   827.49   144.07 o
      2516    2   4  -6 -20   731.00  1242.75   230.70 o
      2516    1  -6   4 -20   731.00  1242.75   230.70 o
      2517    2   2  -5 -20   552.67   716.11   167.15 o
      2517    1  -5   2 -20   552.67   716.11   167.15 o
      2518    2   4  -3 -19   548.76   508.86   260.43 <
      2518    1  -3   4 -19   548.76   508.86   260.43 <
      2519    2   4  -4 -20   613.38   877.99   231.65 o
      2519    1  -4   4 -20   613.38   877.99   231.65 o
      2520    2   2  -2 -11    82.02    49.28    19.44 <
      2520    1  -2   2 -11    82.02    49.28    19.44 <
      2521    2   3  -4 -17   373.41   442.51   104.36 o
      2521    1  -4   3 -17   373.41   442.51   104.36 o
      2522    2   4  -4 -19   536.53   619.66   176.84 o
      2522    1  -4   4 -19   536.53   619.66   176.84 o
      2523    2   5  -3 -18   634.12   820.83   236.20 o
      2523    1  -3   5 -18   634.12   820.83   236.20 o
      2524    2   5  -2 -12   244.10   270.68    69.84 o
      2524    1  -2   5 -12   244.10   270.68    69.84 o
      2525    2   3  -4 -19   606.62   545.00   168.48 o
      2525    1  -4   3 -19   606.62   545.00   168.48 o
      2526    2   2  -4 -13   157.08   110.89    30.26 o
      2526    1  -4   2 -13   157.08   110.89    30.26 o
      2527    2   6  -4 -15   450.33   666.89   150.86 o
      2527    1  -4   6 -15   450.33   666.89   150.86 o
      2528    2   4  -3 -17   538.30   665.20   153.65 o
      2528    1  -3   4 -17   538.30   665.20   153.65 o
      2529    2   6  -5 -15   477.29   476.91   112.01 o
      2529    1  -5   6 -15   477.29   476.91   112.01 o
      2530    2   3  -3 -18   602.99   604.34   125.01 o
      2530    1  -3   3 -18   602.99   604.34   125.01 o
      2531    2   6  -4 -18   584.23  1180.23   237.82 o
      2531    1  -4   6 -18   584.23  1180.23   237.82 o
      2532    2   3  -7 -22   911.40  1145.20   247.82 o
      2532    1  -7   3 -22   911.40  1145.20   247.82 o
      2533    2   4  -4 -16   366.27   464.99   105.07 o
      2533    1  -4   4 -16   366.27   464.99   105.07 o
      2534    2   3  -4 -14   245.95   172.45    50.82 o
      2534    1  -4   3 -14   245.95   172.45    50.82 o
      2535    2   4  -5 -16   299.37   401.11    63.37 o
      2535    1  -5   4 -16   299.37   401.11    63.37 o
      2536    2   5  -3 -14   292.90   273.64    80.66 o
      2536    1  -3   5 -14   292.90   273.64    80.66 o
      2537    2   5  -7 -21   564.29   576.22   295.50 <
      2537    1  -7   5 -21   564.29   576.22   295.50 <
      2538    2   6  -6 -17   362.38   390.57   151.06 <
      2538    1  -6   6 -17   362.38   390.57   151.06 <
      2539    2   5  -3 -13   265.96   229.79    71.29 o
      2539    1  -3   5 -13   265.96   229.79    71.29 o
      2540    2   1  -2  -8    44.74    26.80    10.35 <
      2540    1  -2   1  -8    44.74    26.80    10.35 <
      2541    2   1  -1  -8     5.44     6.76     4.19 <
      2541    1  -1   1  -8     5.44     6.76     4.19 <
      2542    2   5  -4 -19   244.99   378.37   200.62 <
      2542    1  -4   5 -19   244.99   378.37   200.62 <
      2543    2   4  -5 -15   135.04   129.63    57.86 <
      2543    1  -5   4 -15   135.04   129.63    57.86 <
      2544    2   3  -2 -10    67.40    61.76    20.68 <
      2544    1  -2   3 -10    67.40    61.76    20.68 <
      2545    2   2  -4 -16   226.46   198.43    78.15 <
      2545    1  -4   2 -16   226.46   198.43    78.15 <
      2546    2   5  -4 -15   227.61   229.43    80.41 <
      2546    1  -4   5 -15   227.61   229.43    80.41 <
      2547    2   3  -2 -18   404.24   557.24   127.54 o
      2547    1  -2   3 -18   404.24   557.24   127.54 o
      2548    2   4  -5 -20   394.51   416.30   221.82 <
      2548    1  -5   4 -20   394.51   416.30   221.82 <
      2549    2   5  -4 -16   193.74   197.49   100.27 <
      2549    1  -4   5 -16   193.74   197.49   100.27 <
      2550    2   3  -6 -19   230.68   247.72   104.38 <
      2550    1  -6   3 -19   230.68   247.72   104.38 <
      2551    2   7  -5 -17   329.27   390.22   200.39 <
      2551    1  -5   7 -17   329.27   390.22   200.39 <
      2552    2   4  -5 -17   211.68   318.61   122.72 <
      2552    1  -5   4 -17   211.68   318.61   122.72 <
      2553    2   4  -4 -18   246.91   257.95   114.25 <
      2553    1  -4   4 -18   246.91   257.95   114.25 <
      2554    2   2  -4 -18   227.86   168.62    97.67 <
      2554    1  -4   2 -18   227.86   168.62    97.67 <
      2555    2   3  -5 -19   259.99   194.67   114.19 <
      2555    1  -5   3 -19   259.99   194.67   114.19 <
      2556    2   4  -3 -18    27.13   108.49    91.06 <
      2556    1  -3   4 -18    27.13   108.49    91.06 <
      2557    2   3  -4  -7  3235.71  4054.56    33.72 o
      2557    1  -4   3  -7  3235.71  4054.56    33.72 o
      2558    2   1  -7  -9  4576.89  3871.00    49.17 o
      2558    1  -7   1  -9  4576.89  3871.00    49.17 o
      2559    2   1  -3  -5  2109.51  2569.30    24.73 o
      2559    1  -3   1  -5  2109.51  2569.30    24.73 o
      2560    2   3  -5  -9  2591.01  3080.61    39.49 o
      2560    1  -5   3  -9  2591.01  3080.61    39.49 o
      2561    2   1  -4  -5  1577.45  1597.23    19.80 o
      2561    1  -4   1  -5  1577.45  1597.23    19.80 o
      2562    2   2  -4  -6  1718.92  1739.02    23.74 o
      2562    1  -4   2  -6  1718.92  1739.02    23.74 o
      2563    2   3  -7  -9  3211.40  3128.32    58.22 o
      2563    1  -7   3  -9  3211.40  3128.32    58.22 o
      2564    2   2  -4  -8  1244.03  1270.91    21.97 o
      2564    1  -4   2  -8  1244.03  1270.91    21.97 o
      2565    2   2  -6 -14  3605.96  3718.12    69.09 o
      2565    1  -6   2 -14  3605.96  3718.12    69.09 o
      2566    2   2  -6  -8  1676.94  1544.48    32.48 o
      2566    1  -6   2  -8  1676.94  1544.48    32.48 o
      2567    2   3  -5  -8  1595.77  1528.55    30.64 o
      2567    1  -5   3  -8  1595.77  1528.55    30.64 o
      2568    2   3  -4  -9  1057.12  1084.79    23.06 o
      2568    1  -4   3  -9  1057.12  1084.79    23.06 o
      2569    2   4  -8 -11  3234.99  3845.54    98.88 o
      2569    1  -8   4 -11  3234.99  3845.54    98.88 o
      2570    2   4  -6  -9  1799.49  1861.70    45.19 o
      2570    1  -6   4  -9  1799.49  1861.70    45.19 o
      2571    2   2  -5  -8   821.32   869.77    21.93 o
      2571    1  -5   2  -8   821.32   869.77    21.93 o
      2572    2   1  -5  -8   850.26   777.04    19.08 o
      2572    1  -5   1  -8   850.26   777.04    19.08 o
      2573    2   3  -6 -11  1574.24  1645.23    44.21 o
      2573    1  -6   3 -11  1574.24  1645.23    44.21 o
      2574    2   2  -4  -5   732.99   766.36    16.28 o
      2574    1  -4   2  -5   732.99   766.36    16.28 o
      2575    2   3  -7 -15  3401.29  3761.62   110.62 o
      2575    1  -7   3 -15  3401.29  3761.62   110.62 o
      2576    2   1  -2  -5   388.17   413.70     8.00 o
      2576    1  -2   1  -5   388.17   413.70     8.00 o
      2577    2   3  -5 -10   849.50   873.31    28.58 o
      2577    1  -5   3 -10   849.50   873.31    28.58 o
      2578    2   2  -5 -10   881.11   895.25    27.20 o
      2578    1  -5   2 -10   881.11   895.25    27.20 o
      2579    2   1  -2  -2   613.22   756.69    15.21 o
      2579    1  -2   1  -2   613.22   756.69    15.21 o
      2580    2   1  -3  -6   458.48   397.63    10.61 o
      2580    1  -3   1  -6   458.48   397.63    10.61 o
      2581    2   2  -3  -6   358.15   379.99    10.77 o
      2581    1  -3   2  -6   358.15   379.99    10.77 o
      2582    2   1  -4  -7   455.46   476.91    13.66 o
      2582    1  -4   1  -7   455.46   476.91    13.66 o
      2583    2   1  -5  -7   453.52   460.37    15.47 o
      2583    1  -5   1  -7   453.52   460.37    15.47 o
      2584    2   1  -2  -4   320.86   409.51     8.82 o
      2584    1  -2   1  -4   320.86   409.51     8.82 o
      2585    2   4  -6 -10   962.70   882.96    51.99 o
      2585    1  -6   4 -10   962.70   882.96    51.99 o
      2586    2   2  -6 -11   920.49   860.16    32.95 o
      2586    1  -6   2 -11   920.49   860.16    32.95 o
      2587    2   3  -6  -9   747.68   764.35    29.92 o
      2587    1  -6   3  -9   747.68   764.35    29.92 o
      2588    2   4  -8  -8  1137.20  1026.90    63.30 o
      2588    1  -8   4  -8  1137.20  1026.90    63.30 o
      2589    2   2 -10 -14  3101.30  3769.04   136.84 o
      2589    1 -10   2 -14  3101.30  3769.04   136.84 o
      2590    2   3  -7 -12  1132.25  1028.95    51.62 o
      2590    1  -7   3 -12  1132.25  1028.95    51.62 o
      2591    2   5  -6 -13  1221.78  1450.38    65.15 o
      2591    1  -6   5 -13  1221.78  1450.38    65.15 o
      2592    2   2  -3  -5   224.78   228.51     8.82 o
      2592    1  -3   2  -5   224.78   228.51     8.82 o
      2593    2   4  -6 -15  1392.47  1385.58    89.29 o
      2593    1  -6   4 -15  1392.47  1385.58    89.29 o
      2594    2   3  -5 -11   559.29   525.88    31.52 o
      2594    1  -5   3 -11   559.29   525.88    31.52 o
      2595    2   2  -6 -16  1207.31  1133.66    59.80 o
      2595    1  -6   2 -16  1207.31  1133.66    59.80 o
      2596    2   4  -5 -10   412.85   478.77    29.77 o
      2596    1  -5   4 -10   412.85   478.77    29.77 o
      2597    2   1  -4  -6   224.66   235.03    10.29 o
      2597    1  -4   1  -6   224.66   235.03    10.29 o
      2598    2   4  -8 -14  1596.02  1593.09    96.01 o
      2598    1  -8   4 -14  1596.02  1593.09    96.01 o
      2599    2   3  -7 -11   701.27   786.61    43.08 o
      2599    1  -7   3 -11   701.27   786.61    43.08 o
      2600    2   4  -6 -14  1013.19  1119.71    63.46 o
      2600    1  -6   4 -14  1013.19  1119.71    63.46 o
      2601    2   1  -3  -4   210.04   207.58     8.28 o
      2601    1  -3   1  -4   210.04   207.58     8.28 o
      2602    2   2  -8 -14  1258.38   909.86   106.42 o
      2602    1  -8   2 -14  1258.38   909.86   106.42 o
      2603    2   4  -8 -10  1097.83   999.51    80.33 o
      2603    1  -8   4 -10  1097.83   999.51    80.33 o
      2604    2   3  -7 -17  1682.01  1936.26    99.50 o
      2604    1  -7   3 -17  1682.01  1936.26    99.50 o
      2605    2   2  -6 -10   342.58   274.27    33.95 o
      2605    1  -6   2 -10   342.58   274.27    33.95 o
      2606    2   6  -8 -16  1901.55  2787.92   215.63 o
      2606    1  -8   6 -16  1901.55  2787.92   215.63 o
      2607    2   4  -8 -16  1477.62  1689.67   188.55 o
      2607    1  -8   4 -16  1477.62  1689.67   188.55 o
      2608    2   1  -4  -9   158.95   153.77    16.39 o
      2608    1  -4   1  -9   158.95   153.77    16.39 o
      2609    2   2  -4  -9   205.84   164.77    19.62 o
      2609    1  -4   2  -9   205.84   164.77    19.62 o
      2610    2   3  -9 -15  1466.07  1779.23   111.28 o
      2610    1  -9   3 -15  1466.07  1779.23   111.28 o
      2611    2   2  -7 -14   536.52   386.97    66.55 o
      2611    1  -7   2 -14   536.52   386.97    66.55 o
      2612    2   2  -9 -12   637.84   618.77    88.83 o
      2612    1  -9   2 -12   637.84   618.77    88.83 o
      2613    2   5  -9 -15  1345.24  2159.47   208.56 o
      2613    1  -9   5 -15  1345.24  2159.47   208.56 o
      2614    2   2  -8 -18  1100.26  1331.12   136.76 o
      2614    1  -8   2 -18  1100.26  1331.12   136.76 o
      2615    2   1  -4  -8   127.48   138.11    14.29 o
      2615    1  -4   1  -8   127.48   138.11    14.29 o
      2616    2   2  -9 -14   779.53   793.01   112.59 o
      2616    1  -9   2 -14   779.53   793.01   112.59 o
      2617    2   2  -8 -15   746.95   634.40   104.10 o
      2617    1  -8   2 -15   746.95   634.40   104.10 o
      2618    2   4 -10 -15  1208.95  1814.04   194.87 o
      2618    1 -10   4 -15  1208.95  1814.04   194.87 o
      2619    2   3  -5  -7   183.07   138.99    16.20 o
      2619    1  -5   3  -7   183.07   138.99    16.20 o
      2620    2   6  -8 -15  1281.48  1983.27   199.37 o
      2620    1  -8   6 -15  1281.48  1983.27   199.37 o
      2621    2   2  -3  -7    75.44    75.36    10.67 o
      2621    1  -3   2  -7    75.44    75.36    10.67 o
      2622    2   5  -7 -16   809.52  1051.58   130.79 o
      2622    1  -7   5 -16   809.52  1051.58   130.79 o
      2623    2   2  -8 -10   333.09   245.21    49.20 o
      2623    1  -8   2 -10   333.09   245.21    49.20 o
      2624    2   4  -6 -11   261.07   326.87    50.04 o
      2624    1  -6   4 -11   261.07   326.87    50.04 o
      2625    2   5  -7 -12   559.01   556.44    84.95 o
      2625    1  -7   5 -12   559.01   556.44    84.95 o
      2626    2   3  -6 -12   253.41   254.79    57.63 o
      2626    1  -6   3 -12   253.41   254.79    57.63 o
      2627    2   4  -5  -9   203.76   206.42    32.83 o
      2627    1  -5   4  -9   203.76   206.42    32.83 o
      2628    2   3  -9 -11   452.69   406.45    74.97 o
      2628    1  -9   3 -11   452.69   406.45    74.97 o
      2629    2   2  -7 -10   211.57   157.20    40.02 o
      2629    1  -7   2 -10   211.57   157.20    40.02 o
      2630    2   4  -8 -13   481.23   592.87    94.95 o
      2630    1  -8   4 -13   481.23   592.87    94.95 o
      2631    2   1  -3  -7    54.47    61.13     6.79 o
      2631    1  -3   1  -7    54.47    61.13     6.79 o
      2632    2   4  -8 -20  1315.54  1638.64   156.96 o
      2632    1  -8   4 -20  1315.54  1638.64   156.96 o
      2633    2   2 -10 -16  1103.86  1476.69   179.38 o
      2633    1 -10   2 -16  1103.86  1476.69   179.38 o
      2634    2   6  -8 -13   647.66   726.14   133.62 o
      2634    1  -8   6 -13   647.66   726.14   133.62 o
      2635    2   2  -5  -6    82.10    59.32    15.22 o
      2635    1  -5   2  -6    82.10    59.32    15.22 o
      2636    2   5  -7 -15   735.22   817.61   122.83 o
      2636    1  -7   5 -15   735.22   817.61   122.83 o
      2637    2   2  -5 -12   135.82   132.29    32.55 o
      2637    1  -5   2 -12   135.82   132.29    32.55 o
      2638    2   6  -9 -13   558.11  1059.41   169.93 o
      2638    1  -9   6 -13   558.11  1059.41   169.93 o
      2639    2   4  -7 -15   487.22   389.59    64.47 o
      2639    1  -7   4 -15   487.22   389.59    64.47 o
      2640    2   4  -9 -15   584.59   861.08   154.39 o
      2640    1  -9   4 -15   584.59   861.08   154.39 o
      2641    2   5 -11 -15  1044.83  1661.03   292.64 o
      2641    1 -11   5 -15  1044.83  1661.03   292.64 o
      2642    2   3  -7 -16   354.23   359.24    88.83 o
      2642    1  -7   3 -16   354.23   359.24    88.83 o
      2643    2   2  -6  -9    67.00    62.09    24.37 <
      2643    1  -6   2  -9    67.00    62.09    24.37 <
      2644    2   4 -11 -13   504.31   889.45   145.91 o
      2644    1 -11   4 -13   504.31   889.45   145.91 o
      2645    2   4  -5 -11   161.94    94.63    32.62 <
      2645    1  -5   4 -11   161.94    94.63    32.62 <
      2646    2   5 -10 -13   328.65   537.49   190.79 <
      2646    1 -10   5 -13   328.65   537.49   190.79 <
      2647    2   3  -9 -21   766.58  1045.68   259.54 o
      2647    1  -9   3 -21   766.58  1045.68   259.54 o
      2648    2   3  -8 -11   250.23   242.59    55.73 o
      2648    1  -8   3 -11   250.23   242.59    55.73 o
      2649    2   3  -9 -17   586.77   809.76   159.07 o
      2649    1  -9   3 -17   586.77   809.76   159.07 o
      2650    2   4  -7 -10   160.88   135.58    44.88 o
      2650    1  -7   4 -10   160.88   135.58    44.88 o
      2651    2   6  -8 -14   500.77   776.12   158.73 o
      2651    1  -8   6 -14   500.77   776.12   158.73 o
      2652    2   4  -9 -17   773.26   805.04   206.90 o
      2652    1  -9   4 -17   773.26   805.04   206.90 o
      2653    2   2  -7 -17   312.16   287.95    75.30 o
      2653    1  -7   2 -17   312.16   287.95    75.30 o
      2654    2   3  -9 -16   437.27   830.14   160.27 o
      2654    1  -9   3 -16   437.27   830.14   160.27 o
      2655    2   2 -11 -16   780.10  1267.11   189.41 o
      2655    1 -11   2 -16   780.10  1267.11   189.41 o
      2656    2   4 -10 -14   559.35   658.12   142.67 o
      2656    1 -10   4 -14   559.35   658.12   142.67 o
      2657    2   4  -9 -10   343.70   219.06    69.01 o
      2657    1  -9   4 -10   343.70   219.06    69.01 o
      2658    2   3  -6 -10    66.61    65.55    34.73 <
      2658    1  -6   3 -10    66.61    65.55    34.73 <
      2659    2   1  -6  -9    39.82    32.87    16.72 <
      2659    1  -6   1  -9    39.82    32.87    16.72 <
      2660    2   6 -10 -16   528.39   841.24   258.48 o
      2660    1 -10   6 -16   528.39   841.24   258.48 o
      2661    2   2  -8 -12   144.25   196.18    53.25 o
      2661    1  -8   2 -12   144.25   196.18    53.25 o
      2662    2   2  -7 -12   180.86    78.03    46.36 <
      2662    1  -7   2 -12   180.86    78.03    46.36 <
      2663    2   2  -9 -13   248.17   297.77    83.66 o
      2663    1  -9   2 -13   248.17   297.77    83.66 o
      2664    2   5  -9 -12   499.18   394.37   122.09 o
      2664    1  -9   5 -12   499.18   394.37   122.09 o
      2665    2   3  -9 -12   367.66   320.23    82.53 o
      2665    1  -9   3 -12   367.66   320.23    82.53 o
      2666    2   2  -6 -15   170.46   135.04    49.17 <
      2666    1  -6   2 -15   170.46   135.04    49.17 <
      2667    2   6 -12 -12   384.60   655.86   276.97 <
      2667    1 -12   6 -12   384.60   655.86   276.97 <
      2668    2   4  -6 -13   116.79   109.94    43.57 <
      2668    1  -6   4 -13   116.79   109.94    43.57 <
      2669    2   1  -6  -8    58.24    59.92    15.43 o
      2669    1  -6   1  -8    58.24    59.92    15.43 o
      2670    2   5 -11 -13   765.23  1173.01   212.88 o
      2670    1 -11   5 -13   765.23  1173.01   212.88 o
      2671    2   5  -9 -16   579.65   703.07   181.15 o
      2671    1  -9   5 -16   579.65   703.07   181.15 o
      2672    2   2  -6 -13   130.07   129.92    41.81 o
      2672    1  -6   2 -13   130.07   129.92    41.81 o
      2673    2   1  -2  -3    30.40    29.31     5.96 o
      2673    1  -2   1  -3    30.40    29.31     5.96 o
      2674    2   6 -11 -15   571.96  1081.06   299.11 o
      2674    1 -11   6 -15   571.96  1081.06   299.11 o
      2675    2   5 -11 -17   652.32   992.83   311.13 o
      2675    1 -11   5 -17   652.32   992.83   311.13 o
      2676    2   6  -9 -19   726.32  1453.65   280.67 o
      2676    1  -9   6 -19   726.32  1453.65   280.67 o
      2677    2   4 -10 -16   270.55   522.45   181.53 <
      2677    1 -10   4 -16   270.55   522.45   181.53 <
      2678    2   4  -8 -17   494.27   525.44   148.96 o
      2678    1  -8   4 -17   494.27   525.44   148.96 o
      2679    2   3  -6 -15   239.05   169.55    55.88 o
      2679    1  -6   3 -15   239.05   169.55    55.88 o
      2680    2   4  -8 -21   464.75   957.21   219.16 o
      2680    1  -8   4 -21   464.75   957.21   219.16 o
      2681    2   3  -6  -7    59.14    65.46    21.53 o
      2681    1  -6   3  -7    59.14    65.46    21.53 o
      2682    2   4 -11 -19   526.49  1290.61   311.63 o
      2682    1 -11   4 -19   526.49  1290.61   311.63 o
      2683    2   2 -11 -20   469.60   962.08   294.43 o
      2683    1 -11   2 -20   469.60   962.08   294.43 o
      2684    2   3  -6 -14   171.66   178.21    50.43 o
      2684    1  -6   3 -14   171.66   178.21    50.43 o
      2685    2   2  -8 -13   196.61   115.17    55.62 <
      2685    1  -8   2 -13   196.61   115.17    55.62 <
      2686    2   2 -10 -13   260.31   292.14   100.65 <
      2686    1 -10   2 -13   260.31   292.14   100.65 <
      2687    2   4 -11 -14   404.80   556.16   182.72 o
      2687    1 -11   4 -14   404.80   556.16   182.72 o
      2688    2   4  -7 -13   238.55   190.19    69.14 <
      2688    1  -7   4 -13   238.55   190.19    69.14 <
      2689    2   7  -9 -16   399.86   575.20   223.45 <
      2689    1  -9   7 -16   399.86   575.20   223.45 <
      2690    2   5  -6 -12   139.89   104.19    54.76 <
      2690    1  -6   5 -12   139.89   104.19    54.76 <
      2691    2   6 -10 -13   342.27   558.91   178.93 o
      2691    1 -10   6 -13   342.27   558.91   178.93 o
      2692    2   4 -12 -14   590.67   740.25   206.13 o
      2692    1 -12   4 -14   590.67   740.25   206.13 o
      2693    2   3 -10 -17   362.96   279.46   172.69 <
      2693    1 -10   3 -17   362.96   279.46   172.69 <
      2694    2   6  -9 -17   282.58   693.27   235.44 <
      2694    1  -9   6 -17   282.58   693.27   235.44 <
      2695    2   2 -10 -18   305.14   361.18   179.06 <
      2695    1 -10   2 -18   305.14   361.18   179.06 <
      2696    2   2  -5 -11    30.69    47.91    22.48 <
      2696    1  -5   2 -11    30.69    47.91    22.48 <
      2697    2   4  -7 -17   116.88   186.71   118.98 <
      2697    1  -7   4 -17   116.88   186.71   118.98 <
      2698    2   6  -8 -18   266.35   343.96   181.90 <
      2698    1  -8   6 -18   266.35   343.96   181.90 <
      2699    2   5 -11 -16   251.52   190.08   180.26 <
      2699    1 -11   5 -16   251.52   190.08   180.26 <
      2700    2   3  -7 -18   339.55   341.85   110.14 o
      2700    1  -7   3 -18   339.55   341.85   110.14 o
      2701    2   3 -11 -16   292.11   333.37   204.98 <
      2701    1 -11   3 -16   292.11   333.37   204.98 <
      2702    2   5  -9 -13   206.17   244.75   129.24 <
      2702    1  -9   5 -13   206.17   244.75   129.24 <
      2703    2   6 -11 -17   269.12   596.68   386.87 <
      2703    1 -11   6 -17   269.12   596.68   386.87 <
      2704    2   4 -12 -16   248.67   537.33   262.79 <
      2704    1 -12   4 -16   248.67   537.33   262.79 <
      2705    2   7 -11 -15   185.31   310.39   244.16 <
      2705    1 -11   7 -15   185.31   310.39   244.16 <
      2706    2   7 -12 -13   415.75   881.67   331.14 <
      2706    1 -12   7 -13   415.75   881.67   331.14 <
      2707    2   4 -10 -20   411.03   614.12   283.82 <
      2707    1 -10   4 -20   411.03   614.12   283.82 <
      2708    2   6 -12 -15   379.12   591.18   308.36 <
      2708    1 -12   6 -15   379.12   591.18   308.36 <
      2709    2   5  -8 -18    22.04   173.72   142.96 <
      2709    1  -8   5 -18    22.04   173.72   142.96 <
      2710    2  -2  -4   0  2005.75  1953.54    17.88 o
      2710    1  -4  -2   0  2005.75  1953.54    17.88 o
      2711    1  -4  -3   0  1904.58  1842.87    19.50 o
      2712    2  -1  -2   1   752.85   759.65     7.11 o
      2712    1  -2  -1   1   752.85   759.65     7.11 o
      2713    1  -2  -1   0  1069.16  1350.91    12.39 o
      2714    2  -3  -4  -1  1268.95  1253.19    16.31 o
      2714    1  -4  -3  -1  1268.95  1253.19    16.31 o
      2715    2  -3  -5  -1  1639.64  1951.38    27.04 o
      2715    1  -5  -3  -1  1639.64  1951.38    27.04 o
      2716    2  -3  -5   1  1631.01  1606.16    24.35 o
      2716    1  -5  -3   1  1631.01  1606.16    24.35 o
      2717    2  -2  -5   2  1064.22  1201.61    17.64 o
      2717    1  -5  -2   2  1064.22  1201.61    17.64 o
      2718    2  -1  -3   1   763.59   738.68     9.29 o
      2718    1  -3  -1   1   763.59   738.68     9.29 o
      2719    2  -3  -7  -3  2734.68  2768.69    42.34 o
      2719    1  -7  -3  -3  2734.68  2768.69    42.34 o
      2720    2  -1  -2  -1   742.14   632.01     8.46 o
      2720    1  -2  -1  -1   742.14   632.01     8.46 o
      2721    2  -3  -7   3  2746.57  2578.81    73.99 o
      2721    1  -7  -3   3  2746.57  2578.81    73.99 o
      2722    2  -2  -3   1   294.47   335.67     6.45 o
      2722    1  -3  -2   1   294.47   335.67     6.45 o
      2723    2  -3  -5  -2   822.70   791.92    17.29 o
      2723    1  -5  -3  -2   822.70   791.92    17.29 o
      2724    2  -2  -3  -1   294.88   329.40     6.57 o
      2724    1  -3  -2  -1   294.88   329.40     6.57 o
      2725    2  -5  -7  -3  4137.74  4323.89    96.52 o
      2725    1  -7  -5  -3  4137.74  4323.89    96.52 o
      2726    2  -4  -6  -1  1505.10  1281.76    45.33 o
      2726    1  -6  -4  -1  1505.10  1281.76    45.33 o
      2727    2  -3  -5   2   820.96   804.02    20.95 o
      2727    1  -5  -3   2   820.96   804.02    20.95 o
      2728    2  -4  -6  -2  1509.56  1424.05    38.07 o
      2728    1  -6  -4  -2  1509.56  1424.05    38.07 o
      2729    2  -2  -4   1   308.08   340.77     9.26 o
      2729    1  -4  -2   1   308.08   340.77     9.26 o
      2730    2  -4  -6   1  1506.32  1512.44    44.36 o
      2730    1  -6  -4   1  1506.32  1512.44    44.36 o
      2731    2  -3  -9   3  3551.42  3924.85    97.05 o
      2731    1  -9  -3   3  3551.42  3924.85    97.05 o
      2732    2  -2  -4  -1   307.69   292.18     8.21 o
      2732    1  -4  -2  -1   307.69   292.18     8.21 o
      2733    2  -4  -6   2  1510.98  1561.41    47.37 o
      2733    1  -6  -4   2  1510.98  1561.41    47.37 o
      2734    2  -3  -6  -2   618.56   568.78    21.70 o
      2734    1  -6  -3  -2   618.56   568.78    21.70 o
      2735    2  -4  -8   5  3810.33  4418.86   115.16 o
      2735    1  -8  -4   5  3810.33  4418.86   115.16 o
      2736    2  -4  -5  -2   697.44   639.06    21.16 o
      2736    1  -5  -4  -2   697.44   639.06    21.16 o
      2737    2  -2  -6   1   444.49   438.27    16.69 o
      2737    1  -6  -2   1   444.49   438.27    16.69 o
      2738    2  -2  -4   2   195.10   173.66     7.24 o
      2738    1  -4  -2   2   195.10   173.66     7.24 o
      2739    2  -3  -6   2   618.79   567.81    24.35 o
      2739    1  -6  -3   2   618.79   567.81    24.35 o
      2740    2  -2  -4  -2   194.72   166.25     9.24 o
      2740    1  -4  -2  -2   194.72   166.25     9.24 o
      2741    2  -2  -6   2   315.11   301.29    14.78 o
      2741    1  -6  -2   2   315.11   301.29    14.78 o
      2742    2  -3  -4  -2   201.93   166.87    12.34 o
      2742    1  -4  -3  -2   201.93   166.87    12.34 o
      2743    2  -3  -6   4   622.14   649.55    30.79 o
      2743    1  -6  -3   4   622.14   649.55    30.79 o
      2744    2  -5  -7  -1  1348.83  1383.70    67.45 o
      2744    1  -7  -5  -1  1348.83  1383.70    67.45 o
      2745    2  -2  -7   1   348.90   320.66    15.92 o
      2745    1  -7  -2   1   348.90   320.66    15.92 o
      2746    2  -4  -9   1  1552.27  1531.02   119.84 o
      2746    1  -9  -4   1  1552.27  1531.02   119.84 o
      2747    2  -3  -7  -1   418.89   392.70    34.52 o
      2747    1  -7  -3  -1   418.89   392.70    34.52 o
      2748    2  -4  -9  -1  1551.55  1343.88   104.50 o
      2748    1  -9  -4  -1  1551.55  1343.88   104.50 o
      2749    2  -4  -8  -1   891.97   918.45    77.17 o
      2749    1  -8  -4  -1   891.97   918.45    77.17 o
      2750    2  -5  -7   1  1347.95  1407.65    78.39 o
      2750    1  -7  -5   1  1347.95  1407.65    78.39 o
      2751    2  -4  -7  -1   595.05   637.07    39.80 o
      2751    1  -7  -4  -1   595.05   637.07    39.80 o
      2752    2  -4  -7  -3   639.12   520.11    42.90 o
      2752    1  -7  -4  -3   639.12   520.11    42.90 o
      2753    2  -3  -7   1   418.94   407.33    36.33 o
      2753    1  -7  -3   1   418.94   407.33    36.33 o
      2754    2  -4  -8  -2   682.23   661.18    67.38 o
      2754    1  -8  -4  -2   682.23   661.18    67.38 o
      2755    2  -4  -8  -4   672.22   633.15    40.01 o
      2755    1  -8  -4  -4   672.22   633.15    40.01 o
      2756    2  -4  -7   1   595.06   623.12    60.20 o
      2756    1  -7  -4   1   595.06   623.12    60.20 o
      2757    2  -4  -8   1   892.24  1036.54    61.45 o
      2757    1  -8  -4   1   892.24  1036.54    61.45 o
      2758    2  -3  -6  -3   191.42   165.55    25.34 o
      2758    1  -6  -3  -3   191.42   165.55    25.34 o
      2759    2  -4 -10  -2  1227.61  1418.83   110.90 o
      2759    1 -10  -4  -2  1227.61  1418.83   110.90 o
      2760    2  -4  -6  -3   363.98   334.36    24.67 o
      2760    1  -6  -4  -3   363.98   334.36    24.67 o
      2761    2  -5  -9  -3  1313.54  1486.36   128.67 o
      2761    1  -9  -5  -3  1313.54  1486.36   128.67 o
      2762    2  -4  -8   2   682.26   658.97    80.22 o
      2762    1  -8  -4   2   682.26   658.97    80.22 o
      2763    2  -4  -7   3   639.52   622.18    57.18 o
      2763    1  -7  -4   3   639.52   622.18    57.18 o
      2764    2  -4 -10   2  1227.71  1597.54   153.51 o
      2764    1 -10  -4   2  1227.71  1597.54   153.51 o
      2765    2  -3  -6  -1   134.02   110.04    20.61 o
      2765    1  -6  -3  -1   134.02   110.04    20.61 o
      2766    2  -3  -6   3   191.53   207.93    28.77 o
      2766    1  -6  -3   3   191.53   207.93    28.77 o
      2767    2  -6  -8  -4  1103.20  1436.95   154.66 o
      2767    1  -8  -6  -4  1103.20  1436.95   154.66 o
      2768    2  -3  -6   1   133.91    87.71    21.55 o
      2768    1  -6  -3   1   133.91    87.71    21.55 o
      2769    2  -4  -8   4   671.41   742.58    69.92 o
      2769    1  -8  -4   4   671.41   742.58    69.92 o
      2770    2  -4 -10  -1   890.11   969.76   121.05 o
      2770    1 -10  -4  -1   890.11   969.76   121.05 o
      2771    2  -4 -10   4   965.18  1165.27   142.38 o
      2771    1 -10  -4   4   965.18  1165.27   142.38 o
      2772    2  -2  -5  -1    48.38    51.27    11.45 o
      2772    1  -5  -2  -1    48.38    51.27    11.45 o
      2773    2  -4  -9  -5   541.30   460.62    63.96 o
      2773    1  -9  -4  -5   541.30   460.62    63.96 o
      2774    2  -4 -10   1   890.27  1035.38   120.77 o
      2774    1 -10  -4   1   890.27  1035.38   120.77 o
      2775    2  -3 -10   1   412.48   447.11    90.13 o
      2775    1 -10  -3   1   412.48   447.11    90.13 o
      2776    2  -2  -5   1    48.31    34.76    10.47 o
      2776    1  -5  -2   1    48.31    34.76    10.47 o
      2777    2  -4 -10   0   502.94   373.16   103.62 o
      2777    1 -10  -4   0   502.94   373.16   103.62 o
      2778    2  -4  -6   0   141.38   140.63    30.78 o
      2778    1  -6  -4   0   141.38   140.63    30.78 o
      2779    2  -4 -10  -3   443.73   438.87   105.81 o
      2779    1 -10  -4  -3   443.73   438.87   105.81 o
      2780    2  -4  -9   5   541.44   655.49   119.11 o
      2780    1  -9  -4   5   541.44   655.49   119.11 o
      2781    1  -8  -3   0   180.13   203.40    24.78 o
      2782    2  -6  -7  -3   435.89   311.48    74.87 o
      2782    1  -7  -6  -3   435.89   311.48    74.87 o
      2783    2  -3 -11   2   393.60   409.44   118.76 o
      2783    1 -11  -3   2   393.60   409.44   118.76 o
      2784    2  -2  -6   0    47.20    39.18    13.19 <
      2784    1  -6  -2   0    47.20    39.18    13.19 <
      2785    2  -5 -10  -1   212.19   308.91   120.88 <
      2785    1 -10  -5  -1   212.19   308.91   120.88 <
      2786    2  -3  -9   2   175.80   221.24    59.24 o
      2786    1  -9  -3   2   175.80   221.24    59.24 o
      2787    2  -4  -9  -3   151.20   152.29    60.00 <
      2787    1  -9  -4  -3   151.20   152.29    60.00 <
      2788    2  -6  -8  -3   458.41   378.42   100.39 o
      2788    1  -8  -6  -3   458.41   378.42   100.39 o
      2789    2  -3  -7   2    77.25    49.96    22.97 <
      2789    1  -7  -3   2    77.25    49.96    22.97 <
      2790    2  -4  -9  -4   257.27   191.12    62.59 o
      2790    1  -9  -4  -4   257.27   191.12    62.59 o
      2791    2  -4 -10   3   443.83   490.30   150.57 o
      2791    1 -10  -4   3   443.83   490.30   150.57 o
      2792    2  -4 -11   2   358.47   541.62   143.85 o
      2792    1 -11  -4   2   358.47   541.62   143.85 o
      2793    2  -4  -9   4   257.30   410.29    97.36 o
      2793    1  -9  -4   4   257.30   410.29    97.36 o
      2794    2  -3  -7  -2    77.34    55.59    25.49 <
      2794    1  -7  -3  -2    77.34    55.59    25.49 <
      2795    2  -4  -9   2    51.10   168.58    83.86 <
      2795    1  -9  -4   2    51.10   168.58    83.86 <
      2796    2  -4  -7  -2    37.24   151.14    41.52 o
      2796    1  -7  -4  -2    37.24   151.14    41.52 o
      2797    2  -4  -7   4   147.49   145.38    60.33 <
      2797    1  -7  -4   4   147.49   145.38    60.33 <
      2798    2  -5  -7  -2   102.66    69.24    43.72 <
      2798    1  -7  -5  -2   102.66    69.24    43.72 <
      2799    2  -3  -8  -1    27.15    28.38    24.95 <
      2799    1  -8  -3  -1    27.15    28.38    24.95 <
      2800    2  -5  -9  -5   158.77   148.24    87.26 <
      2800    1  -9  -5  -5   158.77   148.24    87.26 <
      2801    2  -3  -8   2    44.38    51.63    31.91 <
      2801    1  -8  -3   2    44.38    51.63    31.91 <
      2802    2  -5  -9   1   186.19    87.23    86.18 <
      2802    1  -9  -5   1   186.19    87.23    86.18 <
      2803    2  -4 -11   1   103.52   187.24   117.53 <
      2803    1 -11  -4   1   103.52   187.24   117.53 <
      2804    2  -2  -1  -3   672.80   600.61     6.19 o
      2804    1  -1  -2  -3   672.80   600.61     6.19 o
      2805    2  -2  -1  -2   739.87   669.67     5.58 o
      2805    1  -1  -2  -2   739.87   669.67     5.58 o
      2806    2  -3  -2  -5  1635.19  1637.69    19.84 o
      2806    1  -2  -3  -5  1635.19  1637.69    19.84 o
      2807    2  -2  -1  -1   543.59   518.67     5.31 o
      2807    1  -1  -2  -1   543.59   518.67     5.31 o
      2808    2  -2  -1  -6   673.35   632.66     9.75 o
      2808    1  -1  -2  -6   673.35   632.66     9.75 o
      2809    2  -3  -2  -2   470.72   428.66    10.37 o
      2809    1  -2  -3  -2   470.72   428.66    10.37 o
      2810    2  -3  -2  -1   411.42   377.40    10.50 o
      2810    1  -2  -3  -1   411.42   377.40    10.50 o
      2811    2  -4  -3  -3  1120.84   922.20    25.26 o
      2811    1  -3  -4  -3  1120.84   922.20    25.26 o
      2812    2  -3  -2  -4   443.69   405.33    11.23 o
      2812    1  -2  -3  -4   443.69   405.33    11.23 o
      2813    2  -2  -1  -5   223.13   228.45     7.94 o
      2813    1  -1  -2  -5   223.13   228.45     7.94 o
      2814    2  -4  -2  -5  1887.71  1706.13    45.31 o
      2814    1  -2  -4  -5  1887.71  1706.13    45.31 o
      2815    2  -5  -4  -5  2902.11  2405.47    66.19 o
      2815    1  -4  -5  -5  2902.11  2405.47    66.19 o
      2816    2  -4  -3  -2   993.82   895.43    24.02 o
      2816    1  -3  -4  -2   993.82   895.43    24.02 o
      2817    2  -4  -2  -6  2502.82  2148.29    65.00 o
      2817    1  -2  -4  -6  2502.82  2148.29    65.00 o
      2818    2  -3  -1  -5  2794.33  2373.40    41.47 o
      2818    1  -1  -3  -5  2794.33  2373.40    41.47 o
      2819    2  -3  -1  -8  2334.82  2108.34    65.80 o
      2819    1  -1  -3  -8  2334.82  2108.34    65.80 o
      2820    2  -4  -3  -8  1229.18  1078.50    39.52 o
      2820    1  -3  -4  -8  1229.18  1078.50    39.52 o
      2821    2  -4  -3  -4   556.05   486.86    22.00 o
      2821    1  -3  -4  -4   556.05   486.86    22.00 o
      2822    2  -5  -3  -7  2285.26  2213.99   107.36 o
      2822    1  -3  -5  -7  2285.26  2213.99   107.36 o
      2823    2  -3  -1  -7  1125.43   899.92    45.62 o
      2823    1  -1  -3  -7  1125.43   899.92    45.62 o
      2824    2  -5  -4 -11  3438.78  3221.82   143.74 o
      2824    1  -4  -5 -11  3438.78  3221.82   143.74 o
      2825    2  -5  -3  -1  4555.04  3975.76   111.26 o
      2825    1  -3  -5  -1  4555.04  3975.76   111.26 o
      2826    2  -5  -3  -5  2797.43  2500.74    79.93 o
      2826    1  -3  -5  -5  2797.43  2500.74    79.93 o
      2827    2  -4  -2  -7   973.09   853.64    56.00 o
      2827    1  -2  -4  -7   973.09   853.64    56.00 o
      2828    2  -5  -3  -2  1404.45  1375.62    90.96 o
      2828    1  -3  -5  -2  1404.45  1375.62    90.96 o
      2829    2  -2  -1  -4    36.24    35.51     3.54 o
      2829    1  -1  -2  -4    36.24    35.51     3.54 o
      2830    2  -3  -2  -3   103.89    82.39     6.29 o
      2830    1  -2  -3  -3   103.89    82.39     6.29 o
      2831    2  -5  -3  -8  1167.17  1306.38   109.19 o
      2831    1  -3  -5  -8  1167.17  1306.38   109.19 o
      2832    2  -5  -3  -3  1832.64  1399.14    95.21 o
      2832    1  -3  -5  -3  1832.64  1399.14    95.21 o
      2833    2  -3  -1  -4   604.08   520.31    30.49 o
      2833    1  -1  -3  -4   604.08   520.31    30.49 o
      2834    2  -5  -4  -9  1063.86  1046.56   109.47 o
      2834    1  -4  -5  -9  1063.86  1046.56   109.47 o
      2835    2  -5  -4  -6   681.22   521.73    65.05 o
      2835    1  -4  -5  -6   681.22   521.73    65.05 o
      2836    2  -5  -2  -7  1676.64  1118.60   118.96 o
      2836    1  -2  -5  -7  1676.64  1118.60   118.96 o
      2837    2  -4  -3  -9   338.80   265.66    44.79 o
      2837    1  -3  -4  -9   338.80   265.66    44.79 o
      2838    2  -7  -4  -7  1625.09  1436.34   221.34 o
      2838    1  -4  -7  -7  1625.09  1436.34   221.34 o
      2839    2  -5  -3  -4   609.09   585.46    85.43 o
      2839    1  -3  -5  -4   609.09   585.46    85.43 o
      2840    2  -8  -6 -10  2299.46  2415.23   332.29 o
      2840    1  -6  -8 -10  2299.46  2415.23   332.29 o
      2841    2  -5  -3 -12   976.42  1191.21   147.44 o
      2841    1  -3  -5 -12   976.42  1191.21   147.44 o
      2842    2  -5  -4  -3   293.17   181.64    43.17 o
      2842    1  -4  -5  -3   293.17   181.64    43.17 o
      2843    2  -7  -5  -3  1378.76  1143.75   190.82 o
      2843    1  -5  -7  -3  1378.76  1143.75   190.82 o
      2844    2  -6  -4  -4  1445.50  1309.11   143.05 o
      2844    1  -4  -6  -4  1445.50  1309.11   143.05 o
      2845    2  -5  -3  -6   462.46   494.87    54.29 o
      2845    1  -3  -5  -6   462.46   494.87    54.29 o
      2846    2  -7  -5  -7  2156.74  2070.27   222.18 o
      2846    1  -5  -7  -7  2156.74  2070.27   222.18 o
      2847    2  -4  -3 -10   340.42   227.53    30.30 o
      2847    1  -3  -4 -10   340.42   227.53    30.30 o
      2848    2  -4  -2  -8   285.28   219.38    51.07 o
      2848    1  -2  -4  -8   285.28   219.38    51.07 o
      2849    2  -6  -4 -10  1402.46  1462.56   165.76 o
      2849    1  -4  -6 -10  1402.46  1462.56   165.76 o
      2850    2  -7  -5  -5  1287.93  1046.12   166.38 o
      2850    1  -5  -7  -5  1287.93  1046.12   166.38 o
      2851    2  -5  -4 -12   444.53   499.83   117.34 o
      2851    1  -4  -5 -12   444.53   499.83   117.34 o
      2852    2  -6  -4  -2   943.20   815.43   125.80 o
      2852    1  -4  -6  -2   943.20   815.43   125.80 o
      2853    2  -4  -3 -11   191.05   217.72    56.19 o
      2853    1  -3  -4 -11   191.05   217.72    56.19 o
      2854    2  -3  -1  -6   185.88   145.71    25.46 o
      2854    1  -1  -3  -6   185.88   145.71    25.46 o
      2855    2  -7  -6  -5   938.90   925.94   181.17 o
      2855    1  -6  -7  -5   938.90   925.94   181.17 o
      2856    2  -8  -6  -4  1216.85  1012.92   213.45 o
      2856    1  -6  -8  -4  1216.85  1012.92   213.45 o
      2857    2  -7  -5  -6   789.35   718.43   169.37 o
      2857    1  -5  -7  -6   789.35   718.43   169.37 o
      2858    2  -7  -6  -6   722.11   937.37   173.63 o
      2858    1  -6  -7  -6   722.11   937.37   173.63 o
      2859    2  -6  -4  -5  1076.44  1065.20   147.94 o
      2859    1  -4  -6  -5  1076.44  1065.20   147.94 o
      2860    2  -7  -5 -12  1109.47  1171.72   239.51 o
      2860    1  -5  -7 -12  1109.47  1171.72   239.51 o
      2861    2  -3  -2  -8    62.02    76.13    15.84 o
      2861    1  -2  -3  -8    62.02    76.13    15.84 o
      2862    2  -7  -5 -14   265.00   364.96   224.01 <
      2862    1  -5  -7 -14   265.00   364.96   224.01 <
      2863    2  -8  -6 -11   215.01   683.93   322.96 <
      2863    1  -6  -8 -11   215.01   683.93   322.96 <
      2864    2  -5  -4 -10   235.57   278.66    89.39 o
      2864    1  -4  -5 -10   235.57   278.66    89.39 o
      2865    2  -6  -4  -9   291.08   333.42   140.90 <
      2865    1  -4  -6  -9   291.08   333.42   140.90 <
      2866    2  -4  -3  -7    26.35    36.50    18.87 <
      2866    1  -3  -4  -7    26.35    36.50    18.87 <
      2867    2  -5  -4  -4   209.97   126.16    38.43 o
      2867    1  -4  -5  -4   209.97   126.16    38.43 o
      2868    2  -5  -3 -11   329.17   552.14   113.02 o
      2868    1  -3  -5 -11   329.17   552.14   113.02 o
      2869    2  -6  -4  -8   380.48   603.95   139.71 o
      2869    1  -4  -6  -8   380.48   603.95   139.71 o
      2870    2  -6  -4  -6   164.49   188.21   113.34 <
      2870    1  -4  -6  -6   164.49   188.21   113.34 <
      2871    2  -7  -5  -9   524.16   511.87   162.80 o
      2871    1  -5  -7  -9   524.16   511.87   162.80 o
      2872    2  -8  -6  -5   386.33   661.93   252.24 <
      2872    1  -6  -8  -5   386.33   661.93   252.24 <
      2873    2  -6  -5  -5   184.99   210.78    88.96 <
      2873    1  -5  -6  -5   184.99   210.78    88.96 <
      2874    2  -6  -3  -8   618.03   362.40   142.48 <
      2874    1  -3  -6  -8   618.03   362.40   142.48 <
      2875    2  -6  -5  -4   205.65   106.97    85.64 <
      2875    1  -5  -6  -4   205.65   106.97    85.64 <
      2876    2   0  -2  -6  4622.13  4497.29    26.47 o
      2876    1  -2   0  -6  4622.13  4497.29    26.47 o
      2877    2   0  -2 -12  5200.09  5307.15    44.09 o
      2877    1  -2   0 -12  5200.09  5307.15    44.09 o
      2878    1  -1   0  -6  1370.90  1325.63    11.00 o
      2879    2  -1  -3  -8  2104.63  2147.42    20.70 o
      2879    1  -3  -1  -8  2104.63  2147.42    20.70 o
      2880    1  -1   0  -4  1769.53  1885.90    16.63 o
      2881    2  -1  -3 -11  2675.19  2850.30    32.79 o
      2881    1  -3  -1 -11  2675.19  2850.30    32.79 o
      2882    2  -1  -2  -7  1094.57  1235.67    13.07 o
      2882    1  -2  -1  -7  1094.57  1235.67    13.07 o
      2883    2  -2  -3 -10  2038.47  1864.49    27.06 o
      2883    1  -3  -2 -10  2038.47  1864.49    27.06 o
      2884    2  -1  -4 -11  1920.45  2140.46    32.48 o
      2884    1  -4  -1 -11  1920.45  2140.46    32.48 o
      2885    2   0  -4 -14  2356.55  2208.96    42.03 o
      2885    1  -4   0 -14  2356.55  2208.96    42.03 o
      2886    2  -1  -3  -9   896.52   795.58    14.38 o
      2886    1  -3  -1  -9   896.52   795.58    14.38 o
      2887    1  -3   0 -14  2421.47  2342.70    43.09 o
      2888    2  -1  -3 -10  1070.97  1041.07    19.24 o
      2888    1  -3  -1 -10  1070.97  1041.07    19.24 o
      2889    2  -2  -6 -14  3630.52  3347.11    71.75 o
      2889    1  -6  -2 -14  3630.52  3347.11    71.75 o
      2890    2   0  -2  -8   408.82   393.60     8.42 o
      2890    1  -2   0  -8   408.82   393.60     8.42 o
      2891    2   0  -2 -10   520.17   521.91    12.55 o
      2891    1  -2   0 -10   520.17   521.91    12.55 o
      2892    2  -1  -2  -6   391.36   389.24     7.94 o
      2892    1  -2  -1  -6   391.36   389.24     7.94 o
      2893    2   1  -5 -17  3079.31  2969.85    75.67 o
      2893    1  -5   1 -17  3079.31  2969.85    75.67 o
      2894    2  -2  -4 -14  2507.87  2510.82    58.93 o
      2894    1  -4  -2 -14  2507.87  2510.82    58.93 o
      2895    2   0  -4 -12   675.94   629.71    20.79 o
      2895    1  -4   0 -12   675.94   629.71    20.79 o
      2896    2  -1  -5 -15  1806.90  1601.21    56.50 o
      2896    1  -5  -1 -15  1806.90  1601.21    56.50 o
      2897    2  -1  -5 -17  3082.09  3225.70    96.36 o
      2897    1  -5  -1 -17  3082.09  3225.70    96.36 o
      2898    2  -2  -4 -12   876.41   818.63    30.83 o
      2898    1  -4  -2 -12   876.41   818.63    30.83 o
      2899    2  -1  -3 -17  2418.88  2216.99   101.68 o
      2899    1  -3  -1 -17  2418.88  2216.99   101.68 o
      2900    2  -2  -4 -11   388.35   365.83    21.07 o
      2900    1  -4  -2 -11   388.35   365.83    21.07 o
      2901    2  -2  -3 -12   475.71   481.39    28.90 o
      2901    1  -3  -2 -12   475.71   481.39    28.90 o
      2902    2  -1  -3 -14   839.17   725.36    49.79 o
      2902    1  -3  -1 -14   839.17   725.36    49.79 o
      2903    2  -1  -4 -12   363.00   356.73    27.74 o
      2903    1  -4  -1 -12   363.00   356.73    27.74 o
      2904    2  -1  -3 -12   332.88   317.05    25.81 o
      2904    1  -3  -1 -12   332.88   317.05    25.81 o
      2905    2  -1  -4 -13   489.26   478.67    27.94 o
      2905    1  -4  -1 -13   489.26   478.67    27.94 o
      2906    2  -1  -4 -17  1284.49  1411.13    69.54 o
      2906    1  -4  -1 -17  1284.49  1411.13    69.54 o
      2907    2  -1  -4 -14   485.58   604.08    37.62 o
      2907    1  -4  -1 -14   485.58   604.08    37.62 o
      2908    2  -2  -5 -14   671.40   675.29    53.62 o
      2908    1  -5  -2 -14   671.40   675.29    53.62 o
      2909    2  -2  -6 -16  1207.90  1203.86   104.89 o
      2909    1  -6  -2 -16  1207.90  1203.86   104.89 o
      2910    2  -2  -6 -20  3234.01  3650.39   240.16 o
      2910    1  -6  -2 -20  3234.01  3650.39   240.16 o
      2911    2   0  -4 -20  1934.61  2107.89   157.65 o
      2911    1  -4   0 -20  1934.61  2107.89   157.65 o
      2912    2  -1  -2  -9    90.45    81.76    11.05 o
      2912    1  -2  -1  -9    90.45    81.76    11.05 o
      2913    2   0  -6 -20  1579.59  1946.61   182.11 o
      2913    1  -6   0 -20  1579.59  1946.61   182.11 o
      2914    2  -1  -5 -14   499.59   449.34    35.40 o
      2914    1  -5  -1 -14   499.59   449.34    35.40 o
      2915    2  -2  -3 -14   470.62   449.60    46.86 o
      2915    1  -3  -2 -14   470.62   449.60    46.86 o
      2916    2  -1  -4 -18  1091.28  1006.80   107.05 o
      2916    1  -4  -1 -18  1091.28  1006.80   107.05 o
      2917    2   0  -6 -18   855.14   975.02    71.41 o
      2917    1  -6   0 -18   855.14   975.02    71.41 o
      2918    1  -3   0 -10    99.06   109.98    14.50 o
      2919    2  -1  -6 -16   675.37   722.20    81.66 o
      2919    1  -6  -1 -16   675.37   722.20    81.66 o
      2920    2  -3  -5 -16   913.96   876.33   112.04 o
      2920    1  -5  -3 -16   913.96   876.33   112.04 o
      2921    2  -3  -4 -16   709.93   877.86   113.97 o
      2921    1  -4  -3 -16   709.93   877.86   113.97 o
      2922    2  -1  -4 -16   585.76   570.77    68.42 o
      2922    1  -4  -1 -16   585.76   570.77    68.42 o
      2923    2  -1  -3  -7    53.81    76.54     7.87 o
      2923    1  -3  -1  -7    53.81    76.54     7.87 o
      2924    2  -1  -2  -8    44.11    46.16     7.94 o
      2924    1  -2  -1  -8    44.11    46.16     7.94 o
      2925    1  -3   0 -12   101.02    80.55    11.72 o
      2926    2  -2  -5 -16   447.46   507.77    80.50 o
      2926    1  -5  -2 -16   447.46   507.77    80.50 o
      2927    2  -2  -4 -13   156.37   136.45    38.17 o
      2927    1  -4  -2 -13   156.37   136.45    38.17 o
      2928    2  -2  -4 -15   296.26   210.57    62.31 o
      2928    1  -4  -2 -15   296.26   210.57    62.31 o
      2929    1  -3   0 -16   230.32   139.24    42.22 o
      2930    2  -1  -3 -16   414.36   330.99    61.36 o
      2930    1  -3  -1 -16   414.36   330.99    61.36 o
      2931    1  -5   0 -16   283.32   285.07    40.42 o
      2932    2  -3  -4 -14   245.51   245.82    58.23 o
      2932    1  -4  -3 -14   245.51   245.82    58.23 o
      2933    2  -1  -4 -19   774.27   850.25   128.98 o
      2933    1  -4  -1 -19   774.27   850.25   128.98 o
      2934    2  -1  -6 -18   537.20   458.22    98.29 o
      2934    1  -6  -1 -18   537.20   458.22    98.29 o
      2935    2   1  -5 -21   577.05   759.17   140.23 o
      2935    1  -5   1 -21   577.05   759.17   140.23 o
      2936    2  -3  -4 -15   424.60   360.78    67.91 o
      2936    1  -4  -3 -15   424.60   360.78    67.91 o
      2937    2   1  -6 -19   422.30   358.20    85.04 o
      2937    1  -6   1 -19   422.30   358.20    85.04 o
      2938    1  -5   0 -20   560.92   612.07   134.90 o
      2939    2   1  -6 -20   495.86   562.17   114.97 o
      2939    1  -6   1 -20   495.86   562.17   114.97 o
      2940    2  -1  -6 -17   229.67   341.49    91.94 o
      2940    1  -6  -1 -17   229.67   341.49    91.94 o
      2941    2  -2  -6 -15   170.19   157.27    52.61 <
      2941    1  -6  -2 -15   170.19   157.27    52.61 <
      2942    2  -1  -6 -20   495.92   597.41   156.69 o
      2942    1  -6  -1 -20   495.92   597.41   156.69 o
      2943    2  -2  -7 -17   312.18   299.79    89.67 o
      2943    1  -7  -2 -17   312.18   299.79    89.67 o
      2944    2  -2  -8 -20   721.87   696.63   221.44 o
      2944    1  -8  -2 -20   721.87   696.63   221.44 o
      2945    2  -1  -6 -19   422.24   441.31   121.94 o
      2945    1  -6  -1 -19   422.24   441.31   121.94 o
      2946    2  -1  -7 -21   537.79   588.83   167.38 o
      2946    1  -7  -1 -21   537.79   588.83   167.38 o
      2947    2  -3  -6 -17   552.92   597.08   125.25 o
      2947    1  -6  -3 -17   552.92   597.08   125.25 o
      2948    2  -3  -6 -18   363.67   475.73   118.48 o
      2948    1  -6  -3 -18   363.67   475.73   118.48 o
      2949    2  -3  -7 -18   339.62   279.40   117.17 <
      2949    1  -7  -3 -18   339.62   279.40   117.17 <
      2950    2  -3  -4 -17   373.32   417.09   108.66 o
      2950    1  -4  -3 -17   373.32   417.09   108.66 o
      2951    2   1  -5 -18   177.25   146.67    59.07 <
      2951    1  -5   1 -18   177.25   146.67    59.07 <
      2952    2   1  -6 -22   411.05   621.73   185.05 o
      2952    1  -6   1 -22   411.05   621.73   185.05 o
      2953    2  -3  -5 -18   275.46   286.47   138.42 <
      2953    1  -5  -3 -18   275.46   286.47   138.42 <
      2954    2  -2  -4 -16   226.46   301.48    73.46 o
      2954    1  -4  -2 -16   226.46   301.48    73.46 o
      2955    2  -1  -2 -10    26.66    21.88    10.32 <
      2955    1  -2  -1 -10    26.66    21.88    10.32 <
      2956    2  -2  -6 -19   125.92   134.32   130.50 <
      2956    1  -6  -2 -19   125.92   134.32   130.50 <
      2957    2  -2  -7 -19   152.28   182.59   150.78 <
      2957    1  -7  -2 -19   152.28   182.59   150.78 <
      2958    2  -1  -3  -3  2579.28  2456.98    19.91 o
      2958    1  -3  -1  -3  2579.28  2456.98    19.91 o
      2959    2  -1  -7  -9  4954.57  5721.06    67.82 o
      2959    1  -7  -1  -9  4954.57  5721.06    67.82 o
      2960    2  -1  -4  -5  1712.76  1520.86    19.89 o
      2960    1  -4  -1  -5  1712.76  1520.86    19.89 o
      2961    2   0  -6  -8  2831.57  2522.41    35.64 o
      2961    1  -6   0  -8  2831.57  2522.41    35.64 o
      2962    2  -1  -4  -4  1249.21  1438.70    19.18 o
      2962    1  -4  -1  -4  1249.21  1438.70    19.18 o
      2963    2  -1  -5  -6  1493.59  1411.36    23.21 o
      2963    1  -5  -1  -6  1493.59  1411.36    23.21 o
      2964    2  -2  -6  -5  1216.37  1127.87    24.78 o
      2964    1  -6  -2  -5  1216.37  1127.87    24.78 o
      2965    2  -2  -8  -8  2653.79  2675.86    61.88 o
      2965    1  -8  -2  -8  2653.79  2675.86    61.88 o
      2966    2  -1  -9  -9  3560.63  3619.22    86.95 o
      2966    1  -9  -1  -9  3560.63  3619.22    86.95 o
      2967    2   0  -6  -6  1025.39   925.11    22.31 o
      2967    1  -6   0  -6  1025.39   925.11    22.31 o
      2968    2  -1  -5  -4   809.80   779.07    16.44 o
      2968    1  -5  -1  -4   809.80   779.07    16.44 o
      2969    2   0  -2  -2  1090.37  1343.34    23.91 o
      2969    1  -2   0  -2  1090.37  1343.34    23.91 o
      2970    2   0  -8  -8  1631.94  1486.17    40.95 o
      2970    1  -8   0  -8  1631.94  1486.17    40.95 o
      2971    2  -1  -5  -8   832.66   722.10    23.39 o
      2971    1  -5  -1  -8   832.66   722.10    23.39 o
      2972    1  -3   0  -4   533.98   528.73    11.37 o
      2973    2  -1  -6  -7   789.84   652.91    21.17 o
      2973    1  -6  -1  -7   789.84   652.91    21.17 o
      2974    1  -7   0 -10  1095.53  1054.26    31.94 o
      2975    1  -9   0 -10  2065.33  2057.81    67.83 o
      2976    2  -2  -7  -8  1122.71  1133.06    39.05 o
      2976    1  -7  -2  -8  1122.71  1133.06    39.05 o
      2977    2  -1  -6  -4   519.47   500.73    16.85 o
      2977    1  -6  -1  -4   519.47   500.73    16.85 o
      2978    2  -3  -9  -9  2589.44  2537.06    92.11 o
      2978    1  -9  -3  -9  2589.44  2537.06    92.11 o
      2979    2  -1  -7  -8   763.26   680.22    30.92 o
      2979    1  -7  -1  -8   763.26   680.22    30.92 o
      2980    2  -1  -6  -6   522.02   465.91    18.03 o
      2980    1  -6  -1  -6   522.02   465.91    18.03 o
      2981    2  -1  -5  -7   439.99   410.29    15.21 o
      2981    1  -5  -1  -7   439.99   410.29    15.21 o
      2982    2  -1  -7 -10   723.16   648.37    47.66 o
      2982    1  -7  -1 -10   723.16   648.37    47.66 o
      2983    2  -1  -4  -6   225.83   236.77    10.23 o
      2983    1  -4  -1  -6   225.83   236.77    10.23 o
      2984    2  -2  -8  -9  1185.19  1198.14    55.82 o
      2984    1  -8  -2  -9  1185.19  1198.14    55.82 o
      2985    2  -1  -7 -11   820.40   681.64    51.68 o
      2985    1  -7  -1 -11   820.40   681.64    51.68 o
      2986    2  -2  -8  -7   834.93   858.56    41.88 o
      2986    1  -8  -2  -7   834.93   858.56    41.88 o
      2987    2  -2 -10 -14  3145.46  3396.12   153.49 o
      2987    1 -10  -2 -14  3145.46  3396.12   153.49 o
      2988    2  -2  -9  -8  1109.44  1035.82    60.43 o
      2988    1  -9  -2  -8  1109.44  1035.82    60.43 o
      2989    2  -1  -7  -7   405.48   360.52    23.98 o
      2989    1  -7  -1  -7   405.48   360.52    23.98 o
      2990    1  -9   0  -8   605.94   514.29    38.90 o
      2991    2  -2  -8  -6   574.65   394.06    50.12 o
      2991    1  -8  -2  -6   574.65   394.06    50.12 o
      2992    2  -2  -9  -6   625.53   539.68    38.11 o
      2992    1  -9  -2  -6   625.53   539.68    38.11 o
      2993    2  -1  -9 -11   819.14   893.38    92.32 o
      2993    1  -9  -1 -11   819.14   893.38    92.32 o
      2994    2  -1  -5  -5   137.98   186.95    16.54 o
      2994    1  -5  -1  -5   137.98   186.95    16.54 o
      2995    2  -1 -11  -9  1281.88  1471.98   135.65 o
      2995    1 -11  -1  -9  1281.88  1471.98   135.65 o
      2996    2  -1  -7  -5   285.55   220.91    24.40 o
      2996    1  -7  -1  -5   285.55   220.91    24.40 o
      2997    2  -2 -11 -10  1381.47  1462.01   179.48 o
      2997    1 -11  -2 -10  1381.47  1462.01   179.48 o
      2998    2  -1  -7  -6   183.79   124.67    25.68 o
      2998    1  -7  -1  -6   183.79   124.67    25.68 o
      2999    2   0 -12 -14  1969.84  2865.82   266.99 o
      2999    1 -12   0 -14  1969.84  2865.82   266.99 o
      3000    2   0  -8 -10   289.59   267.80    41.62 o
      3000    1  -8   0 -10   289.59   267.80    41.62 o
      3001    2  -2 -10  -8   940.41   891.31   102.96 o
      3001    1 -10  -2  -8   940.41   891.31   102.96 o
      3002    2  -1 -11 -17  1504.63  1917.93   259.73 o
      3002    1 -11  -1 -17  1504.63  1917.93   259.73 o
      3003    2  -1 -10  -7   528.17   457.48    76.41 o
      3003    1 -10  -1  -7   528.17   457.48    76.41 o
      3004    2  -2  -9 -12   638.22   642.60    96.18 o
      3004    1  -9  -2 -12   638.22   642.60    96.18 o
      3005    2   0 -10 -14   938.38  1016.03   124.86 o
      3005    1 -10   0 -14   938.38  1016.03   124.86 o
      3006    2  -3 -11  -9  1019.95  1437.17   175.00 o
      3006    1 -11  -3  -9  1019.95  1437.17   175.00 o
      3007    2  -2  -8 -10   328.15   252.89    52.07 o
      3007    1  -8  -2 -10   328.15   252.89    52.07 o
      3008    1  -9   0 -12   540.54   466.10    82.67 o
      3009    1 -11   0 -14  1077.38  1507.76   158.70 o
      3010    1  -7   0  -8   140.58   108.66    29.79 o
      3011    2  -1 -11 -11  1074.09  1355.78   166.52 o
      3011    1 -11  -1 -11  1074.09  1355.78   166.52 o
      3012    2  -2 -10 -11   888.88  1020.06   139.28 o
      3012    1 -10  -2 -11   888.88  1020.06   139.28 o
      3013    2  -2 -10 -16  1102.18  1137.63   156.03 o
      3013    1 -10  -2 -16  1102.18  1137.63   156.03 o
      3014    2  -2  -7  -6   226.94   193.70    27.14 o
      3014    1  -7  -2  -6   226.94   193.70    27.14 o
      3015    2   0 -12 -12  1076.93  1328.93   184.46 o
      3015    1 -12   0 -12  1076.93  1328.93   184.46 o
      3016    2  -2 -12  -8   778.69   833.08   192.43 o
      3016    1 -12  -2  -8   778.69   833.08   192.43 o
      3017    2  -1 -12 -11   994.15  1176.40   184.49 o
      3017    1 -12  -1 -11   994.15  1176.40   184.49 o
      3018    2  -2  -9 -14   781.63   957.33   130.01 o
      3018    1  -9  -2 -14   781.63   957.33   130.01 o
      3019    2  -3 -10 -11   798.14   849.07   122.30 o
      3019    1 -10  -3 -11   798.14   849.07   122.30 o
      3020    2  -1 -13 -11  1044.83  1356.89   241.69 o
      3020    1 -13  -1 -11  1044.83  1356.89   241.69 o
      3021    2  -3  -9 -11   455.79   418.88   106.39 o
      3021    1  -9  -3 -11   455.79   418.88   106.39 o
      3022    2  -1 -10 -11   520.33   558.82   104.01 o
      3022    1 -10  -1 -11   520.33   558.82   104.01 o
      3023    2  -1  -4  -3    50.50    49.85     8.59 o
      3023    1  -4  -1  -3    50.50    49.85     8.59 o
      3024    2  -1 -13  -8   822.32  1058.79   177.24 o
      3024    1 -13  -1  -8   822.32  1058.79   177.24 o
      3025    2  -1  -8  -5    89.66    60.08    23.40 <
      3025    1  -8  -1  -5    89.66    60.08    23.40 <
      3026    2  -1  -9  -7   262.23   169.48    47.01 o
      3026    1  -9  -1  -7   262.23   169.48    47.01 o
      3027    2  -2  -6  -6    67.45    81.97    19.94 o
      3027    1  -6  -2  -6    67.45    81.97    19.94 o
      3028    2  -3 -11  -8   593.57   693.24   125.40 o
      3028    1 -11  -3  -8   593.57   693.24   125.40 o
      3029    2  -2  -7 -12   180.86   143.54    45.27 o
      3029    1  -7  -2 -12   180.86   143.54    45.27 o
      3030    1 -11   0 -12   599.07   795.99   151.02 o
      3031    2  -2  -7  -5   103.37    93.12    23.69 o
      3031    1  -7  -2  -5   103.37    93.12    23.69 o
      3032    2  -1  -6  -8    58.30    60.77    18.19 o
      3032    1  -6  -1  -8    58.30    60.77    18.19 o
      3033    2   0  -4  -4    32.50    29.38     8.21 o
      3033    1  -4   0  -4    32.50    29.38     8.21 o
      3034    2  -1 -11 -12   458.43   473.44   118.96 o
      3034    1 -11  -1 -12   458.43   473.44   118.96 o
      3035    2  -1  -6  -5    48.55    47.67    15.54 o
      3035    1  -6  -1  -5    48.55    47.67    15.54 o
      3036    2  -2  -9 -13   248.40   265.58    93.45 <
      3036    1  -9  -2 -13   248.40   265.58    93.45 <
      3037    2  -2  -7 -10   211.73   185.97    39.65 o
      3037    1  -7  -2 -10   211.73   185.97    39.65 o
      3038    2  -3 -11 -11   489.05   978.47   188.40 o
      3038    1 -11  -3 -11   489.05   978.47   188.40 o
      3039    2  -1 -11 -15   612.21  1056.38   184.18 o
      3039    1 -11  -1 -15   612.21  1056.38   184.18 o
      3040    2  -2  -7  -7   105.19    97.92    24.77 o
      3040    1  -7  -2  -7   105.19    97.92    24.77 o
      3041    2  -2 -10 -12   353.94   376.93   112.25 o
      3041    1 -10  -2 -12   353.94   376.93   112.25 o
      3042    2  -1  -8  -9   138.92    88.63    40.60 <
      3042    1  -8  -1  -9   138.92    88.63    40.60 <
      3043    2  -2  -8 -13   196.01   208.27    66.18 o
      3043    1  -8  -2 -13   196.01   208.27    66.18 o
      3044    2  -3  -9 -12   366.93   365.45    93.96 o
      3044    1  -9  -3 -12   366.93   365.45    93.96 o
      3045    2  -2 -10 -13   260.57   291.03   123.37 <
      3045    1 -10  -2 -13   260.57   291.03   123.37 <
      3046    2  -1  -6  -9    39.78    59.05    23.09 <
      3046    1  -6  -1  -9    39.78    59.05    23.09 <
      3047    2  -2 -11 -16   780.66  1166.44   260.76 o
      3047    1 -11  -2 -16   780.66  1166.44   260.76 o
      3048    2  -1 -13 -10   441.30   734.61   210.73 o
      3048    1 -13  -1 -10   441.30   734.61   210.73 o
      3049    2  -3  -9  -8   156.45   290.08    59.48 o
      3049    1  -9  -3  -8   156.45   290.08    59.48 o
      3050    2  -2  -8 -12   144.04   125.32    47.40 <
      3050    1  -8  -2 -12   144.04   125.32    47.40 <
      3051    2  -4 -11  -9   284.46   620.53   152.97 o
      3051    1 -11  -4  -9   284.46   620.53   152.97 o
      3052    2  -1 -11 -10   216.46   275.01   110.29 <
      3052    1 -11  -1 -10   216.46   275.01   110.29 <
      3053    2  -1  -9 -13   180.59   264.67    84.57 o
      3053    1  -9  -1 -13   180.59   264.67    84.57 o
      3054    2  -3 -12  -9   524.91   603.42   176.18 o
      3054    1 -12  -3  -9   524.91   603.42   176.18 o
      3055    2  -2 -12  -9   340.84   525.16   144.00 o
      3055    1 -12  -2  -9   340.84   525.16   144.00 o
      3056    2  -3 -11 -10   159.94   147.58   120.33 <
      3056    1 -11  -3 -10   159.94   147.58   120.33 <
      3057    2  -2 -12 -12   477.57   656.03   214.71 o
      3057    1 -12  -2 -12   477.57   656.03   214.71 o
      3058    2  -1  -9  -6    44.42    48.49    33.82 <
      3058    1  -9  -1  -6    44.42    48.49    33.82 <
      3059    2  -2 -10 -10   178.37   166.07   102.90 <
      3059    1 -10  -2 -10   178.37   166.07   102.90 <
      3060    2  -1 -10 -15   167.10   205.66   112.50 <
      3060    1 -10  -1 -15   167.10   205.66   112.50 <
      3061    2  -1 -10  -9   170.32   267.61    77.26 o
      3061    1 -10  -1  -9   170.32   267.61    77.26 o
      3062    2  -1  -8  -7    68.92    66.86    27.66 <
      3062    1  -8  -1  -7    68.92    66.86    27.66 <
      3063    2  -1 -13 -12   168.52   582.58   182.22 o
      3063    1 -13  -1 -12   168.52   582.58   182.22 o
      3064    2  -1 -13 -14   348.07   536.27   206.03 <
      3064    1 -13  -1 -14   348.07   536.27   206.03 <
      3065    2  -1 -10 -13   204.33   340.91   118.97 <
      3065    1 -10  -1 -13   204.33   340.91   118.97 <
      3066    2  -2  -9 -15   109.76    90.10    89.34 <
      3066    1  -9  -2 -15   109.76    90.10    89.34 <
      3067    1 -11   0 -16   198.39   171.54   121.12 <
      3068    1  -5   0  -6     0.30    10.00     8.19 <
      3069    2  -3  -9 -10   130.41   102.40    71.26 <
      3069    1  -9  -3 -10   130.41   102.40    71.26 <
      3070    2  -2 -11 -15   167.61   229.45   210.12 <
      3070    1 -11  -2 -15   167.61   229.45   210.12 <
      3071    2  -2 -12 -14   615.84   744.21   240.01 o
      3071    1 -12  -2 -14   615.84   744.21   240.01 o
      3072    2  -1 -12 -16   235.51   401.86   200.59 <
      3072    1 -12  -1 -16   235.51   401.86   200.59 <
      3073    2  -2  -9 -10   153.83   164.34    69.17 <
      3073    1  -9  -2 -10   153.83   164.34    69.17 <
      3074    2  -3 -13 -10   206.80   271.93   220.19 <
      3074    1 -13  -3 -10   206.80   271.93   220.19 <
      3075    2  -2  -3  -4  1959.56  1887.44    16.80 o
      3075    1  -3  -2  -4  1959.56  1887.44    16.80 o
      3076    2  -3  -4  -7  3385.94  3720.11    35.52 o
      3076    1  -4  -3  -7  3385.94  3720.11    35.52 o
      3077    2  -2  -4  -6  1673.79  1766.37    19.20 o
      3077    1  -4  -2  -6  1673.79  1766.37    19.20 o
      3078    2  -2  -4  -8  1261.25  1257.07    18.73 o
      3078    1  -4  -2  -8  1261.25  1257.07    18.73 o
      3079    2  -3  -5  -5  1766.60  1634.18    26.69 o
      3079    1  -5  -3  -5  1766.60  1634.18    26.69 o
      3080    2  -3  -5  -9  2646.52  2391.97    39.87 o
      3080    1  -5  -3  -9  2646.52  2391.97    39.87 o
      3081    2  -1  -2  -2   578.85   597.44     9.18 o
      3081    1  -2  -1  -2   578.85   597.44     9.18 o
      3082    2  -3  -5  -8  1605.26  1571.06    31.49 o
      3082    1  -5  -3  -8  1605.26  1571.06    31.49 o
      3083    2  -3  -4  -6   938.34   938.66    18.86 o
      3083    1  -4  -3  -6   938.34   938.66    18.86 o
      3084    2  -3  -6  -5  1243.41  1153.26    25.06 o
      3084    1  -6  -3  -5  1243.41  1153.26    25.06 o
      3085    2  -2  -4  -5   685.10   648.28    17.72 o
      3085    1  -4  -2  -5   685.10   648.28    17.72 o
      3086    2  -3  -4  -9  1063.23  1062.06    25.48 o
      3086    1  -4  -3  -9  1063.23  1062.06    25.48 o
      3087    2  -1  -2  -4   330.36   350.91     6.88 o
      3087    1  -2  -1  -4   330.36   350.91     6.88 o
      3088    2  -3  -6 -11  1589.42  1599.02    48.01 o
      3088    1  -6  -3 -11  1589.42  1599.02    48.01 o
      3089    2  -2  -3  -6   361.56   311.88     9.05 o
      3089    1  -3  -2  -6   361.56   311.88     9.05 o
      3090    2  -4  -6  -9  1820.96  1558.48    50.05 o
      3090    1  -6  -4  -9  1820.96  1558.48    50.05 o
      3091    2  -4  -6  -8  1353.07  1373.51    49.79 o
      3091    1  -6  -4  -8  1353.07  1373.51    49.79 o
      3092    2  -4  -8 -11  3313.54  3110.13   108.67 o
      3092    1  -8  -4 -11  3313.54  3110.13   108.67 o
      3093    2  -3  -5 -10   854.38   770.65    43.15 o
      3093    1  -5  -3 -10   854.38   770.65    43.15 o
      3094    2  -3  -6  -9   751.01   743.86    31.69 o
      3094    1  -6  -3  -9   751.01   743.86    31.69 o
      3095    2  -2  -3  -5   212.81   195.16     7.75 o
      3095    1  -3  -2  -5   212.81   195.16     7.75 o
      3096    2  -5  -6  -7  1760.64  1751.54   101.74 o
      3096    1  -6  -5  -7  1760.64  1751.54   101.74 o
      3097    2  -3  -7 -12  1139.00  1068.81    69.81 o
      3097    1  -7  -3 -12  1139.00  1068.81    69.81 o
      3098    2  -4  -6  -7  1109.19  1058.41    47.81 o
      3098    1  -6  -4  -7  1109.19  1058.41    47.81 o
      3099    2  -4  -8  -8  1156.38  1169.72    89.56 o
      3099    1  -8  -4  -8  1156.38  1169.72    89.56 o
      3100    2  -3  -5 -11   559.90   439.14    38.82 o
      3100    1  -5  -3 -11   559.90   439.14    38.82 o
      3101    2  -4  -5  -8   713.89   686.14    35.91 o
      3101    1  -5  -4  -8   713.89   686.14    35.91 o
      3102    2  -4  -6 -10   960.28   957.72    53.97 o
      3102    1  -6  -4 -10   960.28   957.72    53.97 o
      3103    2  -5  -7  -9  2067.58  2306.44   136.44 o
      3103    1  -7  -5  -9  2067.58  2306.44   136.44 o
      3104    2  -6  -8  -7  2064.77  2420.69   165.47 o
      3104    1  -8  -6  -7  2064.77  2420.69   165.47 o
      3105    2  -5  -6  -9  1022.97   988.97    98.26 o
      3105    1  -6  -5  -9  1022.97   988.97    98.26 o
      3106    2  -5  -9  -9  1365.51  1509.00   167.30 o
      3106    1  -9  -5  -9  1365.51  1509.00   167.30 o
      3107    2  -4  -8 -10  1087.68  1064.83    98.34 o
      3107    1  -8  -4 -10  1087.68  1064.83    98.34 o
      3108    2  -4  -6 -14  1015.24  1062.65   112.50 o
      3108    1  -6  -4 -14  1015.24  1062.65   112.50 o
      3109    2  -3  -5  -7   177.43   174.15    24.24 o
      3109    1  -5  -3  -7   177.43   174.15    24.24 o
      3110    2  -4  -5 -10   413.23   520.22    57.09 o
      3110    1  -5  -4 -10   413.23   520.22    57.09 o
      3111    2  -2  -3  -7    75.54   100.11    10.10 o
      3111    1  -3  -2  -7    75.54   100.11    10.10 o
      3112    2  -4  -8 -14  1603.09  1411.59   148.10 o
      3112    1  -8  -4 -14  1603.09  1411.59   148.10 o
      3113    2  -3  -6 -12   253.67   214.59    49.05 o
      3113    1  -6  -3 -12   253.67   214.59    49.05 o
      3114    2  -4  -8 -16  1477.67  1839.40   195.02 o
      3114    1  -8  -4 -16  1477.67  1839.40   195.02 o
      3115    2  -5  -6 -13  1225.40  1179.98   145.15 o
      3115    1  -6  -5 -13  1225.40  1179.98   145.15 o
      3116    2  -5  -5 -11   610.27   674.16    87.33 o
      3116    1  -5  -5 -11   610.27   674.16    87.33 o
      3117    2  -4  -5  -9   202.67   222.52    39.68 o
      3117    1  -5  -4  -9   202.67   222.52    39.68 o
      3118    2  -3  -4 -10   197.12   155.14    27.86 o
      3118    1  -4  -3 -10   197.12   155.14    27.86 o
      3119    2  -5  -7  -7   505.44   421.86    52.28 o
      3119    1  -7  -5  -7   505.44   421.86    52.28 o
      3120    2  -3  -4  -4    53.10    55.41    12.56 o
      3120    1  -4  -3  -4    53.10    55.41    12.56 o
      3121    2  -4  -8 -13   482.26   510.01   109.34 o
      3121    1  -8  -4 -13   482.26   510.01   109.34 o
      3122    2  -1  -2  -3    26.94    31.33     4.60 o
      3122    1  -2  -1  -3    26.94    31.33     4.60 o
      3123    2  -5  -7 -12   558.02   614.48   133.79 o
      3123    1  -7  -5 -12   558.02   614.48   133.79 o
      3124    2  -4  -9 -15   585.45   781.92   151.72 o
      3124    1  -9  -4 -15   585.45   781.92   151.72 o
      3125    2  -4  -6 -11   260.65   312.42    62.12 o
      3125    1  -6  -4 -11   260.65   312.42    62.12 o
      3126    2  -3  -4  -5    38.76    31.72    14.58 <
      3126    1  -4  -3  -5    38.76    31.72    14.58 <
      3127    2  -5  -6  -6   279.58   125.34    56.86 <
      3127    1  -6  -5  -6   279.58   125.34    56.86 <
      3128    2  -4  -6  -6    68.32    70.72    33.36 <
      3128    1  -6  -4  -6    68.32    70.72    33.36 <
      3129    2  -4  -7 -15   487.33   581.18   124.37 o
      3129    1  -7  -4 -15   487.33   581.18   124.37 o
      3130    2  -3  -6 -10    66.56    93.12    29.45 o
      3130    1  -6  -3 -10    66.56    93.12    29.45 o
      3131    2  -5  -7  -6   270.04   265.87    64.23 o
      3131    1  -7  -5  -6   270.04   265.87    64.23 o
      3132    2  -6  -8  -9  2115.59  2670.79   161.22 o
      3132    1  -8  -6  -9  2115.59  2670.79   161.22 o
      3133    2  -4  -5 -11   159.98    90.23    50.12 <
      3133    1  -5  -4 -11   159.98    90.23    50.12 <
      3134    2  -4  -7 -10   160.79   167.55    61.38 <
      3134    1  -7  -4 -10   160.79   167.55    61.38 <
      3135    2  -6  -8  -8   475.47   846.59   159.47 o
      3135    1  -8  -6  -8   475.47   846.59   159.47 o
      3136    2  -4  -7  -6    50.01    44.32    30.22 <
      3136    1  -7  -4  -6    50.01    44.32    30.22 <
      3137    2  -5  -7 -10   292.23   151.65    77.16 <
      3137    1  -7  -5 -10   292.23   151.65    77.16 <
      3138    2  -5  -6 -11   192.50   161.56    71.06 <
      3138    1  -6  -5 -11   192.50   161.56    71.06 <
      3139    2  -5  -9 -12   499.09   749.70   173.39 o
      3139    1  -9  -5 -12   499.09   749.70   173.39 o
      3140    2  -4  -5  -4   562.46    40.52    19.26 <
      3140    1  -5  -4  -4   562.46    40.52    19.26 <
      3141    2  -5  -9 -10   165.13   177.14   140.20 <
      3141    1  -9  -5 -10   165.13   177.14   140.20 <
      3142    2  -5  -6 -10   161.57   201.22    64.22 o
      3142    1  -6  -5 -10   161.57   201.22    64.22 o
      3143    2  -5  -8  -9   133.23   148.50    95.32 <
      3143    1  -8  -5  -9   133.23   148.50    95.32 <
      3144    2  -3  -6  -8    40.18    22.08    18.26 <
      3144    1  -6  -3  -8    40.18    22.08    18.26 <
      3145    2  -5  -8  -7   168.58   173.46    81.83 <
      3145    1  -8  -5  -7   168.58   173.46    81.83 <
      3146    2  -4  -7 -12    54.11    84.76    56.03 <
      3146    1  -7  -4 -12    54.11    84.76    56.03 <
      3147    2  -4  -9 -16   154.43   174.56   110.84 <
      3147    1  -9  -4 -16   154.43   174.56   110.84 <
      3148    2   0  -4   6  3394.66  4422.14    46.30 o
      3148    1  -4   0   6  3394.66  4422.14    46.30 o
      3149    2  -1  -3   3  2093.91  2190.10    25.05 o
      3149    1  -3  -1   3  2093.91  2190.10    25.05 o
      3150    2  -1  -5   9  3084.69  2819.47    45.52 o
      3150    1  -5  -1   9  3084.69  2819.47    45.52 o
      3151    2  -1  -3   5  2069.50  2233.13    28.76 o
      3151    1  -3  -1   5  2069.50  2233.13    28.76 o
      3152    2  -1  -7   9  4695.60  4784.68    83.31 o
      3152    1  -7  -1   9  4695.60  4784.68    83.31 o
      3153    2   0  -6   8  2757.42  2728.06    48.93 o
      3153    1  -6   0   8  2757.42  2728.06    48.93 o
      3154    2  -1  -4   5  1656.26  2135.28    30.69 o
      3154    1  -4  -1   5  1656.26  2135.28    30.69 o
      3155    2  -2  -4   6  1689.24  1706.36    27.74 o
      3155    1  -4  -2   6  1689.24  1706.36    27.74 o
      3156    2  -3  -5   9  2623.34  2488.09    46.61 o
      3156    1  -5  -3   9  2623.34  2488.09    46.61 o
      3157    1  -5   0   8  1819.05  1825.17    37.15 o
      3158    2  -1  -5   6  1437.79  1526.80    30.95 o
      3158    1  -5  -1   6  1437.79  1526.80    30.95 o
      3159    2  -2  -4   8  1254.01  1178.00    25.12 o
      3159    1  -4  -2   8  1254.01  1178.00    25.12 o
      3160    2  -1  -4   4  1167.48  1180.83    22.61 o
      3160    1  -4  -1   4  1167.48  1180.83    22.61 o
      3161    2  -3  -7   9  3329.71  3326.86    83.70 o
      3161    1  -7  -3   9  3329.71  3326.86    83.70 o
      3162    2  -1  -5  11  1794.41  1735.59    44.47 o
      3162    1  -5  -1  11  1794.41  1735.59    44.47 o
      3163    2   0  -8  14  5644.48  6265.42   155.39 o
      3163    1  -8   0  14  5644.48  6265.42   155.39 o
      3164    2  -2  -6   8  1734.73  1723.05    44.55 o
      3164    1  -6  -2   8  1734.73  1723.05    44.55 o
      3165    2  -1  -5  12  1758.98  1646.17    45.49 o
      3165    1  -5  -1  12  1758.98  1646.17    45.49 o
      3166    2  -1  -5  10  1072.64  1091.76    36.48 o
      3166    1  -5  -1  10  1072.64  1091.76    36.48 o
      3167    2  -2  -8   8  2565.16  2147.62    76.29 o
      3167    1  -8  -2   8  2565.16  2147.62    76.29 o
      3168    2  -2  -5   8   828.34   906.98    32.22 o
      3168    1  -5  -2   8   828.34   906.98    32.22 o
      3169    2  -1  -5   8   844.79   941.12    30.11 o
      3169    1  -5  -1   8   844.79   941.12    30.11 o
      3170    2  -3  -6  11  1583.79  1510.85    60.81 o
      3170    1  -6  -3  11  1583.79  1510.85    60.81 o
      3171    2  -1  -3   6   460.42   508.43    14.14 o
      3171    1  -3  -1   6   460.42   508.43    14.14 o
      3172    1  -3   0   4   533.98   616.35    15.59 o
      3173    2  -3  -7  15  3409.69  3475.81   179.60 o
      3173    1  -7  -3  15  3409.69  3475.81   179.60 o
      3174    2  -1  -2   4   325.95   367.36     9.55 o
      3174    1  -2  -1   4   325.95   367.36     9.55 o
      3175    2  -3  -9   9  2558.68  2396.36    97.10 o
      3175    1  -9  -3   9  2558.68  2396.36    97.10 o
      3176    2  -2  -5  10   883.90   855.10    34.75 o
      3176    1  -5  -2  10   883.90   855.10    34.75 o
      3177    2  -1  -4   7   455.91   461.92    19.15 o
      3177    1  -4  -1   7   455.91   461.92    19.15 o
      3178    2  -1  -6   7   772.01   731.16    29.61 o
      3178    1  -6  -1   7   772.01   731.16    29.61 o
      3179    2  -2  -7   8  1108.41   968.30    45.60 o
      3179    1  -7  -2   8  1108.41   968.30    45.60 o
      3180    1  -7   0  10  1095.52   933.04    51.46 o
      3181    2  -2  -6  11   922.18   953.41    51.19 o
      3181    1  -6  -2  11   922.18   953.41    51.19 o
      3182    2  -1  -7  15  1814.35  2106.02    98.08 o
      3182    1  -7  -1  15  1814.35  2106.02    98.08 o
      3183    2  -3  -6   9   749.89   939.39    65.53 o
      3183    1  -6  -3   9   749.89   939.39    65.53 o
      3184    1  -7   0  12   922.38   956.00    87.65 o
      3185    2  -1  -5   7   448.83   481.17    24.16 o
      3185    1  -5  -1   7   448.83   481.17    24.16 o
      3186    2  -2  -8   9  1170.46  1084.68    64.22 o
      3186    1  -8  -2   9  1170.46  1084.68    64.22 o
      3187    2  -1  -7   8   767.44   711.84    39.79 o
      3187    1  -7  -1   8   767.44   711.84    39.79 o
      3188    2  -1  -7  10   722.55   739.56    47.81 o
      3188    1  -7  -1  10   722.55   739.56    47.81 o
      3189    2  -1  -7  11   817.97   762.49    58.40 o
      3189    1  -7  -1  11   817.97   762.49    58.40 o
      3190    2  -1  -6  13   833.83   644.53    66.29 o
      3190    1  -6  -1  13   833.83   644.53    66.29 o
      3191    2  -2 -10  14  3117.77  3325.92   286.20 o
      3191    1 -10  -2  14  3117.77  3325.92   286.20 o
      3192    2  -3  -7  12  1136.31  1211.20    72.09 o
      3192    1  -7  -3  12  1136.31  1211.20    72.09 o
      3193    2  -1  -3   4   201.31   247.19    10.73 o
      3193    1  -3  -1   4   201.31   247.19    10.73 o
      3194    2  -1  -4   6   225.19   262.37    13.39 o
      3194    1  -4  -1   6   225.19   262.37    13.39 o
      3195    2  -2  -8  14  1259.83  1503.72   158.42 o
      3195    1  -8  -2  14  1259.83  1503.72   158.42 o
      3196    2  -1  -9  15  1608.66  1539.64   168.20 o
      3196    1  -9  -1  15  1608.66  1539.64   168.20 o
      3197    2  -4  -8  14  1600.31  1624.62   182.67 o
      3197    1  -8  -4  14  1600.31  1624.62   182.67 o
      3198    2  -3  -7  11   702.46   638.54    92.55 o
      3198    1  -7  -3  11   702.46   638.54    92.55 o
      3199    2  -1  -9  11   813.03   894.01   109.09 o
      3199    1  -9  -1  11   813.03   894.01   109.09 o
      3200    2  -2  -6  10   341.85   285.29    50.12 o
      3200    1  -6  -2  10   341.85   285.29    50.12 o
      3201    2  -1  -4   9   159.02   142.91    18.70 o
      3201    1  -4  -1   9   159.02   142.91    18.70 o
      3202    2  -2 -10  20  3097.41  5310.27   467.50 o
      3202    1 -10  -2  20  3097.41  5310.27   467.50 o
      3203    2  -3  -9  15  1469.40  1596.70   280.56 o
      3203    1  -9  -3  15  1469.40  1596.70   280.56 o
      3204    2  -2  -9  14   780.13  1320.61   194.59 o
      3204    1  -9  -2  14   780.13  1320.61   194.59 o
      3205    2  -4  -8  16  1477.64  1829.91   212.57 o
      3205    1  -8  -4  16  1477.64  1829.91   212.57 o
      3206    2  -2  -7   6   230.01   180.68    27.39 o
      3206    1  -7  -2   6   230.01   180.68    27.39 o
      3207    2   0 -12  14  1964.95  2559.87   284.16 o
      3207    1 -12   0  14  1964.95  2559.87   284.16 o
      3208    2  -1  -5   5   144.00    86.56    17.14 o
      3208    1  -5  -1   5   144.00    86.56    17.14 o
      3209    2  -1  -9  17  1173.70  1521.19   212.66 o
      3209    1  -9  -1  17  1173.70  1521.19   212.66 o
      3210    2  -1  -7  13   554.48   393.27    72.81 o
      3210    1  -7  -1  13   554.48   393.27    72.81 o
      3211    2  -2  -8  18  1100.50  1817.11   249.33 o
      3211    1  -8  -2  18  1100.50  1817.11   249.33 o
      3212    2  -1  -4   8   127.56   154.38    15.40 o
      3212    1  -4  -1   8   127.56   154.38    15.40 o
      3213    2  -2  -9  12   637.97   812.79   142.73 o
      3213    1  -9  -2  12   637.97   812.79   142.73 o
      3214    2  -2  -8  10   330.49   271.22    73.57 o
      3214    1  -8  -2  10   330.49   271.22    73.57 o
      3215    1  -9   0  12   540.55   562.77    98.59 o
      3216    2   0 -10  14   937.83   925.70   184.40 o
      3216    1 -10   0  14   937.83   925.70   184.40 o
      3217    2  -5  -9  15  1345.78  2105.71   281.85 o
      3217    1  -9  -5  15  1345.78  2105.71   281.85 o
      3218    2  -1  -7  17  1014.24   871.81   125.27 o
      3218    1  -7  -1  17  1014.24   871.81   125.27 o
      3219    2  -2 -10  11   884.16   815.12   148.23 o
      3219    1 -10  -2  11   884.16   815.12   148.23 o
      3220    2  -2 -10  16  1103.86  1774.52   269.17 o
      3220    1 -10  -2  16  1103.86  1774.52   269.17 o
      3221    2  -2  -7  14   536.77   593.45    91.45 o
      3221    1  -7  -2  14   536.77   593.45    91.45 o
      3222    2  -3  -6  12   253.55   257.36    56.19 o
      3222    1  -6  -3  12   253.55   257.36    56.19 o
      3223    2  -1  -6  14   327.52   327.33    66.79 o
      3223    1  -6  -1  14   327.52   327.33    66.79 o
      3224    1 -11   0  14  1077.38  1607.09   229.77 o
      3225    2  -3 -10  11   795.40  1018.14   187.93 o
      3225    1 -10  -3  11   795.40  1018.14   187.93 o
      3226    2  -2  -8  15   747.48   677.46   125.27 o
      3226    1  -8  -2  15   747.48   677.46   125.27 o
      3227    2  -1 -11  17  1503.08  2322.84   332.15 o
      3227    1 -11  -1  17  1503.08  2322.84   332.15 o
      3228    2  -4 -10  15  1211.43  1534.62   265.85 o
      3228    1 -10  -4  15  1211.43  1534.62   265.85 o
      3229    2   0  -8  10   291.47   342.16    64.64 o
      3229    1  -8   0  10   291.47   342.16    64.64 o
      3230    1  -9   0  16   879.08  1184.27   184.84 o
      3231    2  -4  -8  13   481.89   349.12   139.97 <
      3231    1  -8  -4  13   481.89   349.12   139.97 <
      3232    2  -1  -8   9   138.80   126.93    55.50 <
      3232    1  -8  -1   9   138.80   126.93    55.50 <
      3233    2  -1 -10  11   518.25   551.01   114.40 o
      3233    1 -10  -1  11   518.25   551.01   114.40 o
      3234    2  -1  -7  16   351.07   412.59   132.10 o
      3234    1  -7  -1  16   351.07   412.59   132.10 o
      3235    2  -2  -5   6    81.20    72.44    11.00 o
      3235    1  -5  -2   6    81.20    72.44    11.00 o
      3236    2  -2  -6  13   130.09    65.59    59.79 <
      3236    1  -6  -2  13   130.09    65.59    59.79 <
      3237    2  -3  -9  11   455.18   472.12   105.68 o
      3237    1  -9  -3  11   455.18   472.12   105.68 o
      3238    2  -3 -11  11   488.07   591.12   187.71 o
      3238    1 -11  -3  11   488.07   591.12   187.71 o
      3239    2  -1  -7  14   240.62   159.26    63.54 <
      3239    1  -7  -1  14   240.62   159.26    63.54 <
      3240    2  -5 -11  15  1045.73  1485.54   369.46 o
      3240    1 -11  -5  15  1045.73  1485.54   369.46 o
      3241    2  -3  -9  17   587.05  1049.29   221.08 o
      3241    1  -9  -3  17   587.05  1049.29   221.08 o
      3242    2  -2 -11  16   780.11  1223.63   324.48 o
      3242    1 -11  -2  16   780.11  1223.63   324.48 o
      3243    2  -2  -7   7   105.05    68.42    31.21 <
      3243    1  -7  -2   7   105.05    68.42    31.21 <
      3244    2  -1  -2   3    28.14    25.96     7.53 o
      3244    1  -2  -1   3    28.14    25.96     7.53 o
      3245    2  -3 -12  13   667.80   981.26   295.62 o
      3245    1 -12  -3  13   667.80   981.26   295.62 o
      3246    2  -5  -9  16   579.82  1007.02   249.80 o
      3246    1  -9  -5  16   579.82  1007.02   249.80 o
      3247    2  -2  -7  12   180.86   150.35    57.16 <
      3247    1  -7  -2  12   180.86   150.35    57.16 <
      3248    2  -2  -9  10   153.75   207.76    84.56 <
      3248    1  -9  -2  10   153.75   207.76    84.56 <
      3249    2  -3 -13  13   663.12  1277.66   317.61 o
      3249    1 -13  -3  13   663.12  1277.66   317.61 o
      3250    2  -4 -12  12   611.88   715.92   267.39 <
      3250    1 -12  -4  12   611.88   715.92   267.39 <
      3251    2  -1 -11  15   611.90   365.37   271.70 <
      3251    1 -11  -1  15   611.90   365.37   271.70 <
      3252    2  -2  -6   6    68.07    49.65    19.74 <
      3252    1  -6  -2   6    68.07    49.65    19.74 <
      3253    2  -2  -7  10   211.66   159.44    56.38 <
      3253    1  -7  -2  10   211.66   159.44    56.38 <
      3254    2  -4  -8  17   494.47   603.77   152.47 o
      3254    1  -8  -4  17   494.47   603.77   152.47 o
      3255    2  -4 -12  13   332.96   412.65   299.86 <
      3255    1 -12  -4  13   332.96   412.65   299.86 <
      3256    2  -4 -12  11   503.28   781.59   277.90 <
      3256    1 -12  -4  11   503.28   781.59   277.90 <
      3257    2  -3  -9  16   437.37   342.58   206.01 <
      3257    1  -9  -3  16   437.37   342.58   206.01 <
      3258    2  -4  -9  17   773.78  1093.12   310.38 o
      3258    1  -9  -4  17   773.78  1093.12   310.38 o
      3259    2  -3 -13  12   695.67  1384.31   231.99 o
      3259    1 -13  -3  12   695.67  1384.31   231.99 o
      3260    2  -3  -9  12   367.19   434.05   117.36 o
      3260    1  -9  -3  12   367.19   434.05   117.36 o
      3261    2   0 -10  18   708.39   974.12   241.10 o
      3261    1 -10   0  18   708.39   974.12   241.10 o
      3262    2  -2  -5   9    50.16    65.25    25.25 <
      3262    1  -5  -2   9    50.16    65.25    25.25 <
      3263    2  -2 -10  12   354.52   426.58   137.80 o
      3263    1 -10  -2  12   354.52   426.58   137.80 o
      3264    2  -4  -9  15   585.10   652.97   226.25 <
      3264    1  -9  -4  15   585.10   652.97   226.25 <
      3265    2  -2  -5  11    30.69    40.60    21.20 <
      3265    1  -5  -2  11    30.69    40.60    21.20 <
      3266    2  -2 -12  14   614.71   576.98   250.75 <
      3266    1 -12  -2  14   614.71   576.98   250.75 <
      3267    2   0 -12  18   582.89   932.60   378.96 <
      3267    1 -12   0  18   582.89   932.60   378.96 <
      3268    2  -4 -11  13   506.25   627.68   244.49 <
      3268    1 -11  -4  13   506.25   627.68   244.49 <
      3269    2  -2  -9  13   248.29   358.24   104.41 o
      3269    1  -9  -2  13   248.29   358.24   104.41 o
      3270    2  -4 -10  14   560.02   947.01   187.66 o
      3270    1 -10  -4  14   560.02   947.01   187.66 o
      3271    2  -1  -9  21   557.07   869.92   269.38 o
      3271    1  -9  -1  21   557.07   869.92   269.38 o
      3272    2  -1  -6  12    73.04    53.65    36.33 <
      3272    1  -6  -1  12    73.04    53.65    36.33 <
      3273    2  -4  -7  13   238.19   374.53    93.61 o
      3273    1  -7  -4  13   238.19   374.53    93.61 o
      3274    2  -2 -12  12   476.57   536.70   187.37 <
      3274    1 -12  -2  12   476.57   536.70   187.37 <
      3275    2  -1  -7  12   118.98    76.77    55.14 <
      3275    1  -7  -1  12   118.98    76.77    55.14 <
      3276    2  -2  -8  13   196.27   160.87    92.29 <
      3276    1  -8  -2  13   196.27   160.87    92.29 <
      3277    2  -3  -8  11   250.37   240.90    95.58 <
      3277    1  -8  -3  11   250.37   240.90    95.58 <
      3278    2  -2 -10  13   260.42   254.59   161.86 <
      3278    1 -10  -2  13   260.42   254.59   161.86 <
      3279    2  -4 -12  14   593.19  1381.96   385.62 o
      3279    1 -12  -4  14   593.19  1381.96   385.62 o
      3280    2  -1 -10  17   312.34   502.20   231.25 <
      3280    1 -10  -1  17   312.34   502.20   231.25 <
      3281    2  -3 -13  15   380.87   746.40   427.40 <
      3281    1 -13  -3  15   380.87   746.40   427.40 <
      3282    2  -4  -9  11    96.89   214.54    97.81 <
      3282    1  -9  -4  11    96.89   214.54    97.81 <
      3283    2  -1  -6   9    39.81    38.70    27.17 <
      3283    1  -6  -1   9    39.81    38.70    27.17 <
      3284    2  -2  -7  11    71.16   105.39    60.25 <
      3284    1  -7  -2  11    71.16   105.39    60.25 <
      3285    2  -3 -10  17   363.06   549.12   261.56 <
      3285    1 -10  -3  17   363.06   549.12   261.56 <
      3286    2  -1  -8  15   117.04   119.63    95.79 <
      3286    1  -8  -1  15   117.04   119.63    95.79 <
      3287    2  -5  -9  18   278.27   471.31   227.66 <
      3287    1  -9  -5  18   278.27   471.31   227.66 <
      3288    2  -3 -11  16   292.25   518.62   332.95 <
      3288    1 -11  -3  16   292.25   518.62   332.95 <
      3289    2  -4 -11  14   405.34   567.24   232.08 <
      3289    1 -11  -4  14   405.34   567.24   232.08 <
      3290    2  -2 -10  18   304.93   741.48   252.45 <
      3290    1 -10  -2  18   304.93   741.48   252.45 <
      3291    1 -13   0  16   417.11   803.63   418.29 <
      3292    2  -1 -13  14   347.23   708.93   276.09 <
      3292    1 -13  -1  14   347.23   708.93   276.09 <
      3293    2  -1  -6   8    58.26    50.20    22.70 <
      3293    1  -6  -1   8    58.26    50.20    22.70 <
      3294    2  -2  -4   7     9.35    23.90    12.82 <
      3294    1  -4  -2   7     9.35    23.90    12.82 <
      3295    2  -1 -10  13   204.23   233.41   125.40 <
      3295    1 -10  -1  13   204.23   233.41   125.40 <
      3296    2  -4 -10  13   285.98   353.14   173.07 <
      3296    1 -10  -4  13   285.98   353.14   173.07 <
      3297    2   0 -12  16   160.64   276.52   254.91 <
      3297    1 -12   0  16   160.64   276.52   254.91 <
      3298    2  -2  -2   6  8425.60  8085.66    49.09 o
      3298    1  -2  -2   6  8425.60  8085.66    49.09 o
      3299    2  -1  -1   5  2043.72  2224.47    20.66 o
      3299    1  -1  -1   5  2043.72  2224.47    20.66 o
      3300    2  -1  -3  11  2673.92  2943.06    46.99 o
      3300    1  -3  -1  11  2673.92  2943.06    46.99 o
      3301    2  -1  -2   7  1083.32  1273.13    19.85 o
      3301    1  -2  -1   7  1083.32  1273.13    19.85 o
      3302    2  -2  -3  10  2022.69  2293.79    39.52 o
      3302    1  -3  -2  10  2022.69  2293.79    39.52 o
      3303    2  -2  -2   9  1432.54  1580.89    27.57 o
      3303    1  -2  -2   9  1432.54  1580.89    27.57 o
      3304    2  -2  -2   8  1043.92  1152.36    23.11 o
      3304    1  -2  -2   8  1043.92  1152.36    23.11 o
      3305    2  -3  -3  11  2359.33  2240.02    52.58 o
      3305    1  -3  -3  11  2359.33  2240.02    52.58 o
      3306    2  -1  -3  10  1067.89  1081.17    27.99 o
      3306    1  -3  -1  10  1067.89  1081.17    27.99 o
      3307    2  -1  -3   9   893.77   853.86    23.10 o
      3307    1  -3  -1   9   893.77   853.86    23.10 o
      3308    2  -1  -1   6   409.91   433.51     9.55 o
      3308    1  -1  -1   6   409.91   433.51     9.55 o
      3309    2  -2  -2  12  2174.05  2139.00    51.52 o
      3309    1  -2  -2  12  2174.05  2139.00    51.52 o
      3310    2  -3  -2  11  1898.74  1809.89    49.19 o
      3310    1  -2  -3  11  1898.74  1809.89    49.19 o
      3311    2  -3  -4  13  2686.19  2714.82    78.99 o
      3311    1  -4  -3  13  2686.19  2714.82    78.99 o
      3312    2  -2  -4  14  2502.59  2670.72    81.50 o
      3312    1  -4  -2  14  2502.59  2670.72    81.50 o
      3313    2  -3  -3  12  2016.84  2155.22    62.94 o
      3313    1  -3  -3  12  2016.84  2155.22    62.94 o
      3314    2  -1  -1   4   417.70   526.90    10.89 o
      3314    1  -1  -1   4   417.70   526.90    10.89 o
      3315    2  -3  -4   9  1059.95  1024.88    30.10 o
      3315    1  -4  -3   9  1059.95  1024.88    30.10 o
      3316    2  -1  -2   6   392.98   477.31    12.68 o
      3316    1  -2  -1   6   392.98   477.31    12.68 o
      3317    2  -1  -5  15  1805.18  1805.57    76.71 o
      3317    1  -5  -1  15  1805.18  1805.57    76.71 o
      3318    2  -2  -4  12   879.37   856.85    40.99 o
      3318    1  -4  -2  12   879.37   856.85    40.99 o
      3319    2  -1  -5  17  3080.25  3309.71   136.64 o
      3319    1  -5  -1  17  3080.25  3309.71   136.64 o
      3320    2  -2  -3   8   400.27   409.10    16.32 o
      3320    1  -3  -2   8   400.27   409.10    16.32 o
      3321    2  -2  -2   7   279.72   288.20    12.38 o
      3321    1  -2  -2   7   279.72   288.20    12.38 o
      3322    2  -3  -3  17  4232.23  4842.71   194.19 o
      3322    1  -3  -3  17  4232.23  4842.71   194.19 o
      3323    2  -3  -2   9   378.49   391.49    27.51 o
      3323    1  -2  -3   9   378.49   391.49    27.51 o
      3324    2  -1  -2  13   933.21   789.94    59.03 o
      3324    1  -2  -1  13   933.21   789.94    59.03 o
      3325    2  -2  -2  10   330.51   375.44    31.59 o
      3325    1  -2  -2  10   330.51   375.44    31.59 o
      3326    2  -1  -3  14   839.19   911.79    52.41 o
      3326    1  -3  -1  14   839.19   911.79    52.41 o
      3327    2  -1  -1   3   237.11   220.07    10.00 o
      3327    1  -1  -1   3   237.11   220.07    10.00 o
      3328    2  -5  -5  15  3350.60  3665.80   188.83 o
      3328    1  -5  -5  15  3350.60  3665.80   188.83 o
      3329    2  -3  -3  13   923.73  1166.58    66.54 o
      3329    1  -3  -3  13   923.73  1166.58    66.54 o
      3330    2  -1  -3  17  2418.27  2566.75   124.66 o
      3330    1  -3  -1  17  2418.27  2566.75   124.66 o
      3331    2  -3  -3   9   380.02   299.10    26.60 o
      3331    1  -3  -3   9   380.02   299.10    26.60 o
      3332    2  -1  -4  13   489.13   484.05    48.96 o
      3332    1  -4  -1  13   489.13   484.05    48.96 o
      3333    2  -3  -3  10   418.81   427.36    39.83 o
      3333    1  -3  -3  10   418.81   427.36    39.83 o
      3334    2  -1  -4  12   362.90   294.77    43.74 o
      3334    1  -4  -1  12   362.90   294.77    43.74 o
      3335    2  -1  -2  11   327.88   337.68    20.90 o
      3335    1  -2  -1  11   327.88   337.68    20.90 o
      3336    2  -2  -3  12   475.50   536.62    42.07 o
      3336    1  -3  -2  12   475.50   536.62    42.07 o
      3337    2  -2  -4  11   389.32   344.74    29.18 o
      3337    1  -4  -2  11   389.32   344.74    29.18 o
      3338    2  -1  -3  12   332.96   393.80    27.61 o
      3338    1  -3  -1  12   332.96   393.80    27.61 o
      3339    2  -2  -6  20  3230.34  4645.92   344.13 o
      3339    1  -6  -2  20  3230.34  4645.92   344.13 o
      3340    2  -1  -4  14   485.43   526.56    62.59 o
      3340    1  -4  -1  14   485.43   526.56    62.59 o
      3341    2  -4  -6  15  1393.74  1584.54   121.22 o
      3341    1  -6  -4  15  1393.74  1584.54   121.22 o
      3342    2  -2  -5  14   670.95   700.40    78.09 o
      3342    1  -5  -2  14   670.95   700.40    78.09 o
      3343    2  -1  -4  17  1284.16  1318.13   107.07 o
      3343    1  -4  -1  17  1284.16  1318.13   107.07 o
      3344    2  -3  -5  16   913.31  1104.75   139.04 o
      3344    1  -5  -3  16   913.31  1104.75   139.04 o
      3345    2  -4  -3  14   940.73  1071.49   123.14 o
      3345    1  -3  -4  14   940.73  1071.49   123.14 o
      3346    2  -2  -3  14   470.36   596.99    79.60 o
      3346    1  -3  -2  14   470.36   596.99    79.60 o
      3347    2  -4  -4  15  1063.07  1290.72   138.56 o
      3347    1  -4  -4  15  1063.07  1290.72   138.56 o
      3348    2  -1  -2   9    90.43   126.36    17.11 o
      3348    1  -2  -1   9    90.43   126.36    17.11 o
      3349    2  -2  -4  20  2243.41  2535.05   291.78 o
      3349    1  -4  -2  20  2243.41  2535.05   291.78 o
      3350    2  -4  -6  14  1014.14   972.25   120.72 o
      3350    1  -6  -4  14  1014.14   972.25   120.72 o
      3351    2  -3  -3  15   868.30   904.31   119.75 o
      3351    1  -3  -3  15   868.30   904.31   119.75 o
      3352    2  -2  -3  16   888.74   989.03   128.38 o
      3352    1  -3  -2  16   888.74   989.03   128.38 o
      3353    2  -4  -4  14   766.48   881.52   104.33 o
      3353    1  -4  -4  14   766.48   881.52   104.33 o
      3354    2  -1  -4  18  1090.87  1327.15   127.08 o
      3354    1  -4  -1  18  1090.87  1327.15   127.08 o
      3355    2  -2  -2  14   520.44   471.19    45.36 o
      3355    1  -2  -2  14   520.44   471.19    45.36 o
      3356    2  -3  -2   8    62.13    57.72    17.97 o
      3356    1  -2  -3   8    62.13    57.72    17.97 o
      3357    2  -4  -4  12   487.85   493.65    59.31 o
      3357    1  -4  -4  12   487.85   493.65    59.31 o
      3358    2  -1  -4  16   585.62   660.44    86.13 o
      3358    1  -4  -1  16   585.62   660.44    86.13 o
      3359    2  -2  -3   7    75.49   110.70    14.40 o
      3359    1  -3  -2   7    75.49   110.70    14.40 o
      3360    2  -3  -4  10   197.22   184.41    33.39 o
      3360    1  -4  -3  10   197.22   184.41    33.39 o
      3361    2  -3  -7  21  2097.91  3216.50   452.04 o
      3361    1  -7  -3  21  2097.91  3216.50   452.04 o
      3362    2  -3  -5  14   375.79   306.41    80.58 o
      3362    1  -5  -3  14   375.79   306.41    80.58 o
      3363    2  -5  -5  17  1850.17  2690.09   334.05 o
      3363    1  -5  -5  17  1850.17  2690.09   334.05 o
      3364    2  -4  -5  14   581.03   867.26   119.08 o
      3364    1  -5  -4  14   581.03   867.26   119.08 o
      3365    2  -4  -6  16   811.07  1038.00   183.77 o
      3365    1  -6  -4  16   811.07  1038.00   183.77 o
      3366    2  -2  -2  11    82.01    96.23    28.01 o
      3366    1  -2  -2  11    82.01    96.23    28.01 o
      3367    2  -2  -3  15   315.01   331.01    76.00 o
      3367    1  -3  -2  15   315.01   331.01    76.00 o
      3368    2  -5  -7  16   809.92  1326.13   140.39 o
      3368    1  -7  -5  16   809.92  1326.13   140.39 o
      3369    2  -3  -4  15   424.38   464.73    68.19 o
      3369    1  -4  -3  15   424.38   464.73    68.19 o
      3370    2  -4  -4  11   272.39   299.16    38.75 o
      3370    1  -4  -4  11   272.39   299.16    38.75 o
      3371    2  -1  -4  19   774.24  1230.56   186.76 o
      3371    1  -4  -1  19   774.24  1230.56   186.76 o
      3372    2  -3  -5  13   209.43   152.57    61.17 <
      3372    1  -5  -3  13   209.43   152.57    61.17 <
      3373    2  -1  -2  14   263.50   350.45    58.02 o
      3373    1  -2  -1  14   263.50   350.45    58.02 o
      3374    2  -3  -6  17   552.72   436.43   142.08 o
      3374    1  -6  -3  17   552.72   436.43   142.08 o
      3375    2  -2  -3   9    62.49    58.63    20.31 <
      3375    1  -3  -2   9    62.49    58.63    20.31 <
      3376    2  -3  -2  12   283.99   187.48    42.16 o
      3376    1  -2  -3  12   283.99   187.48    42.16 o
      3377    2  -1  -2   8    44.50    81.27    15.85 o
      3377    1  -2  -1   8    44.50    81.27    15.85 o
      3378    2  -2  -4  15   296.21   221.08    73.73 <
      3378    1  -4  -2  15   296.21   221.08    73.73 <
      3379    2  -3  -4  16   709.67   581.90   116.38 o
      3379    1  -4  -3  16   709.67   581.90   116.38 o
      3380    2  -2  -5  16   447.36   333.74    82.11 o
      3380    1  -5  -2  16   447.36   333.74    82.11 o
      3381    2  -1  -6  18   537.12   676.59   140.48 o
      3381    1  -6  -1  18   537.12   676.59   140.48 o
      3382    2  -5  -5  16   675.86   919.82   211.93 o
      3382    1  -5  -5  16   675.86   919.82   211.93 o
      3383    2  -4  -3  13   304.68   261.85    75.89 o
      3383    1  -3  -4  13   304.68   261.85    75.89 o
      3384    2  -3  -4  14   245.77   186.07    62.12 <
      3384    1  -4  -3  14   245.77   186.07    62.12 <
      3385    2  -1  -3  16   414.32   336.17    85.32 o
      3385    1  -3  -1  16   414.32   336.17    85.32 o
      3386    2  -3  -5  15   194.06   154.09    86.90 <
      3386    1  -5  -3  15   194.06   154.09    86.90 <
      3387    2  -1  -4  20   754.85  1137.83   219.91 o
      3387    1  -4  -1  20   754.85  1137.83   219.91 o
      3388    2  -5  -6  15   366.36   520.16   157.84 o
      3388    1  -6  -5  15   366.36   520.16   157.84 o
      3389    2  -3  -5  19   260.01   359.03   161.27 <
      3389    1  -5  -3  19   260.01   359.03   161.27 <
      3390    2  -1  -7  21   537.76   574.04   209.02 <
      3390    1  -7  -1  21   537.76   574.04   209.02 <
      3391    2  -1  -2  10    26.68    30.72    15.06 <
      3391    1  -2  -1  10    26.68    30.72    15.06 <
      3392    2  -3  -3  18   602.99   558.06   161.00 o
      3392    1  -3  -3  18   602.99   558.06   161.00 o
      3393    2  -1  -5  21   577.08   537.72   236.81 <
      3393    1  -5  -1  21   577.08   537.72   236.81 <
      3394    2  -3  -6  18   363.59   498.80   193.86 <
      3394    1  -6  -3  18   363.59   498.80   193.86 <
      3395    2  -3  -4  17   373.37   431.54   133.13 o
      3395    1  -4  -3  17   373.37   431.54   133.13 o
      3396    2  -2  -4  19   263.21   470.68   171.92 <
      3396    1  -4  -2  19   263.21   470.68   171.92 <
      3397    2  -6  -7  17   606.92   811.85   267.21 o
      3397    1  -7  -6  17   606.92   811.85   267.21 o
      3398    2  -4  -3  11   190.96   136.57    47.19 <
      3398    1  -3  -4  11   190.96   136.57    47.19 <
      3399    2  -1  -6  19   422.29   537.49   187.35 <
      3399    1  -6  -1  19   422.29   537.49   187.35 <
      3400    2  -1  -6  20   495.88   506.75   171.48 <
      3400    1  -6  -1  20   495.88   506.75   171.48 <
[truncated: 199,274 more chars]
