# Supplementary material for: In situ strain tuning of the metal-insulator-transition of Ca2RuO4 in angle-resolved photoemission experiments
Source: Nat Commun. 2018 Oct 31;9:4535. doi: 10.1038/s41467-018-06945-0 (PMC6208396; doi:10.1038/s41467-018-06945-0)
Supplement: Supplementary file 10 — Supplementary Data 7 [file 41467_2018_6945_MOESM10_ESM.cif]

#=======================================================================
data_global
#=======================================================================

_audit_creation_method                   'Jana2006 Version : 21/02/2018'


# 1. PROCESSING SUMMARY (IUCr Office Use Only)

_journal_date_recd_electronic            ?
_journal_date_to_coeditor                ?
_journal_date_from_coeditor              ?
_journal_date_accepted                   ?
_journal_date_printers_first             ?
_journal_date_printers_final             ?
_journal_date_proofs_out                 ?
_journal_date_proofs_in                  ?
_journal_coeditor_name                   ?
_journal_coeditor_code                   ?
_journal_coeditor_notes
; ?
;
_journal_techeditor_code                 ?
_journal_paper_category                  ?
_journal_techeditor_notes
; ?
;
_journal_coden_ASTM                      ?
_journal_name_full                       ?
_journal_year                            ?
_journal_volume                          ?
_journal_issue                           ?
_journal_page_first                      ?
_journal_page_last                       ?
_journal_suppl_publ_number               ?
_journal_suppl_publ_pages                ?

#=======================================================================

# 2. SUBMISSION DETAILS

_publ_contact_author_name                'Sara Riccò'
_publ_contact_author_address
; ?
;
_publ_contact_author_email               Sara.Ricco@unige.ch
_publ_contact_author_fax                 ?
_publ_contact_author_phone               +41 223793487

_publ_requested_journal                  
_publ_requested_category                 ?

_publ_contact_letter
; ?
;

#=======================================================================

# 3. TITLE AND AUTHOR LIST

_publ_section_title
; In-situ strain-tuning of the metal-insulator transition of Ca2RuO4 in angle-resolved 
  photoemission experiments
;
_publ_section_title_footnote
; ?
;
loop_
  _publ_author_name
 _publ_author_address
'Riccò, Sara'
;     Department of Quantum Matter Physics
	  University of Geneva
	  24 Quai Ernest-Ansermet
	  1211 Geneva 4
	  Switzerland
;
'Kim, Minjae'
;     Centre de Physique Théorique
      Ecole Polytechnique
      CNRS, Universite Paris-Saclay
      91128 Palaiseau
      France
;
      College de France
      11 place Marcelin Berthelot
      75005 Paris
      France
;
'Tamai, Anna'
;     Department of Quantum Matter Physics
	  University of Geneva
	  24 Quai Ernest-Ansermet
	  1211 Geneva 4
	  Switzerland
;
'McKeown Walker, Siobhan'
;     Department of Quantum Matter Physics
	  University of Geneva
	  24 Quai Ernest-Ansermet
	  1211 Geneva 4
	  Switzerland
;
'Bruno, Flavio Yair'
;     Department of Quantum Matter Physics
	  University of Geneva
	  24 Quai Ernest-Ansermet
	  1211 Geneva 4
	  Switzerland
;
'Cucchi, Irène'
;     Department of Quantum Matter Physics
	  University of Geneva
	  24 Quai Ernest-Ansermet
	  1211 Geneva 4
	  Switzerland
;
'Cappelli, Edoardo'
;     Department of Quantum Matter Physics
	  University of Geneva
	  24 Quai Ernest-Ansermet
	  1211 Geneva 4
	  Switzerland
;
'Besnard, Céline'
;     Department of Quantum Matter Physics
	  University of Geneva
	  24 Quai Ernest-Ansermet
	  1211 Geneva 4
	  Switzerland
;
'Kim, Timur K.'
;     Diamond Light Source
	  Harwell Campus
	  Didcot
	  United Kingdom
;
'Dudin, Pavel'
;     Diamond Light Source
	  Harwell Campus
	  Didcot
	  United Kingdom
;
'Hoesch, Moritz'
;     Diamond Light Source
	  Harwell Campus
	  Didcot
	  United Kingdom
;
    'Gutmann, Matthias J.'
;     ISIS Facility
      Rutherford Appleton Laboratory
      Chilton, Didcot
      Oxon, OX11 0QX
      United Kingdom
;
'Georges, Antoine'
;     Centre de Physique Théorique
      Ecole Polytechnique
      CNRS, Universite Paris-Saclay
      91128 Palaiseau
      France
;
      College de France
      11 place Marcelin Berthelot
      75005 Paris
      France
;     Department of Quantum Matter Physics
	  University of Geneva
	  24 Quai Ernest-Ansermet
	  1211 Geneva 4
	  Switzerland
;
'Perry, Robin S.'
;     London Centre for Nanotechnology and UCL Centre for Materials Discovery
      University College London
      London WC1E 6BT
      United Kingdom
;
'Baumberger, Felix'
;     Department of Quantum Matter Physics
	  University of Geneva
	  24 Quai Ernest-Ansermet
	  1211 Geneva 4
	  Switzerland
;   
	  Swiss Light Source
	  Paul Scherrer Institut
	  CH-5232 Villigen PSI
	  Switzerland   
;

#=======================================================================

# 4. TEXT

_publ_section_synopsis
; ?
;
_publ_section_abstract
; ?
;
_publ_section_comment
; ?
;
_publ_section_introduction
; ?
;
_publ_section_experimental
; ?
;
_publ_section_exptl_prep
; ?
;
_publ_section_exptl_refinement
; ?
;
_publ_section_exptl_solution
; ?
;
_publ_section_discussion
; ?
;
_publ_section_acknowledgements
; ?
;
_publ_section_references
;
Petricek, V., Dusek, M. & Palatinus L. (2014). Z. Kristallogr. 229(5), 345-352.

Palatinus L. & Chapuis G. (2007). J. Appl. Cryst. 40, 786-790.

# enable this reference if Diamond ver. 2 was used for visualization
#Brandenburg, K. (1999). DIAMOND. Version. 2.1c.
#Crystal Impact GbR, Bonn, Germany.

# enable this reference if Diamond ver. 3 was used for visualization
#Brandenburg, K. & Putz, H. (2005). DIAMOND Version 3.
#Crystal Impact GbR, Postfach 1251, D-53002 Bonn, Germany.

# enable this reference if SIR97 was used for solving of the structure
#Altomare, A., Burla, M. C., Camalli, M., Cascarano, G., Giacovazzo, C.,
#Guagliardi, A., Moliterni, A. G. G., Polidori, G., Spagna, R. (1997).
#SIR97. A Package for Crystal Structure Solution by Direct Methods
#and Refinement, Bari, Rome, Italy.

# use this reference if SIR2002 was used for solving of the structure
#Burla, M.C., Camalli, M., Carrozzini, B., Cascarano, G., Giacovazzo, C.,
#Polidori, G., Spagna, R.
#SIR2002: the program, J. Appl. Cryst, (2003). 36, 1103


# use this reference if SIR2011 was used for solving of the structure
#Burla, M.C., Caliandro, R., Camalli, M., Carrozzini, B., Cascarano,
#G.L., Giacovazzo, C., Mallamo. M., Mazzone, A., Polidori, G., Spagna, R.
#SIR2011: a new package for crystal structure determination and refinement,
#J.Appl.Cryst. (2012) 45, 357-361

# enable this reference if bond valences were calculated
#Brown, I. D. (1996). J. Appl. Cryst. 29, 479-480.

# enable this reference if Xshape wase used for crystal shape refinement
#Stoe & Cie (1998). X-SHAPE. Stoe & Cie, Darmstadt, Germany.


# enable this reference if Flack coefficient was refined
#Flack, H. D. (1983). Acta Cryst. A39, 876-881.
;
_publ_section_figure_captions
; ?
;
_publ_section_table_legends
; ?
;

#=======================================================================
data_I
#=======================================================================

# 5. CHEMICAL DATA

_chemical_name_systematic
; ?
;
_chemical_name_common                    ?
_chemical_formula_moiety                 ?
_chemical_formula_structural             ?
_chemical_formula_analytical             ?
_chemical_formula_iupac                  ?
_chemical_formula_sum                    'Ca1.96 La0.04 O4 Ru1'
_chemical_formula_weight                 249.2
_chemical_melting_point                  ?
_chemical_compound_source                ?
_chemical_absolute_configuration         .

#=======================================================================

# 6. CRYSTAL DATA

_symmetry_cell_setting                   orthorhombic
_symmetry_space_group_name_H-M           'P b c a'
_symmetry_space_group_name_Hall          '-P -2xab;-2ybc;-2zac'
_symmetry_Int_Tables_number              61

loop_
 _space_group_symop_id
 _space_group_symop_operation_xyz
 1   x,y,z
 2   -x+1/2,-y,z+1/2
 3   -x,y+1/2,-z+1/2
 4   x+1/2,-y+1/2,-z
 5   -x,-y,-z
 6   x+1/2,y,-z+1/2
 7   x,-y+1/2,z+1/2
 8   -x+1/2,y+1/2,z

_cell_length_a                           5.361(2)
_cell_length_b                           5.3716(19)
_cell_length_c                           12.236(4)
_cell_angle_alpha                        90
_cell_angle_beta                         90
_cell_angle_gamma                        90
_cell_volume                             352.4(2)

loop_
 _twin_individual_id
 _twin_individual_mass_fraction_refined
 _twin_individual_twin_matrix_11
 _twin_individual_twin_matrix_12
 _twin_individual_twin_matrix_13
 _twin_individual_twin_matrix_21
 _twin_individual_twin_matrix_22
 _twin_individual_twin_matrix_23
 _twin_individual_twin_matrix_31
 _twin_individual_twin_matrix_32
 _twin_individual_twin_matrix_33
1 0.964(3)
1 0 0
0 1 0
0 0 1
2 0.036(3)
0 1 0
1 0 0
0 0 1

_cell_formula_units_Z                    4

_cell_measurement_reflns_used            330
_cell_measurement_theta_min              ?
_cell_measurement_theta_max              ?
_cell_measurement_temperature            300
_cell_special_details
; ?
;

_exptl_crystal_density_diffrn            4.6976
_exptl_crystal_density_meas              ?
_exptl_crystal_density_method            ?
_exptl_crystal_F_000                     159.134

_exptl_absorpt_coefficient_mu            0
_exptl_crystal_description               ?
_exptl_crystal_size_max                  ?
_exptl_crystal_size_mid                  ?
_exptl_crystal_size_min                  ?
_exptl_crystal_size_rad                  ?
_exptl_crystal_colour                    ?
_exptl_absorpt_correction_type           ?
_exptl_absorpt_process_details           ?
_exptl_absorpt_correction_T_min          ?
_exptl_absorpt_correction_T_max          ?
loop_
 _exptl_crystal_face_index_h
 _exptl_crystal_face_index_k
 _exptl_crystal_face_index_l
 _exptl_crystal_face_perp_dist
 ? ? ? ?

#=======================================================================

# 7. EXPERIMENTAL DATA

_exptl_special_details                   
;
 For peak integration a local UB matrix refined for each frame,
using approximately 30 reflections from each of the 11 detectors.
Hence _cell_measurement_reflns_used      330
For final cell dimensions a weighted average of all local
cells was calculated
Because of the nature of the experiment, it is not possible to give values of
theta_min and theta_max for the cell determination.
The same applies for the wavelength used for the experiment.
The range of wavelengths used was 0.23-8.8 Angstroms,
BUT the bulk of the diffraction information is obtained from
wavelengths in the range 0.7-2.5 Angstroms.
The data collection procedures on the SXD instrument used
for the single crystal neutron data collection are most
recently summarised in the Appendix to the following paper
     Wilson, C.C. (1997).  J. Mol. Struct. 405, 207-217.
;

_diffrn_ambient_temperature              300
_diffrn_source                           ?
_diffrn_source_power                     ?
_diffrn_source_voltage                   ?
_diffrn_source_current                   ?
_diffrn_radiation_type                   neutron
_diffrn_radiation_source                 'ISIS spallation source'
_diffrn_radiation_wavelength             0.23 - 8.8
_diffrn_radiation_monochromator          ?
_diffrn_measurement_device               ?
_diffrn_measurement_device_type          SXD
_diffrn_detector                         ?
_diffrn_detector_area_resol_mean         ?
_diffrn_measurement_method               time-of-flight LAUE diffraction
_diffrn_measurement_specimen_support     ?

_diffrn_reflns_number                    3847
_diffrn_reflns_theta_min                 3.28
_diffrn_reflns_theta_max                 75.25
_diffrn_reflns_theta_full                25.72
_diffrn_measured_fraction_theta_max      0.23
_diffrn_measured_fraction_theta_full     0.73
_diffrn_reflns_av_R_equivalents          ?
_diffrn_reflns_av_unetI/netI             0.1792
_diffrn_reflns_limit_h_min               -13
_diffrn_reflns_limit_h_max               14
_diffrn_reflns_limit_k_min               -7
_diffrn_reflns_limit_k_max               10
_diffrn_reflns_limit_l_min               -29
_diffrn_reflns_limit_l_max               26
_diffrn_reflns_reduction_process         ?

_diffrn_standards_number                 ?
_diffrn_standards_interval_count         ?
_diffrn_standards_interval_time          ?
_diffrn_standards_decay_%                ?
loop_
_diffrn_standard_refln_index_h
_diffrn_standard_refln_index_k
_diffrn_standard_refln_index_l
  ? ? ?

_diffrn_radiation_probe                  neutron

#=======================================================================

# 8. REFINEMENT DATA

_refine_special_details
; The variable wavelength nature of the data collection
 procedure means that sensible values of
 _diffrn_reflns_theta_min & _diffrn_reflns_theta_max
 cannot be given instead the following limits are given
 _diffrn_reflns_sin(theta)/lambda_min      0.05
 _diffrn_reflns_sin(theta)/lambda_max      1.31
 _refine_diff_density_max/min is given in Fermi per per angstrom cubed not
 electons per angstrom cubed. Another way to consider the _refine_diff_density_
 is as a percentage of the diffracted intensity of a given atom:
 _refine_diff_density_max =  5% of Carbon
 _refine_diff_density_min = -4% of Carbon
 Refinement of F^2^ against ALL reflections.  The weighted R-factor wR and
 goodness of fit S are based on F^2^, conventional R-factors R are based
 on F, with F set to zero for negative F^2^. The threshold expression of
 F^2^ > 2sigma(F^2^) is used only for calculating R-factors(gt) etc. and is
 not relevant to the choice of reflections for refinement.  R-factors based
 on F^2^ are statistically about twice as large as those based on F, and R-
 factors based on ALL data will be even larger.
;

_reflns_number_total                     3837
_reflns_number_gt                        2586
_reflns_threshold_expression             'I>3\s(I)'

_refine_ls_structure_factor_coef         Fsqd
_refine_ls_R_factor_gt                   0.0750
_refine_ls_wR_factor_gt                  0.1311
_refine_ls_R_factor_all                  0.0969
_refine_ls_wR_factor_ref                 0.1348
_refine_ls_goodness_of_fit_ref           1.64
_refine_ls_goodness_of_fit_gt            1.94
_refine_ls_restrained_S_gt               ?
_refine_ls_restrained_S_all              ?
_refine_ls_number_reflns                 3837
_refine_ls_number_parameters             41
_refine_ls_number_restraints             0
_refine_ls_number_constraints            9
_refine_ls_weighting_scheme              sigma
_refine_ls_weighting_details             'w=1/(\s^2^(I)+0.0004I^2^)'
_refine_ls_hydrogen_treatment            ?
_refine_ls_shift/su_max                  0.0035
_refine_ls_shift/su_mean                 0.0006
_refine_diff_density_max                 ?
_refine_diff_density_min                 ?
_refine_ls_extinction_method
 'B-C type 1 Gaussian isotropic (Becker & Coppens, 1974)'
_refine_ls_extinction_coef               3.34(6)
_refine_ls_extinction_expression         ?
_refine_ls_abs_structure_details         ?
_refine_ls_abs_structure_Flack           ?
_refine_ls_abs_structure_Rogers          ?

loop_
 _atom_type_symbol
 _atom_type_scat_length_neutron
 _atom_type_scat_source
 Ca    4.700 International_Tables_Vol_C
 La    8.240 International_Tables_Vol_C
 Ru    7.030 International_Tables_Vol_C
 O     5.803 International_Tables_Vol_C

_computing_data_collection               'SXD-2001 (Gutmann, 2005)'
_computing_cell_refinement               'SXD-2001 (Gutmann, 2005)'
_computing_data_reduction                'SXD-2001 (Gutmann, 2005)'
_computing_structure_solution            ?
_computing_structure_refinement          ?
_computing_molecular_graphics            ?
_computing_publication_material          ?

loop_
 _restr_distance_atom_site_label_1
 _restr_distance_site_symmetry_1
 _restr_distance_atom_site_label_2
 _restr_distance_site_symmetry_2
 _restr_distance_target
 _restr_distance_target_weight_param
 ? ? ? ? ? ?

loop_
 _restr_angle_atom_site_label_1
 _restr_angle_site_symmetry_1
 _restr_angle_atom_site_label_2
 _restr_angle_site_symmetry_2
 _restr_angle_atom_site_label_3
 _restr_angle_site_symmetry_3
 _restr_angle_target
 _restr_angle_target_weight_param
 ? ? ? ? ? ? ? ?

loop_
 _restr_torsion_atom_site_label_1
 _restr_torsion_site_symmetry_1
 _restr_torsion_atom_site_label_2
 _restr_torsion_site_symmetry_2
 _restr_torsion_atom_site_label_3
 _restr_torsion_site_symmetry_3
 _restr_torsion_atom_site_label_4
 _restr_torsion_site_symmetry_4
 _restr_torsion_angle_target
 _restr_torsion_weight_param
 ? ? ? ? ? ? ? ? ? ?

loop_
 _restr_equal_distance_atom_site_label_1
 _restr_equal_distance_site_symmetry_1
 _restr_equal_distance_atom_site_label_2
 _restr_equal_distance_site_symmetry_2
 _restr_equal_distance_class_class_id
 _restr_equal_distance_class_target_weight_param
 ? ? ? ? ? ?

loop_
 _restr_equal_angle_atom_site_label_1
 _restr_equal_angle_site_symmetry_1
 _restr_equal_angle_atom_site_label_2
 _restr_equal_angle_site_symmetry_2
 _restr_equal_angle_atom_site_label_3
 _restr_equal_angle_site_symmetry_3
 _restr_equal_angle_class_class_id
 _restr_equal_angle_class_target_weight_param
 ? ? ? ? ? ? ? ?

loop_
 _restr_equal_torsion_atom_site_label_1
 _restr_equal_torsion_site_symmetry_1
 _restr_equal_torsion_atom_site_label_2
 _restr_equal_torsion_site_symmetry_2
 _restr_equal_torsion_atom_site_label_3
 _restr_equal_torsion_site_symmetry_3
 _restr_equal_torsion_atom_site_label_4
 _restr_equal_torsion_site_symmetry_4
 _restr_equal_torsion_class_class_id
 _restr_equal_torsion_class_target_weight_param
 ? ? ? ? ? ? ? ? ? ?


#=======================================================================

# 9. ATOMIC COORDINATES AND DISPLACEMENT PARAMETERS

loop_
 _atom_site_label
 _atom_site_type_symbol
 _atom_site_fract_x
 _atom_site_fract_y
 _atom_site_fract_z
 _atom_site_adp_type
 _atom_site_U_iso_or_equiv
 _atom_site_site_symmetry_multiplicity
 _atom_site_occupancy
 _atom_site_calc_flag
 _atom_site_refinement_flags
 _atom_site_disorder_assembly
 _atom_site_disorder_group
  Ru Ru 0.5 0 0 Uani 0.0070(2) 4 1 d . . .
  O2 O 0.30562(14) 0.3055(2) 0.01691(7) Uani 0.0117(2) 8 1 d . . .
  O3 O 0.54365(14) -0.0112(2) 0.16558(6) Uani 0.0133(3) 8 1 d . . .
  Ca Ca 0.48970(18) 0.0298(3) 0.34886(8) Uani 0.0129(3) 8 0.98 d . . .
  La La 0.48970(18) 0.0298(3) 0.34886(8) Uani 0.0129(3) 8 0.02 d . . .

loop_
 _atom_site_aniso_label
 _atom_site_aniso_type_symbol
 _atom_site_aniso_U_11
 _atom_site_aniso_U_22
 _atom_site_aniso_U_33
 _atom_site_aniso_U_12
 _atom_site_aniso_U_13
 _atom_site_aniso_U_23
 Ru Ru 0.0068(3) 0.0074(6) 0.0068(3) 0.0006(4) 0.0006(2) -0.0003(3)
 O2 O 0.0084(3) 0.0107(5) 0.0160(4) 0.0019(3) -0.0010(3) -0.0012(4)
 O3 O 0.0150(3) 0.0175(6) 0.0074(3) -0.0007(4) -0.0008(2) 0.0001(4)
 Ca Ca 0.0139(4) 0.0167(7) 0.0080(4) 0.0018(4) 0.0000(3) 0.0004(4)
 La La 0.0139(4) 0.0167(7) 0.0080(4) 0.0018(4) 0.0000(3) 0.0004(4)

loop_
 _jana_atom_site_ADP_C_label
 _jana_atom_site_ADP_C_type_symbol
 _jana_atom_site_ADP_C_111
 _jana_atom_site_ADP_C_112
 _jana_atom_site_ADP_C_113
 _jana_atom_site_ADP_C_122
 _jana_atom_site_ADP_C_123
 _jana_atom_site_ADP_C_133
 _jana_atom_site_ADP_C_222
 _jana_atom_site_ADP_C_223
 _jana_atom_site_ADP_C_233
 _jana_atom_site_ADP_C_333
 ? ? ? ? ? ? ? ? ? ? ? ?

loop_
 _jana_atom_site_ADP_D_label
 _jana_atom_site_ADP_D_type_symbol
 _jana_atom_site_ADP_D_1111
 _jana_atom_site_ADP_D_1112
 _jana_atom_site_ADP_D_1113
 _jana_atom_site_ADP_D_1122
 _jana_atom_site_ADP_D_1123
 _jana_atom_site_ADP_D_1133
 _jana_atom_site_ADP_D_1222
 _jana_atom_site_ADP_D_1223
 _jana_atom_site_ADP_D_1233
 _jana_atom_site_ADP_D_1333
 _jana_atom_site_ADP_D_2222
 _jana_atom_site_ADP_D_2223
 _jana_atom_site_ADP_D_2233
 _jana_atom_site_ADP_D_2333
 _jana_atom_site_ADP_D_3333
 ? ? ? ? ? ? ? ? ? ? ? ? ? ? ? ? ?

loop_
 _jana_atom_site_ADP_E_label
 _jana_atom_site_ADP_E_type_symbol
 _jana_atom_site_ADP_E_11111
 _jana_atom_site_ADP_E_11112
 _jana_atom_site_ADP_E_11113
 _jana_atom_site_ADP_E_11122
 _jana_atom_site_ADP_E_11123
 _jana_atom_site_ADP_E_11133
 _jana_atom_site_ADP_E_11222
 _jana_atom_site_ADP_E_11223
 _jana_atom_site_ADP_E_11233
 _jana_atom_site_ADP_E_11333
 _jana_atom_site_ADP_E_12222
 _jana_atom_site_ADP_E_12223
 _jana_atom_site_ADP_E_12233
 _jana_atom_site_ADP_E_12333
 _jana_atom_site_ADP_E_13333
 _jana_atom_site_ADP_E_22222
 _jana_atom_site_ADP_E_22223
 _jana_atom_site_ADP_E_22233
 _jana_atom_site_ADP_E_22333
 _jana_atom_site_ADP_E_23333
 _jana_atom_site_ADP_E_33333
 ? ? ? ? ? ? ? ? ? ? ? ? ? ? ? ? ? ? ? ? ? ? ?

loop_
 _jana_atom_site_ADP_F_label
 _jana_atom_site_ADP_F_type_symbol
 _jana_atom_site_ADP_F_111111
 _jana_atom_site_ADP_F_111112
 _jana_atom_site_ADP_F_111113
 _jana_atom_site_ADP_F_111122
 _jana_atom_site_ADP_F_111123
 _jana_atom_site_ADP_F_111133
 _jana_atom_site_ADP_F_111222
 _jana_atom_site_ADP_F_111223
 _jana_atom_site_ADP_F_111233
 _jana_atom_site_ADP_F_111333
 _jana_atom_site_ADP_F_112222
 _jana_atom_site_ADP_F_112223
 _jana_atom_site_ADP_F_112233
 _jana_atom_site_ADP_F_112333
 _jana_atom_site_ADP_F_113333
 _jana_atom_site_ADP_F_122222
 _jana_atom_site_ADP_F_122223
 _jana_atom_site_ADP_F_122233
 _jana_atom_site_ADP_F_122333
 _jana_atom_site_ADP_F_123333
 _jana_atom_site_ADP_F_133333
 _jana_atom_site_ADP_F_222222
 _jana_atom_site_ADP_F_222223
 _jana_atom_site_ADP_F_222233
 _jana_atom_site_ADP_F_222333
 _jana_atom_site_ADP_F_223333
 _jana_atom_site_ADP_F_233333
 _jana_atom_site_ADP_F_333333
 ? ? ? ? ? ? ? ? ? ? ? ? ? ? ? ? ? ? ? ? ? ? ? ? ? ? ? ? ? ?


#=======================================================================

# 10. MOLECULAR GEOMETRY


loop_
 _geom_bond_atom_site_label_1
 _geom_bond_atom_site_label_2
 _geom_bond_site_symmetry_1
 _geom_bond_site_symmetry_2
 _geom_bond_distance
 _geom_bond_publ_flag
 ? ? ? ? ? ?

loop_
 _geom_angle_atom_site_label_1
 _geom_angle_atom_site_label_2
 _geom_angle_atom_site_label_3
 _geom_angle_site_symmetry_1
 _geom_angle_site_symmetry_2
 _geom_angle_site_symmetry_3
 _geom_angle
 _geom_angle_publ_flag
 ? ? ? ? ? ? ? ?

loop_
 _geom_torsion_atom_site_label_1
 _geom_torsion_atom_site_label_2
 _geom_torsion_atom_site_label_3
 _geom_torsion_atom_site_label_4
 _geom_torsion_site_symmetry_1
 _geom_torsion_site_symmetry_2
 _geom_torsion_site_symmetry_3
 _geom_torsion_site_symmetry_4
 _geom_torsion
 _geom_torsion_publ_flag
 ? ? ? ? ? ? ? ? ? ?

loop_
 _geom_hbond_atom_site_label_D
 _geom_hbond_atom_site_label_H
 _geom_hbond_atom_site_label_A
 _geom_hbond_site_symmetry_D
 _geom_hbond_site_symmetry_H
 _geom_hbond_site_symmetry_A
 _geom_hbond_distance_DH
 _geom_hbond_distance_HA
 _geom_hbond_distance_DA
 _geom_hbond_angle_DHA
 _geom_hbond_publ_flag
 ? ? ? ? ? ? ? ? ? ? ?


#=======================================================================

# 11. STRUCTURE-FACTOR LIST

loop_
 _refln_index_h
 _refln_index_k
 _refln_index_l
 _refln_F_squared_calc
 _refln_F_squared_meas
 _refln_F_squared_sigma
 _refln_observed_status
 ? ? ? ? ? ? ?

loop_
 _twin_refln_datum_id
 _twin_refln_individual_id
 _twin_refln_index_h
 _twin_refln_index_k
 _twin_refln_index_l
 _twin_refln_F_squared_calc
 _twin_refln_F_squared_meas
 _twin_refln_F_squared_sigma
 _twin_refln_include_status
         1    2   0  -6   6  3372.41  3082.75    85.94 o
         1    1  -6   0   6  3372.41  3082.75    85.94 o
         2    2  -1  -7   3  2627.10  2875.76    88.63 o
         2    1  -7  -1   3  2627.10  2875.76    88.63 o
         3    2  -1  -4   4  1150.08  1067.73    33.76 o
         3    1  -4  -1   4  1150.08  1067.73    33.76 o
         4    2  -1  -4   2  1156.28  1268.87    38.82 o
         4    1  -4  -1   2  1156.28  1268.87    38.82 o
         5    1  -5   0   2  1615.57  1816.17    63.09 o
         6    1  -5   0   4  1024.54   962.75    49.61 o
         7    1  -3   0   2  1404.11  1660.05    54.07 o
         8    2   0  -6   2  1031.85  1080.29    51.71 o
         8    1  -6   0   2  1031.85  1080.29    51.71 o
         9    2  -1  -5   3   859.33   842.25    49.90 o
         9    1  -5  -1   3   859.33   842.25    49.90 o
        10    1  -7   0   4  1434.76  1230.73    90.62 o
        11    2  -1  -9   3  2050.97  1518.11   166.32 o
        11    1  -9  -1   3  2050.97  1518.11   166.32 o
        12    2  -1  -6   2   685.96   689.67    41.68 o
        12    1  -6  -1   2   685.96   689.67    41.68 o
        13    2  -1  -6   7   801.47   878.34    49.86 o
        13    1  -6  -1   7   801.47   878.34    49.86 o
        14    2   0  -2   2  1390.18  1162.48    67.47 o
        14    1  -2   0   2  1390.18  1162.48    67.47 o
        15    2  -2  -8   8  1620.39  1254.85   164.61 o
        15    1  -8  -2   8  1620.39  1254.85   164.61 o
        16    2  -1  -6   6   627.46   408.01    60.65 o
        16    1  -6  -1   6   627.46   408.01    60.65 o
        17    2  -1  -6   4   560.75   350.22    52.47 o
        17    1  -6  -1   4   560.75   350.22    52.47 o
        18    2  -2  -8   4  1162.73  1111.22   122.88 o
        18    1  -8  -2   4  1162.73  1111.22   122.88 o
        19    2  -2  -8   6  1399.51  1364.53   108.57 o
        19    1  -8  -2   6  1399.51  1364.53   108.57 o
        20    2   0  -6   4   480.64   437.38    60.52 o
        20    1  -6   0   4   480.64   437.38    60.52 o
        21    2  -1  -5   5   280.02   199.31    40.37 o
        21    1  -5  -1   5   280.02   199.31    40.37 o
        22    2  -1  -6   1   439.85   373.72    45.10 o
        22    1  -6  -1   1   439.85   373.72    45.10 o
        23    2  -1  -9   9  1596.75  1859.60   173.12 o
        23    1  -9  -1   9  1596.75  1859.60   173.12 o
        24    2  -1  -5   4   344.35   352.52    40.57 o
        24    1  -5  -1   4   344.35   352.52    40.57 o
        25    2  -1  -7   5   567.41   463.80    85.16 o
        25    1  -7  -1   5   567.41   463.80    85.16 o
        26    1  -9   0   8  1441.46  1103.02   178.10 o
        27    2   0  -4   2   178.52   233.62    29.38 o
        27    1  -4   0   2   178.52   233.62    29.38 o
        28    2   0 -10   8  1500.91  1653.67   291.76 o
        28    1 -10   0   8  1500.91  1653.67   291.76 o
        29    2   0 -10   4  1391.46  1096.75   193.94 o
        29    1 -10   0   4  1391.46  1096.75   193.94 o
        30    2   0 -10   6   929.64   696.16   221.28 o
        30    1 -10   0   6   929.64   696.16   221.28 o
        31    1  -7   0   6   405.92   571.82    78.87 o
        32    2  -1  -7   1   213.12   120.85    47.69 <
        32    1  -7  -1   1   213.12   120.85    47.69 <
        33    2  -1 -11   3   947.07   976.83   231.53 o
        33    1 -11  -1   3   947.07   976.83   231.53 o
        34    2  -2  -6   5   219.12   215.80    55.12 o
        34    1  -6  -2   5   219.12   215.80    55.12 o
        35    2  -3 -11   9  1227.01  1882.93   432.33 o
        35    1 -11  -3   9  1227.01  1882.93   432.33 o
        36    2  -2  -9   4   560.60   638.00   167.16 o
        36    1  -9  -2   4   560.60   638.00   167.16 o
        37    2  -2  -7   4   340.52   246.77    63.22 o
        37    1  -7  -2   4   340.52   246.77    63.22 o
        38    2  -1  -4   3    76.61    62.55    23.78 <
        38    1  -4  -1   3    76.61    62.55    23.78 <
        39    2   0 -10  10   518.81   866.50   247.36 o
        39    1 -10   0  10   518.81   866.50   247.36 o
        40    2  -1  -6   5   156.12   185.69    47.60 o
        40    1  -6  -1   5   156.12   185.69    47.60 o
        41    2  -1  -7   8   311.74   293.99    93.34 o
        41    1  -7  -1   8   311.74   293.99    93.34 o
        42    2  -2  -9  10   590.90   830.46   234.35 o
        42    1  -9  -2  10   590.90   830.46   234.35 o
        43    2  -1  -9  11   358.49   610.92   236.37 <
        43    1  -9  -1  11   358.49   610.92   236.37 <
        44    2  -2  -9   3   307.89   344.73   149.20 <
        44    1  -9  -2   3   307.89   344.73   149.20 <
        45    2  -2 -12   2   601.53  1112.41   430.92 <
        45    1 -12  -2   2   601.53  1112.41   430.92 <
        46    2   1 -11   9   803.99  1168.15   338.16 o
        46    1 -11   1   9   803.99  1168.15   338.16 o
        47    2  -2  -8   7   227.01   276.97   124.52 <
        47    1  -8  -2   7   227.01   276.97   124.52 <
        48    2  -1 -11   9   804.79  1249.55   381.45 o
        48    1 -11  -1   9   804.79  1249.55   381.45 o
        49    2  -1  -7   6   106.12   103.62    59.45 <
        49    1  -7  -1   6   106.12   103.62    59.45 <
        50    2  -1 -13   3   856.91  1637.60   447.65 o
        50    1 -13  -1   3   856.91  1637.60   447.65 o
        51    2  -2  -9   6   263.29   285.17   134.54 <
        51    1  -9  -2   6   263.29   285.17   134.54 <
        52    2  -2 -12   8   520.09   849.23   436.96 <
        52    1 -12  -2   8   520.09   849.23   436.96 <
        53    2  -2  -7   7   164.58   172.23    68.51 <
        53    1  -7  -2   7   164.58   172.23    68.51 <
        54    2  -2  -7   5   175.62   149.83    71.14 <
        54    1  -7  -2   5   175.62   149.83    71.14 <
        55    1  -7   0   8   205.66   196.50    81.62 <
        56    2  -1  -8   7   108.20   183.65    79.21 <
        56    1  -8  -1   7   108.20   183.65    79.21 <
        57    2  -1  -7   2    90.21    95.31    53.30 <
        57    1  -7  -1   2    90.21    95.31    53.30 <
        58    2  -1  -5   2    42.96    69.90    31.29 <
        58    1  -5  -1   2    42.96    69.90    31.29 <
        59    2   0  -8   4   163.17   157.07    89.87 <
        59    1  -8   0   4   163.17   157.07    89.87 <
        60    2   1 -13   9   575.16  1506.54   615.72 <
        60    1 -13   1   9   575.16  1506.54   615.72 <
        61    2   1  -9   5   163.77   155.94   113.71 <
        61    1  -9   1   5   163.77   155.94   113.71 <
        62    2  -2  -9   5   224.40   474.94   137.24 o
        62    1  -9  -2   5   224.40   474.94   137.24 o
        63    2  -1 -13   9   575.74   837.07   625.43 <
        63    1 -13  -1   9   575.74   837.07   625.43 <
        64    2   0  -8   8   132.64   177.62    90.58 <
        64    1  -8   0   8   132.64   177.62    90.58 <
        65    2  -1  -7   4    72.34    95.49    64.39 <
        65    1  -7  -1   4    72.34    95.49    64.39 <
        66    2  -1  -8   2   125.12    93.82    59.50 <
        66    1  -8  -1   2   125.12    93.82    59.50 <
        67    2  -1  -8   9    65.65    93.87    81.83 <
        67    1  -8  -1   9    65.65    93.87    81.83 <
        68    2  -1  -6   3    32.23    58.61    38.18 <
        68    1  -6  -1   3    32.23    58.61    38.18 <
        69    2   1  -9   4     8.27   110.62    76.78 <
        69    1  -9   1   4     8.27   110.62    76.78 <
        70    1  -9   0   6   120.64   144.00   117.60 <
        71    1 -11   0  12   301.39   441.00   398.26 <
        72    2  -1  -8   4   115.20   109.79   107.59 <
        72    1  -8  -1   4   115.20   109.79   107.59 <
        73    2  -2 -10   5   177.11   311.18   206.39 <
        73    1 -10  -2   5   177.11   311.18   206.39 <
        74    2   1  -8   4   115.36    99.09    59.41 <
        74    1  -8   1   4   115.36    99.09    59.41 <
        75    2   1 -12   6   159.55   412.20   246.29 <
        75    1 -12   1   6   159.55   412.20   246.29 <
        76    2  -2 -12   6   221.98   724.74   388.89 <
        76    1 -12  -2   6   221.98   724.74   388.89 <
        77    2  -1  -9   5   163.77   104.81    96.77 <
        77    1  -9  -1   5   163.77   104.81    96.77 <
        78    2   1 -12   5   121.99   391.83   238.75 <
        78    1 -12   1   5   121.99   391.83   238.75 <
        79    2  -2 -11   8   293.67   381.25   340.94 <
        79    1 -11  -2   8   293.67   381.25   340.94 <
        80    2   1 -12  11   126.38   626.54   493.20 <
        80    1 -12   1  11   126.38   626.54   493.20 <
        81    2  -3 -12   9   181.70   469.21   448.10 <
        81    1 -12  -3   9   181.70   469.21   448.10 <
        82    2  -2  -6   4    25.11    49.10    38.73 <
        82    1  -6  -2   4    25.11    49.10    38.73 <
        83    2  -2  -4   6  3709.29  3773.56    79.99 o
        83    1  -4  -2   6  3709.29  3773.56    79.99 o
        84    2  -1  -3   5  2514.73  2609.03    55.01 o
        84    1  -3  -1   5  2514.73  2609.03    55.01 o
        85    1  -5   0   8  1749.95  1658.94    57.58 o
        86    2  -3  -4   7  1717.16  1778.57    84.76 o
        86    1  -4  -3   7  1717.16  1778.57    84.76 o
        87    2  -1  -3   8   927.19   913.94    43.25 o
        87    1  -3  -1   8   927.19   913.94    43.25 o
        88    2  -1  -2   4   441.23   552.69    24.25 o
        88    1  -2  -1   4   441.23   552.69    24.25 o
        89    2  -3  -5   9  1924.86  2347.34   114.04 o
        89    1  -5  -3   9  1924.86  2347.34   114.04 o
        90    2  -1  -4   6   610.70   636.79    40.61 o
        90    1  -4  -1   6   610.70   636.79    40.61 o
        91    2  -2  -5   8  1049.06  1211.37    66.08 o
        91    1  -5  -2   8  1049.06  1211.37    66.08 o
        92    2  -1  -3   7   396.99   449.24    27.45 o
        92    1  -3  -1   7   396.99   449.24    27.45 o
        93    2  -1  -3   9   599.41   562.20    47.99 o
        93    1  -3  -1   9   599.41   562.20    47.99 o
        94    2  -1  -5  11  1187.49  1258.17    92.01 o
        94    1  -5  -1  11  1187.49  1258.17    92.01 o
        95    2  -3  -5   7   820.97   889.65    84.89 o
        95    1  -5  -3   7   820.97   889.65    84.89 o
        96    2  -1  -5   9   653.98   767.39    86.44 o
        96    1  -5  -1   9   653.98   767.39    86.44 o
        97    2  -1  -4   8   512.13   502.60    50.91 o
        97    1  -4  -1   8   512.13   502.60    50.91 o
        98    2  -1  -3   6   244.59   285.45    30.77 o
        98    1  -3  -1   6   244.59   285.45    30.77 o
        99    2  -1  -4  11   937.35  1021.80    69.32 o
        99    1  -4  -1  11   937.35  1021.80    69.32 o
       100    2  -3  -5  11  1962.52  2104.80   224.60 o
       100    1  -5  -3  11  1962.52  2104.80   224.60 o
       101    2  -1  -5  10   683.79   838.71   103.21 o
       101    1  -5  -1  10   683.79   838.71   103.21 o
       102    2  -2  -4   8   393.75   520.01    59.72 o
       102    1  -4  -2   8   393.75   520.01    59.72 o
       103    2  -3  -5   8   669.07   711.79    92.79 o
       103    1  -5  -3   8   669.07   711.79    92.79 o
       104    2  -1  -2   5   126.63   147.65    18.30 o
       104    1  -2  -1   5   126.63   147.65    18.30 o
       105    2  -2  -5  10   748.98  1049.02   121.99 o
       105    1  -5  -2  10   748.98  1049.02   121.99 o
       106    2   0  -6  12  1132.01   836.54   144.12 o
       106    1  -6   0  12  1132.01   836.54   144.12 o
       107    2  -2  -3   6   189.01   242.19    31.55 o
       107    1  -3  -2   6   189.01   242.19    31.55 o
       108    2  -1  -5   8   401.70   302.23    68.04 o
       108    1  -5  -1   8   401.70   302.23    68.04 o
       109    2  -3  -7   9   798.65   983.58   167.34 o
       109    1  -7  -3   9   798.65   983.58   167.34 o
       110    2  -3  -6  11  1124.21  1677.74   246.29 o
       110    1  -6  -3  11  1124.21  1677.74   246.29 o
       111    1  -5   0  10   466.86   426.91    68.39 o
       112    2  -2  -3   5   178.99   238.34    35.03 o
       112    1  -3  -2   5   178.99   238.34    35.03 o
       113    2  -1  -6  13   963.58  1105.11   244.15 o
       113    1  -6  -1  13   963.58  1105.11   244.15 o
       114    2  -1  -4   7   292.15   277.52    41.38 o
       114    1  -4  -1   7   292.15   277.52    41.38 o
       115    1  -7   0  12   754.16  1083.32   162.71 o
       116    2  -1  -5  12   892.76   872.90   144.96 o
       116    1  -5  -1  12   892.76   872.90   144.96 o
       117    2  -1  -7  11   829.71   771.91   170.94 o
       117    1  -7  -1  11   829.71   771.91   170.94 o
       118    2  -2  -4   5   153.49   172.11    34.78 o
       118    1  -4  -2   5   153.49   172.11    34.78 o
       119    2  -3  -4   9   413.50   556.07   103.20 o
       119    1  -4  -3   9   413.50   556.07   103.20 o
       120    2  -2  -6  14   956.91  1535.27   331.41 o
       120    1  -6  -2  14   956.91  1535.27   331.41 o
       121    2  -2  -7  14  1323.50  1826.96   453.27 o
       121    1  -7  -2  14  1323.50  1826.96   453.27 o
       122    2  -2  -6   8   363.39   388.72    86.65 o
       122    1  -6  -2   8   363.39   388.72    86.65 o
       123    1  -9   0  14  1136.17  1420.46   373.59 o
       124    2  -1  -4  10   312.61   370.42    77.54 o
       124    1  -4  -1  10   312.61   370.42    77.54 o
       125    2  -2  -8  14   981.42  1370.20   439.73 o
       125    1  -8  -2  14   981.42  1370.20   439.73 o
       126    2  -3  -6   9   463.15   420.26   121.64 o
       126    1  -6  -3   9   463.15   420.26   121.64 o
       127    2  -1  -4   9   170.32    90.43    44.40 <
       127    1  -4  -1   9   170.32    90.43    44.40 <
       128    2  -3  -7  11   373.73   546.35   214.71 <
       128    1  -7  -3  11   373.73   546.35   214.71 <
       129    2  -2  -6  12   555.86   484.30   174.85 <
       129    1  -6  -2  12   555.86   484.30   174.85 <
       130    2  -1  -3   4    82.68    72.83    21.09 o
       130    1  -3  -1   4    82.68    72.83    21.09 o
       131    2  -4  -5  10   443.15   675.53   209.68 o
       131    1  -5  -4  10   443.15   675.53   209.68 o
       132    2  -2  -5  14   713.52   967.47   309.95 o
       132    1  -5  -2  14   713.52   967.47   309.95 o
       133    2  -2  -3   7    80.79    43.57    22.60 <
       133    1  -3  -2   7    80.79    43.57    22.60 <
       134    2  -3  -5  10   147.86   153.28   104.55 <
       134    1  -5  -3  10   147.86   153.28   104.55 <
       135    2   0  -8  14   883.12  1125.58   338.00 o
       135    1  -8   0  14   883.12  1125.58   338.00 o
       136    2  -4  -8  11   867.36  1514.23   455.92 o
       136    1  -8  -4  11   867.36  1514.23   455.92 o
       137    2  -2  -4  10   140.26   126.16    80.55 <
       137    1  -4  -2  10   140.26   126.16    80.55 <
       138    2  -1  -9  15   847.21  1079.76   494.00 <
       138    1  -9  -1  15   847.21  1079.76   494.00 <
       139    2  -3  -7  15   669.07  1234.17   580.31 <
       139    1  -7  -3  15   669.07  1234.17   580.31 <
       140    2  -2  -6  11   250.88   370.64   119.55 o
       140    1  -6  -2  11   250.88   370.64   119.55 o
       141    2  -2  -5   6    61.81    86.05    38.28 <
       141    1  -5  -2   6    61.81    86.05    38.28 <
       142    2  -4  -7  10   327.45   373.65   239.58 <
       142    1  -7  -4  10   327.45   373.65   239.58 <
       143    2  -3  -9  15   644.98  1053.09   608.88 <
       143    1  -9  -3  15   644.98  1053.09   608.88 <
       144    2  -1  -2   3    31.14    24.34    13.85 <
       144    1  -2  -1   3    31.14    24.34    13.85 <
       145    2  -3  -7  12   265.16   414.87   238.11 <
       145    1  -7  -3  12   265.16   414.87   238.11 <
       146    2  -1  -7  15   703.09   747.56   407.22 <
       146    1  -7  -1  15   703.09   747.56   407.22 <
       147    2  -1  -5  14   454.60   604.25   189.42 o
       147    1  -5  -1  14   454.60   604.25   189.42 o
       148    2  -3  -6  15   384.87   631.97   418.88 <
       148    1  -6  -3  15   384.87   631.97   418.88 <
       149    2  -2  -8  12   322.56   380.54   247.99 <
       149    1  -8  -2  12   322.56   380.54   247.99 <
       150    2  -3  -5  14   414.65   388.09   261.61 <
       150    1  -5  -3  14   414.65   388.09   261.61 <
       151    2  -2 -10  14   595.51  1511.27   647.31 <
       151    1 -10  -2  14   595.51  1511.27   647.31 <
       152    2  -4  -6  12   548.23   779.09   317.61 <
       152    1  -6  -4  12   548.23   779.09   317.61 <
       153    2  -2  -7  13    15.93   347.14   173.07 <
       153    1  -7  -2  13    15.93   347.14   173.07 <
       154    2  -2  -2   6 11237.40  9327.73    89.07 o
       154    1  -2  -2   6 11237.40  9327.73    89.07 o
       155    2  -1  -1   5  1718.81  1777.11    24.42 o
       155    1  -1  -1   5  1718.81  1777.11    24.42 o
       156    1  -1   0   4   818.71   760.78    17.62 o
       157    2  -2  -1   3   646.18   669.72    15.45 o
       157    1  -1  -2   3   646.18   669.72    15.45 o
       158    1  -1   0   6   642.62   583.86    16.28 o
       159    2   0  -2  10  1602.68  1721.07    74.22 o
       159    1  -2   0  10  1602.68  1721.07    74.22 o
       160    2  -2  -2   8  1056.93  1167.70    60.79 o
       160    1  -2  -2   8  1056.93  1167.70    60.79 o
       161    2  -4  -2   6  4490.99  5054.80   262.05 o
       161    1  -2  -4   6  4490.99  5054.80   262.05 o
       162    2  -1  -1   3   197.79   191.83    11.66 o
       162    1  -1  -1   3   197.79   191.83    11.66 o
       163    2  -1  -1   4   155.74   155.79    10.37 o
       163    1  -1  -1   4   155.74   155.79    10.37 o
       164    2   0  -2  12  3894.50  3822.31   296.26 o
       164    1  -2   0  12  3894.50  3822.31   296.26 o
       165    2  -3  -1   5  2849.28  2768.67   207.93 o
       165    1  -1  -3   5  2849.28  2768.67   207.93 o
       166    2  -2  -1   5   444.30   367.37    27.40 o
       166    1  -1  -2   5   444.30   367.37    27.40 o
       167    2  -2  -2  12  5018.89  4278.96   448.60 o
       167    1  -2  -2  12  5018.89  4278.96   448.60 o
       168    2  -1  -2   8   269.18   219.55    31.66 o
       168    1  -2  -1   8   269.18   219.55    31.66 o
       169    2  -3  -1   3   799.09   785.10    87.88 o
       169    1  -1  -3   3   799.09   785.10    87.88 o
       170    1  -3   0  14  1701.94  1884.56   317.13 o
       171    2  -3  -4  13  2020.85  2406.48   394.26 o
       171    1  -4  -3  13  2020.85  2406.48   394.26 o
       172    2  -1  -1   6   141.23   130.62    14.65 o
       172    1  -1  -1   6   141.23   130.62    14.65 o
       173    2  -2  -2   7   173.96   253.30    35.76 o
       173    1  -2  -2   7   173.96   253.30    35.76 o
       174    2  -3  -3  11  1235.30  1372.36   266.53 o
       174    1  -3  -3  11  1235.30  1372.36   266.53 o
       175    2  -4  -3   8   772.95   911.79   156.71 o
       175    1  -3  -4   8   772.95   911.79   156.71 o
       176    2  -4  -4  12  1639.34  1982.87   411.76 o
       176    1  -4  -4  12  1639.34  1982.87   411.76 o
       177    1  -1   0   8   238.07   523.03    66.91 o
       178    2  -2  -1   8  1081.40   946.32   189.07 o
       178    1  -1  -2   8  1081.40   946.32   189.07 o
       179    2  -2  -2   9   549.17   636.27    96.76 o
       179    1  -2  -2   9   549.17   636.27    96.76 o
       180    2  -1  -1   7   165.14   166.73    46.65 o
       180    1  -1  -1   7   165.14   166.73    46.65 o
       181    2   1  -3  17  2565.26  2637.74   782.96 o
       181    1  -3   1  17  2565.26  2637.74   782.96 o
       182    2  -2  -1   6   275.94   287.30    58.91 o
       182    1  -1  -2   6   275.94   287.30    58.91 o
       183    2  -5  -4  11  1539.39  1397.72   484.73 <
       183    1  -4  -5  11  1539.39  1397.72   484.73 <
       184    2  -2  -1   4    21.85    38.91    13.59 <
       184    1  -1  -2   4    21.85    38.91    13.59 <
       185    2  -1  -3  17  2565.29  3058.45   774.34 o
       185    1  -3  -1  17  2565.29  3058.45   774.34 o
       186    2  -1  -3  14   784.84  1116.43   330.13 o
       186    1  -3  -1  14   784.84  1116.43   330.13 o
       187    2  -5  -3  11  2077.80  2879.88   710.92 o
       187    1  -3  -5  11  2077.80  2879.88   710.92 o
       188    2  -2  -3  12   349.14   336.66   164.43 <
       188    1  -3  -2  12   349.14   336.66   164.43 <
       189    1  -1   0  10  1543.53  1291.99   217.78 o
       190    2  -3  -3  12   674.38   830.42   288.41 <
       190    1  -3  -3  12   674.38   830.42   288.41 <
       191    2  -3  -3  10   297.53   262.58   116.28 <
       191    1  -3  -3  10   297.53   262.58   116.28 <
       192    2  -2  -1   7   324.74   165.59   103.59 <
       192    1  -1  -2   7   324.74   165.59   103.59 <
       193    2  -3  -2  11   874.31  1160.64   376.65 o
       193    1  -2  -3  11   874.31  1160.64   376.65 o
       194    2  -1  -3  12   383.29   414.82   130.03 o
       194    1  -3  -1  12   383.29   414.82   130.03 o
       195    2  -3  -2   9   290.25   425.52   181.37 <
       195    1  -2  -3   9   290.25   425.52   181.37 <
       196    2  -1  -2  13   536.41   531.50   308.40 <
       196    1  -2  -1  13   536.41   531.50   308.40 <
       197    2  -4  -3   9   209.00   310.64   191.21 <
       197    1  -3  -4   9   209.00   310.64   191.21 <
       198    2   1  -2  13   536.32   442.59   259.45 <
       198    1  -2   1  13   536.32   442.59   259.45 <
       199    2  -1  -4  17   786.42  1260.01   597.59 <
       199    1  -4  -1  17   786.42  1260.01   597.59 <
       200    2   1  -1  -5  1718.80  1843.97    28.52 o
       200    1  -1   1  -5  1718.80  1843.97    28.52 o
       201    2   3  -1  -5  2841.53  3359.95   105.39 o
       201    1  -1   3  -5  2841.53  3359.95   105.39 o
       202    1  -1   0  -6   642.62   696.08    30.00 o
       203    2   2  -1  -5   442.52   548.24    30.00 o
       203    1  -1   2  -5   442.52   548.24    30.00 o
       204    2   2  -2  -8  1056.93  1161.83    61.68 o
       204    1  -2   2  -8  1056.93  1161.83    61.68 o
       205    2   0  -2 -10  1602.73  1945.60   110.81 o
       205    1  -2   0 -10  1602.73  1945.60   110.81 o
       206    2   1  -1  -4   155.74   179.50    14.64 o
       206    1  -1   1  -4   155.74   179.50    14.64 o
       207    2   1  -2  -8   270.06   350.93    36.55 o
       207    1  -2   1  -8   270.06   350.93    36.55 o
       208    2   2  -2 -12  5018.89  6268.30   558.01 o
       208    1  -2   2 -12  5018.89  6268.30   558.01 o
       209    2   0  -2 -12  3895.07  4466.01   480.07 o
       209    1  -2   0 -12  3895.07  4466.01   480.07 o
       210    2   1  -1  -6   141.23   130.21    21.00 o
       210    1  -1   1  -6   141.23   130.21    21.00 o
       211    2   2  -2  -9   549.17   595.34    89.45 o
       211    1  -2   2  -9   549.17   595.34    89.45 o
       212    2   2  -1  -6   276.43   348.11    43.34 o
       212    1  -1   2  -6   276.43   348.11    43.34 o
       213    2   2  -1  -8  1078.35  1239.30   196.16 o
       213    1  -1   2  -8  1078.35  1239.30   196.16 o
       214    2   3  -3 -11  1235.30  1510.63   224.64 o
       214    1  -3   3 -11  1235.30  1510.63   224.64 o
       215    2   3  -1  -4   213.60   208.26    36.18 o
       215    1  -1   3  -4   213.60   208.26    36.18 o
       216    1  -3   0 -14  1701.94  1832.25   410.20 o
       217    2   1  -1  -7   165.13   221.93    36.46 o
       217    1  -1   1  -7   165.13   221.93    36.46 o
       218    2   2  -1  -7   325.05   220.33    87.25 <
       218    1  -1   2  -7   325.05   220.33    87.25 <
       219    2   5  -3 -11  2077.50  2386.18   637.68 o
       219    1  -3   5 -11  2077.50  2386.18   637.68 o
       220    2   2  -3 -12   348.94   413.67   169.11 <
       220    1  -3   2 -12   348.94   413.67   169.11 <
       221    2   3  -3 -17  2368.30  2952.13  1048.75 <
       221    1  -3   3 -17  2368.30  2952.13  1048.75 <
       222    2   4  -2  -7   333.85   357.20   119.66 <
       222    1  -2   4  -7   333.85   357.20   119.66 <
       223    2   2  -1  -4    21.89    36.38    12.49 <
       223    1  -1   2  -4    21.89    36.38    12.49 <
       224    1  -1   0  -8   238.07   232.97    56.70 o
       225    2   1  -3 -12   383.18   654.80   150.88 o
       225    1  -3   1 -12   383.18   654.80   150.88 o
       226    2   5  -3  -9   820.08   735.47   355.18 <
       226    1  -3   5  -9   820.08   735.47   355.18 <
       227    1  -1   0 -10  1543.53  1636.59   333.07 o
       228    2   2  -2 -10   155.70   109.89   103.29 <
       228    1  -2   2 -10   155.70   109.89   103.29 <
       229    2   1  -3 -17  2565.26  2356.64   868.17 <
       229    1  -3   1 -17  2565.26  2356.64   868.17 <
       230    2   3  -3 -12   674.38   417.87   256.04 <
       230    1  -3   3 -12   674.38   417.87   256.04 <
       231    2   1  -3 -14   784.68   992.98   369.96 <
       231    1  -3   1 -14   784.68   992.98   369.96 <
       232    2   3  -2 -11   873.15   888.48   399.35 <
       232    1  -2   3 -11   873.15   888.48   399.35 <
       233    2   4  -2  -8   183.39   194.81   167.04 <
       233    1  -2   4  -8   183.39   194.81   167.04 <
       234    2   1  -4 -17   786.22   701.67   671.06 <
       234    1  -4   1 -17   786.22   701.67   671.06 <
       235    2   2  -2 -14   940.41  1334.24   702.09 <
       235    1  -2   2 -14   940.41  1334.24   702.09 <
       236    2   4  -2 -11   892.22  1101.32   559.34 <
       236    1  -2   4 -11   892.22  1101.32   559.34 <
       237    2   0  -2 -14   917.35  1133.56   651.39 <
       237    1  -2   0 -14   917.35  1133.56   651.39 <
       238    2   3  -4 -19  1197.48  3135.33  1252.53 <
       238    1  -4   3 -19  1197.48  3135.33  1252.53 <
       239    2   2  -4  -6  3722.38  3459.78    89.77 o
       239    1  -4   2  -6  3722.38  3459.78    89.77 o
       240    2   1  -3  -5  2519.03  2604.56    64.80 o
       240    1  -3   1  -5  2519.03  2604.56    64.80 o
       241    2   3  -4  -7  1697.02  1697.16    70.34 o
       241    1  -4   3  -7  1697.02  1697.16    70.34 o
       242    2   2  -3  -4  1075.84  1058.49    37.65 o
       242    1  -3   2  -4  1075.84  1058.49    37.65 o
       243    2   1  -3  -8   926.39  1257.37    58.92 o
       243    1  -3   1  -8   926.39  1257.37    58.92 o
       244    2   1  -2  -6   487.57   589.93    24.25 o
       244    1  -2   1  -6   487.57   589.93    24.25 o
       245    2   2  -5  -8  1044.91  1161.10    83.67 o
       245    1  -5   2  -8  1044.91  1161.10    83.67 o
       246    2   3  -5  -9  1916.16  2194.70   165.47 o
       246    1  -5   3  -9  1916.16  2194.70   165.47 o
       247    2   1  -2  -4   432.24   535.99    32.69 o
       247    1  -2   1  -4   432.24   535.99    32.69 o
       248    2   1  -3  -9   598.22   644.55    57.35 o
       248    1  -3   1  -9   598.22   644.55    57.35 o
       249    2   1  -4  -6   608.41   542.05    46.37 o
       249    1  -4   1  -6   608.41   542.05    46.37 o
       250    2   2  -4 -12  2175.66  2609.43   204.15 o
       250    1  -4   2 -12  2175.66  2609.43   204.15 o
       251    2   1  -4 -11   935.98  1165.29   115.59 o
       251    1  -4   1 -11   935.98  1165.29   115.59 o
       252    2   3  -5  -7   823.97   925.46    84.15 o
       252    1  -5   3  -7   823.97   925.46    84.15 o
       253    2   1  -5 -11  1187.82  1518.44   152.43 o
       253    1  -5   1 -11  1187.82  1518.44   152.43 o
       254    2   3  -3  -6   359.11   463.25    42.80 o
       254    1  -3   3  -6   359.11   463.25    42.80 o
       255    2   3  -5 -11  1963.17  2282.64   165.57 o
       255    1  -5   3 -11  1963.17  2282.64   165.57 o
       256    2   1  -4  -8   510.97   611.09    64.68 o
       256    1  -4   1  -8   510.97   611.09    64.68 o
       257    2   3  -4  -6   507.53   426.00    54.13 o
       257    1  -4   3  -6   507.53   426.00    54.13 o
       258    2   3  -5  -8   668.46   743.32   103.85 o
       258    1  -5   3  -8   668.46   743.32   103.85 o
       259    2   1  -5  -9   653.03   503.54    87.22 o
       259    1  -5   1  -9   653.03   503.54    87.22 o
       260    2   1  -3  -7   398.33   372.30    44.33 o
       260    1  -3   1  -7   398.33   372.30    44.33 o
       261    2   3  -6 -11  1121.44  1006.81   210.10 o
       261    1  -6   3 -11  1121.44  1006.81   210.10 o
       262    2   2  -5 -10   747.30  1131.89   124.99 o
       262    1  -5   2 -10   747.30  1131.89   124.99 o
       263    2   2  -3  -8   353.16   363.02    46.51 o
       263    1  -3   2  -8   353.16   363.02    46.51 o
       264    2   2  -3  -6   188.52   209.20    35.46 o
       264    1  -3   2  -6   188.52   209.20    35.46 o
       265    2   1  -5 -12   891.89  1196.51   183.79 o
       265    1  -5   1 -12   891.89  1196.51   183.79 o
       266    2   1  -4  -7   292.64   230.79    39.60 o
       266    1  -4   1  -7   292.64   230.79    39.60 o
       267    2   1  -5 -10   682.94   752.90   103.15 o
       267    1  -5   1 -10   682.94   752.90   103.15 o
       268    2   1  -5  -8   402.38   426.37    67.29 o
       268    1  -5   1  -8   402.38   426.37    67.29 o
       269    2   1  -3  -6   243.98   310.74    42.87 o
       269    1  -3   1  -6   243.98   310.74    42.87 o
       270    2   4  -5  -8   814.37   909.17   115.90 o
       270    1  -5   4  -8   814.37   909.17   115.90 o
       271    2   1  -2  -5   127.67   195.35    24.96 o
       271    1  -2   1  -5   127.67   195.35    24.96 o
       272    2   1  -7 -11   829.82  1088.44   190.82 o
       272    1  -7   1 -11   829.82  1088.44   190.82 o
       273    2   2  -3  -5   180.32   267.28    36.48 o
       273    1  -3   2  -5   180.32   267.28    36.48 o
       274    2   2  -4  -8   393.22   322.03    65.77 o
       274    1  -4   2  -8   393.22   322.03    65.77 o
       275    2   4  -6  -8   608.30   589.15   130.26 o
       275    1  -6   4  -8   608.30   589.15   130.26 o
       276    2   1  -4  -9   170.37   239.68    60.58 o
       276    1  -4   1  -9   170.37   239.68    60.58 o
       277    2   3  -4  -9   413.09   377.93    84.81 o
       277    1  -4   3  -9   413.09   377.93    84.81 o
       278    2   2  -7 -14  1321.73  1865.22   450.65 o
       278    1  -7   2 -14  1321.73  1865.22   450.65 o
       279    2   3  -6  -9   462.57   446.05   122.92 o
       279    1  -6   3  -9   462.57   446.05   122.92 o
       280    2   1  -6 -13   962.97  1090.59   237.84 o
       280    1  -6   1 -13   962.97  1090.59   237.84 o
       281    2   2  -6 -14   956.15  1506.45   354.78 o
       281    1  -6   2 -14   956.15  1506.45   354.78 o
       282    2   2  -4  -5   154.26   162.52    35.86 o
       282    1  -4   2  -5   154.26   162.52    35.86 o
       283    2   2  -5 -14   712.83   623.24   251.15 <
       283    1  -5   2 -14   712.83   623.24   251.15 <
       284    2   4  -7  -8   490.75   350.09   140.99 <
       284    1  -7   4  -8   490.75   350.09   140.99 <
       285    2   4  -4  -9   298.23   309.69   111.03 <
       285    1  -4   4  -9   298.23   309.69   111.03 <
       286    2   4  -6  -9   456.27   458.76   138.07 o
       286    1  -6   4  -9   456.27   458.76   138.07 o
       287    2   2  -8 -14   980.89  1222.60   457.59 <
       287    1  -8   2 -14   980.89  1222.60   457.59 <
       288    2   5  -6 -13  1222.46  1641.98   628.19 <
       288    1  -6   5 -13  1222.46  1641.98   628.19 <
       289    2   1  -4 -10   312.47   341.79    70.46 o
       289    1  -4   1 -10   312.47   341.79    70.46 o
       290    2   3  -4  -8   102.24   145.99    70.62 <
       290    1  -4   3  -8   102.24   145.99    70.62 <
       291    2   1  -5 -14   454.62   613.06   275.30 <
       291    1  -5   1 -14   454.62   613.06   275.30 <
       292    2   3  -7 -11   373.79   300.03   180.74 <
       292    1  -7   3 -11   373.79   300.03   180.74 <
       293    2   2  -6 -12   556.73   296.24   195.01 <
       293    1  -6   2 -12   556.73   296.24   195.01 <
       294    2   4  -5 -10   442.54   705.09   155.56 o
       294    1  -5   4 -10   442.54   705.09   155.56 o
       295    2   2  -2  -4    34.80    30.80    16.86 <
       295    1  -2   2  -4    34.80    30.80    16.86 <
       296    2   2  -3  -7    80.71    40.38    34.79 <
       296    1  -3   2  -7    80.71    40.38    34.79 <
       297    2   2  -6 -11   250.81   178.85   117.44 <
       297    1  -6   2 -11   250.81   178.85   117.44 <
       298    2   2  -4 -10   140.27   117.35    78.90 <
       298    1  -4   2 -10   140.27   117.35    78.90 <
       299    2   5  -7 -11   612.34   725.87   314.58 <
       299    1  -7   5 -11   612.34   725.87   314.58 <
       300    2   4  -6 -14   714.15  1156.33   543.10 <
       300    1  -6   4 -14   714.15  1156.33   543.10 <
       301    2   4  -5 -14   585.31   893.78   490.96 <
       301    1  -5   4 -14   585.31   893.78   490.96 <
       302    2   3  -7 -12   265.06   283.88   254.55 <
       302    1  -7   3 -12   265.06   283.88   254.55 <
       303    2   1  -7 -17   788.39   866.69   684.11 <
       303    1  -7   1 -17   788.39   866.69   684.11 <
       304    2   4  -8 -14   652.51  1120.63   688.70 <
       304    1  -8   4 -14   652.51  1120.63   688.70 <
       305    2   1  -2  -3    31.31    41.98    22.76 <
       305    1  -2   1  -3    31.31    41.98    22.76 <
       306    2   1  -4  -4  1125.04  1204.53    39.53 o
       306    1  -4   1  -4  1125.04  1204.53    39.53 o
       307    2   1  -7  -3  2425.24  2204.79    84.84 o
       307    1  -7   1  -3  2425.24  2204.79    84.84 o
       308    2   1  -3  -3  1468.30  1290.80    38.65 o
       308    1  -3   1  -3  1468.30  1290.80    38.65 o
       309    2   1  -4  -2  1047.74  1035.70    35.43 o
       309    1  -4   1  -2  1047.74  1035.70    35.43 o
       310    2   2  -5  -4  1067.76  1006.10    44.65 o
       310    1  -5   2  -4  1067.76  1006.10    44.65 o
       311    2   1  -5  -3   821.56   867.86    39.21 o
       311    1  -5   1  -3   821.56   867.86    39.21 o
       312    2   1  -7  -9  1875.08  1830.25   129.55 o
       312    1  -7   1  -9  1875.08  1830.25   129.55 o
       313    2   1  -3  -1  1428.84  1074.39    48.32 o
       313    1  -3   1  -1  1428.84  1074.39    48.32 o
       314    1  -3   0  -2  1404.10  1354.49    58.58 o
       315    2   2  -7  -8  1674.84  1662.47   106.96 o
       315    1  -7   2  -8  1674.84  1662.47   106.96 o
       316    2   1  -9  -3  1649.25  1578.77   139.02 o
       316    1  -9   1  -3  1649.25  1578.77   139.02 o
       317    1  -7   0  -4  1434.76   862.99    93.96 o
       318    2   2  -8  -2  1714.93  1623.85    94.90 o
       318    1  -8   2  -2  1714.93  1623.85    94.90 o
       319    2   2  -6  -6   847.99   949.06    79.90 o
       319    1  -6   2  -6   847.99   949.06    79.90 o
       320    2   2  -7  -2  1073.54   995.97    56.74 o
       320    1  -7   2  -2  1073.54   995.97    56.74 o
       321    2   1  -6  -7   800.07   540.97    60.90 o
       321    1  -6   1  -7   800.07   540.97    60.90 o
       322    2   1  -6  -2   638.44   665.95    42.97 o
       322    1  -6   1  -2   638.44   665.95    42.97 o
       323    2   3  -9  -3  1565.37  1690.15   147.88 o
       323    1  -9   3  -3  1565.37  1690.15   147.88 o
       324    2   3  -6  -5   771.49   821.02    52.54 o
       324    1  -6   3  -5   771.49   821.02    52.54 o
       325    2   1  -6  -6   625.22   401.48    66.10 o
       325    1  -6   1  -6   625.22   401.48    66.10 o
       326    2   1  -5  -6   518.58   503.73    43.83 o
       326    1  -5   1  -6   518.58   503.73    43.83 o
       327    2   2  -8  -6  1409.68  1239.40   140.38 o
       327    1  -8   2  -6  1409.68  1239.40   140.38 o
       328    2   1  -6  -4   556.12   598.57    43.23 o
       328    1  -6   1  -4   556.12   598.57    43.23 o
       329    2   2  -8  -4  1157.15  1144.77   128.33 o
       329    1  -8   2  -4  1157.15  1144.77   128.33 o
       330    2   2  -8  -8  1615.78  1178.24   158.50 o
       330    1  -8   2  -8  1615.78  1178.24   158.50 o
       331    2   0  -6  -4   479.56   318.91    55.96 o
       331    1  -6   0  -4   479.56   318.91    55.96 o
       332    2   1  -9  -9  1591.64  1986.46   243.07 o
       332    1  -9   1  -9  1591.64  1986.46   243.07 o
       333    2   1  -4  -1   660.02   590.64    55.04 o
       333    1  -4   1  -1   660.02   590.64    55.04 o
       334    2   1  -5  -4   345.55   321.20    43.55 o
       334    1  -5   1  -4   345.55   321.20    43.55 o
       335    2   3 -11  -3  1876.75  1929.63   334.89 o
       335    1 -11   3  -3  1876.75  1929.63   334.89 o
       336    2   1  -3  -2   278.98   262.45    22.19 o
       336    1  -3   1  -2   278.98   262.45    22.19 o
       337    2   1  -7  -5   572.43   371.45    72.07 o
       337    1  -7   1  -5   572.43   371.45    72.07 o
       338    2   1  -5  -5   281.44   317.42    50.38 o
       338    1  -5   1  -5   281.44   317.42    50.38 o
       339    2   3  -9  -9  1166.52  1464.45   259.48 o
       339    1  -9   3  -9  1166.52  1464.45   259.48 o
       340    2   0  -4  -2   178.52   149.18    25.16 o
       340    1  -4   0  -2   178.52   149.18    25.16 o
       341    2   2  -7  -1   292.85   178.71    41.92 o
       341    1  -7   2  -1   292.85   178.71    41.92 o
       342    2   1  -7  -8   311.88   357.67   104.20 o
       342    1  -7   1  -8   311.88   357.67   104.20 o
       343    2   2  -9 -10   590.27   401.23   201.01 <
       343    1  -9   2 -10   590.27   401.23   201.01 <
       344    2   3 -11  -9  1223.93  2189.73   496.76 o
       344    1 -11   3  -9  1223.93  2189.73   496.76 o
       345    2   2  -7  -3   275.38   262.58    56.25 o
       345    1  -7   2  -3   275.38   262.58    56.25 o
       346    2   2  -6  -5   218.62   297.00    37.20 o
       346    1  -6   2  -5   218.62   297.00    37.20 o
       347    2   1 -11  -9   803.99  1176.51   323.07 o
       347    1 -11   1  -9   803.99  1176.51   323.07 o
       348    2   2  -7  -4   338.96   259.70    69.78 o
       348    1  -7   2  -4   338.96   259.70    69.78 o
       349    2   2  -9  -4   558.27   584.69   129.68 o
       349    1  -9   2  -4   558.27   584.69   129.68 o
       350    2   2  -8 -10   415.75   604.77   152.31 o
       350    1  -8   2 -10   415.75   604.77   152.31 o
       351    2   1  -4  -3    78.46    99.14    33.31 <
       351    1  -4   1  -3    78.46    99.14    33.31 <
       352    2   0 -10  -6   929.64   870.30   237.07 o
       352    1 -10   0  -6   929.64   870.30   237.07 o
       353    2   2  -9  -3   305.99   180.02    90.26 <
       353    1  -9   2  -3   305.99   180.02    90.26 <
       354    2   1  -6  -5   156.84   135.24    40.78 o
       354    1  -6   1  -5   156.84   135.24    40.78 o
       355    2   2  -9  -2   208.61   103.88    88.42 <
       355    1  -9   2  -2   208.61   103.88    88.42 <
       356    2   2  -9  -5   224.00   303.33   118.70 <
       356    1  -9   2  -5   224.00   303.33   118.70 <
       357    2   2  -8  -9   307.55   481.47   124.11 o
       357    1  -8   2  -9   307.55   481.47   124.11 o
       358    2   3  -8  -7   272.41   228.50   115.56 <
       358    1  -8   3  -7   272.41   228.50   115.56 <
       359    2   0  -8  -4   163.29   142.85    60.88 <
       359    1  -8   0  -4   163.29   142.85    60.88 <
       360    2   2  -7  -7   164.46   194.83    79.13 <
       360    1  -7   2  -7   164.46   194.83    79.13 <
       361    2   2 -12  -4   450.38   648.54   421.28 <
       361    1 -12   2  -4   450.38   648.54   421.28 <
       362    2   1  -7  -6   106.31    96.34    80.00 <
       362    1  -7   1  -6   106.31    96.34    80.00 <
       363    2   1  -5  -2    43.48    61.69    29.09 <
       363    1  -5   1  -2    43.48    61.69    29.09 <
       364    2   1  -8  -7   108.17   111.63    74.96 <
       364    1  -8   1  -7   108.17   111.63    74.96 <
       365    2   2  -7  -5   175.69    74.95    57.88 <
       365    1  -7   2  -5   175.69    74.95    57.88 <
       366    2   2 -12  -8   519.57  1270.80   424.52 <
       366    1 -12   2  -8   519.57  1270.80   424.52 <
       367    2   4  -9  -8   317.25   290.13   214.96 <
       367    1  -9   4  -8   317.25   290.13   214.96 <
       368    2   3  -7  -6   147.32   146.23    62.77 <
       368    1  -7   3  -6   147.32   146.23    62.77 <
       369    2   2  -9  -6   262.85   325.21   125.92 <
       369    1  -9   2  -6   262.85   325.21   125.92 <
       370    2   4 -10  -8   571.24   680.72   303.17 <
       370    1 -10   4  -8   571.24   680.72   303.17 <
       371    2   2  -8  -7   226.81   275.27    97.10 <
       371    1  -8   2  -7   226.81   275.27    97.10 <
       372    2   4 -10  -7   329.30   440.02   317.46 <
       372    1 -10   4  -7   329.30   440.02   317.46 <
       373    2   2  -6  -2    15.25    56.82    33.56 <
       373    1  -6   2  -2    15.25    56.82    33.56 <
       374    2   2 -11  -8   293.43   525.81   304.67 <
       374    1 -11   2  -8   293.43   525.81   304.67 <
       375    2   4  -9  -7   410.82   281.52   176.81 <
       375    1  -9   4  -7   410.82   281.52   176.81 <
       376    2   1  -8  -4   115.20   106.10    71.73 <
       376    1  -8   1  -4   115.20   106.10    71.73 <
       377    2   4  -9  -9   151.84   514.55   232.37 <
       377    1  -9   4  -9   151.84   514.55   232.37 <
       378    2   3  -7  -4    89.69    72.11    68.77 <
       378    1  -7   3  -4    89.69    72.11    68.77 <
       379    2   1  -9  -5   164.39   129.02   104.33 <
       379    1  -9   1  -5   164.39   129.02   104.33 <
       380    2   3 -12  -7   117.58   670.93   488.67 <
       380    1 -12   3  -7   117.58   670.93   488.67 <
       381    2   2 -10 -11   243.95   646.23   285.52 <
       381    1 -10   2 -11   243.95   646.23   285.52 <
       382    2   3 -11 -11   289.64   603.40   462.84 <
       382    1 -11   3 -11   289.64   603.40   462.84 <
       383    2   2 -12 -14   328.75  1099.50   632.27 <
       383    1 -12   2 -14   328.75  1099.50   632.27 <
       384    2   1 -11 -15   547.58   789.91   542.34 <
       384    1 -11   1 -15   547.58   789.91   542.34 <
       385    2   5 -13  -7   269.85   831.23   795.44 <
       385    1 -13   5  -7   269.85   831.23   795.44 <
       386    2   2  -4   6  3722.38  3290.21    64.14 o
       386    1  -4   2   6  3722.38  3290.21    64.14 o
       387    2   1  -3   5  2518.65  2427.46    46.86 o
       387    1  -3   1   5  2518.65  2427.46    46.86 o
       388    2   1  -3   8   926.60   990.60    31.50 o
       388    1  -3   1   8   926.60   990.60    31.50 o
       389    2   1  -2   6   487.86   533.90    20.25 o
       389    1  -2   1   6   487.86   533.90    20.25 o
       390    2   3  -5   9  1917.12  2049.15   108.10 o
       390    1  -5   3   9  1917.12  2049.15   108.10 o
       391    2   2  -5   8  1045.52  1078.05    52.90 o
       391    1  -5   2   8  1045.52  1078.05    52.90 o
       392    2   1  -2   4   433.21   476.69    20.85 o
       392    1  -2   1   4   433.21   476.69    20.85 o
       393    2   1  -3   9   598.57   567.09    39.27 o
       393    1  -3   1   9   598.57   567.09    39.27 o
       394    2   1  -5  11  1187.71  1407.33    97.35 o
       394    1  -5   1  11  1187.71  1407.33    97.35 o
       395    2   1  -4   8   511.16   572.85    37.51 o
       395    1  -4   1   8   511.16   572.85    37.51 o
       396    2   3  -5  11  1963.08  2028.32   111.96 o
       396    1  -5   3  11  1963.08  2028.32   111.96 o
       397    2   1  -4  11   936.33  1098.06    86.95 o
       397    1  -4   1  11   936.33  1098.06    86.95 o
       398    2   1  -5   9   653.27   774.55    43.72 o
       398    1  -5   1   9   653.27   774.55    43.72 o
       399    2   2  -3   8   353.16   327.94    36.79 o
       399    1  -3   2   8   353.16   327.94    36.79 o
       400    2   1  -3   7   398.16   378.98    29.33 o
       400    1  -3   1   7   398.16   378.98    29.33 o
       401    2   1  -5  10   683.15   864.61    70.66 o
       401    1  -5   1  10   683.15   864.61    70.66 o
       402    2   1  -3   6   244.04   254.92    23.74 o
       402    1  -3   1   6   244.04   254.92    23.74 o
       403    2   2  -5  10   747.54   769.23    92.29 o
       403    1  -5   2  10   747.54   769.23    92.29 o
       404    2   2  -4   8   393.28   429.58    29.71 o
       404    1  -4   2   8   393.28   429.58    29.71 o
       405    2   2  -3   6   188.55   181.97    23.97 o
       405    1  -3   2   6   188.55   181.97    23.97 o
       406    2   1  -5  12   892.11  1006.84   114.57 o
       406    1  -5   1  12   892.11  1006.84   114.57 o
       407    2   3  -6  11  1121.84  1242.05   110.68 o
       407    1  -6   3  11  1121.84  1242.05   110.68 o
       408    2   1  -4   7   292.55   306.89    32.68 o
       408    1  -4   1   7   292.55   306.89    32.68 o
       409    2   1  -2   5   127.52   149.93    15.55 o
       409    1  -2   1   5   127.52   149.93    15.55 o
       410    2   3  -4   9   413.14   495.89    77.41 o
       410    1  -4   3   9   413.14   495.89    77.41 o
       411    2   1  -4  10   312.50   331.52    35.48 o
       411    1  -4   1  10   312.50   331.52    35.48 o
       412    2   3  -6   9   462.57   527.45    79.56 o
       412    1  -6   3   9   462.57   527.45    79.56 o
       413    2   2  -6  12   556.56   658.35   179.11 o
       413    1  -6   2  12   556.56   658.35   179.11 o
       414    2   2  -7  14  1322.17  1656.29   280.05 o
       414    1  -7   2  14  1322.17  1656.29   280.05 o
       415    2   1  -4   9   170.36   207.71    37.71 o
       415    1  -4   1   9   170.36   207.71    37.71 o
       416    2   1  -6  13   963.28   988.42   162.39 o
       416    1  -6   1  13   963.28   988.42   162.39 o
       417    2   2  -6  14   956.34   845.52   238.64 o
       417    1  -6   2  14   956.34   845.52   238.64 o
       418    2   2  -8  14   981.06  1353.70   318.69 o
       418    1  -8   2  14   981.06  1353.70   318.69 o
       419    2   4  -6  12   548.68   856.06   226.38 o
       419    1  -6   4  12   548.68   856.06   226.38 o
       420    2   4  -8  11   866.51   970.27   228.04 o
       420    1  -8   4  11   866.51   970.27   228.04 o
       421    2   2  -3   7    80.72    82.18    21.54 o
       421    1  -3   2   7    80.72    82.18    21.54 o
       422    2   2  -5  14   712.97   711.01   189.16 o
       422    1  -5   2  14   712.97   711.01   189.16 o
       423    2   4  -6  14   714.21   670.88   323.94 <
       423    1  -6   4  14   714.21   670.88   323.94 <
       424    2   2  -4  10   140.27   221.56    57.29 o
       424    1  -4   2  10   140.27   221.56    57.29 o
       425    2   2  -6  11   250.81   254.45    79.78 o
       425    1  -6   2  11   250.81   254.45    79.78 o
       426    2   3  -7  11   373.79   328.02   115.80 <
       426    1  -7   3  11   373.79   328.02   115.80 <
       427    2   1  -9  15   846.94  1355.12   354.77 o
       427    1  -9   1  15   846.94  1355.12   354.77 o
       428    2   1  -6  11    87.11   221.89    86.98 <
       428    1  -6   1  11    87.11   221.89    86.98 <
       429    2   3  -7  15   668.70   886.56   335.20 <
       429    1  -7   3  15   668.70   886.56   335.20 <
       430    2   1  -5  14   454.61   503.00   196.24 <
       430    1  -5   1  14   454.61   503.00   196.24 <
       431    2   3  -6  10   160.08   187.22    80.85 <
       431    1  -6   3  10   160.08   187.22    80.85 <
       432    2   1  -7  15   702.84   817.41   291.53 <
       432    1  -7   1  15   702.84   817.41   291.53 <
       433    2   3  -5  10   147.84   113.10    70.53 <
       433    1  -5   3  10   147.84   113.10    70.53 <
       434    2   2  -4  11   125.31   191.77    73.44 <
       434    1  -4   2  11   125.31   191.77    73.44 <
       435    2   4  -8  14   652.51   883.15   372.36 <
       435    1  -8   4  14   652.51   883.15   372.36 <
       436    2   2  -5  12   139.70   262.53   107.71 <
       436    1  -5   2  12   139.70   262.53   107.71 <
       437    2   2  -4   7    12.92    43.29    30.99 <
       437    1  -4   2   7    12.92    43.29    30.99 <
       438    2   1  -5  15   278.65   179.17   143.47 <
       438    1  -5   1  15   278.65   179.17   143.47 <
       439    2   1  -2   3    31.31    35.23    14.67 <
       439    1  -2   1   3    31.31    35.23    14.67 <
       440    2   3  -5  14   414.54   355.61   163.02 <
       440    1  -5   3  14   414.54   355.61   163.02 <
       441    2   4  -8  13   314.04   404.41   293.60 <
       441    1  -8   4  13   314.04   404.41   293.60 <
       442    2   1  -7  17   788.39   944.37   458.33 <
       442    1  -7   1  17   788.39   944.37   458.33 <
       443    2   2  -6   9    37.97    69.49    61.04 <
       443    1  -6   2   9    37.97    69.49    61.04 <
       444    2   3  -8  13   387.17   325.54   260.50 <
       444    1  -8   3  13   387.17   325.54   260.50 <
       445    2   3  -9  15   644.77   476.81   465.05 <
       445    1  -9   3  15   644.77   476.81   465.05 <
       446    2   1  -7  14   241.02   278.98   161.45 <
       446    1  -7   1  14   241.02   278.98   161.45 <
       447    2   3  -1   1  1752.71  1915.38    33.40 o
       447    1  -1   3   1  1752.71  1915.38    33.40 o
       448    2   2  -1   3   633.80   702.29    17.01 o
       448    1  -1   2   3   633.80   702.29    17.01 o
       449    2   4  -2   6  4475.95  5070.67   155.56 o
       449    1  -2   4   6  4475.95  5070.67   155.56 o
       450    2   2  -1   1   641.85   652.78    18.80 o
       450    1  -1   2   1   641.85   652.78    18.80 o
       451    2   3  -1   5  2842.15  2866.37    98.92 o
       451    1  -1   3   5  2842.15  2866.37    98.92 o
       452    2   2  -1   2   388.76   459.20    17.64 o
       452    1  -1   2   2   388.76   459.20    17.64 o
       453    2   3  -1   2   646.62   725.85    30.50 o
       453    1  -1   3   2   646.62   725.85    30.50 o
       454    2   3  -1   3   807.02   878.64    36.25 o
       454    1  -1   3   3   807.02   878.64    36.25 o
       455    2   2  -1   5   442.66   518.76    23.81 o
       455    1  -1   2   5   442.66   518.76    23.81 o
       456    2   3  -2   5   598.51   637.92    36.50 o
       456    1  -2   3   5   598.51   637.92    36.50 o
       457    2   4  -1   1  1425.04  1514.05   134.47 o
       457    1  -1   4   1  1425.04  1514.05   134.47 o
       458    2   4  -2   5   728.93   753.38    80.46 o
       458    1  -2   4   5   728.93   753.38    80.46 o
       459    2   2  -1   6   276.36   222.76    25.66 o
       459    1  -1   2   6   276.36   222.76    25.66 o
       460    2   4  -3   8   771.05   689.20   107.69 o
       460    1  -3   4   8   771.05   689.20   107.69 o
       461    2   5  -3   7  1584.82  1542.38   228.95 o
       461    1  -3   5   7  1584.82  1542.38   228.95 o
       462    2   4  -1   3  1068.34  1164.61   184.88 o
       462    1  -1   4   3  1068.34  1164.61   184.88 o
       463    2   4  -2   4   159.38   164.40    49.17 o
       463    1  -2   4   4   159.38   164.40    49.17 o
       464    2   2  -1   7   325.02   334.65    65.13 o
       464    1  -1   2   7   325.02   334.65    65.13 o
       465    2   5  -3  11  2077.51  2276.32   497.88 o
       465    1  -3   5  11  2077.51  2276.32   497.88 o
       466    2   4  -2  12  3050.19  2543.57   621.49 o
       466    1  -2   4  12  3050.19  2543.57   621.49 o
       467    2   3  -1   4   213.61   188.96    40.57 o
       467    1  -1   3   4   213.61   188.96    40.57 o
       468    2   6  -2   6  1784.02  1874.87   534.21 o
       468    1  -2   6   6  1784.02  1874.87   534.21 o
       469    2   2  -1   4    21.89    21.19     9.00 <
       469    1  -1   2   4    21.89    21.19     9.00 <
       470    2   3  -1   7   810.08   647.59   175.87 o
       470    1  -1   3   7   810.08   647.59   175.87 o
       471    2   5  -1   2   974.70   702.58   310.73 <
       471    1  -1   5   2   974.70   702.58   310.73 <
       472    2   5  -3   9   819.93   879.30   328.04 <
       472    1  -3   5   9   819.93   879.30   328.04 <
       473    2   7  -3   2   780.08   575.53   363.97 <
       473    1  -3   7   2   780.08   575.53   363.97 <
       474    2   5  -3   8   466.17   447.09   248.68 <
       474    1  -3   5   8   466.17   447.09   248.68 <
       475    2   4  -1   5  1031.64  1105.18   280.40 o
       475    1  -1   4   5  1031.64  1105.18   280.40 o
       476    2   7  -3   8  1294.49  1452.96   601.40 <
       476    1  -3   7   8  1294.49  1452.96   601.40 <
       477    2   6  -4  12   997.41   998.15   552.00 <
       477    1  -4   6  12   997.41   998.15   552.00 <
       478    2   5  -2   7   674.20  1111.76   313.36 o
       478    1  -2   5   7   674.20  1111.76   313.36 o
       479    2   3  -2   8    91.44   195.51    64.36 o
       479    1  -2   3   8    91.44   195.51    64.36 o
       480    2   4  -4  -6  2964.27  3151.61    85.89 o
       480    1  -4   4  -6  2964.27  3151.61    85.89 o
       481    2   2  -2  -2   589.20   552.28    26.91 o
       481    1  -2   2  -2   589.20   552.28    26.91 o
       482    2   4  -5  -2   867.34   797.08    49.80 o
       482    1  -5   4  -2   867.34   797.08    49.80 o
       483    2   4  -3  -2   692.74   814.73    40.35 o
       483    1  -3   4  -2   692.74   814.73    40.35 o
       484    2   4  -5  -4   712.42   798.88    56.12 o
       484    1  -5   4  -4   712.42   798.88    56.12 o
       485    2   4  -3  -3   474.96   483.81    45.02 o
       485    1  -3   4  -3   474.96   483.81    45.02 o
       486    2   3  -3  -4   456.45   443.71    34.36 o
       486    1  -3   3  -4   456.45   443.71    34.36 o
       487    2   5  -4  -5  1017.11  1244.41    90.76 o
       487    1  -4   5  -5  1017.11  1244.41    90.76 o
       488    2   4  -3  -4   434.10   421.97    46.18 o
       488    1  -3   4  -4   434.10   421.97    46.18 o
       489    2   3  -3  -2   270.66   298.98    31.32 o
       489    1  -3   3  -2   270.66   298.98    31.32 o
       490    2   4  -3  -1   313.35   383.02    38.16 o
       490    1  -3   4  -1   313.35   383.02    38.16 o
       491    2   5  -6  -7  1040.15  1187.73   170.54 o
       491    1  -6   5  -7  1040.15  1187.73   170.54 o
       492    2   3  -2  -1   144.68   151.85    18.32 o
       492    1  -2   3  -1   144.68   151.85    18.32 o
       493    2   2  -2  -3   102.26   119.45    17.29 o
       493    1  -2   2  -3   102.26   119.45    17.29 o
       494    2   5  -5  -2   342.09   421.54    86.47 o
       494    1  -5   5  -2   342.09   421.54    86.47 o
       495    2   7  -5  -1  1371.38  1433.55   331.75 o
       495    1  -5   7  -1  1371.38  1433.55   331.75 o
       496    2   4  -4  -2   176.22   176.28    42.91 o
       496    1  -4   4  -2   176.22   176.28    42.91 o
       497    2   3  -4  -4   126.14   123.67    30.01 o
       497    1  -4   3  -4   126.14   123.67    30.01 o
       498    2   7  -5  -5  1241.55  1642.52   417.64 o
       498    1  -5   7  -5  1241.55  1642.52   417.64 o
       499    2   4  -4  -1   151.74   170.97    37.97 o
       499    1  -4   4  -1   151.74   170.97    37.97 o
       500    2   7  -5  -3  1358.13  1677.89   364.73 o
       500    1  -5   7  -3  1358.13  1677.89   364.73 o
       501    2   6  -5  -2   502.05   573.62   174.45 o
       501    1  -5   6  -2   502.05   573.62   174.45 o
       502    2   6  -6  -2   731.88   680.52   182.05 o
       502    1  -6   6  -2   731.88   680.52   182.05 o
       503    2   6  -6  -6   945.26   917.83   240.94 o
       503    1  -6   6  -6   945.26   917.83   240.94 o
       504    2   5  -6  -1   295.49   354.64    91.28 o
       504    1  -6   5  -1   295.49   354.64    91.28 o
       505    2   4  -3  -5   151.05   150.59    40.18 o
       505    1  -3   4  -5   151.05   150.59    40.18 o
       506    2   5  -5  -1   222.13   159.93    56.34 <
       506    1  -5   5  -1   222.13   159.93    56.34 <
       507    2   3  -4  -3   100.15    81.37    31.86 <
       507    1  -4   3  -3   100.15    81.37    31.86 <
       508    2   2  -2  -1    69.34    69.46    17.76 o
       508    1  -2   2  -1    69.34    69.46    17.76 o
       509    2   8  -8  -2  1249.30  1907.38   567.06 o
       509    1  -8   8  -2  1249.30  1907.38   567.06 o
       510    2   3  -3  -1    58.72    76.89    23.28 o
       510    1  -3   3  -1    58.72    76.89    23.28 o
       511    2   5  -5  -8   395.01   400.35   124.18 o
       511    1  -5   5  -8   395.01   400.35   124.18 o
       512    2   5  -4  -1   176.77   201.02    64.43 o
       512    1  -4   5  -1   176.77   201.02    64.43 o
       513    2   5  -4  -6   279.64   308.19    97.65 o
       513    1  -4   5  -6   279.64   308.19    97.65 o
       514    2   6  -6  -4   551.57   439.58   162.60 <
       514    1  -6   6  -4   551.57   439.58   162.60 <
       515    2   6  -6  -5   464.82   653.16   198.77 o
       515    1  -6   6  -5   464.82   653.16   198.77 o
       516    2   4  -4  -5   130.04   165.74    40.44 o
       516    1  -4   4  -5   130.04   165.74    40.44 o
       517    2   6  -5  -4   317.06   492.62   173.03 <
       517    1  -5   6  -4   317.06   492.62   173.03 <
       518    2   5  -7  -7   390.97   601.33   171.27 o
       518    1  -7   5  -7   390.97   601.33   171.27 o
       519    2   6  -6  -8   678.11   759.20   285.61 <
       519    1  -6   6  -8   678.11   759.20   285.61 <
       520    2   7  -5  -7   812.02   974.25   435.11 <
       520    1  -5   7  -7   812.02   974.25   435.11 <
       521    2   5  -4  -3   124.79    91.12    67.78 <
       521    1  -4   5  -3   124.79    91.12    67.78 <
       522    2   6  -8  -9   464.75   425.25   266.82 <
       522    1  -8   6  -9   464.75   425.25   266.82 <
       523    2   5  -6  -4   153.69   160.24    72.40 <
       523    1  -6   5  -4   153.69   160.24    72.40 <
       524    2   6  -5  -8   563.70   536.24   299.79 <
       524    1  -5   6  -8   563.70   536.24   299.79 <
       525    2   6  -7  -3   310.57   333.00   221.38 <
       525    1  -7   6  -3   310.57   333.00   221.38 <
       526    2   7  -6  -6   560.59   773.58   399.58 <
       526    1  -6   7  -6   560.59   773.58   399.58 <
       527    2   8  -8  -4  1160.59  1370.68   675.16 <
       527    1  -8   8  -4  1160.59  1370.68   675.16 <
       528    2   6  -4  -2   214.09   170.77    98.36 <
       528    1  -4   6  -2   214.09   170.77    98.36 <
       529    2   3  -5   3  4134.81  3568.91    85.87 o
       529    1  -5   3   3  4134.81  3568.91    85.87 o
       530    2   3  -5   1  2262.41  1886.02    63.54 o
       530    1  -5   3   1  2262.41  1886.02    63.54 o
       531    2   1  -4   2  1047.74  1185.28    41.68 o
       531    1  -4   1   2  1047.74  1185.28    41.68 o
       532    2   2  -5   2  1135.41  1071.68    47.00 o
       532    1  -5   2   2  1135.41  1071.68    47.00 o
       533    2   2  -5   4  1067.76   937.41    58.42 o
       533    1  -5   2   4  1067.76   937.41    58.42 o
       534    2   1  -3   1  1428.84  1437.13    64.85 o
       534    1  -3   1   1  1428.84  1437.13    64.85 o
       535    2   2  -7   2  1073.54   757.11    75.30 o
       535    1  -7   2   2  1073.54   757.11    75.30 o
       536    2   2  -6   0  1002.93   864.63    50.85 o
       536    1  -6   2   0  1002.93   864.63    50.85 o
       537    2   1  -2   2   562.46   538.13    34.40 o
       537    1  -2   1   2   562.46   538.13    34.40 o
       538    2   3  -9   3  1565.37  1929.10   178.24 o
       538    1  -9   3   3  1565.37  1929.10   178.24 o
       539    2   2  -8   4  1157.15   962.51   110.35 o
       539    1  -8   2   4  1157.15   962.51   110.35 o
       540    2   3  -6   5   771.49   719.65    70.82 o
       540    1  -6   3   5   771.49   719.65    70.82 o
       541    2   3  -7   3   764.22   615.41    84.07 o
       541    1  -7   3   3   764.22   615.41    84.07 o
       542    2   2  -3   1   194.62   210.25    27.12 o
       542    1  -3   2   1   194.62   210.25    27.12 o
       543    2   1  -3   2   278.98   294.83    32.01 o
       543    1  -3   1   2   278.98   294.83    32.01 o
       544    2   4  -7   2   606.40   563.41    90.37 o
       544    1  -7   4   2   606.40   563.41    90.37 o
       545    2   3  -5   2   340.08   345.65    49.78 o
       545    1  -5   3   2   340.08   345.65    49.78 o
       546    2   3  -6   2   402.61   263.22    59.10 o
       546    1  -6   3   2   402.61   263.22    59.10 o
       547    2   1  -2   1   373.88   396.68    36.20 o
       547    1  -2   1   1   373.88   396.68    36.20 o
       548    2   4  -6   2   348.78   255.44    58.62 o
       548    1  -6   4   2   348.78   255.44    58.62 o
       549    2   2  -7   4   338.95   285.59    70.13 o
       549    1  -7   2   4   338.95   285.59    70.13 o
       550    2   3  -6   4   414.71   336.79    55.66 o
       550    1  -6   3   4   414.71   336.79    55.66 o
       551    2   4  -7   1   521.44   403.26    94.07 o
       551    1  -7   4   1   521.44   403.26    94.07 o
       552    2   3 -11   3  1899.78  2054.59   347.96 o
       552    1 -11   3   3  1899.78  2054.59   347.96 o
       553    2   4  -7   3   416.27   419.55   104.21 o
       553    1  -7   4   3   416.27   419.55   104.21 o
       554    2   4  -7   4   544.05   531.49   100.14 o
       554    1  -7   4   4   544.05   531.49   100.14 o
       555    2   5  -9   3  1039.87  1600.08   289.14 o
       555    1  -9   5   3  1039.87  1600.08   289.14 o
       556    2   4  -7   5   453.55   499.17   110.75 o
       556    1  -7   4   5   453.55   499.17   110.75 o
       557    2   4  -8   5   667.51   669.90   159.85 o
       557    1  -8   4   5   667.51   669.90   159.85 o
       558    2   2  -4   4   109.17   127.81    27.73 o
       558    1  -4   2   4   109.17   127.81    27.73 o
       559    2   2  -7   3   275.38   181.65    65.11 <
       559    1  -7   2   3   275.38   181.65    65.11 <
       560    2   3  -6   1   218.20   171.85    43.99 o
       560    1  -6   3   1   218.20   171.85    43.99 o
       561    2   4  -9   1   723.94   726.71   162.93 o
       561    1  -9   4   1   723.94   726.71   162.93 o
       562    2   4  -8   8   508.33   641.34   165.00 o
       562    1  -8   4   8   508.33   641.34   165.00 o
       563    2   2  -7   5   175.69   110.32    53.23 <
       563    1  -7   2   5   175.69   110.32    53.23 <
       564    2   4  -6   1   207.60   166.26    51.18 o
       564    1  -6   4   1   207.60   166.26    51.18 o
       565    2   4 -10   2   581.99   795.60   222.29 o
       565    1 -10   4   2   581.99   795.60   222.29 o
       566    2   3  -8   7   272.41   232.68   103.02 <
       566    1  -8   3   7   272.41   232.68   103.02 <
       567    2   4  -9   5   405.23   536.16   196.66 <
       567    1  -9   4   5   405.23   536.16   196.66 <
       568    1  -8   3   0   181.46   199.04    76.08 <
       569    2   4 -10   4   444.46   589.75   233.19 <
       569    1 -10   4   4   444.46   589.75   233.19 <
       570    2   6 -10   2   689.40  1127.02   473.00 <
       570    1 -10   6   2   689.40  1127.02   473.00 <
       571    2   2  -9   5   224.00   211.79   107.00 <
       571    1  -9   2   5   224.00   211.79   107.00 <
       572    2   4  -9   3   477.49   390.85   206.23 <
       572    1  -9   4   3   477.49   390.85   206.23 <
       573    2   4  -9   7   410.82   520.01   209.42 <
       573    1  -9   4   7   410.82   520.01   209.42 <
       574    2   3  -7   4    89.69   118.40    59.02 <
       574    1  -7   3   4    89.69   118.40    59.02 <
       575    2   4 -10   8   571.24   943.30   370.80 <
       575    1 -10   4   8   571.24   943.30   370.80 <
       576    2   3  -6   3    94.55   109.36    41.50 <
       576    1  -6   3   3    94.55   109.36    41.50 <
       577    2   3 -11   5   416.83   562.78   271.01 <
       577    1 -11   3   5   416.83   562.78   271.01 <
       578    2   4  -8   4   173.48   272.78   102.03 <
       578    1  -8   4   4   173.48   272.78   102.03 <
       579    2   4  -9   8   317.25   545.37   255.66 <
       579    1  -9   4   8   317.25   545.37   255.66 <
       580    2   4 -10   0   250.19   372.41   163.90 <
       580    1 -10   4   0   250.19   372.41   163.90 <
       581    2   6  -9   3   372.32   360.32   236.84 <
       581    1  -9   6   3   372.32   360.32   236.84 <
       582    2   4 -11   3   290.88   413.07   276.33 <
       582    1 -11   4   3   290.88   413.07   276.33 <
       583    2   5 -13   3   953.70  2026.03   753.66 <
       583    1 -13   5   3   953.70  2026.03   753.66 <
       584    2   3  -7   6   147.32    97.20    66.60 <
       584    1  -7   3   6   147.32    97.20    66.60 <
       585    2   5 -13   1   481.62  1158.56   705.28 <
       585    1 -13   5   1   481.62  1158.56   705.28 <
       586    2   2  -4   1    45.97    35.56    24.80 <
       586    1  -4   2   1    45.97    35.56    24.80 <
       587    2   6 -10   4   609.49  1063.30   401.57 <
       587    1 -10   6   4   609.49  1063.30   401.57 <
       588    2   2  -6   1    48.24    49.09    39.17 <
       588    1  -6   2   1    48.24    49.09    39.17 <
       589    2   6 -10   5   367.80   534.57   421.98 <
       589    1 -10   6   5   367.80   534.57   421.98 <
       590    2   2  -3   4  1076.88   979.43    29.34 o
       590    1  -3   2   4  1076.88   979.43    29.34 o
       591    2   4  -4   6  2964.27  2734.82   100.40 o
       591    1  -4   4   6  2964.27  2734.82   100.40 o
       592    2   2  -2   2   589.20   599.91    27.60 o
       592    1  -2   2   2   589.20   599.91    27.60 o
       593    2   4  -3   2   693.00   828.79    47.26 o
       593    1  -3   4   2   693.00   828.79    47.26 o
       594    2   4  -3   3   474.96   504.12    44.81 o
       594    1  -3   4   3   474.96   504.12    44.81 o
       595    2   4  -5   4   712.42   712.08    75.89 o
       595    1  -5   4   4   712.42   712.08    75.89 o
       596    2   3  -3   6   359.11   412.67    44.08 o
       596    1  -3   3   6   359.11   412.67    44.08 o
       597    2   3  -3   4   456.45   474.65    39.35 o
       597    1  -3   3   4   456.45   474.65    39.35 o
       598    2   3  -4   6   507.54   460.64    41.80 o
       598    1  -4   3   6   507.54   460.64    41.80 o
       599    2   5  -4   5  1017.10  1081.03   117.04 o
       599    1  -4   5   5  1017.10  1081.03   117.04 o
       600    2   4  -3   4   434.18   404.68    43.05 o
       600    1  -3   4   4   434.18   404.68    43.05 o
       601    2   4  -5   8   814.38   946.01   122.49 o
       601    1  -5   4   8   814.38   946.01   122.49 o
       602    2   3  -3   2   270.66   231.56    26.40 o
       602    1  -3   3   2   270.66   231.56    26.40 o
       603    2   5  -7   9  1420.81  2077.83   265.40 o
       603    1  -7   5   9  1420.81  2077.83   265.40 o
       604    2   5  -6   7  1040.50  1190.56   182.65 o
       604    1  -6   5   7  1040.50  1190.56   182.65 o
       605    2   4  -4   8   484.57   598.57   100.35 o
       605    1  -4   4   8   484.57   598.57   100.35 o
       606    2   4  -4   2   176.22   242.47    38.49 o
       606    1  -4   4   2   176.22   242.47    38.49 o
       607    2   5  -5   2   342.09   372.58    84.39 o
       607    1  -5   5   2   342.09   372.58    84.39 o
       608    2   6  -6   2   731.88   701.37   153.71 o
       608    1  -6   6   2   731.88   701.37   153.71 o
       609    2   7  -5   5  1241.55  1964.61   368.02 o
       609    1  -5   7   5  1241.55  1964.61   368.02 o
       610    2   2  -2   3   102.26    90.68    18.94 o
       610    1  -2   2   3   102.26    90.68    18.94 o
       611    2   7  -5   3  1358.13  1607.53   305.59 o
       611    1  -5   7   3  1358.13  1607.53   305.59 o
       612    2   3  -3   5   106.64   109.89    27.12 o
       612    1  -3   3   5   106.64   109.89    27.12 o
       613    2   3  -3   1    58.72    78.89    21.29 o
       613    1  -3   3   1    58.72    78.89    21.29 o
       614    2   5  -4   6   279.67   454.94   102.75 o
       614    1  -4   5   6   279.67   454.94   102.75 o
       615    2   2  -2   1    69.34    67.71    15.23 o
       615    1  -2   2   1    69.34    67.71    15.23 o
       616    2   3  -4   4   126.11   152.10    45.07 o
       616    1  -4   3   4   126.11   152.10    45.07 o
       617    2   6  -6   4   551.57   694.55   183.61 o
       617    1  -6   6   4   551.57   694.55   183.61 o
       618    2   6  -7   4   388.20   461.83   153.56 o
       618    1  -7   6   4   388.20   461.83   153.56 o
       619    2   4  -6   7   230.09   222.24    77.01 <
       619    1  -6   4   7   230.09   222.24    77.01 <
       620    2   6  -6   6   945.26   897.24   240.95 o
       620    1  -6   6   6   945.26   897.24   240.95 o
       621    2   5  -5   8   395.01   280.90   143.22 <
       621    1  -5   5   8   395.01   280.90   143.22 <
       622    2   6  -6   5   464.82   378.12   177.64 <
       622    1  -6   6   5   464.82   378.12   177.64 <
       623    2   4  -5   3   107.06   109.71    50.20 <
       623    1  -5   4   3   107.06   109.71    50.20 <
       624    2   6  -5   2   502.13   574.03   210.54 <
       624    1  -5   6   2   502.13   574.03   210.54 <
       625    2   6  -7   2   234.98   324.41   145.58 <
       625    1  -7   6   2   234.98   324.41   145.58 <
       626    2   3  -4   3   100.12   103.13    29.15 o
       626    1  -4   3   3   100.12   103.13    29.15 o
       627    2   6  -6   8   678.11   694.50   309.46 <
       627    1  -6   6   8   678.11   694.50   309.46 <
       628    2   6  -4   2   214.09   138.08   121.59 <
       628    1  -4   6   2   214.09   138.08   121.59 <
       629    2   6  -5   4   317.06   606.62   167.35 o
       629    1  -5   6   4   317.06   606.62   167.35 o
       630    2   4  -4   5   130.04   178.97    53.80 o
       630    1  -4   4   5   130.04   178.97    53.80 o
       631    2   2  -2   4    34.80    22.76    13.01 <
       631    1  -2   2   4    34.80    22.76    13.01 <
       632    2   5  -7   7   390.97   486.22   193.63 <
       632    1  -7   5   7   390.97   486.22   193.63 <
       633    2   5  -4   3   124.79   118.58    65.15 <
       633    1  -4   5   3   124.79   118.58    65.15 <
       634    2   5  -6   4   153.69   167.93    89.20 <
       634    1  -6   5   4   153.69   167.93    89.20 <
       635    2   7  -6   6   560.59   933.26   387.89 <
       635    1  -6   7   6   560.59   933.26   387.89 <
       636    2   6  -8   7   353.03   416.32   249.23 <
       636    1  -8   6   7   353.03   416.32   249.23 <
       637    2  -2  -2  12  5018.89  4752.23    98.43 o
       637    1  -2  -2  12  5018.89  4752.23    98.43 o
       638    2  -1  -3  11  3069.30  3399.51    81.84 o
       638    1  -3  -1  11  3069.30  3399.51    81.84 o
       639    2  -2  -1   8   970.54   961.28    29.29 o
       639    1  -1  -2   8   970.54   961.28    29.29 o
       640    2  -2  -2   8  1056.93  1180.47    43.34 o
       640    1  -2  -2   8  1056.93  1180.47    43.34 o
       641    2  -3  -4  13  1658.34  1748.03    76.38 o
       641    1  -4  -3  13  1658.34  1748.03    76.38 o
       642    2  -2  -3  10   885.62  1025.57    40.93 o
       642    1  -3  -2  10   885.62  1025.57    40.93 o
       643    2  -1  -1   5  1718.81  2254.27    72.86 o
       643    1  -1  -1   5  1718.81  2254.27    72.86 o
       644    2  -3  -3  11  1235.30  1332.68    55.07 o
       644    1  -3  -3  11  1235.30  1332.68    55.07 o
       645    2  -3  -3  17  2368.30  2444.52   123.07 o
       645    1  -3  -3  17  2368.30  2444.52   123.07 o
       646    2  -3  -2  11   831.03   889.24    42.92 o
       646    1  -2  -3  11   831.03   889.24    42.92 o
       647    2  -2  -2   9   549.17   547.65    33.72 o
       647    1  -2  -2   9   549.17   547.65    33.72 o
       648    2  -2  -4  14   983.74  1089.21    62.72 o
       648    1  -4  -2  14   983.74  1089.21    62.72 o
       649    2  -2  -2  14   940.41   968.00    56.96 o
       649    1  -2  -2  14   940.41   968.00    56.96 o
       650    2  -4  -2  13   902.66  1016.45    82.91 o
       650    1  -2  -4  13   902.66  1016.45    82.91 o
       651    2  -1  -2   7   460.29   597.93    37.44 o
       651    1  -2  -1   7   460.29   597.93    37.44 o
       652    2  -3  -3  12   674.38   646.23    66.13 o
       652    1  -3  -3  12   674.38   646.23    66.13 o
       653    2  -2  -1   7   335.22   337.74    25.14 o
       653    1  -1  -2   7   335.22   337.74    25.14 o
       654    2  -4  -2  18  1556.57  1622.76   151.58 o
       654    1  -2  -4  18  1556.57  1622.76   151.58 o
       655    2  -2  -2  18  1376.40  1313.66   124.07 o
       655    1  -2  -2  18  1376.40  1313.66   124.07 o
       656    2  -4  -4  14   675.84   562.90    88.15 o
       656    1  -4  -4  14   675.84   562.90    88.15 o
       657    2  -4  -2  14   626.35   578.91    84.49 o
       657    1  -2  -4  14   626.35   578.91    84.49 o
       658    2  -1  -2   8   329.39   320.63    35.76 o
       658    1  -2  -1   8   329.39   320.63    35.76 o
       659    2  -2  -2  15   521.49   346.66    56.51 o
       659    1  -2  -2  15   521.49   346.66    56.51 o
       660    2  -2  -1   9   202.70   229.35    26.22 o
       660    1  -1  -2   9   202.70   229.35    26.22 o
       661    2  -3  -3  10   297.53   215.37    44.11 o
       661    1  -3  -3  10   297.53   215.37    44.11 o
       662    2  -4  -3  14   563.79   512.45    75.25 o
       662    1  -3  -4  14   563.79   512.45    75.25 o
       663    2  -3  -4  19  1165.07  1018.95   123.56 o
       663    1  -4  -3  19  1165.07  1018.95   123.56 o
       664    2  -2  -3  12   335.68   202.52    44.80 o
       664    1  -3  -2  12   335.68   202.52    44.80 o
       665    2  -3  -3  23  1958.95  2229.38   308.07 o
       665    1  -3  -3  23  1958.95  2229.38   308.07 o
       666    2  -2  -3  16   586.19   508.94    87.75 o
       666    1  -3  -2  16   586.19   508.94    87.75 o
       667    2  -5  -5  17  1012.27  1294.11   145.79 o
       667    1  -5  -5  17  1012.27  1294.11   145.79 o
       668    2  -1  -1  10   167.10   183.21    22.04 o
       668    1  -1  -1  10   167.10   183.21    22.04 o
       669    2  -3  -5  17  1001.53   953.02   146.10 o
       669    1  -5  -3  17  1001.53   953.02   146.10 o
       670    2  -2  -2   7   173.96   152.31    26.40 o
       670    1  -2  -2   7   173.96   152.31    26.40 o
       671    2  -5  -4  17  1030.48  1252.17   168.38 o
       671    1  -4  -5  17  1030.48  1252.17   168.38 o
       672    2  -2  -4  18   916.70   709.48   131.46 o
       672    1  -4  -2  18   916.70   709.48   131.46 o
       673    2  -3  -2  17   618.97   582.45   105.65 o
       673    1  -2  -3  17   618.97   582.45   105.65 o
       674    2  -5  -3  17   953.56  1045.72   162.59 o
       674    1  -3  -5  17   953.56  1045.72   162.59 o
       675    2  -1  -1   7   165.14   163.90    20.98 o
       675    1  -1  -1   7   165.14   163.90    20.98 o
       676    2  -2  -2  16   356.57   460.24    66.83 o
       676    1  -2  -2  16   356.57   460.24    66.83 o
       677    2  -4  -2  19   757.34   826.20   146.69 o
       677    1  -2  -4  19   757.34   826.20   146.69 o
       678    2  -1  -1   6   141.23   158.26    22.99 o
       678    1  -1  -1   6   141.23   158.26    22.99 o
       679    2  -2  -4  20  1059.18  1018.40   178.03 o
       679    1  -4  -2  20  1059.18  1018.40   178.03 o
       680    2  -1  -1   4   155.74   190.85    30.18 o
       680    1  -1  -1   4   155.74   190.85    30.18 o
       681    2  -4  -4  18   647.64   787.02   173.24 o
       681    1  -4  -4  18   647.64   787.02   173.24 o
       682    2  -3  -4  15   343.00   185.21    85.76 <
       682    1  -4  -3  15   343.00   185.21    85.76 <
       683    2  -2  -2  11    92.52   112.89    31.60 o
       683    1  -2  -2  11    92.52   112.89    31.60 o
       684    2  -2  -3  14   207.06   122.73    64.49 <
       684    1  -3  -2  14   207.06   122.73    64.49 <
       685    2  -4  -2  17   260.60   434.68   112.25 o
       685    1  -2  -4  17   260.60   434.68   112.25 o
       686    2  -3  -3  18   402.22   461.53   119.32 o
       686    1  -3  -3  18   402.22   461.53   119.32 o
       687    2  -5  -5  23   958.15  1611.18   470.49 o
       687    1  -5  -5  23   958.15  1611.18   470.49 o
       688    2  -1  -2  10    93.25    73.73    26.00 <
       688    1  -2  -1  10    93.25    73.73    26.00 <
       689    2  -2  -2  10   155.70   124.95    31.77 o
       689    1  -2  -2  10   155.70   124.95    31.77 o
       690    2  -3  -2  10   129.79   132.16    36.46 o
       690    1  -2  -3  10   129.79   132.16    36.46 o
       691    2  -3  -2  15   234.48   267.50    66.41 o
       691    1  -2  -3  15   234.48   267.50    66.41 o
       692    2  -5  -4  23   408.97  1008.93   339.37 <
       692    1  -4  -5  23   408.97  1008.93   339.37 <
       693    2  -4  -4  15   314.80   322.89   103.87 o
       693    1  -4  -4  15   314.80   322.89   103.87 o
       694    2  -5  -6  19   693.03   656.47   217.29 o
       694    1  -6  -5  19   693.03   656.47   217.29 o
       695    2  -3  -3  19   493.36   461.64   125.26 o
       695    1  -3  -3  19   493.36   461.64   125.26 o
       696    2  -2  -2  20   584.36   540.12   132.05 o
       696    1  -2  -2  20   584.36   540.12   132.05 o
       697    2  -4  -4  20   577.29   691.87   202.89 o
       697    1  -4  -4  20   577.29   691.87   202.89 o
       698    2  -5  -5  19   335.74   328.15   197.13 <
       698    1  -5  -5  19   335.74   328.15   197.13 <
       699    2  -2  -3  18   210.26   260.94    84.50 o
       699    1  -3  -2  18   210.26   260.94    84.50 o
       700    2  -5  -3  18   317.86   494.26   144.60 o
       700    1  -3  -5  18   317.86   494.26   144.60 o
       701    2  -4  -3  20   300.79   274.09   137.87 <
       701    1  -3  -4  20   300.79   274.09   137.87 <
       702    2  -2  -5  20   390.85   255.24   140.65 <
       702    1  -5  -2  20   390.85   255.24   140.65 <
       703    2  -1  -2  11    59.66    67.64    26.42 <
       703    1  -2  -1  11    59.66    67.64    26.42 <
       704    2  -3  -5  23   460.07   572.34   301.75 <
       704    1  -5  -3  23   460.07   572.34   301.75 <
       705    2  -3  -3  25   761.11  1204.40   408.40 <
       705    1  -3  -3  25   761.11  1204.40   408.40 <
       706    2  -4  -6  20   563.39   787.99   261.10 o
       706    1  -6  -4  20   563.39   787.99   261.10 o
       707    2  -6  -4  20   305.41   828.70   295.82 <
       707    1  -4  -6  20   305.41   828.70   295.82 <
       708    2  -4  -5  20   329.25   221.29   190.69 <
       708    1  -5  -4  20   329.25   221.29   190.69 <
       709    2  -5  -5  21   262.09   443.97   258.51 <
       709    1  -5  -5  21   262.09   443.97   258.51 <
       710    2  -3  -4  12   100.78    56.85    42.92 <
       710    1  -4  -3  12   100.78    56.85    42.92 <
       711    2  -6  -6  20   265.22   611.59   333.05 <
       711    1  -6  -6  20   265.22   611.59   333.05 <
       712    2  -3  -3  13    63.23    94.92    54.35 <
       712    1  -3  -3  13    63.23    94.92    54.35 <
       713    2  -4  -3  16   109.92   132.44    66.15 <
       713    1  -3  -4  16   109.92   132.44    66.15 <
       714    2  -2  -3  11    75.40    84.61    39.74 <
       714    1  -3  -2  11    75.40    84.61    39.74 <
       715    2  -2  -2  13    74.67    83.14    31.91 <
       715    1  -2  -2  13    74.67    83.14    31.91 <
       716    2  -2  -3  20   180.38   182.65   110.07 <
       716    1  -3  -2  20   180.38   182.65   110.07 <
       717    2  -5  -5  25   405.70   551.08   496.32 <
       717    1  -5  -5  25   405.70   551.08   496.32 <
       718    2  -6  -5  20   246.86   603.01   339.56 <
       718    1  -5  -6  20   246.86   603.01   339.56 <
       719    2  -7  -3  23   573.37   952.50   464.26 <
       719    1  -3  -7  23   573.37   952.50   464.26 <
       720    2  -6  -3  20   219.01   414.11   211.03 <
       720    1  -3  -6  20   219.01   414.11   211.03 <
       721    2  -2  -3  13     4.33    34.61    30.47 <
       721    1  -3  -2  13     4.33    34.61    30.47 <
       722    2  -4  -3  13    77.32   131.97    63.32 <
       722    1  -3  -4  13    77.32   131.97    63.32 <
       723    2  -3  -2  20    17.51   128.14   103.26 <
       723    1  -2  -3  20    17.51   128.14   103.26 <
       724    2  -6  -4  26   178.05   602.39   566.74 <
       724    1  -4  -6  26   178.05   602.39   566.74 <
       725    2  -2  -6  22   181.73   332.44   214.68 <
       725    1  -6  -2  22   181.73   332.44   214.68 <
       726    2  -3  -6  25   178.82   378.70   320.38 <
       726    1  -6  -3  25   178.82   378.70   320.38 <
       727    2  -6  -4  19   202.56   271.59   184.19 <
       727    1  -4  -6  19   202.56   271.59   184.19 <
       728    2  -7  -3  22   164.67   753.06   463.77 <
       728    1  -3  -7  22   164.67   753.06   463.77 <
       729    2  -2  -4  19    98.81   153.05    88.10 <
       729    1  -4  -2  19    98.81   153.05    88.10 <
       730    2  -2   0   6  4771.31  5006.09    70.82 o
       730    1   0  -2   6  4771.31  5006.09    70.82 o
       731    2  -2   0  12  4326.26  4067.53    87.12 o
       731    1   0  -2  12  4326.26  4067.53    87.12 o
       732    2  -1   1  11  3232.54  2663.88    57.94 o
       732    1   1  -1  11  3232.54  2663.88    57.94 o
       733    2  -4   0  12  3829.89  3505.01    96.82 o
       733    1   0  -4  12  3829.89  3505.01    96.82 o
       734    2  -3   1  11  3160.08  2868.52    76.29 o
       734    1   1  -3  11  3160.08  2868.52    76.29 o
       735    2  -2   0  10  1653.97  1488.52    44.98 o
       735    1   0  -2  10  1653.97  1488.52    44.98 o
       736    2  -3  -1  17  2519.91  2361.43   117.48 o
       736    1  -1  -3  17  2519.91  2361.43   117.48 o
       737    1   0  -2  11   626.34   522.27    43.62 o
       738    1   0  -4  15  1628.12  2001.90   151.08 o
       739    2  -2   0  18  2887.54  2780.42   197.20 o
       739    1   0  -2  18  2887.54  2780.42   197.20 o
       740    1   0  -2   7   313.26   291.94    17.51 o
       741    1   0  -2  13   691.44   664.65    62.58 o
       742    2  -2   0  14   744.89   631.65    72.03 o
       742    1   0  -2  14   744.89   631.65    72.03 o
       743    2  -2   1  14   946.48   653.59    60.35 o
       743    1   1  -2  14   946.48   653.59    60.35 o
       744    2  -3   1  17  2519.03  2368.72   229.92 o
       744    1   1  -3  17  2519.03  2368.72   229.92 o
       745    2  -5  -1  17  1678.33  1956.89   193.73 o
       745    1  -1  -5  17  1678.33  1956.89   193.73 o
       746    2  -4   0  18  1626.46  1713.29   243.39 o
       746    1   0  -4  18  1626.46  1713.29   243.39 o
       747    2  -2   1  12   393.95   462.24    49.04 o
       747    1   1  -2  12   393.95   462.24    49.04 o
       748    1   0  -4  11   430.90   512.20    55.48 o
       749    2  -2   1   9   205.64   209.72    27.14 o
       749    1   1  -2   9   205.64   209.72    27.14 o
       750    2  -1   1  12   258.38   104.63    33.40 o
       750    1   1  -1  12   258.38   104.63    33.40 o
       751    2  -3   1  13   399.03   431.69    70.52 o
       751    1   1  -3  13   399.03   431.69    70.52 o
       752    2  -2   0  20  1468.32  1605.34   170.63 o
       752    1   0  -2  20  1468.32  1605.34   170.63 o
       753    2  -5   1  17  1677.46  1938.52   370.82 o
       753    1   1  -5  17  1677.46  1938.52   370.82 o
       754    2  -4   0  14   527.71   580.39    90.20 o
       754    1   0  -4  14   527.71   580.39    90.20 o
       755    2  -1   1  10   167.10   175.80    24.28 o
       755    1   1  -1  10   167.10   175.80    24.28 o
       756    1   0  -4  13   252.64   342.18    77.53 o
       757    2  -2   1  10   198.74   126.05    30.74 o
       757    1   1  -2  10   198.74   126.05    30.74 o
       758    2  -2   0  16   319.52   336.30    96.25 o
       758    1   0  -2  16   319.52   336.30    96.25 o
       759    2  -3   1   9   175.44   171.17    33.97 o
       759    1   1  -3   9   175.44   171.17    33.97 o
       760    2  -3   1  14   446.42   473.51    90.67 o
       760    1   1  -3  14   446.42   473.51    90.67 o
       761    2  -1   1  13   202.93   247.23    54.23 o
       761    1   1  -1  13   202.93   247.23    54.23 o
       762    1   0  -4  17   476.36   550.80   153.30 o
       763    2  -6   0  18  1144.31  1607.47   334.27 o
       763    1   0  -6  18  1144.31  1607.47   334.27 o
       764    2  -1   0  10    57.38   111.16    28.75 o
       765    2  -5   1  14   510.73   484.79   153.91 o
       765    1   1  -5  14   510.73   484.79   153.91 o
       766    2  -4   1  10   166.48   173.79    64.57 <
       766    1   1  -4  10   166.48   173.79    64.57 <
       767    1   0  -6  19   939.83  1323.60   401.89 o
       768    1   0  -2   9   109.53   140.87    24.90 o
       769    2  -3  -1  19   378.73   689.46   181.07 o
       769    1  -1  -3  19   378.73   689.46   181.07 o
       770    2  -3  -1  23  1467.28  1810.20   397.70 o
       770    1  -1  -3  23  1467.28  1810.20   397.70 o
       771    2  -5   1  13   404.06   451.97   138.82 o
       771    1   1  -5  13   404.06   451.97   138.82 o
       772    2  -3   2  17   624.92   564.78   220.11 <
       772    1   2  -3  17   624.92   564.78   220.11 <
       773    2  -5   1  19   610.64   874.06   366.31 <
       773    1   1  -5  19   610.64   874.06   366.31 <
       774    2  -5  -1  19   609.49   669.31   258.33 <
       774    1  -1  -5  19   609.49   669.31   258.33 <
       775    2  -4   1  11   203.23   237.04    67.31 o
       775    1   1  -4  11   203.23   237.04    67.31 o
       776    2  -2   1  16   147.43   213.70   105.34 <
       776    1   1  -2  16   147.43   213.70   105.34 <
       777    2  -5   1  12   317.32   384.49   106.55 o
       777    1   1  -5  12   317.32   384.49   106.55 o
       778    2  -2   1  20   362.64   688.51   275.13 <
       778    1   1  -2  20   362.64   688.51   275.13 <
       779    2  -5  -1  23  1213.08  1836.76   509.05 o
       779    1  -1  -5  23  1213.08  1836.76   509.05 o
       780    2  -3   0   8    79.84    90.52    27.46 o
       781    2  -4   0  16   180.36   166.97   108.93 <
       781    1   0  -4  16   180.36   166.97   108.93 <
       782    2  -2  -1  20   362.04   394.60   152.27 <
       782    1  -1  -2  20   362.04   394.60   152.27 <
       783    2  -1   1  15    81.87    54.49    49.63 <
       783    1   1  -1  15    81.87    54.49    49.63 <
       784    2  -3  -1  16    54.57   114.49    59.30 <
       784    1  -1  -3  16    54.57   114.49    59.30 <
       785    2  -3  -1  15    39.96    43.41    42.95 <
       785    1  -1  -3  15    39.96    43.41    42.95 <
       786    2  -2  -1  16   147.19   159.01    66.40 <
       786    1  -1  -2  16   147.19   159.01    66.40 <
       787    2  -2   1  18   150.61   177.84   142.70 <
       787    1   1  -2  18   150.61   177.84   142.70 <
       788    2  -5  -1  18   245.31   257.20   139.28 <
       788    1  -1  -5  18   245.31   257.20   139.28 <
       789    2  -5   1  18   245.12   424.53   290.44 <
       789    1   1  -5  18   245.12   424.53   290.44 <
       790    2  -4   0  24   614.20   921.38   587.07 <
       790    1   0  -4  24   614.20   921.38   587.07 <
       791    1   0  -6  17   210.85   301.70   210.30 <
       792    2  -5  -1  25   644.98   883.58   577.35 <
       792    1  -1  -5  25   644.98   883.58   577.35 <
       793    1   0  -4  21   525.28   364.94   291.07 <
       794    2  -1   0   6    23.89    19.73    14.35 <
       795    1   1   0   4   818.71   826.10    11.91 o
       796    2  -1   1   5  1718.80  1695.33    23.67 o
       796    1   1  -1   5  1718.80  1695.33    23.67 o
       797    2  -2   2   6 11237.40 13344.60   210.90 o
       797    1   2  -2   6 11237.40 13344.60   210.90 o
       798    2   1   1   5  1718.80  1604.74    34.46 o
       798    1   1   1   5  1718.80  1604.74    34.46 o
       799    2  -2   1   3   648.58   707.10    16.81 o
       799    1   1  -2   3   648.58   707.10    16.81 o
       800    1   1   0   6   642.62   621.30    14.96 o
       801    2  -1   1   3   197.79   228.26     7.60 o
       801    1   1  -1   3   197.79   228.26     7.60 o
       802    2  -2   2  12  5018.89  4697.56   145.26 o
       802    1   2  -2  12  5018.89  4697.56   145.26 o
       803    2  -2   1   5   439.65   442.29    16.51 o
       803    1   1  -2   5   439.65   442.29    16.51 o
       804    2   0   2  12  3897.95  3491.49   148.93 o
       804    1   2   0  12  3897.95  3491.49   148.93 o
       805    2  -1   1   4   155.74   168.66    10.05 o
       805    1   1  -1   4   155.74   168.66    10.05 o
       806    2  -2   1   2   380.68   354.69    19.68 o
       806    1   1  -2   2   380.68   354.69    19.68 o
       807    2  -4   2   6  4494.22  4772.82   321.12 o
       807    1   2  -4   6  4494.22  4772.82   321.12 o
       808    2  -2   1   6   278.12   242.37    18.76 o
       808    1   1  -2   6   278.12   242.37    18.76 o
       809    2  -2   2   8  1056.93   958.42    85.72 o
       809    1   2  -2   8  1056.93   958.42    85.72 o
       810    2  -4   2  12  3039.91  2907.24   237.76 o
       810    1   2  -4  12  3039.91  2907.24   237.76 o
       811    2   0   2  10  1602.39  1424.74    95.12 o
       811    1   2   0  10  1602.39  1424.74    95.12 o
       812    2  -1   1   6   141.23   165.55    12.59 o
       812    1   1  -1   6   141.23   165.55    12.59 o
       813    2  -3   1   2   650.43   716.33    71.65 o
       813    1   1  -3   2   650.43   716.33    71.65 o
       814    2  -2   2   9   549.17   501.03    77.73 o
       814    1   2  -2   9   549.17   501.03    77.73 o
       815    2  -1   3  11  3029.07  2631.11   449.51 o
       815    1   3  -1  11  3029.07  2631.11   449.51 o
       816    2  -3   2  11   870.62   987.51   135.05 o
       816    1   2  -3  11   870.62   987.51   135.05 o
       817    2  -1   2  13   535.18   594.52   119.78 o
       817    1   2  -1  13   535.18   594.52   119.78 o
       818    2  -1   2   6   495.48   424.68    88.00 o
       818    1   2  -1   6   495.48   424.68    88.00 o
       819    2  -1   2   7   511.03   527.54    73.20 o
       819    1   2  -1   7   511.03   527.54    73.20 o
       820    2  -1   3  17  2565.20  2952.04   574.63 o
       820    1   3  -1  17  2565.20  2952.04   574.63 o
       821    2  -4   2  11   890.03   848.35   172.01 o
       821    1   2  -4  11   890.03   848.35   172.01 o
       822    2  -3   3  17  2368.30  2498.69   599.93 o
       822    1   3  -3  17  2368.30  2498.69   599.93 o
       823    2  -3   2   5   604.47   897.57   169.51 o
       823    1   2  -3   5   604.47   897.57   169.51 o
       824    2  -2   3  10  1117.10  1271.67   367.03 o
       824    1   3  -2  10  1117.10  1271.67   367.03 o
       825    2  -5   3  11  2077.75  2427.81   697.01 o
       825    1   3  -5  11  2077.75  2427.81   697.01 o
       826    1   3   0  14  1701.94  2102.05   469.35 o
       827    2  -3   2   9   289.98   319.03    81.76 o
       827    1   2  -3   9   289.98   319.03    81.76 o
       828    2  -3   3  11  1235.30   887.99   452.60 <
       828    1   3  -3  11  1235.30   887.99   452.60 <
       829    2  -3   3  12   674.38   381.01   305.47 <
       829    1   3  -3  12   674.38   381.01   305.47 <
       830    2  -1   2   8   266.88   245.88    58.40 o
       830    1   2  -1   8   266.88   245.88    58.40 o
       831    2  -2   2  10   155.70   136.98    64.91 <
       831    1   2  -2  10   155.70   136.98    64.91 <
       832    2  -1   3  14   785.13   759.44   311.51 <
       832    1   3  -1  14   785.13   759.44   311.51 <
       833    2  -5   2   9   238.00   298.51   234.10 <
       833    1   2  -5   9   238.00   298.51   234.10 <
       834    2   1   2   9    34.35   301.06   129.17 <
       834    1   2   1   9    34.35   301.06   129.17 <
       835    2  -5   3  17   952.92  1234.48   630.93 <
       835    1   3  -5  17   952.92  1234.48   630.93 <
       836    2  -4   2   7   334.08   406.99   195.09 <
       836    1   2  -4   7   334.08   406.99   195.09 <
       837    2  -4   2  10   179.22   141.50   102.26 <
       837    1   2  -4  10   179.22   141.50   102.26 <
       838    2  -1   3  12   383.80   456.77   363.36 <
       838    1   3  -1  12   383.80   456.77   363.36 <
       839    2  -2   3  16   599.19   898.77   469.38 <
       839    1   3  -2  16   599.19   898.77   469.38 <
       840    2   2  -2   0 14724.90 15822.80   101.27 o
       840    1  -2   2   0 14724.90 15822.80   101.27 o
       841    2   0  -2  -2  1340.23  1536.90    21.47 o
       841    1  -2   0  -2  1340.23  1536.90    21.47 o
       842    2   2  -4   0  4284.35  4218.43    72.90 o
       842    1  -4   2   0  4284.35  4218.43    72.90 o
       843    1  -3   0  -2  1404.10  1497.08    33.74 o
       844    1  -2   1   0   839.73   935.86    19.81 o
       845    2   1  -3  -1  1255.15  1298.94    28.39 o
       845    1  -3   1  -1  1255.15  1298.94    28.39 o
       846    2   1  -2  -1   310.50   357.23    13.38 o
       846    1  -2   1  -1   310.50   357.23    13.38 o
       847    2   1  -4  -2  1461.57  1539.48    55.42 o
       847    1  -4   1  -2  1461.57  1539.48    55.42 o
       848    2   1  -4  -1   516.52   583.04    34.04 o
       848    1  -4   1  -1   516.52   583.04    34.04 o
       849    2  -1  -5  -3   945.10   914.71    75.26 o
       849    1  -5  -1  -3   945.10   914.71    75.26 o
       850    2   1  -3  -3  1741.98  1903.12   142.01 o
       850    1  -3   1  -3  1741.98  1903.12   142.01 o
       851    2   1  -2  -2   625.67   523.74    43.11 o
       851    1  -2   1  -2   625.67   523.74    43.11 o
       852    2  -1  -4  -4  1280.85  1460.27    86.44 o
       852    1  -4  -1  -4  1280.85  1460.27    86.44 o
       853    2  -1  -3  -5  2430.88  3260.88   260.94 o
       853    1  -3  -1  -5  2430.88  3260.88   260.94 o
       854    2   2  -5  -2  1267.53  1651.89   207.15 o
       854    1  -5   2  -2  1267.53  1651.89   207.15 o
       855    2   1  -7  -3  3181.28  3958.30   411.39 o
       855    1  -7   1  -3  3181.28  3958.30   411.39 o
       856    2   1  -3  -2   245.20   322.69    36.01 o
       856    1  -3   1  -2   245.20   322.69    36.01 o
       857    2   0  -4  -2   190.31   210.27    28.74 o
       857    1  -4   0  -2   190.31   210.27    28.74 o
       858    2  -2  -4  -6  3594.08  3417.36   408.95 o
       858    1  -4  -2  -6  3594.08  3417.36   408.95 o
       859    2   3  -5  -1  2179.12  2562.82   380.42 o
       859    1  -5   3  -1  2179.12  2562.82   380.42 o
       860    1  -5   0  -4  1024.54  1009.89   144.21 o
       861    2   4  -4   0  3626.23  4196.50   584.28 o
       861    1  -4   4   0  3626.23  4196.50   584.28 o
       862    1  -4   3   0   823.75  1113.94   166.67 o
       863    2   1  -5  -3   951.22  1158.11   166.47 o
       863    1  -5   1  -3   951.22  1158.11   166.47 o
       864    2   0  -6  -6  3152.06  3219.74   701.06 o
       864    1  -6   0  -6  3152.06  3219.74   701.06 o
       865    2   2  -8  -2  1822.06  2474.76   581.28 o
       865    1  -8   2  -2  1822.06  2474.76   581.28 o
       866    1  -7   0  -4  1434.76  1743.89   343.59 o
       867    2  -1  -5  -4   340.63   292.15    94.86 o
       867    1  -5  -1  -4   340.63   292.15    94.86 o
       868    2   3  -5  -3  4475.83  3513.36   708.97 o
       868    1  -5   3  -3  4475.83  3513.36   708.97 o
       869    2   2  -3  -1   196.55   140.22    62.64 <
       869    1  -3   2  -1   196.55   140.22    62.64 <
       870    2  -1  -4  -5   812.22  1018.12   185.08 o
       870    1  -4  -1  -5   812.22  1018.12   185.08 o
       871    2  -1  -2  -3    30.01    43.50    11.88 o
       871    1  -2  -1  -3    30.01    43.50    11.88 o
       872    2   2  -3  -2   746.75   798.52   168.79 o
       872    1  -3   2  -2   746.75   798.52   168.79 o
       873    2  -1  -6  -4   575.57   704.36   168.04 o
       873    1  -6  -1  -4   575.57   704.36   168.04 o
       874    2   1  -4  -4  1290.96  1463.63   292.12 o
       874    1  -4   1  -4  1290.96  1463.63   292.12 o
       875    2   2  -7  -2  1160.13  1411.44   410.45 o
       875    1  -7   2  -2  1160.13  1411.44   410.45 o
       876    2   3  -4  -1   586.41   883.62   270.56 o
       876    1  -4   3  -1   586.41   883.62   270.56 o
       877    2   4  -6   0  1338.51  1633.55   472.23 o
       877    1  -6   4   0  1338.51  1633.55   472.23 o
       878    2   2  -5  -4  1142.11  2125.36   522.98 o
       878    1  -5   2  -4  1142.11  2125.36   522.98 o
       879    2   0  -6  -4   489.98   839.76   205.07 o
       879    1  -6   0  -4   489.98   839.76   205.07 o
       880    2   2  -8  -4  1172.28  1047.93   646.52 <
       880    1  -8   2  -4  1172.28  1047.93   646.52 <
       881    2   0  -4   0  7472.00  7876.30   104.18 o
       881    1  -4   0   0  7472.00  7876.30   104.18 o
       882    2   0  -6   0  4510.05  4752.17   119.55 o
       882    1  -6   0   0  4510.05  4752.17   119.55 o
       883    2   0  -2   0  4825.38  5474.48   120.16 o
       883    1  -2   0   0  4825.38  5474.48   120.16 o
       884    2   1  -3   1  1295.74  1175.62    28.85 o
       884    1  -3   1   1  1295.74  1175.62    28.85 o
       885    2   1  -4   2  1351.67  1372.58    35.32 o
       885    1  -4   1   2  1351.67  1372.58    35.32 o
       886    1  -4   1   0  1197.23  1212.30    33.03 o
       887    1  -5   0   2  1615.57  1398.61    50.97 o
       888    2  -1  -7   3  3019.49  2806.47   104.46 o
       888    1  -7  -1   3  3019.49  2806.47   104.46 o
       889    1  -3   0   2  1404.11  1157.28    40.59 o
       890    2   1  -7   3  3065.03  2956.15   126.89 o
       890    1  -7   1   3  3065.03  2956.15   126.89 o
       891    2   1  -5   3   917.28   873.46    42.49 o
       891    1  -5   1   3   917.28   873.46    42.49 o
       892    2   1  -4   1   530.02   517.55    30.98 o
       892    1  -4   1   1   530.02   517.55    30.98 o
       893    2   0  -6   2  1181.39  1183.90    66.07 o
       893    1  -6   0   2  1181.39  1183.90    66.07 o
       894    1  -6  -1   0  1125.29  1004.09    78.05 o
       895    1  -6   1   0  1125.29  1117.81    93.48 o
       896    1  -7   0   4  1434.76  1324.50    91.97 o
       897    2  -1  -6   2   733.09   714.66    67.74 o
       897    1  -6  -1   2   733.09   714.66    67.74 o
       898    2   1  -6   2   738.22   723.80    52.23 o
       898    1  -6   1   2   738.22   723.80    52.23 o
       899    2  -1  -4   1   547.19   524.14    31.99 o
       899    1  -4  -1   1   547.19   524.14    31.99 o
       900    2  -1  -9   3  2222.51  2331.98   290.68 o
       900    1  -9  -1   3  2222.51  2331.98   290.68 o
       901    2   0  -6   4   486.67   379.54    59.21 o
       901    1  -6   0   4   486.67   379.54    59.21 o
       902    2   2  -7   2  1152.68  1293.71   141.38 o
       902    1  -7   2   2  1152.68  1293.71   141.38 o
       903    2  -2  -8   2  1807.61  2126.29   143.84 o
       903    1  -8  -2   2  1807.61  2126.29   143.84 o
       904    2  -1  -6  -2   743.78   703.38    91.43 o
       904    1  -6  -1  -2   743.78   703.38    91.43 o
       905    1  -7   0   2   722.45   702.72   100.22 o
       906    2   2  -8   2  1815.94  2418.11   273.03 o
       906    1  -8   2   2  1815.94  2418.11   273.03 o
       907    2   1  -6   4   570.41   354.62    61.36 o
       907    1  -6   1   4   570.41   354.62    61.36 o
       908    2   1  -7   5   558.97   642.90    88.07 o
       908    1  -7   1   5   558.97   642.90    88.07 o
       909    2  -1  -6   1   424.90   458.90    64.63 o
       909    1  -6  -1   1   424.90   458.90    64.63 o
       910    2   1  -6   1   423.50   439.79    75.41 o
       910    1  -6   1   1   423.50   439.79    75.41 o
       911    2   0  -4   2   188.11   158.71    26.50 o
       911    1  -4   0   2   188.11   158.71    26.50 o
       912    2   2  -8   4  1169.33  1166.15   188.85 o
       912    1  -8   2   4  1169.33  1166.15   188.85 o
       913    2   1  -9   3  2233.33  2416.42   357.00 o
       913    1  -9   1   3  2233.33  2416.42   357.00 o
       914    2   0 -10   2  1971.77  2117.59   483.26 o
       914    1 -10   0   2  1971.77  2117.59   483.26 o
       915    2   0 -10   4  1406.42  2028.85   429.34 o
       915    1 -10   0   4  1406.42  2028.85   429.34 o
       916    2   3  -9   3  1624.83  1842.23   468.67 o
       916    1  -9   3   3  1624.83  1842.23   468.67 o
       917    2   2  -8   0  2109.36  1824.89   351.67 o
       917    1  -8   2   0  2109.36  1824.89   351.67 o
       918    2  -1  -6  -1   423.50   462.79    84.01 o
       918    1  -6  -1  -1   423.50   462.79    84.01 o
       919    2   2  -7   3   279.86   334.17    94.25 o
       919    1  -7   2   3   279.86   334.17    94.25 o
       920    2   0 -10   0  1513.14  2141.53   606.80 o
       920    1 -10   0   0  1513.14  2141.53   606.80 o
       921    1  -7   0  -2   722.45   997.92   191.17 o
       922    2   0 -10   6   919.38  1130.08   391.56 <
       922    1 -10   0   6   919.38  1130.08   391.56 <
       923    2   1  -7   6   105.92   113.59    53.00 <
       923    1  -7   1   6   105.92   113.59    53.00 <
       924    2   2  -9   4   562.39   822.21   274.75 <
       924    1  -9   2   4   562.39   822.21   274.75 <
       925    2  -1  -7  -1   196.90   226.16   113.95 <
       925    1  -7  -1  -1   196.90   226.16   113.95 <
       926    2   1  -7   4    71.42   101.01    90.97 <
       926    1  -7   1   4    71.42   101.01    90.97 <
       927    1  -9   0   2   661.57   592.02   256.71 <
       928    2   1  -9   5   162.00   275.50   174.40 <
       928    1  -9   1   5   162.00   275.50   174.40 <
       929    2   2  -9   3   309.86   444.03   290.57 <
       929    1  -9   2   3   309.86   444.03   290.57 <
       930    2   1  -5   2    42.35    51.68    30.42 <
       930    1  -5   1   2    42.35    51.68    30.42 <
       931    2   0  -8   4   162.86   195.60   128.82 <
       931    1  -8   0   4   162.86   195.60   128.82 <
       932    2  -2  -9   4   561.95   559.72   201.56 <
       932    1  -9  -2   4   561.95   559.72   201.56 <
       933    2   1  -7   1   196.83    94.26    89.39 <
       933    1  -7   1   1   196.83    94.26    89.39 <
       934    1  -9   0  -2   661.57   946.88   374.58 <
       935    2  -2  -9   3   309.49   418.42   201.07 <
       935    1  -9  -2   3   309.49   418.42   201.07 <
       936    2   2  -7   1   298.78   470.05   140.91 o
       936    1  -7   2   1   298.78   470.05   140.91 o
       937    2  -1  -8   4   115.78   208.07    89.61 <
       937    1  -8  -1   4   115.78   208.07    89.61 <
       938    2  -2  -9   1   272.97   266.93   202.17 <
       938    1  -9  -2   1   272.97   266.93   202.17 <
       939    2  -1 -11   3   971.57  1866.33   716.73 <
       939    1 -11  -1   3   971.57  1866.33   716.73 <
       940    2   0  -6   3     0.44    59.65    36.06 <
       941    2   0  -4   6  6005.61  6481.41   106.33 o
       941    1  -4   0   6  6005.61  6481.41   106.33 o
       942    2  -2  -4   6  3943.30  4682.14   103.21 o
       942    1  -4  -2   6  3943.30  4682.14   103.21 o
       943    2   0  -6   6  3331.51  3009.48    81.96 o
       943    1  -6   0   6  3331.51  3009.48    81.96 o
       944    2  -1  -3   5  2654.31  4085.50   113.32 o
       944    1  -3  -1   5  2654.31  4085.50   113.32 o
       945    2  -1  -4   4  1089.75  1082.36    35.16 o
       945    1  -4  -1   4  1089.75  1082.36    35.16 o
       946    2  -1  -3   3  1404.76  1241.14    39.65 o
       946    1  -3  -1   3  1404.76  1241.14    39.65 o
       947    2   0  -6   8  1516.17  1444.98    59.38 o
       947    1  -6   0   8  1516.17  1444.98    59.38 o
       948    2  -2  -5   8   907.89   983.95    45.29 o
       948    1  -5  -2   8   907.89   983.95    45.29 o
       949    2  -2  -7   8  1623.16  1756.13    94.64 o
       949    1  -7  -2   8  1623.16  1756.13    94.64 o
       950    2  -1  -4   5   843.24   852.95    40.23 o
       950    1  -4  -1   5   843.24   852.95    40.23 o
       951    2  -1  -7   9  1815.99  1534.23   118.01 o
       951    1  -7  -1   9  1815.99  1534.23   118.01 o
       952    1  -7   0  10  1447.66  1202.14   114.12 o
       953    2  -1  -4   6   540.08   619.39    30.50 o
       953    1  -4  -1   6   540.08   619.39    30.50 o
       954    2   0  -2   2  1384.95   994.77    52.85 o
       954    1  -2   0   2  1384.95   994.77    52.85 o
       955    2  -2  -6   6   858.41   884.46    51.77 o
       955    1  -6  -2   6   858.41   884.46    51.77 o
       956    2  -1  -5   9   581.57   518.00    54.47 o
       956    1  -5  -1   9   581.57   518.00    54.47 o
       957    2  -2  -8   8  1608.08  1471.02   145.18 o
       957    1  -8  -2   8  1608.08  1471.02   145.18 o
       958    2  -1  -6   7   792.26   504.65    64.89 o
       958    1  -6  -1   7   792.26   504.65    64.89 o
       959    2  -2  -8   6  1396.54  1078.47   104.38 o
       959    1  -8  -2   6  1396.54  1078.47   104.38 o
       960    1  -3   0   4   419.50   369.60    27.41 o
       961    2  -1  -5   6   509.32   570.48    38.41 o
       961    1  -5  -1   6   509.32   570.48    38.41 o
       962    2  -1  -6   6   624.26   536.59    63.85 o
       962    1  -6  -1   6   624.26   536.59    63.85 o
       963    2  -1  -9   9  1591.64  1479.81   187.79 o
       963    1  -9  -1   9  1591.64  1479.81   187.79 o
       964    1  -9   0   8  1441.45  1576.23   193.96 o
       965    2  -1  -7  11   834.82   644.87    98.90 o
       965    1  -7  -1  11   834.82   644.87    98.90 o
       966    2  -1  -5   4   343.78   334.76    35.68 o
       966    1  -5  -1   4   343.78   334.76    35.68 o
       967    2  -3  -7   9   780.19   714.21   109.94 o
       967    1  -7  -3   9   780.19   714.21   109.94 o
       968    2  -1  -5   8   425.64   238.72    51.27 o
       968    1  -5  -1   8   425.64   238.72    51.27 o
       969    2  -1  -4   7   322.79   226.83    38.03 o
       969    1  -4  -1   7   322.79   226.83    38.03 o
       970    2  -1  -7   5   561.45   559.33    53.70 o
       970    1  -7  -1   5   561.45   559.33    53.70 o
       971    2  -1  -5   5   282.74   352.43    30.15 o
       971    1  -5  -1   5   282.74   352.43    30.15 o
       972    2  -3  -9   9  1160.47  1379.56   149.02 o
       972    1  -9  -3   9  1160.47  1379.56   149.02 o
       973    1  -7   0   6   405.92   256.02    57.52 o
       974    2  -3  -6   9   450.36   456.27    65.34 o
       974    1  -6  -3   9   450.36   456.27    65.34 o
       975    2  -2  -6   8   357.25   297.98    65.27 o
       975    1  -6  -2   8   357.25   297.98    65.27 o
       976    2  -2  -8  14   953.68   873.02   157.63 o
       976    1  -8  -2  14   953.68   873.02   157.63 o
       977    1  -9   0  14  1136.17  1312.77   222.29 o
       978    2  -1  -4   3    76.08    80.84    23.97 o
       978    1  -4  -1   3    76.08    80.84    23.97 o
       979    2  -1  -6   8   261.28   162.03    47.05 o
       979    1  -6  -1   8   261.28   162.03    47.05 o
       980    2  -2  -7   4   341.45   247.76    51.25 o
       980    1  -7  -2   4   341.45   247.76    51.25 o
       981    2  -3  -7  11   375.58   449.99    90.56 o
       981    1  -7  -3  11   375.58   449.99    90.56 o
       982    2  -1  -9  15   837.04  1040.08   251.56 o
       982    1  -9  -1  15   837.04  1040.08   251.56 o
       983    2  -2  -8  10   415.19   533.74   152.73 o
       983    1  -8  -2  10   415.19   533.74   152.73 o
       984    2  -2  -9  12   458.66   581.23   196.08 <
       984    1  -9  -2  12   458.66   581.23   196.08 <
       985    2  -1  -7   8   312.66   276.54    69.14 o
       985    1  -7  -1   8   312.66   276.54    69.14 o
       986    2  -2  -9  10   588.88   810.79   176.43 o
       986    1  -9  -2  10   588.88   810.79   176.43 o
       987    2  -1  -3   4    86.57   108.68    23.57 o
       987    1  -3  -1   4    86.57   108.68    23.57 o
       988    1  -7   0   8   205.66   211.17    71.20 <
       989    2  -1  -6   5   155.71   117.99    46.48 <
       989    1  -6  -1   5   155.71   117.99    46.48 <
       990    2  -3 -11   9  1226.22  1631.48   410.55 o
       990    1 -11  -3   9  1226.22  1631.48   410.55 o
       991    2  -1  -7  10   248.77   150.76    88.94 <
       991    1  -7  -1  10   248.77   150.76    88.94 <
       992    2  -3  -9  15   633.20   758.64   223.84 o
       992    1  -9  -3  15   633.20   758.64   223.84 o
       993    2   0 -10  14   736.20   651.14   385.14 <
       993    1 -10   0  14   736.20   651.14   385.14 <
       994    2  -1 -11   9   806.59  1775.24   424.54 o
       994    1 -11  -1   9   806.59  1775.24   424.54 o
       995    2  -1  -7   6   106.05   102.40    54.04 <
       995    1  -7  -1   6   106.05   102.40    54.04 <
       996    2   0  -8   8   132.71   183.20    82.96 <
       996    1  -8   0   8   132.71   183.20    82.96 <
       997    2  -4 -10  14   435.45   654.99   344.00 <
       997    1 -10  -4  14   435.45   654.99   344.00 <
       998    2  -2  -7   7   164.25   204.22    64.29 o
       998    1  -7  -2   7   164.25   204.22    64.29 o
       999    2  -2  -7   5   175.61   116.28    67.68 <
       999    1  -7  -2   5   175.61   116.28    67.68 <
      1000    2  -2  -8  12   332.11   537.79   157.20 o
      1000    1  -8  -2  12   332.11   537.79   157.20 o
      1001    2  -2  -8  13   176.16   251.40   145.58 <
      1001    1  -8  -2  13   176.16   251.40   145.58 <
      1002    2  -2  -9  16   255.27   374.84   217.38 <
      1002    1  -9  -2  16   255.27   374.84   217.38 <
      1003    2  -2  -9   6   263.60   445.32   183.41 <
      1003    1  -9  -2   6   263.60   445.32   183.41 <
      1004    2  -2 -10  14   592.35   919.86   392.06 <
      1004    1 -10  -2  14   592.35   919.86   392.06 <
      1005    2   0 -10  10   518.88   605.53   227.35 <
      1005    1 -10   0  10   518.88   605.53   227.35 <
      1006    2  -2  -6   5   218.62   102.05    50.96 <
      1006    1  -6  -2   5   218.62   102.05    50.96 <
      1007    2  -1  -7  14   240.68   336.30    89.59 o
      1007    1  -7  -1  14   240.68   336.30    89.59 o
      1008    2  -1 -11  15   546.36   974.84   477.34 <
      1008    1 -11  -1  15   546.36   974.84   477.34 <
      1009    2  -3  -8  13   376.60   175.40   157.41 <
      1009    1  -8  -3  13   376.60   175.40   157.41 <
      1010    2  -2  -9   7    98.61   166.46   164.88 <
      1010    1  -9  -2   7    98.61   166.46   164.88 <
      1011    2  -2 -12   8   520.62   719.49   484.74 <
      1011    1 -12  -2   8   520.62   719.49   484.74 <
      1012    2  -2 -10   8   194.95   254.33   234.43 <
      1012    1 -10  -2   8   194.95   254.33   234.43 <
      1013    2  -1  -6  11    86.82    80.01    43.63 <
      1013    1  -6  -1  11    86.82    80.01    43.63 <
      1014    2  -1  -7  12   162.18   103.85    87.88 <
      1014    1  -7  -1  12   162.18   103.85    87.88 <
      1015    2  -2  -5   6    61.60    44.85    38.61 <
      1015    1  -5  -2   6    61.60    44.85    38.61 <
      1016    2  -3 -11  11   289.64   600.42   343.82 <
      1016    1 -11  -3  11   289.64   600.42   343.82 <
      1017    2  -2  -8   7   226.88   222.98   109.32 <
      1017    1  -8  -2   7   226.88   222.98   109.32 <
      1018    2  -3 -11  15   516.16   845.92   520.00 <
      1018    1 -11  -3  15   516.16   845.92   520.00 <
      1019    2  -2  -8   9   306.75   289.99   117.95 <
      1019    1  -8  -2   9   306.75   289.99   117.95 <
      1020    2  -1  -6  10    88.07    70.88    58.66 <
      1020    1  -6  -1  10    88.07    70.88    58.66 <
      1021    2  -4 -10  15   358.41   771.65   386.25 <
      1021    1 -10  -4  15   358.41   771.65   386.25 <
      1022    2  -2 -11   8   293.90   520.04   285.40 <
      1022    1 -11  -2   8   293.90   520.04   285.40 <
      1023    2  -3  -9  13    15.95   142.68   138.43 <
      1023    1  -9  -3  13    15.95   142.68   138.43 <
      1024    2  -2 -12  14   328.55   763.88   676.79 <
      1024    1 -12  -2  14   328.55   763.88   676.79 <
      1025    2  -2  -7   9   111.11   203.16    65.96 o
      1025    1  -7  -2   9   111.11   203.16    65.96 o
      1026    2  -1 -11  10    76.69   484.64   325.11 <
      1026    1 -11  -1  10    76.69   484.64   325.11 <
      1027    2  -2 -10  10    51.44   347.08   244.90 <
      1027    1 -10  -2  10    51.44   347.08   244.90 <
      1028    2   0  -4   4     3.80    18.06    15.42 <
      1028    1  -4   0   4     3.80    18.06    15.42 <
      1029    2   0   0   6 18822.60 26908.20   237.87 o
      1029    1   0   0   6 18822.60 26908.20   237.87 o
      1030    2   0   0  12  7676.41  8627.24    99.44 o
      1030    1   0   0  12  7676.41  8627.24    99.44 o
      1031    2   1  -1  11  3232.55  3586.19    59.40 o
      1031    1  -1   1  11  3232.55  3586.19    59.40 o
      1032    2   0   0   8  1819.92  2063.37    34.81 o
      1032    1   0   0   8  1819.92  2063.37    34.81 o
      1033    2  -1  -1  17  3550.28  3210.16   102.12 o
      1033    1  -1  -1  17  3550.28  3210.16   102.12 o
      1034    2   1  -1  17  3550.28  3724.58   120.70 o
      1034    1  -1   1  17  3550.28  3724.58   120.70 o
      1035    1  -1   0  12  1084.72  1114.22    35.40 o
      1036    2   0   0  14  1114.94  1177.76    49.82 o
      1036    1   0   0  14  1114.94  1177.76    49.82 o
      1037    1  -1   0  16   963.03   773.17    74.31 o
      1038    2   0   0  18  1736.07  1664.71   112.01 o
      1038    1   0   0  18  1736.07  1664.71   112.01 o
      1039    2   2   0  18  2894.77  2836.10   240.06 o
      1039    1   0   2  18  2894.77  2836.10   240.06 o
      1040    2   0   0   4   223.82   239.23    17.83 o
      1040    1   0   0   4   223.82   239.23    17.83 o
      1041    2   0   0  10   189.82   186.19    21.20 o
      1041    1   0   0  10   189.82   186.19    21.20 o
      1042    2   0   0  16   779.68   860.33    63.52 o
      1042    1   0   0  16   779.68   860.33    63.52 o
      1043    2   1  -1  12   258.38   217.15    30.05 o
      1043    1  -1   1  12   258.38   217.15    30.05 o
      1044    1  -1   0  14   301.03   230.55    39.85 o
      1045    2  -1  -1  23  2374.59  2787.49   324.43 o
      1045    1  -1  -1  23  2374.59  2787.49   324.43 o
      1046    2   1  -1  10   167.10   135.81    20.24 o
      1046    1  -1   1  10   167.10   135.81    20.24 o
      1047    2   1  -1  23  2374.59  2805.01   389.86 o
      1047    1  -1   1  23  2374.59  2805.01   389.86 o
      1048    2   1  -1  13   202.93   208.89    34.36 o
      1048    1  -1   1  13   202.93   208.89    34.36 o
      1049    1  -1   0  18   532.73   631.02   126.73 o
      1050    2   1  -1  19   493.12   617.91   124.78 o
      1050    1  -1   1  19   493.12   617.91   124.78 o
      1051    2  -1  -1  19   493.12   588.11    98.46 o
      1051    1  -1  -1  19   493.12   588.11    98.46 o
      1052    2   2   0  20  1467.12  1351.97   273.55 o
      1052    1   0   2  20  1467.12  1351.97   273.55 o
      1053    1   1   0  18   532.73   407.16   137.21 <
      1054    2   0  -2  24  1073.09  1719.09   344.72 o
      1054    1  -2   0  24  1073.09  1719.09   344.72 o
      1055    2   0   0  20   488.23   502.48   155.35 o
      1055    1   0   0  20   488.23   502.48   155.35 o
      1056    2   0  -2  26  1022.76  1214.77   426.27 <
      1056    1  -2   0  26  1022.76  1214.77   426.27 <
      1057    2   1  -1  15    81.87   149.18    53.15 <
      1057    1  -1   1  15    81.87   149.18    53.15 <
      1058    2   2  -2  20   584.36   508.09   156.30 o
      1058    1  -2   2  20   584.36   508.09   156.30 o
      1059    2   1  -2  19   362.84   550.28   108.45 o
      1059    1  -2   1  19   362.84   550.28   108.45 o
      1060    2   1   0  10    57.38    59.79    20.39 <
      1061    2   2  -1  20   362.58   510.79   194.67 <
      1061    1  -1   2  20   362.58   510.79   194.67 <
      1062    2  -1  -1  25   824.15   868.33   379.82 <
      1062    1  -1  -1  25   824.15   868.33   379.82 <
      1063    2  -1  -1  18   147.44   123.60    52.12 <
      1063    1  -1  -1  18   147.44   123.60    52.12 <
      1064    1   0   2  19   493.04   455.08   171.40 <
      1065    2   0   0  22   477.05   786.29   234.16 o
      1065    1   0   0  22   477.05   786.29   234.16 o
      1066    2  -1  -1  21   350.39   329.54   144.87 <
      1066    1  -1  -1  21   350.39   329.54   144.87 <
      1067    2   2  -1  16   147.39   182.50    88.66 <
      1067    1  -1   2  16   147.39   182.50    88.66 <
      1068    2   1  -2  17    77.37    57.34    42.96 <
      1068    1  -2   1  17    77.37    57.34    42.96 <
      1069    2  -1   1  21   350.39   373.98   192.74 <
      1069    1   1  -1  21   350.39   373.98   192.74 <
      1070    2   3  -1  21   320.68   501.58   279.08 <
      1070    1  -1   3  21   320.68   501.58   279.08 <
      1071    2   1  -1  25   824.15  1073.82   435.55 <
      1071    1  -1   1  25   824.15  1073.82   435.55 <
      1072    2   1  -2  15    25.73    27.65    26.27 <
      1072    1  -2   1  15    25.73    27.65    26.27 <
      1073    2   2  -1  18   150.59   187.95    89.12 <
      1073    1  -1   2  18   150.59   187.95    89.12 <
      1074    2   1  -3  25   351.52   318.12   261.36 <
      1074    1  -3   1  25   351.52   318.12   261.36 <
      1075    2   0   0  24   283.19   505.20   340.24 <
      1075    1   0   0  24   283.19   505.20   340.24 <
      1076    2   2   0   6  4905.15  4473.52    52.35 o
      1076    1   0   2   6  4905.15  4473.52    52.35 o
      1077    2   2   0   4  2714.57  2708.14    39.54 o
      1077    1   0   2   4  2714.57  2708.14    39.54 o
      1078    2   2  -1   3   640.20   627.96    18.52 o
      1078    1  -1   2   3   640.20   627.96    18.52 o
      1079    2   3  -1   5  2838.53  3237.74    71.81 o
      1079    1  -1   3   5  2838.53  3237.74    71.81 o
      1080    2   2  -1   2   382.48   440.33    16.27 o
      1080    1  -1   2   2   382.48   440.33    16.27 o
      1081    2   4  -2   6  4483.72  4459.07   199.13 o
      1081    1  -2   4   6  4483.72  4459.07   199.13 o
      1082    1   0   2   5   441.28   461.92    20.01 o
      1083    2   2  -1   5   437.05   386.53    19.32 o
      1083    1  -1   2   5   437.05   386.53    19.32 o
      1084    2   3  -1   7   806.46   890.38    51.13 o
      1084    1  -1   3   7   806.46   890.38    51.13 o
      1085    2   3  -1   8   801.70   856.79    53.77 o
      1085    1  -1   3   8   801.70   856.79    53.77 o
      1086    2   3  -2   5   600.05   526.23    34.40 o
      1086    1  -2   3   5   600.05   526.23    34.40 o
      1087    1   0   2   7   313.26   300.48    22.71 o
      1088    2   2   1   8  1077.97   928.27   101.18 o
      1088    1   1   2   8  1077.97   928.27   101.18 o
      1089    2   4   0  12  3919.42  3603.87   437.99 o
      1089    1   0   4  12  3919.42  3603.87   437.99 o
      1090    2   5  -3   5  3279.09  3074.57   463.80 o
      1090    1  -3   5   5  3279.09  3074.57   463.80 o
      1091    2   3   1  11  3166.30  2312.46   343.88 o
      1091    1   1   3  11  3166.30  2312.46   343.88 o
      1092    2   5  -3   7  1588.13  1637.77   300.98 o
      1092    1  -3   5   7  1588.13  1637.77   300.98 o
      1093    2   5  -3  11  2077.10  1578.62   359.19 o
      1093    1  -3   5  11  2077.10  1578.62   359.19 o
      1094    2   3  -1   9   174.88   108.36    39.23 <
      1094    1  -1   3   9   174.88   108.36    39.23 <
      1095    2   4  -1   7   644.62   785.63   204.64 o
      1095    1  -1   4   7   644.62   785.63   204.64 o
      1096    1   0   4   9  1740.85  1478.73   323.06 o
      1097    2   2  -1   4    21.92    27.71    11.28 <
      1097    1  -1   2   4    21.92    27.71    11.28 <
      1098    2   1   0   2     0.60     6.78     2.24 o
      1099    1   0   4  15  1628.11  1491.73   441.03 o
      1100    2   5  -3   9   819.93   787.24   298.55 <
      1100    1  -3   5   9   819.93   787.24   298.55 <
      1101    2   1   0   4    30.43    37.95     8.96 o
      1102    2   4  -2   7   333.80   397.08   124.17 o
      1102    1  -2   4   7   333.80   397.08   124.17 o
      1103    2   5  -1  17  1676.79  2110.19   755.42 <
      1103    1  -1   5  17  1676.79  2110.19   755.42 <
      1104    2   4  -2   5   731.38   934.14   187.56 o
      1104    1  -2   4   5   731.38   934.14   187.56 o
      1105    2   5  -2  13   754.16   440.35   276.32 <
      1105    1  -2   5  13   754.16   440.35   276.32 <
      1106    2   4  -2   4   159.46   279.77   150.66 <
      1106    1  -2   4   4   159.46   279.77   150.66 <
      1107    2   4  -2   8   183.47   204.25   109.24 <
      1107    1  -2   4   8   183.47   204.25   109.24 <
      1108    2   4   0  14   523.83   451.68   363.43 <
      1108    1   0   4  14   523.83   451.68   363.43 <
      1109    2   6  -2  12  1563.15  2046.65   797.11 <
      1109    1  -2   6  12  1563.15  2046.65   797.11 <
      1110    2   2  -4   6  3712.22  3557.04    68.48 o
      1110    1  -4   2   6  3712.22  3557.04    68.48 o
      1111    2   1  -3   3  1539.47  1160.03    29.27 o
      1111    1  -3   1   3  1539.47  1160.03    29.27 o
      1112    2   2  -3   4  1114.17  1063.54    29.46 o
      1112    1  -3   2   4  1114.17  1063.54    29.46 o
      1113    2   1  -4   4  1181.88   947.44    30.08 o
      1113    1  -4   1   4  1181.88   947.44    30.08 o
      1114    2   3  -5   5  2748.65  2501.36    87.00 o
      1114    1  -5   3   5  2748.65  2501.36    87.00 o
      1115    2   2  -5   4  1109.24  1214.16    45.84 o
      1115    1  -5   2   4  1109.24  1214.16    45.84 o
      1116    2   1  -2   2   581.59   617.81    24.21 o
      1116    1  -2   1   2   581.59   617.81    24.21 o
      1117    2   3  -4   7  1710.60  1446.02    56.52 o
      1117    1  -4   3   7  1710.60  1446.02    56.52 o
      1118    2   3  -5   9  1916.16  1605.02    75.39 o
      1118    1  -5   3   9  1916.16  1605.02    75.39 o
      1119    2   2  -5   8  1044.28  1024.69    47.65 o
      1119    1  -5   2   8  1044.28  1024.69    47.65 o
      1120    2   1  -2   4   420.99   430.98    18.74 o
      1120    1  -2   1   4   420.99   430.98    18.74 o
      1121    2   2  -7   8  1690.82  1445.37   125.66 o
      1121    1  -7   2   8  1690.82  1445.37   125.66 o
      1122    2   2  -6   6   836.93   756.89    49.76 o
      1122    1  -6   2   6   836.93   756.89    49.76 o
      1123    2   1  -3   2   257.50   237.10    17.99 o
      1123    1  -3   1   2   257.50   237.10    17.99 o
      1124    2   2  -4   8   392.44   314.70    36.25 o
      1124    1  -4   2   8   392.44   314.70    36.25 o
      1125    2   3  -5   7   819.44   792.93    77.70 o
      1125    1  -5   3   7   819.44   792.93    77.70 o
      1126    2   3  -4   6   510.95   458.87    45.83 o
      1126    1  -4   3   6   510.95   458.87    45.83 o
      1127    2   2  -8   8  1627.73  1363.96   156.75 o
      1127    1  -8   2   8  1627.73  1363.96   156.75 o
      1128    2   3  -6   5   778.69   724.21    90.98 o
      1128    1  -6   3   5   778.69   724.21    90.98 o
      1129    2   3  -6  11  1119.86  1124.82   121.14 o
      1129    1  -6   3  11  1119.86  1124.82   121.14 o
      1130    2   3  -5   8   668.93   406.55    61.80 o
      1130    1  -5   3   8   668.93   406.55    61.80 o
      1131    2   2  -3   3    93.70    81.46    16.08 o
      1131    1  -3   2   3    93.70    81.46    16.08 o
      1132    2   2  -3   5   179.41   155.78    22.36 o
      1132    1  -3   2   5   179.41   155.78    22.36 o
      1133    2   4  -6   6  1072.86  1167.04   176.88 o
      1133    1  -6   4   6  1072.86  1167.04   176.88 o
      1134    2   4  -5   8   817.91   726.26   117.48 o
      1134    1  -5   4   8   817.91   726.26   117.48 o
      1135    2   3  -7   9   799.47   961.11   154.25 o
      1135    1  -7   3   9   799.47   961.11   154.25 o
      1136    2   2  -6   8   363.45   479.91    61.78 o
      1136    1  -6   2   8   363.45   479.91    61.78 o
      1137    2   3  -9   9  1172.92  1452.68   290.51 o
      1137    1  -9   3   9  1172.92  1452.68   290.51 o
      1138    2   2  -4   4   108.95   121.14    22.63 o
      1138    1  -4   2   4   108.95   121.14    22.63 o
      1139    2   3  -6   9   462.99   438.58    95.74 o
      1139    1  -6   3   9   462.99   438.58    95.74 o
      1140    2   3  -7   3   779.58   647.01   154.60 o
      1140    1  -7   3   3   779.58   647.01   154.60 o
      1141    2   2  -6   5   219.83   267.92    55.23 o
      1141    1  -6   2   5   219.83   267.92    55.23 o
      1142    2   1  -3   4    82.66    49.78    15.87 o
      1142    1  -3   1   4    82.66    49.78    15.87 o
      1143    2   4  -6   8   609.32   503.89   140.20 o
      1143    1  -6   4   8   609.32   503.89   140.20 o
      1144    2   2  -4   5   152.77   122.53    33.24 o
      1144    1  -4   2   5   152.77   122.53    33.24 o
      1145    2   4  -6   9   456.91   513.21   166.38 o
      1145    1  -6   4   9   456.91   513.21   166.38 o
      1146    2   5  -7   9  1425.43  2011.51   495.93 o
      1146    1  -7   5   9  1425.43  2011.51   495.93 o
      1147    2   3  -6   4   416.88   375.77    97.55 o
      1147    1  -6   3   4   416.88   375.77    97.55 o
      1148    2   4  -8  11   867.85   937.69   288.79 o
      1148    1  -8   4  11   867.85   937.69   288.79 o
      1149    2   3  -6  10   160.08   119.63    89.33 <
      1149    1  -6   3  10   160.08   119.63    89.33 <
      1150    2   3  -7  11   373.78   331.98   159.65 <
      1150    1  -7   3  11   373.78   331.98   159.65 <
      1151    2   3  -7  12   265.00   235.15   179.27 <
      1151    1  -7   3  12   265.00   235.15   179.27 <
      1152    2   3  -5  10   147.82   163.87    68.88 <
      1152    1  -5   3  10   147.82   163.87    68.88 <
      1153    2   4  -8   8   509.27   678.16   295.70 <
      1153    1  -8   4   8   509.27   678.16   295.70 <
      1154    2   3  -6   8   128.01   123.46    94.08 <
      1154    1  -6   3   8   128.01   123.46    94.08 <
      1155    2   4  -7   8   491.30   430.27   200.43 <
      1155    1  -7   4   8   491.30   430.27   200.43 <
      1156    2   4  -7   5   456.02   389.87   206.46 <
      1156    1  -7   4   5   456.02   389.87   206.46 <
      1157    2   1  -2   3    31.16    24.14    10.84 <
      1157    1  -2   1   3    31.16    24.14    10.84 <
      1158    2   4  -8  14   652.39   947.59   376.18 <
      1158    1  -8   4  14   652.39   947.59   376.18 <
      1159    2   4  -8   5   671.85   671.12   326.63 <
      1159    1  -8   4   5   671.85   671.12   326.63 <
      1160    2   3  -8  13   387.05   508.18   247.10 <
      1160    1  -8   3  13   387.05   508.18   247.10 <
      1161    2   4  -8  13   314.08   496.85   281.13 <
      1161    1  -8   4  13   314.08   496.85   281.13 <
      1162    2   2  -5   5    38.11    68.55    34.87 <
      1162    1  -5   2   5    38.11    68.55    34.87 <
      1163    2   3  -5   4    16.49    41.37    33.50 <
      1163    1  -5   3   4    16.49    41.37    33.50 <
      1164    2   4  -6   7   230.52   229.30   164.16 <
      1164    1  -6   4   7   230.52   229.30   164.16 <
      1165    2   4  -5   7    23.80    80.51    77.82 <
      1165    1  -5   4   7    23.80    80.51    77.82 <
      1166    2   1  -3  11  3046.06  2957.47    72.19 o
      1166    1  -3   1  11  3046.06  2957.47    72.19 o
      1167    2   0  -2   6  4752.68  6206.90   155.32 o
      1167    1  -2   0   6  4752.68  6206.90   155.32 o
      1168    1  -3   0   8  2147.92  2530.56    70.75 o
      1169    2   0  -4  12  2735.76  2673.21    95.59 o
      1169    1  -4   0  12  2735.76  2673.21    95.59 o
      1170    2   1  -3   8   920.40   979.81    36.40 o
      1170    1  -3   1   8   920.40   979.81    36.40 o
      1171    2   0  -6  14  1286.53  1079.56   107.87 o
      1171    1  -6   0  14  1286.53  1079.56   107.87 o
      1172    2   1  -4  11   913.48   906.75    48.54 o
      1172    1  -4   1  11   913.48   906.75    48.54 o
      1173    2   0  -4  14  1086.76  1050.61    61.84 o
      1173    1  -4   0  14  1086.76  1050.61    61.84 o
      1174    2   1  -5  12   881.01   901.72    58.57 o
      1174    1  -5   1  12   881.01   901.72    58.57 o
      1175    2  -1  -5  17  1776.19  1777.02   145.00 o
      1175    1  -5  -1  17  1776.19  1777.02   145.00 o
      1176    1  -5   0  14  1302.21  1118.02    82.16 o
      1177    2   1  -3   9   584.11   524.48    30.34 o
      1177    1  -3   1   9   584.11   524.48    30.34 o
      1178    2   1  -3  14   777.79   653.19    66.58 o
      1178    1  -3   1  14   777.79   653.19    66.58 o
      1179    1  -1   0   4   818.71   970.40    58.54 o
      1180    2   1  -3  10   506.73   438.62    28.11 o
      1180    1  -3   1  10   506.73   438.62    28.11 o
      1181    2   1  -5  17  1780.60  1618.99   178.05 o
      1181    1  -5   1  17  1780.60  1618.99   178.05 o
      1182    2   1  -3  12   379.15   365.15    31.79 o
      1182    1  -3   1  12   379.15   365.15    31.79 o
      1183    2   2  -5  14   707.28   625.88   101.06 o
      1183    1  -5   2  14   707.28   625.88   101.06 o
      1184    2   1  -4  10   310.97   233.96    41.33 o
      1184    1  -4   1  10   310.97   233.96    41.33 o
      1185    2   1  -4  17   776.56   646.85   112.18 o
      1185    1  -4   1  17   776.56   646.85   112.18 o
      1186    2   1  -5  14   455.10   553.43    97.77 o
      1186    1  -5   1  14   455.10   553.43    97.77 o
      1187    2   1  -4  13   245.48   268.93    72.64 o
      1187    1  -4   1  13   245.48   268.93    72.64 o
      1188    2   2  -6  20  1038.43  1120.70   320.75 o
      1188    1  -6   2  20  1038.43  1120.70   320.75 o
      1189    1  -7   0  16   740.92   640.79   140.47 o
      1190    2   0  -8  20  1200.68  1880.84   373.35 o
      1190    1  -8   0  20  1200.68  1880.84   373.35 o
      1191    2  -1  -5  18   435.74   366.59    97.39 o
      1191    1  -5  -1  18   435.74   366.59    97.39 o
      1192    2   1  -5  16   361.08   417.29   100.63 o
      1192    1  -5   1  16   361.08   417.29   100.63 o
      1193    2   1  -7  17   787.47   588.36   222.30 <
      1193    1  -7   1  17   787.47   588.36   222.30 <
      1194    1  -5   0  20   688.11   657.96   189.98 o
      1195    2   1  -6  19   743.45  1037.07   200.95 o
      1195    1  -6   1  19   743.45  1037.07   200.95 o
      1196    2  -1  -6  19   733.20   651.51   180.57 o
      1196    1  -6  -1  19   733.20   651.51   180.57 o
      1197    2   0  -6  20   802.59  1127.83   235.50 o
      1197    1  -6   0  20   802.59  1127.83   235.50 o
      1198    2   0  -4  10   124.21   136.64    37.70 o
      1198    1  -4   0  10   124.21   136.64    37.70 o
      1199    2   1  -3  13   138.01   176.69    47.52 o
      1199    1  -3   1  13   138.01   176.69    47.52 o
      1200    2   1  -5  23  1359.28  1452.01   352.75 o
      1200    1  -5   1  23  1359.28  1452.01   352.75 o
      1201    2   2  -5  16   370.17   363.46   101.89 o
      1201    1  -5   2  16   370.17   363.46   101.89 o
      1202    2   0  -4  16    92.20    87.56    58.70 <
      1202    1  -4   0  16    92.20    87.56    58.70 <
      1203    1  -7   0  18   447.21   565.64   211.02 <
      1204    2   2  -8  20   472.46   819.71   392.71 <
      1204    1  -8   2  20   472.46   819.71   392.71 <
      1205    2   0  -6  13    42.59    58.04    49.53 <
      1206    2   1  -5  15   277.27   145.01    87.68 <
      1206    1  -5   1  15   277.27   145.01    87.68 <
      1207    2   1  -7  23   515.50   530.25   402.23 <
      1207    1  -7   1  23   515.50   530.25   402.23 <
      1208    1  -3   0  10    53.60    49.85    25.45 <
      1209    2   0  -4   9    64.71    44.44    29.74 <
      1210    2   0  -8  22   473.70   939.30   369.75 <
      1210    1  -8   0  22   473.70   939.30   369.75 <
      1211    2  -1  -5  20   160.15   209.40   117.40 <
      1211    1  -5  -1  20   160.15   209.40   117.40 <
      1212    2   2  -5  20   393.39   432.60   197.91 <
      1212    1  -5   2  20   393.39   432.60   197.91 <
      1213    2   2  -7  20   575.13   666.74   327.10 <
      1213    1  -7   2  20   575.13   666.74   327.10 <
      1214    2   1  -4  19   295.51   360.13   136.67 <
      1214    1  -4   1  19   295.51   360.13   136.67 <
      1215    1  -3   0  12    62.11    57.72    30.74 <
      1216    2   0  -8  26   736.39  1657.61   782.11 <
      1216    1  -8   0  26   736.39  1657.61   782.11 <
      1217    2   1  -5  18   437.48   292.91   154.13 <
      1217    1  -5   1  18   437.48   292.91   154.13 <
      1218    2   2  -6  26   597.63   793.84   551.14 <
      1218    1  -6   2  26   597.63   793.84   551.14 <
      1219    2  -1  -7  23   515.11   795.29   360.42 <
      1219    1  -7  -1  23   515.11   795.29   360.42 <
      1220    2   2  -6  18   254.40   235.78   185.16 <
      1220    1  -6   2  18   254.40   235.78   185.16 <
      1221    2   2  -2   6 11237.40 11466.00   123.54 o
      1221    1  -2   2   6 11237.40 11466.00   123.54 o
      1222    2   2  -2  12  5018.89  5640.12   100.57 o
      1222    1  -2   2  12  5018.89  5640.12   100.57 o
      1223    2   2  -1   8  1043.39   934.00    27.09 o
      1223    1  -1   2   8  1043.39   934.00    27.09 o
      1224    2   1  -1   5  1718.80  1734.95    47.05 o
      1224    1  -1   1   5  1718.80  1734.95    47.05 o
      1225    2   2  -2   8  1056.93  1005.35    32.05 o
      1225    1  -2   2   8  1056.93  1005.35    32.05 o
      1226    2   2  -3  10  1074.16  1175.96    42.37 o
      1226    1  -3   2  10  1074.16  1175.96    42.37 o
      1227    2   3  -4  13  1973.98  2187.21   102.70 o
      1227    1  -4   3  13  1973.98  2187.21   102.70 o
      1228    2   3  -3  11  1235.30  1162.41    83.62 o
      1228    1  -3   3  11  1235.30  1162.41    83.62 o
      1229    2   2  -2   9   549.17   527.61    28.09 o
      1229    1  -2   2   9   549.17   527.61    28.09 o
      1230    2   3  -2  11   862.97   800.63    68.21 o
      1230    1  -2   3  11   862.97   800.63    68.21 o
      1231    2   2  -3   8   350.63   306.65    26.38 o
      1231    1  -3   2   8   350.63   306.65    26.38 o
      1232    2   3  -3  17  2368.29  2441.51   257.20 o
      1232    1  -3   3  17  2368.29  2441.51   257.20 o
      1233    2   4  -4  12  1639.34  2004.73   147.22 o
      1233    1  -4   4  12  1639.34  2004.73   147.22 o
      1234    2   3  -3  12   674.38   601.94    79.62 o
      1234    1  -3   3  12   674.38   601.94    79.62 o
      1235    2   2  -3  12   346.12   328.29    55.43 o
      1235    1  -3   2  12   346.12   328.29    55.43 o
      1236    2   2  -1   9   205.34   159.54    26.43 o
      1236    1  -1   2   9   205.34   159.54    26.43 o
      1237    2   2  -1  10   198.61   196.12    37.54 o
      1237    1  -1   2  10   198.61   196.12    37.54 o
      1238    2   1  -1   4   155.74   164.84    17.99 o
      1238    1  -1   1   4   155.74   164.84    17.99 o
      1239    2   1  -1   7   165.13   155.41    20.77 o
      1239    1  -1   1   7   165.13   155.41    20.77 o
      1240    2   2  -2   7   173.96   169.24    21.87 o
      1240    1  -2   2   7   173.96   169.24    21.87 o
      1241    2   2  -3  16   594.48   530.88    59.76 o
      1241    1  -3   2  16   594.48   530.88    59.76 o
      1242    2   1  -1   6   141.23   133.69    19.13 o
      1242    1  -1   1   6   141.23   133.69    19.13 o
      1243    2   3  -3  10   297.53   297.90    58.43 o
      1243    1  -3   3  10   297.53   297.90    58.43 o
      1244    2   4  -4  14   675.84   998.98   180.89 o
      1244    1  -4   4  14   675.84   998.98   180.89 o
      1245    2   3  -2   9   288.90   328.80    49.72 o
      1245    1  -2   3   9   288.90   328.80    49.72 o
      1246    2   2  -2  10   155.70   160.90    40.46 o
      1246    1  -2   2  10   155.70   160.90    40.46 o
      1247    2   3  -4  15   348.26   358.52   101.09 o
      1247    1  -4   3  15   348.26   358.52   101.09 o
      1248    2   3  -2  17   623.34   605.83   165.28 o
      1248    1  -2   3  17   623.34   605.83   165.28 o
      1249    2   4  -2  18  1566.63  1660.85   316.79 o
      1249    1  -2   4  18  1566.63  1660.85   316.79 o
      1250    2   5  -5  17  1012.26  1522.09   468.28 o
      1250    1  -5   5  17  1012.26  1522.09   468.28 o
      1251    2   3  -4  19  1188.21  1269.26   269.50 o
      1251    1  -4   3  19  1188.21  1269.26   269.50 o
      1252    2   3  -5  14   413.77   362.43   103.83 o
      1252    1  -5   3  14   413.77   362.43   103.83 o
      1253    2   3  -5  17  1003.79   753.57   168.27 o
      1253    1  -5   3  17  1003.79   753.57   168.27 o
      1254    2   3  -2  10   125.03   144.51    49.65 <
      1254    1  -2   3  10   125.03   144.51    49.65 <
      1255    2   3  -5  15   248.99   326.56   102.53 o
      1255    1  -5   3  15   248.99   326.56   102.53 o
      1256    2   2  -3  14   209.02   115.83    51.28 <
      1256    1  -3   2  14   209.02   115.83    51.28 <
      1257    2   4  -4  18   647.64   645.16   273.56 <
      1257    1  -4   4  18   647.64   645.16   273.56 <
      1258    2   3  -2  15   235.43   199.92    92.80 <
      1258    1  -2   3  15   235.43   199.92    92.80 <
      1259    2   3  -3  19   493.36   433.29   215.55 <
      1259    1  -3   3  19   493.36   433.29   215.55 <
      1260    2   5  -4  17  1046.02  1376.56   455.77 o
      1260    1  -4   5  17  1046.02  1376.56   455.77 o
      1261    2   4  -4  15   314.81   166.18   164.53 <
      1261    1  -4   4  15   314.81   166.18   164.53 <
      1262    2   2  -2  11    92.52    84.59    34.92 <
      1262    1  -2   2  11    92.52    84.59    34.92 <
      1263    2   4  -5  14   583.86   792.38   219.45 o
      1263    1  -5   4  14   583.86   792.38   219.45 o
      1264    2   4  -3  14   572.19   512.19   210.06 <
      1264    1  -3   4  14   572.19   512.19   210.06 <
      1265    2   3  -3  18   402.22   226.81   150.90 <
      1265    1  -3   3  18   402.22   226.81   150.90 <
      1266    2   2  -2  13    74.67    63.09    35.59 <
      1266    1  -2   2  13    74.67    63.09    35.59 <
      1267    2   4  -6  20   566.88  1093.18   493.68 <
      1267    1  -6   4  20   566.88  1093.18   493.68 <
      1268    2   4  -4  20   577.29   706.17   436.40 <
      1268    1  -4   4  20   577.29   706.17   436.40 <
      1269    2   0   4   0  7753.56  6473.49   125.98 o
      1269    1   4   0   0  7753.56  6473.49   125.98 o
      1270    2   0   6   0  4742.85  4411.08    96.91 o
      1270    1   6   0   0  4742.85  4411.08    96.91 o
      1271    2  -1   7  -3  2969.46  2827.93    83.55 o
      1271    1   7  -1  -3  2969.46  2827.93    83.55 o
      1272    2  -1   7   3  1404.51  2223.04    74.62 o
      1272    1   7  -1   3  1404.51  2223.04    74.62 o
      1273    1   4  -1   0  1197.23  1197.64    44.08 o
      1274    1   5   0   2  1615.58  1553.34    54.22 o
      1275    1   6  -1   0  1125.29  1291.24    51.33 o
      1276    1   7   0   4  1434.76  1312.50    64.02 o
      1277    2   0   6   2  1128.78  1023.43    44.67 o
      1277    1   6   0   2  1128.78  1023.43    44.67 o
      1278    2   0   2   0  4846.83  4988.63   177.77 o
      1278    1   2   0   0  4846.83  4988.63   177.77 o
      1279    2   0   6  -2  1170.63  1111.62    45.14 o
      1279    1   6   0  -2  1170.63  1111.62    45.14 o
      1280    2  -2   8   0  2176.40  2052.02   108.98 o
      1280    1   8  -2   0  2176.40  2052.02   108.98 o
      1281    2  -2   7   2  1054.26   800.42    61.96 o
      1281    1   7  -2   2  1054.26   800.42    61.96 o
      1282    2  -1   9  -3  2196.44  2326.26   141.99 o
      1282    1   9  -1  -3  2196.44  2326.26   141.99 o
      1283    2  -2   8   2  1741.21  1153.65   104.19 o
      1283    1   8  -2   2  1741.21  1153.65   104.19 o
      1284    2  -1   9   3  1973.18  1789.96   115.19 o
      1284    1   9  -1   3  1973.18  1789.96   115.19 o
      1285    2  -1   6  -2   723.77   745.53    40.11 o
      1285    1   6  -1  -2   723.77   745.53    40.11 o
      1286    2  -1   6   2   638.44   605.81    48.13 o
      1286    1   6  -1   2   638.44   605.81    48.13 o
      1287    2  -1   4   1   660.02   649.53    49.76 o
      1287    1   4  -1   1   660.02   649.53    49.76 o
      1288    2   0  10   2  1947.46  1917.70   219.55 o
      1288    1  10   0   2  1947.46  1917.70   219.55 o
      1289    1   7   0   2   722.45   592.99    75.83 o
      1290    2   0  10  -2  1962.04  2503.15   188.55 o
      1290    1  10   0  -2  1962.04  2503.15   188.55 o
      1291    1   7   0  -2   722.45   648.16    49.26 o
      1292    2  -1   6  -1   429.73   375.35    47.84 o
      1292    1   6  -1  -1   429.73   375.35    47.84 o
      1293    2  -1   6   1   437.51   452.05    40.98 o
      1293    1   6  -1   1   437.51   452.05    40.98 o
      1294    2   0  10   0  1521.07  1396.60   222.12 o
      1294    1  10   0   0  1521.07  1396.60   222.12 o
      1295    2  -3  11   3  1876.75  2086.68   278.62 o
      1295    1  11  -3   3  1876.75  2086.68   278.62 o
      1296    2   0  10   4  1395.80  1273.19   202.60 o
      1296    1  10   0   4  1395.80  1273.19   202.60 o
      1297    2   0   4   2   179.71   162.50    23.36 o
      1297    1   4   0   2   179.71   162.50    23.36 o
      1298    1   9   0  -2   661.57   845.45   134.12 o
      1299    2  -2   7   1   293.88   219.22    47.27 o
      1299    1   7  -2   1   293.88   219.22    47.27 o
      1300    2  -1  11   3   954.97  1176.81   235.43 o
      1300    1  11  -1   3   954.97  1176.81   235.43 o
      1301    2  -1   7   1   207.62   272.01    57.93 o
      1301    1   7  -1   1   207.62   272.01    57.93 o
      1302    2   1  11   3   965.22  1180.40   252.98 o
      1302    1  11   1   3   965.22  1180.40   252.98 o
      1303    2  -2   9  -3   308.96   290.42   128.52 <
      1303    1   9  -2  -3   308.96   290.42   128.52 <
      1304    2  -1  11  -3   967.86  1197.83   292.61 o
      1304    1  11  -1  -3   967.86  1197.83   292.61 o
      1305    2  -2   9  -2   206.61   158.45   106.34 <
      1305    1   9  -2  -2   206.61   158.45   106.34 <
      1306    2  -1   7  -1   202.00   165.80    52.68 o
      1306    1   7  -1  -1   202.00   165.80    52.68 o
      1307    2  -2  12  -2   603.13   957.08   410.68 <
      1307    1  12  -2  -2   603.13   957.08   410.68 <
      1308    2  -1  13   3   862.89  1406.19   486.42 <
      1308    1  13  -1   3   862.89  1406.19   486.42 <
      1309    2  -2   9   1   271.04   226.82   109.74 <
      1309    1   9  -2   1   271.04   226.82   109.74 <
      1310    2  -2  12   2   601.53   607.17   356.61 <
      1310    1  12  -2   2   601.53   607.17   356.61 <
      1311    2  -2   9   3   304.11   228.93    94.17 <
      1311    1   9  -2   3   304.11   228.93    94.17 <
      1312    2  -1   8   2   125.17   101.62    58.99 <
      1312    1   8  -1   2   125.17   101.62    58.99 <
      1313    2  -1   5  -2    42.57    64.35    23.88 <
      1313    1   5  -1  -2    42.57    64.35    23.88 <
      1314    2  -1   7   2    91.01   114.73    42.31 <
      1314    1   7  -1   2    91.01   114.73    42.31 <
      1315    2  -2  12  -4   451.52   950.04   449.77 <
      1315    1  12  -2  -4   451.52   950.04   449.77 <
      1316    2  -2   9  -1   272.08   319.07   104.40 o
      1316    1   9  -2  -1   272.08   319.07   104.40 o
      1317    2   1  13   3   867.80  1215.75   544.86 <
      1317    1  13   1   3   867.80  1215.75   544.86 <
      1318    2  -2   9   2   207.70   255.02    89.79 <
      1318    1   9  -2   2   207.70   255.02    89.79 <
      1319    2  -3  11   1   358.28   426.42   187.40 <
      1319    1  11  -3   1   358.28   426.42   187.40 <
      1320    2  -1   5  -1    12.13    21.89    20.16 <
      1320    1   5  -1  -1    12.13    21.89    20.16 <
      1321    2  -1   8  -2   125.29   152.75    69.32 <
      1321    1   8  -1  -2   125.29   152.75    69.32 <
      1322    2  -1   5   2    44.67    34.78    33.39 <
      1322    1   5  -1   2    44.67    34.78    33.39 <
      1323    2  -1   6  -3    32.17    43.66    28.49 <
      1323    1   6  -1  -3    32.17    43.66    28.49 <
      1324    2   1   7  -1   199.37   205.04    55.53 o
      1324    1   7   1  -1   199.37   205.04    55.53 o
      1325    2  -1  13  -3   869.38  1627.77   719.35 <
      1325    1  13  -1  -3   869.38  1627.77   719.35 <
      1326    2  -1   7  -2    88.04    83.91    48.40 <
      1326    1   7  -1  -2    88.04    83.91    48.40 <
      1327    2  -2   8   1    82.98    82.83    62.28 <
      1327    1   8  -2   1    82.98    82.83    62.28 <
      1328    2  -2  12  -6   221.85   570.34   415.76 <
      1328    1  12  -2  -6   221.85   570.34   415.76 <
      1329    2  -2  12   4   451.12   691.33   330.83 <
      1329    1  12  -2   4   451.12   691.33   330.83 <
      1330    2   1  13  -3   869.93  1377.76   522.22 <
      1330    1  13   1  -3   869.93  1377.76   522.22 <
      1331    2   0   4  -6  5636.51  5998.57    92.60 o
      1331    1   4   0  -6  5636.51  5998.57    92.60 o
      1332    2   1   3  -3  1616.58  1594.75    31.67 o
      1332    1   3   1  -3  1616.58  1594.75    31.67 o
      1333    2   1   4  -2  1322.36  1465.20    35.43 o
      1333    1   4   1  -2  1322.36  1465.20    35.43 o
      1334    2   0   6  -6  3254.31  3563.15   100.51 o
      1334    1   6   0  -6  3254.31  3563.15   100.51 o
      1335    2   1   4  -4  1226.62  1433.39    38.89 o
      1335    1   4   1  -4  1226.62  1433.39    38.89 o
      1336    2   1   7  -3  3015.30  3139.27    98.33 o
      1336    1   7   1  -3  3015.30  3139.27    98.33 o
      1337    1   3   0  -2  1404.11  1494.70    41.24 o
      1338    2   0   2  -2  1377.63  1549.35    51.56 o
      1338    1   2   0  -2  1377.63  1549.35    51.56 o
      1339    1   5   0  -4  1024.54  1193.22    54.22 o
      1340    2   1   5  -3   915.94   937.78    40.34 o
      1340    1   5   1  -3   915.94   937.78    40.34 o
      1341    2   1   4  -5   816.93   899.78    37.33 o
      1341    1   4   1  -5   816.93   899.78    37.33 o
      1342    1   5   0  -8  1749.95  2017.08    82.77 o
      1343    2   2   5  -4  1117.61  1142.22    62.79 o
      1343    1   5   2  -4  1117.61  1142.22    62.79 o
      1344    1   7   0  -4  1434.76  1567.04    82.38 o
      1345    1   3   0  -4   419.50   485.73    23.55 o
      1346    2   0   6  -8  1566.80  1548.59   141.73 o
      1346    1   6   0  -8  1566.80  1548.59   141.73 o
      1347    2   1   6  -4   570.80   403.10    65.84 o
      1347    1   6   1  -4   570.80   403.10    65.84 o
      1348    2   1   3  -2   257.16   273.55    24.32 o
      1348    1   3   1  -2   257.16   273.55    24.32 o
      1349    2  -1   7  -9  1911.82  2274.53   212.74 o
      1349    1   7  -1  -9  1911.82  2274.53   212.74 o
      1350    2   1   5  -4   342.02   442.90    47.50 o
      1350    1   5   1  -4   342.02   442.90    47.50 o
      1351    2   0   6  -4   487.04   276.70    46.66 o
      1351    1   6   0  -4   487.04   276.70    46.66 o
      1352    2   2   6  -6   829.75   877.26   125.06 o
      1352    1   6   2  -6   829.75   877.26   125.06 o
      1353    2   1   6  -7   808.89  1005.52    99.96 o
      1353    1   6   1  -7   808.89  1005.52    99.96 o
      1354    2   2   7  -8  1715.56  2075.15   301.02 o
      1354    1   7   2  -8  1715.56  2075.15   301.02 o
      1355    2   1   5  -6   526.51   699.45    76.81 o
      1355    1   5   1  -6   526.51   699.45    76.81 o
      1356    2   1   7  -9  1919.72  2277.33   306.86 o
      1356    1   7   1  -9  1919.72  2277.33   306.86 o
      1357    2   1   6  -6   636.02   665.41    69.45 o
      1357    1   6   1  -6   636.02   665.41    69.45 o
      1358    2  -1   7  -5   559.31   541.07    87.43 o
      1358    1   7  -1  -5   559.31   541.07    87.43 o
      1359    2   2   8  -4  1168.48  1570.92   162.14 o
      1359    1   8   2  -4  1168.48  1570.92   162.14 o
      1360    2   1   7  -5   558.01   506.86   100.46 o
      1360    1   7   1  -5   558.01   506.86   100.46 o
      1361    2   1   5  -5   275.93   337.18    55.16 o
      1361    1   5   1  -5   275.93   337.18    55.16 o
      1362    1   7   0 -10  1447.66  1643.90   314.95 o
      1363    2   2   8  -8  1635.83  1947.69   406.58 o
      1363    1   8   2  -8  1635.83  1947.69   406.58 o
      1364    2   2   8  -6  1384.13  1358.84   234.85 o
      1364    1   8   2  -6  1384.13  1358.84   234.85 o
      1365    2   1   9  -9  1615.36  2195.14   496.95 o
      1365    1   9   1  -9  1615.36  2195.14   496.95 o
      1366    2   0  10  -8  1516.33  2532.25   521.49 o
      1366    1  10   0  -8  1516.33  2532.25   521.49 o
      1367    2   0  10  -6   919.24  1824.24   361.87 o
      1367    1  10   0  -6   919.24  1824.24   361.87 o
      1368    1   9   0  -8  1441.45  2386.37   382.72 o
      1369    2  -1   9  -9  1612.33  2732.49   405.03 o
      1369    1   9  -1  -9  1612.33  2732.49   405.03 o
      1370    2   2   7  -3   279.42   272.17    87.44 o
      1370    1   7   2  -3   279.42   272.17    87.44 o
      1371    2   1   4  -3    73.85    58.38    31.55 <
      1371    1   4   1  -3    73.85    58.38    31.55 <
      1372    1   7   0  -6   405.92   390.09    81.41 o
      1373    2  -1   7  -8   311.04   360.34   115.47 o
      1373    1   7  -1  -8   311.04   360.34   115.47 o
      1374    2   2   7  -4   342.25   267.13   108.58 <
      1374    1   7   2  -4   342.25   267.13   108.58 <
      1375    2   2   9  -3   309.49   426.40   174.44 <
      1375    1   9   2  -3   309.49   426.40   174.44 <
      1376    2   1   6  -5   154.71   155.50    51.31 o
      1376    1   6   1  -5   154.71   155.50    51.31 o
      1377    2  -1   6  -5   154.96   145.01    52.68 <
      1377    1   6  -1  -5   154.96   145.01    52.68 <
      1378    2   2   6  -5   220.12   154.70    57.70 <
      1378    1   6   2  -5   220.12   154.70    57.70 <
      1379    2   1   6  -8   265.32   473.27   125.63 o
      1379    1   6   1  -8   265.32   473.27   125.63 o
      1380    2   1   7  -8   310.88   377.65   174.60 <
      1380    1   7   1  -8   310.88   377.65   174.60 <
      1381    2  -1  11  -9   808.07  1310.42   542.58 <
      1381    1  11  -1  -9   808.07  1310.42   542.58 <
      1382    2   1   9  -5   162.03   224.66   176.32 <
      1382    1   9   1  -5   162.03   224.66   176.32 <
      1383    2   2   7  -7   164.94   247.96   133.34 <
      1383    1   7   2  -7   164.94   247.96   133.34 <
      1384    2   3  11  -5   415.77   501.79   501.08 <
      1384    1  11   3  -5   415.77   501.79   501.08 <
      1385    1   7   0  -8   205.66   333.29   134.37 <
      1386    2   2  10  -5   177.39   253.96   243.40 <
      1386    1  10   2  -5   177.39   253.96   243.40 <
      1387    2   0   2  -4  2644.45  2614.13    32.63 o
      1387    1   2   0  -4  2644.45  2614.13    32.63 o
      1388    2   0   2  -6  4529.34  4602.10    64.78 o
      1388    1   2   0  -6  4529.34  4602.10    64.78 o
      1389    2   1   3  -5  2456.48  2540.19    42.46 o
      1389    1   3   1  -5  2456.48  2540.19    42.46 o
      1390    1   1   0  -4   818.71   821.62    17.85 o
      1391    2   2   4  -6  3620.59  3531.31    95.60 o
      1391    1   4   2  -6  3620.59  3531.31    95.60 o
      1392    2   2   3  -4  1161.21  1222.61    32.93 o
      1392    1   3   2  -4  1161.21  1222.61    32.93 o
      1393    2   1   2  -4   477.18   534.74    15.70 o
      1393    1   2   1  -4   477.18   534.74    15.70 o
      1394    1   3   0  -8  2147.92  2610.47   117.61 o
      1395    2   0   4  -8   750.97   743.21    78.00 o
      1395    1   4   0  -8   750.97   743.21    78.00 o
      1396    2   1   1  -2    38.35    46.25     4.65 o
      1396    1   1   1  -2    38.35    46.25     4.65 o
      1397    2   1   1  -3   197.79   200.09    15.65 o
      1397    1   1   1  -3   197.79   200.09    15.65 o
      1398    2  -1   2  -7   510.98   596.89    71.26 o
      1398    1   2  -1  -7   510.98   596.89    71.26 o
      1399    2   1   2  -6   495.33   474.05    72.95 o
      1399    1   2   1  -6   495.33   474.05    72.95 o
      1400    2   2   3  -5   175.46   181.00    37.98 o
      1400    1   3   2  -5   175.46   181.00    37.98 o
      1401    2   4   4  -6  2964.27  2922.82   426.05 o
      1401    1   4   4  -6  2964.27  2922.82   426.05 o
      1402    2   1   2  -3    30.23    42.88     9.47 o
      1402    1   2   1  -3    30.23    42.88     9.47 o
      1403    2   2   5  -8  1070.59  1086.11   173.26 o
      1403    1   5   2  -8  1070.59  1086.11   173.26 o
      1404    2   1   3  -6   247.96   326.21    34.82 o
      1404    1   3   1  -6   247.96   326.21    34.82 o
      1405    2  -1   3 -11  3028.89  2838.67   474.25 o
      1405    1   3  -1 -11  3028.89  2838.67   474.25 o
      1406    2   1   4  -8   519.76   531.23   112.72 o
      1406    1   4   1  -8   519.76   531.23   112.72 o
      1407    2   1   3  -8   930.64   882.12   152.86 o
      1407    1   3   1  -8   930.64   882.12   152.86 o
      1408    2   2   2  -3   102.26    98.60    16.83 o
      1408    1   2   2  -3   102.26    98.60    16.83 o
      1409    2   1   3  -7   390.25   436.50    72.59 o
      1409    1   3   1  -7   390.25   436.50    72.59 o
      1410    2   3   5  -7   811.13   709.30   196.31 o
      1410    1   5   3  -7   811.13   709.30   196.31 o
      1411    2   3   5  -9  1950.37  1942.91   390.10 o
      1411    1   5   3  -9  1950.37  1942.91   390.10 o
      1412    2   3   4  -7  1765.06  1405.95   244.00 o
      1412    1   4   3  -7  1765.06  1405.95   244.00 o
      1413    2   1   2  -5   123.13    93.80    21.57 o
      1413    1   2   1  -5   123.13    93.80    21.57 o
      1414    2   3   3  -4   456.45   525.10    81.96 o
      1414    1   3   3  -4   456.45   525.10    81.96 o
      1415    2   3   4  -6   515.47   600.71   161.84 o
      1415    1   4   3  -6   515.47   600.71   161.84 o
      1416    2  -1   4 -11   945.15  1223.62   337.99 o
      1416    1   4  -1 -11   945.15  1223.62   337.99 o
      1417    2   1   4  -7   288.45   249.49    64.14 o
      1417    1   4   1  -7   288.45   249.49    64.14 o
      1418    2  -1   3  -9   603.86   835.98   187.18 o
      1418    1   3  -1  -9   603.86   835.98   187.18 o
      1419    1   3   0  -6    54.87    67.07    22.10 o
      1420    2   0   6 -12  1115.44  1636.54   440.98 o
      1420    1   6   0 -12  1115.44  1636.54   440.98 o
      1421    2   1   5 -10   690.70  1061.77   249.90 o
      1421    1   5   1 -10   690.70  1061.77   249.90 o
      1422    2   1   5 -11  1184.30  1693.44   469.57 o
      1422    1   5   1 -11  1184.30  1693.44   469.57 o
      1423    2   1   5  -9   662.66   589.79   154.38 o
      1423    1   5   1  -9   662.66   589.79   154.38 o
      1424    2   4   3  -3   479.55   484.34   178.05 <
      1424    1   3   4  -3   479.55   484.34   178.05 <
      1425    2   0   2  -5    16.40    33.77    11.87 <
      1426    2   2   4  -8   395.66   377.44   167.34 <
      1426    1   4   2  -8   395.66   377.44   167.34 <
      1427    2   3   5  -8   671.05   816.64   299.41 <
      1427    1   5   3  -8   671.05   816.64   299.41 <
      1428    2   1   5 -12   897.96  1061.35   550.50 <
      1428    1   5   1 -12   897.96  1061.35   550.50 <
      1429    2   2   3  -6   190.30   250.25    80.61 o
      1429    1   3   2  -6   190.30   250.25    80.61 o
      1430    2   0   4 -12  2548.27  3392.35   631.62 o
      1430    1   4   0 -12  2548.27  3392.35   631.62 o
      1431    2   3   5 -11  1960.80  2026.24   577.34 o
      1431    1   5   3 -11  1960.80  2026.24   577.34 o
      1432    2   1   2  -7   511.66   586.59   228.60 <
      1432    1   2   1  -7   511.66   586.59   228.60 <
      1433    2   3   2  -2   268.47   322.77    72.50 o
      1433    1   2   3  -2   268.47   322.77    72.50 o
      1434    2   2   5 -10   755.60   885.17   386.23 <
      1434    1   5   2 -10   755.60   885.17   386.23 <
      1435    2   1   3  -9   604.59   742.18   249.35 <
      1435    1   3   1  -9   604.59   742.18   249.35 <
      1436    2  -1   5 -12   897.42  1312.19   328.45 o
      1436    1   5  -1 -12   897.42  1312.19   328.45 o
      1437    2   3   6 -11  1133.39  1041.23   580.54 <
      1437    1   6   3 -11  1133.39  1041.23   580.54 <
      1438    2   1   4 -11   946.08  1174.45   414.95 <
      1438    1   4   1 -11   946.08  1174.45   414.95 <
      1439    2   5   7  -9  1428.68  2036.55   847.26 <
      1439    1   7   5  -9  1428.68  2036.55   847.26 <
      1440    2  -1   3 -10   523.61   303.48   229.06 <
      1440    1   3  -1 -10   523.61   303.48   229.06 <
      1441    2   2   8 -14   985.27  1663.38   765.93 <
      1441    1   8   2 -14   985.27  1663.38   765.93 <
      1442    1   5   0 -10   466.86   472.00   156.00 o
      1443    2   0   4 -10   123.36   294.38   182.73 <
      1443    1   4   0 -10   123.36   294.38   182.73 <
      1444    2   1   6 -13   971.00   554.92   517.93 <
      1444    1   6   1 -13   971.00   554.92   517.93 <
      1445    1   1   0  -2    16.03    18.31     8.60 <
      1446    1   5   0 -14  1302.21  1256.25   701.40 <
      1447    2   0   0   6 18822.60 13934.40    88.83 o
      1447    1   0   0   6 18822.60 13934.40    88.83 o
      1448    2  -2   0   6  4904.36  5023.54    64.97 o
      1448    1   0  -2   6  4904.36  5023.54    64.97 o
      1449    2  -2   0   4  2708.52  2950.08    42.22 o
      1449    1   0  -2   4  2708.52  2950.08    42.22 o
      1450    2   0   0   2  1457.94  1129.13    22.53 o
      1450    1   0   0   2  1457.94  1129.13    22.53 o
      1451    2  -4   0   6  6962.65  7197.20   192.40 o
      1451    1   0  -4   6  6962.65  7197.20   192.40 o
      1452    2   0   0   8  1819.92  1800.49    54.11 o
      1452    1   0   0   8  1819.92  1800.49    54.11 o
      1453    2   0   0   4   223.82   234.36     8.54 o
      1453    1   0   0   4   223.82   234.36     8.54 o
      1454    1   0  -2   5   441.28   485.34    24.68 o
      1455    2   0   0  12  7676.41  7453.91   384.32 o
      1455    1   0   0  12  7676.41  7453.91   384.32 o
      1456    2  -2   0  12  4384.06  5078.73   316.46 o
      1456    1   0  -2  12  4384.06  5078.73   316.46 o
      1457    2  -2   0  10  1658.21  1458.72   128.76 o
      1457    1   0  -2  10  1658.21  1458.72   128.76 o
      1458    1   0  -2   7   313.26   401.10    35.10 o
      1459    2  -4   0  12  3919.42  4290.92   568.07 o
      1459    1   0  -4  12  3919.42  4290.92   568.07 o
      1460    2  -1   1  17  3550.28  3534.94   527.74 o
      1460    1   1  -1  17  3550.28  3534.94   527.74 o
      1461    2  -2   1  14   953.44   803.66   179.14 o
      1461    1   1  -2  14   953.44   803.66   179.14 o
      1462    1   0  -4   9  1740.84  1908.95   327.04 o
      1463    2  -5   1  11  1397.59  1817.08   285.11 o
      1463    1   1  -5  11  1397.59  1817.08   285.11 o
      1464    2  -3   1  17  2518.43  3184.73   611.74 o
      1464    1   1  -3  17  2518.43  3184.73   611.74 o
      1465    1   0  -2  11   626.34   605.64   138.33 o
      1466    1   0  -2   3    24.75    18.49     7.86 <
      1467    1   0  -4   7   523.85   640.73   174.21 o
      1468    2  -1   0   4    30.43    41.75     7.88 o
      1469    2  -6   0  12  2767.19  3726.94  1361.00 <
      1469    1   0  -6  12  2767.19  3726.94  1361.00 <
      1470    2  -1   1  13   202.93   142.04   101.12 <
      1470    1   1  -1  13   202.93   142.04   101.12 <
      1471    2  -1   0   6    23.89    18.00    11.19 <
      1472    1   0  -4  15  1628.12  1490.59   703.23 <
      1473    2  -3   1  14   445.43   306.77   167.41 <
      1473    1   1  -3  14   445.43   306.77   167.41 <
      1474    2  -1   0  10    57.37    71.79    68.65 <
      1475    2  -5   1  17  1676.79  1395.48   898.05 <
      1475    1   1  -5  17  1676.79  1395.48   898.05 <
      1476    2  -2   0  18  2900.51  3221.89   854.09 o
      1476    1   0  -2  18  2900.51  3221.89   854.09 o
      1477    2   0   0  10   189.82   350.17    84.01 o
      1477    1   0   0  10   189.82   350.17    84.01 o
      1478    2  -2   2   6 11237.40 10871.20   155.36 o
      1478    1   2  -2   6 11237.40 10871.20   155.36 o
      1479    2  -2   2  12  5018.89  5673.89   126.06 o
      1479    1   2  -2  12  5018.89  5673.89   126.06 o
      1480    2  -1   1   5  1718.80  1870.15    54.27 o
      1480    1   1  -1   5  1718.80  1870.15    54.27 o
      1481    2  -2   1   8  1046.57  1204.10    35.28 o
      1481    1   1  -2   8  1046.57  1204.10    35.28 o
      1482    2  -2   2   8  1056.93  1165.63    48.91 o
      1482    1   2  -2   8  1056.93  1165.63    48.91 o
      1483    2  -2   3  10  1071.14  1184.69    67.41 o
      1483    1   3  -2  10  1071.14  1184.69    67.41 o
      1484    2  -3   4  13  1963.02  2430.95   109.67 o
      1484    1   4  -3  13  1963.02  2430.95   109.67 o
      1485    2  -4   2  12  3024.04  3458.59   159.22 o
      1485    1   2  -4  12  3024.04  3458.59   159.22 o
      1486    2  -2   1   5   426.99   535.44    26.06 o
      1486    1   1  -2   5   426.99   535.44    26.06 o
      1487    2  -2   1   7   328.19   388.84    26.85 o
      1487    1   1  -2   7   328.19   388.84    26.85 o
      1488    2  -3   2  11   860.55  1112.69    83.95 o
      1488    1   2  -3  11   860.55  1112.69    83.95 o
      1489    2  -1   2   7   499.10   476.55    36.16 o
      1489    1   2  -1   7   499.10   476.55    36.16 o
      1490    2  -3   3  11  1235.30   831.59    96.49 o
      1490    1   3  -3  11  1235.30   831.59    96.49 o
      1491    2  -2   2   9   549.17   627.91    46.18 o
      1491    1   2  -2   9   549.17   627.91    46.18 o
      1492    2  -2   1   6   280.84   313.40    24.72 o
      1492    1   1  -2   6   280.84   313.40    24.72 o
      1493    2  -1   3  10   510.65   497.63    37.76 o
      1493    1   3  -1  10   510.65   497.63    37.76 o
      1494    2  -4   4  12  1639.34  1726.35   163.37 o
      1494    1   4  -4  12  1639.34  1726.35   163.37 o
      1495    2  -2   4  14  1023.62  1090.55   122.23 o
      1495    1   4  -2  14  1023.62  1090.55   122.23 o
      1496    2  -2   2  14   940.41  1089.85   134.15 o
      1496    1   2  -2  14   940.41  1089.85   134.15 o
      1497    2  -1   1   7   165.13   187.24    21.70 o
      1497    1   1  -1   7   165.13   187.24    21.70 o
      1498    2  -4   2  11   883.82   926.31   104.09 o
      1498    1   2  -4  11   883.82   926.31   104.09 o
      1499    2  -3   3  17  2368.30  3360.35   376.66 o
      1499    1   3  -3  17  2368.30  3360.35   376.66 o
      1500    2  -3   3  12   674.38   488.20    95.85 o
      1500    1   3  -3  12   674.38   488.20    95.85 o
      1501    2  -3   2   9   287.77   271.93    50.77 o
      1501    1   2  -3   9   287.77   271.93    50.77 o
      1502    2  -1   2  13   532.33   631.79    63.69 o
      1502    1   2  -1  13   532.33   631.79    63.69 o
      1503    2  -1   2   8   282.93   312.51    35.32 o
      1503    1   2  -1   8   282.93   312.51    35.32 o
      1504    2  -2   3  12   346.54   450.81    69.47 o
      1504    1   3  -2  12   346.54   450.81    69.47 o
      1505    2  -1   1   6   141.23   189.13    21.53 o
      1505    1   1  -1   6   141.23   189.13    21.53 o
      1506    2  -4   2  13   918.99  1404.12   182.82 o
      1506    1   2  -4  13   918.99  1404.12   182.82 o
      1507    2  -1   1   4   155.74   211.94    27.23 o
      1507    1   1  -1   4   155.74   211.94    27.23 o
      1508    2  -2   2   7   173.96   190.11    32.13 o
      1508    1   2  -2   7   173.96   190.11    32.13 o
      1509    2  -4   4  14   675.84   651.99   168.20 o
      1509    1   4  -4  14   675.84   651.99   168.20 o
      1510    2  -4   3  14   571.17   682.40   169.81 o
      1510    1   3  -4  14   571.17   682.40   169.81 o
      1511    2  -2   2  10   155.70   147.79    44.26 o
      1511    1   2  -2  10   155.70   147.79    44.26 o
      1512    2  -2   1   9   205.69   221.65    29.87 o
      1512    1   1  -2   9   205.69   221.65    29.87 o
      1513    2  -3   3  10   297.53   384.51    67.09 o
      1513    1   3  -3  10   297.53   384.51    67.09 o
      1514    2  -3   5  17  1003.79  1095.80   259.06 o
      1514    1   5  -3  17  1003.79  1095.80   259.06 o
      1515    2  -2   3  16   596.30   782.85   199.48 o
      1515    1   3  -2  16   596.30   782.85   199.48 o
      1516    2  -2   2  15   521.49   643.79   147.50 o
      1516    1   2  -2  15   521.49   643.79   147.50 o
      1517    2  -3   2  10   125.67   135.44    60.92 <
      1517    1   2  -3  10   125.67   135.44    60.92 <
      1518    2  -4   2  14   622.10   825.24   222.26 o
      1518    1   2  -4  14   622.10   825.24   222.26 o
      1519    2  -3   4  19  1190.56  2062.51   493.53 o
      1519    1   4  -3  19  1190.56  2062.51   493.53 o
      1520    2  -2   3  14   209.24   259.61    86.90 <
      1520    1   3  -2  14   209.24   259.61    86.90 <
      1521    2  -2   6  20  1039.87  1401.30   405.51 o
      1521    1   6  -2  20  1039.87  1401.30   405.51 o
      1522    2  -1   2  10    92.23    76.74    37.07 <
      1522    1   2  -1  10    92.23    76.74    37.07 <
      1523    2  -4   3  10   214.45   184.16    67.86 <
      1523    1   3  -4  10   214.45   184.16    67.86 <
      1524    2  -5   3  13   454.19   598.55   195.72 o
      1524    1   3  -5  13   454.19   598.55   195.72 o
      1525    2  -2   4  18   902.70   868.82   241.09 o
      1525    1   4  -2  18   902.70   868.82   241.09 o
      1526    2  -5   2  13   752.36   866.31   261.41 o
      1526    1   2  -5  13   752.36   866.31   261.41 o
      1527    2  -4   2  10   179.13   311.12    72.67 o
      1527    1   2  -4  10   179.13   311.12    72.67 o
      1528    2  -2   4  20  1064.59  1367.48   486.80 <
      1528    1   4  -2  20  1064.59  1367.48   486.80 <
      1529    2  -3   5  15   248.91   167.48   111.89 <
      1529    1   5  -3  15   248.91   167.48   111.89 <
      1530    2  -5   4  17  1044.06  2326.16   573.98 o
      1530    1   4  -5  17  1044.06  2326.16   573.98 o
      1531    2  -4   4  18   647.65   494.16   427.56 <
      1531    1   4  -4  18   647.65   494.16   427.56 <
      1532    2  -3   4  15   348.22   340.00   176.63 <
      1532    1   4  -3  15   348.22   340.00   176.63 <
      1533    2  -1   2  11    59.67    39.63    29.52 <
      1533    1   2  -1  11    59.67    39.63    29.52 <
      1534    2  -5   3  17   953.07   692.33   400.22 <
      1534    1   3  -5  17   953.07   692.33   400.22 <
      1535    2  -2   2  16   356.57   387.46   193.28 <
      1535    1   2  -2  16   356.57   387.46   193.28 <
      1536    2  -5   5  17  1012.27  1875.52   497.15 o
      1536    1   5  -5  17  1012.27  1875.52   497.15 o
      1537    2  -3   3  18   402.22   445.59   285.15 <
      1537    1   3  -3  18   402.22   445.59   285.15 <
      1538    2  -5   5  14   190.24   472.15   231.88 <
      1538    1   5  -5  14   190.24   472.15   231.88 <
      1539    2  -2   3  11    71.17    60.18    47.30 <
      1539    1   3  -2  11    71.17    60.18    47.30 <
      1540    2  -5   4  15   479.06   470.61   272.27 <
      1540    1   4  -5  15   479.06   470.61   272.27 <
      1541    2  -5   5  15   252.78   258.38   202.55 <
      1541    1   5  -5  15   252.78   258.38   202.55 <
      1542    2  -4   6  20   566.82   784.65   488.67 <
      1542    1   6  -4  20   566.82   784.65   488.67 <
      1543    2  -5   6  19   701.93   764.35   497.73 <
      1543    1   6  -5  19   701.93   764.35   497.73 <
      1544    2  -4   4  15   314.81   222.74   170.91 <
      1544    1   4  -4  15   314.81   222.74   170.91 <
      1545    2  -2   2  11    92.52   134.29    45.66 <
      1545    1   2  -2  11    92.52   134.29    45.66 <
      1546    2  -3   2   8    92.20    85.58    37.53 <
      1546    1   2  -3   8    92.20    85.58    37.53 <
      1547    2  -2   5  20   393.78   753.80   508.02 <
      1547    1   5  -2  20   393.78   753.80   508.02 <
      1548    2  -2   4   6  3857.64  4272.38    96.17 o
      1548    1   4  -2   6  3857.64  4272.38    96.17 o
      1549    2  -3   4   7  1615.17  1789.59    53.59 o
      1549    1   4  -3   7  1615.17  1789.59    53.59 o
      1550    2  -1   3   5  2590.72  2749.53    75.48 o
      1550    1   3  -1   5  2590.72  2749.53    75.48 o
      1551    2  -3   5   9  1863.54  1940.46    75.19 o
      1551    1   5  -3   9  1863.54  1940.46    75.19 o
      1552    2  -1   3   8   921.00   892.51    39.09 o
      1552    1   3  -1   8   921.00   892.51    39.09 o
      1553    2  -3   5  11  1966.54  2085.28    94.11 o
      1553    1   5  -3  11  1966.54  2085.28    94.11 o
      1554    2  -1   7   9  1655.96  1564.21    73.00 o
      1554    1   7  -1   9  1655.96  1564.21    73.00 o
      1555    2  -1   4   6   549.49   605.78    38.73 o
      1555    1   4  -1   6   549.49   605.78    38.73 o
      1556    2  -2   5   8   982.45  1123.82    51.21 o
      1556    1   5  -2   8   982.45  1123.82    51.21 o
      1557    2  -1   4   5   873.03   914.48    44.63 o
      1557    1   4  -1   5   873.03   914.48    44.63 o
      1558    2  -3   5   7   847.75   946.47    51.70 o
      1558    1   5  -3   7   847.75   946.47    51.70 o
      1559    2  -1   2   4   381.10   499.10    23.60 o
      1559    1   2  -1   4   381.10   499.10    23.60 o
      1560    2  -1   4   8   496.78   488.48    30.76 o
      1560    1   4  -1   8   496.78   488.48    30.76 o
      1561    2  -1   5   9   634.57   537.93    54.94 o
      1561    1   5  -1   9   634.57   537.93    54.94 o
      1562    2  -1   5  10   671.39   721.43    45.68 o
      1562    1   5  -1  10   671.39   721.43    45.68 o
      1563    2  -1   2   2   505.16   706.32    37.28 o
      1563    1   2  -1   2   505.16   706.32    37.28 o
      1564    2  -3   6  11  1099.82   978.35   111.53 o
      1564    1   6  -3  11  1099.82   978.35   111.53 o
      1565    2  -1   3   7   408.89   378.53    32.81 o
      1565    1   3  -1   7   408.89   378.53    32.81 o
      1566    2  -3   5   8   664.23   719.51    49.03 o
      1566    1   5  -3   8   664.23   719.51    49.03 o
      1567    2  -2   4   8   389.52   348.62    43.23 o
      1567    1   4  -2   8   389.52   348.62    43.23 o
      1568    2  -2   5  10   733.27   699.24    79.63 o
      1568    1   5  -2  10   733.27   699.24    79.63 o
      1569    2  -3   4   9   411.02   433.94    44.17 o
      1569    1   4  -3   9   411.02   433.94    44.17 o
      1570    2  -3   7   9   767.22   622.40    92.45 o
      1570    1   7  -3   9   767.22   622.40    92.45 o
      1571    2  -1   7  11   833.76   651.79   100.07 o
      1571    1   7  -1  11   833.76   651.79   100.07 o
      1572    2  -5   6  13  1212.44  1385.02   170.91 o
      1572    1   6  -5  13  1212.44  1385.02   170.91 o
      1573    2  -1   3   6   237.56   275.84    27.50 o
      1573    1   3  -1   6   237.56   275.84    27.50 o
      1574    2  -2   6  14   949.22  1112.11   141.77 o
      1574    1   6  -2  14   949.22  1112.11   141.77 o
      1575    2  -4   5  10   440.02   304.11    69.65 o
      1575    1   5  -4  10   440.02   304.11    69.65 o
      1576    2  -2   7  14  1303.15  1099.81   172.45 o
      1576    1   7  -2  14  1303.15  1099.81   172.45 o
      1577    2  -1   4   7   301.19   354.22    28.01 o
      1577    1   4  -1   7   301.19   354.22    28.01 o
      1578    2  -1   5   8   415.98   424.79    39.06 o
      1578    1   5  -1   8   415.98   424.79    39.06 o
      1579    2  -2   8  14   970.26  1057.75   206.18 o
      1579    1   8  -2  14   970.26  1057.75   206.18 o
      1580    2  -1   4  10   311.21   318.85    39.68 o
      1580    1   4  -1  10   311.21   318.85    39.68 o
      1581    2  -2   3   6   185.89   163.24    26.82 o
      1581    1   3  -2   6   185.89   163.24    26.82 o
      1582    2  -2   4   5   164.82   213.30    34.89 o
      1582    1   4  -2   5   164.82   213.30    34.89 o
      1583    2  -4   6  14   712.28  1226.44   126.21 o
      1583    1   6  -4  14   712.28  1226.44   126.21 o
      1584    2  -1   4   9   170.93   164.39    35.09 o
      1584    1   4  -1   9   170.93   164.39    35.09 o
      1585    2  -4   8   8   503.89   473.47   102.47 o
      1585    1   8  -4   8   503.89   473.47   102.47 o
      1586    2  -2   6  12   565.69   618.36   107.72 o
      1586    1   6  -2  12   565.69   618.36   107.72 o
      1587    2  -2   6   8   353.40   332.30    59.44 o
      1587    1   6  -2   8   353.40   332.30    59.44 o
      1588    2  -1   6   8   258.58   169.86    39.66 o
      1588    1   6  -1   8   258.58   169.86    39.66 o
      1589    2  -2   3   5   187.04   211.64    29.86 o
      1589    1   3  -2   5   187.04   211.64    29.86 o
      1590    2  -3   6   9   456.06   302.71    65.68 o
      1590    1   6  -3   9   456.06   302.71    65.68 o
      1591    2  -1   2   5   133.90   127.77    23.41 o
      1591    1   2  -1   5   133.90   127.77    23.41 o
      1592    2  -4   8  11   854.49   797.82   198.41 o
      1592    1   8  -4  11   854.49   797.82   198.41 o
      1593    2  -4   6  12   551.15   492.37   140.46 o
      1593    1   6  -4  12   551.15   492.37   140.46 o
      1594    2  -4   6   9   453.36   400.70    81.62 o
      1594    1   6  -4   9   453.36   400.70    81.62 o
      1595    2  -2   9  12   454.27   791.82   186.75 o
      1595    1   9  -2  12   454.27   791.82   186.75 o
      1596    2  -3   7  15   665.30   614.13   195.18 o
      1596    1   7  -3  15   665.30   614.13   195.18 o
      1597    2  -3   7  17   807.42  1089.32   278.42 o
      1597    1   7  -3  17   807.42  1089.32   278.42 o
      1598    2  -2   4   4   110.22    79.18    21.19 o
      1598    1   4  -2   4   110.22    79.18    21.19 o
      1599    2  -2   4  10   140.42   197.16    47.85 o
      1599    1   4  -2  10   140.42   197.16    47.85 o
      1600    2  -1   3   4    88.09   109.43    22.71 o
      1600    1   3  -1   4    88.09   109.43    22.71 o
      1601    2  -3   6  15   383.74   519.89   148.77 o
      1601    1   6  -3  15   383.74   519.89   148.77 o
      1602    2  -4   8  14   649.92   723.91   203.11 o
      1602    1   8  -4  14   649.92   723.91   203.11 o
      1603    2  -4   7  10   327.61   391.59   105.72 o
      1603    1   7  -4  10   327.61   391.59   105.72 o
      1604    2  -3   4   8   103.67   111.34    39.34 <
      1604    1   4  -3   8   103.67   111.34    39.34 <
      1605    2  -2   3   7    80.32   101.76    25.28 o
      1605    1   3  -2   7    80.32   101.76    25.28 o
      1606    2  -2   8  10   413.26   336.77    98.90 o
      1606    1   8  -2  10   413.26   336.77    98.90 o
      1607    2  -1   7  10   248.76   178.85    62.49 <
      1607    1   7  -1  10   248.76   178.85    62.49 <
      1608    2  -3   6  10   159.75   224.21    73.28 o
      1608    1   6  -3  10   159.75   224.21    73.28 o
      1609    2  -3   5  10   147.70   134.55    52.04 <
      1609    1   5  -3  10   147.70   134.55    52.04 <
      1610    2  -3   9  15   641.07   471.63   298.95 <
      1610    1   9  -3  15   641.07   471.63   298.95 <
      1611    2  -4   7  14   321.46   309.88   203.54 <
      1611    1   7  -4  14   321.46   309.88   203.54 <
      1612    2  -5   9  15   569.28  1424.38   412.23 o
      1612    1   9  -5  15   569.28  1424.38   412.23 o
      1613    2  -3   7  12   263.96   317.82   133.92 <
      1613    1   7  -3  12   263.96   317.82   133.92 <
      1614    2  -3   7  11   374.81   503.16   124.50 o
      1614    1   7  -3  11   374.81   503.16   124.50 o
      1615    2  -4   8  13   313.06   310.48   227.81 <
      1615    1   8  -4  13   313.06   310.48   227.81 <
      1616    2  -3   6   8   129.92   149.25    52.82 <
      1616    1   6  -3   8   129.92   149.25    52.82 <
      1617    2  -5   7  15   429.04   521.00   227.30 <
      1617    1   7  -5  15   429.04   521.00   227.30 <
      1618    2  -2   8  12   329.26   307.72   126.76 <
      1618    1   8  -2  12   329.26   307.72   126.76 <
      1619    2  -1   6  10    87.64   140.73    57.54 <
      1619    1   6  -1  10    87.64   140.73    57.54 <
      1620    2  -3  11  15   515.11   949.53   470.64 <
      1620    1  11  -3  15   515.11   949.53   470.64 <
      1621    2  -2  10  20   689.22  1869.43   640.03 <
      1621    1  10  -2  20   689.22  1869.43   640.03 <
      1622    2  -5   7  12   139.71   287.78   181.57 <
      1622    1   7  -5  12   139.71   287.78   181.57 <
      1623    2  -2   5   6    61.24    54.02    32.72 <
      1623    1   5  -2   6    61.24    54.02    32.72 <
      1624    2  -4   8  20   545.16   846.22   594.58 <
      1624    1   8  -4  20   545.16   846.22   594.58 <
      1625    2  -5   8  11   165.80   196.78   192.08 <
      1625    1   8  -5  11   165.80   196.78   192.08 <
      1626    2  -6   8  15   449.22  1105.35   388.64 <
      1626    1   8  -6  15   449.22  1105.35   388.64 <
      1627    2  -6   9  14   240.01   500.31   389.80 <
      1627    1   9  -6  14   240.01   500.31   389.80 <
      1628    2  -2   5  12   139.43   175.62    64.80 <
      1628    1   5  -2  12   139.43   175.62    64.80 <
      1629    2  -2  10  14   591.02   758.58   265.01 <
      1629    1  10  -2  14   591.02   758.58   265.01 <
      1630    2  -5   9  11   220.46   373.96   210.07 <
      1630    1   9  -5  11   220.46   373.96   210.07 <
      1631    2  -3   8  13   384.58   425.96   178.57 <
      1631    1   8  -3  13   384.58   425.96   178.57 <
      1632    2  -2   8  20   472.56   632.77   303.61 <
      1632    1   8  -2  20   472.56   632.77   303.61 <
      1633    2  -1   2   3    33.38    56.56    22.84 <
      1633    1   2  -1   3    33.38    56.56    22.84 <
      1634    2  -3   7   7   101.05   100.35    43.85 <
      1634    1   7  -3   7   101.05   100.35    43.85 <
      1635    2  -6   8  16   222.84   489.71   362.97 <
      1635    1   8  -6  16   222.84   489.71   362.97 <
      1636    2  -4   9  14   208.85   363.10   284.24 <
      1636    1   9  -4  14   208.85   363.10   284.24 <
      1637    2  -5   9  12    75.67   225.68   218.73 <
      1637    1   9  -5  12    75.67   225.68   218.73 <
      1638    2  -4  10  15   358.83   526.00   332.34 <
      1638    1  10  -4  15   358.83   526.00   332.34 <
      1639    2  -4   8  19   223.48   548.36   388.76 <
      1639    1   8  -4  19   223.48   548.36   388.76 <
      1640    2  -5   7  13    63.68   260.73   155.34 <
      1640    1   7  -5  13    63.68   260.73   155.34 <
      1641    2  -4  10  13   240.97   493.55   341.63 <
      1641    1  10  -4  13   240.97   493.55   341.63 <
      1642    2  -2   6   9    38.11    95.28    46.92 <
      1642    1   6  -2   9    38.11    95.28    46.92 <
      1643    2  -3   6  12    11.15    63.68    63.04 <
      1643    1   6  -3  12    11.15    63.68    63.04 <
      1644    2  -2  10  16   243.86   487.89   347.84 <
      1644    1  10  -2  16   243.86   487.89   347.84 <
      1645    2  -2   6  13    96.12    77.75    74.34 <
      1645    1   6  -2  13    96.12    77.75    74.34 <
      1646    2  -2   9  11    53.54   113.86    96.79 <
      1646    1   9  -2  11    53.54   113.86    96.79 <
      1647    2  -4  10  14   436.29   479.99   334.70 <
      1647    1  10  -4  14   436.29   479.99   334.70 <
      1648    2  -4  10  16   176.86   496.55   427.56 <
      1648    1  10  -4  16   176.86   496.55   427.56 <
      1649    2   2   4   0  4410.90  4720.69    65.20 o
      1649    1   4   2   0  4410.90  4720.69    65.20 o
      1650    2   3   5  -3  4346.42  4635.58    89.92 o
      1650    1   5   3  -3  4346.42  4635.58    89.92 o
      1651    2   3   5   1  2223.80  2348.24    61.22 o
      1651    1   5   3   1  2223.80  2348.24    61.22 o
      1652    2   3   5  -1  2213.83  2401.72    61.35 o
      1652    1   5   3  -1  2213.83  2401.72    61.35 o
      1653    2   2   5  -2  1222.30  1227.27    40.83 o
      1653    1   5   2  -2  1222.30  1227.27    40.83 o
      1654    1   2   1   0   839.73  1077.29    30.10 o
      1655    1   4   3   0   823.75   769.92    30.86 o
      1656    2   1   2  -1   340.26   374.62    19.25 o
      1656    1   2   1  -1   340.26   374.62    19.25 o
      1657    2   3   4   1   581.71   497.68    32.94 o
      1657    1   4   3   1   581.71   497.68    32.94 o
      1658    2   4   6   0  1343.85  1374.65   119.32 o
      1658    1   6   4   0  1343.85  1374.65   119.32 o
      1659    2   4   5   2   879.66   682.34    74.61 o
      1659    1   5   4   2   879.66   682.34    74.61 o
      1660    2   5   7   3  2624.36  3119.98   248.43 o
      1660    1   7   5   3  2624.36  3119.98   248.43 o
      1661    2   2   3   1   195.56   204.57    17.83 o
      1661    1   3   2   1   195.56   204.57    17.83 o
      1662    2   2   3  -1   195.90   186.13    15.54 o
      1662    1   3   2  -1   195.90   186.13    15.54 o
      1663    2   1   2   1   354.99   344.53    22.89 o
      1663    1   2   1   1   354.99   344.53    22.89 o
      1664    2   3   5   2   338.20   334.69    29.81 o
      1664    1   5   3   2   338.20   334.69    29.81 o
      1665    2   3   7  -3   776.88   847.62   124.23 o
      1665    1   7   3  -3   776.88   847.62   124.23 o
      1666    2   3   6  -2   402.62   449.65    77.91 o
      1666    1   6   3  -2   402.62   449.65    77.91 o
      1667    2   3   4   2   223.53   204.54    25.85 o
      1667    1   4   3   2   223.53   204.54    25.85 o
      1668    2   3   5  -2   337.28   387.35    33.53 o
      1668    1   5   3  -2   337.28   387.35    33.53 o
      1669    2   3   6   2   402.61   533.89    48.37 o
      1669    1   6   3   2   402.61   533.89    48.37 o
      1670    2   4   7   2   605.16   746.10   155.23 o
      1670    1   7   4   2   605.16   746.10   155.23 o
      1671    2   4   7   1   523.39   648.05   141.93 o
      1671    1   7   4   1   523.39   648.05   141.93 o
      1672    2   3   6  -1   217.72   184.99    49.09 o
      1672    1   6   3  -1   217.72   184.99    49.09 o
      1673    2   4   7   4   542.93   606.33   104.78 o
      1673    1   7   4   4   542.93   606.33   104.78 o
      1674    2   5   7  -1   909.19   910.28   254.67 o
      1674    1   7   5  -1   909.19   910.28   254.67 o
      1675    2   4   6  -2   349.61   428.52   100.86 o
      1675    1   6   4  -2   349.61   428.52   100.86 o
      1676    2   4   6   2   349.40   507.59    92.11 o
      1676    1   6   4   2   349.40   507.59    92.11 o
      1677    2   5   9   3  1044.66  1009.35   319.43 o
      1677    1   9   5   3  1044.66  1009.35   319.43 o
      1678    2   4   7   3   417.74   389.24   111.19 o
      1678    1   7   4   3   417.74   389.24   111.19 o
      1679    2   4   9   1   728.73   918.52   229.24 o
      1679    1   9   4   1   728.73   918.52   229.24 o
      1680    2   4   6   1   207.85   254.86    70.09 o
      1680    1   6   4   1   207.85   254.86    70.09 o
      1681    2   3   6   1   217.78   260.41    56.39 o
      1681    1   6   3   1   217.78   260.41    56.39 o
      1682    2   5   7   1   909.63  1276.32   256.07 o
      1682    1   7   5   1   909.63  1276.32   256.07 o
      1683    2   4   6  -1   207.88   223.95    92.04 <
      1683    1   6   4  -1   207.88   223.95    92.04 <
      1684    2   4   7  -1   523.66   625.57   142.39 o
      1684    1   7   4  -1   523.66   625.57   142.39 o
      1685    2   4   7  -2   604.82   645.17   150.33 o
      1685    1   7   4  -2   604.82   645.17   150.33 o
      1686    2   4   9  -1   729.08   958.69   234.83 o
      1686    1   9   4  -1   729.08   958.69   234.83 o
      1687    2   2   4  -1    46.00    42.81    17.60 <
      1687    1   4   2  -1    46.00    42.81    17.60 <
      1688    2   4   7  -4   542.14   608.30   198.50 o
      1688    1   7   4  -4   542.14   608.30   198.50 o
      1689    2   3   6   3    94.58    49.75    34.60 <
      1689    1   6   3   3    94.58    49.75    34.60 <
      1690    2   4   9  -3   480.08  1020.61   321.74 o
      1690    1   9   4  -3   480.08  1020.61   321.74 o
      1691    2   4  10  -2   583.37  1015.17   394.37 <
      1691    1  10   4  -2   583.37  1015.17   394.37 <
      1692    2   2   4   1    46.00    35.03    15.87 <
      1692    1   4   2   1    46.00    35.03    15.87 <
      1693    2   5   6   1   296.33   354.80   151.70 <
      1693    1   6   5   1   296.33   354.80   151.70 <
      1694    2   3   6  -3    94.59   101.81    64.39 <
      1694    1   6   3  -3    94.59   101.81    64.39 <
      1695    2   4  10   2   583.23   765.85   329.78 <
      1695    1  10   4   2   583.23   765.85   329.78 <
      1696    2   4   7  -3   418.44   303.88   127.39 <
      1696    1   7   4  -3   418.44   303.88   127.39 <
      1697    2   4   9   3   479.58   270.35   209.24 <
      1697    1   9   4   3   479.58   270.35   209.24 <
      1698    2   2   5  -1    39.33    28.62    22.26 <
      1698    1   5   2  -1    39.33    28.62    22.26 <
      1699    2   2   5   1    39.38    24.76    15.27 <
      1699    1   5   2   1    39.38    24.76    15.27 <
      1700    2   4   8   4   173.53   186.26   140.08 <
      1700    1   8   4   4   173.53   186.26   140.08 <
      1701    2   4   8  -5   671.58   764.22   306.97 <
      1701    1   8   4  -5   671.58   764.22   306.97 <
      1702    2   4   7  -5   456.07   447.13   215.17 <
      1702    1   7   4  -5   456.07   447.13   215.17 <
      1703    2   4   9   2   263.05   196.63   141.76 <
      1703    1   9   4   2   263.05   196.63   141.76 <
      1704    2   4   9  -2   263.05   228.13   188.88 <
      1704    1   9   4  -2   263.05   228.13   188.88 <
      1705    2   4   8  -4   173.56   263.35   178.38 <
      1705    1   8   4  -4   173.56   263.35   178.38 <
      1706    2   4  10  -4   444.76   874.10   382.99 <
      1706    1  10   4  -4   444.76   874.10   382.99 <
      1707    2   2   1   1   666.05   571.01    12.40 o
      1707    1   1   2   1   666.05   571.01    12.40 o
      1708    2   2   1   3   644.20   574.49    13.83 o
      1708    1   1   2   3   644.20   574.49    13.83 o
      1709    2   2   1   2   383.48   350.01    10.25 o
      1709    1   1   2   2   383.48   350.01    10.25 o
      1710    2   2   1   5   441.99   489.70    20.79 o
      1710    1   1   2   5   441.99   489.70    20.79 o
      1711    2   4   2   6  4488.94  3937.06   208.48 o
      1711    1   2   4   6  4488.94  3937.06   208.48 o
      1712    2   3   1   5  2846.24  2340.63   122.77 o
      1712    1   1   3   5  2846.24  2340.63   122.77 o
      1713    2   3   2   5   600.52   485.07    37.75 o
      1713    1   2   3   5   600.52   485.07    37.75 o
      1714    2   2   1   6   276.83   268.72    20.53 o
      1714    1   1   2   6   276.83   268.72    20.53 o
      1715    2   5   3   5  3276.79  4171.45   341.82 o
      1715    1   3   5   5  3276.79  4171.45   341.82 o
      1716    2   3   2   2   270.13   254.74    24.48 o
      1716    1   2   3   2   270.13   254.74    24.48 o
      1717    2   4   3   2   700.09   683.56    49.83 o
      1717    1   3   4   2   700.09   683.56    49.83 o
      1718    2   3   2   4   284.21   225.06    26.30 o
      1718    1   2   3   4   284.21   225.06    26.30 o
      1719    2   4   3   8   771.83   759.04   115.86 o
      1719    1   3   4   8   771.83   759.04   115.86 o
      1720    2   5   3   3  2322.64  2125.42   278.41 o
      1720    1   3   5   3  2322.64  2125.42   278.41 o
      1721    2   4   3   3   478.24   370.72    64.32 o
      1721    1   3   4   3   478.24   370.72    64.32 o
      1722    2   4   3   4   435.98   445.29    64.73 o
      1722    1   3   4   4   435.98   445.29    64.73 o
      1723    2   4   2   5   731.30   723.29   141.44 o
      1723    1   2   4   5   731.30   723.29   141.44 o
      1724    2   5   3   1  3096.81  2694.46   322.98 o
      1724    1   3   5   1  3096.81  2694.46   322.98 o
      1725    2   3   1   7   809.69   826.18   126.85 o
      1725    1   1   3   7   809.69   826.18   126.85 o
      1726    2   5   4   5  1024.62  1097.96   194.52 o
      1726    1   4   5   5  1024.62  1097.96   194.52 o
      1727    2   5   3   7  1587.95  1789.49   261.24 o
      1727    1   3   5   7  1587.95  1789.49   261.24 o
      1728    2   3   1   8   800.67   728.51   131.69 o
      1728    1   1   3   8   800.67   728.51   131.69 o
      1729    2   5   4  11  1536.28  1977.71   348.83 o
      1729    1   4   5  11  1536.28  1977.71   348.83 o
      1730    2   3   2   9   289.82   353.56    67.16 o
      1730    1   2   3   9   289.82   353.56    67.16 o
      1731    2   5   3  -1  3099.79  2300.43   309.23 o
      1731    1   3   5  -1  3099.79  2300.43   309.23 o
      1732    2   5   3  11  2077.54  2933.42   524.81 o
      1732    1   3   5  11  2077.54  2933.42   524.81 o
      1733    2   3   2   1   144.30   140.87    19.25 o
      1733    1   2   3   1   144.30   140.87    19.25 o
      1734    2   4   2  11   891.72  1545.97   361.11 o
      1734    1   2   4  11   891.72  1545.97   361.11 o
      1735    2   4   2  13   924.84  1099.73   413.97 <
      1735    1   2   4  13   924.84  1099.73   413.97 <
      1736    2   3   1   4   213.84   243.30    84.00 <
      1736    1   1   3   4   213.84   243.30    84.00 <
      1737    2   4   3   5   151.25   173.70    68.71 <
      1737    1   3   4   5   151.25   173.70    68.71 <
      1738    2   3   2   3    60.95    56.86    18.37 o
      1738    1   2   3   3    60.95    56.86    18.37 o
      1739    2   5   4   9   605.53   594.46   284.23 <
      1739    1   4   5   9   605.53   594.46   284.23 <
      1740    2   6   4   6  1533.69  1368.90   383.13 o
      1740    1   4   6   6  1533.69  1368.90   383.13 o
      1741    2   5   3   9   819.04   879.08   304.97 <
      1741    1   3   5   9   819.04   879.08   304.97 <
      1742    2   4   2   7   334.06   494.07   162.67 o
      1742    1   2   4   7   334.06   494.07   162.67 o
      1743    2   2   1   4    21.88    27.07     9.79 <
      1743    1   1   2   4    21.88    27.07     9.79 <
      1744    2   4   3   7   199.67   237.21    93.12 <
      1744    1   3   4   7   199.67   237.21    93.12 <
      1745    2   7   5   7   812.85   852.45   604.82 <
      1745    1   5   7   7   812.85   852.45   604.82 <
      1746    2   7   5   5  1242.56  1093.87   636.96 <
      1746    1   5   7   5  1242.56  1093.87   636.96 <
      1747    2   4   2   4   159.45   142.39   113.36 <
      1747    1   2   4   4   159.45   142.39   113.36 <
      1748    2   4   3  10   215.25   212.72   129.35 <
      1748    1   3   4  10   215.25   212.72   129.35 <
      1749    2   6   4  12   997.61  1188.83   544.86 <
      1749    1   4   6  12   997.61  1188.83   544.86 <
      1750    2   4   2   8   183.36   284.85   205.24 <
      1750    1   2   4   8   183.36   284.85   205.24 <
      1751    2   7   5   3  1351.31  1215.68   540.07 <
      1751    1   5   7   3  1351.31  1215.68   540.07 <
      1752    2   4   3   9   209.09   151.38    85.69 <
      1752    1   3   4   9   209.09   151.38    85.69 <
      1753    2   0   2   6  4672.95  4311.89    83.22 o
      1753    1   2   0   6  4672.95  4311.89    83.22 o
      1754    2   0   2  12  3923.32  3901.38    84.95 o
      1754    1   2   0  12  3923.32  3901.38    84.95 o
      1755    2   0   2  10  1605.40  1648.52    42.70 o
      1755    1   2   0  10  1605.40  1648.52    42.70 o
      1756    2   1   3  11  3039.27  3028.14    76.76 o
      1756    1   3   1  11  3039.27  3028.14    76.76 o
      1757    2   0   4  12  2629.67  2575.98    76.39 o
      1757    1   4   0  12  2629.67  2575.98    76.39 o
      1758    1   1   0   6   642.62   653.12    22.49 o
      1759    2   1   3   8   923.42   928.66    32.83 o
      1759    1   3   1   8   923.42   928.66    32.83 o
      1760    2   2   4  12  2189.52  2289.96    92.16 o
      1760    1   4   2  12  2189.52  2289.96    92.16 o
      1761    2   1   2   7   503.07   432.35    24.71 o
      1761    1   2   1   7   503.07   432.35    24.71 o
      1762    1   1   0   4   818.71   877.72    37.01 o
      1763    1   3   0  14  1701.94  1643.16    77.91 o
      1764    2   1   2   6   481.46   502.51    23.69 o
      1764    1   2   1   6   481.46   502.51    23.69 o
      1765    2   1   4  11   926.30   931.63    64.33 o
      1765    1   4   1  11   926.30   931.63    64.33 o
      1766    2   1   3   9   591.78   521.84    40.14 o
      1766    1   3   1   9   591.78   521.84    40.14 o
      1767    2   0   4  14  1103.79  1194.15    96.45 o
      1767    1   4   0  14  1103.79  1194.15    96.45 o
      1768    2   1   3  10   513.75   523.41    42.59 o
      1768    1   3   1  10   513.75   523.41    42.59 o
      1769    2   1   2   8   277.05   254.54    24.99 o
      1769    1   2   1   8   277.05   254.54    24.99 o
      1770    2   1   3  17  2564.68  2377.44   246.47 o
      1770    1   3   1  17  2564.68  2377.44   246.47 o
      1771    2   2   4  14  1026.27  1253.30   107.01 o
      1771    1   4   2  14  1026.27  1253.30   107.01 o
      1772    2   1   5  17  1782.17  2582.88   276.09 o
      1772    1   5   1  17  1782.17  2582.88   276.09 o
      1773    2   1   3  14   782.18   941.40   105.52 o
      1773    1   3   1  14   782.18   941.40   105.52 o
      1774    2   1   3  12   381.60   484.02    62.21 o
      1774    1   3   1  12   381.60   484.02    62.21 o
      1775    2   1   4  10   311.76   297.02    44.26 o
      1775    1   4   1  10   311.76   297.02    44.26 o
      1776    2   2   5  14   710.15   777.11   166.73 o
      1776    1   5   2  14   710.15   777.11   166.73 o
      1777    2   2   3  12   347.97   403.77    68.38 o
      1777    1   3   2  12   347.97   403.77    68.38 o
      1778    2   1   5  14   454.81   367.76   105.41 o
      1778    1   5   1  14   454.81   367.76   105.41 o
      1779    2   0   4  18   734.44   780.42   192.45 o
      1779    1   4   0  18   734.44   780.42   192.45 o
      1780    2   3   5  17  1003.99  1595.23   385.02 o
      1780    1   5   3  17  1003.99  1595.23   385.02 o
      1781    2   1   2  11    59.67    57.77    26.92 <
      1781    1   2   1  11    59.67    57.77    26.92 <
      1782    2   1   2  10    92.08    84.97    26.21 o
      1782    1   2   1  10    92.08    84.97    26.21 o
      1783    2   1   3  16   462.65   651.41   197.66 o
      1783    1   3   1  16   462.65   651.41   197.66 o
      1784    2   0   4  20   941.05  1283.59   367.08 o
      1784    1   4   0  20   941.05  1283.59   367.08 o
      1785    2   1   4  17   782.64   824.24   225.66 o
      1785    1   4   1  17   782.64   824.24   225.66 o
      1786    2   2   6  20  1040.85  1588.97   547.46 <
      1786    1   6   2  20  1040.85  1588.97   547.46 <
      1787    2   1   4  13   246.30   199.46    58.70 o
      1787    1   4   1  13   246.30   199.46    58.70 o
      1788    2   0   6  20   807.96  1048.89   405.54 <
      1788    1   6   0  20   807.96  1048.89   405.54 <
      1789    2   2   4  18   901.01  1310.54   346.27 o
      1789    1   4   2  18   901.01  1310.54   346.27 o
      1790    2   1   5  16   362.34   307.83   154.01 <
      1790    1   5   1  16   362.34   307.83   154.01 <
      1791    1   3   0  12    62.11    43.56    40.60 <
      1792    2   1   6  19   747.03   923.16   379.38 <
      1792    1   6   1  19   747.03   923.16   379.38 <
      1793    2  -1   5  18   438.01   553.31   175.65 o
      1793    1   5  -1  18   438.01   553.31   175.65 o
      1794    2   2   5  16   370.85   482.86   199.38 <
      1794    1   5   2  16   370.85   482.86   199.38 <
      1795    2   1   2   9    34.54    28.56    19.15 <
      1795    1   2   1   9    34.54    28.56    19.15 <
      1796    2   1   5  15   278.10   282.27   130.84 <
      1796    1   5   1  15   278.10   282.27   130.84 <
      1797    2   2   3  14   209.57    87.29    86.45 <
      1797    1   3   2  14   209.57    87.29    86.45 <
      1798    2   1   5  18   438.13   213.61   192.16 <
      1798    1   5   1  18   438.13   213.61   192.16 <
      1799    2   0   2   7    11.64    27.99    14.87 <
      1800    2   2   8  20   472.94  1026.97   489.65 <
      1800    1   8   2  20   472.94  1026.97   489.65 <
      1801    2   1   3   3  1490.96  1456.82    40.49 o
      1801    1   3   1   3  1490.96  1456.82    40.49 o
      1802    2   1   4   4  1129.46  1360.81    42.17 o
      1802    1   4   1   4  1129.46  1360.81    42.17 o
      1803    2   0   6   8  1480.88  1305.74    81.73 o
      1803    1   6   0   8  1480.88  1305.74    81.73 o
      1804    2   1   4   5   829.53   826.11    46.98 o
      1804    1   4   1   5   829.53   826.11    46.98 o
      1805    2   1   7   9  1836.85  1682.27   116.59 o
      1805    1   7   1   9  1836.85  1682.27   116.59 o
      1806    2   2   7   8  1672.08  1688.03    95.12 o
      1806    1   7   2   8  1672.08  1688.03    95.12 o
      1807    2   2   6   6   844.36   939.94    59.00 o
      1807    1   6   2   6   844.36   939.94    59.00 o
      1808    1   7   0  10  1447.66  1144.72    97.86 o
      1809    2   1   6   7   795.13   765.62    53.71 o
      1809    1   6   1   7   795.13   765.62    53.71 o
      1810    2   1   5   6   515.53   485.73    45.07 o
      1810    1   5   1   6   515.53   485.73    45.07 o
      1811    2   2   8   8  1615.78  1264.51   147.10 o
      1811    1   8   2   8  1615.78  1264.51   147.10 o
      1812    2   2   8   6  1399.51  1242.96   132.13 o
      1812    1   8   2   6  1399.51  1242.96   132.13 o
      1813    2   1   6   4   561.83   371.11    48.90 o
      1813    1   6   1   4   561.83   371.11    48.90 o
      1814    1   3   0   4   419.50   452.27    38.01 o
      1815    2   1   4   6   602.09   556.12    42.32 o
      1815    1   4   1   6   602.09   556.12    42.32 o
      1816    2   1   9   9  1571.29  1421.95   196.41 o
      1816    1   9   1   9  1571.29  1421.95   196.41 o
      1817    2   1   6   6   621.85   505.20    64.33 o
      1817    1   6   1   6   621.85   505.20    64.33 o
      1818    2   1   5   4   344.75   353.83    43.05 o
      1818    1   5   1   4   344.75   353.83    43.05 o
      1819    2   1   7   5   568.76   426.18    69.28 o
      1819    1   7   1   5   568.76   426.18    69.28 o
      1820    2   1   5   8   405.54   213.93    51.35 o
      1820    1   5   1   8   405.54   213.93    51.35 o
      1821    2   1   4   7   294.37   320.86    32.59 o
      1821    1   4   1   7   294.37   320.86    32.59 o
      1822    2   1   7  11   831.07   926.23    83.26 o
      1822    1   7   1  11   831.07   926.23    83.26 o
      1823    2   1   5   5   282.26   297.60    48.57 o
      1823    1   5   1   5   282.26   297.60    48.57 o
      1824    2   2   6   8   362.79   308.58    62.14 o
      1824    1   6   2   8   362.79   308.58    62.14 o
      1825    2   2   8  14   978.97  1445.28   233.75 o
      1825    1   8   2  14   978.97  1445.28   233.75 o
      1826    2   1   7   8   312.66   254.96    75.33 o
      1826    1   7   1   8   312.66   254.96    75.33 o
      1827    2   3   9   9  1168.82  1398.97   254.49 o
      1827    1   9   3   9  1168.82  1398.97   254.49 o
      1828    2   2   6   5   219.18   155.35    43.74 o
      1828    1   6   2   5   219.18   155.35    43.74 o
      1829    2   1   6   8   263.10   223.74    53.15 o
      1829    1   6   1   8   263.10   223.74    53.15 o
      1830    2   1   4   3    76.46    91.83    26.89 o
      1830    1   4   1   3    76.46    91.83    26.89 o
      1831    2   1   7  10   248.78   192.87    72.29 <
      1831    1   7   1  10   248.78   192.87    72.29 <
      1832    2   2   8   9   307.37   291.85   112.43 <
      1832    1   8   2   9   307.37   291.85   112.43 <
      1833    2   2   8  10   415.70   615.32   149.01 o
      1833    1   8   2  10   415.70   615.32   149.01 o
      1834    2   0  10  14   733.59   675.17   297.44 <
      1834    1  10   0  14   733.59   675.17   297.44 <
      1835    2   3  11   9  1227.01  1733.73   457.95 o
      1835    1  11   3   9  1227.01  1733.73   457.95 o
      1836    1   7   0   8   205.66   142.63    57.38 <
      1837    2   2   9  10   590.02   801.21   208.81 o
      1837    1   9   2  10   590.02   801.21   208.81 o
      1838    2   1   3   4    83.06    55.96    20.58 <
      1838    1   3   1   4    83.06    55.96    20.58 <
      1839    2   2   8   7   226.93   180.61    94.97 <
      1839    1   8   2   7   226.93   180.61    94.97 <
      1840    2   2   8  12   323.44   360.06   152.51 <
      1840    1   8   2  12   323.44   360.06   152.51 <
      1841    2   2   9  12   461.46   542.83   249.90 <
      1841    1   9   2  12   461.46   542.83   249.90 <
      1842    2   1  11   9   801.36   762.22   273.65 <
      1842    1  11   1   9   801.36   762.22   273.65 <
      1843    2   2   7   7   164.53   178.76    69.98 <
      1843    1   7   2   7   164.53   178.76    69.98 <
      1844    2   2   7   9   111.19   141.23   102.18 <
      1844    1   7   2   9   111.19   141.23   102.18 <
      1845    2   1   6   5   156.62   152.81    46.89 o
      1845    1   6   1   5   156.62   152.81    46.89 o
      1846    2   2  10  14   594.69   489.61   408.14 <
      1846    1  10   2  14   594.69   489.61   408.14 <
      1847    2   1   9  11   358.78   400.31   187.83 <
      1847    1   9   1  11   358.78   400.31   187.83 <
      1848    2   2  12   8   520.09   673.99   438.60 <
      1848    1  12   2   8   520.09   673.99   438.60 <
      1849    2   2   4   6  3722.38  3766.88    70.94 o
      1849    1   4   2   6  3722.38  3766.88    70.94 o
      1850    2   3   5   5  2763.03  2675.51    72.41 o
      1850    1   5   3   5  2763.03  2675.51    72.41 o
      1851    2   3   4   7  1703.84  1802.01    61.07 o
      1851    1   4   3   7  1703.84  1802.01    61.07 o
      1852    2   2   3   4  1092.33  1040.07    34.35 o
      1852    1   3   2   4  1092.33  1040.07    34.35 o
      1853    2   3   5   9  1915.21  2107.27    84.90 o
      1853    1   5   3   9  1915.21  2107.27    84.90 o
      1854    2   1   2   4   424.44   479.58    22.93 o
      1854    1   2   1   4   424.44   479.58    22.93 o
      1855    2   1   2   2   568.35   523.84    29.08 o
      1855    1   2   1   2   568.35   523.84    29.08 o
      1856    2   3   5  11  1963.68  2202.28   113.40 o
      1856    1   5   3  11  1963.68  2202.28   113.40 o
      1857    2   3   5   7   822.18   796.00    78.65 o
      1857    1   5   3   7   822.18   796.00    78.65 o
      1858    2   2   5  10   744.85   753.88    55.60 o
      1858    1   5   2  10   744.85   753.88    55.60 o
      1859    2   3   4   6   509.20   563.03    37.57 o
      1859    1   4   3   6   509.20   563.03    37.57 o
      1860    2   2   4   8   392.75   385.08    42.29 o
      1860    1   4   2   8   392.75   385.08    42.29 o
      1861    2   3   6  11  1119.86  1278.89   101.21 o
      1861    1   6   3  11  1119.86  1278.89   101.21 o
      1862    2   3   3   6   359.11   342.36    36.43 o
      1862    1   3   3   6   359.11   342.36    36.43 o
      1863    2   3   5   8   668.59   561.51    74.63 o
      1863    1   5   3   8   668.59   561.51    74.63 o
      1864    2   4   6   6  1075.59   961.46   137.90 o
      1864    1   6   4   6  1075.59   961.46   137.90 o
      1865    2   4   5   8   816.34   879.44   123.69 o
      1865    1   5   4   8   816.34   879.44   123.69 o
      1866    2   2   3   6   188.41   226.07    27.69 o
      1866    1   3   2   6   188.41   226.07    27.69 o
      1867    2   2   3   5   179.99   174.85    25.60 o
      1867    1   3   2   5   179.99   174.85    25.60 o
      1868    2   3   6   9   462.57   457.21    89.92 o
      1868    1   6   3   9   462.57   457.21    89.92 o
      1869    2   4   4   8   484.57   480.74    82.14 o
      1869    1   4   4   8   484.57   480.74    82.14 o
      1870    2   4   6   8   608.73   843.93   151.82 o
      1870    1   6   4   8   608.73   843.93   151.82 o
      1871    2   2   4   4   109.08   127.91    22.38 o
      1871    1   4   2   4   109.08   127.91    22.38 o
      1872    2   3   4   9   412.91   354.84    63.86 o
      1872    1   4   3   9   412.91   354.84    63.86 o
      1873    2   2   3   3    93.55   101.05    20.13 o
      1873    1   3   2   3    93.55   101.05    20.13 o
      1874    2   5   6  13  1222.46  1542.73   408.00 o
      1874    1   6   5  13  1222.46  1542.73   408.00 o
      1875    2   3   4   4   125.51   142.19    34.29 o
      1875    1   4   3   4   125.51   142.19    34.29 o
      1876    2   5   6   7  1044.65  1322.73   238.71 o
      1876    1   6   5   7  1044.65  1322.73   238.71 o
      1877    2   3   3   5   106.64   127.06    24.46 o
      1877    1   3   3   5   106.64   127.06    24.46 o
      1878    2   2   2   4    34.80    56.97    10.97 o
      1878    1   2   2   4    34.80    56.97    10.97 o
      1879    2   2   4   5   153.75   151.15    36.30 o
      1879    1   4   2   5   153.75   151.15    36.30 o
      1880    2   4   6  14   713.85  1136.80   287.18 o
      1880    1   6   4  14   713.85  1136.80   287.18 o
      1881    2   4   8  11   866.87   817.36   255.88 o
      1881    1   8   4  11   866.87   817.36   255.88 o
      1882    2   4   8   8   508.74   540.74   186.54 <
      1882    1   8   4   8   508.74   540.74   186.54 <
      1883    2   4   6   9   456.56   615.40   134.94 o
      1883    1   6   4   9   456.56   615.40   134.94 o
      1884    2   5   7   9  1423.06  1482.09   408.73 o
      1884    1   7   5   9  1423.06  1482.09   408.73 o
      1885    2   2   3   7    80.66    68.51    23.99 <
      1885    1   3   2   7    80.66    68.51    23.99 <
      1886    2   4   7   8   490.97   413.21   187.22 <
      1886    1   7   4   8   490.97   413.21   187.22 <
      1887    2   3   3   7    45.08    58.66    28.27 <
      1887    1   3   3   7    45.08    58.66    28.27 <
      1888    2   5   7  11   612.32   772.42   285.84 <
      1888    1   7   5  11   612.32   772.42   285.84 <
      1889    2   5   9   9   860.89  1003.54   419.04 <
      1889    1   9   5   9   860.89  1003.54   419.04 <
      1890    2   4   7   7   217.28   200.83   111.39 <
      1890    1   7   4   7   217.28   200.83   111.39 <
      1891    2   4   4   9   298.23   216.57   102.06 <
      1891    1   4   4   9   298.23   216.57   102.06 <
      1892    2   4   6   7   230.29   371.28   106.84 o
      1892    1   6   4   7   230.29   371.28   106.84 o
      1893    2   4   6  12   548.81   457.36   183.74 <
      1893    1   6   4  12   548.81   457.36   183.74 <
      1894    2   4   6  15   479.29   408.34   240.15 <
      1894    1   6   4  15   479.29   408.34   240.15 <
      1895    2   5   5  11   329.68   443.76   192.34 <
      1895    1   5   5  11   329.68   443.76   192.34 <
      1896    2   3   6  10   160.06   116.04    77.79 <
      1896    1   6   3  10   160.06   116.04    77.79 <
      1897    2   5   5   8   395.01   664.77   225.07 <
      1897    1   5   5   8   395.01   664.77   225.07 <
      1898    2   2   4   7    12.92    33.48    18.44 <
      1898    1   4   2   7    12.92    33.48    18.44 <
      1899    2   4   8  14   652.33  1054.53   325.30 o
      1899    1   8   4  14   652.33  1054.53   325.30 o
      1900    2   4   8  10   166.89   233.69   203.17 <
      1900    1   8   4  10   166.89   233.69   203.17 <
      1901    2   4   5  14   584.82  1076.19   639.24 <
      1901    1   5   4  14   584.82  1076.19   639.24 <
      1902    2   1   2   3    31.30    37.57    19.08 <
      1902    1   2   1   3    31.30    37.57    19.08 <
      1903    2   2   4  -6  3794.35  3698.30    79.25 o
      1903    1   4   2  -6  3794.35  3698.30    79.25 o
      1904    2   1   3  -5  2571.39  3161.44    72.71 o
      1904    1   3   1  -5  2571.39  3161.44    72.71 o
      1905    2   1   4  -4   849.97  1108.48    36.76 o
      1905    1   4   1  -4   849.97  1108.48    36.76 o
      1906    2   0   6  -8  1450.69  1441.99    61.86 o
      1906    1   6   0  -8  1450.69  1441.99    61.86 o
      1907    2   3   5  -9  1889.42  1924.71    75.45 o
      1907    1   5   3  -9  1889.42  1924.71    75.45 o
      1908    2   1   3  -3  1272.05  1532.84    50.41 o
      1908    1   3   1  -3  1272.05  1532.84    50.41 o
      1909    2   1   7  -9  1655.96  1440.79    98.75 o
      1909    1   7   1  -9  1655.96  1440.79    98.75 o
      1910    2   2   7  -8  1563.47  1274.55   103.48 o
      1910    1   7   2  -8  1563.47  1274.55   103.48 o
      1911    2   1   4  -5   853.98  1023.20    43.07 o
      1911    1   4   1  -5   853.98  1023.20    43.07 o
      1912    2   1   5 -11  1192.04  1262.58    82.65 o
      1912    1   5   1 -11  1192.04  1262.58    82.65 o
      1913    2   2   5  -8  1012.79  1035.64    53.72 o
      1913    1   5   2  -8  1012.79  1035.64    53.72 o
      1914    2   1   4  -6   568.11   635.83    31.54 o
      1914    1   4   1  -6   568.11   635.83    31.54 o
      1915    2   2   8  -8  1502.39  1466.08   133.67 o
      1915    1   8   2  -8  1502.39  1466.08   133.67 o
      1916    2   1   2  -4   399.61   434.09    20.68 o
      1916    1   2   1  -4   399.61   434.09    20.68 o
      1917    1   7   0 -10  1447.66   996.34   110.70 o
      1918    2   1   3  -7   407.11   459.02    36.69 o
      1918    1   3   1  -7   407.11   459.02    36.69 o
      1919    2   1   6  -7   756.05   577.97    62.33 o
      1919    1   6   1  -7   756.05   577.97    62.33 o
      1920    2   2   6  -6   888.87   840.81    77.78 o
      1920    1   6   2  -6   888.87   840.81    77.78 o
      1921    2   1   5 -10   672.56   694.05    62.39 o
      1921    1   5   1 -10   672.56   694.05    62.39 o
      1922    2   1   4  -8   500.01   502.12    43.84 o
      1922    1   4   1  -8   500.01   502.12    43.84 o
      1923    2   1   5  -9   636.80   678.12    47.77 o
      1923    1   5   1  -9   636.80   678.12    47.77 o
      1924    2   2   5 -10   738.00   546.91    66.33 o
      1924    1   5   2 -10   738.00   546.91    66.33 o
      1925    2   3   6 -11  1110.05  1259.55    97.18 o
      1925    1   6   3 -11  1110.05  1259.55    97.18 o
      1926    2   1   5 -12   884.62  1066.21    90.53 o
      1926    1   5   1 -12   884.62  1066.21    90.53 o
      1927    2   1   5  -6   490.18   525.82    48.82 o
      1927    1   5   1  -6   490.18   525.82    48.82 o
      1928    1   3   0  -4   419.50   402.77    35.16 o
      1929    2   2   4  -8   390.85   378.94    29.82 o
      1929    1   4   2  -8   390.85   378.94    29.82 o
      1930    2   1   6 -13   952.09   884.08    83.75 o
      1930    1   6   1 -13   952.09   884.08    83.75 o
      1931    2   1   4 -10   311.34   302.33    40.37 o
      1931    1   4   1 -10   311.34   302.33    40.37 o
      1932    2   2   7 -14  1307.96  1264.38   159.58 o
      1932    1   7   2 -14  1307.96  1264.38   159.58 o
      1933    2   2   6 -14   950.91  1303.39   163.42 o
      1933    1   6   2 -14   950.91  1303.39   163.42 o
      1934    2   1   5  -8   414.09   484.08    39.77 o
      1934    1   5   1  -8   414.09   484.08    39.77 o
      1935    2   1   7 -11   833.76   508.57   113.10 o
      1935    1   7   1 -11   833.76   508.57   113.10 o
      1936    2   1   3  -6   239.54   200.32    27.51 o
      1936    1   3   1  -6   239.54   200.32    27.51 o
      1937    2   2   6  -8   358.33   225.26    66.89 o
      1937    1   6   2  -8   358.33   225.26    66.89 o
      1938    2   3   9  -9  1141.69  1125.41   195.52 o
      1938    1   9   3  -9  1141.69  1125.41   195.52 o
      1939    2   3   6  -9   459.57   360.32    81.43 o
      1939    1   6   3  -9   459.57   360.32    81.43 o
      1940    2   1   4  -7   299.58   200.13    33.43 o
      1940    1   4   1  -7   299.58   200.13    33.43 o
      1941    2   3   7  -9   786.26   597.23   101.81 o
      1941    1   7   3  -9   786.26   597.23   101.81 o
      1942    2   2   6 -12   562.80   481.24   110.80 o
      1942    1   6   2 -12   562.80   481.24   110.80 o
      1943    2   1   7 -15   699.02   866.79   164.90 o
      1943    1   7   1 -15   699.02   866.79   164.90 o
      1944    2   4   8 -11   861.59   713.35   187.06 o
      1944    1   8   4 -11   861.59   713.35   187.06 o
      1945    2   2   8 -14   973.97  1417.33   229.98 o
      1945    1   8   2 -14   973.97  1417.33   229.98 o
      1946    2   1   6  -8   258.59   220.10    57.02 o
      1946    1   6   1  -8   258.59   220.10    57.02 o
      1947    2   1   4  -9   170.86   165.14    39.34 o
      1947    1   4   1  -9   170.86   165.14    39.34 o
      1948    2   1   7 -17   787.88   931.96   245.27 o
      1948    1   7   1 -17   787.88   931.96   245.27 o
      1949    2   3   7 -15   666.36  1030.50   231.68 o
      1949    1   7   3 -15   666.36  1030.50   231.68 o
      1950    2   0  10 -14   731.74  1171.42   317.42 o
      1950    1  10   0 -14   731.74  1171.42   317.42 o
      1951    2   1   7  -8   318.96   210.02    70.42 <
      1951    1   7   1  -8   318.96   210.02    70.42 <
      1952    2   2   8 -10   414.30   371.31   138.90 <
      1952    1   8   2 -10   414.30   371.31   138.90 <
      1953    2   1   7 -10   248.76   236.24    73.17 o
      1953    1   7   1 -10   248.76   236.24    73.17 o
      1954    2   2   9 -10   580.01   317.62   158.13 <
      1954    1   9   2 -10   580.01   317.62   158.13 <
      1955    2   2   6 -11   250.09   133.90    72.04 <
      1955    1   6   2 -11   250.09   133.90    72.04 <
      1956    2   2   8  -9   303.27   186.24   109.02 <
      1956    1   8   2  -9   303.27   186.24   109.02 <
      1957    2   1   3  -4    85.91    81.59    23.59 o
      1957    1   3   1  -4    85.91    81.59    23.59 o
      1958    2   3   7 -11   374.26   392.80   127.05 o
      1958    1   7   3 -11   374.26   392.80   127.05 o
      1959    2   1   9 -11   359.54   516.71   148.72 o
      1959    1   9   1 -11   359.54   516.71   148.72 o
      1960    2   2  10 -14   591.01   713.80   302.77 <
      1960    1  10   2 -14   591.01   713.80   302.77 <
      1961    2   3   5 -10   147.77   181.88    64.36 <
      1961    1   5   3 -10   147.77   181.88    64.36 <
      1962    2   2   5 -12   139.48    73.76    52.96 <
      1962    1   5   2 -12   139.48    73.76    52.96 <
      1963    2   3   8 -13   385.85   497.96   164.56 o
      1963    1   8   3 -13   385.85   497.96   164.56 o
      1964    2   4  10 -14   437.04   673.01   419.94 <
      1964    1  10   4 -14   437.04   673.01   419.94 <
      1965    2   3   7 -12   264.40   255.93   117.61 <
      1965    1   7   3 -12   264.40   255.93   117.61 <
      1966    2   2   7  -7   162.61   144.39    59.90 <
      1966    1   7   2  -7   162.61   144.39    59.90 <
      1967    2   4   8 -14   650.98   686.85   322.06 <
      1967    1   8   4 -14   650.98   686.85   322.06 <
      1968    2   2   8 -12   327.63   412.46   146.04 <
      1968    1   8   2 -12   327.63   412.46   146.04 <
      1969    2   3   9 -15   642.48   992.66   313.03 o
      1969    1   9   3 -15   642.48   992.66   313.03 o
      1970    2   2   8 -20   472.64   912.30   460.72 <
      1970    1   8   2 -20   472.64   912.30   460.72 <
      1971    2   4   8 -17   397.05   414.01   342.05 <
      1971    1   8   4 -17   397.05   414.01   342.05 <
      1972    2   3   6 -10   159.91   111.75    72.57 <
      1972    1   6   3 -10   159.91   111.75    72.57 <
      1973    2   2  10 -20   689.49  1149.62   718.78 <
      1973    1  10   2 -20   689.49  1149.62   718.78 <
      1974    2   5   9 -15   570.10   916.79   448.16 <
      1974    1   9   5 -15   570.10   916.79   448.16 <
      1975    2   1   7 -12   160.99   164.80    93.04 <
      1975    1   7   1 -12   160.99   164.80    93.04 <
      1976    2   1   6 -10    87.57    92.96    44.93 <
      1976    1   6   1 -10    87.57    92.96    44.93 <
      1977    2   1   9 -17   422.74   511.99   351.60 <
      1977    1   9   1 -17   422.74   511.99   351.60 <
      1978    2   4  10 -12    54.35   258.26   254.63 <
      1978    1  10   4 -12    54.35   258.26   254.63 <
      1979    2   3   9 -17   284.27   823.24   364.87 <
      1979    1   9   3 -17   284.27   823.24   364.87 <
      1980    2   1  11 -15   543.66  1035.14   488.93 <
      1980    1  11   1 -15   543.66  1035.14   488.93 <
      1981    2   3   9 -11   237.78   322.83   174.46 <
      1981    1   9   3 -11   237.78   322.83   174.46 <
      1982    2   2  10 -16   243.86   631.87   379.88 <
      1982    1  10   2 -16   243.86   631.87   379.88 <
      1983    2   2   9 -16   257.40   326.14   302.02 <
      1983    1   9   2 -16   257.40   326.14   302.02 <
      1984    2   4   8 -12   130.70   163.31   151.38 <
      1984    1   8   4 -12   130.70   163.31   151.38 <
      1985    2   3  11 -14    29.55   464.47   358.18 <
      1985    1  11   3 -14    29.55   464.47   358.18 <
      1986    2   3   7 -10    56.22    88.66    72.01 <
      1986    1   7   3 -10    56.22    88.66    72.01 <
      1987    2   1   8  -9    65.44    72.57    64.94 <
      1987    1   8   1  -9    65.44    72.57    64.94 <
      1988    2   2  12 -14   327.05  1205.01   594.94 <
      1988    1  12   2 -14   327.05  1205.01   594.94 <
      1989    2   1   9 -21   344.01  1156.86   615.64 <
      1989    1   9   1 -21   344.01  1156.86   615.64 <
      1990    2   2   7 -17    24.71   193.57   146.61 <
      1990    1   7   2 -17    24.71   193.57   146.61 <
      1991    2   4   8 -13   313.58   404.72   165.19 <
      1991    1   8   4 -13   313.58   404.72   165.19 <
      1992    2   1   8 -19   240.90   442.03   307.72 <
      1992    1   8   1 -19   240.90   442.03   307.72 <
      1993    2   2   9 -18   243.30   502.45   329.88 <
      1993    1   9   2 -18   243.30   502.45   329.88 <
      1994    2   3  11 -17   144.58   974.19   590.71 <
      1994    1  11   3 -17   144.58   974.19   590.71 <
      1995    2   0   8 -12    56.46   166.56    96.16 <
      1995    1   8   0 -12    56.46   166.56    96.16 <
      1996    2   3   9 -21   297.32   688.39   688.25 <
      1996    1   9   3 -21   297.32   688.39   688.25 <
      1997    2   2   2  -6 11237.40 11523.60   128.59 o
      1997    1   2   2  -6 11237.40 11523.60   128.59 o
      1998    2   2   2 -12  5018.89  4938.81   114.22 o
      1998    1   2   2 -12  5018.89  4938.81   114.22 o
      1999    2   1   3 -11  3041.54  3445.14    83.75 o
      1999    1   3   1 -11  3041.54  3445.14    83.75 o
      2000    2   1   1  -5  1718.81  1882.56    39.34 o
      2000    1   1   1  -5  1718.81  1882.56    39.34 o
      2001    2   2   2  -8  1056.93  1107.49    37.71 o
      2001    1   2   2  -8  1056.93  1107.49    37.71 o
      2002    2   2   4 -12  2200.35  2496.66    97.51 o
      2002    1   4   2 -12  2200.35  2496.66    97.51 o
      2003    2   2   3 -10  1076.37  1231.45    53.12 o
      2003    1   3   2 -10  1076.37  1231.45    53.12 o
      2004    2   3   4 -13  1972.45  2381.34   159.04 o
      2004    1   4   3 -13  1972.45  2381.34   159.04 o
      2005    2   1   2  -6   476.85   566.61    29.87 o
      2005    1   2   1  -6   476.85   566.61    29.87 o
      2006    2   1   2  -7   500.08   534.08    32.06 o
      2006    1   2   1  -7   500.08   534.08    32.06 o
      2007    2   3   3 -11  1235.30  1260.95    67.85 o
      2007    1   3   3 -11  1235.30  1260.95    67.85 o
      2008    2   2   2  -9   549.17   545.50    33.11 o
      2008    1   2   2  -9   549.17   545.50    33.11 o
      2009    2   3   2 -11   864.79   946.47    74.25 o
      2009    1   2   3 -11   864.79   946.47    74.25 o
      2010    2   1   3  -9   588.61   605.79    30.77 o
      2010    1   3   1  -9   588.61   605.79    30.77 o
      2011    2   4   4 -12  1639.34  1981.49   169.16 o
      2011    1   4   4 -12  1639.34  1981.49   169.16 o
      2012    2   1   2  -8   281.39   394.20    32.40 o
      2012    1   2   1  -8   281.39   394.20    32.40 o
      2013    2   2   4 -14  1024.29  1198.79   112.98 o
      2013    1   4   2 -14  1024.29  1198.79   112.98 o
      2014    2   1   3 -10   511.51   516.51    46.48 o
      2014    1   3   1 -10   511.51   516.51    46.48 o
      2015    2   1   1  -7   165.14   190.74    17.33 o
      2015    1   1   1  -7   165.14   190.74    17.33 o
      2016    2   2   3  -8   349.76   363.10    32.67 o
      2016    1   3   2  -8   349.76   363.10    32.67 o
      2017    2   1   3 -14   781.32   701.42   102.05 o
      2017    1   3   1 -14   781.32   701.42   102.05 o
      2018    2   3   3 -17  2368.30  3556.60   368.29 o
      2018    1   3   3 -17  2368.30  3556.60   368.29 o
      2019    2   1   3 -17  2564.55  2762.23   286.95 o
      2019    1   3   1 -17  2564.55  2762.23   286.95 o
      2020    2   1   2 -13   532.89   482.99    81.30 o
      2020    1   2   1 -13   532.89   482.99    81.30 o
      2021    2   1   1  -6   141.23   168.28    18.20 o
      2021    1   1   1  -6   141.23   168.28    18.20 o
      2022    2   1   5 -17  1781.90  2023.95   217.57 o
      2022    1   5   1 -17  1781.90  2023.95   217.57 o
      2023    2   2   2  -7   173.96   220.68    27.51 o
      2023    1   2   2  -7   173.96   220.68    27.51 o
      2024    2   1   1  -4   155.74   145.87    19.28 o
      2024    1   1   1  -4   155.74   145.87    19.28 o
      2025    2   3   3 -12   674.38   800.56    99.55 o
      2025    1   3   3 -12   674.38   800.56    99.55 o
      2026    2   2   2 -14   940.41   871.86   122.21 o
      2026    1   2   2 -14   940.41   871.86   122.21 o
      2027    2   1   1  -3   197.79   192.68    22.81 o
      2027    1   1   1  -3   197.79   192.68    22.81 o
      2028    2   1   3 -12   381.02   348.19    66.34 o
      2028    1   3   1 -12   381.02   348.19    66.34 o
      2029    2   2   3 -12   346.94   381.87    72.91 o
      2029    1   3   2 -12   346.94   381.87    72.91 o
      2030    2   3   5 -17  1003.85  1405.94   286.17 o
      2030    1   5   3 -17  1003.85  1405.94   286.17 o
      2031    2   3   2  -9   288.60   300.57    49.21 o
      2031    1   2   3  -9   288.60   300.57    49.21 o
      2032    2   3   3 -10   297.53   276.10    49.73 o
      2032    1   3   3 -10   297.53   276.10    49.73 o
      2033    2   1   4 -17   781.88  1265.65   201.03 o
      2033    1   4   1 -17   781.88  1265.65   201.03 o
      2034    2   4   4 -14   675.84  1228.09   204.26 o
      2034    1   4   4 -14   675.84  1228.09   204.26 o
      2035    2   1   3 -16   462.31   612.38   159.16 o
      2035    1   3   1 -16   462.31   612.38   159.16 o
      2036    2   2   2 -10   155.70   202.65    39.50 o
      2036    1   2   2 -10   155.70   202.65    39.50 o
      2037    2   1   4 -13   246.12   205.65    66.07 o
      2037    1   4   1 -13   246.12   205.65    66.07 o
      2038    2   3   2 -10   125.03   152.33    55.21 <
      2038    1   2   3 -10   125.03   152.33    55.21 <
      2039    2   1   2 -10    92.19   105.95    36.21 <
      2039    1   2   1 -10    92.19   105.95    36.21 <
      2040    2   3   4 -19  1191.88  2528.32   515.42 o
      2040    1   4   3 -19  1191.88  2528.32   515.42 o
      2041    2   2   3 -16   596.93   644.00   198.49 o
      2041    1   3   2 -16   596.93   644.00   198.49 o
      2042    2   3   6 -17   851.58  1508.00   299.54 o
      2042    1   6   3 -17   851.58  1508.00   299.54 o
      2043    2   3   5 -14   413.70   243.03   104.14 <
      2043    1   5   3 -14   413.70   243.03   104.14 <
      2044    2   4   3 -14   572.19   648.95   189.83 o
      2044    1   3   4 -14   572.19   648.95   189.83 o
      2045    2   4   2 -10   179.18   196.55    65.38 o
      2045    1   2   4 -10   179.18   196.55    65.38 o
      2046    2   2   4 -11   126.57   105.04    57.07 <
      2046    1   4   2 -11   126.57   105.04    57.07 <
      2047    2   4   5 -14   583.15   491.76   202.98 <
      2047    1   5   4 -14   583.15   491.76   202.98 <
      2048    2   1   5 -16   362.13   377.48   114.63 o
      2048    1   5   1 -16   362.13   377.48   114.63 o
      2049    2   2   6 -20  1040.01  1661.24   488.74 o
      2049    1   6   2 -20  1040.01  1661.24   488.74 o
      2050    2   3   4 -15   348.41   360.97   138.57 <
      2050    1   4   3 -15   348.41   360.97   138.57 <
      2051    2   4   4 -15   314.80   578.92   211.95 <
      2051    1   4   4 -15   314.80   578.92   211.95 <
      2052    2   5   5 -17  1012.27  2076.60   487.97 o
      2052    1   5   5 -17  1012.27  2076.60   487.97 o
      2053    2   2   2 -11    92.52   130.56    40.15 o
      2053    1   2   2 -11    92.52   130.56    40.15 o
      2054    2   3   2  -8    91.92    98.18    28.20 o
      2054    1   2   3  -8    91.92    98.18    28.20 o
      2055    2   2   4 -20  1064.77  1788.60   444.33 o
      2055    1   4   2 -20  1064.77  1788.60   444.33 o
      2056    2   2   2 -15   521.49   504.37   184.38 <
      2056    1   2   2 -15   521.49   504.37   184.38 <
      2057    2   1   3 -13   137.48   202.95    55.46 o
      2057    1   3   1 -13   137.48   202.95    55.46 o
      2058    2   2   5 -20   393.85   479.08   406.03 <
      2058    1   5   2 -20   393.85   479.08   406.03 <
      2059    2   4   4 -18   647.64   706.97   348.60 <
      2059    1   4   4 -18   647.64   706.97   348.60 <
      2060    2   3   3 -18   402.22   584.86   312.43 <
      2060    1   3   3 -18   402.22   584.86   312.43 <
      2061    2   5   3 -13   454.70   381.95   146.79 <
      2061    1   3   5 -13   454.70   381.95   146.79 <
      2062    2   3   5 -16   237.17   298.44   174.98 <
      2062    1   5   3 -16   237.17   298.44   174.98 <
      2063    2   2   4 -18   902.22  1360.51   324.62 o
      2063    1   4   2 -18   902.22  1360.51   324.62 o
      2064    2   5   5 -15   252.78   457.77   242.54 <
      2064    1   5   5 -15   252.78   457.77   242.54 <
      2065    2   1   2 -11    59.67    63.13    26.62 <
      2065    1   2   1 -11    59.67    63.13    26.62 <
      2066    2   1   5 -18   438.04   561.92   227.91 <
      2066    1   5   1 -18   438.04   561.92   227.91 <
      2067    2   2   3 -14   209.34   313.23   116.04 <
      2067    1   3   2 -14   209.34   313.23   116.04 <
      2068    2   5   4 -17  1045.79   987.23   474.36 <
      2068    1   4   5 -17  1045.79   987.23   474.36 <
      2069    2   4   5 -15    70.52   155.72   142.44 <
      2069    1   5   4 -15    70.52   155.72   142.44 <
      2070    2   2   6 -18   253.99   391.74   249.10 <
      2070    1   6   2 -18   253.99   391.74   249.10 <
      2071    2   5   7 -17   277.98   700.07   527.10 <
      2071    1   7   5 -17   277.98   700.07   527.10 <
      2072    2   5   6 -19   702.38   944.12   767.17 <
      2072    1   6   5 -19   702.38   944.12   767.17 <
      2073    2   0   0  -6 18822.60 13348.70    85.83 o
      2073    1   0   0  -6 18822.60 13348.70    85.83 o
      2074    2   2   0  -4  2713.39  2654.93    33.88 o
      2074    1   0   2  -4  2713.39  2654.93    33.88 o
      2075    2   2   0  -6  4924.41  4573.47    68.60 o
      2075    1   0   2  -6  4924.41  4573.47    68.60 o
      2076    2   2   0  -2  1452.14  1444.00    24.69 o
      2076    1   0   2  -2  1452.14  1444.00    24.69 o
      2077    2   0   0  -2  1457.94  1170.46    22.31 o
      2077    1   0   0  -2  1457.94  1170.46    22.31 o
      2078    2   1   1 -11  3232.56  3011.52    78.69 o
      2078    1   1   1 -11  3232.56  3011.52    78.69 o
      2079    2   0   0  -8  1819.92  1520.44    59.64 o
      2079    1   0   0  -8  1819.92  1520.44    59.64 o
      2080    2   0   0  -4   223.82   237.82     7.78 o
      2080    1   0   0  -4   223.82   237.82     7.78 o
      2081    2   3   1  -7   804.64   613.35    29.12 o
      2081    1   1   3  -7   804.64   613.35    29.12 o
      2082    2   3   1 -11  3164.28  2630.74   153.83 o
      2082    1   1   3 -11  3164.28  2630.74   153.83 o
      2083    1   0   2  -5   441.28   436.63    20.10 o
      2084    2   3   1  -8   801.82   783.47    44.43 o
      2084    1   1   3  -8   801.82   783.47    44.43 o
      2085    2   4   0  -6  7007.77  5478.28   353.18 o
      2085    1   0   4  -6  7007.77  5478.28   353.18 o
      2086    2   0   0 -12  7676.41  6846.64   363.03 o
      2086    1   0   0 -12  7676.41  6846.64   363.03 o
      2087    2   2   0 -10  1658.45  1693.28   173.03 o
      2087    1   0   2 -10  1658.45  1693.28   173.03 o
      2088    2   2   0 -12  4387.16  4038.65   290.64 o
      2088    1   0   2 -12  4387.16  4038.65   290.64 o
      2089    2   1   1 -17  3550.28  4076.80   525.23 o
      2089    1   1   1 -17  3550.28  4076.80   525.23 o
      2090    1   0   2  -7   313.26   235.67    46.46 o
      2091    2   1   0  -4    30.43    39.02     6.34 o
      2092    2   2   1 -10   198.99   147.86    40.12 o
      2092    1   1   2 -10   198.99   147.86    40.12 o
      2093    2   5   1 -11  1398.25  2018.03   374.89 o
      2093    1   1   5 -11  1398.25  2018.03   374.89 o
      2094    2   2   1 -14   954.96  1147.53   217.63 o
      2094    1   1   2 -14   954.96  1147.53   217.63 o
      2095    2   3   1 -17  2518.33  3012.03   638.67 o
      2095    1   1   3 -17  2518.33  3012.03   638.67 o
      2096    2   3   1  -9   174.78   186.00    46.24 o
      2096    1   1   3  -9   174.78   186.00    46.24 o
      2097    1   0   4  -9  1740.84  1605.23   366.54 o
      2098    2   2   1 -12   395.42   296.90    76.08 o
      2098    1   1   2 -12   395.42   296.90    76.08 o
      2099    2   4   0 -12  3926.73  3401.46   558.68 o
      2099    1   0   4 -12  3926.73  3401.46   558.68 o
      2100    1   0   2  -3    24.75    18.28     9.82 <
      2101    2   3   1 -13   400.07   550.04   210.01 <
      2101    1   1   3 -13   400.07   550.04   210.01 <
      2102    2   4   1  -9   263.02   236.59    95.31 <
      2102    1   1   4  -9   263.02   236.59    95.31 <
      2103    2   1   0  -2     0.60     7.11     2.60 <
      2104    2   5   1 -17  1676.65  2799.85  1017.10 <
      2104    1   1   5 -17  1676.65  2799.85  1017.10 <
      2105    1   1   0 -16   963.03   782.72   318.20 <
      2106    2   2   0 -14   742.07  1019.57   420.03 <
      2106    1   0   2 -14   742.07  1019.57   420.03 <
      2107    2   6   2 -15   902.01  1427.76   574.40 <
      2107    1   2   6 -15   902.01  1427.76   574.40 <
      2108    2   4   1 -10   166.30   130.82   112.45 <
      2108    1   1   4 -10   166.30   130.82   112.45 <
      2109    2   1   1 -13   202.93   145.93    75.35 <
      2109    1   1   1 -13   202.93   145.93    75.35 <
      2110    2  -1   0  -6    23.89    26.74    23.56 <
      2111    2   3   1 -14   445.19   582.43   244.54 <
      2111    1   1   3 -14   445.19   582.43   244.54 <
      2112    2   0   0 -14  1114.94  1559.79   517.51 o
      2112    1   0   0 -14  1114.94  1559.79   517.51 o
      2113    2   1   1 -19   493.12   938.95   447.85 <
      2113    1   1   1 -19   493.12   938.95   447.85 <
      2114    2   0   2   6  4533.32  4499.38    66.82 o
      2114    1   2   0   6  4533.32  4499.38    66.82 o
      2115    1   1   0   4   818.71   864.76    17.73 o
      2116    2  -2   2   6 11237.40 13728.00   299.58 o
      2116    1   2  -2   6 11237.40 13728.00   299.58 o
      2117    2  -1   2   4   472.77   562.14    20.17 o
      2117    1   2  -1   4   472.77   562.14    20.17 o
      2118    2  -1   1   3   197.79   225.43    10.27 o
      2118    1   1  -1   3   197.79   225.43    10.27 o
      2119    1   3   0   8  2147.92  2694.32    99.58 o
      2120    2  -2   1   2   380.68   336.07    22.98 o
      2120    1   1  -2   2   380.68   336.07    22.98 o
      2121    2  -3   3   4   456.45   630.10    65.12 o
      2121    1   3  -3   4   456.45   630.10    65.12 o
      2122    2  -4   4   6  2964.27  3620.46   372.07 o
      2122    1   4  -4   6  2964.27  3620.46   372.07 o
      2123    2   0   4   8   750.40   701.83    79.32 o
      2123    1   4   0   8   750.40   701.83    79.32 o
      2124    2  -1   3   6   247.63   289.30    34.78 o
      2124    1   3  -1   6   247.63   289.30    34.78 o
      2125    2  -3   4   7  1757.11  2354.87   235.38 o
      2125    1   4  -3   7  1757.11  2354.87   235.38 o
      2126    2  -2   2   3   102.26   138.33    18.41 o
      2126    1   2  -2   3   102.26   138.33    18.41 o
      2127    2  -1   3   8   930.38  1194.42   172.63 o
      2127    1   3  -1   8   930.38  1194.42   172.63 o
      2128    2  -1   4   8   519.11   534.69    97.67 o
      2128    1   4  -1   8   519.11   534.69    97.67 o
      2129    2   1   1   4   155.74   170.42    20.47 o
      2129    1   1   1   4   155.74   170.42    20.47 o
      2130    2   1   2   7   511.08   466.94    85.79 o
      2130    1   2   1   7   511.08   466.94    85.79 o
      2131    2  -1   2   5   123.49   156.06    26.26 o
      2131    1   2  -1   5   123.49   156.06    26.26 o
      2132    2  -2   3   5   176.03   229.60    40.64 o
      2132    1   3  -2   5   176.03   229.60    40.64 o
      2133    2  -5   3   5  3280.61  5226.36   794.47 o
      2133    1   3  -5   5  3280.61  5226.36   794.47 o
      2134    2  -3   4   6   514.43   532.84   114.34 o
      2134    1   4  -3   6   514.43   532.84   114.34 o
      2135    2  -1   3   7   390.80   433.33    61.18 o
      2135    1   3  -1   7   390.80   433.33    61.18 o
      2136    2   0   4  12  2549.60  3127.79   681.78 o
      2136    1   4   0  12  2549.60  3127.79   681.78 o
      2137    2   1   3   9   603.96   633.09   160.62 o
      2137    1   3   1   9   603.96   633.09   160.62 o
      2138    2  -1   2   6   494.78   436.32    55.55 o
      2138    1   2  -1   6   494.78   436.32    55.55 o
      2139    2  -2   4   8   395.46   409.88   149.50 <
      2139    1   4  -2   8   395.46   409.88   149.50 <
      2140    2  -1   5  11  1184.51  1132.44   353.80 o
      2140    1   5  -1  11  1184.51  1132.44   353.80 o
      2141    2  -1   5  10   690.12   728.12   195.70 o
      2141    1   5  -1  10   690.12   728.12   195.70 o
      2142    2  -2   3   6   190.12   285.09    65.15 o
      2142    1   3  -2   6   190.12   285.09    65.15 o
      2143    1   3   0   6    54.87    50.99    19.93 <
      2144    2   0   6  12  1116.26  1188.56   407.28 <
      2144    1   6   0  12  1116.26  1188.56   407.28 <
      2145    2   2   2   8  1056.93   977.89   334.01 <
      2145    1   2   2   8  1056.93   977.89   334.01 <
      2146    2   0   2   5    16.40    19.56    10.51 <
      2147    2  -3   5   9  1946.60  1995.60   444.87 o
      2147    1   5  -3   9  1946.60  1995.60   444.87 o
      2148    2  -3   3   5   106.64    60.51    55.12 <
      2148    1   3  -3   5   106.64    60.51    55.12 <
      2149    2  -1   4  11   945.60  1142.79   410.23 <
      2149    1   4  -1  11   945.60  1142.79   410.23 <
      2150    2  -3   5   8   670.72   821.07   235.62 o
      2150    1   5  -3   8   670.72   821.07   235.62 o
      2151    2   1   3  11  3028.85  2994.56   569.10 o
      2151    1   3   1  11  3028.85  2994.56   569.10 o
      2152    2  -1   3   9   604.23   684.61   277.55 <
      2152    1   3  -1   9   604.23   684.61   277.55 <
      2153    2  -1   1   2    38.35    58.42     9.75 o
      2153    1   1  -1   2    38.35    58.42     9.75 o
      2154    2  -4   5   8   822.21  1412.78   471.04 <
      2154    1   5  -4   8   822.21  1412.78   471.04 <
      2155    2  -3   2   3    60.93   126.01    48.51 <
      2155    1   2  -3   3    60.93   126.01    48.51 <
      2156    2   1   3  10   523.61   575.09   295.72 <
      2156    1   3   1  10   523.61   575.09   295.72 <
      2157    2   0   6  14  1336.33  1441.94   797.72 <
      2157    1   6   0  14  1336.33  1441.94   797.72 <
      2158    2  -3   5  11  1961.01   730.65   579.98 <
      2158    1   5  -3  11  1961.01   730.65   579.98 <
      2159    1   5   0  10   466.86   731.38   178.86 o
      2160    2  -3   2   4   281.14   256.90   107.99 <
      2160    1   2  -3   4   281.14   256.90   107.99 <
      2161    2  -2   2   4    34.80    50.74    29.12 <
      2161    1   2  -2   4    34.80    50.74    29.12 <
      2162    2  -2   6  12   551.99   902.58   504.01 <
      2162    1   6  -2  12   551.99   902.58   504.01 <
      2163    2  -1   4   9   169.99   178.48   109.04 <
      2163    1   4  -1   9   169.99   178.48   109.04 <
      2164    2   0   4   6  5659.44  5441.44    88.37 o
      2164    1   4   0   6  5659.44  5441.44    88.37 o
      2165    2  -1   3   3  1578.70  1857.10    42.22 o
      2165    1   3  -1   3  1578.70  1857.10    42.22 o
      2166    2  -1   4   2  1298.62  1484.74    44.51 o
      2166    1   4  -1   2  1298.62  1484.74    44.51 o
      2167    2  -1   4   4  1210.13  1451.74    45.07 o
      2167    1   4  -1   4  1210.13  1451.74    45.07 o
      2168    2   0   6   6  3263.96  3106.85   121.58 o
      2168    1   6   0   6  3263.96  3106.85   121.58 o
      2169    2  -1   2   2   588.52   839.30    30.94 o
      2169    1   2  -1   2   588.52   839.30    30.94 o
      2170    1   3   0   2  1404.10  1343.77    53.89 o
      2171    2  -3   5   5  2745.28  3301.66   126.12 o
      2171    1   5  -3   5  2745.28  3301.66   126.12 o
      2172    2  -1   3   1  1339.35  1297.55    46.60 o
      2172    1   3  -1   1  1339.35  1297.55    46.60 o
      2173    2  -2   5   2  1208.00  1283.20    51.36 o
      2173    1   5  -2   2  1208.00  1283.20    51.36 o
      2174    2  -1   4   5   818.67   973.44    48.43 o
      2174    1   4  -1   5   818.67   973.44    48.43 o
      2175    2   0   2   2  1378.66  1421.26    62.18 o
      2175    1   2   0   2  1378.66  1421.26    62.18 o
      2176    2  -1   5   3   909.10   971.56    41.10 o
      2176    1   5  -1   3   909.10   971.56    41.10 o
      2177    2  -2   5   4  1107.68  1203.53    67.60 o
      2177    1   5  -2   4  1107.68  1203.53    67.60 o
      2178    1   5   0   4  1024.54   992.80    57.73 o
      2179    1   3   0   4   419.50   542.72    27.71 o
      2180    2  -1   4   6   625.59   662.41    51.35 o
      2180    1   4  -1   6   625.59   662.41    51.35 o
      2181    2   0   6   8  1564.79  1602.17   139.95 o
      2181    1   6   0   8  1564.79  1602.17   139.95 o
      2182    2  -1   6   4   569.73   440.75    69.86 o
      2182    1   6  -1   4   569.73   440.75    69.86 o
      2183    2  -2   8   4  1167.59  1071.57   170.37 o
      2183    1   8  -2   4  1167.59  1071.57   170.37 o
      2184    2  -2   6   6   833.09   649.49   116.31 o
      2184    1   6  -2   6   833.09   649.49   116.31 o
      2185    2  -1   7   9  1914.18  2378.42   259.71 o
      2185    1   7  -1   9  1914.18  2378.42   259.71 o
      2186    2  -3   9   3  1610.73  1700.38   181.18 o
      2186    1   9  -3   3  1610.73  1700.38   181.18 o
      2187    2   0   6   4   486.75   407.17    39.76 o
      2187    1   6   0   4   486.75   407.17    39.76 o
      2188    2  -1   5   6   525.47   579.45    52.44 o
      2188    1   5  -1   6   525.47   579.45    52.44 o
      2189    2  -2   8   8  1633.02  2657.84   396.39 o
      2189    1   8  -2   8  1633.02  2657.84   396.39 o
      2190    2  -1   5   4   342.34   416.04    50.48 o
      2190    1   5  -1   4   342.34   416.04    50.48 o
      2191    2  -1   3   2   260.44   311.73    31.04 o
      2191    1   3  -1   2   260.44   311.73    31.04 o
      2192    2  -1   6   7   807.67   834.48   113.88 o
      2192    1   6  -1   7   807.67   834.48   113.88 o
      2193    2  -2   7   8  1709.43  2129.64   287.21 o
      2193    1   7  -2   8  1709.43  2129.64   287.21 o
      2194    2  -1   5   5   276.65   299.75    56.88 o
      2194    1   5  -1   5   276.65   299.75    56.88 o
      2195    2  -2   8   6  1386.65  1571.61   235.01 o
      2195    1   8  -2   6  1386.65  1571.61   235.01 o
      2196    2  -3   6   5   778.34   928.39    95.45 o
      2196    1   6  -3   5   778.34   928.39    95.45 o
      2197    2  -2   3   3    93.71   123.75    26.53 o
      2197    1   3  -2   3    93.71   123.75    26.53 o
      2198    2  -1   7   5   558.97   597.17    76.72 o
      2198    1   7  -1   5   558.97   597.17    76.72 o
      2199    2  -3   7   3   774.61   846.56   136.65 o
      2199    1   7  -3   3   774.61   846.56   136.65 o
      2200    1   7   0  10  1447.66  1759.82   263.83 o
      2201    1   7   0   6   405.92   505.44    97.28 o
      2202    2  -1   6   6   634.77   622.56   104.85 o
      2202    1   6  -1   6   634.77   622.56   104.85 o
      2203    2   0  10   8  1515.68  2104.33   418.42 o
      2203    1  10   0   8  1515.68  2104.33   418.42 o
      2204    2  -1   5   8   397.31   510.35   110.70 o
      2204    1   5  -1   8   397.31   510.35   110.70 o
      2205    2  -4   6   6  1072.58  1615.97   278.99 o
      2205    1   6  -4   6  1072.58  1615.97   278.99 o
      2206    2  -3   6   4   416.40   473.26   101.94 o
      2206    1   6  -3   4   416.40   473.26   101.94 o
      2207    2  -1   9   9  1612.94  2997.45   504.97 o
      2207    1   9  -1   9  1612.94  2997.45   504.97 o
      2208    2  -2   7   3   279.15   342.31   101.56 o
      2208    1   7  -2   3   279.15   342.31   101.56 o
      2209    1   9   0   8  1441.46  1350.00   336.41 o
      2210    2  -2   6   8   364.86   530.12   174.03 o
      2210    1   6  -2   8   364.86   530.12   174.03 o
      2211    2  -1   3   4    81.74    75.88    20.31 o
      2211    1   3  -1   4    81.74    75.88    20.31 o
      2212    2  -1   4   3    74.34   111.98    29.67 o
      2212    1   4  -1   3    74.34   111.98    29.67 o
      2213    2  -2   7   4   341.95   385.19   107.06 o
      2213    1   7  -2   4   341.95   385.19   107.06 o
      2214    2  -1   7   8   310.99   325.70   177.93 <
      2214    1   7  -1   8   310.99   325.70   177.93 <
      2215    2  -2   4   5   151.00   238.58    48.22 o
      2215    1   4  -2   5   151.00   238.58    48.22 o
      2216    2  -4   8   5   670.68   786.12   307.72 <
      2216    1   8  -4   5   670.68   786.12   307.72 <
      2217    2  -1   7  11   828.48  1011.04   383.14 <
      2217    1   7  -1  11   828.48  1011.04   383.14 <
      2218    2  -1  11   9   808.18  2092.63   700.47 <
      2218    1  11  -1   9   808.18  2092.63   700.47 <
      2219    2  -2   6   5   219.88   261.66    92.81 <
      2219    1   6  -2   5   219.88   261.66    92.81 <
      2220    2  -3   9   9  1174.95  1784.13   689.96 <
      2220    1   9  -3   9  1174.95  1784.13   689.96 <
      2221    2  -1   6   5   154.89   155.77    60.94 <
      2221    1   6  -1   5   154.89   155.77    60.94 <
      2222    2  -2   4   4   108.90    90.30    30.85 <
      2222    1   4  -2   4   108.90    90.30    30.85 <
      2223    1   7   0   8   205.66   128.29   101.72 <
      2224    2  -4   8   8   509.48  1191.53   464.57 <
      2224    1   8  -4   8   509.48  1191.53   464.57 <
      2225    2  -2   8   7   227.32   268.39   185.22 <
      2225    1   8  -2   7   227.32   268.39   185.22 <
      2226    2  -4   7   8   491.56   461.04   337.40 <
      2226    1   7  -4   8   491.56   461.04   337.40 <
      2227    2  -4  10   4   444.72   494.27   455.28 <
      2227    1  10  -4   4   444.72   494.27   455.28 <
      2228    2  -1   6   8   265.13   231.90   106.85 <
      2228    1   6  -1   8   265.13   231.90   106.85 <
      2229    2  -2   5   6    61.87    63.11    57.11 <
      2229    1   5  -2   6    61.87    63.11    57.11 <
      2230    2  -2   7   7   164.86   163.80   104.93 <
      2230    1   7  -2   7   164.86   163.80   104.93 <
      2231    2   0   4   0  7836.71  9421.59   168.32 o
      2231    1   4   0   0  7836.71  9421.59   168.32 o
      2232    2   0   6   0  4827.21  4822.63   115.21 o
      2232    1   6   0   0  4827.21  4822.63   115.21 o
      2233    1   5   0   2  1615.58  1474.16    46.01 o
      2234    2  -1   7  -3  2627.10  2682.42    88.96 o
      2234    1   7  -1  -3  2627.10  2682.42    88.96 o
      2235    1   5   0  -2  1615.57  1937.51    66.71 o
      2236    1   4  -1   0  1197.23  1244.20    40.22 o
      2237    1   6  -1   0  1125.29  1136.08    48.93 o
      2238    2   0   6   2  1166.23  1142.86    51.43 o
      2238    1   6   0   2  1166.23  1142.86    51.43 o
      2239    2   0   6  -2  1074.66  1083.79    49.34 o
      2239    1   6   0  -2  1074.66  1083.79    49.34 o
      2240    2  -2   8   0  2143.41  2205.87   111.45 o
      2240    1   8  -2   0  2143.41  2205.87   111.45 o
      2241    2   1   9  -3  1649.25  1786.55   128.18 o
      2241    1   9   1  -3  1649.25  1786.55   128.18 o
      2242    2   0   2   0  4850.99  5686.02   280.73 o
      2242    1   2   0   0  4850.99  5686.02   280.73 o
      2243    2  -1   9  -3  2092.23  1956.41   174.87 o
      2243    1   9  -1  -3  2092.23  1956.41   174.87 o
      2244    2  -1   6   2   727.15   753.24    49.64 o
      2244    1   6  -1   2   727.15   753.24    49.64 o
      2245    2  -1   9   3  2200.22  2233.71   147.82 o
      2245    1   9  -1   3  2200.22  2233.71   147.82 o
      2246    2  -1   6  -2   698.60   588.53    57.68 o
      2246    1   6  -1  -2   698.60   588.53    57.68 o
      2247    1   7   0  -2   722.45   568.72    63.43 o
      2248    2   0  10  -4  1380.19  1439.41   178.59 o
      2248    1  10   0  -4  1380.19  1439.41   178.59 o
      2249    2   0  10   2  1957.09  1993.04   225.16 o
      2249    1  10   0   2  1957.09  1993.04   225.16 o
      2250    2   0  10  -2  1933.88  1679.98   222.76 o
      2250    1  10   0  -2  1933.88  1679.98   222.76 o
      2251    2   1   6  -1   437.51   260.61    41.92 o
      2251    1   6   1  -1   437.51   260.61    41.92 o
      2252    2   0  10   0  1523.86  1369.86   253.12 o
      2252    1  10   0   0  1523.86  1369.86   253.12 o
      2253    1   7   0   2   722.45   542.47    79.57 o
      2254    2  -1   6   1   428.23   418.43    35.07 o
      2254    1   6  -1   1   428.23   418.43    35.07 o
      2255    2  -1   6  -1   432.29   306.83    44.06 o
      2255    1   6  -1  -1   432.29   306.83    44.06 o
      2256    2   0  10   4  1404.54  1742.50   235.62 o
      2256    1  10   0   4  1404.54  1742.50   235.62 o
      2257    1   9   0   2   661.57   682.88   129.96 o
      2258    2  -2   7   1   297.39   276.21    61.14 o
      2258    1   7  -2   1   297.39   276.21    61.14 o
      2259    2  -1  11  -3   954.97  1332.18   260.22 o
      2259    1  11  -1  -3   954.97  1332.18   260.22 o
      2260    1   9   0  -2   661.57   606.65   127.29 o
      2261    2   1  11   3   967.17  1165.98   256.54 o
      2261    1  11   1   3   967.17  1165.98   256.54 o
      2262    2  -1   7  -1   203.17   256.60    60.43 o
      2262    1   7  -1  -1   203.17   256.60    60.43 o
      2263    2   1  11  -3   947.07  1261.06   251.03 o
      2263    1  11   1  -3   947.07  1261.06   251.03 o
      2264    2   1   7  -1   209.79   189.57    46.71 o
      2264    1   7   1  -1   209.79   189.57    46.71 o
      2265    2  -1  11   3   967.86  1222.81   320.18 o
      2265    1  11  -1   3   967.86  1222.81   320.18 o
      2266    2  -2   9   2   206.50   157.09   123.33 <
      2266    1   9  -2   2   206.50   157.09   123.33 <
      2267    2  -1   9  -5   164.39   215.82    89.55 <
      2267    1   9  -1  -5   164.39   215.82    89.55 <
      2268    2  -2   9  -1   272.21   276.61   118.16 <
      2268    1   9  -2  -1   272.21   276.61   118.16 <
      2269    2   1  13  -3   862.88  1104.34   451.69 <
      2269    1  13   1  -3   862.88  1104.34   451.69 <
      2270    2  -1   7   1   201.16   184.49    64.34 <
      2270    1   7  -1   1   201.16   184.49    64.34 <
      2271    2  -1   7  -2    89.31   110.21    56.18 <
      2271    1   7  -1  -2    89.31   110.21    56.18 <
      2272    2  -1   8  -4   115.20   137.83    54.91 <
      2272    1   8  -1  -4   115.20   137.83    54.91 <
      2273    2  -1  13  -3   865.38  1703.88   528.84 o
      2273    1  13  -1  -3   865.38  1703.88   528.84 o
      2274    2  -1  13   3   869.38  2361.93   717.98 o
      2274    1  13  -1   3   869.38  2361.93   717.98 o
      2275    2  -2  12  -2   602.81   826.08   379.77 <
      2275    1  12  -2  -2   602.81   826.08   379.77 <
      2276    2   2  12  -2   601.53  1041.10   338.80 o
      2276    1  12   2  -2   601.53  1041.10   338.80 o
      2277    2  -1   8  -2   125.21    92.77    70.45 <
      2277    1   8  -1  -2   125.21    92.77    70.45 <
      2278    2  -3  11   1   356.93   628.30   316.76 <
      2278    1  11  -3   1   356.93   628.30   316.76 <
      2279    2  -2  12   0   342.17   732.97   375.78 <
      2279    1  12  -2   0   342.17   732.97   375.78 <
      2280    2  -1   5  -2    43.03    72.87    34.03 <
      2280    1   5  -1  -2    43.03    72.87    34.03 <
      2281    2  -1   8   2   125.31    82.08    58.25 <
      2281    1   8  -1   2   125.31    82.08    58.25 <
      2282    2  -1   7   2    87.86   143.58    54.31 <
      2282    1   7  -1   2    87.86   143.58    54.31 <
      2283    2  -2   8  -1    83.09   150.55    60.07 <
      2283    1   8  -2  -1    83.09   150.55    60.07 <
      2284    2  -3  11  -1   357.25   553.31   254.19 <
      2284    1  11  -3  -1   357.25   553.31   254.19 <
      2285    2  -2   9   1   272.52   271.32   133.68 <
      2285    1   9  -2   1   272.52   271.32   133.68 <
      2286    2  -2  12   2   603.33   701.68   390.04 <
      2286    1  12  -2   2   603.33   701.68   390.04 <
      2287    2   1   8   1    67.55    55.18    50.19 <
      2287    1   8   1   1    67.55    55.18    50.19 <
      2288    2  -1   7  -4    73.32    62.49    44.94 <
      2288    1   7  -1  -4    73.32    62.49    44.94 <
      2289    2  -1   9  -1    39.16   147.55    96.79 <
      2289    1   9  -1  -1    39.16   147.55    96.79 <
      2290    2   1   8  -2   125.01   109.35    53.33 <
      2290    1   8   1  -2   125.01   109.35    53.33 <
      2291    2   1   7  -2    91.01    77.16    39.13 <
      2291    1   7   1  -2    91.01    77.16    39.13 <
      2292    2  -1   9  -4     8.27    90.64    66.80 <
      2292    1   9  -1  -4     8.27    90.64    66.80 <
      2293    2  -1  12  -4   179.43   343.86   270.13 <
      2293    1  12  -1  -4   179.43   343.86   270.13 <
      2294    2   0   8   0    33.78    84.94    63.77 <
      2294    1   8   0   0    33.78    84.94    63.77 <
      2295    2  -2  12   4   451.54  1271.66   492.49 <
      2295    1  12  -2   4   451.54  1271.66   492.49 <
      2296    2   1  11  -2     9.04   247.76   209.70 <
      2296    1  11   1  -2     9.04   247.76   209.70 <
      2297    2  -2  12  -6   222.12   387.61   339.79 <
      2297    1  12  -2  -6   222.12   387.61   339.79 <
      2298    2   0   8   3     2.54    86.39    75.81 <
      2299    2  -2  14  -2   181.03   840.94   670.51 <
      2299    1  14  -2  -2   181.03   840.94   670.51 <
      2300    2   2  14  -2   180.98   558.99   556.06 <
      2300    1  14   2  -2   180.98   558.99   556.06 <
      2301    2   4   4  -6  2964.27  2874.69    69.42 o
      2301    1   4   4  -6  2964.27  2874.69    69.42 o
      2302    2   5   3  -5  3255.99  3069.12    83.41 o
      2302    1   3   5  -5  3255.99  3069.12    83.41 o
      2303    2   5   3  -3  2382.85  2090.81    67.96 o
      2303    1   3   5  -3  2382.85  2090.81    67.96 o
      2304    2   3   2  -5   589.16   573.23    21.13 o
      2304    1   2   3  -5   589.16   573.23    21.13 o
      2305    2   2   2  -2   589.20   618.28    26.55 o
      2305    1   2   2  -2   589.20   618.28    26.55 o
      2306    2   5   3  -7  1575.26  1602.07    75.23 o
      2306    1   3   5  -7  1575.26  1602.07    75.23 o
      2307    2   4   3  -8   763.45   869.63    43.55 o
      2307    1   3   4  -8   763.45   869.63    43.55 o
      2308    2   5   4  -5  1010.28   970.25    92.88 o
      2308    1   4   5  -5  1010.28   970.25    92.88 o
      2309    2   3   3  -4   456.45   463.57    30.64 o
      2309    1   3   3  -4   456.45   463.57    30.64 o
      2310    2   3   2  -2   277.57   263.33    19.23 o
      2310    1   2   3  -2   277.57   263.33    19.23 o
      2311    2   4   3  -4   432.24   438.46    33.25 o
      2311    1   3   4  -4   432.24   438.46    33.25 o
      2312    2   4   3  -3   473.07   426.40    27.41 o
      2312    1   3   4  -3   473.07   426.40    27.41 o
      2313    2   3   2  -4   295.58   298.10    22.05 o
      2313    1   2   3  -4   295.58   298.10    22.05 o
      2314    2   5   3 -11  2076.11  1995.99   152.42 o
      2314    1   3   5 -11  2076.11  1995.99   152.42 o
      2315    2   3   3  -6   359.11   326.04    32.23 o
      2315    1   3   3  -6   359.11   326.04    32.23 o
      2316    2   6   4  -6  1528.33  1639.54   103.03 o
      2316    1   4   6  -6  1528.33  1639.54   103.03 o
      2317    2   5   4 -11  1520.04  1723.08   173.83 o
      2317    1   4   5 -11  1520.04  1723.08   173.83 o
      2318    2   4   4  -8   484.57   514.27    60.96 o
      2318    1   4   4  -8   484.57   514.27    60.96 o
      2319    2   5   3  -9   826.10   849.72    89.22 o
      2319    1   3   5  -9   826.10   849.72    89.22 o
      2320    2   5   4  -9   602.62   828.41   106.76 o
      2320    1   4   5  -9   602.62   828.41   106.76 o
      2321    2   5   3  -4   397.25   349.42    47.90 o
      2321    1   3   5  -4   397.25   349.42    47.90 o
      2322    2   5   3  -8   466.89   489.43   101.60 o
      2322    1   3   5  -8   466.89   489.43   101.60 o
      2323    2   5   4  -6   279.13   331.50    49.35 o
      2323    1   4   5  -6   279.13   331.50    49.35 o
      2324    2   4   3  -7   203.64   209.23    43.51 o
      2324    1   3   4  -7   203.64   209.23    43.51 o
      2325    2   4   4  -9   298.23   377.04    69.28 o
      2325    1   4   4  -9   298.23   377.04    69.28 o
      2326    2   7   5  -5  1240.91  1622.69   232.79 o
      2326    1   5   7  -5  1240.91  1622.69   232.79 o
      2327    2   6   6  -6   945.26   939.20   156.49 o
      2327    1   6   6  -6   945.26   939.20   156.49 o
      2328    2   3   3  -5   106.64    95.22    20.73 o
      2328    1   3   3  -5   106.64    95.22    20.73 o
      2329    2   7   5  -7   811.10  1239.30   237.72 o
      2329    1   5   7  -7   811.10  1239.30   237.72 o
      2330    2   2   2  -3   102.26   116.09    17.68 o
      2330    1   2   2  -3   102.26   116.09    17.68 o
      2331    2   3   2  -3    61.07    87.62    14.42 o
      2331    1   2   3  -3    61.07    87.62    14.42 o
      2332    2   4   3  -5   150.74   135.38    31.83 o
      2332    1   3   4  -5   150.74   135.38    31.83 o
      2333    2   6   6  -8   678.11   861.89   168.82 o
      2333    1   6   6  -8   678.11   861.89   168.82 o
      2334    2   5   5  -8   395.01   560.00   113.06 o
      2334    1   5   5  -8   395.01   560.00   113.06 o
      2335    2   6   5  -8   562.43   464.48   166.23 <
      2335    1   5   6  -8   562.43   464.48   166.23 <
      2336    2   7   4  -4   816.83   896.29   181.61 o
      2336    1   4   7  -4   816.83   896.29   181.61 o
      2337    2   4   4  -5   130.04   165.63    33.47 o
      2337    1   4   4  -5   130.04   165.63    33.47 o
      2338    2   5   5 -11   329.68   286.13   132.70 <
      2338    1   5   5 -11   329.68   286.13   132.70 <
      2339    2   6   4 -12   995.55  1263.20   234.93 o
      2339    1   4   6 -12   995.55  1263.20   234.93 o
      2340    2   7   6  -6   560.05   603.69   203.02 <
      2340    1   6   7  -6   560.05   603.69   203.02 <
      2341    2   4   3  -9   209.63   174.74    55.86 o
      2341    1   3   4  -9   209.63   174.74    55.86 o
      2342    2   6   4  -8   337.15   429.70   125.48 o
      2342    1   4   6  -8   337.15   429.70   125.48 o
      2343    2   6   6 -12   470.15   698.12   273.64 <
      2343    1   6   6 -12   470.15   698.12   273.64 <
      2344    2   7   4  -7   596.49   720.98   226.14 o
      2344    1   4   7  -7   596.49   720.98   226.14 o
      2345    2   7   5 -11   648.20   875.86   299.70 <
      2345    1   5   7 -11   648.20   875.86   299.70 <
      2346    2   6   6 -11   436.48   816.83   215.27 o
      2346    1   6   6 -11   436.48   816.83   215.27 o
      2347    2   5   3  -6   195.81   235.18    57.45 o
      2347    1   3   5  -6   195.81   235.18    57.45 o
      2348    2   7   5  -9   666.15  1317.84   304.77 o
      2348    1   5   7  -9   666.15  1317.84   304.77 o
      2349    2   6   4  -5   319.04   377.51   107.79 o
      2349    1   4   6  -5   319.04   377.51   107.79 o
      2350    2   7   5  -6   367.44   480.28   205.79 <
      2350    1   5   7  -6   367.44   480.28   205.79 <
      2351    2   7   5 -12   697.41  1318.08   367.00 o
      2351    1   5   7 -12   697.41  1318.08   367.00 o
      2352    2   8   8  -8   728.72  1574.07   506.28 o
      2352    1   8   8  -8   728.72  1574.07   506.28 o
      2353    2   2   2  -4    34.80    34.65    13.11 <
      2353    1   2   2  -4    34.80    34.65    13.11 <
      2354    2   7   6 -11   446.22  1027.18   305.67 o
      2354    1   6   7 -11   446.22  1027.18   305.67 o
      2355    2   8   8 -10   596.55  1265.20   507.28 <
      2355    1   8   8 -10   596.55  1265.20   507.28 <
      2356    2   4   4  -7    49.81    42.51    33.64 <
      2356    1   4   4  -7    49.81    42.51    33.64 <
      2357    2   7   4  -8   290.51   430.24   222.40 <
      2357    1   4   7  -8   290.51   430.24   222.40 <
      2358    2   6   6 -14   467.11   900.60   375.10 <
      2358    1   6   6 -14   467.11   900.60   375.10 <
      2359    2   3   2  -6    22.72    24.71    12.05 <
      2359    1   2   3  -6    22.72    24.71    12.05 <
      2360    2   6   6 -10   302.60   339.14   248.82 <
      2360    1   6   6 -10   302.60   339.14   248.82 <
      2361    2   6   5 -10   154.26   158.87   140.18 <
      2361    1   5   6 -10   154.26   158.87   140.18 <
      2362    2   7   7  -8   234.71   407.14   265.06 <
      2362    1   7   7  -8   234.71   407.14   265.06 <
      2363    2   7   4 -10   353.67   319.46   205.08 <
      2363    1   4   7 -10   353.67   319.46   205.08 <
      2364    2   7   7 -15   369.60   937.23   470.49 <
      2364    1   7   7 -15   369.60   937.23   470.49 <
      2365    2   4   2   0  5034.10  4277.61    73.07 o
      2365    1   2   4   0  5034.10  4277.61    73.07 o
      2366    2   3   1   1  1758.11  1628.72    33.10 o
      2366    1   1   3   1  1758.11  1628.72    33.10 o
      2367    2   2   1   1   650.98   722.91    15.20 o
      2367    1   1   2   1   650.98   722.91    15.20 o
      2368    2   2   1   2   384.30   420.42    12.98 o
      2368    1   1   2   2   384.30   420.42    12.98 o
      2369    2   2   1   3   652.71   660.78    17.72 o
      2369    1   1   2   3   652.71   660.78    17.72 o
      2370    2   4   1  -1  1421.39  1271.08    82.35 o
      2370    1   1   4  -1  1421.39  1271.08    82.35 o
      2371    2   3   1   2   649.28   652.41    40.76 o
      2371    1   1   3   2   649.28   652.41    40.76 o
      2372    2   5   3   3  2341.28  2325.69   168.57 o
      2372    1   3   5   3  2341.28  2325.69   168.57 o
      2373    2   3   2   2   272.14   231.57    21.13 o
      2373    1   2   3   2   272.14   231.57    21.13 o
      2374    2   5   3   5  3275.43  3557.71   291.71 o
      2374    1   3   5   5  3275.43  3557.71   291.71 o
      2375    2   4   2   6  4498.94  3879.10   317.89 o
      2375    1   2   4   6  4498.94  3879.10   317.89 o
      2376    2   3   2   4   283.23   277.65    34.61 o
      2376    1   2   3   4   283.23   277.65    34.61 o
      2377    2   3   2   5   602.92   497.36    63.89 o
      2377    1   2   3   5   602.92   497.36    63.89 o
      2378    2   4   3   4   435.75   553.53    70.35 o
      2378    1   3   4   4   435.75   553.53    70.35 o
      2379    2   5   3   2   603.25   549.82    90.17 o
      2379    1   3   5   2   603.25   549.82    90.17 o
      2380    2   3   1   3   798.89   683.86    82.89 o
      2380    1   1   3   3   798.89   683.86    82.89 o
      2381    2   5   1  -2   972.99  1121.45   205.24 o
      2381    1   1   5  -2   972.99  1121.45   205.24 o
      2382    2   3   2   3    60.96    80.68    19.74 o
      2382    1   2   3   3    60.96    80.68    19.74 o
      2383    2   5   3   7  1589.51  1867.30   406.17 o
      2383    1   3   5   7  1589.51  1867.30   406.17 o
      2384    2   6   2   0  1829.25  2520.61   384.43 o
      2384    1   2   6   0  1829.25  2520.61   384.43 o
      2385    2   2   1   0    31.21    37.09     9.21 o
      2386    2   6   4   6  1533.33  1644.06   482.64 o
      2386    1   4   6   6  1533.33  1644.06   482.64 o
      2387    2   4   1   1  1426.83  1379.62   125.49 o
      2387    1   1   4   1  1426.83  1379.62   125.49 o
      2388    2   4   2   5   731.77   975.63   207.09 o
      2388    1   2   4   5   731.77   975.63   207.09 o
      2389    2   4   2   1    39.10    32.94    20.46 <
      2389    1   2   4   1    39.10    32.94    20.46 <
      2390    2   5   2  -1   195.22   164.67    61.62 <
      2390    1   2   5  -1   195.22   164.67    61.62 <
      2391    2   5   3   4   398.92   658.63   178.73 o
      2391    1   3   5   4   398.92   658.63   178.73 o
      2392    2   5   1  -1   300.89   450.46   179.88 <
      2392    1   1   5  -1   300.89   450.46   179.88 <
      2393    2   6   3   2   401.42   410.52   237.86 <
      2393    1   3   6   2   401.42   410.52   237.86 <
      2394    2   6   3   1   289.65   328.75   141.62 <
      2394    1   3   6   1   289.65   328.75   141.62 <
      2395    2   7   4   2   793.24  1070.45   425.45 <
      2395    1   4   7   2   793.24  1070.45   425.45 <
      2396    1   4   9   0  1117.15  1507.53   751.41 <
      2397    2   5   2   1   195.29   255.24   106.87 <
      2397    1   2   5   1   195.29   255.24   106.87 <
      2398    2   5   4   9   606.30  1439.11   557.49 <
      2398    1   4   5   9   606.30  1439.11   557.49 <
      2399    2   4   2   4   159.43   388.31   123.30 o
      2399    1   2   4   4   159.43   388.31   123.30 o
      2400    2   8   4   0   536.73   728.49   533.50 <
      2400    1   4   8   0   536.73   728.49   533.50 <
      2401    2   2   4   6  3658.08  3780.94    74.06 o
      2401    1   4   2   6  3658.08  3780.94    74.06 o
      2402    2   1   3   3  1552.15  1615.49    37.29 o
      2402    1   3   1   3  1552.15  1615.49    37.29 o
      2403    2   2   3   4  1126.93  1123.24    28.67 o
      2403    1   3   2   4  1126.93  1123.24    28.67 o
      2404    2   3   5   5  2755.23  3007.88    87.01 o
      2404    1   5   3   5  2755.23  3007.88    87.01 o
      2405    2   1   4   4  1198.15  1370.88    37.55 o
      2405    1   4   1   4  1198.15  1370.88    37.55 o
      2406    2   1   4   5   819.96   795.97    30.07 o
      2406    1   4   1   5   819.96   795.97    30.07 o
      2407    2   1   2   2   577.51   776.24    25.70 o
      2407    1   2   1   2   577.51   776.24    25.70 o
      2408    2   2   5   4  1099.23  1155.51    46.99 o
      2408    1   5   2   4  1099.23  1155.51    46.99 o
      2409    2   1   4   6   623.34   673.17    42.77 o
      2409    1   4   1   6   623.34   673.17    42.77 o
      2410    2   1   5   6   524.63   473.80    48.97 o
      2410    1   5   1   6   524.63   473.80    48.97 o
      2411    2   2   7   8  1703.65  2188.65   204.40 o
      2411    1   7   2   8  1703.65  2188.65   204.40 o
      2412    2   2   6   6   835.55   886.34    97.71 o
      2412    1   6   2   6   835.55   886.34    97.71 o
      2413    2   2   5   8  1064.08  1186.51   101.83 o
      2413    1   5   2   8  1064.08  1186.51   101.83 o
      2414    2   1   6   7   806.94   787.43    83.85 o
      2414    1   6   1   7   806.94   787.43    83.85 o
      2415    2   1   3   2   262.86   255.64    26.27 o
      2415    1   3   1   2   262.86   255.64    26.27 o
      2416    2   1   7   9  1910.61  2049.48   210.30 o
      2416    1   7   1   9  1910.61  2049.48   210.30 o
      2417    2   3   6   5   776.31   762.96    86.60 o
      2417    1   6   3   5   776.31   762.96    86.60 o
      2418    2   3   5   7   815.73   848.92    85.42 o
      2418    1   5   3   7   815.73   848.92    85.42 o
      2419    2   2   8   8  1630.63  1827.36   259.29 o
      2419    1   8   2   8  1630.63  1827.36   259.29 o
      2420    2   2   8   6  1388.77  1479.94   130.54 o
      2420    1   8   2   6  1388.77  1479.94   130.54 o
      2421    2   1   6   6   634.04   449.86    65.00 o
      2421    1   6   1   6   634.04   449.86    65.00 o
      2422    2   1   5   5   277.14   316.43    41.91 o
      2422    1   5   1   5   277.14   316.43    41.91 o
      2423    2   1   5   4   342.56   325.20    42.71 o
      2423    1   5   1   4   342.56   325.20    42.71 o
      2424    2   1   5   8   397.79   468.06    72.48 o
      2424    1   5   1   8   397.79   468.06    72.48 o
      2425    2   2   4   4   108.98   153.99    27.83 o
      2425    1   4   2   4   108.98   153.99    27.83 o
      2426    2   1   9   9  1611.73  2412.09   322.00 o
      2426    1   9   1   9  1611.73  2412.09   322.00 o
      2427    2   1   3   4    81.93    86.29    16.77 o
      2427    1   3   1   4    81.93    86.29    16.77 o
      2428    2   2   4   5   151.85   234.88    37.06 o
      2428    1   4   2   5   151.85   234.88    37.06 o
      2429    2   2   6   8   364.54   494.18   152.02 o
      2429    1   6   2   8   364.54   494.18   152.02 o
      2430    2   2   6   5   219.68   161.42    59.55 <
      2430    1   6   2   5   219.68   161.42    59.55 <
      2431    2   3   6   4   415.94   309.28    64.95 o
      2431    1   6   3   4   415.94   309.28    64.95 o
      2432    2   1   4   3    74.71    75.69    23.82 o
      2432    1   4   1   3    74.71    75.69    23.82 o
      2433    2   3   9   9  1173.80  1593.23   478.30 o
      2433    1   9   3   9  1173.80  1593.23   478.30 o
      2434    2   4   8   5   669.84   427.41   135.65 o
      2434    1   8   4   5   669.84   427.41   135.65 o
      2435    2   5   7   9  1425.66  1589.47   456.81 o
      2435    1   7   5   9  1425.66  1589.47   456.81 o
      2436    2   1   6   5   154.96   109.06    40.68 <
      2436    1   6   1   5   154.96   109.06    40.68 <
      2437    2   4   6   8   609.58   684.95   229.82 <
      2437    1   6   4   8   609.58   684.95   229.82 <
      2438    2   3  11   9  1230.53  2165.29   759.69 <
      2438    1  11   3   9  1230.53  2165.29   759.69 <
      2439    2   3   6   9   464.60   549.33   160.81 o
      2439    1   6   3   9   464.60   549.33   160.81 o
      2440    2   4   7   8   491.33   570.56   242.85 <
      2440    1   7   4   8   491.33   570.56   242.85 <
      2441    2   1   7  11   828.55   760.20   282.44 <
      2441    1   7   1  11   828.55   760.20   282.44 <
      2442    2   1   6   8   265.04   342.44    96.36 o
      2442    1   6   1   8   265.04   342.44    96.36 o
      2443    2   1   2   3    30.57    37.19    12.65 <
      2443    1   2   1   3    30.57    37.19    12.65 <
      2444    2   2   7   5   175.56   292.51    88.66 o
      2444    1   7   2   5   175.56   292.51    88.66 o
      2445    2   4   8   8   509.14   734.54   330.40 <
      2445    1   8   4   8   509.14   734.54   330.40 <
      2446    2   3   7   9   801.85   975.49   257.43 o
      2446    1   7   3   9   801.85   975.49   257.43 o
      2447    2   2   9  10   591.97   798.74   350.00 <
      2447    1   9   2  10   591.97   798.74   350.00 <
      2448    2   1   7   8   311.07   205.05    94.98 <
      2448    1   7   1   8   311.07   205.05    94.98 <
      2449    2   1   7   6   105.88    95.75    69.67 <
      2449    1   7   1   6   105.88    95.75    69.67 <
      2450    2   4   9   7   411.55   344.57   253.91 <
      2450    1   9   4   7   411.55   344.57   253.91 <
      2451    2   2   8   7   227.27   248.43   148.01 <
      2451    1   8   2   7   227.27   248.43   148.01 <
      2452    2   3   8   7   272.98   381.60   199.45 <
      2452    1   8   3   7   272.98   381.60   199.45 <
      2453    2   2   4   0  4471.35  4163.56    86.34 o
      2453    1   4   2   0  4471.35  4163.56    86.34 o
      2454    2   3   5  -3  4065.23  3736.47    85.72 o
      2454    1   5   3  -3  4065.23  3736.47    85.72 o
      2455    2   3   5  -1  2260.04  2181.45    69.31 o
      2455    1   5   3  -1  2260.04  2181.45    69.31 o
      2456    2   2   5  -2  1108.27  1126.62    46.32 o
      2456    1   5   2  -2  1108.27  1126.62    46.32 o
      2457    2   2   5  -4  1003.33  1071.33    46.14 o
      2457    1   5   2  -4  1003.33  1071.33    46.14 o
      2458    2   2   8  -2  1755.95  1267.86   112.29 o
      2458    1   8   2  -2  1755.95  1267.86   112.29 o
      2459    2   1   3  -1  1433.97  1579.85    69.22 o
      2459    1   3   1  -1  1433.97  1579.85    69.22 o
      2460    2   2   3  -2   682.59   623.54    36.33 o
      2460    1   3   2  -2   682.59   623.54    36.33 o
      2461    2   5   7  -3  2599.70  2800.32   162.41 o
      2461    1   7   5  -3  2599.70  2800.32   162.41 o
      2462    2   2   7  -2  1086.27  1072.04    62.05 o
      2462    1   7   2  -2  1086.27  1072.04    62.05 o
      2463    1   2   1   0   839.73  1019.83    62.32 o
      2464    2   3   9  -3  1565.37  1303.05   160.71 o
      2464    1   9   3  -3  1565.37  1303.05   160.71 o
      2465    2   1   4  -1   637.85   681.77    56.77 o
      2465    1   4   1  -1   637.85   681.77    56.77 o
      2466    2   3   7  -3   758.60   564.92    82.37 o
      2466    1   7   3  -3   758.60   564.92    82.37 o
      2467    2   3   5  -2   340.52   262.17    43.79 o
      2467    1   5   3  -2   340.52   262.17    43.79 o
      2468    2   3   6  -2   402.60   305.51    75.08 o
      2468    1   6   3  -2   402.60   305.51    75.08 o
      2469    2   3  11  -3  1899.78  2124.31   337.81 o
      2469    1  11   3  -3  1899.78  2124.31   337.81 o
      2470    2   2   3  -1   194.56   209.06    31.93 o
      2470    1   3   2  -1   194.56   209.06    31.93 o
      2471    2   4   7  -1   521.78   540.39   107.41 o
      2471    1   7   4  -1   521.78   540.39   107.41 o
      2472    2   3   6  -4   413.11   373.85    43.60 o
      2472    1   6   3  -4   413.11   373.85    43.60 o
      2473    2   4   7  -4   544.72   474.35    98.12 o
      2473    1   7   4  -4   544.72   474.35    98.12 o
      2474    2   5   9  -3  1039.13  1183.66   253.14 o
      2474    1   9   5  -3  1039.13  1183.66   253.14 o
      2475    2   4   7  -2   606.40   511.23   114.66 o
      2475    1   7   4  -2   606.40   511.23   114.66 o
      2476    2   4   8  -5   665.38   750.72   146.38 o
      2476    1   8   4  -5   665.38   750.72   146.38 o
      2477    2   1   2  -1   385.67   264.20    38.60 o
      2477    1   2   1  -1   385.67   264.20    38.60 o
      2478    2   4   7  -3   415.90   445.83   112.86 o
      2478    1   7   4  -3   415.90   445.83   112.86 o
      2479    2   2   7  -1   295.14   248.01    55.08 o
      2479    1   7   2  -1   295.14   248.01    55.08 o
      2480    2   4   6  -2   348.78   301.17    67.00 o
      2480    1   6   4  -2   348.78   301.17    67.00 o
      2481    2   4   7  -5   452.24   345.25    95.14 o
      2481    1   7   4  -5   452.24   345.25    95.14 o
      2482    2   3   6   1   217.95   218.33    63.79 o
      2482    1   6   3   1   217.95   218.33    63.79 o
      2483    2   3   6  -1   218.09   226.05    59.12 o
      2483    1   6   3  -1   218.09   226.05    59.12 o
      2484    2   4   9   1   726.65   677.25   192.24 o
      2484    1   9   4   1   726.65   677.25   192.24 o
      2485    2   4   9  -1   725.35   579.29   179.12 o
      2485    1   9   4  -1   725.35   579.29   179.12 o
      2486    2   4   8  -2   288.77   347.73   136.40 <
      2486    1   8   4  -2   288.77   347.73   136.40 <
      2487    2   4  10  -2   582.23   822.66   284.30 <
      2487    1  10   4  -2   582.23   822.66   284.30 <
      2488    2   4   8   0   234.10   180.44   129.43 <
      2488    1   8   4   0   234.10   180.44   129.43 <
      2489    2   4  10  -4   444.39   568.91   241.06 <
      2489    1  10   4  -4   444.39   568.91   241.06 <
      2490    2   3   6  -3    94.54    77.49    46.92 <
      2490    1   6   3  -3    94.54    77.49    46.92 <
      2491    2   4  10  -8   569.69   777.70   274.91 <
      2491    1  10   4  -8   569.69   777.70   274.91 <
      2492    2   4   9  -3   477.49   497.82   168.30 <
      2492    1   9   4  -3   477.49   497.82   168.30 <
      2493    2   4   8  -6   205.20   132.07   102.77 <
      2493    1   8   4  -6   205.20   132.07   102.77 <
      2494    2   4   6  -4   145.24   114.25    71.20 <
      2494    1   6   4  -4   145.24   114.25    71.20 <
      2495    2   3   7  -6   146.82   182.14    75.57 <
      2495    1   7   3  -6   146.82   182.14    75.57 <
      2496    1   8   3   0   181.46   216.95    78.16 <
      2497    2   4   9  -5   404.53   312.73   168.82 <
      2497    1   9   4  -5   404.53   312.73   168.82 <
      2498    2   2   4  -1    45.97    33.30    20.56 <
      2498    1   4   2  -1    45.97    33.30    20.56 <
      2499    2   4   9  -2   263.10   249.23   143.00 <
      2499    1   9   4  -2   263.10   249.23   143.00 <
      2500    2   5  11  -9   288.12   567.72   388.57 <
      2500    1  11   5  -9   288.12   567.72   388.57 <
      2501    2   6  10  -2   689.40  1118.76   390.17 <
      2501    1  10   6  -2   689.40  1118.76   390.17 <
      2502    2   3   9  -5   119.42   155.57    95.65 <
      2502    1   9   3  -5   119.42   155.57    95.65 <
      2503    2   6   9  -3   372.27   939.97   317.18 <
      2503    1   9   6  -3   372.27   939.97   317.18 <
      2504    2   6  10  -4   609.47   742.95   413.74 <
      2504    1  10   6  -4   609.47   742.95   413.74 <
      2505    2   5   9  -5   138.04   428.87   193.00 <
      2505    1   9   5  -5   138.04   428.87   193.00 <
      2506    2   4   9  -7   409.79   249.05   155.26 <
      2506    1   9   4  -7   409.79   249.05   155.26 <
      2507    2   6  10  -5   367.70   958.19   512.93 <
      2507    1  10   6  -5   367.70   958.19   512.93 <
      2508    2   6  10   0   288.16   690.82   364.74 <
      2508    1  10   6   0   288.16   690.82   364.74 <
      2509    2   2   2   0 14724.90 15865.60   231.78 o
      2509    1   2   2   0 14724.90 15865.60   231.78 o
      2510    2   4   4   0  3626.23  4000.73    92.05 o
      2510    1   4   4   0  3626.23  4000.73    92.05 o
      2511    2   2   2   2   589.20   615.76    17.90 o
      2511    1   2   2   2   589.20   615.76    17.90 o
      2512    2   3   4   1   577.72   676.07    37.16 o
      2512    1   4   3   1   577.72   676.07    37.16 o
      2513    2   5   7   3  2612.45  2863.97   162.16 o
      2513    1   7   5   3  2612.45  2863.97   162.16 o
      2514    2   4   5   2   872.00   772.14    72.70 o
      2514    1   5   4   2   872.00   772.14    72.70 o
      2515    2   3   3   2   270.66   275.76    30.00 o
      2515    1   3   3   2   270.66   275.76    30.00 o
      2516    2   4   3   1   312.79   344.94    37.40 o
      2516    1   3   4   1   312.79   344.94    37.40 o
      2517    2   2   3   1   195.04   198.07    22.37 o
      2517    1   3   2   1   195.04   198.07    22.37 o
      2518    2   4   5   4   716.89   703.56   104.20 o
      2518    1   5   4   4   716.89   703.56   104.20 o
      2519    2   4   3  -1   313.55   306.04    34.60 o
      2519    1   3   4  -1   313.55   306.04    34.60 o
      2520    2   3   4   2   225.02   222.57    33.04 o
      2520    1   4   3   2   225.02   222.57    33.04 o
      2521    2   5   7   1   912.00  1023.09   148.60 o
      2521    1   7   5   1   912.00  1023.09   148.60 o
      2522    2   4   4  -2   176.22   168.62    29.98 o
      2522    1   4   4  -2   176.22   168.62    29.98 o
      2523    2   5   5  -2   342.09   371.53    69.34 o
      2523    1   5   5  -2   342.09   371.53    69.34 o
      2524    2   6   6   2   731.88   969.29   148.67 o
      2524    1   6   6   2   731.88   969.29   148.67 o
      2525    2   6   5  -2   501.90   590.55   117.39 o
      2525    1   5   6  -2   501.90   590.55   117.39 o
      2526    2   6   6   0  1200.40  1480.32   198.45 o
      2526    1   6   6   0  1200.40  1480.32   198.45 o
      2527    2   4   6   2   349.09   432.90    68.90 o
      2527    1   6   4   2   349.09   432.90    68.90 o
      2528    2   2   2   1    69.34    70.65    14.24 o
      2528    1   2   2   1    69.34    70.65    14.24 o
      2529    2   7   5  -1  1371.38  1626.11   357.78 o
      2529    1   5   7  -1  1371.38  1626.11   357.78 o
      2530    2   4   4   2   176.22   273.12    54.15 o
      2530    1   4   4   2   176.22   273.12    54.15 o
      2531    2   7   5   1  1372.02  1367.67   326.26 o
      2531    1   5   7   1  1372.02  1367.67   326.26 o
      2532    1   4   5   0   364.31   338.47    75.72 o
      2533    2   6   6  -2   731.88   804.01   153.40 o
      2533    1   6   6  -2   731.88   804.01   153.40 o
      2534    2   2   2  -1    69.34    67.06    15.44 o
      2534    1   2   2  -1    69.34    67.06    15.44 o
      2535    2   3   3   1    58.72    43.99    20.53 <
      2535    1   3   3   1    58.72    43.99    20.53 <
      2536    2   5   4  -1   176.76   143.03    45.34 o
      2536    1   4   5  -1   176.76   143.03    45.34 o
      2537    2   6   6   6   945.26  1186.10   301.25 o
      2537    1   6   6   6   945.26  1186.10   301.25 o
      2538    2   5   6   1   295.68   316.27    88.00 o
      2538    1   6   5   1   295.68   316.27    88.00 o
      2539    2   4   4   1   151.74   193.94    47.99 o
      2539    1   4   4   1   151.74   193.94    47.99 o
      2540    1   2   3   0    46.67    48.88    12.24 o
      2541    2   8   8  -4  1160.59  1584.65   479.30 o
      2541    1   8   8  -4  1160.59  1584.65   479.30 o
      2542    2   3   3   3    14.71    26.18    17.45 <
      2542    1   3   3   3    14.71    26.18    17.45 <
      2543    2   5   4   1   176.85   138.04    66.26 <
      2543    1   4   5   1   176.85   138.04    66.26 <
      2544    2   6   5   2   502.55   547.22   175.86 o
      2544    1   5   6   2   502.55   547.22   175.86 o
      2545    2   5   5   2   342.09   318.95    77.72 o
      2545    1   5   5   2   342.09   318.95    77.72 o
      2546    2   3   3  -1    58.72    56.57    17.12 o
      2546    1   3   3  -1    58.72    56.57    17.12 o
      2547    2   4   4  -1   151.74   147.24    39.33 o
      2547    1   4   4  -1   151.74   147.24    39.33 o
      2548    2   5   5   1   222.13   240.09    72.55 o
      2548    1   5   5   1   222.13   240.09    72.55 o
      2549    2   5   5  -1   222.13   188.51    68.63 <
      2549    1   5   5  -1   222.13   188.51    68.63 <
      2550    2   5   6  -1   295.52   253.98    89.84 <
      2550    1   6   5  -1   295.52   253.98    89.84 <
      2551    2   8   8  -2  1249.30  1884.04   689.23 <
      2551    1   8   8  -2  1249.30  1884.04   689.23 <
      2552    2   6   6   5   464.82   586.32   230.31 <
      2552    1   6   6   5   464.82   586.32   230.31 <
      2553    1   6   7   0   840.39   896.27   356.62 <
      2554    2   6   7   3   310.74   325.09   224.50 <
      2554    1   7   6   3   310.74   325.09   224.50 <
      2555    2   6   7   4   388.53   629.79   266.95 <
      2555    1   7   6   4   388.53   629.79   266.95 <
      2556    2   6   4  -1   126.98   216.70    87.39 <
      2556    1   4   6  -1   126.98   216.70    87.39 <
      2557    2   4   6   3    81.57    96.30    44.37 <
      2557    1   6   4   3    81.57    96.30    44.37 <
      2558    2   6   6   4   551.57   491.80   242.24 <
      2558    1   6   6   4   551.57   491.80   242.24 <
      2559    2   6   7   1   298.07   247.54   151.12 <
      2559    1   7   6   1   298.07   247.54   151.12 <
      2560    2   2   2 -12  5018.89  5263.45   105.49 o
      2560    1   2   2 -12  5018.89  5263.45   105.49 o
      2561    2   1   3 -11  3069.30  3494.80    81.94 o
      2561    1   3   1 -11  3069.30  3494.80    81.94 o
      2562    2   2   1  -8   970.54   965.54    30.55 o
      2562    1   1   2  -8   970.54   965.54    30.55 o
      2563    2   2   2  -8  1056.93  1143.74    43.40 o
      2563    1   2   2  -8  1056.93  1143.74    43.40 o
      2564    2   1   1  -5  1718.81  2290.26    76.36 o
      2564    1   1   1  -5  1718.81  2290.26    76.36 o
      2565    2   3   4 -13  1658.34  1807.44    78.26 o
      2565    1   4   3 -13  1658.34  1807.44    78.26 o
      2566    2   3   3 -17  2368.30  2654.39   128.95 o
      2566    1   3   3 -17  2368.30  2654.39   128.95 o
      2567    2   3   3 -11  1235.30  1227.52    56.24 o
      2567    1   3   3 -11  1235.30  1227.52    56.24 o
      2568    2   2   3 -10   885.62   941.82    43.16 o
      2568    1   3   2 -10   885.62   941.82    43.16 o
      2569    2   3   2 -11   831.03   834.06    41.60 o
      2569    1   2   3 -11   831.03   834.06    41.60 o
      2570    2   2   2 -14   940.41  1038.31    53.22 o
      2570    1   2   2 -14   940.41  1038.31    53.22 o
      2571    2   2   2  -9   549.17   582.35    33.20 o
      2571    1   2   2  -9   549.17   582.35    33.20 o
      2572    2   2   4 -14   983.74   778.51    87.74 o
      2572    1   4   2 -14   983.74   778.51    87.74 o
      2573    2   1   2  -7   460.29   588.85    31.82 o
      2573    1   2   1  -7   460.29   588.85    31.82 o
      2574    2   4   2 -13   902.66   935.33    73.94 o
      2574    1   2   4 -13   902.66   935.33    73.94 o
      2575    2   2   2 -18  1376.40  1461.01    96.11 o
      2575    1   2   2 -18  1376.40  1461.01    96.11 o
      2576    2   2   1  -7   335.22   305.86    27.03 o
      2576    1   1   2  -7   335.22   305.86    27.03 o
      2577    2   3   3 -12   674.38   669.20    49.36 o
      2577    1   3   3 -12   674.38   669.20    49.36 o
      2578    2   4   2 -18  1556.57  1856.36   168.52 o
      2578    1   2   4 -18  1556.57  1856.36   168.52 o
      2579    2   1   2  -8   329.39   320.99    36.77 o
      2579    1   2   1  -8   329.39   320.99    36.77 o
      2580    2   2   2 -15   521.49   513.58    79.93 o
      2580    1   2   2 -15   521.49   513.58    79.93 o
      2581    2   3   5 -17  1001.53   729.70   129.01 o
      2581    1   5   3 -17  1001.53   729.70   129.01 o
      2582    2   4   2 -14   626.35   499.30    81.12 o
      2582    1   2   4 -14   626.35   499.30    81.12 o
      2583    2   2   3 -12   335.68   201.86    45.17 o
      2583    1   3   2 -12   335.68   201.86    45.17 o
      2584    2   3   4 -19  1165.07  1151.36   160.70 o
      2584    1   4   3 -19  1165.07  1151.36   160.70 o
      2585    2   1   1  -7   165.14   202.71    23.06 o
      2585    1   1   1  -7   165.14   202.71    23.06 o
      2586    2   2   4 -20  1058.18  1160.49   215.64 o
      2586    1   4   2 -20  1058.18  1160.49   215.64 o
      2587    2   4   3 -14   563.79   434.02    82.72 o
      2587    1   3   4 -14   563.79   434.02    82.72 o
      2588    2   2   1  -9   202.70   147.07    26.48 o
      2588    1   1   2  -9   202.70   147.07    26.48 o
      2589    2   3   3 -23  1958.95  2320.47   315.08 o
      2589    1   3   3 -23  1958.95  2320.47   315.08 o
      2590    2   2   3 -16   587.40   431.52    81.04 o
      2590    1   3   2 -16   587.40   431.52    81.04 o
      2591    2   1   1 -10   167.10   152.91    21.00 o
      2591    1   1   1 -10   167.10   152.91    21.00 o
      2592    2   4   4 -14   675.84   471.46    92.66 o
      2592    1   4   4 -14   675.84   471.46    92.66 o
      2593    2   3   2 -17   618.97   583.41   106.14 o
      2593    1   2   3 -17   618.97   583.41   106.14 o
      2594    2   2   1 -10   197.49   239.21    26.18 o
      2594    1   1   2 -10   197.49   239.21    26.18 o
      2595    2   5   4 -17  1030.48  1017.77   148.85 o
      2595    1   4   5 -17  1030.48  1017.77   148.85 o
      2596    2   2   4 -18   916.70   807.00   103.34 o
      2596    1   4   2 -18   916.70   807.00   103.34 o
      2597    2   4   2 -19   757.34   943.25   169.84 o
      2597    1   2   4 -19   757.34   943.25   169.84 o
      2598    2   3   3 -10   297.53   174.44    40.22 o
      2598    1   3   3 -10   297.53   174.44    40.22 o
      2599    2   2   2 -10   155.70   180.77    32.68 o
      2599    1   2   2 -10   155.70   180.77    32.68 o
      2600    2   2   2  -7   173.96   186.22    28.36 o
      2600    1   2   2  -7   173.96   186.22    28.36 o
      2601    2   5   5 -17  1012.27  1054.58   204.07 o
      2601    1   5   5 -17  1012.27  1054.58   204.07 o
      2602    2   2   2 -16   356.57   334.74    63.08 o
      2602    1   2   2 -16   356.57   334.74    63.08 o
      2603    2   3   3 -19   493.36   507.34   124.28 o
      2603    1   3   3 -19   493.36   507.34   124.28 o
      2604    2   1   1  -4   155.74   182.09    28.28 o
      2604    1   1   1  -4   155.74   182.09    28.28 o
      2605    2   1   1  -6   141.23   110.77    21.70 o
      2605    1   1   1  -6   141.23   110.77    21.70 o
      2606    2   5   3 -17   953.56   998.44   166.29 o
      2606    1   3   5 -17   953.56   998.44   166.29 o
      2607    2   2   2 -20   584.36   877.16   165.11 o
      2607    1   2   2 -20   584.36   877.16   165.11 o
      2608    2   4   4 -15   314.80   369.41   111.87 o
      2608    1   4   4 -15   314.80   369.41   111.87 o
      2609    2   3   2 -15   234.48   190.42    67.92 <
      2609    1   2   3 -15   234.48   190.42    67.92 <
      2610    2   5   6 -19   693.03   768.15   273.88 <
      2610    1   6   5 -19   693.03   768.15   273.88 <
      2611    2   2   3 -14   207.06   159.75    61.19 <
      2611    1   3   2 -14   207.06   159.75    61.19 <
      2612    2   4   4 -20   577.29   544.53   223.02 <
      2612    1   4   4 -20   577.29   544.53   223.02 <
      2613    2   1   2 -10    93.34    97.40    28.95 o
      2613    1   2   1 -10    93.34    97.40    28.95 o
      2614    2   4   4 -18   647.64   656.69   165.24 o
      2614    1   4   4 -18   647.64   656.69   165.24 o
      2615    2   3   4 -15   343.00   258.71    80.07 o
      2615    1   4   3 -15   343.00   258.71    80.07 o
      2616    2   5   5 -23   958.15  1539.97   431.43 o
      2616    1   5   5 -23   958.15  1539.97   431.43 o
      2617    2   3   2 -10   129.79    89.74    32.95 <
      2617    1   2   3 -10   129.79    89.74    32.95 <
      2618    2   3   3 -25   761.11  1325.75   372.33 o
      2618    1   3   3 -25   761.11  1325.75   372.33 o
      2619    2   4   2 -20   701.30   938.24   213.98 o
      2619    1   2   4 -20   701.30   938.24   213.98 o
      2620    2   4   2 -17   260.60   329.86   105.76 o
      2620    1   2   4 -17   260.60   329.86   105.76 o
      2621    2   3   5 -16   232.12   194.47   111.48 <
      2621    1   5   3 -16   232.12   194.47   111.48 <
      2622    2   2   2 -11    92.52    92.95    28.07 o
      2622    1   2   2 -11    92.52    92.95    28.07 o
      2623    2   2   3 -11    76.63    80.16    38.59 <
      2623    1   3   2 -11    76.63    80.16    38.59 <
      2624    2   4   6 -20   563.39   897.43   321.01 <
      2624    1   6   4 -20   563.39   897.43   321.01 <
      2625    2   2   5 -20   390.85   373.98   151.49 <
      2625    1   5   2 -20   390.85   373.98   151.49 <
      2626    2   5   3 -23   414.85   569.79   377.40 <
      2626    1   3   5 -23   414.85   569.79   377.40 <
      2627    2   7   3 -23   573.37  1151.87   531.54 <
      2627    1   3   7 -23   573.37  1151.87   531.54 <
      2628    2   5   3 -18   317.86   326.87   156.63 <
      2628    1   3   5 -18   317.86   326.87   156.63 <
      2629    2   2   2 -13    74.67    71.65    36.84 <
      2629    1   2   2 -13    74.67    71.65    36.84 <
      2630    2   1   2 -11    59.66    52.91    21.99 <
      2630    1   2   1 -11    59.66    52.91    21.99 <
      2631    2   2   3 -18   210.26   268.43    84.53 o
      2631    1   3   2 -18   210.26   268.43    84.53 o
      2632    2   5   5 -21   262.09   343.61   221.21 <
      2632    1   5   5 -21   262.09   343.61   221.21 <
      2633    2   3   3 -13    63.23    62.52    41.39 <
      2633    1   3   3 -13    63.23    62.52    41.39 <
      2634    2   6   4 -20   305.41   386.48   281.05 <
      2634    1   4   6 -20   305.41   386.48   281.05 <
      2635    2   3   3 -18   402.22   541.20   151.37 o
      2635    1   3   3 -18   402.22   541.20   151.37 o
      2636    2   4   6 -21   192.93   206.06   196.36 <
      2636    1   6   4 -21   192.93   206.06   196.36 <
      2637    2   5   4 -23   409.14   763.35   380.49 <
      2637    1   4   5 -23   409.14   763.35   380.49 <
      2638    2   4   3 -16   109.93   155.01    95.30 <
      2638    1   3   4 -16   109.93   155.01    95.30 <
      2639    2   3   6 -23   418.17   523.03   295.26 <
      2639    1   6   3 -23   418.17   523.03   295.26 <
      2640    2   6   4 -19   202.56   242.26   222.76 <
      2640    1   4   6 -19   202.56   242.26   222.76 <
      2641    2   4   5 -20   329.25   589.43   236.30 <
      2641    1   5   4 -20   329.25   589.43   236.30 <
      2642    2   3   7 -29   316.27  1037.41   732.47 <
      2642    1   7   3 -29   316.27  1037.41   732.47 <
      2643    2   4   6 -22   115.41   234.42   226.02 <
      2643    1   6   4 -22   115.41   234.42   226.02 <
      2644    2   7   3 -25   389.29  1380.92   686.33 <
      2644    1   3   7 -25   389.29  1380.92   686.33 <
      2645    2   2   0  -6  4772.03  4139.45    68.33 o
      2645    1   0   2  -6  4772.03  4139.45    68.33 o
      2646    2   2   0 -12  4326.26  4133.28    87.95 o
      2646    1   0   2 -12  4326.26  4133.28    87.95 o
      2647    2   1  -1 -11  3232.54  2603.44    60.89 o
      2647    1  -1   1 -11  3232.54  2603.44    60.89 o
      2648    2   3  -1 -11  3160.08  3065.91    84.57 o
      2648    1  -1   3 -11  3160.08  3065.91    84.57 o
      2649    2   4   0 -12  3829.90  3721.36   102.01 o
      2649    1   0   4 -12  3829.90  3721.36   102.01 o
      2650    2   2   0 -10  1653.97  1748.56    48.07 o
      2650    1   0   2 -10  1653.97  1748.56    48.07 o
      2651    2   3   1 -17  2519.91  2416.43   124.06 o
      2651    1   1   3 -17  2519.91  2416.43   124.06 o
      2652    2   2   0 -18  2887.54  3080.24   208.22 o
      2652    1   0   2 -18  2887.54  3080.24   208.22 o
      2653    1   0   2 -11   626.34   617.08    51.80 o
      2654    1   0   4 -15  1628.12  1686.10   114.79 o
      2655    1   0   2 -13   691.44   586.48    53.03 o
      2656    1   0   2  -7   313.26   276.33    26.79 o
      2657    2   2   0 -14   744.95   679.67    52.06 o
      2657    1   0   2 -14   744.95   679.67    52.06 o
      2658    2   2  -1 -14   946.48  1011.17    71.82 o
      2658    1  -1   2 -14   946.48  1011.17    71.82 o
      2659    1   0   4 -11   430.90   460.26    60.20 o
      2660    2   3  -1 -17  2519.07  2944.97   277.66 o
      2660    1  -1   3 -17  2519.07  2944.97   277.66 o
      2661    2   5   1 -17  1678.33  2046.24   164.65 o
      2661    1   1   5 -17  1678.33  2046.24   164.65 o
      2662    2   2  -1 -12   393.95   391.03    48.32 o
      2662    1  -1   2 -12   393.95   391.03    48.32 o
      2663    2   4   0 -18  1626.46  1408.35   219.54 o
      2663    1   0   4 -18  1626.46  1408.35   219.54 o
      2664    2   4   0 -14   527.71   497.50    98.70 o
      2664    1   0   4 -14   527.71   497.50    98.70 o
      2665    2   5  -1 -17  1677.46  2189.14   380.88 o
      2665    1  -1   5 -17  1677.46  2189.14   380.88 o
      2666    2   3  -1  -9   175.44   298.99    37.55 o
      2666    1  -1   3  -9   175.44   298.99    37.55 o
      2667    2   2  -1  -9   205.61   171.00    34.55 o
      2667    1  -1   2  -9   205.61   171.00    34.55 o
      2668    2   2  -1 -10   198.73   200.78    34.67 o
      2668    1  -1   2 -10   198.73   200.78    34.67 o
      2669    1   0   2  -9   109.53   123.84    25.33 o
      2670    2   2   0 -20  1468.32  1720.12   266.61 o
      2670    1   0   2 -20  1468.32  1720.12   266.61 o
      2671    2   1  -1 -10   167.10   178.72    23.47 o
      2671    1  -1   1 -10   167.10   178.72    23.47 o
      2672    2   3  -1 -13   399.03   333.64    74.73 o
      2672    1  -1   3 -13   399.03   333.64    74.73 o
      2673    2   3  -1 -14   446.42   345.48   118.83 <
      2673    1  -1   3 -14   446.42   345.48   118.83 <
      2674    2   1  -1 -12   258.38   252.24    42.39 o
      2674    1  -1   1 -12   258.38   252.24    42.39 o
      2675    2   3   1 -19   378.73   529.96   165.08 o
      2675    1   1   3 -19   378.73   529.96   165.08 o
      2676    2   3   1 -23  1467.28  1995.10   405.50 o
      2676    1   1   3 -23  1467.28  1995.10   405.50 o
      2677    2   4  -1 -11   203.23   198.89    54.78 o
      2677    1  -1   4 -11   203.23   198.89    54.78 o
      2678    2   6   0 -18  1144.31  1226.28   397.13 o
      2678    1   0   6 -18  1144.31  1226.28   397.13 o
      2679    2   1  -1 -13   202.93   257.09    49.45 o
      2679    1  -1   1 -13   202.93   257.09    49.45 o
      2680    1   0   4 -17   476.36   468.75   145.16 o
      2681    1   0   4 -13   252.64   313.42    75.43 o
      2682    2   5   1 -19   609.49   670.43   268.45 <
      2682    1   1   5 -19   609.49   670.43   268.45 <
      2683    2   5   1 -23  1213.08  1750.01   471.68 o
      2683    1   1   5 -23  1213.08  1750.01   471.68 o
      2684    2   5  -1 -13   404.06   322.13   121.03 <
      2684    1  -1   5 -13   404.06   322.13   121.03 <
      2685    2   3  -1 -12   109.74    87.67    54.36 <
      2685    1  -1   3 -12   109.74    87.67    54.36 <
      2686    2   2   0 -16   319.51   179.61    74.40 <
      2686    1   0   2 -16   319.51   179.61    74.40 <
      2687    1   0   4 -21   525.28   593.63   324.70 <
      2688    2   4   0 -16   180.36   181.33   124.82 <
      2688    1   0   4 -16   180.36   181.33   124.82 <
      2689    1   0   6 -19   939.83   753.01   430.20 <
      2690    2   4  -1 -10   166.48   130.74    44.12 <
      2690    1  -1   4 -10   166.48   130.74    44.12 <
      2691    2   5  -1 -19   610.64   790.48   433.47 <
      2691    1  -1   5 -19   610.64   790.48   433.47 <
      2692    2   2   0 -24  1338.01  1189.14   473.42 <
      2692    1   0   2 -24  1338.01  1189.14   473.42 <
      2693    2   3  -1 -19   379.15   482.28   261.03 <
      2693    1  -1   3 -19   379.15   482.28   261.03 <
      2694    2   1   0 -10    57.37    75.98    32.54 <
      2695    2   5  -1 -14   510.73   480.91   193.65 <
      2695    1  -1   5 -14   510.73   480.91   193.65 <
      2696    2   3  -1 -21   320.64   392.32   304.32 <
      2696    1  -1   3 -21   320.64   392.32   304.32 <
      2697    2   3   1 -21   320.44   701.41   212.72 o
      2697    1   1   3 -21   320.44   701.41   212.72 o
      2698    2   2   1 -18   150.45   137.43    79.34 <
      2698    1   1   2 -18   150.45   137.43    79.34 <
      2699    2   1   0  -6    23.89    38.26    16.64 <
      2700    2   5   1 -18   245.31   197.62   176.00 <
      2700    1   1   5 -18   245.31   197.62   176.00 <
      2701    2   4   1 -16    80.75    86.37    83.66 <
      2701    1   1   4 -16    80.75    86.37    83.66 <
      2702    2   4   0 -20   470.70   672.97   285.87 <
      2702    1   0   4 -20   470.70   672.97   285.87 <
      2703    2   5   1 -25   644.98  1025.06   511.85 <
      2703    1   1   5 -25   644.98  1025.06   511.85 <
      2704    2   4   0 -24   614.20  1053.46   458.19 <
      2704    1   0   4 -24   614.20  1053.46   458.19 <
      2705    2   3  -2 -17   624.92   714.79   273.80 <
      2705    1  -2   3 -17   624.92   714.79   273.80 <
      2706    2   1  -1  -5  1718.80  1639.95    25.74 o
      2706    1  -1   1  -5  1718.80  1639.95    25.74 o
      2707    1  -1   0  -4   818.71   863.44    13.29 o
      2708    2   2  -2  -6 11237.40 11556.40   183.41 o
      2708    1  -2   2  -6 11237.40 11556.40   183.41 o
      2709    2  -1  -1  -5  1718.80  1778.42    36.55 o
      2709    1  -1  -1  -5  1718.80  1778.42    36.55 o
      2710    2   2  -1  -3   648.84   681.29    15.64 o
      2710    1  -1   2  -3   648.84   681.29    15.64 o
      2711    1  -1   0  -6   642.62   589.76    15.71 o
      2712    2   1  -1  -3   197.79   204.83     7.63 o
      2712    1  -1   1  -3   197.79   204.83     7.63 o
      2713    2   2  -2 -12  5018.89  4332.76   163.91 o
      2713    1  -2   2 -12  5018.89  4332.76   163.91 o
      2714    2   2  -1  -5   439.65   445.44    15.31 o
      2714    1  -1   2  -5   439.65   445.44    15.31 o
      2715    2   1  -1  -4   155.74   175.60     9.40 o
      2715    1  -1   1  -4   155.74   175.60     9.40 o
      2716    2   2  -1  -2   380.64   398.71    24.61 o
      2716    1  -1   2  -2   380.64   398.71    24.61 o
      2717    2   0  -2 -12  3898.31  3208.71   198.63 o
      2717    1  -2   0 -12  3898.31  3208.71   198.63 o
      2718    2   2  -2  -8  1056.93  1126.76    83.37 o
      2718    1  -2   2  -8  1056.93  1126.76    83.37 o
      2719    2   4  -2  -6  4494.22  4482.43   284.98 o
      2719    1  -2   4  -6  4494.22  4482.43   284.98 o
      2720    2   0  -2 -10  1602.41  1472.34   132.16 o
      2720    1  -2   0 -10  1602.41  1472.34   132.16 o
      2721    2   2  -1  -6   278.12   218.37    17.19 o
      2721    1  -1   2  -6   278.12   218.37    17.19 o
      2722    2   4  -2 -12  3039.91  2941.65   178.95 o
      2722    1  -2   4 -12  3039.91  2941.65   178.95 o
      2723    2   3  -1  -2   650.51   680.25    61.43 o
      2723    1  -1   3  -2   650.51   680.25    61.43 o
      2724    2   1  -1  -6   141.23   139.59    13.32 o
      2724    1  -1   1  -6   141.23   139.59    13.32 o
      2725    2   3  -2 -11   870.62   758.14   120.32 o
      2725    1  -2   3 -11   870.62   758.14   120.32 o
      2726    2   2  -2  -9   549.17   479.58    76.24 o
      2726    1  -2   2  -9   549.17   479.58    76.24 o
      2727    2   4  -2 -11   890.03  1172.22   170.60 o
      2727    1  -2   4 -11   890.03  1172.22   170.60 o
      2728    2   1  -2  -7   511.01   317.12    72.95 o
      2728    1  -2   1  -7   511.01   317.12    72.95 o
      2729    2   1  -3 -11  3029.12  2699.29   436.79 o
      2729    1  -3   1 -11  3029.12  2699.29   436.79 o
      2730    2   1  -2  -6   495.45   304.05    91.60 o
      2730    1  -2   1  -6   495.45   304.05    91.60 o
      2731    2   1  -3 -17  2565.19  2314.76   541.80 o
      2731    1  -3   1 -17  2565.19  2314.76   541.80 o
      2732    2   1  -2  -8   266.97   277.16    74.34 o
      2732    1  -2   1  -8   266.97   277.16    74.34 o
      2733    2   3  -3 -17  2368.30  3070.45   650.42 o
      2733    1  -3   3 -17  2368.30  3070.45   650.42 o
      2734    2   1  -2 -13   535.18   583.80   128.21 o
      2734    1  -2   1 -13   535.18   583.80   128.21 o
      2735    2   3  -2  -9   289.98   342.94   107.97 o
      2735    1  -2   3  -9   289.98   342.94   107.97 o
      2736    2   3  -2  -5   604.47   885.18   150.21 o
      2736    1  -2   3  -5   604.47   885.18   150.21 o
      2737    2   4  -2  -5   732.51   660.24   248.55 <
      2737    1  -2   4  -5   732.51   660.24   248.55 <
      2738    1  -3   0 -14  1701.94  1739.70   496.94 o
      2739    2   2  -2 -10   155.70   198.56    87.86 <
      2739    1  -2   2 -10   155.70   198.56    87.86 <
      2740    2   2  -1  -4    21.89    29.68    13.04 <
      2740    1  -1   2  -4    21.89    29.68    13.04 <
      2741    2   5  -2  -7   674.31   692.42   299.54 <
      2741    1  -2   5  -7   674.31   692.42   299.54 <
      2742    2   5  -3 -11  2077.75  1851.85   568.11 o
      2742    1  -3   5 -11  2077.75  1851.85   568.11 o
      2743    2   4  -2 -10   179.22   371.18   177.70 <
      2743    1  -2   4 -10   179.22   371.18   177.70 <
      2744    2   3  -3 -12   674.38   748.54   377.08 <
      2744    1  -3   3 -12   674.38   748.54   377.08 <
      2745    2   2  -3 -10  1116.97  1851.85   386.47 o
      2745    1  -3   2 -10  1116.97  1851.85   386.47 o
      2746    2   3  -3 -11  1235.30   891.84   337.17 <
      2746    1  -3   3 -11  1235.30   891.84   337.17 <
      2747    2   1  -3 -23  1526.98  1318.92   913.29 <
      2747    1  -3   1 -23  1526.98  1318.92   913.29 <
      2748    2   2  -2 -11    92.52   156.42    78.92 <
      2748    1  -2   2 -11    92.52   156.42    78.92 <
      2749    2   5  -2  -9   238.00   445.32   275.56 <
      2749    1  -2   5  -9   238.00   445.32   275.56 <
      2750    2   7  -3 -14   846.91  1387.16   945.62 <
      2750    1  -3   7 -14   846.91  1387.16   945.62 <
      2751    2  -1  -3 -17  2565.29  2624.78   745.48 o
      2751    1  -3  -1 -17  2565.29  2624.78   745.48 o
      2752    2   2  -2 -13    74.67   163.69   117.23 <
      2752    1  -2   2 -13    74.67   163.69   117.23 <
      2753    2   2  -2  -7   173.96    60.63    55.34 <
      2753    1  -2   2  -7   173.96    60.63    55.34 <
      2754    2   7  -3 -17   716.54  1261.27  1102.21 <
      2754    1  -3   7 -17   716.54  1261.27  1102.21 <
      2755    2   4  -3 -14   574.12   562.56   409.45 <
      2755    1  -3   4 -14   574.12   562.56   409.45 <
      2756    2   4  -2  -8   183.38   215.77   139.10 <
      2756    1  -2   4  -8   183.38   215.77   139.10 <
      2757    2  -2   2   0 14724.90 17193.30   108.52 o
      2757    1   2  -2   0 14724.90 17193.30   108.52 o
      2758    2   0   2   2  1340.11  1526.05    20.52 o
      2758    1   2   0   2  1340.11  1526.05    20.52 o
      2759    2  -2   4   0  4284.35  5034.99    89.87 o
      2759    1   4  -2   0  4284.35  5034.99    89.87 o
      2760    1   3   0   2  1404.10  1500.39    31.92 o
      2761    2  -1   3   1  1255.15  1417.58    31.82 o
      2761    1   3  -1   1  1255.15  1417.58    31.82 o
      2762    1   2  -1   0   839.73  1119.46    23.55 o
      2763    2  -1   4   2  1461.57  1665.39    54.69 o
      2763    1   4  -1   2  1461.57  1665.39    54.69 o
      2764    2  -1   2   1   310.50   315.39    13.16 o
      2764    1   2  -1   1   310.50   315.39    13.16 o
      2765    2  -1   4   1   516.52   580.36    37.34 o
      2765    1   4  -1   1   516.52   580.36    37.34 o
      2766    2   1   4   4  1281.25  1417.86    87.27 o
      2766    1   4   1   4  1281.25  1417.86    87.27 o
      2767    2   1   5   3   945.46   890.57    52.87 o
      2767    1   5   1   3   945.46   890.57    52.87 o
      2768    2  -1   3   3  1741.98  1872.61   128.03 o
      2768    1   3  -1   3  1741.98  1872.61   128.03 o
      2769    2  -1   2   2   625.67   556.79    40.15 o
      2769    1   2  -1   2   625.67   556.79    40.15 o
      2770    2   0   4   2   190.33   194.71    32.95 o
      2770    1   4   0   2   190.33   194.71    32.95 o
      2771    2  -1   7   3  3181.28  3952.26   414.72 o
      2771    1   7  -1   3  3181.28  3952.26   414.72 o
      2772    2  -1   3   2   245.20   327.54    33.27 o
      2772    1   3  -1   2   245.20   327.54    33.27 o
      2773    2  -1   5   3   951.22  1275.29   167.67 o
      2773    1   5  -1   3   951.22  1275.29   167.67 o
      2774    2   2   4   6  3593.65  3090.57   350.11 o
      2774    1   4   2   6  3593.65  3090.57   350.11 o
      2775    2  -2   5   2  1267.53  1534.90   193.01 o
      2775    1   5  -2   2  1267.53  1534.90   193.01 o
      2776    1   5   0   4  1024.54  1318.80   156.06 o
      2777    2  -4   4   0  3626.23  3397.80   621.98 o
      2777    1   4  -4   0  3626.23  3397.80   621.98 o
      2778    2   0   6   6  3151.46  3397.67   688.11 o
      2778    1   6   0   6  3151.46  3397.67   688.11 o
      2779    2  -3   5   1  2179.41  2742.47   457.71 o
      2779    1   5  -3   1  2179.41  2742.47   457.71 o
      2780    2   1   3   5  2430.69  1866.17   322.08 o
      2780    1   3   1   5  2430.69  1866.17   322.08 o
      2781    2  -2   3   1   196.55   350.87    60.71 o
      2781    1   3  -2   1   196.55   350.87    60.71 o
      2782    1   4  -3   0   823.75  1207.87   250.49 o
      2783    1   7   0   4  1434.76  1682.63   375.02 o
      2784    2  -2   8   2  1822.06  2383.59   534.12 o
      2784    1   8  -2   2  1822.06  2383.59   534.12 o
      2785    2  -3   5   3  4475.83  3758.72   711.49 o
      2785    1   5  -3   3  4475.83  3758.72   711.49 o
      2786    1   3   0   4   419.50   268.15    94.19 <
      2787    2   1   4   5   812.22   408.15   154.93 <
      2787    1   4   1   5   812.22   408.15   154.93 <
      2788    2   1   2   3    30.00    50.39    11.89 o
      2788    1   2   1   3    30.00    50.39    11.89 o
      2789    2   1   5   4   340.63   256.89    75.68 o
      2789    1   5   1   4   340.63   256.89    75.68 o
      2790    2   1   6   4   575.62   467.79   165.96 <
      2790    1   6   1   4   575.62   467.79   165.96 <
      2791    2  -1   4   4  1290.71  1593.39   335.14 o
      2791    1   4  -1   4  1290.71  1593.39   335.14 o
      2792    2  -3   4   1   586.41   203.10   198.83 <
      2792    1   4  -3   1   586.41   203.10   198.83 <
      2793    2  -2   7   2  1160.13  1348.39   409.55 o
      2793    1   7  -2   2  1160.13  1348.39   409.55 o
      2794    2  -3   9   3  1632.68  1890.72  1218.47 <
      2794    1   9  -3   3  1632.68  1890.72  1218.47 <
      2795    2  -2   3   2   746.75   834.85   189.73 o
      2795    1   3  -2   2   746.75   834.85   189.73 o
      2796    2   0   6   4   490.01   339.04   222.97 <
      2796    1   6   0   4   490.01   339.04   222.97 <
      2797    2   0   4   0  7472.00  7823.46   104.81 o
      2797    1   4   0   0  7472.00  7823.46   104.81 o
      2798    2   0   2   0  4824.23  5293.98   117.45 o
      2798    1   2   0   0  4824.23  5293.98   117.45 o
      2799    2   0   6   0  4510.05  4959.57   122.32 o
      2799    1   6   0   0  4510.05  4959.57   122.32 o
      2800    1   4  -1   0  1197.23  1365.53    37.11 o
      2801    2  -1   4  -2  1351.67  1483.07    43.15 o
      2801    1   4  -1  -2  1351.67  1483.07    43.15 o
      2802    2   1   7  -3  3019.49  3195.34   119.35 o
      2802    1   7   1  -3  3019.49  3195.34   119.35 o
      2803    1   5   0  -2  1615.57  1542.58    51.36 o
      2804    2  -1   7  -3  3065.03  3233.81   141.32 o
      2804    1   7  -1  -3  3065.03  3233.81   141.32 o
      2805    2  -1   5  -3   917.28   879.39    55.31 o
      2805    1   5  -1  -3   917.28   879.39    55.31 o
      2806    2  -1   4  -1   530.50   566.59    37.73 o
      2806    1   4  -1  -1   530.50   566.59    37.73 o
      2807    2   0   6  -2  1181.39  1337.44    64.80 o
      2807    1   6   0  -2  1181.39  1337.44    64.80 o
      2808    1   7   0  -4  1434.76  1404.05    88.72 o
      2809    1   6   1   0  1125.29  1081.00    59.63 o
      2810    2   1   4  -1   547.19   518.75    29.71 o
      2810    1   4   1  -1   547.19   518.75    29.71 o
      2811    1   6  -1   0  1125.29  1160.53    87.95 o
      2812    2   2   8  -2  1807.61  1738.82   129.48 o
      2812    1   8   2  -2  1807.61  1738.82   129.48 o
      2813    2   1   6  -2   733.09   714.19    70.03 o
      2813    1   6   1  -2   733.09   714.19    70.03 o
      2814    2  -1   6  -2   738.54   798.85    85.59 o
      2814    1   6  -1  -2   738.54   798.85    85.59 o
      2815    2  -1   6  -4   570.28   750.75    76.52 o
      2815    1   6  -1  -4   570.28   750.75    76.52 o
      2816    2   1   6   2   743.78   781.92    81.92 o
      2816    1   6   1   2   743.78   781.92    81.92 o
      2817    1   7   0  -2   722.45   811.55    96.30 o
      2818    2  -2   7  -2  1152.68  1412.20   164.85 o
      2818    1   7  -2  -2  1152.68  1412.20   164.85 o
      2819    2   1   9  -3  2223.88  2310.88   286.90 o
      2819    1   9   1  -3  2223.88  2310.88   286.90 o
      2820    2   0   6  -4   486.67   376.34    60.97 o
      2820    1   6   0  -4   486.67   376.34    60.97 o
      2821    2  -1   9  -3  2233.33  2688.15   368.00 o
      2821    1   9  -1  -3  2233.33  2688.15   368.00 o
      2822    2  -1   7  -5   558.97   653.48   110.22 o
      2822    1   7  -1  -5   558.97   653.48   110.22 o
      2823    2   0   4  -2   188.11   151.62    24.79 o
      2823    1   4   0  -2   188.11   151.62    24.79 o
      2824    2   1   6  -1   424.90   342.02    68.49 o
      2824    1   6   1  -1   424.90   342.02    68.49 o
      2825    2  -2   8  -2  1815.94  1732.04   323.86 o
      2825    1   8  -2  -2  1815.94  1732.04   323.86 o
      2826    2   1   6   1   423.42   253.99    68.29 o
      2826    1   6   1   1   423.42   253.99    68.29 o
      2827    1   7   0   2   722.45   607.18   169.13 o
      2828    2  -1   6  -1   423.50   492.51    93.33 o
      2828    1   6  -1  -1   423.50   492.51    93.33 o
      2829    2   0  10  -4  1406.42  1793.89   418.98 o
      2829    1  10   0  -4  1406.42  1793.89   418.98 o
      2830    2  -2   8  -4  1169.33  1248.62   243.39 o
      2830    1   8  -2  -4  1169.33  1248.62   243.39 o
      2831    2  -2   8   0  2109.36  2748.34   457.86 o
      2831    1   8  -2   0  2109.36  2748.34   457.86 o
      2832    2   0  10   0  1513.14  2052.94   634.72 o
      2832    1  10   0   0  1513.14  2052.94   634.72 o
      2833    2   0  10  -2  1971.77  2387.80   569.28 o
      2833    1  10   0  -2  1971.77  2387.80   569.28 o
      2834    2   0  10  -6   919.24  1152.33   344.85 o
      2834    1  10   0  -6   919.24  1152.33   344.85 o
      2835    1   9   0  -2   661.57   847.45   255.64 o
      2836    2   1   7  -1   197.78   214.52    86.92 <
      2836    1   7   1  -1   197.78   214.52    86.92 <
      2837    2  -1   5  -2    42.35    47.81    31.89 <
      2837    1   5  -1  -2    42.35    47.81    31.89 <
      2838    2   2   9  -4   561.95   545.85   210.96 <
      2838    1   9   2  -4   561.95   545.85   210.96 <
      2839    2   1   8  -2   125.34   230.23   124.98 <
      2839    1   8   1  -2   125.34   230.23   124.98 <
      2840    2  -2   7  -1   298.78   291.39   121.15 <
      2840    1   7  -2  -1   298.78   291.39   121.15 <
      2841    2   2   9   1   273.11   431.80   233.71 <
      2841    1   9   2   1   273.11   431.80   233.71 <
      2842    2  -2   7  -3   279.83   379.07   126.87 <
      2842    1   7  -2  -3   279.83   379.07   126.87 <
      2843    2   1   7   1   196.83   190.83   106.32 <
      2843    1   7   1   1   196.83   190.83   106.32 <
      2844    2  -1   8  -2   125.35   199.27   184.97 <
      2844    1   8  -1  -2   125.35   199.27   184.97 <
      2845    2  -1   7  -1   196.83   218.28   103.64 <
      2845    1   7  -1  -1   196.83   218.28   103.64 <
      2846    2   1  11  -3   971.57  1469.86   660.50 <
      2846    1  11   1  -3   971.57  1469.86   660.50 <
      2847    2   1   5  -2    42.46    69.60    34.44 <
      2847    1   5   1  -2    42.46    69.60    34.44 <
      2848    2  -2   9  -3   309.86   548.88   338.51 <
      2848    1   9  -2  -3   309.86   548.88   338.51 <
      2849    2  -2   9  -4   562.36   685.78   361.14 <
      2849    1   9  -2  -4   562.36   685.78   361.14 <
      2850    2   2   9  -3   309.49   534.20   233.86 <
      2850    1   9   2  -3   309.49   534.20   233.86 <
      2851    2   0   4  -6  6005.61  6045.07   121.94 o
      2851    1   4   0  -6  6005.61  6045.07   121.94 o
      2852    2   2   4  -6  3920.53  4108.87    98.25 o
      2852    1   4   2  -6  3920.53  4108.87    98.25 o
      2853    2   0   6  -6  3331.51  2761.30    80.36 o
      2853    1   6   0  -6  3331.51  2761.30    80.36 o
      2854    2   1   3  -5  2654.31  4122.32   118.18 o
      2854    1   3   1  -5  2654.31  4122.32   118.18 o
      2855    2   1   3  -3  1404.76  1206.74    38.10 o
      2855    1   3   1  -3  1404.76  1206.74    38.10 o
      2856    2   1   4  -4  1096.92  1052.72    37.17 o
      2856    1   4   1  -4  1096.92  1052.72    37.17 o
      2857    2   0   6  -8  1516.17  1440.52    65.24 o
      2857    1   6   0  -8  1516.17  1440.52    65.24 o
      2858    2   1   7  -9  1815.99  1771.02    95.88 o
      2858    1   7   1  -9  1815.99  1771.02    95.88 o
      2859    2   2   7  -8  1623.16  1646.87    93.02 o
      2859    1   7   2  -8  1623.16  1646.87    93.02 o
      2860    2   1   4  -5   841.45   833.07    40.71 o
      2860    1   4   1  -5   841.45   833.07    40.71 o
      2861    2   2   5  -8   907.89   824.06    45.26 o
      2861    1   5   2  -8   907.89   824.06    45.26 o
      2862    2   1   4  -6   540.08   620.57    32.05 o
      2862    1   4   1  -6   540.08   620.57    32.05 o
      2863    2   0   2  -2  1384.95  1008.90    56.94 o
      2863    1   2   0  -2  1384.95  1008.90    56.94 o
      2864    2   2   6  -6   858.41   664.50    50.11 o
      2864    1   6   2  -6   858.41   664.50    50.11 o
      2865    1   7   0 -10  1447.66  1122.75    81.91 o
      2866    2   1   6  -7   792.26   887.43    54.05 o
      2866    1   6   1  -7   792.26   887.43    54.05 o
      2867    2   2   8  -8  1608.08  1573.76   149.93 o
      2867    1   8   2  -8  1608.08  1573.76   149.93 o
      2868    2   1   5  -9   581.57   558.69    59.20 o
      2868    1   5   1  -9   581.57   558.69    59.20 o
      2869    1   3   0  -4   419.50   421.74    29.58 o
      2870    2   1   5  -6   509.32   525.06    49.07 o
      2870    1   5   1  -6   509.32   525.06    49.07 o
      2871    2   2   8  -6  1396.54  1154.12   139.33 o
      2871    1   8   2  -6  1396.54  1154.12   139.33 o
      2872    2   1   6  -6   624.26   468.95    44.33 o
      2872    1   6   1  -6   624.26   468.95    44.33 o
      2873    2   1   5  -4   343.78   309.84    30.11 o
      2873    1   5   1  -4   343.78   309.84    30.11 o
      2874    2   3   7  -9   780.19   622.89   112.51 o
      2874    1   7   3  -9   780.19   622.89   112.51 o
      2875    1   9   0  -8  1441.46  1404.90   189.54 o
      2876    2   1   5  -5   282.74   181.50    38.22 o
      2876    1   5   1  -5   282.74   181.50    38.22 o
      2877    2   1   9  -9  1591.64  1810.47   227.37 o
      2877    1   9   1  -9  1591.64  1810.47   227.37 o
      2878    2   1   7  -5   561.45   446.61    68.23 o
      2878    1   7   1  -5   561.45   446.61    68.23 o
      2879    2   1   5  -8   425.64   297.84    52.77 o
      2879    1   5   1  -8   425.64   297.84    52.77 o
      2880    2   2   6  -8   357.25   338.94    68.98 o
      2880    1   6   2  -8   357.25   338.94    68.98 o
      2881    2   3   6  -9   450.36   296.63    62.34 o
      2881    1   6   3  -9   450.36   296.63    62.34 o
      2882    2   1   4  -7   322.79   288.89    31.39 o
      2882    1   4   1  -7   322.79   288.89    31.39 o
      2883    2   3   9  -9  1160.47  1178.85   207.32 o
      2883    1   9   3  -9  1160.47  1178.85   207.32 o
      2884    2   1   7 -11   834.82   585.92   111.24 o
      2884    1   7   1 -11   834.82   585.92   111.24 o
      2885    2   2   8 -14   921.37  1100.94   170.52 o
      2885    1   8   2 -14   921.37  1100.94   170.52 o
      2886    2   2   7  -4   341.45   313.85    61.17 o
      2886    1   7   2  -4   341.45   313.85    61.17 o
      2887    1   7   0  -6   405.92   394.32    40.96 o
      2888    2   3   9 -15   633.20   913.59   266.05 o
      2888    1   9   3 -15   633.20   913.59   266.05 o
      2889    2   2   6  -5   218.62   291.15    52.19 o
      2889    1   6   2  -5   218.62   291.15    52.19 o
      2890    2   1   7  -8   312.66   288.03    76.23 o
      2890    1   7   1  -8   312.66   288.03    76.23 o
      2891    1   9   0 -14  1136.17  1468.21   243.66 o
      2892    2   1   9 -15   837.04  1356.97   267.64 o
      2892    1   9   1 -15   837.04  1356.97   267.64 o
      2893    2   1   6  -8   261.28   155.24    69.36 <
      2893    1   6   1  -8   261.28   155.24    69.36 <
      2894    2   3   8  -7   272.23   272.21    95.12 <
      2894    1   8   3  -7   272.23   272.21    95.12 <
      2895    2   2   8 -10   415.19   592.31   200.71 <
      2895    1   8   2 -10   415.19   592.31   200.71 <
      2896    2   0  10 -10   518.88   664.07   273.16 <
      2896    1  10   0 -10   518.88   664.07   273.16 <
      2897    2   1   6  -5   155.79   168.44    44.64 o
      2897    1   6   1  -5   155.79   168.44    44.64 o
      2898    2   3   7 -11   375.58   380.64    92.17 o
      2898    1   7   3 -11   375.58   380.64    92.17 o
      2899    2   1  11  -9   806.59  1247.40   383.26 o
      2899    1  11   1  -9   806.59  1247.40   383.26 o
      2900    2   3   8 -13   382.05   380.15   137.01 <
      2900    1   8   3 -13   382.05   380.15   137.01 <
      2901    2   1   3  -4    86.22    94.58    23.74 o
      2901    1   3   1  -4    86.22    94.58    23.74 o
      2902    2   1   4  -3    76.08    76.94    26.97 <
      2902    1   4   1  -3    76.08    76.94    26.97 <
      2903    1   7   0  -8   205.66   166.40    68.16 <
      2904    2   3  11  -9  1226.22  2678.12   572.90 o
      2904    1  11   3  -9  1226.22  2678.12   572.90 o
      2905    2   0   8  -8   132.69   182.83   113.76 <
      2905    1   8   0  -8   132.69   182.83   113.76 <
      2906    2   2   9 -10   588.88   590.83   174.67 o
      2906    1   9   2 -10   588.88   590.83   174.67 o
      2907    2   2   9 -12   459.51   546.94   203.82 <
      2907    1   9   2 -12   459.51   546.94   203.82 <
      2908    2   1   7 -10   248.77   227.54    76.78 <
      2908    1   7   1 -10   248.77   227.54    76.78 <
      2909    2   0  10 -14   736.20  1263.36   356.43 o
      2909    1  10   0 -14   736.20  1263.36   356.43 o
      2910    2   2   5  -6    61.63    57.68    27.79 <
      2910    1   5   2  -6    61.63    57.68    27.79 <
      2911    2   2   7  -5   175.60    98.67    54.64 <
      2911    1   7   2  -5   175.60    98.67    54.64 <
      2912    2   2  12  -8   520.62   799.86   574.67 <
      2912    1  12   2  -8   520.62   799.86   574.67 <
      2913    2   1   7  -6   106.05   126.69    68.73 <
      2913    1   7   1  -6   106.05   126.69    68.73 <
      2914    2   1   6 -11    86.82    48.16    41.44 <
      2914    1   6   1 -11    86.82    48.16    41.44 <
      2915    2   1  11 -15   545.88  1131.77   472.71 <
      2915    1  11   1 -15   545.88  1131.77   472.71 <
      2916    2   3  11 -15   516.16   864.06   579.85 <
      2916    1  11   3 -15   516.16   864.06   579.85 <
      2917    2   2  10 -14   592.35   726.24   291.40 <
      2917    1  10   2 -14   592.35   726.24   291.40 <
      2918    2   2   8  -9   306.75   182.89   112.85 <
      2918    1   8   2  -9   306.75   182.89   112.85 <
      2919    2   1   7 -12   162.18   133.86    77.32 <
      2919    1   7   1 -12   162.18   133.86    77.32 <
      2920    2   4  10 -14   436.29   662.67   361.22 <
      2920    1  10   4 -14   436.29   662.67   361.22 <
      2921    2   1   7 -14   240.37   279.75   101.42 <
      2921    1   7   1 -14   240.37   279.75   101.42 <
      2922    2   3   9 -11   237.72   387.29   209.03 <
      2922    1   9   3 -11   237.72   387.29   209.03 <
      2923    2   1   9 -17   422.31   859.52   283.44 o
      2923    1   9   1 -17   422.31   859.52   283.44 o
      2924    2   2   7  -7   164.25   167.73    78.93 <
      2924    1   7   2  -7   164.25   167.73    78.93 <
      2925    2   2   8 -13   176.16   173.29   114.82 <
      2925    1   8   2 -13   176.16   173.29   114.82 <
      2926    2   2   8  -7   226.88   271.32   105.64 <
      2926    1   8   2  -7   226.88   271.32   105.64 <
      2927    2   1   9 -11   358.78   326.68   183.33 <
      2927    1   9   1 -11   358.78   326.68   183.33 <
      2928    2   2   8 -15   290.77   352.89   146.06 <
      2928    1   8   2 -15   290.77   352.89   146.06 <
      2929    2   4  10 -10   274.92   552.37   289.83 <
      2929    1  10   4 -10   274.92   552.37   289.83 <
      2930    2   1   8  -7   108.23   111.43    71.53 <
      2930    1   8   1  -7   108.23   111.43    71.53 <
      2931    2   2  10 -11   243.80   274.59   220.28 <
      2931    1  10   2 -11   243.80   274.59   220.28 <
      2932    2   5  11 -15   338.32   839.89   511.08 <
      2932    1  11   5 -15   338.32   839.89   511.08 <
      2933    2   2  12 -10   224.14  1219.95   640.65 <
      2933    1  12   2 -10   224.14  1219.95   640.65 <
      2934    2   1   2  -3    34.71    48.68    22.15 <
      2934    1   2   1  -3    34.71    48.68    22.15 <
      2935    2   4   0  -6  6746.06  6088.10    74.72 o
      2935    1   0   4  -6  6746.06  6088.10    74.72 o
      2936    2   2   0  -4  2685.15  2281.74    37.64 o
      2936    1   0   2  -4  2685.15  2281.74    37.64 o
      2937    2   3   1  -5  2749.89  2418.56    43.84 o
      2937    1   1   3  -5  2749.89  2418.56    43.84 o
      2938    1   0   4  -9  1740.84  1832.25    52.30 o
      2939    2   4   1  -5  1020.30   897.10    30.13 o
      2939    1   1   4  -5  1020.30   897.10    30.13 o
      2940    2   4   1  -7   633.76   555.80    28.28 o
      2940    1   1   4  -7   633.76   555.80    28.28 o
      2941    2   5   1  -8   970.84  1058.89    47.98 o
      2941    1   1   5  -8   970.84  1058.89    47.98 o
      2942    2   5   1 -11  1392.93  1228.11    63.81 o
      2942    1   1   5 -11  1392.93  1228.11    63.81 o
      2943    2   5   1  -5   702.71   601.43    43.40 o
      2943    1   1   5  -5   702.71   601.43    43.40 o
      2944    1   0   4  -7   523.85   524.95    26.25 o
      2945    2   6   0 -12  2732.02  2639.96   142.84 o
      2945    1   0   6 -12  2732.02  2639.96   142.84 o
      2946    2   6   2 -12  1542.34  1441.75   126.44 o
      2946    1   2   6 -12  1542.34  1441.75   126.44 o
      2947    2   5   2  -7   661.59   654.62    37.72 o
      2947    1   2   5  -7   661.59   654.62    37.72 o
      2948    2   6   2  -9   925.37  1005.29    66.47 o
      2948    1   2   6  -9   925.37  1005.29    66.47 o
      2949    2   4   0  -8   335.80   284.16    34.96 o
      2949    1   0   4  -8   335.80   284.16    34.96 o
      2950    2   3   1  -4   209.90   181.40    18.07 o
      2950    1   1   3  -4   209.90   181.40    18.07 o
      2951    2   4   1  -4   204.20   208.29    23.51 o
      2951    1   1   4  -4   204.20   208.29    23.51 o
      2952    2   4   1  -9   262.14   235.43    33.26 o
      2952    1   1   4  -9   262.14   235.43    33.26 o
      2953    1   0   6 -13  1145.68  1277.62   144.35 o
      2954    2   6   1  -5   474.67   372.40    60.28 o
      2954    1   1   6  -5   474.67   372.40    60.28 o
      2955    2   7   1  -7   950.72   970.28   136.94 o
      2955    1   1   7  -7   950.72   970.28   136.94 o
      2956    1   0   6 -11   846.72   853.61   113.17 o
      2957    2   7   1 -11  1014.72  1139.11   175.89 o
      2957    1   1   7 -11  1014.72  1139.11   175.89 o
      2958    2   6   1  -7   356.47   329.24    65.82 o
      2958    1   1   6  -7   356.47   329.24    65.82 o
      2959    2   5   1 -12   319.16   370.60    66.87 o
      2959    1   1   5 -12   319.16   370.60    66.87 o
      2960    2   6   0  -8   602.73   655.93    97.35 o
      2960    1   0   6  -8   602.73   655.93    97.35 o
      2961    2   5   1  -7   246.78   236.84    29.27 o
      2961    1   1   5  -7   246.78   236.84    29.27 o
      2962    2   8   2 -12  1238.43  1773.26   276.23 o
      2962    1   2   8 -12  1238.43  1773.26   276.23 o
      2963    2   6   1  -9   251.14   238.22    62.08 o
      2963    1   1   6  -9   251.14   238.22    62.08 o
      2964    2   5   1 -13   402.58   421.43    75.74 o
      2964    1   1   5 -13   402.58   421.43    75.74 o
      2965    2   6   1 -10   266.83   285.49    69.25 o
      2965    1   1   6 -10   266.83   285.49    69.25 o
      2966    2   5   1  -6   146.09   162.29    32.76 o
      2966    1   1   5  -6   146.09   162.29    32.76 o
      2967    2   7   1 -12   527.21   709.16   192.40 o
      2967    1   1   7 -12   527.21   709.16   192.40 o
      2968    1   0   2  -3    24.75    32.24     7.77 o
      2969    2   6   2  -7   186.14   162.09    47.80 o
      2969    1   2   6  -7   186.14   162.09    47.80 o
      2970    2   7   1 -13   610.66  1117.86   225.01 o
      2970    1   1   7 -13   610.66  1117.86   225.01 o
      2971    2   7   1  -8   527.81   493.58   111.30 o
      2971    1   1   7  -8   527.81   493.58   111.30 o
      2972    2   4   1  -6    55.22   104.08    22.16 o
      2972    1   1   4  -6    55.22   104.08    22.16 o
      2973    2   6   0 -14   389.33   512.94   137.84 o
      2973    1   0   6 -14   389.33   512.94   137.84 o
      2974    2   8   2  -8   624.85   968.88   238.11 o
      2974    1   2   8  -8   624.85   968.88   238.11 o
      2975    2   7   1  -6   254.78   272.31   115.63 <
      2975    1   1   7  -6   254.78   272.31   115.63 <
      2976    2   4   1  -8    42.63    81.88    24.98 o
      2976    1   1   4  -8    42.63    81.88    24.98 o
      2977    2   7   1 -17   667.41  1048.36   270.58 o
      2977    1   1   7 -17   667.41  1048.36   270.58 o
      2978    2   3   0  -4    15.59    23.57     9.93 <
      2979    2   7   1 -10   246.69   295.83   138.04 <
      2979    1   1   7 -10   246.69   295.83   138.04 <
      2980    2   6   1  -6   108.61   109.29    49.32 <
      2980    1   1   6  -6   108.61   109.29    49.32 <
      2981    2   3   1  -6    45.56    50.26    16.24 o
      2981    1   1   3  -6    45.56    50.26    16.24 o
      2982    2   8   1 -14   411.73   677.29   330.59 <
      2982    1   1   8 -14   411.73   677.29   330.59 <
      2983    2   9   3 -12   637.22  1210.79   337.86 o
      2983    1   3   9 -12   637.22  1210.79   337.86 o
      2984    2   6   1 -12   155.70   148.77    79.94 <
      2984    1   1   6 -12   155.70   148.77    79.94 <
      2985    2   8   2 -18   502.97  1023.58   391.78 <
      2985    1   2   8 -18   502.97  1023.58   391.78 <
      2986    2   7   2  -9    81.15   132.76    75.02 <
      2986    1   2   7  -9    81.15   132.76    75.02 <
      2987    2   3   0  -6     2.04    10.66    10.26 <
      2988    2   7   2 -11   276.56   227.12   137.02 <
      2988    1   2   7 -11   276.56   227.12   137.02 <
      2989    2   5   1 -10    84.91    87.58    45.41 <
      2989    1   1   5 -10    84.91    87.58    45.41 <
      2990    2   8   1 -12   282.77   298.51   204.21 <
      2990    1   1   8 -12   282.77   298.51   204.21 <
      2991    2   7   1 -14   210.50   216.74   180.05 <
      2991    1   1   7 -14   210.50   216.74   180.05 <
      2992    2   8   1 -10   195.33   329.49   222.39 <
      2992    1   1   8 -10   195.33   329.49   222.39 <
      2993    2   7   1  -9   117.57   175.48   100.34 <
      2993    1   1   7  -9   117.57   175.48   100.34 <
      2994    2   8   2 -14   205.14   220.82   204.88 <
      2994    1   2   8 -14   205.14   220.82   204.88 <
      2995    1   0   6  -9    39.48    73.94    64.94 <
      2996    2   2   0   0  4864.38  4936.21    32.82 o
      2996    1   0   2   0  4864.38  4936.21    32.82 o
      2997    2   3   1   1  1751.37  1804.56    31.83 o
      2997    1   1   3   1  1751.37  1804.56    31.83 o
      2998    2   4   0   0  8503.29  8732.77   171.82 o
      2998    1   0   4   0  8503.29  8732.77   171.82 o
      2999    2   2   1   1   653.63   682.06    15.12 o
      2999    1   1   2   1   653.63   682.06    15.12 o
      3000    2   4   1  -1  1399.19  1270.55    35.26 o
      3000    1   1   4  -1  1399.19  1270.55    35.26 o
      3001    2   2   1   2   381.74   400.48    15.37 o
      3001    1   1   2   2   381.74   400.48    15.37 o
      3002    2   4   1   1  1419.55  1560.70    81.11 o
      3002    1   1   4   1  1419.55  1560.70    81.11 o
      3003    2   5   1  -2   962.88   780.32    52.60 o
      3003    1   1   5  -2   962.88   780.32    52.60 o
      3004    2   3   1   2   649.47   619.75    43.41 o
      3004    1   1   3   2   649.47   619.75    43.41 o
      3005    2   3   2   2   270.45   270.94    27.19 o
      3005    1   2   3   2   270.45   270.94    27.19 o
      3006    2   6   2   0  1824.44  1848.23   187.06 o
      3006    1   2   6   0  1824.44  1848.23   187.06 o
      3007    2   6   0   0  6222.12  5622.07   522.14 o
      3007    1   0   6   0  6222.12  5622.07   522.14 o
      3008    2   5   3   3  2330.65  2281.21   216.30 o
      3008    1   3   5   3  2330.65  2281.21   216.30 o
      3009    2   3   2   1   144.48   140.32    18.71 o
      3009    1   2   3   1   144.48   140.32    18.71 o
      3010    2   5   3   2   603.52   685.65   111.04 o
      3010    1   3   5   2   603.52   685.65   111.04 o
      3011    2   6   1  -3   818.37   810.10    94.43 o
      3011    1   1   6  -3   818.37   810.10    94.43 o
      3012    2   8   2   0  3114.32  3302.27   576.05 o
      3012    1   2   8   0  3114.32  3302.27   576.05 o
      3013    2   5   1  -1   300.18   248.76    57.94 o
      3013    1   1   5  -1   300.18   248.76    57.94 o
      3014    2   6   1  -1   761.33   809.07   154.92 o
      3014    1   1   6  -1   761.33   809.07   154.92 o
      3015    2   5   3   5  3279.88  2556.77   450.27 o
      3015    1   3   5   5  3279.88  2556.77   450.27 o
      3016    2   7   1  -1  1266.02  1343.04   363.41 o
      3016    1   1   7  -1  1266.02  1343.04   363.41 o
      3017    2   4   3   4   436.72   355.61   127.34 <
      3017    1   3   4   4   436.72   355.61   127.34 <
      3018    2   7   1   1  1267.92  1459.98   535.32 <
      3018    1   1   7   1  1267.92  1459.98   535.32 <
      3019    2   6   0  -2   583.16   826.08   299.37 <
      3019    1   0   6  -2   583.16   826.08   299.37 <
      3020    1   0   4  -1   155.43   161.39    41.99 o
      3021    2   7   1  -2   756.23   959.86   284.03 o
      3021    1   1   7  -2   756.23   959.86   284.03 o
      3022    2   8   2  -2  1032.35  1497.75   510.01 <
      3022    1   2   8  -2  1032.35  1497.75   510.01 <
      3023    2   6   3   1   289.63   389.90   156.72 <
      3023    1   3   6   1   289.63   389.90   156.72 <
      3024    2   4   1   0    44.50    44.80    21.22 <
      3025    1   2   7   0   586.64   903.43   372.70 <
      3026    2   5   1   2   973.82   514.85   248.76 <
      3026    1   1   5   2   973.82   514.85   248.76 <
      3027    2   7   5   3  1353.39  1436.21   466.84 o
      3027    1   5   7   3  1353.39  1436.21   466.84 o
      3028    2   5   2   1   195.22   157.15    72.72 <
      3028    1   2   5   1   195.22   157.15    72.72 <
      3029    2   6   4   6  1534.55  1611.83   555.74 <
      3029    1   4   6   6  1534.55  1611.83   555.74 <
      3030    2   5   1   1   300.72   237.59   117.71 <
      3030    1   1   5   1   300.72   237.59   117.71 <
      3031    2   6   1   1   762.01   741.54   277.87 <
      3031    1   1   6   1   762.01   741.54   277.87 <
      3032    2   3   2   3    60.93    86.55    34.09 <
      3032    1   2   3   3    60.93    86.55    34.09 <
      3033    2   6   2   1   133.68   153.42   144.96 <
      3033    1   2   6   1   133.68   153.42   144.96 <
      3034    2   2   4   0  4405.64  5125.96    75.17 o
      3034    1   4   2   0  4405.64  5125.96    75.17 o
      3035    2   1   3   1  1292.22  1270.47    29.35 o
      3035    1   3   1   1  1292.22  1270.47    29.35 o
      3036    2   3   5  -1  2235.11  2326.13    70.76 o
      3036    1   5   3  -1  2235.11  2326.13    70.76 o
      3037    2   1   3  -1  1337.18  1335.86    34.39 o
      3037    1   3   1  -1  1337.18  1335.86    34.39 o
      3038    2   3   5   1  2213.84  2129.71    72.25 o
      3038    1   5   3   1  2213.84  2129.71    72.25 o
      3039    1   2   1   0   839.73  1169.81    33.91 o
      3040    2   2   5   2  1246.12  1244.56    61.36 o
      3040    1   5   2   2  1246.12  1244.56    61.36 o
      3041    1   4   3   0   823.75   885.17    36.40 o
      3042    2   2   6   0   941.24   886.24    68.13 o
      3042    1   6   2   0   941.24   886.24    68.13 o
      3043    2   4   5  -2   869.09   849.28    48.67 o
      3043    1   5   4  -2   869.09   849.28    48.67 o
      3044    2   5   7  -3  2607.42  2936.94   160.10 o
      3044    1   7   5  -3  2607.42  2936.94   160.10 o
      3045    2   3   4   1   581.71   566.04    31.72 o
      3045    1   4   3   1   581.71   566.04    31.72 o
      3046    2   3   4  -1   578.27   526.98    37.98 o
      3046    1   4   3  -1   578.27   526.98    37.98 o
      3047    2   4   6   0  1345.76  1244.98   128.30 o
      3047    1   6   4   0  1345.76  1244.98   128.30 o
      3048    2   4   5   2   881.68   775.91    90.43 o
      3048    1   5   4   2   881.68   775.91    90.43 o
      3049    2   2   3   1   195.86   173.66    19.37 o
      3049    1   3   2   1   195.86   173.66    19.37 o
      3050    2   5   7   3  2633.05  3359.75   403.43 o
      3050    1   7   5   3  2633.05  3359.75   403.43 o
      3051    2   2   3  -1   195.05   182.94    21.87 o
      3051    1   3   2  -1   195.05   182.94    21.87 o
      3052    2   3   9  -3  1612.23  1509.27   144.03 o
      3052    1   9   3  -3  1612.23  1509.27   144.03 o
      3053    2   3   5  -2   339.05   276.05    38.97 o
      3053    1   5   3  -2   339.05   276.05    38.97 o
      3054    2   3   4  -2   226.19   225.51    28.36 o
      3054    1   4   3  -2   226.19   225.51    28.36 o
      3055    2   3   6  -2   402.61   393.05    41.31 o
      3055    1   6   3  -2   402.61   393.05    41.31 o
      3056    2   5   7  -1   911.11  1128.23   194.70 o
      3056    1   7   5  -1   911.11  1128.23   194.70 o
      3057    2   4   7  -2   605.48   703.24   112.70 o
      3057    1   7   4  -2   605.48   703.24   112.70 o
      3058    2   4   6  -2   349.09   399.19    80.00 o
      3058    1   6   4  -2   349.09   399.19    80.00 o
      3059    2   3   5   2   337.05   349.58    56.63 o
      3059    1   5   3   2   337.05   349.58    56.63 o
      3060    2   5   7   1   909.98  1315.36   231.06 o
      3060    1   7   5   1   909.98  1315.36   231.06 o
      3061    2   3   6  -1   217.79   264.77    64.06 o
      3061    1   6   3  -1   217.79   264.77    64.06 o
      3062    2   4   6  -1   207.76   190.90    67.16 <
      3062    1   6   4  -1   207.76   190.90    67.16 <
      3063    2   3   6   2   402.62   354.16    95.79 o
      3063    1   6   3   2   402.62   354.16    95.79 o
      3064    2   4   7  -1   523.11   577.33   135.49 o
      3064    1   7   4  -1   523.11   577.33   135.49 o
      3065    2   4   7   1   523.66   508.19   160.49 o
      3065    1   7   4   1   523.66   508.19   160.49 o
      3066    2   3   7   3   779.93   775.59   182.37 o
      3066    1   7   3   3   779.93   775.59   182.37 o
      3067    2   2   4  -1    45.99    46.45    18.20 <
      3067    1   4   2  -1    45.99    46.45    18.20 <
      3068    2   4   6   2   349.59   396.38   114.02 o
      3068    1   6   4   2   349.59   396.38   114.02 o
      3069    2   3   9   3  1625.38  2150.02   559.07 o
      3069    1   9   3   3  1625.38  2150.02   559.07 o
      3070    2   6   6   2   731.88   947.87   244.68 o
      3070    1   6   6   2   731.88   947.87   244.68 o
      3071    2   4   9   1   729.87  1040.36   310.06 o
      3071    1   9   4   1   729.87  1040.36   310.06 o
      3072    2   5   9  -3  1043.43  1433.12   358.64 o
      3072    1   9   5  -3  1043.43  1433.12   358.64 o
      3073    2   3   3   1    58.72    45.26    14.72 o
      3073    1   3   3   1    58.72    45.26    14.72 o
      3074    2   3   6   1   217.68   217.35    67.26 o
      3074    1   6   3   1   217.68   217.35    67.26 o
      3075    2   4   8  -2   289.14   332.33   150.07 <
      3075    1   8   4  -2   289.14   332.33   150.07 <
      3076    2   2   4   1    46.01    57.03    18.58 o
      3076    1   4   2   1    46.01    57.03    18.58 o
      3077    2   6  10  -2   689.67  1474.18   609.20 <
      3077    1  10   6  -2   689.67  1474.18   609.20 <
      3078    2   5   6   1   296.13   178.26   129.11 <
      3078    1   6   5   1   296.13   178.26   129.11 <
      3079    2   5   6  -1   295.80   435.37    99.67 o
      3079    1   6   5  -1   295.80   435.37    99.67 o
      3080    2   4   7   2   604.71   717.73   242.81 <
      3080    1   7   4   2   604.71   717.73   242.81 <
      3081    2   4   8   0   233.58   294.11   170.41 <
      3081    1   8   4   0   233.58   294.11   170.41 <
      3082    2   7   9  -3   658.71  1330.34   524.80 <
      3082    1   9   7  -3   658.71  1330.34   524.80 <
      3083    2   6   7   1   298.28   393.81   257.48 <
      3083    1   7   6   1   298.28   393.81   257.48 <
      3084    2   6   7  -1   298.17   524.87   231.11 <
      3084    1   7   6  -1   298.17   524.87   231.11 <
      3085    2   4  10  -2   583.32   997.01   346.56 <
      3085    1  10   4  -2   583.32   997.01   346.56 <
      3086    2   6  10  -4   609.54   543.68   372.77 <
      3086    1  10   6  -4   609.54   543.68   372.77 <
      3087    2   4   4  -6  2964.27  2628.84    83.07 o
      3087    1   4   4  -6  2964.27  2628.84    83.07 o
      3088    2   3   4  -7  1480.56  1612.62    71.30 o
      3088    1   4   3  -7  1480.56  1612.62    71.30 o
      3089    2   2   3  -4   966.33  1036.91    36.66 o
      3089    1   3   2  -4   966.33  1036.91    36.66 o
      3090    2   5   4 -11  1479.25  1093.64   102.70 o
      3090    1   4   5 -11  1479.25  1093.64   102.70 o
      3091    2   4   3  -8   746.30   765.18    42.96 o
      3091    1   3   4  -8   746.30   765.18    42.96 o
      3092    2   3   2  -5   570.98   490.48    35.64 o
      3092    1   2   3  -5   570.98   490.48    35.64 o
      3093    2   4   5  -8   793.12   772.37    86.44 o
      3093    1   5   4  -8   793.12   772.37    86.44 o
      3094    2   3   4  -6   490.02   437.49    35.40 o
      3094    1   4   3  -6   490.02   437.49    35.40 o
      3095    2   5   7  -9  1409.11   952.04   197.79 o
      3095    1   7   5  -9  1409.11   952.04   197.79 o
      3096    2   5   6  -7  1030.54   888.72   116.78 o
      3096    1   6   5  -7  1030.54   888.72   116.78 o
      3097    2   3   3  -4   456.45   437.99    40.34 o
      3097    1   3   3  -4   456.45   437.99    40.34 o
      3098    2   5   6 -13  1181.47  1067.62   159.95 o
      3098    1   6   5 -13  1181.47  1067.62   159.95 o
      3099    2   4   4  -8   484.57   344.59    70.07 o
      3099    1   4   4  -8   484.57   344.59    70.07 o
      3100    2   3   3  -6   359.11   362.64    44.66 o
      3100    1   3   3  -6   359.11   362.64    44.66 o
      3101    2   5   4  -9   597.30   524.14    84.28 o
      3101    1   4   5  -9   597.30   524.14    84.28 o
      3102    2   4   6  -8   604.40   498.04    86.60 o
      3102    1   6   4  -8   604.40   498.04    86.60 o
      3103    2   4   4  -9   298.23   319.95    58.02 o
      3103    1   4   4  -9   298.23   319.95    58.02 o
      3104    2   4   5 -10   433.95   308.78    70.94 o
      3104    1   5   4 -10   433.95   308.78    70.94 o
      3105    2   4   6  -9   451.60   352.82    86.30 o
      3105    1   6   4  -9   451.60   352.82    86.30 o
      3106    2   5   5 -11   329.68   396.73   110.43 o
      3106    1   5   5 -11   329.68   396.73   110.43 o
      3107    2   6   5  -8   560.57   482.68   134.96 o
      3107    1   5   6  -8   560.57   482.68   134.96 o
      3108    2   5   5  -8   395.01   295.17    90.16 o
      3108    1   5   5  -8   395.01   295.17    90.16 o
      3109    2   6   6  -8   678.11   847.39   177.12 o
      3109    1   6   6  -8   678.11   847.39   177.12 o
      3110    2   4   3  -7   209.98   155.75    45.25 o
      3110    1   3   4  -7   209.98   155.75    45.25 o
      3111    2   2   3  -5   197.57   219.23    39.30 o
      3111    1   3   2  -5   197.57   219.23    39.30 o
      3112    2   5   7 -11   612.69   500.64   144.54 o
      3112    1   7   5 -11   612.69   500.64   144.54 o
      3113    2   2   2  -3   102.26   100.07    27.11 o
      3113    1   2   2  -3   102.26   100.07    27.11 o
      3114    2   3   3  -5   106.64    91.85    28.95 o
      3114    1   3   3  -5   106.64    91.85    28.95 o
      3115    2   7   5 -12   694.82   903.27   211.80 o
      3115    1   5   7 -12   694.82   903.27   211.80 o
      3116    2   7   6 -11   445.18   604.19   257.42 <
      3116    1   6   7 -11   445.18   604.19   257.42 <
      3117    2   6   6 -11   436.48   463.14   181.13 <
      3117    1   6   6 -11   436.48   463.14   181.13 <
      3118    2   7   5 -11   648.06   677.82   225.32 o
      3118    1   5   7 -11   648.06   677.82   225.32 o
      3119    2   4   4  -5   130.04   101.90    40.67 <
      3119    1   4   4  -5   130.04   101.90    40.67 <
      3120    2   3   4  -8   108.61   112.06    40.91 <
      3120    1   4   3  -8   108.61   112.06    40.91 <
      3121    2   6   6 -14   467.11   517.91   195.97 <
      3121    1   6   6 -14   467.11   517.91   195.97 <
      3122    2   2   2  -4    34.80    47.23    25.23 <
      3122    1   2   2  -4    34.80    47.23    25.23 <
      3123    2   6   5 -14   437.49   322.06   141.67 <
      3123    1   5   6 -14   437.49   322.06   141.67 <
      3124    2   4   5  -9   104.94    34.52    32.66 <
      3124    1   5   4  -9   104.94    34.52    32.66 <
      3125    2   5   6  -9   262.38   226.11   110.31 <
      3125    1   6   5  -9   262.38   226.11   110.31 <
      3126    2   5   5 -14   190.24   214.55    94.86 <
      3126    1   5   5 -14   190.24   214.55    94.86 <
      3127    2   7   5 -10   255.49   330.12   127.46 <
      3127    1   5   7 -10   255.49   330.12   127.46 <
      3128    2   6   8 -14   314.88   597.17   295.57 <
      3128    1   8   6 -14   314.88   597.17   295.57 <
      3129    2   6   6 -10   302.60   288.37   138.81 <
      3129    1   6   6 -10   302.60   288.37   138.81 <
      3130    2   3   3  -8    59.32    72.04    31.00 <
      3130    1   3   3  -8    59.32    72.04    31.00 <
      3131    2   7   7  -8   234.71   362.51   343.39 <
      3131    1   7   7  -8   234.71   362.51   343.39 <
      3132    2   6   8 -15   447.84   476.20   353.39 <
      3132    1   8   6 -15   447.84   476.20   353.39 <
      3133    2   5   6 -10   131.58   156.15    81.88 <
      3133    1   6   5 -10   131.58   156.15    81.88 <
      3134    2   6   8 -16   222.77   453.73   304.93 <
      3134    1   8   6 -16   222.77   453.73   304.93 <
      3135    2   4   4  -7    49.81    56.20    49.07 <
      3135    1   4   4  -7    49.81    56.20    49.07 <
      3136    2   7   6 -12   149.11   278.63   185.35 <
      3136    1   6   7 -12   149.11   278.63   185.35 <
      3137    2   8   7 -14   395.88   821.54   460.35 <
      3137    1   7   8 -14   395.88   821.54   460.35 <
      3138    2   5   7 -12   140.59   175.60   116.86 <
      3138    1   7   5 -12   140.59   175.60   116.86 <
      3139    2   3   3  -7    45.08    51.70    29.02 <
      3139    1   3   3  -7    45.08    51.70    29.02 <
      3140    2   5   3  -1  3051.03  3120.39    92.53 o
      3140    1   3   5  -1  3051.03  3120.39    92.53 o
      3141    2   5   3  -5  3232.57  2908.68    85.12 o
      3141    1   3   5  -5  3232.57  2908.68    85.12 o
      3142    2   5   3  -3  2432.60  2274.34    71.47 o
      3142    1   3   5  -3  2432.60  2274.34    71.47 o
      3143    2   3   1  -2   622.72   645.41    21.69 o
      3143    1   1   3  -2   622.72   645.41    21.69 o
      3144    2   2   1  -1   597.68   718.07    21.68 o
      3144    1   1   2  -1   597.68   718.07    21.68 o
      3145    2   4   3  -2   687.12   751.97    37.32 o
      3145    1   3   4  -2   687.12   751.97    37.32 o
      3146    2   4   3  -3   470.14   480.65    28.01 o
      3146    1   3   4  -3   470.14   480.65    28.01 o
      3147    2   6   4  -6  1523.01  1249.96   126.04 o
      3147    1   4   6  -6  1523.01  1249.96   126.04 o
      3148    2   5   3  -2   600.73   626.09    57.25 o
      3148    1   3   5  -2   600.73   626.09    57.25 o
      3149    2   6   4   0  1775.71  1674.08   150.63 o
      3149    1   4   6   0  1775.71  1674.08   150.63 o
      3150    2   2   1  -2   414.94   398.67    28.34 o
      3150    1   1   2  -2   414.94   398.67    28.34 o
      3151    2   3   2  -2   282.65   323.90    27.88 o
      3151    1   2   3  -2   282.65   323.90    27.88 o
      3152    2   4   3  -1   313.90   314.68    33.83 o
      3152    1   3   4  -1   313.90   314.68    33.83 o
      3153    2   3   2  -1   144.95   173.23    20.60 o
      3153    1   2   3  -1   144.95   173.23    20.60 o
      3154    2   7   5  -5  1239.93  1623.06   133.24 o
      3154    1   5   7  -5  1239.93  1623.06   133.24 o
      3155    2   7   5  -1  1370.85  2003.04   322.91 o
      3155    1   5   7  -1  1370.85  2003.04   322.91 o
      3156    2   7   5  -3  1363.26  1527.05   208.32 o
      3156    1   5   7  -3  1363.26  1527.05   208.32 o
      3157    2   5   3  -4   395.03   375.49    58.82 o
      3157    1   3   5  -4   395.03   375.49    58.82 o
      3158    2   4   2  -4   158.96   140.26    23.51 o
      3158    1   2   4  -4   158.96   140.26    23.51 o
      3159    2   7   4  -7   595.04   505.48   131.70 o
      3159    1   4   7  -7   595.04   505.48   131.70 o
      3160    2   7   4  -4   815.80   664.80   154.49 o
      3160    1   4   7  -4   815.80   664.80   154.49 o
      3161    2   6   4  -5   318.48   310.66    75.21 o
      3161    1   4   6  -5   318.48   310.66    75.21 o
      3162    2   6   3  -2   401.42   373.48    94.03 o
      3162    1   3   6  -2   401.42   373.48    94.03 o
      3163    2   6   3  -5   270.92   348.38    77.75 o
      3163    1   3   6  -5   270.92   348.38    77.75 o
      3164    2   7   3  -2   777.63   819.55   171.90 o
      3164    1   3   7  -2   777.63   819.55   171.90 o
      3165    2   7   4  -2   792.57   897.85   217.58 o
      3165    1   4   7  -2   792.57   897.85   217.58 o
      3166    2   5   2  -4   139.01   114.39    37.36 o
      3166    1   2   5  -4   139.01   114.39    37.36 o
      3167    1   2   3   0    46.67    49.52    11.75 o
      3168    2   6   3  -3    78.43    73.95    61.14 <
      3168    1   3   6  -3    78.43    73.95    61.14 <
      3169    1   4   5   0   364.31   262.60   141.41 <
      3170    2   6   5  -2   501.75   526.59   136.54 o
      3170    1   5   6  -2   501.75   526.59   136.54 o
      3171    2   6   2  -3   173.80   143.64    55.10 <
      3171    1   2   6  -3   173.80   143.64    55.10 <
      3172    2   6   3  -1   289.54   306.40    82.98 o
      3172    1   3   6  -1   289.54   306.40    82.98 o
      3173    2   6   2  -4    65.43    97.78    59.72 <
      3173    1   2   6  -4    65.43    97.78    59.72 <
      3174    2   6   4  -1   127.00   131.43   102.60 <
      3174    1   4   6  -1   127.00   131.43   102.60 <
      3175    2   5   2  -2   123.59    88.82    37.69 <
      3175    1   2   5  -2   123.59    88.82    37.69 <
      3176    2   3   2  -3    61.19    39.86    23.87 <
      3176    1   2   3  -3    61.19    39.86    23.87 <
      3177    2   4   2  -1    39.11    56.83    21.02 <
      3177    1   2   4  -1    39.11    56.83    21.02 <
      3178    2   5   4  -1   176.76   100.64    49.51 <
      3178    1   4   5  -1   176.76   100.64    49.51 <
      3179    2   9   4  -6   711.75   875.89   395.16 <
      3179    1   4   9  -6   711.75   875.89   395.16 <
      3180    2   6   3  -4   208.79   194.45    80.25 <
      3180    1   3   6  -4   208.79   194.45    80.25 <
      3181    2   6   5  -4   316.78   337.26    97.41 o
      3181    1   5   6  -4   316.78   337.26    97.41 o
      3182    2   7   5  -6   367.02   423.63   137.15 o
      3182    1   5   7  -6   367.02   423.63   137.15 o
      3183    2   7   5  -4   333.70   418.24   198.86 <
      3183    1   5   7  -4   333.70   418.24   198.86 <
      3184    2   6   4  -2   214.22   166.68    70.18 <
      3184    1   4   6  -2   214.22   166.68    70.18 <
      3185    2   8   4  -6   539.80   809.12   271.88 <
      3185    1   4   8  -6   539.80   809.12   271.88 <
      3186    2   7   4  -1   230.40   276.44   218.76 <
      3186    1   4   7  -1   230.40   276.44   218.76 <
      3187    2   7   4  -8   290.87   379.97   125.89 o
      3187    1   4   7  -8   290.87   379.97   125.89 o
      3188    2   9   3  -6   342.01   773.97   446.69 <
      3188    1   3   9  -6   342.01   773.97   446.69 <
      3189    2   5   4  -3   124.77   104.79    45.95 <
      3189    1   4   5  -3   124.77   104.79    45.95 <
      3190    2   2  -2  -6 11237.40 10170.40   144.59 o
      3190    1  -2   2  -6 11237.40 10170.40   144.59 o
      3191    2   2  -2 -12  5018.89  6699.83   137.34 o
      3191    1  -2   2 -12  5018.89  6699.83   137.34 o
      3192    2   2  -4 -12  2216.57  2188.66    78.07 o
      3192    1  -4   2 -12  2216.57  2188.66    78.07 o
      3193    2   2  -2  -8  1056.93   939.46    39.50 o
      3193    1  -2   2  -8  1056.93   939.46    39.50 o
      3194    2   3  -4 -13  1913.81  1781.33    74.53 o
      3194    1  -4   3 -13  1913.81  1781.33    74.53 o
      3195    2   2  -3 -10  1038.27   936.90    39.69 o
      3195    1  -3   2 -10  1038.27   936.90    39.69 o
      3196    2   3  -3 -17  2368.30  2538.39   127.50 o
      3196    1  -3   3 -17  2368.30  2538.39   127.50 o
      3197    2   3  -3 -11  1235.30  1195.06    52.63 o
      3197    1  -3   3 -11  1235.30  1195.06    52.63 o
      3198    2   1  -1  -5  1718.80  2667.89    92.99 o
      3198    1  -1   1  -5  1718.80  2667.89    92.99 o
      3199    2   4  -4 -12  1639.34  1414.18    75.90 o
      3199    1  -4   4 -12  1639.34  1414.18    75.90 o
      3200    2   2  -2 -14   940.41   815.09    48.20 o
      3200    1  -2   2 -14   940.41   815.09    48.20 o
      3201    2   1  -3  -9   585.05   454.17    25.09 o
      3201    1  -3   1  -9   585.05   454.17    25.09 o
      3202    2   3  -2 -11   767.89   720.26    37.68 o
      3202    1  -2   3 -11   767.89   720.26    37.68 o
      3203    2   1  -2  -6   470.41   501.20    22.70 o
      3203    1  -2   1  -6   470.41   501.20    22.70 o
      3204    2   1  -2  -7   491.78   429.75    21.48 o
      3204    1  -2   1  -7   491.78   429.75    21.48 o
      3205    2   4  -2 -13   843.51   718.44    59.57 o
      3205    1  -2   4 -13   843.51   718.44    59.57 o
      3206    2   2  -4 -14  1018.48   888.39    84.30 o
      3206    1  -4   2 -14  1018.48   888.39    84.30 o
      3207    2   2  -2  -9   549.17   567.72    31.87 o
      3207    1  -2   2  -9   549.17   567.72    31.87 o
      3208    2   3  -3 -12   674.38   580.07    76.62 o
      3208    1  -3   3 -12   674.38   580.07    76.62 o
      3209    2   2  -3  -8   347.92   294.60    29.64 o
      3209    1  -3   2  -8   347.92   294.60    29.64 o
      3210    2   3  -2  -9   279.48   238.28    33.69 o
      3210    1  -2   3  -9   279.48   238.28    33.69 o
      3211    2   1  -2  -8   300.59   308.86    33.98 o
      3211    1  -2   1  -8   300.59   308.86    33.98 o
      3212    2   4  -4 -14   675.84   717.82    97.22 o
      3212    1  -4   4 -14   675.84   717.82    97.22 o
      3213    2   2  -3 -16   582.75   489.06    80.08 o
      3213    1  -3   2 -16   582.75   489.06    80.08 o
      3214    2   3  -5 -17  1003.44   984.55   133.77 o
      3214    1  -5   3 -17  1003.44   984.55   133.77 o
      3215    2   2  -2  -7   173.96   191.98    18.32 o
      3215    1  -2   2  -7   173.96   191.98    18.32 o
      3216    2   4  -3 -14   557.99   532.16    73.60 o
      3216    1  -3   4 -14   557.99   532.16    73.60 o
      3217    2   2  -3 -12   341.21   306.78    45.10 o
      3217    1  -3   2 -12   341.21   306.78    45.10 o
      3218    2   2  -4 -18   911.13   575.76   138.54 o
      3218    1  -4   2 -18   911.13   575.76   138.54 o
      3219    2   2  -5 -14   706.96   637.16    87.52 o
      3219    1  -5   2 -14   706.96   637.16    87.52 o
      3220    2   3  -3 -10   297.53   300.01    45.16 o
      3220    1  -3   3 -10   297.53   300.01    45.16 o
      3221    2   5  -4 -17  1024.43   622.66   153.42 o
      3221    1  -4   5 -17  1024.43   622.66   153.42 o
      3222    2   3  -4 -19  1165.07  1024.51   174.92 o
      3222    1  -4   3 -19  1165.07  1024.51   174.92 o
      3223    2   5  -3 -17   954.74   571.05   137.24 o
      3223    1  -3   5 -17   954.74   571.05   137.24 o
      3224    2   5  -5 -17  1012.27  1418.99   200.09 o
      3224    1  -5   5 -17  1012.27  1418.99   200.09 o
      3225    2   3  -4 -15   346.22   401.68    82.19 o
      3225    1  -4   3 -15   346.22   401.68    82.19 o
      3226    2   1  -1  -4   155.74   172.92    26.46 o
      3226    1  -1   1  -4   155.74   172.92    26.46 o
      3227    2   2  -2 -10   155.70   132.41    27.62 o
      3227    1  -2   2 -10   155.70   132.41    27.62 o
      3228    2   1  -1  -7   165.13   127.30    23.27 o
      3228    1  -1   1  -7   165.13   127.30    23.27 o
      3229    2   3  -6 -17   849.96  1070.76   225.53 o
      3229    1  -6   3 -17   849.96  1070.76   225.53 o
      3230    2   4  -4 -15   314.81    95.36    84.94 <
      3230    1  -4   4 -15   314.81    95.36    84.94 <
      3231    2   3  -5 -14   413.13   371.78    87.98 o
      3231    1  -5   3 -14   413.13   371.78    87.98 o
      3232    2   4  -4 -20   577.29   893.16   185.05 o
      3232    1  -4   4 -20   577.29   893.16   185.05 o
      3233    2   4  -5 -14   581.12   501.40   115.16 o
      3233    1  -5   4 -14   581.12   501.40   115.16 o
      3234    2   5  -4 -15   476.12   525.95   122.50 o
      3234    1  -4   5 -15   476.12   525.95   122.50 o
      3235    2   3  -2 -10   135.13   116.80    36.51 o
      3235    1  -2   3 -10   135.13   116.80    36.51 o
      3236    2   4  -6 -15   478.32   583.70   148.73 o
      3236    1  -6   4 -15   478.32   583.70   148.73 o
      3237    2   1  -1  -6   141.23   145.76    28.60 o
      3237    1  -1   1  -6   141.23   145.76    28.60 o
      3238    2   2  -3 -14   207.36   148.60    65.87 <
      3238    1  -3   2 -14   207.36   148.60    65.87 <
      3239    2   3  -3 -19   493.36   508.41   105.38 o
      3239    1  -3   3 -19   493.36   508.41   105.38 o
      3240    2   4  -4 -18   647.65   548.98   181.84 o
      3240    1  -4   4 -18   647.65   548.98   181.84 o
      3241    2   5  -5 -23   958.15  1195.99   373.28 o
      3241    1  -5   5 -23   958.15  1195.99   373.28 o
      3242    2   6  -4 -18   515.80   679.45   205.82 o
      3242    1  -4   6 -18   515.80   679.45   205.82 o
      3243    2   5  -3 -18   315.54   276.01   129.55 <
      3243    1  -3   5 -18   315.54   276.01   129.55 <
      3244    2   5  -6 -19   700.06  1285.33   377.71 o
      3244    1  -6   5 -19   700.06  1285.33   377.71 o
      3245    2   3  -3  -8    59.32    63.99    21.13 o
      3245    1  -3   3  -8    59.32    63.99    21.13 o
      3246    2   3  -4 -25   429.80   595.73   408.77 <
      3246    1  -4   3 -25   429.80   595.73   408.77 <
      3247    2   2  -5 -16   369.83   200.04   119.47 <
      3247    1  -5   2 -16   369.83   200.04   119.47 <
      3248    2   3  -3 -18   402.22   274.15   101.18 <
      3248    1  -3   3 -18   402.22   274.15   101.18 <
      3249    2   4  -3 -20   297.96   180.12   125.33 <
      3249    1  -3   4 -20   297.96   180.12   125.33 <
      3250    2   4  -6 -20   566.15   893.97   250.21 o
      3250    1  -6   4 -20   566.15   893.97   250.21 o
      3251    2   3  -4 -12   102.36   118.37    56.56 <
      3251    1  -4   3 -12   102.36   118.37    56.56 <
      3252    2   5  -5 -19   335.73   379.61   197.70 <
      3252    1  -5   5 -19   335.73   379.61   197.70 <
      3253    2   5  -5 -15   252.78   219.85   151.87 <
      3253    1  -5   5 -15   252.78   219.85   151.87 <
      3254    2   6  -4 -19   202.23   297.32   185.29 <
      3254    1  -4   6 -19   202.23   297.32   185.29 <
      3255    2   4  -5 -16   211.26   194.57   141.65 <
      3255    1  -5   4 -16   211.26   194.57   141.65 <
      3256    2   3  -6 -23   420.53   799.45   376.78 <
      3256    1  -6   3 -23   420.53   799.45   376.78 <
      3257    2   2  -6 -18   254.31   408.95   148.24 <
      3257    1  -6   2 -18   254.31   408.95   148.24 <
      3258    2   5  -4 -23   407.21   652.13   283.35 <
      3258    1  -4   5 -23   407.21   652.13   283.35 <
      3259    2   6  -4 -20   306.25   338.73   221.48 <
      3259    1  -4   6 -20   306.25   338.73   221.48 <
      3260    2   5  -6 -15   209.24   380.50   197.85 <
      3260    1  -6   5 -15   209.24   380.50   197.85 <
      3261    2   2  -2 -13    74.67    91.39    37.13 <
      3261    1  -2   2 -13    74.67    91.39    37.13 <
      3262    2   6  -8 -20   343.65   996.90   753.05 <
      3262    1  -8   6 -20   343.65   996.90   753.05 <
      3263    2   2  -5 -18   119.25   167.68   107.66 <
      3263    1  -5   2 -18   119.25   167.68   107.66 <
      3264    2   3  -3 -13    63.23    58.78    36.18 <
      3264    1  -3   3 -13    63.23    58.78    36.18 <
      3265    2   2  -2 -11    92.52    96.32    32.15 <
      3265    1  -2   2 -11    92.52    96.32    32.15 <
      3266    2   3  -5 -13   107.91   195.22    74.53 <
      3266    1  -5   3 -13   107.91   195.22    74.53 <
      3267    2   3  -7 -23   692.42  1228.49   491.82 <
      3267    1  -7   3 -23   692.42  1228.49   491.82 <
      3268    2   3  -5 -23   460.11   298.14   247.81 <
      3268    1  -5   3 -23   460.11   298.14   247.81 <
      3269    2   4  -5 -20   330.00   268.74   220.46 <
      3269    1  -5   4 -20   330.00   268.74   220.46 <
      3270    2   3  -7 -21   375.54  1257.25   400.07 o
      3270    1  -7   3 -21   375.54  1257.25   400.07 o
      3271    2   4  -4 -24   214.43   321.65   289.74 <
      3271    1  -4   4 -24   214.43   321.65   289.74 <
      3272    2   4  -6 -18   183.28   277.06   229.31 <
      3272    1  -6   4 -18   183.28   277.06   229.31 <
      3273    2   7  -7 -21   307.45   690.71   560.36 <
      3273    1  -7   7 -21   307.45   690.71   560.36 <
      3274    2   2  -4 -13    77.67    91.69    48.49 <
      3274    1  -4   2 -13    77.67    91.69    48.49 <
      3275    2   4  -6 -19     7.74   216.29   206.21 <
      3275    1  -6   4 -19     7.74   216.29   206.21 <
      3276    2   0  -4  -6  5645.53  5648.47    83.73 o
      3276    1  -4   0  -6  5645.53  5648.47    83.73 o
      3277    2   1  -3  -5  2509.98  2528.77    49.47 o
      3277    1  -3   1  -5  2509.98  2528.77    49.47 o
      3278    2   2  -4  -6  3704.59  3131.07    70.38 o
      3278    1  -4   2  -6  3704.59  3131.07    70.38 o
      3279    2   1  -3  -3  1637.30  1623.27    30.93 o
      3279    1  -3   1  -3  1637.30  1623.27    30.93 o
      3280    2   1  -4  -4  1251.93  1275.60    36.48 o
      3280    1  -4   1  -4  1251.93  1275.60    36.48 o
      3281    2   2  -3  -4  1095.88  1025.72    29.07 o
      3281    1  -3   2  -4  1095.88  1025.72    29.07 o
      3282    2   3  -5  -5  2747.95  2685.46    91.41 o
      3282    1  -5   3  -5  2747.95  2685.46    91.41 o
      3283    2   3  -4  -7  1675.51  1448.98    51.14 o
      3283    1  -4   3  -7  1675.51  1448.98    51.14 o
      3284    2   1  -2  -2   591.78   675.68    21.16 o
      3284    1  -2   1  -2   591.78   675.68    21.16 o
      3285    1  -3   0  -4   419.50   405.54    19.76 o
      3286    2   3  -5  -9  1909.55  1595.02    78.41 o
      3286    1  -5   3  -9  1909.55  1595.02    78.41 o
      3287    2   1  -4  -5   818.06   832.00    35.79 o
      3287    1  -4   1  -5   818.06   832.00    35.79 o
      3288    2   2  -5  -8  1051.41   980.22    71.98 o
      3288    1  -5   2  -8  1051.41   980.22    71.98 o
      3289    2   1  -4  -6   619.49   554.78    33.35 o
      3289    1  -4   1  -6   619.49   554.78    33.35 o
      3290    2   1  -2  -4   419.26   456.70    26.88 o
      3290    1  -2   1  -4   419.26   456.70    26.88 o
      3291    2   1  -3  -7   403.29   328.27    29.40 o
      3291    1  -3   1  -7   403.29   328.27    29.40 o
      3292    2   1  -5 -11  1188.70   957.26    84.96 o
      3292    1  -5   1 -11  1188.70   957.26    84.96 o
      3293    2   3  -5  -7   820.66   642.16    84.70 o
      3293    1  -5   3  -7   820.66   642.16    84.70 o
      3294    2   1  -4  -8   510.58   394.17    44.60 o
      3294    1  -4   1  -8   510.58   394.17    44.60 o
      3295    2   1  -5 -10   682.94   520.95    84.77 o
      3295    1  -5   1 -10   682.94   520.95    84.77 o
      3296    2   2  -5 -10   745.36   703.64    78.92 o
      3296    1  -5   2 -10   745.36   703.64    78.92 o
      3297    2   2  -4  -8   392.32   331.84    43.76 o
      3297    1  -4   2  -8   392.32   331.84    43.76 o
      3298    2   0  -6  -8  1573.15  1632.43   171.60 o
      3298    1  -6   0  -8  1573.15  1632.43   171.60 o
      3299    2   1  -5  -9   655.63   544.52    69.41 o
      3299    1  -5   1  -9   655.63   544.52    69.41 o
      3300    2   1  -5  -6   526.86   567.26    59.56 o
      3300    1  -5   1  -6   526.86   567.26    59.56 o
      3301    2   1  -3  -6   243.38   247.20    25.74 o
      3301    1  -3   1  -6   243.38   247.20    25.74 o
      3302    2   3  -5  -8   668.53   506.61    73.93 o
      3302    1  -5   3  -8   668.53   506.61    73.93 o
      3303    2   1  -4  -7   291.59   212.74    36.29 o
      3303    1  -4   1  -7   291.59   212.74    36.29 o
      3304    2   2  -6 -14   953.12   994.73   140.23 o
      3304    1  -6   2 -14   953.12   994.73   140.23 o
      3305    2   3  -6 -11  1119.86  1054.50   152.40 o
      3305    1  -6   3 -11  1119.86  1054.50   152.40 o
      3306    2   1  -7  -9  1921.75  2281.40   276.89 o
      3306    1  -7   1  -9  1921.75  2281.40   276.89 o
      3307    2   3  -6  -5   780.55   946.89   154.65 o
      3307    1  -6   3  -5   780.55   946.89   154.65 o
      3308    2   1  -5  -8   399.54   501.06    64.11 o
      3308    1  -5   1  -8   399.54   501.06    64.11 o
      3309    2   2  -6  -6   828.31   893.79   101.58 o
      3309    1  -6   2  -6   828.31   893.79   101.58 o
      3310    2   1  -4 -10   311.69   265.20    40.61 o
      3310    1  -4   1 -10   311.69   265.20    40.61 o
      3311    2   2  -7  -8  1715.56  2141.73   300.77 o
      3311    1  -7   2  -8  1715.56  2141.73   300.77 o
      3312    2   2  -3  -5   180.96   182.73    22.85 o
      3312    1  -3   2  -5   180.96   182.73    22.85 o
      3313    2   2  -3  -6   187.46   141.01    24.08 o
      3313    1  -3   2  -6   187.46   141.01    24.08 o
      3314    2   4  -5 -10   441.13   464.98    58.31 o
      3314    1  -5   4 -10   441.13   464.98    58.31 o
      3315    2   1  -6  -7   810.10   697.55   142.16 o
      3315    1  -6   1  -7   810.10   697.55   142.16 o
      3316    2   2  -4  -4   108.88   166.72    31.62 o
      3316    1  -4   2  -4   108.88   166.72    31.62 o
      3317    2   1  -3  -4    81.98    77.35    17.98 o
      3317    1  -3   1  -4    81.98    77.35    17.98 o
      3318    2   5  -7  -9  1423.06  1999.80   336.88 o
      3318    1  -7   5  -9  1423.06  1999.80   336.88 o
      3319    2   3  -6  -9   463.32   476.89   105.43 o
      3319    1  -6   3  -9   463.32   476.89   105.43 o
      3320    2   1  -6 -13   961.44   734.29   131.15 o
      3320    1  -6   1 -13   961.44   734.29   131.15 o
      3321    2   2  -7 -14  1320.84  1282.66   269.75 o
      3321    1  -7   2 -14  1320.84  1282.66   269.75 o
      3322    2   2  -6 -12   557.42   627.60   122.98 o
      3322    1  -6   2 -12   557.42   627.60   122.98 o
      3323    2   4  -6  -8   608.85   685.88   134.97 o
      3323    1  -6   4  -8   608.85   685.88   134.97 o
      3324    2   1  -4  -9   170.54   155.17    37.38 o
      3324    1  -4   1  -9   170.54   155.17    37.38 o
      3325    1  -7   0 -10  1447.66  1282.71   296.39 o
      3326    2   4  -6 -12   549.66   497.52   136.19 o
      3326    1  -6   4 -12   549.66   497.52   136.19 o
      3327    2   2  -4  -5   152.11   209.36    37.89 o
      3327    1  -4   2  -5   152.11   209.36    37.89 o
      3328    2   2  -6  -8   364.49   363.51   125.81 <
      3328    1  -6   2  -8   364.49   363.51   125.81 <
      3329    2   3  -7  -9   801.66   638.54   194.69 o
      3329    1  -7   3  -9   801.66   638.54   194.69 o
      3330    2   1  -7 -15   702.35   896.56   210.54 o
      3330    1  -7   1 -15   702.35   896.56   210.54 o
      3331    2   4  -6  -9   456.44   397.33   108.33 o
      3331    1  -6   4  -9   456.44   397.33   108.33 o
      3332    2   4  -7  -8   491.33   587.68   256.13 <
      3332    1  -7   4  -8   491.33   587.68   256.13 <
      3333    2   3  -4  -8   102.96   120.58    42.02 <
      3333    1  -4   3  -8   102.96   120.58    42.02 <
      3334    2   2  -8 -14   982.10  1066.37   320.74 o
      3334    1  -8   2 -14   982.10  1066.37   320.74 o
      3335    2   3  -7 -15   667.65  1064.89   277.40 o
      3335    1  -7   3 -15   667.65  1064.89   277.40 o
      3336    2   1  -6  -8   265.21   408.26   102.71 o
      3336    1  -6   1  -8   265.21   408.26   102.71 o
      3337    2   4  -8 -11   868.33  1150.39   401.03 <
      3337    1  -8   4 -11   868.33  1150.39   401.03 <
      3338    2   1  -7 -11   828.85   668.97   209.54 o
      3338    1  -7   1 -11   828.85   668.97   209.54 o
      3339    2   4  -7 -14   322.01   712.04   229.33 o
      3339    1  -7   4 -14   322.01   712.04   229.33 o
      3340    2   3  -5 -10   147.80    97.06    50.80 <
      3340    1  -5   3 -10   147.80    97.06    50.80 <
      3341    2   4  -8 -14   652.45  1601.40   559.62 <
      3341    1  -8   4 -14   652.45  1601.40   559.62 <
      3342    2   4  -7 -10   327.45   522.23   214.46 <
      3342    1  -7   4 -10   327.45   522.23   214.46 <
      3343    2   1  -2  -3    31.07    37.48    21.00 <
      3343    1  -2   1  -3    31.07    37.48    21.00 <
      3344    2   5  -7 -11   612.35   745.05   237.49 o
      3344    1  -7   5 -11   612.35   745.05   237.49 o
      3345    2   2  -6 -11   250.82   208.68   138.14 <
      3345    1  -6   2 -11   250.82   208.68   138.14 <
      3346    2   6  -8 -15   449.62  1144.46   524.58 <
      3346    1  -8   6 -15   449.62  1144.46   524.58 <
      3347    2   3  -6 -10   160.09   128.27    91.94 <
      3347    1  -6   3 -10   160.09   128.27    91.94 <
      3348    2   1  -7 -10   248.79   381.05   207.64 <
      3348    1  -7   1 -10   248.79   381.05   207.64 <
      3349    2   4  -6  -7   230.41   139.94   106.90 <
      3349    1  -6   4  -7   230.41   139.94   106.90 <
      3350    2   3  -7 -11   373.70   562.32   254.21 <
      3350    1  -7   3 -11   373.70   562.32   254.21 <
      3351    2   3  -6  -7    19.72   202.83   107.45 <
      3351    1  -6   3  -7    19.72   202.83   107.45 <
      3352    2   4  -8 -13   314.10   594.01   353.82 <
      3352    1  -8   4 -13   314.10   594.01   353.82 <
      3353    2   2  -8 -12   321.73   422.64   365.17 <
      3353    1  -8   2 -12   321.73   422.64   365.17 <
      3354    2   3  -8 -13   387.40   347.61   328.49 <
      3354    1  -8   3 -13   387.40   347.61   328.49 <
      3355    2   3  -5  -4    16.49    84.46    55.06 <
      3355    1  -5   3  -4    16.49    84.46    55.06 <
      3356    2   2  -5  -5    38.14    40.76    27.57 <
      3356    1  -5   2  -5    38.14    40.76    27.57 <
      3357    2   0  -2  -2  1351.52  1496.01    24.51 o
      3357    1  -2   0  -2  1351.52  1496.01    24.51 o
      3358    1  -2   1   0   839.73   895.66    15.43 o
      3359    1  -3   0  -2  1404.10  1645.55    30.67 o
      3360    2   1  -3  -1  1249.35  1396.86    32.16 o
      3360    1  -3   1  -1  1249.35  1396.86    32.16 o
      3361    2  -1  -3  -3  1723.68  1942.47    42.29 o
      3361    1  -3  -1  -3  1723.68  1942.47    42.29 o
      3362    2  -1  -2  -2   622.62   632.93    15.60 o
      3362    1  -2  -1  -2   622.62   632.93    15.60 o
      3363    2   1  -4  -2  1460.83  1500.90    51.48 o
      3363    1  -4   1  -2  1460.83  1500.90    51.48 o
      3364    2   2  -4   0  4250.15  5105.66   167.73 o
      3364    1  -4   2   0  4250.15  5105.66   167.73 o
      3365    2   1  -2  -1   319.35   337.01    13.60 o
      3365    1  -2   1  -1   319.35   337.01    13.60 o
      3366    2  -1  -4  -4  1281.64  1302.81    79.47 o
      3366    1  -4  -1  -4  1281.64  1302.81    79.47 o
      3367    2   0  -6  -6  3174.40  3376.28   242.85 o
      3367    1  -6   0  -6  3174.40  3376.28   242.85 o
      3368    1  -5   0  -4  1024.54  1257.91   118.37 o
      3369    2   2  -5  -2  1265.32  1423.49   144.49 o
      3369    1  -5   2  -2  1265.32  1423.49   144.49 o
      3370    2   1  -5  -3   949.73   900.45    71.60 o
      3370    1  -5   1  -3   949.73   900.45    71.60 o
      3371    2   3  -5  -1  2181.32  2172.50   215.36 o
      3371    1  -5   3  -1  2181.32  2172.50   215.36 o
      3372    1  -4   1   0  1197.23  1195.48   181.54 o
      3373    1  -5   0  -2  1615.58  1294.15   295.52 o
      3374    2   1  -4  -1   509.21   513.58    71.10 o
      3374    1  -4   1  -1   509.21   513.58    71.10 o
      3375    2   1  -7  -3  3203.73  2898.22   752.87 o
      3375    1  -7   1  -3  3203.73  2898.22   752.87 o
      3376    2  -1  -6  -7   812.16   939.63   236.91 o
      3376    1  -6  -1  -7   812.16   939.63   236.91 o
      3377    2   3  -5   1  2174.89  2778.78   419.27 o
      3377    1  -5   3   1  2174.89  2778.78   419.27 o
      3378    2   3  -4   1   586.43   614.40   224.85 <
      3378    1  -4   3   1   586.43   614.40   224.85 <
      3379    2  -1  -3  -2   244.11   160.52    49.81 o
      3379    1  -3  -1  -2   244.11   160.52    49.81 o
      3380    2  -1  -4  -2  1488.16  1692.98   234.53 o
      3380    1  -4  -1  -2  1488.16  1692.98   234.53 o
      3381    2   3  -5  -2   336.24   360.66    97.46 o
      3381    1  -5   3  -2   336.24   360.66    97.46 o
      3382    2   0  -2  -1     0.22     6.73     5.00 <
      3383    1  -7   0  -4  1434.76  1298.46   547.70 <
      3384    2   4  -6   0  1338.16  1292.01   465.43 <
      3384    1  -6   4   0  1338.16  1292.01   465.43 <
      3385    2  -2  -5  -4  1142.76  1121.75   455.55 <
      3385    1  -5  -2  -4  1142.76  1121.75   455.55 <
      3386    2  -1  -9  -9  1626.52  2929.58  1108.85 <
      3386    1  -9  -1  -9  1626.52  2929.58  1108.85 <
      3387    2   1  -6  -4   575.87   361.81   175.74 <
      3387    1  -6   1  -4   575.87   361.81   175.74 <
      3388    2   0  -4  -4     3.79    22.99    16.46 <
      3388    1  -4   0  -4     3.79    22.99    16.46 <
      3389    2  -1  -5  -3   955.19  1156.66   254.36 o
      3389    1  -5  -1  -3   955.19  1156.66   254.36 o
      3390    2  -2  -6  -6   822.35   869.73   460.36 <
      3390    1  -6  -2  -6   822.35   869.73   460.36 <
      3391    2   0  -6  -4   490.16   633.35   288.20 <
      3391    1  -6   0  -4   490.16   633.35   288.20 <
      3392    2   0  -6  -2  1203.00   753.49   433.64 <
      3392    1  -6   0  -2  1203.00   753.49   433.64 <
      3393    2  -1  -6  -6   640.78   661.49   245.66 <
      3393    1  -6  -1  -6   640.78   661.49   245.66 <
      3394    2  -1  -5  -5   273.44   199.76   128.53 <
      3394    1  -5  -1  -5   273.44   199.76   128.53 <
      3395    2   1  -6  -2   749.86   993.32   353.95 <
      3395    1  -6   1  -2   749.86   993.32   353.95 <
      3396    2   2  -8  -4  1172.28  2419.74   771.33 o
      3396    1  -8   2  -4  1172.28  2419.74   771.33 o
      3397    2   1  -7  -5   552.90   858.86   437.63 <
      3397    1  -7   1  -5   552.90   858.86   437.63 <
      3398    2  -1  -6  -4   576.63   434.39   354.03 <
      3398    1  -6  -1  -4   576.63   434.39   354.03 <
      3399    2   4  -6  -1   208.02   378.92   320.49 <
      3399    1  -6   4  -1   208.02   378.92   320.49 <
      3400    2   0   2  -4  2643.80  2387.64    35.70 o
      3400    1   2   0  -4  2643.80  2387.64    35.70 o
      3401    2   2   2   0 14724.90 14327.50   254.21 o
      3401    1   2   2   0 14724.90 14327.50   254.21 o
      3402    2   0   2  -2  1334.31  1433.04    22.49 o
      3402    1   2   0  -2  1334.31  1433.04    22.49 o
      3403    2   1   2  -2   616.68   589.89    14.31 o
      3403    1   2   1  -2   616.68   589.89    14.31 o
      3404    2   1   3  -3  1723.69  1781.72    43.50 o
      3404    1   3   1  -3  1723.69  1781.72    43.50 o
      3405    2   2   3  -4  1154.49  1050.60    35.42 o
      3405    1   3   2  -4  1154.49  1050.60    35.42 o
      3406    2   0   4  -6  5487.37  6008.69   165.73 o
      3406    1   4   0  -6  5487.37  6008.69   165.73 o
      3407    2  -1   2  -4   481.36   505.31    24.91 o
      3407    1   2  -1  -4   481.36   505.31    24.91 o
      3408    2   1   2  -1   307.18   267.03    14.19 o
      3408    1   2   1  -1   307.18   267.03    14.19 o
      3409    2  -1   3  -5  2436.19  2596.23   129.17 o
      3409    1   3  -1  -5  2436.19  2596.23   129.17 o
      3410    2   2   3  -2   743.76   646.00    49.40 o
      3410    1   3   2  -2   743.76   646.00    49.40 o
      3411    1   3   0  -4   419.50   457.70    40.49 o
      3412    2   3   5  -5  2730.71  2872.02   278.56 o
      3412    1   5   3  -5  2730.71  2872.02   278.56 o
      3413    2   1   4  -5   812.95   778.53    80.28 o
      3413    1   4   1  -5   812.95   778.53    80.28 o
      3414    2   0   4  -8   751.07   682.71    62.24 o
      3414    1   4   0  -8   751.07   682.71    62.24 o
      3415    2   1   4  -4  1286.79  1626.42   154.98 o
      3415    1   4   1  -4  1286.79  1626.42   154.98 o
      3416    2   1   4  -6   631.32   515.99    48.77 o
      3416    1   4   1  -6   631.32   515.99    48.77 o
      3417    1   5   0  -8  1749.95  2035.19   278.29 o
      3418    2   3   5  -3  4469.75  3894.94   552.26 o
      3418    1   5   3  -3  4469.75  3894.94   552.26 o
      3419    2   3   5  -7   812.00   767.35   150.92 o
      3419    1   5   3  -7   812.00   767.35   150.92 o
      3420    2   1   5  -9   662.46   675.51   158.85 o
      3420    1   5   1  -9   662.46   675.51   158.85 o
      3421    2  -1   5 -11  1184.48  1248.50   270.18 o
[truncated: 46,115 more chars]
