# Supplementary material for: In situ strain tuning of the metal-insulator-transition of Ca2RuO4 in angle-resolved photoemission experiments
Source: Nat Commun. 2018 Oct 31;9:4535. doi: 10.1038/s41467-018-06945-0 (PMC6208396; doi:10.1038/s41467-018-06945-0)
Supplement: Supplementary file 11 — Supplementary Data 8 [file 41467_2018_6945_MOESM11_ESM.cif]

#=======================================================================
data_global
#=======================================================================

_audit_creation_method                   'Jana2006 Version : 21/02/2018'


# 1. PROCESSING SUMMARY (IUCr Office Use Only)

_journal_date_recd_electronic            ?
_journal_date_to_coeditor                ?
_journal_date_from_coeditor              ?
_journal_date_accepted                   ?
_journal_date_printers_first             ?
_journal_date_printers_final             ?
_journal_date_proofs_out                 ?
_journal_date_proofs_in                  ?
_journal_coeditor_name                   ?
_journal_coeditor_code                   ?
_journal_coeditor_notes
; ?
;
_journal_techeditor_code                 ?
_journal_paper_category                  ?
_journal_techeditor_notes
; ?
;
_journal_coden_ASTM                      ?
_journal_name_full                       ?
_journal_year                            ?
_journal_volume                          ?
_journal_issue                           ?
_journal_page_first                      ?
_journal_page_last                       ?
_journal_suppl_publ_number               ?
_journal_suppl_publ_pages                ?

#=======================================================================

# 2. SUBMISSION DETAILS

_publ_contact_author_name                'Sara Riccò'
_publ_contact_author_address
; Department of Quantum Matter Physics
	  University of Geneva
	  24 Quai Ernest-Ansermet
	  1211 Geneva 4
	  Switzerland
;
_publ_contact_author_email               Sara.Ricco@unige.ch
_publ_contact_author_fax                 ?
_publ_contact_author_phone               +41 223793487

_publ_requested_journal                  
_publ_requested_category                 ?

_publ_contact_letter
; ?
;

#=======================================================================

# 3. TITLE AND AUTHOR LIST

_publ_section_title
; In-situ strain-tuning of the metal-insulator transition of Ca2RuO4 in angle-resolved 
  photoemission experiments
;
_publ_section_title_footnote
; ?
;
loop_
 _publ_author_name
 _publ_author_address
'Riccò, Sara'
;     Department of Quantum Matter Physics
	  University of Geneva
	  24 Quai Ernest-Ansermet
	  1211 Geneva 4
	  Switzerland
;
'Kim, Minjae'
;     Centre de Physique Théorique
      Ecole Polytechnique
      CNRS, Universite Paris-Saclay
      91128 Palaiseau
      France
;
      College de France
      11 place Marcelin Berthelot
      75005 Paris
      France
;
'Tamai, Anna'
;     Department of Quantum Matter Physics
	  University of Geneva
	  24 Quai Ernest-Ansermet
	  1211 Geneva 4
	  Switzerland
;
'McKeown Walker, Siobhan'
;     Department of Quantum Matter Physics
	  University of Geneva
	  24 Quai Ernest-Ansermet
	  1211 Geneva 4
	  Switzerland
;
'Bruno, Flavio Yair'
;     Department of Quantum Matter Physics
	  University of Geneva
	  24 Quai Ernest-Ansermet
	  1211 Geneva 4
	  Switzerland
;
'Cucchi, Irène'
;     Department of Quantum Matter Physics
	  University of Geneva
	  24 Quai Ernest-Ansermet
	  1211 Geneva 4
	  Switzerland
;
'Cappelli, Edoardo'
;     Department of Quantum Matter Physics
	  University of Geneva
	  24 Quai Ernest-Ansermet
	  1211 Geneva 4
	  Switzerland
;
'Besnard, Céline'
;     Department of Quantum Matter Physics
	  University of Geneva
	  24 Quai Ernest-Ansermet
	  1211 Geneva 4
	  Switzerland
;
'Kim, Timur K.'
;     Diamond Light Source
	  Harwell Campus
	  Didcot
	  United Kingdom
;
'Dudin, Pavel'
;     Diamond Light Source
	  Harwell Campus
	  Didcot
	  United Kingdom
;
'Hoesch, Moritz'
;     Diamond Light Source
	  Harwell Campus
	  Didcot
	  United Kingdom
;
    'Gutmann, Matthias J.'
;     ISIS Facility
      Rutherford Appleton Laboratory
      Chilton, Didcot
      Oxon, OX11 0QX
      United Kingdom
;
'Georges, Antoine'
;     Centre de Physique Théorique
      Ecole Polytechnique
      CNRS, Universite Paris-Saclay
      91128 Palaiseau
      France
;
      College de France
      11 place Marcelin Berthelot
      75005 Paris
      France
;     Department of Quantum Matter Physics
	  University of Geneva
	  24 Quai Ernest-Ansermet
	  1211 Geneva 4
	  Switzerland
;
'Perry, Robin S.'
;     London Centre for Nanotechnology and UCL Centre for Materials Discovery
      University College London
      London WC1E 6BT
      United Kingdom
;
'Baumberger, Felix'
;     Department of Quantum Matter Physics
	  University of Geneva
	  24 Quai Ernest-Ansermet
	  1211 Geneva 4
	  Switzerland
;   
	  Swiss Light Source
	  Paul Scherrer Institut
	  CH-5232 Villigen PSI
	  Switzerland   
;

#=======================================================================

# 4. TEXT

_publ_section_synopsis
; ?
;
_publ_section_abstract
; ?
;
_publ_section_comment
; ?
;
_publ_section_introduction
; ?
;
_publ_section_experimental
; ?
;
_publ_section_exptl_prep
; ?
;
_publ_section_exptl_refinement
; ?
;
_publ_section_exptl_solution
; ?
;
_publ_section_discussion
; ?
;
_publ_section_acknowledgements
; ?
;
_publ_section_references
;
Petricek, V., Dusek, M. & Palatinus L. (2014). Z. Kristallogr. 229(5), 345-352.

Palatinus L. & Chapuis G. (2007). J. Appl. Cryst. 40, 786-790.

# enable this reference if Diamond ver. 2 was used for visualization
#Brandenburg, K. (1999). DIAMOND. Version. 2.1c.
#Crystal Impact GbR, Bonn, Germany.

# enable this reference if Diamond ver. 3 was used for visualization
#Brandenburg, K. & Putz, H. (2005). DIAMOND Version 3.
#Crystal Impact GbR, Postfach 1251, D-53002 Bonn, Germany.

# enable this reference if SIR97 was used for solving of the structure
#Altomare, A., Burla, M. C., Camalli, M., Cascarano, G., Giacovazzo, C.,
#Guagliardi, A., Moliterni, A. G. G., Polidori, G., Spagna, R. (1997).
#SIR97. A Package for Crystal Structure Solution by Direct Methods
#and Refinement, Bari, Rome, Italy.

# use this reference if SIR2002 was used for solving of the structure
#Burla, M.C., Camalli, M., Carrozzini, B., Cascarano, G., Giacovazzo, C.,
#Polidori, G., Spagna, R.
#SIR2002: the program, J. Appl. Cryst, (2003). 36, 1103


# use this reference if SIR2011 was used for solving of the structure
#Burla, M.C., Caliandro, R., Camalli, M., Carrozzini, B., Cascarano,
#G.L., Giacovazzo, C., Mallamo. M., Mazzone, A., Polidori, G., Spagna, R.
#SIR2011: a new package for crystal structure determination and refinement,
#J.Appl.Cryst. (2012) 45, 357-361

# enable this reference if bond valences were calculated
#Brown, I. D. (1996). J. Appl. Cryst. 29, 479-480.

# enable this reference if Xshape wase used for crystal shape refinement
#Stoe & Cie (1998). X-SHAPE. Stoe & Cie, Darmstadt, Germany.


# enable this reference if Flack coefficient was refined
#Flack, H. D. (1983). Acta Cryst. A39, 876-881.
;
_publ_section_figure_captions
; ?
;
_publ_section_table_legends
; ?
;

#=======================================================================
data_I
#=======================================================================

# 5. CHEMICAL DATA

_chemical_name_systematic
; ?
;
_chemical_name_common                    ?
_chemical_formula_moiety                 ?
_chemical_formula_structural             ?
_chemical_formula_analytical             ?
_chemical_formula_iupac                  ?
_chemical_formula_sum                    'Ca1.96 Nd0.04 O4 Ru1'
_chemical_formula_weight                 249.4
_chemical_melting_point                  ?
_chemical_compound_source                ?
_chemical_absolute_configuration         .

#=======================================================================

# 6. CRYSTAL DATA

_symmetry_cell_setting                   orthorhombic
_symmetry_space_group_name_H-M           'P b c a'
_symmetry_space_group_name_Hall          '-P -2xab;-2ybc;-2zac'
_symmetry_Int_Tables_number              61

loop_
 _space_group_symop_id
 _space_group_symop_operation_xyz
 1   x,y,z
 2   -x+1/2,-y,z+1/2
 3   -x,y+1/2,-z+1/2
 4   x+1/2,-y+1/2,-z
 5   -x,-y,-z
 6   x+1/2,y,-z+1/2
 7   x,-y+1/2,z+1/2
 8   -x+1/2,y+1/2,z

_cell_length_a                           5.369(4)
_cell_length_b                           5.378(3)
_cell_length_c                           12.200(7)
_cell_angle_alpha                        90
_cell_angle_beta                         90
_cell_angle_gamma                        90
_cell_volume                             352.3(4)

loop_
 _twin_individual_id
 _twin_individual_mass_fraction_refined
 _twin_individual_twin_matrix_11
 _twin_individual_twin_matrix_12
 _twin_individual_twin_matrix_13
 _twin_individual_twin_matrix_21
 _twin_individual_twin_matrix_22
 _twin_individual_twin_matrix_23
 _twin_individual_twin_matrix_31
 _twin_individual_twin_matrix_32
 _twin_individual_twin_matrix_33
1 0.807(7)
1 0 0
0 1 0
0 0 1
2 0.193(7)
0 1 0
1 0 0
0 0 1

_cell_formula_units_Z                    4

_cell_measurement_reflns_used            165
_cell_measurement_theta_min              ?
_cell_measurement_theta_max              ?
_cell_measurement_temperature            300
_cell_special_details
; ?
;

_exptl_crystal_density_diffrn            4.7032
_exptl_crystal_density_meas              ?
_exptl_crystal_density_method            ?
_exptl_crystal_F_000                     159.046

_exptl_absorpt_coefficient_mu            0
_exptl_crystal_description               ?
_exptl_crystal_size_max                  ?
_exptl_crystal_size_mid                  ?
_exptl_crystal_size_min                  ?
_exptl_crystal_size_rad                  ?
_exptl_crystal_colour                    ?
_exptl_absorpt_correction_type           ?
_exptl_absorpt_process_details           ?
_exptl_absorpt_correction_T_min          ?
_exptl_absorpt_correction_T_max          ?
loop_
 _exptl_crystal_face_index_h
 _exptl_crystal_face_index_k
 _exptl_crystal_face_index_l
 _exptl_crystal_face_perp_dist
 ? ? ? ?

#=======================================================================

# 7. EXPERIMENTAL DATA

_exptl_special_details                   
;
 For peak integration a local UB matrix refined for each frame,
using approximately 15 reflections from each of the 11 detectors.
Hence _cell_measurement_reflns_used      165
For final cell dimensions a weighted average of all local
cells was calculated
Because of the nature of the experiment, it is not possible to give values of
theta_min and theta_max for the cell determination.
The same applies for the wavelength used for the experiment.
The range of wavelengths used was 0.23-8.8 Angstroms,
BUT the bulk of the diffraction information is obtained from
wavelengths in the range 0.7-2.5 Angstroms.
The data collection procedures on the SXD instrument used
for the single crystal neutron data collection are most
recently summarised in the Appendix to the following paper
     Wilson, C.C. (1997).  J. Mol. Struct. 405, 207-217.
;

_diffrn_ambient_temperature              300
_diffrn_source                           ?
_diffrn_source_power                     ?
_diffrn_source_voltage                   ?
_diffrn_source_current                   ?
_diffrn_radiation_type                   neutron
_diffrn_radiation_source                 'ISIS spallation source'
_diffrn_radiation_wavelength             0.23 - 8.8
_diffrn_radiation_monochromator          ?
_diffrn_measurement_device               ?
_diffrn_measurement_device_type          SXD
_diffrn_detector                         ?
_diffrn_detector_area_resol_mean         ?
_diffrn_measurement_method               time-of-flight LAUE diffraction
_diffrn_measurement_specimen_support     ?

_diffrn_reflns_number                    1466
_diffrn_reflns_theta_min                 2.21
_diffrn_reflns_theta_max                 79.6
_diffrn_reflns_theta_full                7.94
_diffrn_measured_fraction_theta_max      0.02
_diffrn_measured_fraction_theta_full     0.6
_diffrn_reflns_av_R_equivalents          ?
_diffrn_reflns_av_unetI/netI             0.2572
_diffrn_reflns_limit_h_min               -16
_diffrn_reflns_limit_h_max               12
_diffrn_reflns_limit_k_min               -16
_diffrn_reflns_limit_k_max               18
_diffrn_reflns_limit_l_min               -45
_diffrn_reflns_limit_l_max               40
_diffrn_reflns_reduction_process         ?

_diffrn_standards_number                 ?
_diffrn_standards_interval_count         ?
_diffrn_standards_interval_time          ?
_diffrn_standards_decay_%                ?
loop_
_diffrn_standard_refln_index_h
_diffrn_standard_refln_index_k
_diffrn_standard_refln_index_l
  ? ? ?

_diffrn_radiation_probe                  neutron

#=======================================================================

# 8. REFINEMENT DATA

_refine_special_details
; The variable wavelength nature of the data collection
 procedure means that sensible values of
 _diffrn_reflns_theta_min & _diffrn_reflns_theta_max
 cannot be given instead the following limits are given
 _diffrn_reflns_sin(theta)/lambda_min      0.05
 _diffrn_reflns_sin(theta)/lambda_max      1.31
 _refine_diff_density_max/min is given in Fermi per per angstrom cubed not
 electons per angstrom cubed. Another way to consider the _refine_diff_density_
 is as a percentage of the diffracted intensity of a given atom:
 _refine_diff_density_max =  5% of Carbon
 _refine_diff_density_min = -4% of Carbon
 Refinement of F^2^ against ALL reflections.  The weighted R-factor wR and
 goodness of fit S are based on F^2^, conventional R-factors R are based
 on F, with F set to zero for negative F^2^. The threshold expression of
 F^2^ > 2sigma(F^2^) is used only for calculating R-factors(gt) etc. and is
 not relevant to the choice of reflections for refinement.  R-factors based
 on F^2^ are statistically about twice as large as those based on F, and R-
 factors based on ALL data will be even larger.
;

_reflns_number_total                     1456
_reflns_number_gt                        1006
_reflns_threshold_expression             'I>3\s(I)'

_refine_ls_structure_factor_coef         Fsqd
_refine_ls_R_factor_gt                   0.0769
_refine_ls_wR_factor_gt                  0.1453
_refine_ls_R_factor_all                  0.1834
_refine_ls_wR_factor_ref                 0.1635
_refine_ls_goodness_of_fit_ref           1.74
_refine_ls_goodness_of_fit_gt            1.86
_refine_ls_restrained_S_gt               ?
_refine_ls_restrained_S_all              ?
_refine_ls_number_reflns                 1456
_refine_ls_number_parameters             40
_refine_ls_number_restraints             0
_refine_ls_number_constraints            9
_refine_ls_weighting_scheme              sigma
_refine_ls_weighting_details             'w=1/(\s^2^(I)+0.0004I^2^)'
_refine_ls_hydrogen_treatment            ?
_refine_ls_shift/su_max                  0.0077
_refine_ls_shift/su_mean                 0.0006
_refine_diff_density_max                 ?
_refine_diff_density_min                 ?
_refine_ls_extinction_method
 'B-C type 1 Gaussian isotropic (Becker & Coppens, 1974)'
_refine_ls_extinction_coef               0.77(10)
_refine_ls_extinction_expression         ?
_refine_ls_abs_structure_details         ?
_refine_ls_abs_structure_Flack           ?
_refine_ls_abs_structure_Rogers          ?

loop_
 _atom_type_symbol
 _atom_type_scat_length_neutron
 _atom_type_scat_source
 Ca    4.700 International_Tables_Vol_C
 Nd    7.690 International_Tables_Vol_C
 Ru    7.030 International_Tables_Vol_C
 O     5.803 International_Tables_Vol_C

_computing_data_collection               'SXD-2001 (Gutmann, 2005)'
_computing_cell_refinement               'SXD-2001 (Gutmann, 2005)'
_computing_data_reduction                'SXD-2001 (Gutmann, 2005)'
_computing_structure_solution            ?
_computing_structure_refinement          ?
_computing_molecular_graphics            ?
_computing_publication_material          ?

loop_
 _restr_distance_atom_site_label_1
 _restr_distance_site_symmetry_1
 _restr_distance_atom_site_label_2
 _restr_distance_site_symmetry_2
 _restr_distance_target
 _restr_distance_target_weight_param
 ? ? ? ? ? ?

loop_
 _restr_angle_atom_site_label_1
 _restr_angle_site_symmetry_1
 _restr_angle_atom_site_label_2
 _restr_angle_site_symmetry_2
 _restr_angle_atom_site_label_3
 _restr_angle_site_symmetry_3
 _restr_angle_target
 _restr_angle_target_weight_param
 ? ? ? ? ? ? ? ?

loop_
 _restr_torsion_atom_site_label_1
 _restr_torsion_site_symmetry_1
 _restr_torsion_atom_site_label_2
 _restr_torsion_site_symmetry_2
 _restr_torsion_atom_site_label_3
 _restr_torsion_site_symmetry_3
 _restr_torsion_atom_site_label_4
 _restr_torsion_site_symmetry_4
 _restr_torsion_angle_target
 _restr_torsion_weight_param
 ? ? ? ? ? ? ? ? ? ?

loop_
 _restr_equal_distance_atom_site_label_1
 _restr_equal_distance_site_symmetry_1
 _restr_equal_distance_atom_site_label_2
 _restr_equal_distance_site_symmetry_2
 _restr_equal_distance_class_class_id
 _restr_equal_distance_class_target_weight_param
 ? ? ? ? ? ?

loop_
 _restr_equal_angle_atom_site_label_1
 _restr_equal_angle_site_symmetry_1
 _restr_equal_angle_atom_site_label_2
 _restr_equal_angle_site_symmetry_2
 _restr_equal_angle_atom_site_label_3
 _restr_equal_angle_site_symmetry_3
 _restr_equal_angle_class_class_id
 _restr_equal_angle_class_target_weight_param
 ? ? ? ? ? ? ? ?

loop_
 _restr_equal_torsion_atom_site_label_1
 _restr_equal_torsion_site_symmetry_1
 _restr_equal_torsion_atom_site_label_2
 _restr_equal_torsion_site_symmetry_2
 _restr_equal_torsion_atom_site_label_3
 _restr_equal_torsion_site_symmetry_3
 _restr_equal_torsion_atom_site_label_4
 _restr_equal_torsion_site_symmetry_4
 _restr_equal_torsion_class_class_id
 _restr_equal_torsion_class_target_weight_param
 ? ? ? ? ? ? ? ? ? ?


#=======================================================================

# 9. ATOMIC COORDINATES AND DISPLACEMENT PARAMETERS

loop_
 _atom_site_label
 _atom_site_type_symbol
 _atom_site_fract_x
 _atom_site_fract_y
 _atom_site_fract_z
 _atom_site_adp_type
 _atom_site_U_iso_or_equiv
 _atom_site_site_symmetry_multiplicity
 _atom_site_occupancy
 _atom_site_calc_flag
 _atom_site_refinement_flags
 _atom_site_disorder_assembly
 _atom_site_disorder_group
  Ru Ru 0.5 0 0 Uani 0.0048(9) 4 1 d . . .
  O2 O 0.3051(5) 0.3053(4) 0.0174(2) Uani 0.0076(7) 8 1 d . . .
  O3 O 0.5451(5) -0.0120(5) 0.16590(18) Uani 0.0091(7) 8 1 d . . .
  Ca Ca 0.4906(7) 0.0313(6) 0.3489(2) Uani 0.0084(10) 8 0.98 d . . .
  Nd Nd 0.4906(7) 0.0313(6) 0.3489(2) Uani 0.0084(10) 8 0.02 d . . .

loop_
 _atom_site_aniso_label
 _atom_site_aniso_type_symbol
 _atom_site_aniso_U_11
 _atom_site_aniso_U_22
 _atom_site_aniso_U_33
 _atom_site_aniso_U_12
 _atom_site_aniso_U_13
 _atom_site_aniso_U_23
 Ru Ru 0.0062(19) 0.0029(12) 0.0053(11) 0.0013(14) 0.0007(12) 0.0008(10)
 O2 O 0.0040(13) 0.0054(9) 0.0135(13) 0.0020(8) -0.0002(12) -0.0011(9)
 O3 O 0.0152(15) 0.0106(12) 0.0015(11) -0.0040(13) 0.0015(11) -0.0014(11)
 Ca Ca 0.010(2) 0.0105(14) 0.0046(12) 0.0017(14) 0.0011(15) -0.0007(10)
 Nd Nd 0.010(2) 0.0105(14) 0.0046(12) 0.0017(14) 0.0011(15) -0.0007(10)

loop_
 _jana_atom_site_ADP_C_label
 _jana_atom_site_ADP_C_type_symbol
 _jana_atom_site_ADP_C_111
 _jana_atom_site_ADP_C_112
 _jana_atom_site_ADP_C_113
 _jana_atom_site_ADP_C_122
 _jana_atom_site_ADP_C_123
 _jana_atom_site_ADP_C_133
 _jana_atom_site_ADP_C_222
 _jana_atom_site_ADP_C_223
 _jana_atom_site_ADP_C_233
 _jana_atom_site_ADP_C_333
 ? ? ? ? ? ? ? ? ? ? ? ?

loop_
 _jana_atom_site_ADP_D_label
 _jana_atom_site_ADP_D_type_symbol
 _jana_atom_site_ADP_D_1111
 _jana_atom_site_ADP_D_1112
 _jana_atom_site_ADP_D_1113
 _jana_atom_site_ADP_D_1122
 _jana_atom_site_ADP_D_1123
 _jana_atom_site_ADP_D_1133
 _jana_atom_site_ADP_D_1222
 _jana_atom_site_ADP_D_1223
 _jana_atom_site_ADP_D_1233
 _jana_atom_site_ADP_D_1333
 _jana_atom_site_ADP_D_2222
 _jana_atom_site_ADP_D_2223
 _jana_atom_site_ADP_D_2233
 _jana_atom_site_ADP_D_2333
 _jana_atom_site_ADP_D_3333
 ? ? ? ? ? ? ? ? ? ? ? ? ? ? ? ? ?

loop_
 _jana_atom_site_ADP_E_label
 _jana_atom_site_ADP_E_type_symbol
 _jana_atom_site_ADP_E_11111
 _jana_atom_site_ADP_E_11112
 _jana_atom_site_ADP_E_11113
 _jana_atom_site_ADP_E_11122
 _jana_atom_site_ADP_E_11123
 _jana_atom_site_ADP_E_11133
 _jana_atom_site_ADP_E_11222
 _jana_atom_site_ADP_E_11223
 _jana_atom_site_ADP_E_11233
 _jana_atom_site_ADP_E_11333
 _jana_atom_site_ADP_E_12222
 _jana_atom_site_ADP_E_12223
 _jana_atom_site_ADP_E_12233
 _jana_atom_site_ADP_E_12333
 _jana_atom_site_ADP_E_13333
 _jana_atom_site_ADP_E_22222
 _jana_atom_site_ADP_E_22223
 _jana_atom_site_ADP_E_22233
 _jana_atom_site_ADP_E_22333
 _jana_atom_site_ADP_E_23333
 _jana_atom_site_ADP_E_33333
 ? ? ? ? ? ? ? ? ? ? ? ? ? ? ? ? ? ? ? ? ? ? ?

loop_
 _jana_atom_site_ADP_F_label
 _jana_atom_site_ADP_F_type_symbol
 _jana_atom_site_ADP_F_111111
 _jana_atom_site_ADP_F_111112
 _jana_atom_site_ADP_F_111113
 _jana_atom_site_ADP_F_111122
 _jana_atom_site_ADP_F_111123
 _jana_atom_site_ADP_F_111133
 _jana_atom_site_ADP_F_111222
 _jana_atom_site_ADP_F_111223
 _jana_atom_site_ADP_F_111233
 _jana_atom_site_ADP_F_111333
 _jana_atom_site_ADP_F_112222
 _jana_atom_site_ADP_F_112223
 _jana_atom_site_ADP_F_112233
 _jana_atom_site_ADP_F_112333
 _jana_atom_site_ADP_F_113333
 _jana_atom_site_ADP_F_122222
 _jana_atom_site_ADP_F_122223
 _jana_atom_site_ADP_F_122233
 _jana_atom_site_ADP_F_122333
 _jana_atom_site_ADP_F_123333
 _jana_atom_site_ADP_F_133333
 _jana_atom_site_ADP_F_222222
 _jana_atom_site_ADP_F_222223
 _jana_atom_site_ADP_F_222233
 _jana_atom_site_ADP_F_222333
 _jana_atom_site_ADP_F_223333
 _jana_atom_site_ADP_F_233333
 _jana_atom_site_ADP_F_333333
 ? ? ? ? ? ? ? ? ? ? ? ? ? ? ? ? ? ? ? ? ? ? ? ? ? ? ? ? ? ?


#=======================================================================

# 10. MOLECULAR GEOMETRY


loop_
 _geom_bond_atom_site_label_1
 _geom_bond_atom_site_label_2
 _geom_bond_site_symmetry_1
 _geom_bond_site_symmetry_2
 _geom_bond_distance
 _geom_bond_publ_flag
 ? ? ? ? ? ?

loop_
 _geom_angle_atom_site_label_1
 _geom_angle_atom_site_label_2
 _geom_angle_atom_site_label_3
 _geom_angle_site_symmetry_1
 _geom_angle_site_symmetry_2
 _geom_angle_site_symmetry_3
 _geom_angle
 _geom_angle_publ_flag
 ? ? ? ? ? ? ? ?

loop_
 _geom_torsion_atom_site_label_1
 _geom_torsion_atom_site_label_2
 _geom_torsion_atom_site_label_3
 _geom_torsion_atom_site_label_4
 _geom_torsion_site_symmetry_1
 _geom_torsion_site_symmetry_2
 _geom_torsion_site_symmetry_3
 _geom_torsion_site_symmetry_4
 _geom_torsion
 _geom_torsion_publ_flag
 ? ? ? ? ? ? ? ? ? ?

loop_
 _geom_hbond_atom_site_label_D
 _geom_hbond_atom_site_label_H
 _geom_hbond_atom_site_label_A
 _geom_hbond_site_symmetry_D
 _geom_hbond_site_symmetry_H
 _geom_hbond_site_symmetry_A
 _geom_hbond_distance_DH
 _geom_hbond_distance_HA
 _geom_hbond_distance_DA
 _geom_hbond_angle_DHA
 _geom_hbond_publ_flag
 ? ? ? ? ? ? ? ? ? ? ?


#=======================================================================

# 11. STRUCTURE-FACTOR LIST

loop_
 _refln_index_h
 _refln_index_k
 _refln_index_l
 _refln_F_squared_calc
 _refln_F_squared_meas
 _refln_F_squared_sigma
 _refln_observed_status
 ? ? ? ? ? ? ?

loop_
 _twin_refln_datum_id
 _twin_refln_individual_id
 _twin_refln_index_h
 _twin_refln_index_k
 _twin_refln_index_l
 _twin_refln_F_squared_calc
 _twin_refln_F_squared_meas
 _twin_refln_F_squared_sigma
 _twin_refln_include_status
         1    2  -2   0   6  5187.80  5462.72   108.58 o
         1    1   0  -2   6  5187.80  5462.72   108.58 o
         2    2  -4   0  12  4655.60  4756.47   193.72 o
         2    1   0  -4  12  4655.60  4756.47   193.72 o
         3    2  -3  -1  11  3665.47  3727.52   170.07 o
         3    1  -1  -3  11  3665.47  3727.52   170.07 o
         4    2  -4  -2  12  3608.96  3399.51   235.33 o
         4    1  -2  -4  12  3608.96  3399.51   235.33 o
         5    2  -2  -1   8  1029.21  1005.10    67.79 o
         5    1  -1  -2   8  1029.21  1005.10    67.79 o
         6    2  -3  -1   7   791.86  1017.90    90.50 o
         6    1  -1  -3   7   791.86  1017.90    90.50 o
         7    2  -3  -1   8   970.72  1196.53    98.91 o
         7    1  -1  -3   8   970.72  1196.53    98.91 o
         8    1   0  -2   5   407.31   463.54    48.17 o
         9    2  -4  -2  11  1026.83   722.18   182.27 o
         9    1  -2  -4  11  1026.83   722.18   182.27 o
        10    2  -3   0   8   475.07   608.75    90.19 o
        11    2  -5  -1  11  1800.26  2124.17   212.26 o
        11    1  -1  -5  11  1800.26  2124.17   212.26 o
        12    2  -2  -1   5   392.19   407.94    53.26 o
        12    1  -1  -2   5   392.19   407.94    53.26 o
        13    2  -5  -1  17  2493.29  2404.60   445.04 o
        13    1  -1  -5  17  2493.29  2404.60   445.04 o
        14    2  -6  -2  12  1994.20  1456.56   296.52 o
        14    1  -2  -6  12  1994.20  1456.56   296.52 o
        15    2  -3  -2  11   919.74   746.14   167.40 o
        15    1  -2  -3  11   919.74   746.14   167.40 o
        16    2  -4  -2  13  1021.16   717.69   214.62 o
        16    1  -2  -4  13  1021.16   717.69   214.62 o
        17    2  -2  -1   7   378.86   485.43    66.27 o
        17    1  -1  -2   7   378.86   485.43    66.27 o
        18    2  -4  -2  18  2167.09  2315.91   412.89 o
        18    1  -2  -4  18  2167.09  2315.91   412.89 o
        19    1   0  -2   7   293.90   306.68    64.54 o
        20    2  -2  -1   6   363.72   355.25    60.19 o
        20    1  -1  -2   6   363.72   355.25    60.19 o
        21    2  -3  -1  14   647.15   749.77   155.71 o
        21    1  -1  -3  14   647.15   749.77   155.71 o
        22    2  -3  -2   9   307.61   371.83    79.15 o
        22    1  -2  -3   9   307.61   371.83    79.15 o
        23    1   0  -4  11   449.45   471.11   145.69 o
        24    2  -5  -3  17  1228.28   441.81   421.51 <
        24    1  -3  -5  17  1228.28   441.81   421.51 <
        25    2  -4  -3  13   569.60   557.86   144.95 o
        25    1  -3  -4  13   569.60   557.86   144.95 o
        26    2  -4  -1   9   246.01   171.66   116.39 <
        26    1  -1  -4   9   246.01   171.66   116.39 <
        27    2  -3  -1   9   215.51   401.67   113.09 o
        27    1  -1  -3   9   215.51   401.67   113.09 o
        28    2  -8  -1  28     5.94  4248.30  1938.77 <
        28    1  -1  -8  28     5.94  4248.30  1938.77 <
        29    2  -2  -1   9   192.49   166.32    84.49 <
        29    1  -1  -2   9   192.49   166.32    84.49 <
        30    2  -5  -4  17  1513.21   881.85   257.12 o
        30    1  -4  -5  17  1513.21   881.85   257.12 o
        31    2 -12  -5  40     9.92  8842.93  8611.87 <
        31    1  -5 -12  40     9.92  8842.93  8611.87 <
        32    2  -3  -2  10   376.18   181.58    70.37 <
        32    1  -2  -3  10   376.18   181.58    70.37 <
        33    2 -12   1  31    26.13  6858.47  4145.78 <
        33    1   1 -12  31    26.13  6858.47  4145.78 <
        34    2  -4   0   6  7681.62  8404.87   179.84 o
        34    1   0  -4   6  7681.62  8404.87   179.84 o
        35    2  -3   1   5  3006.12  2668.28    80.84 o
        35    1   1  -3   5  3006.12  2668.28    80.84 o
        36    2  -2   0   2  1491.57  1430.24    52.13 o
        36    1   0  -2   2  1491.57  1430.24    52.13 o
        37    2  -6   0   6  6005.75  4187.66   314.02 o
        37    1   0  -6   6  6005.75  4187.66   314.02 o
        38    2  -4   1   5  1155.10  1315.81   119.14 o
        38    1   1  -4   5  1155.10  1315.81   119.14 o
        39    2  -6   0  12  3420.30  2618.80   364.62 o
        39    1   0  -6  12  3420.30  2618.80   364.62 o
        40    2  -5  -1   8  1191.79  1458.54   212.08 o
        40    1  -1  -5   8  1191.79  1458.54   212.08 o
        41    2  -5   1   8  1192.21   957.09   145.61 o
        41    1   1  -5   8  1192.21   957.09   145.61 o
        42    2  -5   1  11  1800.71  1582.41   246.72 o
        42    1   1  -5  11  1800.71  1582.41   246.72 o
        43    2  -5   1   5   788.60   419.68   149.81 <
        43    1   1  -5   5   788.60   419.68   149.81 <
        44    1   0  -4   7   518.60   455.38   103.74 o
        45    1   0  -4   3   348.04   267.89    68.04 o
        46    2  -5  -1   6   261.10   383.34   105.27 o
        46    1  -1  -5   6   261.10   383.34   105.27 o
        47    2  -4   1   7   666.08   590.43    82.90 o
        47    1   1  -4   7   666.08   590.43    82.90 o
        48    2  -3   1   4   249.42   207.21    46.75 o
        48    1   1  -3   4   249.42   207.21    46.75 o
        49    1   0  -6  11   991.27   906.41   281.23 o
        50    2  -6   0   8   947.31  1313.93   272.89 o
        50    1   0  -6   8   947.31  1313.93   272.89 o
        51    2  -4   0   8   458.92   548.30   109.66 o
        51    1   0  -4   8   458.92   548.30   109.66 o
        52    2  -7  -1  11  1427.26  1131.88   365.60 o
        52    1  -1  -7  11  1427.26  1131.88   365.60 o
        53    2  -5   1  12   557.72   832.64   197.26 o
        53    1   1  -5  12   557.72   832.64   197.26 o
        54    2  -7   1  11  1427.37  1073.85   491.49 <
        54    1   1  -7  11  1427.37  1073.85   491.49 <
        55    1   0  -6   5   782.14   456.51   213.11 <
        56    2  -7  -1   7  1256.27  1247.72   385.63 o
        56    1  -1  -7   7  1256.27  1247.72   385.63 o
        57    2  -6   2   9  1316.58  1452.75   411.13 o
        57    1   2  -6   9  1316.58  1452.75   411.13 o
        58    2  -7   0  10   381.84   564.61   475.30 <
        59    2  -3   0   4    90.40   131.01    42.60 o
        60    2  -7   1   7  1256.57   926.36   583.22 <
        60    1   1  -7   7  1256.57   926.36   583.22 <
        61    2  -7   1   8   783.39  1034.86   409.59 <
        61    1   1  -7   8   783.39  1034.86   409.59 <
        62    2  -6  -1   7   524.94   406.62   188.16 <
        62    1  -1  -6   7   524.94   406.62   188.16 <
        63    2  -4  -1   6   162.07   108.03    60.14 <
        63    1  -1  -4   6   162.07   108.03    60.14 <
        64    2  -5   1  10   296.52   383.28   179.68 <
        64    1   1  -5  10   296.52   383.28   179.68 <
        65    2  -8   0  12  1138.19   832.35   560.92 <
        65    1   0  -8  12  1138.19   832.35   560.92 <
        66    2 -10   0  10   804.24  1665.34  1434.79 <
        66    1   0 -10  10   804.24  1665.34  1434.79 <
        67    2  -5   1   6   261.06   191.86   116.92 <
        67    1   1  -5   6   261.06   191.86   116.92 <
        68    2 -12   0  10   267.25  4270.61  2498.63 <
        68    1   0 -12  10   267.25  4270.61  2498.63 <
        69    2  -9   2  19    44.82  3741.60  1899.48 <
        69    1   2  -9  19    44.82  3741.60  1899.48 <
        70    1   0  -2   3    19.88    32.95    32.42 <
        71    2  -2   0   0  4974.76  6371.62    46.98 o
        71    1   0  -2   0  4974.76  6371.62    46.98 o
        72    2  -4   0   0  9214.78  8333.15   247.80 o
        72    1   0  -4   0  9214.78  8333.15   247.80 o
        73    2  -3   1   1  1780.84  1688.79    77.63 o
        73    1   1  -3   1  1780.84  1688.79    77.63 o
        74    2  -1   1   1   536.75   588.26    17.58 o
        74    1   1  -1   1   536.75   588.26    17.58 o
        75    2  -3   1   2   675.00   685.99    48.35 o
        75    1   1  -3   2   675.00   685.99    48.35 o
        76    2  -2   1   1   629.84   651.16    34.55 o
        76    1   1  -2   1   629.84   651.16    34.55 o
        77    2  -2   1   2   438.19   543.26    34.62 o
        77    1   1  -2   2   438.19   543.26    34.62 o
        78    2  -4   1   3   959.66   556.15    91.90 o
        78    1   1  -4   3   959.66   556.15    91.90 o
        79    2  -4   1   1  1469.71   854.30   159.38 o
        79    1   1  -4   1  1469.71   854.30   159.38 o
        80    2  -3   2   4   491.94   413.80    68.61 o
        80    1   2  -3   4   491.94   413.80    68.61 o
        81    2  -5   3   5  3885.22  3327.61   600.04 o
        81    1   3  -5   5  3885.22  3327.61   600.04 o
        82    2  -2   2   2   635.70   313.53    72.27 o
        82    1   2  -2   2   635.70   313.53    72.27 o
        83    2  -4  -1  -1  1469.80  1565.64   206.13 o
        83    1  -1  -4  -1  1469.80  1565.64   206.13 o
        84    2  -4   1   2   402.68   289.81   107.95 <
        84    1   1  -4   2   402.68   289.81   107.95 <
        85    2  -5   3   3  3185.02  2770.80   924.31 <
        85    1   3  -5   3  3185.02  2770.80   924.31 <
        86    2  -5   0   2   325.76   253.58   124.93 <
        87    2  -5   3   7  1835.49  1132.20   378.82 <
        87    1   3  -5   7  1835.49  1132.20   378.82 <
        88    2  -2   2   3   119.92   121.65    38.78 o
        88    1   2  -2   3   119.92   121.65    38.78 o
        89    2  -6   1   3  1000.37   961.95   443.53 <
        89    1   1  -6   3  1000.37   961.95   443.53 <
        90    2  -4   4   6  3447.43  5318.27   949.71 o
        90    1   4  -4   6  3447.43  5318.27   949.71 o
        91    2  -6   4   6  1910.24  2974.35  1176.14 <
        91    1   4  -6   6  1910.24  2974.35  1176.14 <
        92    2  -6   4   5   527.59  2540.61  1962.16 <
        92    1   4  -6   5   527.59  2540.61  1962.16 <
        93    2  -8   2   4  1298.95  3949.10  1868.84 <
        93    1   2  -8   4  1298.95  3949.10  1868.84 <
        94    2  -6   0   2   827.24   631.79   293.85 <
        94    1   0  -6   2   827.24   631.79   293.85 <
        95    2   1  -2   2   582.85   540.10    32.46 o
        95    1  -2   1   2   582.85   540.10    32.46 o
        96    2   1  -1   1   536.76   714.66    21.85 o
        96    1  -1   1   1   536.76   714.66    21.85 o
        97    2   3  -1   5  3011.00  2697.74   162.76 o
        97    1  -1   3   5  3011.00  2697.74   162.76 o
        98    2   2  -1   3   602.98   608.20    47.81 o
        98    1  -1   2   3   602.98   608.20    47.81 o
        99    2   2  -3   4  1162.49   828.33    73.85 o
        99    1  -3   2   4  1162.49   828.33    73.85 o
       100    2   1  -2   1   397.79   251.14    22.35 o
       100    1  -2   1   1   397.79   251.14    22.35 o
       101    2   3  -1   7   794.05   614.20    91.92 o
       101    1  -1   3   7   794.05   614.20    91.92 o
       102    2   4   0   6  7719.93  8761.20  1184.78 o
       102    1   0   4   6  7719.93  8761.20  1184.78 o
       103    2   4  -2   6  4916.20  4226.62   637.90 o
       103    1  -2   4   6  4916.20  4226.62   637.90 o
       104    2   3  -2   5   632.28   482.89   124.31 o
       104    1  -2   3   5   632.28   482.89   124.31 o
       105    2   3  -5   5  3241.27  1397.09   516.20 <
       105    1  -5   3   5  3241.27  1397.09   516.20 <
       106    2   2  -2   2   635.70   149.87    73.34 <
       106    1  -2   2   2   635.70   149.87    73.34 <
       107    2   2  -2   3   119.92   108.38    46.75 <
       107    1  -2   2   3   119.92   108.38    46.75 <
       108    2   4  -4   6  3447.43  3942.40   823.77 o
       108    1  -4   4   6  3447.43  3942.40   823.77 o
       109    2   2  -1   4   100.59    97.85    32.97 <
       109    1  -1   2   4   100.59    97.85    32.97 <
       110    2   1  -1   2    42.06    77.60    21.79 o
       110    1  -1   1   2    42.06    77.60    21.79 o
       111    2   3  -3   6   434.44   367.65   149.29 <
       111    1  -3   3   6   434.44   367.65   149.29 <
       112    2   3  -5   3  5011.90  4078.64   948.46 o
       112    1  -5   3   3  5011.90  4078.64   948.46 o
       113    2   5  -3  11  2536.01  2425.63   761.96 o
       113    1  -3   5  11  2536.01  2425.63   761.96 o
       114    2   4  -3   9   365.30   580.65   277.84 <
       114    1  -3   4   9   365.30   580.65   277.84 <
       115    2   2  -2   6 11964.80 11932.20   144.70 o
       115    1  -2   2   6 11964.80 11932.20   144.70 o
       116    2   2  -4   6  3977.12  4783.89   200.60 o
       116    1  -4   2   6  3977.12  4783.89   200.60 o
       117    2   1  -1   5  1808.63  1914.40    87.17 o
       117    1  -1   1   5  1808.63  1914.40    87.17 o
       118    2   2  -2   8  1115.37   882.36   116.09 o
       118    1  -2   2   8  1115.37   882.36   116.09 o
       119    2   1  -3   8  1040.92  1313.48   141.15 o
       119    1  -3   1   8  1040.92  1313.48   141.15 o
       120    2   2  -4  12  2648.49  3083.67   290.99 o
       120    1  -4   2  12  2648.49  3083.67   290.99 o
       121    2   1  -2   7   556.77   385.26    76.09 o
       121    1  -2   1   7   556.77   385.26    76.09 o
       122    2   2  -3  10  1264.71  1468.35   139.72 o
       122    1  -3   2  10  1264.71  1468.35   139.72 o
       123    2   1  -2   4   405.89   417.51    49.40 o
       123    1  -2   1   4   405.89   417.51    49.40 o
       124    2   2  -2   9   685.18   808.49    88.83 o
       124    1  -2   2   9   685.18   808.49    88.83 o
       125    2   4  -2  12  3621.92  2426.29   411.47 o
       125    1  -2   4  12  3621.92  2426.29   411.47 o
       126    2   1  -2   6   488.74   612.71    88.37 o
       126    1  -2   1   6   488.74   612.71    88.37 o
       127    2   3  -3  11  1508.69  1396.34   193.55 o
       127    1  -3   3  11  1508.69  1396.34   193.55 o
       128    2   1  -1   3   198.59   201.53    30.92 o
       128    1  -1   1   3   198.59   201.53    30.92 o
       129    2   3  -4  13  2361.76  2295.72   527.98 o
       129    1  -4   3  13  2361.76  2295.72   527.98 o
       130    2   1  -3   9   548.92   647.68   119.02 o
       130    1  -3   1   9   548.92   647.68   119.02 o
       131    2   1  -3   7   462.70   596.63    98.02 o
       131    1  -3   1   7   462.70   596.63    98.02 o
       132    2   1  -1   4   179.03   204.62    45.83 o
       132    1  -1   1   4   179.03   204.62    45.83 o
       133    2   1  -2   5   190.12   251.61    51.71 o
       133    1  -2   1   5   190.12   251.61    51.71 o
       134    2   3  -3  17  3268.79  3636.84   620.77 o
       134    1  -3   3  17  3268.79  3636.84   620.77 o
       135    2   3  -3  12   879.87   685.07   294.44 <
       135    1  -3   3  12   879.87   685.07   294.44 <
       136    2   2  -4  14  1265.67  1630.46   374.13 o
       136    1  -4   2  14  1265.67  1630.46   374.13 o
       137    2   4  -4  12  2005.26  1798.54   620.77 <
       137    1  -4   4  12  2005.26  1798.54   620.77 <
       138    2   3  -5  11  2258.12  2952.73   573.21 o
       138    1  -5   3  11  2258.12  2952.73   573.21 o
       139    2   3  -2  11   927.52   915.78   185.39 o
       139    1  -2   3  11   927.52   915.78   185.39 o
       140    2   3  -2   9   308.27   193.88    97.20 <
       140    1  -2   3   9   308.27   193.88    97.20 <
       141    2   1  -2   3   148.75    60.86    25.09 <
       141    1  -2   1   3   148.75    60.86    25.09 <
       142    2   3  -5   9  2113.32  2720.90   460.13 o
       142    1  -5   3   9  2113.32  2720.90   460.13 o
       143    2   2  -3   6   149.13   201.32    77.55 <
       143    1  -3   2   6   149.13   201.32    77.55 <
       144    2   2  -2  10   223.74   136.57   114.25 <
       144    1  -2   2  10   223.74   136.57   114.25 <
       145    2   2  -3   8   339.31   398.99   123.25 o
       145    1  -3   2   8   339.31   398.99   123.25 o
       146    2   3  -3  10   391.07   537.16   146.64 o
       146    1  -3   3  10   391.07   537.16   146.64 o
       147    2   2  -7  14  1657.83  2424.27   757.45 o
       147    1  -7   2  14  1657.83  2424.27   757.45 o
       148    2   2  -4   8   429.81   224.73   149.82 <
       148    1  -4   2   8   429.81   224.73   149.82 <
       149    2   2  -5  10   856.03  1085.24   301.72 o
       149    1  -5   2  10   856.03  1085.24   301.72 o
       150    2   1  -3   6   245.36   182.21    61.09 <
       150    1  -3   1   6   245.36   182.21    61.09 <
       151    2   4 -12  22   276.95  7568.74  4951.63 <
       151    1 -12   4  22   276.95  7568.74  4951.63 <
       152    2   4 -10  36   106.19  8499.39  7938.99 <
       152    1 -10   4  36   106.19  8499.39  7938.99 <
       153    2   0  -2   6  4798.83  5082.00   105.32 o
       153    1  -2   0   6  4798.83  5082.00   105.32 o
       154    2   0  -2  12  4745.21  5155.61   207.09 o
       154    1  -2   0  12  4745.21  5155.61   207.09 o
       155    2  -1  -3  11  3377.34  3916.13   183.64 o
       155    1  -3  -1  11  3377.34  3916.13   183.64 o
       156    2   0  -4  12  3248.70  2949.92   236.89 o
       156    1  -4   0  12  3248.70  2949.92   236.89 o
       157    2   0  -2  10  1820.09  1897.61   158.09 o
       157    1  -2   0  10  1820.09  1897.61   158.09 o
       158    2  -1  -3  17  3223.01  3641.94   281.59 o
       158    1  -3  -1  17  3223.01  3641.94   281.59 o
       159    2   1  -3  17  3221.56  3783.73   358.55 o
       159    1  -3   1  17  3221.56  3783.73   358.55 o
       160    1  -1   0   4   743.58  1006.70    78.97 o
       161    1  -1   0   6   549.38   570.79    62.46 o
       162    1  -3   0  14  1853.00  1718.94   246.10 o
       163    2   0  -2  14   991.58   628.19   186.33 o
       163    1  -2   0  14   991.58   628.19   186.33 o
       164    2  -1  -3  10   507.28   509.99    99.34 o
       164    1  -3  -1  10   507.28   509.99    99.34 o
       165    2  -1  -5  17  2193.57  1570.79   417.74 o
       165    1  -5  -1  17  2193.57  1570.79   417.74 o
       166    2   1  -4  17   927.20   691.06   315.52 <
       166    1  -4   1  17   927.20   691.06   315.52 <
       167    2   0  -4  14  1362.71  1635.18   297.69 o
       167    1  -4   0  14  1362.71  1635.18   297.69 o
       168    2  -1  -3  12   393.06   487.36   148.28 o
       168    1  -3  -1  12   393.06   487.36   148.28 o
       169    2  -1  -3  16   463.06   386.71   173.17 <
       169    1  -3  -1  16   463.06   386.71   173.17 <
       170    2   1  -5  17  2193.04  2261.89   461.74 o
       170    1  -5   1  17  2193.04  2261.89   461.74 o
       171    1  -5   0  14  1444.28  1150.33   235.71 o
       172    2  -1  -3  13   197.99   369.52   156.54 <
       172    1  -3  -1  13   197.99   369.52   156.54 <
       173    2   1  -3  14   882.87   695.83   209.97 o
       173    1  -3   1  14   882.87   695.83   209.97 o
       174    2  -1  -2  13   605.26   490.31   114.21 o
       174    1  -2  -1  13   605.26   490.31   114.21 o
       175    2  -2  -4  18  1337.60   613.47   223.13 <
       175    1  -4  -2  18  1337.60   613.47   223.13 <
       176    2  -1  -3  23  2306.46  1599.55   506.21 o
       176    1  -3  -1  23  2306.46  1599.55   506.21 o
       177    2   0  -2   7    70.51    62.99    39.50 <
       178    2   2  -6  28   297.50  1777.30  1580.24 <
       178    1  -6   2  28   297.50  1777.30  1580.24 <
       179    2  -5  -3   5  3882.34  3997.80   213.66 o
       179    1  -3  -5   5  3882.34  3997.80   213.66 o
       180    2  -5  -3   3  3189.03  3458.17   198.43 o
       180    1  -3  -5   3  3189.03  3458.17   198.43 o
       181    2  -2  -1   1   627.94   554.95    25.06 o
       181    1  -1  -2   1   627.94   554.95    25.06 o
       182    2  -3  -1   3   992.47  1040.10    56.95 o
       182    1  -1  -3   3   992.47  1040.10    56.95 o
       183    2  -3  -1   2   674.00   622.69    41.48 o
       183    1  -1  -3   2   674.00   622.69    41.48 o
       184    2  -4  -1   3   958.39   992.30    51.53 o
       184    1  -1  -4   3   958.39   992.30    51.53 o
       185    2  -6  -2   6  2093.66  1875.11   171.14 o
       185    1  -2  -6   6  2093.66  1875.11   171.14 o
       186    2  -2  -1   2   439.17   465.62    39.74 o
       186    1  -1  -2   2   439.17   465.62    39.74 o
       187    2  -4  -2   5   819.47   908.70    97.78 o
       187    1  -2  -4   5   819.47   908.70    97.78 o
       188    2  -3  -2   4   492.86   603.59    62.02 o
       188    1  -2  -3   4   492.86   603.59    62.02 o
       189    2  -3  -2   2   398.45   476.65    49.00 o
       189    1  -2  -3   2   398.45   476.65    49.00 o
       190    2  -4  -1   4   437.31   494.22    65.04 o
       190    1  -1  -4   4   437.31   494.22    65.04 o
       191    2  -4  -3   2   704.12   674.20    75.44 o
       191    1  -3  -4   2   704.12   674.20    75.44 o
       192    2  -5  -4   5  1192.70   839.25   154.57 o
       192    1  -4  -5   5  1192.70   839.25   154.57 o
       193    2  -4  -3   3   603.97   677.34   100.41 o
       193    1  -3  -4   3   603.97   677.34   100.41 o
       194    2  -6  -4   6  1909.61  1764.64   246.62 o
       194    1  -4  -6   6  1909.61  1764.64   246.62 o
       195    2  -3  -1   4   249.26   249.26    43.58 o
       195    1  -1  -3   4   249.26   249.26    43.58 o
       196    2  -8  -2   6  3525.37  2328.65   578.71 o
       196    1  -2  -8   6  3525.37  2328.65   578.71 o
       197    2  -4  -3   4   459.60   423.43    95.63 o
       197    1  -3  -4   4   459.60   423.43    95.63 o
       198    2  -5  -3   4   437.59   549.23   149.79 o
       198    1  -3  -5   4   437.59   549.23   149.79 o
       199    2  -7  -3   8  1674.98  1819.79   375.54 o
       199    1  -3  -7   8  1674.98  1819.79   375.54 o
       200    2  -7  -5   5  1859.37  2144.58   552.09 o
       200    1  -5  -7   5  1859.37  2144.58   552.09 o
       201    2  -7  -2   5   316.49   503.07   240.11 <
       201    1  -2  -7   5   316.49   503.07   240.11 <
       202    2 -14  -5  12     6.98  6108.99  3460.04 <
       202    1  -5 -14  12     6.98  6108.99  3460.04 <
       203    2  -8  -2   8  1191.70  1123.72   501.26 <
       203    1  -2  -8   8  1191.70  1123.72   501.26 <
       204    2  -4  -2   4   195.18    89.27    58.98 <
       204    1  -2  -4   4   195.18    89.27    58.98 <
       205    2  -2  -2   0 15271.20 14733.80   109.67 o
       205    1  -2  -2   0 15271.20 14733.80   109.67 o
       206    2  -2  -4   0  4533.46  5118.74   230.32 o
       206    1  -4  -2   0  4533.46  5118.74   230.32 o
       207    1  -2  -1   0   733.10   941.19    27.21 o
       208    2  -1  -3  -1  1325.14   723.99    69.69 o
       208    1  -3  -1  -1  1325.14   723.99    69.69 o
       209    2  -4  -4   0  4144.31  3683.66   264.37 o
       209    1  -4  -4   0  4144.31  3683.66   264.37 o
       210    2  -1  -4   1   735.45   668.85    78.75 o
       210    1  -4  -1   1   735.45   668.85    78.75 o
       211    1  -4  -1   0  1091.86   812.86    87.72 o
       212    2  -1  -2  -1   397.72   409.52    36.70 o
       212    1  -2  -1  -1   397.72   409.52    36.70 o
       213    2  -3  -5  -1  2715.46  1441.68   418.90 o
       213    1  -5  -3  -1  2715.46  1441.68   418.90 o
       214    1  -4  -3   0   849.01   646.76   182.28 o
       215    2  -5  -8   1    36.43  2242.07  1612.10 <
       215    1  -8  -5   1    36.43  2242.07  1612.10 <
       216    2  -2  -8   2  2209.10  1821.75   712.97 <
       216    1  -8  -2   2  2209.10  1821.75   712.97 <
       217    2   0  -4   6  6169.64  6563.63   139.31 o
       217    1  -4   0   6  6169.64  6563.63   139.31 o
       218    2   0  -2   2  1395.64  1388.38    53.42 o
       218    1  -2   0   2  1395.64  1388.38    53.42 o
       219    1  -5   0   8  1609.24  1697.64   187.44 o
       220    2   1  -4   5   959.92  1008.99   100.58 o
       220    1  -4   1   5   959.92  1008.99   100.58 o
       221    2   0  -6   6  3936.81  4220.91   271.04 o
       221    1  -6   0   6  3936.81  4220.91   271.04 o
       222    2   0  -6   8  1768.50  1997.69   296.55 o
       222    1  -6   0   8  1768.50  1997.69   296.55 o
       223    1  -5   0   4   891.22   777.35   107.40 o
       224    2   1  -4   6   569.53   428.68    70.12 o
       224    1  -4   1   6   569.53   428.68    70.12 o
       225    1  -3   0   4   376.79   333.43    44.21 o
       226    2   1  -5   6   590.14   941.36   157.25 o
       226    1  -5   1   6   590.14   941.36   157.25 o
       227    2   1  -7   9  2079.88  1463.91   483.37 o
       227    1  -7   1   9  2079.88  1463.91   483.37 o
       228    2  -1  -5   6   589.97   503.66   141.85 o
       228    1  -5  -1   6   589.97   503.66   141.85 o
       229    2   1  -3   4   127.30    97.29    29.24 o
       229    1  -3   1   4   127.30    97.29    29.24 o
       230    1  -5   0   6     1.49   176.88    98.80 <
       231    2  -1  -6   7   817.25   860.79   208.29 o
       231    1  -6  -1   7   817.25   860.79   208.29 o
       232    2  -1  -7   9  2079.12  1979.68   369.17 o
       232    1  -7  -1   9  2079.12  1979.68   369.17 o
       233    1  -7   0  10  1591.54  1094.70   418.42 <
       234    2   1  -5   9   694.00   695.85   133.86 o
       234    1  -5   1   9   694.00   695.85   133.86 o
       235    2  -1  -7  11   996.50   894.13   362.54 <
       235    1  -7  -1  11   996.50   894.13   362.54 <
       236    2   1  -5   8   668.27   837.18   178.18 o
       236    1  -5   1   8   668.27   837.18   178.18 o
       237    2  -1  -6   6   698.47   349.01   146.62 <
       237    1  -6  -1   6   698.47   349.01   146.62 <
       238    2   0  -8  11     6.71   627.85   519.49 <
       239    2   0  -4   7   124.42    94.17    64.91 <
       240    2  -3 -14  17   313.36  3642.24  3294.86 <
       240    1 -14  -3  17   313.36  3642.24  3294.86 <
       241    2   1 -14  27    19.21  4332.77  3940.77 <
       241    1 -14   1  27    19.21  4332.77  3940.77 <
       242    2  -1 -11  13   243.79  2180.79  1768.54 <
       242    1 -11  -1  13   243.79  2180.79  1768.54 <
       243    2  -2 -13  10     6.48  3546.10  3002.71 <
       243    1 -13  -2  10     6.48  3546.10  3002.71 <
       244    2  -2  -2   6 11964.80 12988.10   209.51 o
       244    1  -2  -2   6 11964.80 12988.10   209.51 o
       245    2  -3  -4   7  1876.16  1586.04   154.09 o
       245    1  -4  -3   7  1876.16  1586.04   154.09 o
       246    2  -3  -5  11  2258.82  2943.65   303.27 o
       246    1  -5  -3  11  2258.82  2943.65   303.27 o
       247    2  -3  -5   9  2110.72  2088.40   270.09 o
       247    1  -5  -3   9  2110.72  2088.40   270.09 o
       248    2  -4  -4  12  2005.26  2359.10   307.08 o
       248    1  -4  -4  12  2005.26  2359.10   307.08 o
       249    2  -1  -2   6   487.27   428.20    70.65 o
       249    1  -2  -1   6   487.27   428.20    70.65 o
       250    2  -1  -2   4   403.41   411.69    61.62 o
       250    1  -2  -1   4   403.41   411.69    61.62 o
       251    2  -3  -3   6   434.43   378.71    99.46 o
       251    1  -3  -3   6   434.43   378.71    99.46 o
       252    2  -3  -6  11  1341.03  1116.65   282.62 o
       252    1  -6  -3  11  1341.03  1116.65   282.62 o
       253    2  -4  -4   8   643.28   797.96   168.52 o
       253    1  -4  -4   8   643.28   797.96   168.52 o
       254    2  -2  -4   8   429.63   298.13    98.32 o
       254    1  -4  -2   8   429.63   298.13    98.32 o
       255    2  -3  -3  10   391.07   380.91    89.91 o
       255    1  -3  -3  10   391.07   380.91    89.91 o
       256    2  -3  -6  17  1150.19   748.44   345.80 <
       256    1  -6  -3  17  1150.19   748.44   345.80 <
       257    2  -4  -5  15   213.53   434.83   265.79 <
       257    1  -5  -4  15   213.53   434.83   265.79 <
       258    2 -10 -11  34     0.21  8930.03  6523.30 <
       258    1 -11 -10  34     0.21  8930.03  6523.30 <
       259    2  -2  -3   6   149.05    47.28    46.74 <
       259    1  -3  -2   6   149.05    47.28    46.74 <
       260    2  -6 -12  36    31.13  5671.94  4300.43 <
       260    1 -12  -6  36    31.13  5671.94  4300.43 <
       261    2  -1  -2   5   190.61   136.84    50.44 <
       261    1  -2  -1   5   190.61   136.84    50.44 <
       262    2  -2  -4   9    35.55   133.87    74.90 <
       262    1  -4  -2   9    35.55   133.87    74.90 <
       263    2  -7 -11  18   225.07  5620.84  3011.20 <
       263    1 -11  -7  18   225.07  5620.84  3011.20 <
       264    2  -1  -1   3   198.59   174.43    45.50 o
       264    1  -1  -1   3   198.59   174.43    45.50 o
       265    2  -3  -5   3  5003.49  4304.60   253.87 o
       265    1  -5  -3   3  5003.49  4304.60   253.87 o
       266    2  -3  -5   5  3243.37  3937.03   254.96 o
       266    1  -5  -3   5  3243.37  3937.03   254.96 o
       267    2  -1  -2   1   398.69   470.16    38.56 o
       267    1  -2  -1   1   398.69   470.16    38.56 o
       268    2  -1  -2   2   581.27   544.53    57.77 o
       268    1  -2  -1   2   581.27   544.53    57.77 o
       269    2  -2  -3   2   691.81   383.37    60.62 o
       269    1  -3  -2   2   691.81   383.37    60.62 o
       270    2  -1  -3   2   349.13   396.06    68.23 o
       270    1  -3  -1   2   349.13   396.06    68.23 o
       271    2  -2  -5   4  1075.76  1085.87   141.31 o
       271    1  -5  -2   4  1075.76  1085.87   141.31 o
       272    2  -2  -6   6  1139.89  1208.93   214.97 o
       272    1  -6  -2   6  1139.89  1208.93   214.97 o
       273    2  -2  -4   5   337.77   465.34    88.38 o
       273    1  -4  -2   5   337.77   465.34    88.38 o
       274    2  -2  -6   5   298.16   252.31   198.13 <
       274    1  -6  -2   5   298.16   252.31   198.13 <
       275    2  -5  -6   7  1310.38  1246.66   306.49 o
       275    1  -6  -5   7  1310.38  1246.66   306.49 o
       276    2 -11 -12  17    37.52  4423.05  4061.86 <
       276    1 -12 -11  17    37.52  4423.05  4061.86 <
       277    2  -2  -3   3    81.40   103.08    43.04 <
       277    1  -3  -2   3    81.40   103.08    43.04 <
       278    2  -4  -4   2   215.19   100.94    88.19 <
       278    1  -4  -4   2   215.19   100.94    88.19 <
       279    2  -3  -4   2   325.61   303.03   104.20 <
       279    1  -4  -3   2   325.61   303.03   104.20 <
       280    2  -3  -6   5   887.09   392.63   153.55 <
       280    1  -6  -3   5   887.09   392.63   153.55 <
       281    2  -4  -9  12    92.50  1606.95   835.61 <
       281    1  -9  -4  12    92.50  1606.95   835.61 <
       282    2  -3  -9  11   362.60   725.67   638.02 <
       282    1  -9  -3  11   362.60   725.67   638.02 <
       283    2  -5  -7   6   232.88  1154.49   824.03 <
       283    1  -7  -5   6   232.88  1154.49   824.03 <
       284    2  -4   2   0  5386.07  5353.36   136.07 o
       284    1   2  -4   0  5386.07  5353.36   136.07 o
       285    2  -5   3  -1  3602.54  4119.88   194.82 o
       285    1   3  -5  -1  3602.54  4119.88   194.82 o
       286    2  -3   1  -1  1766.01  1948.76    65.31 o
       286    1   1  -3  -1  1766.01  1948.76    65.31 o
       287    2  -5   3   1  3598.76  2284.27   227.28 o
       287    1   3  -5   1  3598.76  2284.27   227.28 o
       288    2  -4   1  -1  1458.25  1665.31    79.30 o
       288    1   1  -4  -1  1458.25  1665.31    79.30 o
       289    2  -3   1   1  1734.94  1639.92    84.42 o
       289    1   1  -3   1  1734.94  1639.92    84.42 o
       290    2  -4   1   1  1436.93  1400.51    93.06 o
       290    1   1  -4   1  1436.93  1400.51    93.06 o
       291    2  -8   2   0  4523.30  4694.54   313.39 o
       291    1   2  -8   0  4523.30  4694.54   313.39 o
       292    2  -6   4   0  2200.38  1661.10   227.78 o
       292    1   4  -6   0  2200.38  1661.10   227.78 o
       293    2  -7   1   1  1576.35  1474.35   152.38 o
       293    1   1  -7   1  1576.35  1474.35   152.38 o
       294    2  -6   1   1   880.45   701.16   144.67 o
       294    1   1  -6   1   880.45   701.16   144.67 o
       295    2  -8   2  -2  1728.16  1998.23   418.67 o
       295    1   2  -8  -2  1728.16  1998.23   418.67 o
       296    2  -7   3  -2   981.47   401.27   170.51 <
       296    1   3  -7  -2   981.47   401.27   170.51 <
       297    2  -5   2  -2   361.82   443.74   102.67 o
       297    1   2  -5  -2   361.82   443.74   102.67 o
       298    2  -2   1   1   613.04   535.27    57.85 o
       298    1   1  -2   1   613.04   535.27    57.85 o
       299    2  -7   3   2   979.95  1478.96   227.36 o
       299    1   3  -7   2   979.95  1478.96   227.36 o
       300    1   2  -7   0   810.48   625.95   182.26 o
       301    2  -8   2   2  1730.30  1738.18   286.83 o
       301    1   2  -8   2  1730.30  1738.18   286.83 o
       302    2  -5   2   2   362.51   329.33   144.83 <
       302    1   2  -5   2   362.51   329.33   144.83 <
       303    2  -5   2  -1   218.77   309.22   101.75 o
       303    1   2  -5  -1   218.77   309.22   101.75 o
       304    2  -4   1   0   261.96   282.84    61.19 o
       305    2  -5   1   1   318.15   408.70    81.85 o
       305    1   1  -5   1   318.15   408.70    81.85 o
       306    2  -6   3  -2   534.98   423.75   137.08 o
       306    1   3  -6  -2   534.98   423.75   137.08 o
       307    2  -2   1   0   175.88   193.17    45.77 o
       308    2  -6   3   1   409.59   379.29   144.44 <
       308    1   3  -6   1   409.59   379.29   144.44 <
       309    2  -7   2   2   367.19   593.37   185.61 o
       309    1   2  -7   2   367.19   593.37   185.61 o
       310    2  -7   4  -2  1266.37  1111.73   274.66 o
       310    1   4  -7  -2  1266.37  1111.73   274.66 o
       311    1   4  -9   0  2010.27  2318.72   654.11 o
       312    2  -6   3   2   535.00   482.21   155.42 o
       312    1   3  -6   2   535.00   482.21   155.42 o
       313    2  -5   2   1   218.64   247.29    95.50 <
       313    1   2  -5   1   218.64   247.29    95.50 <
       314    2 -14   7   4    71.84  4680.23  3400.19 <
       314    1   7 -14   4    71.84  4680.23  3400.19 <
       315    2  -9   3   1   807.97   905.41   397.86 <
       315    1   3  -9   1   807.97   905.41   397.86 <
       316    2  -9   3   4   761.78   859.36   360.91 <
       316    1   3  -9   4   761.78   859.36   360.91 <
       317    2  -8   4   0   716.61   729.36   341.09 <
       317    1   4  -8   0   716.61   729.36   341.09 <
       318    2  -7   3  -3   232.52   332.76   186.00 <
       318    1   3  -7  -3   232.52   332.76   186.00 <
       319    2 -11   3   1  1941.78  2314.59   882.97 <
       319    1   3 -11   1  1941.78  2314.59   882.97 <
       320    2 -11   3  -1  1942.38  1118.81   841.95 <
       320    1   3 -11  -1  1942.38  1118.81   841.95 <
       321    2 -14   8   0   193.85  4853.88  3165.82 <
       321    1   8 -14   0   193.85  4853.88  3165.82 <
       322    2  -6   2  -3   227.30   202.34   124.47 <
       322    1   2  -6  -3   227.30   202.34   124.47 <
       323    2 -12   7  -1   299.25  2479.76  1889.80 <
       323    1   7 -12  -1   299.25  2479.76  1889.80 <
       324    2 -13   2   3    22.74  2280.87  1118.55 <
       324    1   2 -13   3    22.74  2280.87  1118.55 <
       325    2 -15   7  -6    20.02  5758.11  3588.66 <
       325    1   7 -15  -6    20.02  5758.11  3588.66 <
       326    2 -16   4  -7    33.99  4155.32  3163.52 <
       326    1   4 -16  -7    33.99  4155.32  3163.52 <
       327    2  -4   2  -6  4910.23  5847.28   199.76 o
       327    1   2  -4  -6  4910.23  5847.28   199.76 o
       328    2  -5   3  -3  3193.83  3852.62   213.81 o
       328    1   3  -5  -3  3193.83  3852.62   213.81 o
       329    2  -5   3  -5  3882.34  3936.77   235.46 o
       329    1   3  -5  -5  3882.34  3936.77   235.46 o
       330    2  -3   1  -3   993.00   941.23    51.81 o
       330    1   1  -3  -3   993.00   941.23    51.81 o
       331    2  -4   4  -6  3447.43  3776.92   316.02 o
       331    1   4  -4  -6  3447.43  3776.92   316.02 o
       332    2  -2   2  -2   635.70   600.19    37.12 o
       332    1   2  -2  -2   635.70   600.19    37.12 o
       333    2  -2   1  -3   599.70   439.36    39.79 o
       333    1   1  -2  -3   599.70   439.36    39.79 o
       334    2  -4   2  -5   819.90  1063.17   124.51 o
       334    1   2  -4  -5   819.90  1063.17   124.51 o
       335    2  -1   1  -1   536.76   660.31    49.26 o
       335    1   1  -1  -1   536.76   660.31    49.26 o
       336    2  -6   2  -6  2093.39  1940.01   189.39 o
       336    1   2  -6  -6  2093.39  1940.01   189.39 o
       337    2  -2   1  -2   439.24   504.82    45.42 o
       337    1   1  -2  -2   439.24   504.82    45.42 o
       338    2  -4   3  -2   703.57  1015.02   110.32 o
       338    1   3  -4  -2   703.57  1015.02   110.32 o
       339    2  -5   3  -7  1834.82  2208.72   357.13 o
       339    1   3  -5  -7  1834.82  2208.72   357.13 o
       340    2  -3   2  -4   492.39   559.72    72.46 o
       340    1   2  -3  -4   492.39   559.72    72.46 o
       341    2  -3   2  -2   398.74   435.66    62.81 o
       341    1   2  -3  -2   398.74   435.66    62.81 o
       342    2  -3   3  -4   535.39   698.53   106.94 o
       342    1   3  -3  -4   535.39   698.53   106.94 o
       343    2  -3   2  -5   631.89   573.67    64.81 o
       343    1   2  -3  -5   631.89   573.67    64.81 o
       344    2  -7   5  -3  2208.28  2420.78   512.52 o
       344    1   5  -7  -3  2208.28  2420.78   512.52 o
       345    2  -5   4  -5  1192.76  1155.48   246.10 o
       345    1   4  -5  -5  1192.76  1155.48   246.10 o
       346    2  -6   4  -6  1909.60  1950.76   439.06 o
       346    1   4  -6  -6  1909.60  1950.76   439.06 o
       347    2  -4   3  -3   603.75   612.25   108.58 o
       347    1   3  -4  -3   603.75   612.25   108.58 o
       348    2  -7   5  -5  1859.25  1450.70   601.09 <
       348    1   5  -7  -5  1859.25  1450.70   601.09 <
       349    2  -3   1  -4   249.36   235.96    60.84 o
       349    1   1  -3  -4   249.36   235.96    60.84 o
       350    2  -4   3  -4   459.62   564.49   136.43 o
       350    1   3  -4  -4   459.62   564.49   136.43 o
       351    2  -3   2  -3    74.22   160.34    71.07 <
       351    1   2  -3  -3    74.22   160.34    71.07 <
       352    2  -6   2  -9  1316.58  1428.86   346.70 o
       352    1   2  -6  -9  1316.58  1428.86   346.70 o
       353    2  -7   4  -4  1222.36   866.51   303.62 <
       353    1   4  -7  -4  1222.36   866.51   303.62 <
       354    2  -2   2  -3   119.92   180.83    38.67 o
       354    1   2  -2  -3   119.92   180.83    38.67 o
       355    2  -5   2  -7   775.04   910.52   197.79 o
       355    1   2  -5  -7   775.04   910.52   197.79 o
       356    2  -4   2  -4   195.18   259.83    85.28 o
       356    1   2  -4  -4   195.18   259.83    85.28 o
       357    2  -5   3  -4   437.50   491.63   133.00 o
       357    1   3  -5  -4   437.50   491.63   133.00 o
       358    2  -4   3  -7   577.27   535.54   201.47 <
       358    1   3  -4  -7   577.27   535.54   201.47 <
       359    2  -5   2  -6    44.25   298.98   127.32 <
       359    1   2  -5  -6    44.25   298.98   127.32 <
       360    2  -4   2  -7   325.23   528.58   136.98 o
       360    1   2  -4  -7   325.23   528.58   136.98 o
       361    2  -7   5  -7  1237.28  1144.89   591.77 <
       361    1   5  -7  -7  1237.28  1144.89   591.77 <
       362    2  -3   3  -3    16.00   118.22    59.11 <
       362    1   3  -3  -3    16.00   118.22    59.11 <
       363    2  -6   6  -6  1288.23  1120.08   733.45 <
       363    1   6  -6  -6  1288.23  1120.08   733.45 <
       364    2  -5   2  -4   359.13   308.15   100.25 o
       364    1   2  -5  -4   359.13   308.15   100.25 o
       365    2  -6   3  -8   627.00   534.87   332.52 <
       365    1   3  -6  -8   627.00   534.87   332.52 <
       366    2  -5   4  -2   207.92   302.17   252.10 <
       366    1   4  -5  -2   207.92   302.17   252.10 <
       367    2  -4   5  -5   289.18   432.80   278.68 <
       367    1   5  -4  -5   289.18   432.80   278.68 <
       368    2  -8   4  -8   332.45  1049.43   739.60 <
       368    1   4  -8  -8   332.45  1049.43   739.60 <
       369    2  -6   6  -5   994.47  1113.20   682.24 <
       369    1   6  -6  -5   994.47  1113.20   682.24 <
       370    2  -9   4  -6  1342.60  2216.04   723.52 o
       370    1   4  -9  -6  1342.60  2216.04   723.52 o
       371    2 -14   5 -11    32.97  3525.02  3473.86 <
       371    1   5 -14 -11    32.97  3525.02  3473.86 <
       372    2 -10   8 -12    33.78  3685.82  3374.93 <
       372    1   8 -10 -12    33.78  3685.82  3374.93 <
       373    2  -2   2  -1    85.57    40.96    27.88 <
       373    1   2  -2  -1    85.57    40.96    27.88 <
       374    2  -2   2  -6 11964.80 12379.70   211.49 o
       374    1   2  -2  -6 11964.80 12379.70   211.49 o
       375    2  -2   0  -6  5223.22  4776.83   101.53 o
       375    1   0  -2  -6  5223.22  4776.83   101.53 o
       376    2  -1   3  -3  1730.21  2246.96   117.72 o
       376    1   3  -1  -3  1730.21  2246.96   117.72 o
       377    2  -2   3  -4  1162.38  1188.24    77.32 o
       377    1   3  -2  -4  1162.38  1188.24    77.32 o
       378    2  -1   2  -2   582.89   707.64    35.30 o
       378    1   2  -1  -2   582.89   707.64    35.30 o
       379    2  -1   1  -3   198.59    91.61    17.64 o
       379    1   1  -1  -3   198.59    91.61    17.64 o
       380    2  -2   1  -5   394.52   417.27    48.32 o
       380    1   1  -2  -5   394.52   417.27    48.32 o
       381    2  -3   1  -7   794.05   612.85    76.75 o
       381    1   1  -3  -7   794.05   612.85    76.75 o
       382    2  -2   1  -6   362.58   335.49    73.35 o
       382    1   1  -2  -6   362.58   335.49    73.35 o
       383    2  -2   4  -6  3974.50  3258.91   474.66 o
       383    1   4  -2  -6  3974.50  3258.91   474.66 o
       384    2  -1   3  -5  2569.29  2224.81   369.76 o
       384    1   3  -1  -5  2569.29  2224.81   369.76 o
       385    2  -1   2  -3   148.73   262.43    37.57 o
       385    1   2  -1  -3   148.73   262.43    37.57 o
       386    2  -3   4  -7  1882.37  1991.07   298.97 o
       386    1   4  -3  -7  1882.37  1991.07   298.97 o
       387    2  -1   2  -4   407.30   173.35    52.86 o
       387    1   2  -1  -4   407.30   173.35    52.86 o
       388    2  -4   2 -12  3623.19  2222.28   967.02 <
       388    1   2  -4 -12  3623.19  2222.28   967.02 <
       389    2  -3   1  -8   970.22   613.54   156.37 o
       389    1   1  -3  -8   970.22   613.54   156.37 o
       390    2  -3   1 -11  3674.14  4998.62  1183.70 o
       390    1   1  -3 -11  3674.14  4998.62  1183.70 o
       391    2  -3   4  -6   556.90   396.72   212.57 <
       391    1   4  -3  -6   556.90   396.72   212.57 <
       392    2  -1   4  -4  1232.10  1001.50   323.98 o
       392    1   4  -1  -4  1232.10  1001.50   323.98 o
       393    2  -4   2 -13  1024.77  1527.76  1236.19 <
       393    1   2  -4 -13  1024.77  1527.76  1236.19 <
       394    2  -5   3 -11  2536.00  1481.70   702.76 <
       394    1   3  -5 -11  2536.00  1481.70   702.76 <
       395    2  -3   5  -9  2114.12  1895.08  1023.71 <
       395    1   5  -3  -9  2114.12  1895.08  1023.71 <
       396    2  -1   1  -2    42.06    14.79    13.65 <
       396    1   1  -1  -2    42.06    14.79    13.65 <
       397    2   0   0   6 19317.80 20423.40   135.52 o
       397    1   0   0   6 19317.80 20423.40   135.52 o
       398    2   0   0   2  1443.76  1584.93    27.58 o
       398    1   0   0   2  1443.76  1584.93    27.58 o
       399    2   0   0   8  1716.55  2056.17   154.18 o
       399    1   0   0   8  1716.55  2056.17   154.18 o
       400    2   0   0   4   221.04   272.53    20.48 o
       400    1   0   0   4   221.04   272.53    20.48 o
       401    2  -1  -1  11  3743.79  3569.16   241.36 o
       401    1  -1  -1  11  3743.79  3569.16   241.36 o
       402    2   0   0  12  8664.38  9861.61   943.81 o
       402    1   0   0  12  8664.38  9861.61   943.81 o
       403    2  -1  -2   4   407.18   209.16    42.63 o
       403    1  -2  -1   4   407.18   209.16    42.63 o
       404    2  -1  -2   3   148.73    67.16    33.58 <
       404    1  -2  -1   3   148.73    67.16    33.58 <
       405    2  -2  -4   6  3974.38  3938.48   545.73 o
       405    1  -4  -2   6  3974.38  3938.48   545.73 o
       406    2  -1  -3   5  2569.32  2300.65   344.76 o
       406    1  -3  -1   5  2569.32  2300.65   344.76 o
       407    2  -1  -2   6   489.25   413.33    76.18 o
       407    1  -2  -1   6   489.25   413.33    76.18 o
       408    2  -2  -3  10  1266.68   871.32   299.54 <
       408    1  -3  -2  10  1266.68   871.32   299.54 <
       409    1  -1   0   6   549.38   640.79   143.28 o
       410    2  -1  -2   7   557.48   366.68   104.60 o
       410    1  -2  -1   7   557.48   366.68   104.60 o
       411    2  -1  -3  11  3369.78  2870.54  1063.94 <
       411    1  -3  -1  11  3369.78  2870.54  1063.94 <
       412    2  -1  -1   7   167.61   311.55    72.20 o
       412    1  -1  -1   7   167.61   311.55    72.20 o
       413    2  -3  -6  13     7.20  2738.93  2304.70 <
       413    1  -6  -3  13     7.20  2738.93  2304.70 <
       414    2  -1  -1   3   198.59    21.08    13.10 <
       414    1  -1  -1   3   198.59    21.08    13.10 <
       415    2  -2   0   6  5199.86  5865.31   153.53 o
       415    1   0  -2   6  5199.86  5865.31   153.53 o
       416    2  -3  -1  11  3672.63  4850.28   270.38 o
       416    1  -1  -3  11  3672.63  4850.28   270.38 o
       417    2  -4   0  12  4661.36  4716.62   278.19 o
       417    1   0  -4  12  4661.36  4716.62   278.19 o
       418    2  -2  -1   8  1050.56  1257.83   116.57 o
       418    1  -1  -2   8  1050.56  1257.83   116.57 o
       419    2  -4  -2  12  3620.33  4791.42   462.23 o
       419    1  -2  -4  12  3620.33  4791.42   462.23 o
       420    2  -3  -1   7   792.97   998.15   104.14 o
       420    1  -1  -3   7   792.97   998.15   104.14 o
       421    2  -3  -1   8   970.42  1066.95   124.25 o
       421    1  -1  -3   8   970.42  1066.95   124.25 o
       422    2  -2  -1   6   362.82   471.91    77.51 o
       422    1  -1  -2   6   362.82   471.91    77.51 o
       423    2  -1  -1   3   198.59   186.44    30.22 o
       423    1  -1  -1   3   198.59   186.44    30.22 o
       424    2  -2  -1   5   393.76   435.80    64.29 o
       424    1  -1  -2   5   393.76   435.80    64.29 o
       425    2  -3  -1  17  3401.89  3032.75   934.51 o
       425    1  -1  -3  17  3401.89  3032.75   934.51 o
       426    1   0  -2   7   293.90   317.21    73.46 o
       427    2  -2  -1   7   377.37   503.52    83.16 o
       427    1  -1  -2   7   377.37   503.52    83.16 o
       428    1   0  -4  15  2119.36  2349.59   503.73 o
       429    2  -4  -1   9   246.02   214.92   104.62 <
       429    1  -1  -4   9   246.02   214.92   104.62 <
       430    2  -1   0   4   178.40   266.42    65.88 o
       431    2  -5  -1  17  2494.03  2068.01   898.07 <
       431    1  -1  -5  17  2494.03  2068.01   898.07 <
       432    2  -2  -1  10   177.00   176.21    93.22 <
       432    1  -1  -2  10   177.00   176.21    93.22 <
       433    2  -6  -2  12  1994.83  1502.10   387.18 o
       433    1  -2  -6  12  1994.83  1502.10   387.18 o
       434    2  -5  -1  12   557.73   333.41   206.53 <
       434    1  -1  -5  12   557.73   333.41   206.53 <
       435    2  -5  -1  13   545.03   495.61   238.14 <
       435    1  -1  -5  13   545.03   495.61   238.14 <
       436    2  -2  -1   9   193.04   125.04    85.83 <
       436    1  -1  -2   9   193.04   125.04    85.83 <
       437    2  -4   0  14   727.81  1129.97   323.74 o
       437    1   0  -4  14   727.81  1129.97   323.74 o
       438    2  -3  -2  11   927.60  1106.08   256.34 o
       438    1  -2  -3  11   927.60  1106.08   256.34 o
       439    2  -3  -2  14    66.38  1086.83   345.60 o
       439    1  -2  -3  14    66.38  1086.83   345.60 o
       440    2  -2  -1  12   435.48   712.75   163.12 o
       440    1  -1  -2  12   435.48   712.75   163.12 o
       441    2 -13  -5  25    63.27  7544.99  6839.09 <
       441    1  -5 -13  25    63.27  7544.99  6839.09 <
       442    2  -4  -2  18  2174.27  2148.28  1019.85 <
       442    1  -2  -4  18  2174.27  2148.28  1019.85 <
       443    2  -4   0   6  7620.40  8640.18   171.34 o
       443    1   0  -4   6  7620.40  8640.18   171.34 o
       444    2  -6   0   6  5941.51  5678.45   248.97 o
       444    1   0  -6   6  5941.51  5678.45   248.97 o
       445    2  -2   0   4  2800.02  3039.86   102.32 o
       445    1   0  -2   4  2800.02  3039.86   102.32 o
       446    1   0  -4   9  1972.72  2106.87   128.04 o
       447    2  -2   0   2  1477.08  1437.83    87.06 o
       447    1   0  -2   2  1477.08  1437.83    87.06 o
       448    2  -4   1   5  1150.34  1264.93   109.07 o
       448    1   1  -4   5  1150.34  1264.93   109.07 o
       449    2  -5   1  11  1800.05  2373.01   261.90 o
       449    1   1  -5  11  1800.05  2373.01   261.90 o
       450    2  -5   1   8  1189.47  1600.78   208.43 o
       450    1   1  -5   8  1189.47  1600.78   208.43 o
       451    2  -6   0  12  3417.86  3593.59   335.07 o
       451    1   0  -6  12  3417.86  3593.59   335.07 o
       452    2  -4  -1   7   665.76   807.21    98.41 o
       452    1  -1  -4   7   665.76   807.21    98.41 o
       453    1   0  -6   5   782.14   629.58   131.97 o
       454    2  -5  -1   8  1191.32  1047.34   157.02 o
       454    1  -1  -5   8  1191.32  1047.34   157.02 o
       455    2  -6   0   8   948.64   947.74   270.78 o
       455    1   0  -6   8   948.64   947.74   270.78 o
       456    2  -7   1  11  1426.36  1533.17   338.62 o
       456    1   1  -7  11  1426.36  1533.17   338.62 o
       457    2  -4   1   7   665.07   879.01   115.57 o
       457    1   1  -4   7   665.07   879.01   115.57 o
       458    2  -4   0   8   459.08   672.15   101.48 o
       458    1   0  -4   8   459.08   672.15   101.48 o
       459    2  -7  -1   8   783.09   607.90   201.88 o
       459    1  -1  -7   8   783.09   607.90   201.88 o
       460    1   0  -4   7   518.60   689.68   135.66 o
       461    1   0  -6   7   567.71   834.79   202.29 o
       462    1   0  -8   9   698.09   631.72   287.41 <
       463    1   0  -6  11   991.27  1278.94   240.76 o
       464    2  -7   1   8   782.03  1021.63   293.28 o
       464    1   1  -7   8   782.03  1021.63   293.28 o
       465    2  -5   1   7   299.70   224.03   117.70 <
       465    1   1  -5   7   299.70   224.03   117.70 <
       466    2  -7  -1  11  1427.01   970.85   343.52 <
       466    1  -1  -7  11  1427.01   970.85   343.52 <
       467    2  -5   0   8   386.09   452.33   189.28 <
       468    2  -8  -2  12  1784.59  1463.71   499.08 <
       468    1  -2  -8  12  1784.59  1463.71   499.08 <
       469    2  -3   0   4    90.40   146.37    62.57 <
       470    2  -9   1   9   407.76   613.09   375.39 <
       470    1   1  -9   9   407.76   613.09   375.39 <
       471    2  -4   0  -6  7701.20  7910.42   153.38 o
       471    1   0  -4  -6  7701.20  7910.42   153.38 o
       472    2  -6   0  -6  6001.52  6259.07   254.19 o
       472    1   0  -6  -6  6001.52  6259.07   254.19 o
       473    2  -2   0  -2  1490.42  1556.14    52.71 o
       473    1   0  -2  -2  1490.42  1556.14    52.71 o
       474    2  -4   1  -5  1154.91  1350.64    87.69 o
       474    1   1  -4  -5  1154.91  1350.64    87.69 o
       475    2  -4  -1  -5  1155.14   967.92    63.73 o
       475    1  -1  -4  -5  1155.14   967.92    63.73 o
       476    2  -5   1  -5   788.15   742.50   112.57 o
       476    1   1  -5  -5   788.15   742.50   112.57 o
       477    2  -5  -1  -5   788.38   802.13   108.58 o
       477    1  -1  -5  -5   788.38   802.13   108.58 o
       478    2  -5   1  -4   655.06   619.42    82.48 o
       478    1   1  -5  -4   655.06   619.42    82.48 o
       479    2  -4   1  -4   437.39   553.14    60.51 o
       479    1   1  -4  -4   437.39   553.14    60.51 o
       480    1   0  -4  -3   348.04   357.53    65.47 o
       481    1   0  -6  -5   782.14   761.80   154.18 o
       482    2  -3   0  -2   287.28   193.25    37.50 o
       483    2  -5  -1  -4   655.15   661.39   124.54 o
       483    1  -1  -5  -4   655.15   661.39   124.54 o
       484    2  -4  -1  -4   437.20   541.52    74.67 o
       484    1  -1  -4  -4   437.20   541.52    74.67 o
       485    2  -6   1  -5   517.28   641.77   133.58 o
       485    1   1  -6  -5   517.28   641.77   133.58 o
       486    2  -5   1  -8  1192.55  1349.68   204.10 o
       486    1   1  -5  -8  1192.55  1349.68   204.10 o
       487    2  -7  -1  -5  1665.41  1683.49   255.28 o
       487    1  -1  -7  -5  1665.41  1683.49   255.28 o
       488    2  -7   1  -7  1256.05  1254.94   259.74 o
       488    1   1  -7  -7  1256.05  1254.94   259.74 o
       489    2  -6   1  -7   524.94   534.04   178.01 o
       489    1   1  -6  -7   524.94   534.04   178.01 o
       490    2  -6   0  -8   947.13   973.42   251.46 o
       490    1   0  -6  -8   947.13   973.42   251.46 o
       491    2  -6  -1  -5   517.33   492.82   136.42 o
       491    1  -1  -6  -5   517.33   492.82   136.42 o
       492    2  -8   2  -8  1191.75  1214.49   416.40 <
       492    1   2  -8  -8  1191.75  1214.49   416.40 <
       493    2 -14  -2 -14   155.46  3668.83  3644.95 <
       493    1  -2 -14 -14   155.46  3668.83  3644.95 <
       494    2  -7  -1  -7  1256.27  1295.29   366.02 o
       494    1  -1  -7  -7  1256.27  1295.29   366.02 o
       495    2  -7   1  -8   783.34   468.42   306.97 <
       495    1   1  -7  -8   783.34   468.42   306.97 <
       496    2  -6   0  -4   344.34   399.79   114.31 o
       496    1   0  -6  -4   344.34   399.79   114.31 o
       497    2  -6  -1  -4   331.00   274.74   107.51 <
       497    1  -1  -6  -4   331.00   274.74   107.51 <
       498    2  -5  -1  -6   261.07   178.57   127.95 <
       498    1  -1  -5  -6   261.07   178.57   127.95 <
       499    2  -5   1  -6   261.09   213.87    98.97 <
       499    1   1  -5  -6   261.09   213.87    98.97 <
       500    2  -7   1 -11  1427.51  1258.59   478.08 <
       500    1   1  -7 -11  1427.51  1258.59   478.08 <
       501    2  -3   0  -4    90.40    60.36    33.02 <
       502    2  -9   1  -8  1239.52  1169.12   675.78 <
       502    1   1  -9  -8  1239.52  1169.12   675.78 <
       503    2  -8  -2  -8  1191.62  1118.60   592.57 <
       503    1  -2  -8  -8  1191.62  1118.60   592.57 <
       504    2  -7   1  -6   345.21   619.57   186.44 o
       504    1   1  -7  -6   345.21   619.57   186.44 o
       505    2  -4   1  -6   162.05   150.76    60.30 <
       505    1   1  -4  -6   162.05   150.76    60.30 <
       506    2  -9  -1  -5   921.08  1062.32   392.76 <
       506    1  -1  -9  -5   921.08  1062.32   392.76 <
       507    2  -6  -1  -6   255.86   182.55   142.17 <
       507    1  -1  -6  -6   255.86   182.55   142.17 <
       508    2  -5   0  -4   213.82   391.28    65.50 o
       509    2 -11  -1  -7   822.09  2222.88  1091.83 <
       509    1  -1 -11  -7   822.09  2222.88  1091.83 <
       510    2  -9  -1  -7  1179.78  1141.85   508.69 <
       510    1  -1  -9  -7  1179.78  1141.85   508.69 <
       511    2 -16   4 -15    38.30  8011.69  4653.78 <
       511    1   4 -16 -15    38.30  8011.69  4653.78 <
       512    2  -2  -2   0 15271.20 13825.40   106.94 o
       512    1  -2  -2   0 15271.20 13825.40   106.94 o
       513    2  -1  -1  -1   536.75   601.49    20.03 o
       513    1  -1  -1  -1   536.75   601.49    20.03 o
       514    2  -4  -2  -6  4914.51  4143.74   252.22 o
       514    1  -2  -4  -6  4914.51  4143.74   252.22 o
       515    2  -2  -2  -2   635.70   757.28    43.24 o
       515    1  -2  -2  -2   635.70   757.28    43.24 o
       516    2  -4  -4   0  4144.31  3808.44   308.59 o
       516    1  -4  -4   0  4144.31  3808.44   308.59 o
       517    2  -3  -2  -4   491.92   424.52    58.61 o
       517    1  -2  -3  -4   491.92   424.52    58.61 o
       518    2  -2  -1  -5   394.64   239.87    38.65 o
       518    1  -1  -2  -5   394.64   239.87    38.65 o
       519    2  -3  -2  -5   632.26   543.41   100.04 o
       519    1  -2  -3  -5   632.26   543.41   100.04 o
       520    2  -4  -2  -5   820.51   868.57   119.37 o
       520    1  -2  -4  -5   820.51   868.57   119.37 o
       521    2  -5  -3  -7  1835.59  2031.15   537.21 o
       521    1  -3  -5  -7  1835.59  2031.15   537.21 o
       522    2  -3  -4  -1   628.51   914.01   267.15 o
       522    1  -4  -3  -1   628.51   914.01   267.15 o
       523    2  -3  -3  -4   535.39   414.98   173.95 <
       523    1  -3  -3  -4   535.39   414.98   173.95 <
       524    2  -6  -4  -6  1910.12  2037.43   640.68 o
       524    1  -4  -6  -6  1910.12  2037.43   640.68 o
       525    2  -4  -4  -6  3447.43  2417.10   999.02 <
       525    1  -4  -4  -6  3447.43  2417.10   999.02 <
       526    2  -3  -2  -3    74.21    56.28    39.79 <
       526    1  -2  -3  -3    74.21    56.28    39.79 <
       527    2  -4  -3  -7   577.15   898.96   415.08 <
       527    1  -3  -4  -7   577.15   898.96   415.08 <
       528    2  -4  -2   6  4904.11  5677.24   171.83 o
       528    1  -2  -4   6  4904.11  5677.24   171.83 o
       529    2  -5  -3   3  3191.49  2644.46   194.49 o
       529    1  -3  -5   3  3191.49  2644.46   194.49 o
       530    2  -5  -3   5  3882.19  4253.77   233.79 o
       530    1  -3  -5   5  3882.19  4253.77   233.79 o
       531    2  -2  -1   3   596.37   609.34    54.00 o
       531    1  -1  -2   3   596.37   609.34    54.00 o
       532    2  -4  -2   5   819.44   861.45    94.39 o
       532    1  -2  -4   5   819.44   861.45    94.39 o
       533    2  -3  -2   5   631.48   683.00    77.91 o
       533    1  -2  -3   5   631.48   683.00    77.91 o
       534    2  -5  -3   7  1834.25  1952.76   247.44 o
       534    1  -3  -5   7  1834.25  1952.76   247.44 o
       535    2  -3  -2   4   492.58   664.27    78.25 o
       535    1  -2  -3   4   492.58   664.27    78.25 o
       536    2  -3  -2   2   398.55   364.39    62.73 o
       536    1  -2  -3   2   398.55   364.39    62.73 o
       537    2  -2  -1   2   439.46   548.97    60.48 o
       537    1  -1  -2   2   439.46   548.97    60.48 o
       538    2  -4  -3   8   808.39   781.53   168.81 o
       538    1  -3  -4   8   808.39   781.53   168.81 o
       539    2  -6  -4   6  1909.65  2165.09   558.48 o
       539    1  -4  -6   6  1909.65  2165.09   558.48 o
       540    2  -4  -3   3   603.98   661.10   121.65 o
       540    1  -3  -4   3   603.98   661.10   121.65 o
       541    2  -4  -3   4   459.66   445.10   106.30 o
       541    1  -3  -4   4   459.66   445.10   106.30 o
       542    2  -4  -3   7   577.38   425.52   141.84 <
       542    1  -3  -4   7   577.38   425.52   141.84 <
       543    2  -5  -3   9  1116.00  1379.50   230.58 o
       543    1  -3  -5   9  1116.00  1379.50   230.58 o
       544    2  -2  -2   4    36.60    30.13    28.99 <
       544    1  -2  -2   4    36.60    30.13    28.99 <
       545    2  -5  -3   4   437.53   317.14   148.34 <
       545    1  -3  -5   4   437.53   317.14   148.34 <
       546    2  -4  -2   7   325.11   354.66    92.64 o
       546    1  -2  -4   7   325.11   354.66    92.64 o
       547    2  -3  -2   3    74.22    44.35    37.52 <
       547    1  -2  -3   3    74.22    44.35    37.52 <
       548    2  -6  -3   8   626.92   389.38   271.71 <
       548    1  -3  -6   8   626.92   389.38   271.71 <
       549    2  -7  -4   4  1222.47  1174.58   399.11 <
       549    1  -4  -7   4  1222.47  1174.58   399.11 <
       550    2  -5  -4  11  1934.62  1626.66   461.51 o
       550    1  -4  -5  11  1934.62  1626.66   461.51 o
       551    2  -6  -3   5   524.88   305.47   197.39 <
       551    1  -3  -6   5   524.88   305.47   197.39 <
       552    2  -4  -4   8   643.28   498.59   188.18 <
       552    1  -4  -4   8   643.28   498.59   188.18 <
       553    2  -4  -3   5   138.12   130.73    92.64 <
       553    1  -3  -4   5   138.12   130.73    92.64 <
       554    2  -1  -1   2    42.06    41.54    14.79 <
       554    1  -1  -1   2    42.06    41.54    14.79 <
       555    2  -4   0   0  9057.71  8636.60   179.13 o
       555    1   0  -4   0  9057.71  8636.60   179.13 o
       556    2  -6   0   0  7311.70  7542.96   223.99 o
       556    1   0  -6   0  7311.70  7542.96   223.99 o
       557    2  -2   0   0  4860.57  3083.16   135.93 o
       557    1   0  -2   0  4860.57  3083.16   135.93 o
       558    2  -4  -1   1  1460.98  1585.22   103.74 o
       558    1  -1  -4   1  1460.98  1585.22   103.74 o
       559    2  -5  -1   2  1076.89  1076.52   126.18 o
       559    1  -1  -5   2  1076.89  1076.52   126.18 o
       560    2  -7  -1   1  1580.48  1719.62   214.88 o
       560    1  -1  -7   1  1580.48  1719.62   214.88 o
       561    2  -6  -1   1   881.97   716.17   183.74 o
       561    1  -1  -6   1   881.97   716.17   183.74 o
       562    2  -6  -1  -1   882.19  1089.13   160.95 o
       562    1  -1  -6  -1   882.19  1089.13   160.95 o
       563    2  -7  -1  -1  1581.31  1301.75   200.66 o
       563    1  -1  -7  -1  1581.31  1301.75   200.66 o
       564    2  -4  -1   2   403.28   415.90    67.21 o
       564    1  -1  -4   2   403.28   415.90    67.21 o
       565    2  -5   0   2   325.76   467.59    66.30 o
       566    2 -10   0   2  2336.78  1121.58   562.78 <
       566    1   0 -10   2  2336.78  1121.58   562.78 <
       567    2  -7  -1   4   925.96  1016.36   172.80 o
       567    1  -1  -7   4   925.96  1016.36   172.80 o
       568    2  -6  -1   3   997.71   831.52   142.66 o
       568    1  -1  -6   3   997.71   831.52   142.66 o
       569    2 -10   0   0  3696.66  2938.07   831.72 o
       569    1   0 -10   0  3696.66  2938.07   831.72 o
       570    2  -6   0   2   828.77   697.49   138.35 o
       570    1   0  -6   2   828.77   697.49   138.35 o
       571    2  -8  -2   4  1298.98  1198.73   298.12 o
       571    1  -2  -8   4  1298.98  1198.73   298.12 o
       572    2  -7  -1   2  1025.38   970.30   284.78 o
       572    1  -1  -7   2  1025.38   970.30   284.78 o
       573    2  -8  -2   2  1727.95  1424.47   314.27 o
       573    1  -2  -8   2  1727.95  1424.47   314.27 o
       574    2  -7  -1   3   894.54   981.23   201.97 o
       574    1  -1  -7   3   894.54   981.23   201.97 o
       575    2 -10   0   4  2059.10  2796.17   522.79 o
       575    1   0 -10   4  2059.10  2796.17   522.79 o
       576    2  -5  -1   1   318.83   427.99    98.90 o
       576    1  -1  -5   1   318.83   427.99    98.90 o
       577    2  -6  -1   0   281.75   146.49   127.11 <
       578    2  -7  -2   2   366.83   475.19   192.35 <
       578    1  -2  -7   2   366.83   475.19   192.35 <
       579    2  -9  -1   3   560.29   766.86   496.24 <
       579    1  -1  -9   3   560.29   766.86   496.24 <
       580    2  -4   0   2    96.49   131.80    53.06 <
       580    1   0  -4   2    96.49   131.80    53.06 <
       581    1   0  -4   1   149.98   178.33    57.54 o
       582    2  -9  -1  -2   984.55  1137.29   420.02 <
       582    1  -1  -9  -2   984.55  1137.29   420.02 <
       583    2 -11  -3   5  1404.86  1821.35   708.87 <
       583    1  -3 -11   5  1404.86  1821.35   708.87 <
       584    2 -10  -3   3   141.74  1033.28   591.66 <
       584    1  -3 -10   3   141.74  1033.28   591.66 <
       585    2  -7   0   2   132.34   229.62   166.37 <
       586    2 -10  -1   7    54.28   707.61   426.84 <
       586    1  -1 -10   7    54.28   707.61   426.84 <
       587    2 -12  -1   7   159.67   895.74   805.94 <
       587    1  -1 -12   7   159.67   895.74   805.94 <
       588    2  -4  -2   0  5409.56  5579.52   149.48 o
       588    1  -2  -4   0  5409.56  5579.52   149.48 o
       589    2  -3  -1  -1  1772.54  1789.94    88.95 o
       589    1  -1  -3  -1  1772.54  1789.94    88.95 o
       590    2  -5  -3  -1  3608.24  3997.37   236.38 o
       590    1  -3  -5  -1  3608.24  3997.37   236.38 o
       591    2  -5  -3  -3  3188.17  3405.43   207.60 o
       591    1  -3  -5  -3  3188.17  3405.43   207.60 o
       592    2  -2  -1  -1   627.14   641.94    52.54 o
       592    1  -1  -2  -1   627.14   641.94    52.54 o
       593    2  -3  -1  -2   673.50   754.19    56.35 o
       593    1  -1  -3  -2   673.50   754.19    56.35 o
       594    2  -4  -1  -2   403.01   433.56    57.20 o
       594    1  -1  -4  -2   403.01   433.56    57.20 o
       595    2  -5  -3  -2   679.16   641.85   161.46 o
       595    1  -3  -5  -2   679.16   641.85   161.46 o
       596    2  -7  -3  -2   982.04  1190.73   337.04 o
       596    1  -3  -7  -2   982.04  1190.73   337.04 o
       597    2  -5  -2  -2   361.67   428.24   178.81 <
       597    1  -2  -5  -2   361.67   428.24   178.81 <
       598    2  -3  -2  -1   180.99   191.66    48.34 o
       598    1  -2  -3  -1   180.99   191.66    48.34 o
       599    2  -5  -2  -4   359.04   520.09   150.22 o
       599    1  -2  -5  -4   359.04   520.09   150.22 o
       600    2  -2  -1   0   175.88   164.59    39.41 o
       601    2  -7  -3   2   981.87   919.62   231.33 o
       601    1  -3  -7   2   981.87   919.62   231.33 o
       602    2  -8  -2  -4  1298.97  1265.94   328.71 o
       602    1  -2  -8  -4  1298.97  1265.94   328.71 o
       603    2  -5  -2   1   218.85   302.39    80.14 o
       603    1  -2  -5   1   218.85   302.39    80.14 o
       604    2  -8  -3   1    34.24   227.35   204.62 <
       604    1  -3  -8   1    34.24   227.35   204.62 <
       605    2  -7  -2  -2   366.80   592.82   193.43 o
       605    1  -2  -7  -2   366.80   592.82   193.43 o
       606    2  -9  -5   2   364.64  1552.20  1023.62 <
       606    1  -5  -9   2   364.64  1552.20  1023.62 <
       607    2 -12  -5   4    38.61  2757.16  1453.89 <
       607    1  -5 -12   4    38.61  2757.16  1453.89 <
       608    2   2   2 -12  5835.21  6218.01   235.40 o
       608    1   2   2 -12  5835.21  6218.01   235.40 o
       609    2   3   1 -11  3670.28  4019.04   217.84 o
       609    1   1   3 -11  3670.28  4019.04   217.84 o
       610    2   4   2 -12  3616.24  3893.57   283.27 o
       610    1   2   4 -12  3616.24  3893.57   283.27 o
       611    2   1   1  -5  1808.63  1638.05   110.19 o
       611    1   1   1  -5  1808.63  1638.05   110.19 o
       612    2   2   1  -8  1043.51  1251.71   102.22 o
       612    1   1   2  -8  1043.51  1251.71   102.22 o
       613    2   2   2  -8  1115.38  1381.19   111.31 o
       613    1   2   2  -8  1115.38  1381.19   111.31 o
       614    2   3   1 -17  3401.00  2600.25   354.49 o
       614    1   1   3 -17  3401.00  2600.25   354.49 o
       615    2   3   2 -11   925.17  1033.57   204.09 o
       615    1   2   3 -11   925.17  1033.57   204.09 o
       616    2   3   3 -17  3268.79  3576.46   461.97 o
       616    1   3   3 -17  3268.79  3576.46   461.97 o
       617    2   2   2  -9   685.18   732.36   131.09 o
       617    1   2   2  -9   685.18   732.36   131.09 o
       618    2   3   3 -12   879.87   945.55   195.13 o
       618    1   3   3 -12   879.87   945.55   195.13 o
       619    2   2   2 -14  1002.98   630.27   157.57 o
       619    1   2   2 -14  1002.98   630.27   157.57 o
       620    2   2   1  -7   377.89   459.18    86.29 o
       620    1   1   2  -7   377.89   459.18    86.29 o
       621    2   2   1  -6   363.16   372.83    66.13 o
       621    1   1   2  -6   363.16   372.83    66.13 o
       622    2   4   2 -13  1023.11  1276.93   230.97 o
       622    1   2   4 -13  1023.11  1276.93   230.97 o
       623    2   3   1  -9   215.36   175.01    71.51 <
       623    1   1   3  -9   215.36   175.01    71.51 <
       624    2   6   2 -18  1659.87  2188.37   730.50 <
       624    1   2   6 -18  1659.87  2188.37   730.50 <
       625    2   5   1 -17  2493.78  2198.97   462.48 o
       625    1   1   5 -17  2493.78  2198.97   462.48 o
       626    2   4   3 -13   569.59   337.89   204.12 <
       626    1   3   4 -13   569.59   337.89   204.12 <
       627    2   3   4 -15   365.72   230.37   187.80 <
       627    1   4   3 -15   365.72   230.37   187.80 <
       628    2   4   3 -14   720.88   964.55   365.54 <
       628    1   3   4 -14   720.88   964.55   365.54 <
       629    2   1   1  -4   179.04   169.98    46.93 o
       629    1   1   1  -4   179.04   169.98    46.93 o
       630    2   4   2 -18  2172.11  2541.96   534.46 o
       630    1   2   4 -18  2172.11  2541.96   534.46 o
       631    2   2   1 -12   434.74   542.81   106.43 o
       631    1   1   2 -12   434.74   542.81   106.43 o
       632    2   1   1  -7   167.61   160.23    48.57 o
       632    1   1   1  -7   167.61   160.23    48.57 o
       633    2   5   1 -23  2091.79  1323.42   886.87 <
       633    1   1   5 -23  2091.79  1323.42   886.87 <
       634    2   8   7 -45    57.22 11049.30 11039.30 <
       634    1   7   8 -45    57.22 11049.30 11039.30 <
       635    2   1   1  -6   149.71   182.49    66.93 <
       635    1   1   1  -6   149.71   182.49    66.93 <
       636    2   2   1  -9   192.79   168.40    72.62 <
       636    1   1   2  -9   192.79   168.40    72.62 <
       637    2   4   0  -6  7698.14  7847.22   205.68 o
       637    1   0   4  -6  7698.14  7847.22   205.68 o
       638    2   2   0  -6  5198.92  5256.34   124.39 o
       638    1   0   2  -6  5198.92  5256.34   124.39 o
       639    2   2   0  -4  2802.51  2685.13    73.69 o
       639    1   0   2  -4  2802.51  2685.13    73.69 o
       640    2   3   1  -5  3003.78  2771.27    93.66 o
       640    1   1   3  -5  3003.78  2771.27    93.66 o
       641    2   4   0 -12  4660.94  4674.38   291.33 o
       641    1   0   4 -12  4660.94  4674.38   291.33 o
       642    1   0   4  -9  1972.72  1766.96   192.21 o
       643    2   4   1  -5  1155.02  1135.90   115.97 o
       643    1   1   4  -5  1155.02  1135.90   115.97 o
       644    2   3  -1  -7   793.59   864.35    72.66 o
       644    1  -1   3  -7   793.59   864.35    72.66 o
       645    2   4   1  -7   666.02   744.64   138.41 o
       645    1   1   4  -7   666.02   744.64   138.41 o
       646    1   0   4  -7   518.60   761.84   116.53 o
       647    1   0   2  -5   407.31   458.15    60.42 o
       648    2   5   1  -8  1192.21  1317.54   201.01 o
       648    1   1   5  -8  1192.21  1317.54   201.01 o
       649    2   5   1  -5   788.60   874.52   187.17 o
       649    1   1   5  -5   788.60   874.52   187.17 o
       650    2   4   0  -8   458.80   560.40   155.46 o
       650    1   0   4  -8   458.80   560.40   155.46 o
       651    2   6   2 -12  1994.98  1446.92   583.53 <
       651    1   2   6 -12  1994.98  1446.92   583.53 <
       652    2   5  -1 -11  1801.08  1808.83   419.01 o
       652    1  -1   5 -11  1801.08  1808.83   419.01 o
       653    2   5  -1  -8  1192.63   629.82   265.45 <
       653    1  -1   5  -8  1192.63   629.82   265.45 <
       654    2   5   1 -11  1800.72  1557.01   285.09 o
       654    1   1   5 -11  1800.72  1557.01   285.09 o
       655    2   3   0  -8   475.07   576.96   131.79 o
       656    2   6   0 -12  3422.38  3022.62   593.00 o
       656    1   0   6 -12  3422.38  3022.62   593.00 o
       657    1   0   6 -11   991.27   957.57   412.08 <
       658    2  10  -3 -26    81.69  7104.74  5812.23 <
       658    1  -3  10 -26    81.69  7104.74  5812.23 <
       659    1   0   6 -13  1564.75  1327.42   512.43 <
       660    2   5   1 -12   557.72   746.22   302.62 <
       660    1   1   5 -12   557.72   746.22   302.62 <
       661    2   5   1  -6   261.07   192.89   152.81 <
       661    1   1   5  -6   261.07   192.89   152.81 <
       662    2   4  -1  -7   666.29   602.29   143.37 o
       662    1  -1   4  -7   666.29   602.29   143.37 o
       663    2   6   2 -13    44.64   493.24   312.97 <
       663    1   2   6 -13    44.64   493.24   312.97 <
       664    2   9   0 -18    11.68  2856.69  2548.11 <
       665    2   3   0 -10    19.93    97.66    85.77 <
       666    2   6   1 -16   266.55   680.38   515.14 <
       666    1   1   6 -16   266.55   680.38   515.14 <
       667    2   2   0   0  4981.94  5176.52    85.53 o
       667    1   0   2   0  4981.94  5176.52    85.53 o
       668    2   2  -1  -2   438.00   261.93    27.57 o
       668    1  -1   2  -2   438.00   261.93    27.57 o
       669    2   4  -2  -6  4915.19  3946.08   395.48 o
       669    1  -2   4  -6  4915.19  3946.08   395.48 o
       670    2   3  -1  -3   988.92   822.75    68.35 o
       670    1  -1   3  -3   988.92   822.75    68.35 o
       671    2   2  -1  -3   602.47   515.76    41.94 o
       671    1  -1   2  -3   602.47   515.76    41.94 o
       672    2   4  -1  -5  1155.34  1042.14   140.91 o
       672    1  -1   4  -5  1155.34  1042.14   140.91 o
       673    2   3   0  -2   287.28   211.43    49.56 o
       674    2   4   1  -1  1469.56  1235.87   128.35 o
       674    1   1   4  -1  1469.56  1235.87   128.35 o
       675    2   4  -1  -3   960.22   535.16   203.43 <
       675    1  -1   4  -3   960.22   535.16   203.43 <
       676    1   0   4  -3   348.04   214.13    92.04 <
       677    2   3  -1  -4   249.49   284.20    69.48 o
       677    1  -1   3  -4   249.49   284.20    69.48 o
       678    2   5   1  -2  1081.58   881.29   280.41 o
       678    1   1   5  -2  1081.58   881.29   280.41 o
       679    1   0   6  -5   782.14  1491.90   439.49 o
       680    2   4   0   0  9221.34  7178.86   633.43 o
       680    1   0   4   0  9221.34  7178.86   633.43 o
       681    2   4  -1  -4   436.92   361.43   139.68 <
       681    1  -1   4  -4   436.92   361.43   139.68 <
       682    2   6   2   0  2090.60  3688.83  1159.92 o
       682    1   2   6   0  2090.60  3688.83  1159.92 o
       683    2   4  -2  -5   820.77   596.53   282.30 <
       683    1  -2   4  -5   820.77   596.53   282.30 <
       684    2   8   2  -2  1727.29  2775.08  2265.52 <
       684    1   2   8  -2  1727.29  2775.08  2265.52 <
       685    2  -3   1  -5  3009.79  3103.05    96.68 o
       685    1   1  -3  -5  3009.79  3103.05    96.68 o
       686    2  -2   2   0 15271.20 16396.10   440.60 o
       686    1   2  -2   0 15271.20 16396.10   440.60 o
       687    2  -4   2  -6  4914.42  5161.73   269.00 o
       687    1   2  -4  -6  4914.42  5161.73   269.00 o
       688    2  -2   0  -2  1494.59  1673.89    72.72 o
       688    1   0  -2  -2  1494.59  1673.89    72.72 o
       689    2  -2   1  -2   438.06   268.32    26.33 o
       689    1   1  -2  -2   438.06   268.32    26.33 o
       690    2  -2   1  -3   602.01   700.41    43.81 o
       690    1   1  -2  -3   602.01   700.41    43.81 o
       691    1   2  -1   0   733.10   838.47    45.78 o
       692    2  -1   1  -1   536.76   622.95    31.56 o
       692    1   1  -1  -1   536.76   622.95    31.56 o
       693    2  -4   0  -6  7716.71  4800.97   318.52 o
       693    1   0  -4  -6  7716.71  4800.97   318.52 o
       694    2  -2   2  -2   635.70   674.96    52.64 o
       694    1   2  -2  -2   635.70   674.96    52.64 o
       695    2  -2   1  -1   630.11   780.14    66.37 o
       695    1   1  -2  -1   630.11   780.14    66.37 o
       696    2  -3   1  -3   988.72   497.65    84.61 o
       696    1   1  -3  -3   988.72   497.65    84.61 o
       697    2  -2   3  -2   692.49   866.57    82.02 o
       697    1   3  -2  -2   692.49   866.57    82.02 o
       698    2  -3   2  -4   491.95   515.84   110.31 o
       698    1   2  -3  -4   491.95   515.84   110.31 o
       699    2  -2   4   0  4531.53  5517.58   638.77 o
       699    1   4  -2   0  4531.53  5517.58   638.77 o
       700    2  -5   3  -7  1835.56  1654.00   532.76 o
       700    1   3  -5  -7  1835.56  1654.00   532.76 o
       701    2  -1   3   1  1324.87  1163.80   216.73 o
       701    1   3  -1   1  1324.87  1163.80   216.73 o
       702    2  -5   3  -5  3885.33  3791.75  1003.20 o
       702    1   3  -5  -5  3885.33  3791.75  1003.20 o
       703    2  -5   1  -8  1192.88  1514.25   652.28 <
       703    1   1  -5  -8  1192.88  1514.25   652.28 <
       704    2  -3   5  -1  2715.32  2252.78   711.47 o
       704    1   5  -3  -1  2715.32  2252.78   711.47 o
       705    2  -4   5  -5   289.18   508.41   464.58 <
       705    1   5  -4  -5   289.18   508.41   464.58 <
       706    2  -6   2  -6  2095.58  4361.06  1898.54 <
       706    1   2  -6  -6  2095.58  4361.06  1898.54 <
       707    2  -2   2  -6 11964.80 13403.40   200.43 o
       707    1   2  -2  -6 11964.80 13403.40   200.43 o
       708    2  -2   3  -4  1161.06  1038.40    73.90 o
       708    1   3  -2  -4  1161.06  1038.40    73.90 o
       709    2  -2   2  -8  1115.37  1140.92   143.87 o
       709    1   2  -2  -8  1115.37  1140.92   143.87 o
       710    2  -3   4  -7  1880.07  2263.63   283.58 o
       710    1   4  -3  -7  1880.07  2263.63   283.58 o
       711    2  -2   1  -5   394.07   435.31    55.12 o
       711    1   1  -2  -5   394.07   435.31    55.12 o
       712    2  -2   2  -9   685.18   845.43   151.15 o
       712    1   2  -2  -9   685.18   845.43   151.15 o
       713    2  -3   3 -11  1508.69  1552.96   263.32 o
       713    1   3  -3 -11  1508.69  1552.96   263.32 o
       714    2  -3   4 -13  2360.04  2334.03   400.58 o
       714    1   4  -3 -13  2360.04  2334.03   400.58 o
       715    2  -3   5  -9  2112.32  2442.37   418.96 o
       715    1   5  -3  -9  2112.32  2442.37   418.96 o
       716    2  -1   2  -4   404.96   399.35    80.75 o
       716    1   2  -1  -4   404.96   399.35    80.75 o
       717    2  -3   3 -12   879.87   937.19   246.83 o
       717    1   3  -3 -12   879.87   937.19   246.83 o
       718    2  -3   5 -11  2258.32  2168.77   398.14 o
       718    1   5  -3 -11  2258.32  2168.77   398.14 o
       719    2  -5   3 -11  2535.85  2307.50   555.58 o
       719    1   3  -5 -11  2535.85  2307.50   555.58 o
       720    2  -3   2 -10   375.52   396.43   153.68 <
       720    1   2  -3 -10   375.52   396.43   153.68 <
       721    2  -2   3  -5   298.00   202.55   100.33 <
       721    1   3  -2  -5   298.00   202.55   100.33 <
       722    2  -3   4  -6   556.76   394.95   184.64 <
       722    1   4  -3  -6   556.76   394.95   184.64 <
       723    2  -4   3  -8   808.59   715.44   251.00 <
       723    1   3  -4  -8   808.59   715.44   251.00 <
       724    2  -3   3  -6   434.44   452.14   141.53 o
       724    1   3  -3  -6   434.44   452.14   141.53 o
       725    2  -5   5 -17  1455.74  2649.23  1113.91 <
       725    1   5  -5 -17  1455.74  2649.23  1113.91 <
       726    2  -4   4 -14   976.70   686.32   388.88 <
       726    1   4  -4 -14   976.70   686.32   388.88 <
       727    2  -1   1  -3   198.59   210.45    49.78 o
       727    1   1  -1  -3   198.59   210.45    49.78 o
       728    2  -4   4 -12  2005.26  2056.45   466.18 o
       728    1   4  -4 -12  2005.26  2056.45   466.18 o
       729    2  -3   3 -10   391.07   442.73   177.22 <
       729    1   3  -3 -10   391.07   442.73   177.22 <
       730    2  -5   4 -11  1934.73  1438.35   751.10 <
       730    1   4  -5 -11  1934.73  1438.35   751.10 <
       731    2  -3   5  -7  1117.16  1005.83   357.21 <
       731    1   5  -3  -7  1117.16  1005.83   357.21 <
       732    2  -4   5  -8   855.05   663.47   466.93 <
       732    1   5  -4  -8   855.05   663.47   466.93 <
       733    2  -5   5 -14   221.10  1450.32   873.83 <
       733    1   5  -5 -14   221.10  1450.32   873.83 <
       734    2  -5   6 -13  1700.13  2209.47  1400.79 <
       734    1   6  -5 -13  1700.13  2209.47  1400.79 <
       735    2  -5   7 -11   847.58  1936.90  1399.15 <
       735    1   7  -5 -11   847.58  1936.90  1399.15 <
       736    2  -5   4 -17  1516.40  1615.52   784.91 <
       736    1   4  -5 -17  1516.40  1615.52   784.91 <
       737    2  -2   1  -4   100.60   114.21    37.02 o
       737    1   1  -2  -4   100.60   114.21    37.02 o
       738    2  -1   1  -4   179.03   138.99    57.23 <
       738    1   1  -1  -4   179.03   138.99    57.23 <
       739    2  -7  10 -13    39.53  6227.83  5377.84 <
       739    1  10  -7 -13    39.53  6227.83  5377.84 <
       740    2   0   2  -6  4825.98  5853.44   162.24 o
       740    1   2   0  -6  4825.98  5853.44   162.24 o
       741    2  -1   3 -11  3374.15  3668.36   239.74 o
       741    1   3  -1 -11  3374.15  3668.36   239.74 o
       742    2   0   4 -12  3257.80  4245.18   293.76 o
       742    1   4   0 -12  3257.80  4245.18   293.76 o
       743    2   0   2 -10  1820.77  1740.54   143.00 o
       743    1   2   0 -10  1820.77  1740.54   143.00 o
       744    2  -1   3 -17  3222.15  3531.48   407.29 o
       744    1   3  -1 -17  3222.15  3531.48   407.29 o
       745    2  -1   3  -8  1040.79  1014.91   120.03 o
       745    1   3  -1  -8  1040.79  1014.91   120.03 o
       746    2  -1   2  -6   488.48   325.88    69.70 o
       746    1   2  -1  -6   488.48   325.88    69.70 o
       747    1   1   0  -4   743.58   881.72    97.00 o
       748    2  -1   4 -11   990.73   984.98   201.00 o
       748    1   4  -1 -11   990.73   984.98   201.00 o
       749    2  -1   2  -7   556.36   684.72    69.04 o
       749    1   2  -1  -7   556.36   684.72    69.04 o
       750    2   0   4 -14  1360.42  1341.76   235.12 o
       750    1   4   0 -14  1360.42  1341.76   235.12 o
       751    2  -1   2  -8   413.14   487.61    96.64 o
       751    1   2  -1  -8   413.14   487.61    96.64 o
       752    2  -2   4 -14  1265.40  1703.79   316.33 o
       752    1   4  -2 -14  1265.40  1703.79   316.33 o
       753    2  -1   3 -14   882.46   903.33   278.33 o
       753    1   3  -1 -14   882.46   903.33   278.33 o
       754    2  -1   3  -7   462.92   293.51    50.28 o
       754    1   3  -1  -7   462.92   293.51    50.28 o
       755    2  -2   4 -18  1323.32  1153.95   583.88 <
       755    1   4  -2 -18  1323.32  1153.95   583.88 <
       756    2  -1   3  -9   548.46   768.35   134.01 o
       756    1   3  -1  -9   548.46   768.35   134.01 o
       757    1   3   0 -14  1853.00  1691.14   222.74 o
       758    2  -4  12 -36    63.70  6947.75  6713.65 <
       758    1  12  -4 -36    63.70  6947.75  6713.65 <
       759    2  -1   5 -18   608.97   463.97   442.06 <
       759    1   5  -1 -18   608.97   463.97   442.06 <
       760    2   0   4 -18  1189.21   594.28   368.91 <
       760    1   4   0 -18  1189.21   594.28   368.91 <
       761    2  -1   2 -12   150.90   128.55    85.28 <
       761    1   2  -1 -12   150.90   128.55    85.28 <
       762    2  -1  10 -42     0.59 11244.50  9326.10 <
       762    1  10  -1 -42     0.59 11244.50  9326.10 <
       763    2   0   6 -31   109.58  2967.66  2248.91 <
       764    2   1  -1  -5  1808.63  2018.04    59.24 o
       764    1  -1   1  -5  1808.63  2018.04    59.24 o
       765    2   2  -2 -12  5835.21  5680.98   201.50 o
       765    1  -2   2 -12  5835.21  5680.98   201.50 o
       766    2   3  -1 -11  3672.16  4144.50   167.89 o
       766    1  -1   3 -11  3672.16  4144.50   167.89 o
       767    2   2  -1  -8  1049.44   999.67    67.65 o
       767    1  -1   2  -8  1049.44   999.67    67.65 o
       768    2   4  -2 -12  3621.03  3195.51   311.47 o
       768    1  -2   4 -12  3621.03  3195.51   311.47 o
       769    2   2  -1  -5   394.21   353.83    42.58 o
       769    1  -1   2  -5   394.21   353.83    42.58 o
       770    2   2  -1  -6   362.77   447.91    52.07 o
       770    1  -1   2  -6   362.77   447.91    52.07 o
       771    2   2  -1  -7   377.41   434.18    61.49 o
       771    1  -1   2  -7   377.41   434.18    61.49 o
       772    2   3  -2 -11   927.47  1091.64   201.55 o
       772    1  -2   3 -11   927.47  1091.64   201.55 o
       773    2   4  -2 -11  1029.41  1079.16   242.25 o
       773    1  -2   4 -11  1029.41  1079.16   242.25 o
       774    2   1  -1  -6   149.71   212.44    40.73 o
       774    1  -1   1  -6   149.71   212.44    40.73 o
       775    2   2  -2  -9   685.18   606.43    83.32 o
       775    1  -2   2  -9   685.18   606.43    83.32 o
       776    2   1  -1  -7   167.61   211.78    50.75 o
       776    1  -1   1  -7   167.61   211.78    50.75 o
       777    2   2  -2 -14  1002.98   952.16   214.86 o
       777    1  -2   2 -14  1002.98   952.16   214.86 o
       778    2   4  -2 -13  1024.21   713.55   287.30 <
       778    1  -2   4 -13  1024.21   713.55   287.30 <
       779    2   4  -3 -14   721.59   457.54   359.90 <
       779    1  -3   4 -14   721.59   457.54   359.90 <
       780    2   2  -1 -10   176.98   160.89    65.11 <
       780    1  -1   2 -10   176.98   160.89    65.11 <
       781    2   4  -2 -19  1025.49   587.12   483.22 <
       781    1  -2   4 -19  1025.49   587.12   483.22 <
       782    2   8  -2 -34    78.99  8037.53  5100.06 <
       782    1  -2   8 -34    78.99  8037.53  5100.06 <
       783    2  -2  -2  -6 11964.80 11592.00   362.59 o
       783    1  -2  -2  -6 11964.80 11592.00   362.59 o
       784    2   0  -2  -4  2740.18  2870.88    85.42 o
       784    1  -2   0  -4  2740.18  2870.88    85.42 o
       785    2  -1  -1  -3   198.59   128.40    15.03 o
       785    1  -1  -1  -3   198.59   128.40    15.03 o
       786    2  -2  -2  -8  1115.37   809.24   112.74 o
       786    1  -2  -2  -8  1115.37   809.24   112.74 o
       787    2  -1  -1  -4   179.03   167.89    23.80 o
       787    1  -1  -1  -4   179.03   167.89    23.80 o
       788    2  -1  -3 -11  3370.13  3134.88   266.41 o
       788    1  -3  -1 -11  3370.13  3134.88   266.41 o
       789    2  -1  -2  -7   557.43   342.49    81.40 o
       789    1  -2  -1  -7   557.43   342.49    81.40 o
       790    2   0  -6 -16     9.32  1963.49  1915.30 <
       790    1  -6   0 -16     9.32  1963.49  1915.30 <
       791    2   0  -4 -12  3240.66  1991.36   516.95 o
       791    1  -4   0 -12  3240.66  1991.36   516.95 o
       792    2  -1  -2  -8   412.05    95.89    52.02 <
       792    1  -2  -1  -8   412.05    95.89    52.02 <
       793    2  -2  -3 -10  1266.79   968.93   313.59 o
       793    1  -3  -2 -10  1266.79   968.93   313.59 o
       794    2  -2  -2  -7   212.12   195.31    88.89 <
       794    1  -2  -2  -7   212.12   195.31    88.89 <
       795    2  -2  -4 -12  2646.33  4745.63  1231.18 o
       795    1  -4  -2 -12  2646.33  4745.63  1231.18 o
       796    2   1  -6 -19  1011.53  2436.07  2175.69 <
       796    1  -6   1 -19  1011.53  2436.07  2175.69 <
       797    2  -2   0  -6  5213.73  5158.08    88.52 o
       797    1   0  -2  -6  5213.73  5158.08    88.52 o
       798    2  -2   0 -12  5277.56  5848.53   236.39 o
       798    1   0  -2 -12  5277.56  5848.53   236.39 o
       799    2  -3   1 -11  3672.39  3649.67   213.06 o
       799    1   1  -3 -11  3672.39  3649.67   213.06 o
       800    2  -2   0 -10  1845.81  1923.68   131.97 o
       800    1   0  -2 -10  1845.81  1923.68   131.97 o
       801    2  -2   1  -8  1048.98  1057.40    84.57 o
       801    1   1  -2  -8  1048.98  1057.40    84.57 o
       802    2  -4   0 -12  4667.13  4785.04   393.58 o
       802    1   0  -4 -12  4667.13  4785.04   393.58 o
       803    2  -3   1  -8   970.32   936.02    99.06 o
       803    1   1  -3  -8   970.32   936.02    99.06 o
       804    2  -3   1 -17  3401.59  3607.68   405.73 o
       804    1   1  -3 -17  3401.59  3607.68   405.73 o
       805    1   0  -2  -7   293.90   342.19    49.51 o
       806    2  -2   1  -7   377.46   458.83    61.51 o
       806    1   1  -2  -7   377.46   458.83    61.51 o
       807    2  -2   0 -14   826.67   933.08   192.38 o
       807    1   0  -2 -14   826.67   933.08   192.38 o
       808    1   0  -2 -11   607.69   828.61   127.86 o
       809    2  -1   0  -4   178.40   190.12    41.61 o
       810    1   0  -2 -13   701.78   615.98   107.78 o
       811    2  -3   1  -9   215.27   527.54   142.22 o
       811    1   1  -3  -9   215.27   527.54   142.22 o
       812    2  -1   0  -6   131.81   113.61    41.66 <
       813    2  -9   2 -22    10.81  6377.44  4950.36 <
       813    1   2  -9 -22    10.81  6377.44  4950.36 <
       814    2  -3   1 -12   181.66   135.27   118.36 <
       814    1   1  -3 -12   181.66   135.27   118.36 <
       815    2  -3  -1 -14   646.51   395.78   237.97 <
       815    1  -1  -3 -14   646.51   395.78   237.97 <
       816    2  -5   1 -17  2494.08  1992.20   666.36 <
       816    1   1  -5 -17  2494.08  1992.20   666.36 <
       817    2  -3  -1 -12   181.65   161.53   132.73 <
       817    1  -1  -3 -12   181.65   161.53   132.73 <
       818    2  -4   0 -18  2299.83  2530.02   659.90 o
       818    1   0  -4 -18  2299.83  2530.02   659.90 o
       819    1   0  -2  -9    81.72    97.67    87.65 <
       820    2  -6   1 -16   266.57  1492.81  1219.29 <
       820    1   1  -6 -16   266.57  1492.81  1219.29 <
       821    2  -4   2 -18  2173.73  1523.48   565.44 <
       821    1   2  -4 -18  2173.73  1523.48   565.44 <
       822    2  -3   1 -15   138.92   399.33   204.05 <
       822    1   1  -3 -15   138.92   399.33   204.05 <
       823    2  -4   0 -20   676.07  1098.33   588.61 <
       823    1   0  -4 -20   676.07  1098.33   588.61 <
       824    2  -5   1 -16    94.92   612.23   453.22 <
       824    1   1  -5 -16    94.92   612.23   453.22 <
       825    2  -5  -2 -23    61.67  1552.89  1440.23 <
       825    1  -2  -5 -23    61.67  1552.89  1440.23 <
       826    2   0   0  -6 19317.80 20932.20   294.82 o
       826    1   0   0  -6 19317.80 20932.20   294.82 o
       827    2   0   0 -12  8664.38  9272.90   242.37 o
       827    1   0   0 -12  8664.38  9272.90   242.37 o
       828    2   0   0  -8  1716.55  1924.93   125.53 o
       828    1   0   0  -8  1716.55  1924.93   125.53 o
       829    2   1   1 -17  4779.65  5145.20   365.48 o
       829    1   1   1 -17  4779.65  5145.20   365.48 o
       830    1   1   0 -10  1520.01  1749.56   147.13 o
       831    1   1   0 -12   958.77   948.44   178.98 o
       832    2   0   0 -16  1227.19  1418.22   214.43 o
       832    1   0   0 -16  1227.19  1418.22   214.43 o
       833    2   0   0 -10   268.12   203.09    92.77 <
       833    1   0   0 -10   268.12   203.09    92.77 <
       834    2  -1   1 -23  3945.24  3995.31   799.06 o
       834    1   1  -1 -23  3945.24  3995.31   799.06 o
       835    1   1   0 -16  1084.14   928.24   229.71 o
       836    2   0   0 -18  2475.74  1564.84   296.15 o
       836    1   0   0 -18  2475.74  1564.84   296.15 o
       837    2   0   0 -14   989.04  1123.86   164.94 o
       837    1   0   0 -14   989.04  1123.86   164.94 o
       838    2   0   0  -4   221.04   186.83    52.29 o
       838    1   0   0  -4   221.04   186.83    52.29 o
       839    2   0   2 -20  2025.71  1908.36   368.87 o
       839    1   2   0 -20  2025.71  1908.36   368.87 o
       840    2   1   1 -12   288.65   136.09   119.79 <
       840    1   1   1 -12   288.65   136.09   119.79 <
       841    2   2   1 -18   181.53   173.38   157.73 <
       841    1   1   2 -18   181.53   173.38   157.73 <
       842    2  -1  -1 -11  3743.79  3294.43   138.08 o
       842    1  -1  -1 -11  3743.79  3294.43   138.08 o
       843    2   0  -2 -12  4735.17  5413.56   280.88 o
       843    1  -2   0 -12  4735.17  5413.56   280.88 o
       844    2  -1  -1 -17  4779.66  5476.32   376.81 o
       844    1  -1  -1 -17  4779.66  5476.32   376.81 o
       845    1  -1   0 -10  1520.00  2095.36   154.88 o
       846    2   0  -2 -10  1819.77  1578.41   125.52 o
       846    1  -2   0 -10  1819.77  1578.41   125.52 o
       847    1  -1   0  -6   549.38   593.24    73.68 o
       848    2   0  -2 -18  3665.35  2446.57   511.27 o
       848    1  -2   0 -18  3665.35  2446.57   511.27 o
       849    1  -1   0 -12   958.77   915.36   116.07 o
       850    2  -1  -3 -17  3221.14   525.70   429.84 <
       850    1  -3  -1 -17  3221.14   525.70   429.84 <
       851    2  -1  -1 -10   209.66   159.06    86.42 <
       851    1  -1  -1 -10   209.66   159.06    86.42 <
       852    2   0  -2 -20  2026.38  1919.09   613.18 o
       852    1  -2   0 -20  2026.38  1919.09   613.18 o
       853    2  -5  -4 -28    86.77  5234.57  4102.91 <
       853    1  -4  -5 -28    86.77  5234.57  4102.91 <
       854    2  -2  -2 -18  1939.45  1023.48   375.19 <
       854    1  -2  -2 -18  1939.45  1023.48   375.19 <
       855    2  -1  -1 -14    11.91   152.10    93.89 <
       855    1  -1  -1 -14    11.91   152.10    93.89 <
       856    2   0  -4 -22    59.92  1724.44  1159.85 <
       856    1  -4   0 -22    59.92  1724.44  1159.85 <
       857    1  -1   0  -8   220.65   211.23    57.04 o
       858    2  -1  -1  -6   149.71    26.93    20.67 <
       858    1  -1  -1  -6   149.71    26.93    20.67 <
       859    2  -2  -2 -14  1002.98   449.63   203.52 <
       859    1  -2  -2 -14  1002.98   449.63   203.52 <
       860    1  -5   0 -32   464.44  5622.80  4008.50 <
       861    2   4  -2   0  5332.70  5036.87   130.44 o
       861    1  -2   4   0  5332.70  5036.87   130.44 o
       862    2   5  -3   1  3594.82  3829.00   183.32 o
       862    1  -3   5   1  3594.82  3829.00   183.32 o
       863    2   5  -3  -1  3586.60  2999.45   174.02 o
       863    1  -3   5  -1  3586.60  2999.45   174.02 o
       864    2   5  -3   3  3198.47  3524.30   186.90 o
       864    1  -3   5   3  3198.47  3524.30   186.90 o
       865    2   3  -1   1  1753.27  1827.85    82.42 o
       865    1  -1   3   1  1753.27  1827.85    82.42 o
       866    2   4  -1   1  1447.63  1666.32    78.14 o
       866    1  -1   4   1  1447.63  1666.32    78.14 o
       867    2   6  -4   0  2199.09  1975.89   232.32 o
       867    1  -4   6   0  2199.09  1975.89   232.32 o
       868    2   3  -1   2   670.71   630.52    56.62 o
       868    1  -1   3   2   670.71   630.52    56.62 o
       869    2   2  -1   1   620.15   653.30    54.34 o
       869    1  -1   2   1   620.15   653.30    54.34 o
       870    2   8  -2   2  1729.15  2170.96   303.47 o
       870    1  -2   8   2  1729.15  2170.96   303.47 o
       871    2   4  -3   2   703.10   963.39    91.75 o
       871    1  -3   4   2   703.10   963.39    91.75 o
       872    2   7  -5   1  2061.44  1584.84   333.68 o
       872    1  -5   7   1  2061.44  1584.84   333.68 o
       873    2   3  -2   2   399.04   414.73    59.75 o
       873    1  -2   3   2   399.04   414.73    59.75 o
       874    2   5  -3   2   678.60   798.97   125.90 o
       874    1  -3   5   2   678.60   798.97   125.90 o
       875    2   7  -4   4  1222.11  1120.87   362.25 o
       875    1  -4   7   4  1222.11  1120.87   362.25 o
       876    2   7  -5   3  2209.00  2374.16   429.09 o
       876    1  -5   7   3  2209.00  2374.16   429.09 o
       877    2   5  -2   2   362.10   541.37   140.23 o
       877    1  -2   5   2   362.10   541.37   140.23 o
       878    2   7  -3   2   980.29   855.77   222.17 o
       878    1  -3   7   2   980.29   855.77   222.17 o
       879    2   5  -2   1   218.57   213.99    95.82 <
       879    1  -2   5   1   218.57   213.99    95.82 <
       880    2   2  -1   0   175.88   249.00    65.01 o
       881    2   5  -3   4   437.37   622.40   169.85 o
       881    1  -3   5   4   437.37   622.40   169.85 o
       882    2   7  -4   2  1265.83   527.71   247.68 <
       882    1  -4   7   2  1265.83   527.71   247.68 <
       883    2   4  -3   1   412.32   386.12    90.78 o
       883    1  -3   4   1   412.32   386.12    90.78 o
       884    2   7  -5   5  1859.09  1935.19   446.45 o
       884    1  -5   7   5  1859.09  1935.19   446.45 o
       885    1  -4   9   0  2010.27  2327.49   536.39 o
       886    2   6  -3   2   534.99   293.09   240.12 <
       886    1  -3   6   2   534.99   293.09   240.12 <
       887    2   5  -2   4   359.24   172.77    91.39 <
       887    1  -2   5   4   359.24   172.77    91.39 <
       888    2   3  -2   1   181.07   297.07    56.58 o
       888    1  -2   3   1   181.07   297.07    56.58 o
       889    2   6  -3  -1   409.27   509.64   141.83 o
       889    1  -3   6  -1   409.27   509.64   141.83 o
       890    2   9  -3   1   807.54  1171.95   373.21 o
       890    1  -3   9   1   807.54  1171.95   373.21 o
       891    2   6  -4   2   301.11   227.59   184.66 <
       891    1  -4   6   2   301.11   227.59   184.66 <
       892    2   6  -3   1   409.49   269.38   149.40 <
       892    1  -3   6   1   409.49   269.38   149.40 <
       893    2   6  -3   4   328.03   424.68   181.75 <
       893    1  -3   6   4   328.03   424.68   181.75 <
       894    2   8  -4   0   716.17  1122.01   298.14 o
       894    1  -4   8   0   716.17  1122.01   298.14 o
       895    2  11  -3   5  1404.61  1761.38   908.32 <
       895    1  -3  11   5  1404.61  1761.38   908.32 <
       896    2  11  -3   1  1940.10  1805.42   623.37 <
       896    1  -3  11   1  1940.10  1805.42   623.37 <
       897    2   7  -2   2   367.04   363.86   170.43 <
       897    1  -2   7   2   367.04   363.86   170.43 <
       898    2   7  -2   3    90.86   267.64   158.82 <
       898    1  -2   7   3    90.86   267.64   158.82 <
       899    2   4  -2   2     7.02   100.50    69.35 <
       899    1  -2   4   2     7.02   100.50    69.35 <
       900    2  18  -6  15    28.98 13659.40  8114.80 <
       900    1  -6  18  15    28.98 13659.40  8114.80 <
       901    2  17  -6   9    16.90  8815.92  5057.99 <
       901    1  -6  17   9    16.90  8815.92  5057.99 <
       902    2  13  -5   1  2034.63  1992.58  1687.34 <
       902    1  -5  13   1  2034.63  1992.58  1687.34 <
       903    2   4  -2   6  4905.13  5709.74   176.40 o
       903    1  -2   4   6  4905.13  5709.74   176.40 o
       904    2   4  -4   6  3447.43  4376.03   257.14 o
       904    1  -4   4   6  3447.43  4376.03   257.14 o
       905    2   2  -3   4  1160.90  1250.32    67.04 o
       905    1  -3   2   4  1160.90  1250.32    67.04 o
       906    2   2  -2   2   635.70   757.20    64.53 o
       906    1  -2   2   2   635.70   757.20    64.53 o
       907    2   2  -1   3   596.93   600.12    53.49 o
       907    1  -1   2   3   596.93   600.12    53.49 o
       908    2   3  -2   5   631.41   858.02    82.92 o
       908    1  -2   3   5   631.41   858.02    82.92 o
       909    2   3  -4   7  1880.99  2246.53   227.48 o
       909    1  -4   3   7  1880.99  2246.53   227.48 o
       910    2   2  -1   5   394.26   495.70    45.28 o
       910    1  -1   2   5   394.26   495.70    45.28 o
       911    2   5  -3   7  1834.09  2212.97   311.77 o
       911    1  -3   5   7  1834.09  2212.97   311.77 o
       912    2   4  -2   5   819.38  1025.48   116.43 o
       912    1  -2   4   5   819.38  1025.48   116.43 o
       913    2   3  -2   4   492.81   633.95    81.61 o
       913    1  -2   3   4   492.81   633.95    81.61 o
       914    2   5  -2   7   774.71  1056.16   178.67 o
       914    1  -2   5   7   774.71  1056.16   178.67 o
       915    2   1  -1   1   536.76   527.38    59.76 o
       915    1  -1   1   1   536.76   527.38    59.76 o
       916    2   4  -3   4   459.49   604.95   110.53 o
       916    1  -3   4   4   459.49   604.95   110.53 o
       917    2   3  -3   6   434.44   593.39   125.26 o
       917    1  -3   3   6   434.44   593.39   125.26 o
       918    2   5  -4   5  1192.18  1177.22   188.07 o
       918    1  -4   5   5  1192.18  1177.22   188.07 o
       919    2   5  -3  11  2535.80  3216.33   611.74 o
       919    1  -3   5  11  2535.80  3216.33   611.74 o
       920    2   5  -3   9  1115.93  1046.60   345.53 o
       920    1  -3   5   9  1115.93  1046.60   345.53 o
       921    2   4  -3   8   808.40   733.51   220.41 o
       921    1  -3   4   8   808.40   733.51   220.41 o
       922    2   3  -5   7  1117.00  1489.96   314.70 o
       922    1  -5   3   7  1117.00  1489.96   314.70 o
       923    2   5  -3   8   619.53   945.68   257.59 o
       923    1  -3   5   8   619.53   945.68   257.59 o
       924    2   2  -3   5   297.92   231.24    73.55 o
       924    1  -3   2   5   297.92   231.24    73.55 o
       925    2   3  -4   6   556.73   441.38   129.30 o
       925    1  -4   3   6   556.73   441.38   129.30 o
       926    2   3  -3   4   535.39   585.63    73.57 o
       926    1  -3   3   4   535.39   585.63    73.57 o
       927    2   5  -2   8   296.41   168.29   134.16 <
       927    1  -2   5   8   296.41   168.29   134.16 <
       928    2   2  -1   4   100.60   167.00    36.00 o
       928    1  -1   2   4   100.60   167.00    36.00 o
       929    2   5  -4  11  1934.68  1600.97   557.17 <
       929    1  -4   5  11  1934.68  1600.97   557.17 <
       930    2   2  -2   3   119.92   127.07    39.42 o
       930    1  -2   2   3   119.92   127.07    39.42 o
       931    2   4  -3   7   577.41   721.16   173.81 o
       931    1  -3   4   7   577.41   721.16   173.81 o
       932    2   5  -6   7  1310.53  2267.45   470.18 o
       932    1  -6   5   7  1310.53  2267.45   470.18 o
       933    2   6  -3   8   626.92  1050.40   269.80 o
       933    1  -3   6   8   626.92  1050.40   269.80 o
       934    2   5  -4   9   760.30   878.70   383.22 <
       934    1  -4   5   9   760.30   878.70   383.22 <
       935    2  12 -12  12    58.11  8356.90  6100.03 <
       935    1 -12  12  12    58.11  8356.90  6100.03 <
       936    2   6  -4  12  1274.10  1282.62   784.74 <
       936    1  -4   6  12  1274.10  1282.62   784.74 <
       937    2  11  -5  15   201.97  3767.57  3527.76 <
       937    1  -5  11  15   201.97  3767.57  3527.76 <
       938    2  13  -6  20     0.21  9388.92  7294.86 <
       938    1  -6  13  20     0.21  9388.92  7294.86 <
       939    2   5  -3  12   534.68   626.52   439.62 <
       939    1  -3   5  12   534.68   626.52   439.62 <
       940    2   7  -3  14  1152.07  2198.11   953.89 <
       940    1  -3   7  14  1152.07  2198.11   953.89 <
       941    2   8  -6   9   391.14  1362.70   971.17 <
       941    1  -6   8   9   391.14  1362.70   971.17 <
       942    2   9  -6  15    10.78  7368.91  2980.95 <
       942    1  -6   9  15    10.78  7368.91  2980.95 <
       943    2   1  -1   5  1808.63  1795.63    56.02 o
       943    1  -1   1   5  1808.63  1795.63    56.02 o
       944    2   1  -3   5  2569.95  2328.16   104.86 o
       944    1  -3   1   5  2569.95  2328.16   104.86 o
       945    2   1  -2   4   407.00   261.54    37.03 o
       945    1  -2   1   4   407.00   261.54    37.03 o
       946    2   2  -1   8  1052.41   819.98   108.74 o
       946    1  -1   2   8  1052.41   819.98   108.74 o
       947    1  -3   0   2  1197.40   534.68    88.23 o
       948    2   1   0   4   178.40   186.94    20.64 o
       949    2   2  -1   6   362.64   288.88    49.42 o
       949    1  -1   2   6   362.64   288.88    49.42 o
       950    2   2  -1   7   377.19   386.98    82.92 o
       950    1  -1   2   7   377.19   386.98    82.92 o
       951    2   1  -4   5   959.65  1535.30   224.03 o
       951    1  -4   1   5   959.65  1535.30   224.03 o
       952    2   2  -2   8  1115.37   668.08   164.67 o
       952    1  -2   2   8  1115.37   668.08   164.67 o
       953    2   3  -1  11  3673.91  2724.53   364.68 o
       953    1  -1   3  11  3673.91  2724.53   364.68 o
       954    2   4  -2  12  3622.50  2760.36   459.28 o
       954    1  -2   4  12  3622.50  2760.36   459.28 o
       955    2   1  -1   4   179.03   151.17    24.12 o
       955    1  -1   1   4   179.03   151.17    24.12 o
       956    2   1  -2   3   148.74    91.41    21.82 o
       956    1  -2   1   3   148.74    91.41    21.82 o
       957    2   1  -2   6   489.27   450.30    90.53 o
       957    1  -2   1   6   489.27   450.30    90.53 o
       958    2   3  -2  10   375.41   478.69   225.82 <
       958    1  -2   3  10   375.41   478.69   225.82 <
       959    2   1  -3   4   127.27   160.50    47.03 o
       959    1  -3   1   4   127.27   160.50    47.03 o
       960    2   2  -2   9   685.18   326.27   193.41 <
       960    1  -2   2   9   685.18   326.27   193.41 <
       961    2   2   0  10  1845.94  2560.87   662.56 o
       961    1   0   2  10  1845.94  2560.87   662.56 o
       962    2   3  -5  11  2257.91  1018.92   752.58 <
       962    1  -5   3  11  2257.91  1018.92   752.58 <
       963    2   2  -2  12  5835.21  3972.93  1717.13 <
       963    1  -2   2  12  5835.21  3972.93  1717.13 <
       964    2   1  -2   7   557.53   795.88   186.92 o
       964    1  -2   1   7   557.53   795.88   186.92 o
       965    2   2  -2   7   212.12   184.58    72.30 <
       965    1  -2   2   7   212.12   184.58    72.30 <
       966    2   2  -6  10    40.88  3157.28  1469.91 <
       966    1  -6   2  10    40.88  3157.28  1469.91 <
       967    2   2   2  -6 11964.80 11597.90   174.72 o
       967    1   2   2  -6 11964.80 11597.90   174.72 o
       968    2   1   1  -5  1808.63  1936.51    51.33 o
       968    1   1   1  -5  1808.63  1936.51    51.33 o
       969    2   2   0 -12  5282.22  4245.21   365.00 o
       969    1   0   2 -12  5282.22  4245.21   365.00 o
       970    2   1   1  -3   198.59   232.50    28.84 o
       970    1   1   1  -3   198.59   232.50    28.84 o
       971    2   1   1  -4   179.04   201.73    24.70 o
       971    1   1   1  -4   179.04   201.73    24.70 o
       972    2   1   2  -2   583.29   453.29    62.32 o
       972    1   2   1  -2   583.29   453.29    62.32 o
       973    2   2   2  -8  1115.38  1214.33   209.93 o
       973    1   2   2  -8  1115.38  1214.33   209.93 o
       974    2   1   0  -6   131.81   137.80    31.80 o
       975    2   2   2 -12  5835.21  8126.88  1234.18 o
       975    1   2   2 -12  5835.21  8126.88  1234.18 o
       976    1   0   2 -11   607.70   569.73   160.51 o
       977    2   1   1 -11  3743.79  4025.50   757.46 o
       977    1   1   1 -11  3743.79  4025.50   757.46 o
       978    2   2   0 -18  4228.19  3327.37  1996.42 <
       978    1   0   2 -18  4228.19  3327.37  1996.42 <
       979    2   2   2  -9   685.18   857.70   302.75 <
       979    1   2   2  -9   685.18   857.70   302.75 <
       980    2   3   3 -11  1508.69  1674.29   654.31 <
       980    1   3   3 -11  1508.69  1674.29   654.31 <
       981    2   3   1 -17  3401.99  5668.22  1369.87 o
       981    1   1   3 -17  3401.99  5668.22  1369.87 o
       982    1  -1   0 -10  1520.00  2398.59  1087.01 <
       983    2   2   0  -6  5208.17  5470.98   125.39 o
       983    1   0   2  -6  5208.17  5470.98   125.39 o
       984    2   3   1  -5  3004.09  3416.08   140.18 o
       984    1   1   3  -5  3004.09  3416.08   140.18 o
       985    2   2   0  -4  2801.59  3169.16   113.56 o
       985    1   0   2  -4  2801.59  3169.16   113.56 o
       986    2   4   0 -12  4664.77  4357.20   352.16 o
       986    1   0   4 -12  4664.77  4357.20   352.16 o
       987    2   3   1  -8   970.32  1128.56   136.58 o
       987    1   1   3  -8   970.32  1128.56   136.58 o
       988    1   0   4  -9  1972.72  1815.48   200.60 o
       989    2   3   1  -7   793.46  1043.46   114.11 o
       989    1   1   3  -7   793.46  1043.46   114.11 o
       990    2   2   1  -5   394.19   532.19    49.40 o
       990    1   1   2  -5   394.19   532.19    49.40 o
       991    2   6   0 -12  3420.77  4041.90   476.35 o
       991    1   0   6 -12  3420.77  4041.90   476.35 o
       992    1   0   2  -5   407.31   541.59    80.32 o
       993    2   5   1  -8  1191.89  1223.26   221.13 o
       993    1   1   5  -8  1191.89  1223.26   221.13 o
       994    2   4   2 -12  3621.98  3530.38   378.80 o
       994    1   2   4 -12  3621.98  3530.38   378.80 o
       995    2   5  -1 -11  1800.62  1380.96   282.43 o
       995    1  -1   5 -11  1800.62  1380.96   282.43 o
       996    2   2   1  -6   362.68   424.37    58.27 o
       996    1   1   2  -6   362.68   424.37    58.27 o
       997    2   5   1 -11  1800.90  1571.15   402.93 o
       997    1   1   5 -11  1800.90  1571.15   402.93 o
       998    2   1   0  -4   178.40   237.25    33.98 o
       999    2   3   0  -8   475.07   553.37   101.10 o
      1000    1   0   2  -7   293.90   338.34    65.31 o
      1001    2   4   1  -7   665.99   558.68   147.02 o
      1001    1   1   4  -7   665.99   558.68   147.02 o
      1002    1   0   6 -13  1564.75  1677.26   466.53 o
      1003    2   4   2 -11  1029.53   722.95   285.65 <
      1003    1   2   4 -11  1029.53   722.95   285.65 <
      1004    2   2   1  -4   100.60    56.04    34.80 <
      1004    1   1   2  -4   100.60    56.04    34.80 <
      1005    2   4   0  -8   458.89   561.23   123.08 o
      1005    1   0   4  -8   458.89   561.23   123.08 o
      1006    2   6   0 -14   708.79   949.40   649.40 <
      1006    1   0   6 -14   708.79   949.40   649.40 <
      1007    2   5  -1 -17  2494.11  1483.65   753.88 <
      1007    1  -1   5 -17  2494.11  1483.65   753.88 <
      1008    1   0   6 -11   991.27  1383.00   267.07 o
      1009    2   4   0 -14   727.68   533.99   319.92 <
      1009    1   0   4 -14   727.68   533.99   319.92 <
      1010    2   5   3 -11  2535.88  1533.18   622.21 <
      1010    1   3   5 -11  2535.88  1533.18   622.21 <
      1011    2   7   1 -11  1427.23   751.46   441.00 <
      1011    1   1   7 -11  1427.23   751.46   441.00 <
      1012    2   8   3 -20    39.51  4037.68  3130.23 <
      1012    1   3   8 -20    39.51  4037.68  3130.23 <
      1013    2   6   0 -18  1646.87  3087.35  1276.55 <
      1013    1   0   6 -18  1646.87  3087.35  1276.55 <
      1014    2   6   2 -12  1995.59   830.04   476.15 <
      1014    1   2   6 -12  1995.59   830.04   476.15 <
      1015    2   3   0  -6    18.79    52.33    47.63 <
      1016    2  13   3 -18    59.17  5294.88  4925.19 <
      1016    1   3  13 -18    59.17  5294.88  4925.19 <
      1017    2   6   0  -6  5980.02  7261.11   274.54 o
      1017    1   0   6  -6  5980.02  7261.11   274.54 o
      1018    2   2   0  -2  1485.08  1527.29    83.17 o
      1018    1   0   2  -2  1485.08  1527.29    83.17 o
      1019    2   6  -2  -6  2084.68  2233.29   242.90 o
      1019    1  -2   6  -6  2084.68  2233.29   242.90 o
      1020    2   4  -1  -3   933.54  1110.73   106.48 o
      1020    1  -1   4  -3   933.54  1110.73   106.48 o
      1021    2   4  -1  -5  1153.32  1452.77   112.39 o
      1021    1  -1   4  -5  1153.32  1452.77   112.39 o
      1022    2   8  -2  -6  3505.02  3334.82   434.44 o
      1022    1  -2   8  -6  3505.02  3334.82   434.44 o
      1023    2   3  -1  -3  1007.76   967.26    86.08 o
      1023    1  -1   3  -3  1007.76   967.26    86.08 o
      1024    2   7  -1  -5  1659.84  1439.97   226.65 o
      1024    1  -1   7  -5  1659.84  1439.97   226.65 o
      1025    2   5  -1  -5   785.86   831.99   128.27 o
      1025    1  -1   5  -5   785.86   831.99   128.27 o
      1026    2   4  -1  -7   665.68   827.14   117.07 o
      1026    1  -1   4  -7   665.68   827.14   117.07 o
      1027    2   5  -1  -8  1191.26  1328.39   142.96 o
      1027    1  -1   5  -8  1191.26  1328.39   142.96 o
      1028    1   0   6  -5   782.14   824.99   175.01 o
      1029    2   4  -1  -4   439.18   513.37   121.46 o
      1029    1  -1   4  -4   439.18   513.37   121.46 o
      1030    2   6   0  -8   947.76   558.08   231.60 <
      1030    1   0   6  -8   947.76   558.08   231.60 <
      1031    2   5  -1  -4   653.61   562.24   117.99 o
      1031    1  -1   5  -4   653.61   562.24   117.99 o
      1032    2   6  -1  -5   516.49   636.85   153.48 o
      1032    1  -1   6  -5   516.49   636.85   153.48 o
      1033    2   7  -1  -4   922.68   788.47   151.11 o
      1033    1  -1   7  -4   922.68   788.47   151.11 o
      1034    2   6  -2  -9  1314.52  1321.80   250.37 o
      1034    1  -2   6  -9  1314.52  1321.80   250.37 o
      1035    1   0   6  -7   567.71   747.27   185.93 o
      1036    2   7  -1  -7  1253.31  1145.48   282.11 o
      1036    1  -1   7  -7  1253.31  1145.48   282.11 o
      1037    2   7  -1  -8   783.02   552.81   248.76 <
      1037    1  -1   7  -8   783.02   552.81   248.76 <
      1038    2   5  -1  -7   299.93   285.69   135.20 <
      1038    1  -1   5  -7   299.93   285.69   135.20 <
      1039    2   7  -1 -11  1427.08  1577.24   319.33 o
      1039    1  -1   7 -11  1427.08  1577.24   319.33 o
      1040    2   3  -1  -4   248.91   307.17    58.85 o
      1040    1  -1   3  -4   248.91   307.17    58.85 o
      1041    2   5   0  -4   213.82   292.98    95.10 o
      1042    2   6  -1  -7   525.22   564.29   169.64 o
      1042    1  -1   6  -7   525.22   564.29   169.64 o
      1043    2   3   0  -4    90.40    85.64    37.80 <
      1044    2   7  -2  -8   462.82   528.67   247.82 <
      1044    1  -2   7  -8   462.82   528.67   247.82 <
      1045    2   7  -2  -5   316.30   325.19   170.84 <
      1045    1  -2   7  -5   316.30   325.19   170.84 <
      1046    2   6  -1  -6   256.03   311.73   146.73 <
      1046    1  -1   6  -6   256.03   311.73   146.73 <
      1047    2   7  -3  -7   258.10   253.41   188.15 <
      1047    1  -3   7  -7   258.10   253.41   188.15 <
      1048    2   7  -1  -9   509.65   695.93   263.41 <
      1048    1  -1   7  -9   509.65   695.93   263.41 <
      1049    2  11   1 -13   960.03  1726.16  1296.53 <
      1049    1   1  11 -13   960.03  1726.16  1296.53 <
      1050    2   9  -3  -7   843.43   902.17   430.22 <
      1050    1  -3   9  -7   843.43   902.17   430.22 <
      1051    2  10  -1 -10   485.88  1489.91   734.67 <
      1051    1  -1  10 -10   485.88  1489.91   734.67 <
      1052    2  10  -2 -17    50.83  1563.44  1394.16 <
      1052    1  -2  10 -17    50.83  1563.44  1394.16 <
      1053    2   8  -2 -14   509.31   811.59   537.53 <
      1053    1  -2   8 -14   509.31   811.59   537.53 <
      1054    2   2  -4   0  4541.33  4651.38   134.53 o
      1054    1  -4   2   0  4541.33  4651.38   134.53 o
      1055    2   3  -5   3  5000.79  5719.36   177.94 o
      1055    1  -5   3   3  5000.79  5719.36   177.94 o
      1056    2   3  -5  -1  2718.61  3049.29   147.09 o
      1056    1  -5   3  -1  2718.61  3049.29   147.09 o
      1057    2   3  -5   1  2718.33  3289.03   191.32 o
      1057    1  -5   3   1  2718.33  3289.03   191.32 o
      1058    2   3  -5   5  3242.45  3236.56   245.75 o
      1058    1  -5   3   5  3242.45  3236.56   245.75 o
      1059    1  -2   1   0   733.10   697.66    41.21 o
      1060    2   2  -3   2   691.52   819.21    60.03 o
      1060    1  -3   2   2   691.52   819.21    60.03 o
      1061    2   1  -2   1   398.92   378.64    32.64 o
      1061    1  -2   1   1   398.92   378.64    32.64 o
      1062    2   2  -5   2  1116.72  1298.41   141.07 o
      1062    1  -5   2   2  1116.72  1298.41   141.07 o
      1063    2   4  -6   0  1711.31  1883.47   252.58 o
      1063    1  -6   4   0  1711.31  1883.47   252.58 o
      1064    1  -4   3   0   849.01   907.48    97.23 o
      1065    2   3  -4   1   628.10   742.90    95.29 o
      1065    1  -4   3   1   628.10   742.90    95.29 o
      1066    2   4  -5   2   851.98   990.32   157.51 o
      1066    1  -5   4   2   851.98   990.32   157.51 o
      1067    2   5  -7   3  3459.36  4534.09   447.59 o
      1067    1  -7   5   3  3459.36  4534.09   447.59 o
      1068    2   2  -3   1   220.37   229.42    53.53 o
      1068    1  -3   2   1   220.37   229.42    53.53 o
      1069    2   3  -5   2   428.56   398.80   137.64 <
      1069    1  -5   3   2   428.56   398.80   137.64 <
      1070    2   3  -4   2   325.72   273.18    78.30 o
      1070    1  -4   3   2   325.72   273.18    78.30 o
      1071    2   4  -5   4   734.16   618.30   176.32 o
      1071    1  -5   4   4   734.16   618.30   176.32 o
      1072    2   5  -7   5  1511.37  1839.62   470.49 o
      1072    1  -7   5   5  1511.37  1839.62   470.49 o
      1073    2   3  -6   5   887.19   597.81   316.83 <
      1073    1  -6   3   5   887.19   597.81   316.83 <
      1074    2   4  -6  -2   391.71   162.83   134.62 <
      1074    1  -6   4  -2   391.71   162.83   134.62 <
      1075    2   5  -7  -1  1487.05  1301.44   485.98 <
      1075    1  -7   5  -1  1487.05  1301.44   485.98 <
      1076    2   0  -2   0  4579.80  3977.20    41.80 o
      1076    1  -2   0   0  4579.80  3977.20    41.80 o
      1077    2   0  -2  -4  2740.26  2540.69    63.75 o
      1077    1  -2   0  -4  2740.26  2540.69    63.75 o
      1078    2   0  -2  -6  4766.49  4541.53   129.20 o
      1078    1  -2   0  -6  4766.49  4541.53   129.20 o
      1079    2   0  -4   0  7622.78  6438.39   238.35 o
      1079    1  -4   0   0  7622.78  6438.39   238.35 o
      1080    2   0  -4  -6  6144.21  4708.46   293.36 o
      1080    1  -4   0  -6  6144.21  4708.46   293.36 o
      1081    2   1  -5  -3   958.55   711.16   179.85 o
      1081    1  -5   1  -3   958.55   711.16   179.85 o
      1082    2   0  -6   0  5307.08  3830.85   857.71 o
      1082    1  -6   0   0  5307.08  3830.85   857.71 o
      1083    1  -3   0  -8  1980.11  1084.50   289.36 o
      1084    2   1  -4  -6   569.91   549.54   125.78 o
      1084    1  -4   1  -6   569.91   549.54   125.78 o
      1085    2   0  -6  -6  3931.78  4399.41  1347.47 o
      1085    1  -6   0  -6  3931.78  4399.41  1347.47 o
      1086    2   1  -4  -7   393.56   252.24   112.30 <
      1086    1  -4   1  -7   393.56   252.24   112.30 <
      1087    2   1  -6  -7   817.46   999.22   502.55 <
      1087    1  -6   1  -7   817.46   999.22   502.55 <
      1088    2   1  -5  -8   668.03   870.17   312.79 <
      1088    1  -5   1  -8   668.03   870.17   312.79 <
      1089    2   0  -6  -4   430.20  2085.33   901.61 <
      1089    1  -6   0  -4   430.20  2085.33   901.61 <
      1090    2   2  -2  -6 11964.80 13345.70   155.79 o
      1090    1  -2   2  -6 11964.80 13345.70   155.79 o
      1091    2   1  -1  -5  1808.63  1771.18    53.00 o
      1091    1  -1   1  -5  1808.63  1771.18    53.00 o
      1092    2   2  -1  -8  1050.56  1089.01    78.21 o
      1092    1  -1   2  -8  1050.56  1089.01    78.21 o
      1093    2   4  -2 -12  3619.79  3584.02   288.51 o
      1093    1  -2   4 -12  3619.79  3584.02   288.51 o
      1094    2   2  -2  -8  1115.38  1390.73   111.92 o
      1094    1  -2   2  -8  1115.38  1390.73   111.92 o
      1095    2   2  -3 -10  1265.92  1250.77   172.21 o
      1095    1  -3   2 -10  1265.92  1250.77   172.21 o
      1096    2   2  -1  -5   393.51   320.12    54.14 o
      1096    1  -1   2  -5   393.51   320.12    54.14 o
      1097    2   2  -1  -7   377.40   510.76    57.14 o
      1097    1  -1   2  -7   377.40   510.76    57.14 o
      1098    2   2  -1  -6   362.87   313.69    56.61 o
      1098    1  -1   2  -6   362.87   313.69    56.61 o
      1099    2   2  -2  -9   685.18   650.63   100.60 o
      1099    1  -2   2  -9   685.18   650.63   100.60 o
      1100    2   4  -2 -11  1028.93   693.03   128.73 o
      1100    1  -2   4 -11  1028.93   693.03   128.73 o
      1101    2   3  -3 -11  1508.69  1227.42   203.00 o
      1101    1  -3   3 -11  1508.69  1227.42   203.00 o
      1102    2   3  -2 -11   927.38   866.35   160.46 o
      1102    1  -2   3 -11   927.38   866.35   160.46 o
      1103    2   1  -1  -4   179.04   153.24    30.65 o
      1103    1  -1   1  -4   179.04   153.24    30.65 o
      1104    2   4  -4 -12  2005.26  2087.55   478.35 o
      1104    1  -4   4 -12  2005.26  2087.55   478.35 o
      1105    2   1  -1  -3   198.59   236.14    43.80 o
      1105    1  -1   1  -3   198.59   236.14    43.80 o
      1106    2  10  -5 -28    41.91  8581.98  5693.89 <
      1106    1  -5  10 -28    41.91  8581.98  5693.89 <
      1107    2   3  -1  -9   215.29   271.28    83.56 o
      1107    1  -1   3  -9   215.29   271.28    83.56 o
      1108    2   2  -3  -8   339.32   281.57    80.53 o
      1108    1  -3   2  -8   339.32   281.57    80.53 o
      1109    2   3  -4 -13  2362.65  2074.67   502.51 o
      1109    1  -4   3 -13  2362.65  2074.67   502.51 o
      1110    2   3  -3 -12   879.87   946.74   249.33 o
      1110    1  -3   3 -12   879.87   946.74   249.33 o
      1111    2   5  -2 -15   224.10   668.25   407.30 <
      1111    1  -2   5 -15   224.10   668.25   407.30 <
      1112    2   6  -2 -18  1660.41  1535.80   643.00 <
      1112    1  -2   6 -18  1660.41  1535.80   643.00 <
      1113    2   4  -2 -13  1024.11   920.99   282.70 o
      1113    1  -2   4 -13  1024.11   920.99   282.70 o
      1114    2   6  -6 -25    97.08  4884.62  4327.45 <
      1114    1  -6   6 -25    97.08  4884.62  4327.45 <
      1115    2   4  -5 -16   382.47   869.26   661.79 <
      1115    1  -5   4 -16   382.47   869.26   661.79 <
      1116    2   5  -3  -5  3874.17  4091.18   197.16 o
      1116    1  -3   5  -5  3874.17  4091.18   197.16 o
      1117    2   4  -4  -6  3447.43  3391.98   181.42 o
      1117    1  -4   4  -6  3447.43  3391.98   181.42 o
      1118    2   5  -3  -3  3221.89  3421.59   207.28 o
      1118    1  -3   5  -3  3221.89  3421.59   207.28 o
      1119    2   2  -2  -2   635.70   693.70    80.18 o
      1119    1  -2   2  -2   635.70   693.70    80.18 o
      1120    2   6  -4  -6  1907.99  2025.35   317.44 o
      1120    1  -4   6  -6  1907.99  2025.35   317.44 o
      1121    2   4  -3  -2   702.20  1105.05   147.10 o
      1121    1  -3   4  -2   702.20  1105.05   147.10 o
      1122    2   3  -2  -2   400.19   534.13    82.86 o
      1122    1  -2   3  -2   400.19   534.13    82.86 o
      1123    2   5  -4  -5  1190.79   991.50   240.97 o
      1123    1  -4   5  -5  1190.79   991.50   240.97 o
      1124    2   7  -5  -3  2210.48  2388.15   312.40 o
      1124    1  -5   7  -3  2210.48  2388.15   312.40 o
      1125    2   7  -5  -5  1858.63  1745.84   578.61 o
      1125    1  -5   7  -5  1858.63  1745.84   578.61 o
      1126    2   3  -3  -4   535.39   553.09   113.09 o
      1126    1  -3   3  -4   535.39   553.09   113.09 o
      1127    2   2  -1  -2   442.88   475.98    65.63 o
      1127    1  -1   2  -2   442.88   475.98    65.63 o
      1128    2   7  -5  -7  1236.72  1238.98   461.02 <
      1128    1  -5   7  -7  1236.72  1238.98   461.02 <
      1129    2   4  -3  -4   459.16   588.03   119.96 o
      1129    1  -3   4  -4   459.16   588.03   119.96 o
      1130    2   3  -3  -2   290.38   290.22    78.88 o
      1130    1  -3   3  -2   290.38   290.22    78.88 o
      1131    2   7  -4  -7   887.41   610.27   242.23 <
      1131    1  -4   7  -7   887.41   610.27   242.23 <
      1132    2   2  -2  -3   119.92   184.24    56.51 o
      1132    1  -2   2  -3   119.92   184.24    56.51 o
      1133    2   3  -2  -1   181.12   205.99    62.56 o
      1133    1  -2   3  -1   181.12   205.99    62.56 o
      1134    2   6  -6  -6  1288.23   785.82   368.79 <
      1134    1  -6   6  -6  1288.23   785.82   368.79 <
      1135    2   6  -6  -8  1016.07   900.28   434.56 <
      1135    1  -6   6  -8  1016.07   900.28   434.56 <
      1136    2   4  -3  -3   602.55   654.50   132.31 o
      1136    1  -3   4  -3   602.55   654.50   132.31 o
      1137    2   4  -4  -7   118.97    99.34    95.81 <
      1137    1  -4   4  -7   118.97    99.34    95.81 <
      1138    2   4  -2  -4   195.12   244.24    72.39 o
      1138    1  -2   4  -4   195.12   244.24    72.39 o
      1139    2  18 -10 -18   110.74 16404.70  9009.31 <
      1139    1 -10  18 -18   110.74 16404.70  9009.31 <
      1140    2  15  -9 -11    73.39  7635.82  3759.72 <
      1140    1  -9  15 -11    73.39  7635.82  3759.72 <
      1141    2   7  -5  -9  1051.75   956.98   365.49 <
      1141    1  -5   7  -9  1051.75   956.98   365.49 <
      1142    2   8  -6  -5   359.13   409.09   373.83 <
      1142    1  -6   8  -5   359.13   409.09   373.83 <
      1143    2  14 -11  -6    37.65  5740.44  3933.73 <
      1143    1 -11  14  -6    37.65  5740.44  3933.73 <
      1144    2   8  -8  -4  2221.19   939.82   712.21 <
      1144    1  -8   8  -4  2221.19   939.82   712.21 <
      1145    2   2  -4  -6  3979.40  4226.40   178.74 o
      1145    1  -4   2  -6  3979.40  4226.40   178.74 o
      1146    2   3  -5  -3  4996.99  5069.73   223.47 o
      1146    1  -5   3  -3  4996.99  5069.73   223.47 o
      1147    2   3  -5  -5  3243.49  3376.52   242.02 o
      1147    1  -5   3  -5  3243.49  3376.52   242.02 o
      1148    2   2  -3  -4  1158.68  1161.53    85.32 o
      1148    1  -3   2  -4  1158.68  1161.53    85.32 o
      1149    2   1  -2  -2   581.60   643.82    52.03 o
      1149    1  -2   1  -2   581.60   643.82    52.03 o
      1150    2   3  -4  -7  1878.23  2180.95   160.49 o
      1150    1  -4   3  -7  1878.23  2180.95   160.49 o
      1151    2   2  -3  -2   691.10   712.40    63.00 o
      1151    1  -3   2  -2   691.10   712.40    63.00 o
      1152    2   1  -3  -2   349.04   381.36    43.03 o
      1152    1  -3   1  -2   349.04   381.36    43.03 o
      1153    2   3  -5  -9  2112.54  1673.48   276.95 o
      1153    1  -5   3  -9  2112.54  1673.48   276.95 o
      1154    2   2  -5  -4  1076.01  1529.45   202.20 o
      1154    1  -5   2  -4  1076.01  1529.45   202.20 o
      1155    2   2  -3  -5   298.07   238.61    71.88 o
      1155    1  -3   2  -5   298.07   238.61    71.88 o
      1156    2   4  -5  -8   854.67   843.98   208.64 o
      1156    1  -5   4  -8   854.67   843.98   208.64 o
      1157    2   1  -2  -3   148.76   116.10    31.99 o
      1157    1  -2   1  -3   148.76   116.10    31.99 o
      1158    2   2  -5  -7   193.81   164.66   142.32 <
      1158    1  -5   2  -7   193.81   164.66   142.32 <
      1159    2   3  -4  -6   556.44   236.27    90.51 <
      1159    1  -4   3  -6   556.44   236.27    90.51 <
      1160    2   4  -7  -9   166.95   636.57   420.85 <
      1160    1  -7   4  -9   166.95   636.57   420.85 <
      1161    2   2  -6  -6  1139.54  1077.15   243.55 o
      1161    1  -6   2  -6  1139.54  1077.15   243.55 o
      1162    2   2  -4  -5   337.67   147.75    95.36 <
      1162    1  -4   2  -5   337.67   147.75    95.36 <
      1163    2   3  -5  -7  1117.35  1185.70   230.19 o
      1163    1  -5   3  -7  1117.35  1185.70   230.19 o
      1164    2   2  -5  -8  1015.13   717.64   214.53 o
      1164    1  -5   2  -8  1015.13   717.64   214.53 o
      1165    2   4  -6  -6  1389.64   725.02   285.42 <
      1165    1  -6   4  -6  1389.64   725.02   285.42 <
      1166    2   4  -9 -13   111.92  2788.22  2161.10 <
      1166    1  -9   4 -13   111.92  2788.22  2161.10 <
      1167    2   3  -6  -5   887.09  1371.50   296.88 o
      1167    1  -6   3  -5   887.09  1371.50   296.88 o
      1168    2   4  -6  -8   795.56   664.88   238.09 <
      1168    1  -6   4  -8   795.56   664.88   238.09 <
      1169    2   7 -12 -12     7.99  3746.76  2979.78 <
      1169    1 -12   7 -12     7.99  3746.76  2979.78 <
      1170    2   2  -2   6 11964.80 12422.10   168.90 o
      1170    1  -2   2   6 11964.80 12422.10   168.90 o
      1171    2   4  -2   6  4864.64  4755.57   148.48 o
      1171    1  -2   4   6  4864.64  4755.57   148.48 o
      1172    2   4  -4   6  3447.43  3693.18   201.57 o
      1172    1  -4   4   6  3447.43  3693.18   201.57 o
      1173    2   3  -4   7  1873.19  2109.87   163.54 o
      1173    1  -4   3   7  1873.19  2109.87   163.54 o
      1174    2   5  -3  11  2534.73  2241.69   299.12 o
      1174    1  -3   5  11  2534.73  2241.69   299.12 o
      1175    2   5  -3   7  1823.78  1928.74   145.87 o
      1175    1  -3   5   7  1823.78  1928.74   145.87 o
      1176    2   5  -4  11  1930.15  2167.71   335.00 o
      1176    1  -4   5  11  1930.15  2167.71   335.00 o
      1177    2   4  -4  12  2005.26  2586.50   318.34 o
      1177    1  -4   4  12  2005.26  2586.50   318.34 o
      1178    2   3  -5   9  2110.84  1240.95   229.29 o
      1178    1  -5   3   9  2110.84  1240.95   229.29 o
      1179    2   5  -3   9  1118.10  1156.42   202.78 o
      1179    1  -3   5   9  1118.10  1156.42   202.78 o
      1180    2   3  -2   5   627.42   703.19    92.95 o
      1180    1  -2   3   5   627.42   703.19    92.95 o
      1181    2   2  -1   3   574.44   531.46    55.85 o
      1181    1  -1   2   3   574.44   531.46    55.85 o
      1182    2   4  -3   8   806.32   833.03   170.98 o
      1182    1  -3   4   8   806.32   833.03   170.98 o
      1183    2   3  -3   4   535.39   548.06    80.53 o
      1183    1  -3   3   4   535.39   548.06    80.53 o
      1184    2   4  -3   7   578.68   761.33   153.32 o
      1184    1  -3   4   7   578.68   761.33   153.32 o
      1185    2   4  -5   8   853.86   669.41   201.46 o
      1185    1  -5   4   8   853.86   669.41   201.46 o
      1186    2   3  -3   6   434.44   546.01    93.50 o
      1186    1  -3   3   6   434.44   546.01    93.50 o
      1187    2   5  -4   9   758.98   613.18   263.12 <
      1187    1  -4   5   9   758.98   613.18   263.12 <
      1188    2   1  -1   3   198.59   236.45    43.68 o
      1188    1  -1   1   3   198.59   236.45    43.68 o
      1189    2   3  -4   9   489.73   453.81   181.99 <
      1189    1  -4   3   9   489.73   453.81   181.99 <
      1190    2   5  -6  13  1698.83   435.72   389.67 <
      1190    1  -6   5  13  1698.83   435.72   389.67 <
      1191    2   4  -4   8   643.28   783.03   193.16 o
      1191    1  -4   4   8   643.28   783.03   193.16 o
      1192    2   7  -5  11   943.25  1126.71   440.31 <
      1192    1  -5   7  11   943.25  1126.71   440.31 <
      1193    2   2  -3   5   298.30   287.34    65.91 o
      1193    1  -3   2   5   298.30   287.34    65.91 o
      1194    2   2  -3   6   149.05   244.63    59.29 o
      1194    1  -3   2   6   149.05   244.63    59.29 o
      1195    2   3  -2   8   173.29   163.69    70.90 <
      1195    1  -2   3   8   173.29   163.69    70.90 <
      1196    2  11  -9  23    20.74  5980.95  4495.35 <
      1196    1  -9  11  23    20.74  5980.95  4495.35 <
      1197    2   3  -4   8   232.52   633.32   170.73 o
      1197    1  -4   3   8   232.52   633.32   170.73 o
      1198    2   3  -2   7    20.57    66.80    58.74 <
      1198    1  -2   3   7    20.57    66.80    58.74 <
      1199    2   2  -2   3   119.92   152.60    53.18 <
      1199    1  -2   2   3   119.92   152.60    53.18 <
      1200    2  11 -15  24     6.06  9322.21  6851.79 <
      1200    1 -15  11  24     6.06  9322.21  6851.79 <
      1201    2   1  -1   5  1808.63  2093.29    76.24 o
      1201    1  -1   1   5  1808.63  2093.29    76.24 o
      1202    2   1  -3  11  3370.79  3427.82   251.82 o
      1202    1  -3   1  11  3370.79  3427.82   251.82 o
      1203    2   2  -2   8  1115.37  1440.06    83.21 o
      1203    1  -2   2   8  1115.37  1440.06    83.21 o
      1204    2   2  -4  12  2648.32  2915.85   314.68 o
      1204    1  -4   2  12  2648.32  2915.85   314.68 o
      1205    2   2  -3  10  1264.37  1546.26   165.79 o
      1205    1  -3   2  10  1264.37  1546.26   165.79 o
      1206    2   1  -3   8  1041.00   900.88   109.01 o
      1206    1  -3   1   8  1041.00   900.88   109.01 o
      1207    2   1  -2   7   556.97   689.91    84.73 o
      1207    1  -2   1   7   556.97   689.91    84.73 o
      1208    2   1  -2   8   412.36   503.69    71.05 o
      1208    1  -2   1   8   412.36   503.69    71.05 o
      1209    2   3  -4  13  2360.16  2007.08   341.90 o
      1209    1  -4   3  13  2360.16  2007.08   341.90 o
      1210    2   1  -3   9   549.20   743.21   136.44 o
      1210    1  -3   1   9   549.20   743.21   136.44 o
      1211    2   1  -2   6   488.77   566.97    68.64 o
      1211    1  -2   1   6   488.77   566.97    68.64 o
      1212    2   2  -2   9   685.18   856.83   108.40 o
      1212    1  -2   2   9   685.18   856.83   108.40 o
      1213    2   1  -2   4   404.58   355.16    51.23 o
      1213    1  -2   1   4   404.58   355.16    51.23 o
      1214    2   1  -3   7   462.64   515.90    62.90 o
      1214    1  -3   1   7   462.64   515.90    62.90 o
      1215    2   3  -3  12   879.87   938.51   213.17 o
      1215    1  -3   3  12   879.87   938.51   213.17 o
      1216    2   1  -3  10   508.90   712.02   155.41 o
      1216    1  -3   1  10   508.90   712.02   155.41 o
      1217    2   2  -5  10   855.84   735.08   221.62 o
      1217    1  -5   2  10   855.84   735.08   221.62 o
      1218    2   1  -5  11  1344.05  1215.22   345.15 o
      1218    1  -5   1  11  1344.05  1215.22   345.15 o
      1219    2   2  -4   8   429.72   617.82   118.61 o
      1219    1  -4   2   8   429.72   617.82   118.61 o
      1220    2   1  -2   5   190.18   178.64    54.34 o
      1220    1  -2   1   5   190.18   178.64    54.34 o
      1221    2   1  -1   6   149.71   185.57    37.46 o
      1221    1  -1   1   6   149.71   185.57    37.46 o
      1222    2   1  -1   7   167.61   178.00    53.00 o
      1222    1  -1   1   7   167.61   178.00    53.00 o
      1223    2   2  -4  11   362.48   408.02   157.90 <
      1223    1  -4   2  11   362.48   408.02   157.90 <
      1224    2   1  -1   4   179.03   183.96    46.86 o
      1224    1  -1   1   4   179.03   183.96    46.86 o
      1225    2   1  -7  14   370.59   725.88   608.45 <
      1225    1  -7   1  14   370.59   725.88   608.45 <
      1226    2   1  -5  10   752.73   402.95   155.43 <
      1226    1  -5   1  10   752.73   402.95   155.43 <
      1227    2   0   0   6 19317.80 18151.00   124.87 o
      1227    1   0   0   6 19317.80 18151.00   124.87 o
      1228    2   0   0   2  1443.76  1395.08    21.87 o
      1228    1   0   0   2  1443.76  1395.08    21.87 o
      1229    2  -1  -3   5  2569.73  1976.21   110.72 o
      1229    1  -3  -1   5  2569.73  1976.21   110.72 o
      1230    1  -1   0   6   549.38   613.59    49.02 o
      1231    2   0  -2  12  4732.59  4355.10   393.30 o
      1231    1  -2   0  12  4732.59  4355.10   393.30 o
      1232    2   0  -2  10  1819.72  1347.29   157.89 o
      1232    1  -2   0  10  1819.72  1347.29   157.89 o
      1233    2   0   0   4   221.04   216.65    17.86 o
      1233    1   0   0   4   221.04   216.65    17.86 o
      1234    1  -1   0  10  1520.01  1068.18   135.97 o
      1235    2   0   0   8  1716.55  1746.44   111.21 o
      1235    1   0   0   8  1716.55  1746.44   111.21 o
      1236    2   0   0  12  8664.38  6939.70   725.22 o
      1236    1   0   0  12  8664.38  6939.70   725.22 o
      1237    2  -1  -2   4   407.34   410.97    61.59 o
      1237    1  -2  -1   4   407.34   410.97    61.59 o
      1238    2  -1  -3  11  3369.86  2212.46   495.95 o
      1238    1  -3  -1  11  3369.86  2212.46   495.95 o
      1239    2  -1  -2   6   489.29   721.92   111.11 o
      1239    1  -2  -1   6   489.29   721.92   111.11 o
      1240    2   1  -1  17  4779.65  3608.60   793.72 o
      1240    1  -1   1  17  4779.65  3608.60   793.72 o
      1241    2  -1  -3   8  1041.17   980.56   245.28 o
      1241    1  -3  -1   8  1041.17   980.56   245.28 o
      1242    1  -1   0  12   958.77   880.36   352.38 <
      1243    2  -1  -5   9   694.43   428.24   292.40 <
      1243    1  -5  -1   9   694.43   428.24   292.40 <
      1244    2  -1  -5  11  1343.77  1136.00   493.44 <
      1244    1  -5  -1  11  1343.77  1136.00   493.44 <
      1245    2  -1  -4  11   992.50   751.74   431.13 <
      1245    1  -4  -1  11   992.50   751.74   431.13 <
      1246    2   2   0  -4  2804.73  3200.64    60.84 o
      1246    1   0   2  -4  2804.73  3200.64    60.84 o
      1247    2   2   0  -6  5224.16  4621.70   254.97 o
      1247    1   0   2  -6  5224.16  4621.70   254.97 o
      1248    2   3   1  -3   989.27  1301.05    76.77 o
      1248    1   1   3  -3   989.27  1301.05    76.77 o
      1249    2   3   1  -5  3011.06  2704.66   202.86 o
      1249    1   1   3  -5  3011.06  2704.66   202.86 o
      1250    2   2   1  -3   603.19   765.54    59.86 o
      1250    1   1   2  -3   603.19   765.54    59.86 o
      1251    2   2   1  -2   438.06   553.45    43.24 o
      1251    1   1   2  -2   438.06   553.45    43.24 o
      1252    2   1  -1  -5  1808.63  1755.47    87.05 o
      1252    1  -1   1  -5  1808.63  1755.47    87.05 o
      1253    2   2  -1  -5   394.51   404.74    44.33 o
      1253    1  -1   2  -5   394.51   404.74    44.33 o
      1254    2   1  -1  -4   179.04   130.15    24.76 o
      1254    1  -1   1  -4   179.04   130.15    24.76 o
      1255    1   0   2  -5   407.31   468.78    81.78 o
      1256    2   3  -1  -7   794.07   781.26   143.36 o
      1256    1  -1   3  -7   794.07   781.26   143.36 o
      1257    2   4   1  -5  1155.38  1273.83   181.40 o
      1257    1   1   4  -5  1155.38  1273.83   181.40 o
      1258    2   4   1  -4   436.98   344.62   106.04 o
      1258    1   1   4  -4   436.98   344.62   106.04 o
      1259    2   2  -2  -8  1115.38   537.80   213.05 <
      1259    1  -2   2  -8  1115.38   537.80   213.05 <
      1260    2   2  -1  -6   362.59   163.55    70.26 <
      1260    1  -1   2  -6   362.59   163.55    70.26 <
      1261    2   3   1  -4   249.51   207.80    68.50 o
      1261    1   1   3  -4   249.51   207.80    68.50 o
      1262    2   5  -1 -11  1801.55  3501.95  1117.42 o
      1262    1  -1   5 -11  1801.55  3501.95  1117.42 o
      1263    1   0   4  -7   518.60   475.01   162.94 <
      1264    2   4  -2 -12  3623.13  4242.68  1103.13 o
      1264    1  -2   4 -12  3623.13  4242.68  1103.13 o
      1265    1   0   4  -9  1972.72  2418.11   734.82 o
      1266    2   6   0 -12  3425.88  2437.25  1906.52 <
      1266    1   0   6 -12  3425.88  2437.25  1906.52 <
      1267    2   2  -1  -8  1052.79   900.84   298.17 o
      1267    1  -1   2  -8  1052.79   900.84   298.17 o
      1268    2   4   2  -5   820.81   802.40   554.31 <
      1268    1   2   4  -5   820.81   802.40   554.31 <
      1269    2   3  -1  -5  3008.20  3106.05    92.56 o
      1269    1  -1   3  -5  3008.20  3106.05    92.56 o
      1270    2   2   0  -2  1492.11  1707.68    61.55 o
      1270    1   0   2  -2  1492.11  1707.68    61.55 o
      1271    2   6   0  -6  6007.64  5668.05   352.27 o
      1271    1   0   6  -6  6007.64  5668.05   352.27 o
      1272    2   3  -1  -3   992.68  1220.92    82.71 o
      1272    1  -1   3  -3   992.68  1220.92    82.71 o
      1273    2   4  -1  -5  1155.02  1206.56   129.13 o
      1273    1  -1   4  -5  1155.02  1206.56   129.13 o
      1274    2   4  -1  -3   956.92   596.96   100.17 o
      1274    1  -1   4  -3   956.92   596.96   100.17 o
      1275    2   5  -1  -2  1078.55  1087.32   135.27 o
      1275    1  -1   5  -2  1078.55  1087.32   135.27 o
      1276    2   3  -1  -2   672.53   792.59    70.38 o
      1276    1  -1   3  -2   672.53   792.59    70.38 o
      1277    2   4  -2  -5   819.81   661.57    93.85 o
      1277    1  -2   4  -5   819.81   661.57    93.85 o
      1278    2   6  -2  -6  2093.55  2614.84   391.65 o
      1278    1  -2   6  -6  2093.55  2614.84   391.65 o
      1279    2   5  -1  -4   655.12   372.07   164.15 <
      1279    1  -1   5  -4   655.12   372.07   164.15 <
      1280    2   2  -1  -2   439.34   561.78    62.94 o
      1280    1  -1   2  -2   439.34   561.78    62.94 o
      1281    1   0   4  -3   348.04   380.30    94.50 o
      1282    2   4  -1  -4   437.31   413.65   113.81 o
      1282    1  -1   4  -4   437.31   413.65   113.81 o
      1283    2   3   0  -2   287.28   349.95    62.20 o
      1284    2   8  -2  -6  3524.19  3225.14   601.37 o
      1284    1  -2   8  -6  3524.19  3225.14   601.37 o
      1285    2   6  -1  -3   999.11   977.35   195.12 o
      1285    1  -1   6  -3   999.11   977.35   195.12 o
      1286    2   7  -1  -5  1665.47  1559.19   427.22 o
      1286    1  -1   7  -5  1665.47  1559.19   427.22 o
      1287    2   7  -1  -2  1026.07   963.60   181.32 o
      1287    1  -1   7  -2  1026.07   963.60   181.32 o
      1288    2   4  -1  -2   403.09   556.25    89.91 o
      1288    1  -1   4  -2   403.09   556.25    89.91 o
      1289    2   5  -1  -5   788.31   808.32   149.69 o
      1289    1  -1   5  -5   788.31   808.32   149.69 o
      1290    2   7  -1  -3   894.26   959.97   273.20 o
      1290    1  -1   7  -3   894.26   959.97   273.20 o
      1291    1   0   6  -5   782.14   367.46   214.83 <
      1292    2   8  -2  -4  1298.97  1671.57   446.40 o
      1292    1  -2   8  -4  1298.97  1671.57   446.40 o
      1293    2   4   0  -2    96.38   153.81    76.62 <
      1293    1   0   4  -2    96.38   153.81    76.62 <
      1294    2   5  -2  -7   775.05   506.52   180.74 <
      1294    1  -2   5  -7   775.05   506.52   180.74 <
      1295    2   6  -1  -5   517.33   902.62   251.56 o
      1295    1  -1   6  -5   517.33   902.62   251.56 o
      1296    2   6  -1  -2   209.48   433.46   151.02 <
      1296    1  -1   6  -2   209.48   433.46   151.02 <
      1297    2   7  -1  -7  1256.32  1496.53   495.01 o
      1297    1  -1   7  -7  1256.32  1496.53   495.01 o
      1298    1   0   6  -7   567.71   546.38   296.51 <
      1299    2   4  -2  -4   195.18   336.27    98.46 o
      1299    1  -2   4  -4   195.18   336.27    98.46 o
      1300    2   6  -1  -4   331.01   482.74   183.19 <
      1300    1  -1   6  -4   331.01   482.74   183.19 <
      1301    2   3  -1  -4   249.38   224.55    57.58 o
      1301    1  -1   3  -4   249.38   224.55    57.58 o
      1302    2   6  -3  -5   524.89   213.74   185.51 <
      1302    1  -3   6  -5   524.89   213.74   185.51 <
      1303    2   7  -3  -8  1675.24  1395.80   522.63 <
      1303    1  -3   7  -8  1675.24  1395.80   522.63 <
      1304    2   9  -1  -3   560.29  1210.16   538.23 <
      1304    1  -1   9  -3   560.29  1210.16   538.23 <
      1305    2   7  -3  -6    50.62   280.93   264.23 <
      1305    1  -3   7  -6    50.62   280.93   264.23 <
      1306    2   5  -2  -4   359.13   242.84   145.36 <
      1306    1  -2   5  -4   359.13   242.84   145.36 <
      1307    2   4  -2  -7   325.23   116.27    96.12 <
      1307    1  -2   4  -7   325.23   116.27    96.12 <
      1308    2   7  -3 -10    83.06   648.70   530.70 <
      1308    1  -3   7 -10    83.06   648.70   530.70 <
      1309    2  10  -3 -17    52.09  4486.71  2768.58 <
      1309    1  -3  10 -17    52.09  4486.71  2768.58 <
      1310    2  10  -4  -9   278.71  2596.33  1731.66 <
      1310    1  -4  10  -9   278.71  2596.33  1731.66 <
      1311    2  10   0  -6  2754.01  3045.82  1263.24 <
      1311    1   0  10  -6  2754.01  3045.82  1263.24 <
      1312    2   4  -2   0  5372.81  6191.64   161.73 o
      1312    1  -2   4   0  5372.81  6191.64   161.73 o
      1313    2   5  -3  -1  3598.76  3760.44   171.04 o
      1313    1  -3   5  -1  3598.76  3760.44   171.04 o
      1314    2   5  -3   1  3582.81  3635.59   193.59 o
      1314    1  -3   5   1  3582.81  3635.59   193.59 o
      1315    2   3  -1  -1  1767.78  1936.47    74.77 o
      1315    1  -1   3  -1  1767.78  1936.47    74.77 o
      1316    2   4  -1  -1  1461.16  1598.93    79.66 o
      1316    1  -1   4  -1  1461.16  1598.93    79.66 o
      1317    2   3  -1   1  1751.90  1694.78    84.41 o
      1317    1  -1   3   1  1751.90  1694.78    84.41 o
      1318    2   4  -1   1  1455.16  1580.56    91.38 o
      1318    1  -1   4   1  1455.16  1580.56    91.38 o
      1319    2   8  -2   0  4528.44  4790.91   381.45 o
      1319    1  -2   8   0  4528.44  4790.91   381.45 o
      1320    2   6  -2   0  2084.45  2371.43   201.90 o
      1320    1  -2   6   0  2084.45  2371.43   201.90 o
      1321    2   6  -4   0  2199.09  2035.56   337.82 o
      1321    1  -4   6   0  2199.09  2035.56   337.82 o
      1322    2   2  -1  -1   623.30   609.81    51.79 o
      1322    1  -1   2  -1   623.30   609.81    51.79 o
      1323    2   5  -3   2   676.39   783.18   118.49 o
      1323    1  -3   5   2   676.39   783.18   118.49 o
      1324    2   2  -1   1   598.94   675.06    66.78 o
      1324    1  -1   2   1   598.94   675.06    66.78 o
      1325    2   8  -2  -2  1727.95  2025.50   307.31 o
      1325    1  -2   8  -2  1727.95  2025.50   307.31 o
      1326    2   5  -3  -2   678.78   897.48   119.82 o
      1326    1  -3   5  -2   678.78   897.48   119.82 o
      1327    2   8  -2   2  1728.40  2463.47   302.45 o
      1327    1  -2   8   2  1728.40  2463.47   302.45 o
      1328    2   7  -3   2   979.45   537.06   291.84 <
      1328    1  -3   7   2   979.45   537.06   291.84 <
      1329    2   5  -2  -2   361.81   571.21   115.51 o
      1329    1  -2   5  -2   361.81   571.21   115.51 o
      1330    2   4  -1   0   261.96   412.12    70.33 o
      1331    2   5  -2   2   362.51   434.79   116.99 o
      1331    1  -2   5   2   362.51   434.79   116.99 o
      1332    1  -2   7   0   810.48   755.67   213.85 o
      1333    2   7  -4  -4  1222.28   721.53   256.83 <
      1333    1  -4   7  -4  1222.28   721.53   256.83 <
      1334    2   7  -5   1  2060.36  2668.98   363.40 o
      1334    1  -5   7   1  2060.36  2668.98   363.40 o
      1335    2   4  -3   1   412.84   450.24    59.68 o
      1335    1  -3   4   1   412.84   450.24    59.68 o
      1336    2   9  -3   1   808.16  1015.92   409.82 <
      1336    1  -3   9   1   808.16  1015.92   409.82 <
      1337    2   5  -2   1   218.64   221.07   111.11 <
      1337    1  -2   5   1   218.64   221.07   111.11 <
      1338    2   6  -3  -2   534.98   365.25   173.98 <
      1338    1  -3   6  -2   534.98   365.25   173.98 <
      1339    2   7  -4  -2  1266.21   972.24   254.00 o
      1339    1  -4   7  -2  1266.21   972.24   254.00 o
      1340    2   7  -4   2  1264.88  1029.29   297.54 o
      1340    1  -4   7   2  1264.88  1029.29   297.54 o
      1341    2   5  -2  -1   218.78   202.05    92.10 <
      1341    1  -2   5  -1   218.78   202.05    92.10 <
      1342    2   7  -2  -2   366.84   594.24   154.47 o
      1342    1  -2   7  -2   366.84   594.24   154.47 o
      1343    2   2  -1   0   175.88   167.28    51.89 o
      1344    2   9  -6   2  1119.23   942.51   592.45 <
      1344    1  -6   9   2  1119.23   942.51   592.45 <
      1345    1  -4   9   0  2010.27   714.62   526.01 <
      1346    2   6  -3   2   535.03   536.12   172.55 o
      1346    1  -3   6   2   535.03   536.12   172.55 o
      1347    2   6  -2  -1   186.46   234.30   154.86 <
      1347    1  -2   6  -1   186.46   234.30   154.86 <
      1348    2   7  -2   2   366.97   414.96   185.26 <
      1348    1  -2   7   2   366.97   414.96   185.26 <
      1349    2   8  -4   2   202.49   417.50   353.00 <
      1349    1  -4   8   2   202.49   417.50   353.00 <
      1350    2   3  -2   1   181.27   165.42    70.81 <
      1350    1  -2   3   1   181.27   165.42    70.81 <
      1351    2  11  -3  -1  1942.88  2143.84  1033.93 <
      1351    1  -3  11  -1  1942.88  2143.84  1033.93 <
      1352    2   9  -4   1   406.53   890.27   400.16 <
      1352    1  -4   9   1   406.53   890.27   400.16 <
      1353    2   1  -3   5  2575.65  3180.80    67.79 o
      1353    1  -3   1   5  2575.65  3180.80    67.79 o
      1354    2   1  -3   3  1717.99  1891.36    75.82 o
      1354    1  -3   1   3  1717.99  1891.36    75.82 o
      1355    2   1  -4   4  1228.14  1375.22    85.81 o
      1355    1  -4   1   4  1228.14  1375.22    85.81 o
      1356    2   1  -4   5   960.14  1088.27    66.97 o
      1356    1  -4   1   5   960.14  1088.27    66.97 o
      1357    2   1  -5   3   957.50  1048.17   113.97 o
      1357    1  -5   1   3   957.50  1048.17   113.97 o
      1358    2   2  -5   8  1014.33  1121.34   126.64 o
      1358    1  -5   2   8  1014.33  1121.34   126.64 o
      1359    2   1  -5   6   590.04   590.09   123.77 o
      1359    1  -5   1   6   590.04   590.09   123.77 o
      1360    2   1  -4   6   569.39   462.23    82.89 o
      1360    1  -4   1   6   569.39   462.23    82.89 o
      1361    2   1  -3   2   349.51   266.45    42.86 o
      1361    1  -3   1   2   349.51   266.45    42.86 o
      1362    2   2  -7   8  1817.18  1915.59   283.19 o
      1362    1  -7   2   8  1817.18  1915.59   283.19 o
      1363    2   1  -4   7   393.69   449.55    98.56 o
      1363    1  -4   1   7   393.69   449.55    98.56 o
      1364    2   1  -3   4   127.34   159.14    43.82 o
      1364    1  -3   1   4   127.34   159.14    43.82 o
      1365    2   2  -6   6  1140.09  1019.87   197.28 o
      1365    1  -6   2   6  1140.09  1019.87   197.28 o
      1366    2   1  -6   7   817.30   731.78   215.91 o
      1366    1  -6   1   7   817.30   731.78   215.91 o
      1367    2   1  -5   9   694.09   724.10   120.88 o
      1367    1  -5   1   9   694.09   724.10   120.88 o
      1368    2   1  -7   9  2079.88  3067.32   543.36 o
      1368    1  -7   1   9  2079.88  3067.32   543.36 o
      1369    2   1  -5   4   455.95   390.07   117.54 o
      1369    1  -5   1   4   455.95   390.07   117.54 o
      1370    2   1  -4   3   259.85   218.93    34.66 o
      1370    1  -4   1   3   259.85   218.93    34.66 o
      1371    2   1  -5   5   340.00   354.99    93.36 o
      1371    1  -5   1   5   340.00   354.99    93.36 o
      1372    2   1  -7   5   798.20   433.79   273.64 <
      1372    1  -7   1   5   798.20   433.79   273.64 <
      1373    2   2  -8   6  2186.53  1579.49   451.36 o
      1373    1  -8   2   6  2186.53  1579.49   451.36 o
      1374    2   2  -8   8  2066.61  2246.65   549.28 o
      1374    1  -8   2   8  2066.61  2246.65   549.28 o
      1375    2   0  -2   3     4.77    20.73    16.12 <
      1376    2   3  -9   9  1356.99  2951.62   826.55 o
      1376    1  -9   3   9  1356.99  2951.62   826.55 o
      1377    2   5 -14  21    94.38  3737.88  3446.06 <
      1377    1 -14   5  21    94.38  3737.88  3446.06 <
      1378    2   0  -2   0  4592.94  3529.56    53.58 o
      1378    1  -2   0   0  4592.94  3529.56    53.58 o
      1379    2   0  -4   0  7634.05  7605.64   142.60 o
      1379    1  -4   0   0  7634.05  7605.64   142.60 o
      1380    2   0  -2  -2  1393.10  1480.43    28.90 o
      1380    1  -2   0  -2  1393.10  1480.43    28.90 o
      1381    1  -3   0  -2  1197.40  1364.60    71.52 o
      1382    2   0  -6   0  5309.89  5773.26   439.79 o
      1382    1  -6   0   0  5309.89  5773.26   439.79 o
      1383    2   1  -4  -4  1231.16  1136.39    96.14 o
      1383    1  -4   1  -4  1231.16  1136.39    96.14 o
      1384    2   1  -4  -5   959.69   698.09   142.27 o
      1384    1  -4   1  -5   959.69   698.09   142.27 o
      1385    2   0  -4  -6  6142.76  4482.61   571.13 o
      1385    1  -4   0  -6  6142.76  4482.61   571.13 o
      1386    1  -5   0  -4   891.22   614.89   292.48 <
      1387    2   0  -6  -6  3931.75  2583.91   956.15 <
      1387    1  -6   0  -6  3931.75  2583.91   956.15 <
      1388    2   0  -2  -1     1.25    54.11    22.45 <
      1389    2   0  -6  -2  1250.34  1484.11   402.40 o
      1389    1  -6   0  -2  1250.34  1484.11   402.40 o
      1390    2   1  -5  -4   455.86  1125.10   195.77 o
      1390    1  -5   1  -4   455.86  1125.10   195.77 o
      1391    2   2  -7  -8  1818.71  2073.27   910.01 <
      1391    1  -7   2  -8  1818.71  2073.27   910.01 <
      1392    2  -1  -9   2   238.68  2515.51  1616.37 <
      1392    1  -9  -1   2   238.68  2515.51  1616.37 <
      1393    2   4  -4  -6  3447.43  3698.58   262.12 o
      1393    1  -4   4  -6  3447.43  3698.58   262.12 o
      1394    2   2  -3  -4  1160.74  1244.70    66.81 o
      1394    1  -3   2  -4  1160.74  1244.70    66.81 o
      1395    2   2  -2  -2   635.70   647.59    61.45 o
      1395    1  -2   2  -2   635.70   647.59    61.45 o
      1396    2   3  -2  -5   631.73   697.91    72.56 o
      1396    1  -2   3  -5   631.73   697.91    72.56 o
      1397    2   3  -2  -4   492.58   484.14    74.04 o
      1397    1  -2   3  -4   492.58   484.14    74.04 o
      1398    2   3  -3  -4   535.39   598.27    73.20 o
      1398    1  -3   3  -4   535.39   598.27    73.20 o
      1399    2   5  -4  -5  1192.33  1242.12   212.97 o
      1399    1  -4   5  -5  1192.33  1242.12   212.97 o
      1400    2   1  -1  -1   536.75   557.41    57.31 o
      1400    1  -1   1  -1   536.75   557.41    57.31 o
      1401    2   6  -4  -6  1909.43  2184.95   308.19 o
      1401    1  -4   6  -6  1909.43  2184.95   308.19 o
      1402    2   4  -3  -7   577.33   691.43   133.79 o
      1402    1  -3   4  -7   577.33   691.43   133.79 o
      1403    2   4  -3  -4   459.54   512.40    76.00 o
      1403    1  -3   4  -4   459.54   512.40    76.00 o
      1404    2   4  -3  -8   808.61   703.39   186.49 o
      1404    1  -3   4  -8   808.61   703.39   186.49 o
      1405    2   4  -6  -6  1389.52  1758.43   352.61 o
      1405    1  -6   4  -6  1389.52  1758.43   352.61 o
      1406    2   4  -5  -4   734.11   759.79   188.80 o
      1406    1  -5   4  -4   734.11   759.79   188.80 o
      1407    2   4  -4  -4    11.43   108.21    85.19 <
      1407    1  -4   4  -4    11.43   108.21    85.19 <
      1408    2   3  -5  -7  1117.03  1121.71   265.59 o
      1408    1  -5   3  -7  1117.03  1121.71   265.59 o
      1409    2   2  -3  -3    81.40    70.82    35.70 <
      1409    1  -3   2  -3    81.40    70.82    35.70 <
      1410    2   3  -3  -6   434.44   345.53   114.60 o
      1410    1  -3   3  -6   434.44   345.53   114.60 o
      1411    2   7  -5  -9  1051.43  1968.54   786.73 <
      1411    1  -5   7  -9  1051.43  1968.54   786.73 <
      1412    2   7 -11 -13   174.86 11426.40  4108.68 <
      1412    1 -11   7 -13   174.86 11426.40  4108.68 <
      1413    2   5  -6  -7  1310.51   770.71   531.27 <
      1413    1  -6   5  -7  1310.51   770.71   531.27 <
      1414    2   6  -6  -6  1288.23   871.34   443.44 <
      1414    1  -6   6  -6  1288.23   871.34   443.44 <
      1415    2   2  -2  -3   119.92    86.99    39.75 <
      1415    1  -2   2  -3   119.92    86.99    39.75 <
      1416    2   3  -3  -5   107.18   263.09    76.57 o
      1416    1  -3   3  -5   107.18   263.09    76.57 o
      1417    2   4  -4  -8   643.28   521.64   191.73 <
      1417    1  -4   4  -8   643.28   521.64   191.73 <
      1418    2   4  -4  -5   234.54   207.84   122.06 <
      1418    1  -4   4  -5   234.54   207.84   122.06 <
      1419    2   3  -5   3  4985.55  5250.07   261.61 o
      1419    1  -5   3   3  4985.55  5250.07   261.61 o
      1420    2   3  -5   1  2720.36  2611.87   203.54 o
      1420    1  -5   3   1  2720.36  2611.87   203.54 o
      1421    2   2  -3   2   689.76   820.47    85.45 o
      1421    1  -3   2   2   689.76   820.47    85.45 o
      1422    1  -4   3   0   849.01   888.99   116.11 o
      1423    2   4  -6   0  1711.58  1332.26   293.11 o
      1423    1  -6   4   0  1711.58  1332.26   293.11 o
      1424    2   5  -7   3  3456.89  3629.11   469.20 o
      1424    1  -7   5   3  3456.89  3629.11   469.20 o
      1425    2   3  -4   1   627.78   646.70   110.09 o
      1425    1  -4   3   1   627.78   646.70   110.09 o
      1426    2   4  -5   2   850.95   729.85   219.88 o
      1426    1  -5   4   2   850.95   729.85   219.88 o
      1427    2   5  -7  -1  1487.17  1481.84   352.74 o
      1427    1  -7   5  -1  1487.17  1481.84   352.74 o
      1428    2   3  -5   2   428.67   438.71   140.66 o
      1428    1  -5   3   2   428.67   438.71   140.66 o
      1429    2   4  -5   4   733.03   769.02   176.14 o
      1429    1  -5   4   4   733.03   769.02   176.14 o
      1430    2   8  -8   4  2221.19  1677.00   759.81 <
      1430    1  -8   8   4  2221.19  1677.00   759.81 <
      1431    2   5  -5   4    89.74   287.86   150.84 <
      1431    1  -5   5   4    89.74   287.86   150.84 <
      1432    2   4  -6   2   391.68   152.01   146.83 <
      1432    1  -6   4   2   391.68   152.01   146.83 <
      1433    2   3  -4   3   224.55   148.99    72.76 <
      1433    1  -4   3   3   224.55   148.99    72.76 <
      1434    2   4  -7   2   831.02   803.19   272.53 <
      1434    1  -7   4   2   831.02   803.19   272.53 <
      1435    2   3  -3   2   290.38   295.86    78.59 o
      1435    1  -3   3   2   290.38   295.86    78.59 o
      1436    2   5  -7   5  1511.68  1339.82   490.04 <
      1436    1  -7   5   5  1511.68  1339.82   490.04 <
      1437    2   3  -3   1    79.42   167.05    67.97 <
      1437    1  -3   3   1    79.42   167.05    67.97 <
      1438    2   4  -5   3   155.63   339.73   182.54 <
      1438    1  -5   4   3   155.63   339.73   182.54 <
      1439    2   2  -3   1   220.31   212.18    68.04 o
      1439    1  -3   2   1   220.31   212.18    68.04 o
      1440    2  13 -16  -2    69.36  8567.04  7778.48 <
      1440    1 -16  13  -2    69.36  8567.04  7778.48 <
      1441    2   1  -3  -1  1328.74  1415.12    75.09 o
      1441    1  -3   1  -1  1328.74  1415.12    75.09 o
      1442    2   1  -4  -2  1418.29  1286.61    70.23 o
      1442    1  -4   1  -2  1418.29  1286.61    70.23 o
      1443    1  -4   1   0  1091.86  1197.01    94.17 o
      1444    2   1  -4  -1   736.05   743.05    83.20 o
      1444    1  -4   1  -1   736.05   743.05    83.20 o
      1445    2   2  -5  -2  1115.99  1495.62   150.83 o
      1445    1  -5   2  -2  1115.99  1495.62   150.83 o
      1446    1  -2   1   0   733.10   534.53    74.34 o
      1447    2   1  -3  -2   349.07   393.78    55.43 o
      1447    1  -3   1  -2   349.07   393.78    55.43 o
      1448    2   1  -2  -1   399.54   413.91    49.62 o
      1448    1  -2   1  -1   399.54   413.91    49.62 o
      1449    2   2  -5  -4  1076.09   911.26   158.88 o
      1449    1  -5   2  -4  1076.09   911.26   158.88 o
      1450    2   2  -6   0  1211.17  1199.30   177.67 o
      1450    1  -6   2   0  1211.17  1199.30   177.67 o
      1451    2   3  -5  -2   428.60   409.69   108.33 o
      1451    1  -5   3  -2   428.60   409.69   108.33 o
      1452    1  -6   1   0  1174.35   982.87   189.54 o
      1453    2   2  -7   2  1076.22  1371.17   290.12 o
      1453    1  -7   2   2  1076.22  1371.17   290.12 o
      1454    2   4  -8  -2   292.66   514.03   309.69 <
      1454    1  -8   4  -2   292.66   514.03   309.69 <
      1455    2   3  -9   3  1811.36  1341.13   473.14 <
      1455    1  -9   3   3  1811.36  1341.13   473.14 <
      1456    2   4  -9  -5   762.96  1150.64   763.26 <
      1456    1  -9   4  -5   762.96  1150.64   763.26 <
