# Supplementary material for: In situ strain tuning of the metal-insulator-transition of Ca2RuO4 in angle-resolved photoemission experiments
Source: Nat Commun. 2018 Oct 31;9:4535. doi: 10.1038/s41467-018-06945-0 (PMC6208396; doi:10.1038/s41467-018-06945-0)
Supplement: Supplementary file 12 — Supplementary Data 9 [file 41467_2018_6945_MOESM12_ESM.cif]

#=======================================================================
data_global
#=======================================================================

_audit_creation_method                   'Jana2006 Version : 21/02/2018'


# 1. PROCESSING SUMMARY (IUCr Office Use Only)

_journal_date_recd_electronic            ?
_journal_date_to_coeditor                ?
_journal_date_from_coeditor              ?
_journal_date_accepted                   ?
_journal_date_printers_first             ?
_journal_date_printers_final             ?
_journal_date_proofs_out                 ?
_journal_date_proofs_in                  ?
_journal_coeditor_name                   ?
_journal_coeditor_code                   ?
_journal_coeditor_notes
; ?
;
_journal_techeditor_code                 ?
_journal_paper_category                  ?
_journal_techeditor_notes
; ?
;
_journal_coden_ASTM                      ?
_journal_name_full                       ?
_journal_year                            ?
_journal_volume                          ?
_journal_issue                           ?
_journal_page_first                      ?
_journal_page_last                       ?
_journal_suppl_publ_number               ?
_journal_suppl_publ_pages                ?

#=======================================================================

# 2. SUBMISSION DETAILS

_publ_contact_author_name                'Sara Riccò'
_publ_contact_author_address
; Department of Quantum Matter Physics
	  University of Geneva
	  24 Quai Ernest-Ansermet
	  1211 Geneva 4
	  Switzerland
;
_publ_contact_author_email               Sara.Ricco@unige.ch
_publ_contact_author_fax                 ?
_publ_contact_author_phone               +41 223793487

_publ_requested_journal                  
_publ_requested_category                 ?

_publ_contact_letter
; ?
;

#=======================================================================

# 3. TITLE AND AUTHOR LIST

_publ_section_title
; In-situ strain-tuning of the metal-insulator transition of Ca2RuO4 in angle-resolved 
  photoemission experiments
;
_publ_section_title_footnote
; ?
;
loop_
 _publ_author_name
 _publ_author_address
'Riccò, Sara'
;     Department of Quantum Matter Physics
	  University of Geneva
	  24 Quai Ernest-Ansermet
	  1211 Geneva 4
	  Switzerland
;
'Kim, Minjae'
;     Centre de Physique Théorique
      Ecole Polytechnique
      CNRS, Universite Paris-Saclay
      91128 Palaiseau
      France
;
      College de France
      11 place Marcelin Berthelot
      75005 Paris
      France
;
'Tamai, Anna'
;     Department of Quantum Matter Physics
	  University of Geneva
	  24 Quai Ernest-Ansermet
	  1211 Geneva 4
	  Switzerland
;
'McKeown Walker, Siobhan'
;     Department of Quantum Matter Physics
	  University of Geneva
	  24 Quai Ernest-Ansermet
	  1211 Geneva 4
	  Switzerland
;
'Bruno, Flavio Yair'
;     Department of Quantum Matter Physics
	  University of Geneva
	  24 Quai Ernest-Ansermet
	  1211 Geneva 4
	  Switzerland
;
'Cucchi, Irène'
;     Department of Quantum Matter Physics
	  University of Geneva
	  24 Quai Ernest-Ansermet
	  1211 Geneva 4
	  Switzerland
;
'Cappelli, Edoardo'
;     Department of Quantum Matter Physics
	  University of Geneva
	  24 Quai Ernest-Ansermet
	  1211 Geneva 4
	  Switzerland
;
'Besnard, Céline'
;     Department of Quantum Matter Physics
	  University of Geneva
	  24 Quai Ernest-Ansermet
	  1211 Geneva 4
	  Switzerland
;
'Kim, Timur K.'
;     Diamond Light Source
	  Harwell Campus
	  Didcot
	  United Kingdom
;
'Dudin, Pavel'
;     Diamond Light Source
	  Harwell Campus
	  Didcot
	  United Kingdom
;
'Hoesch, Moritz'
;     Diamond Light Source
	  Harwell Campus
	  Didcot
	  United Kingdom
;
    'Gutmann, Matthias J.'
;     ISIS Facility
      Rutherford Appleton Laboratory
      Chilton, Didcot
      Oxon, OX11 0QX
      United Kingdom
;
'Georges, Antoine'
;     Centre de Physique Théorique
      Ecole Polytechnique
      CNRS, Universite Paris-Saclay
      91128 Palaiseau
      France
;
      College de France
      11 place Marcelin Berthelot
      75005 Paris
      France
;     Department of Quantum Matter Physics
	  University of Geneva
	  24 Quai Ernest-Ansermet
	  1211 Geneva 4
	  Switzerland
;
'Perry, Robin S.'
;     London Centre for Nanotechnology and UCL Centre for Materials Discovery
      University College London
      London WC1E 6BT
      United Kingdom
;
'Baumberger, Felix'
;     Department of Quantum Matter Physics
	  University of Geneva
	  24 Quai Ernest-Ansermet
	  1211 Geneva 4
	  Switzerland
;   
	  Swiss Light Source
	  Paul Scherrer Institut
	  CH-5232 Villigen PSI
	  Switzerland   
;

#=======================================================================

# 4. TEXT

_publ_section_synopsis
; ?
;
_publ_section_abstract
; ?
;
_publ_section_comment
; ?
;
_publ_section_introduction
; ?
;
_publ_section_experimental
; ?
;
_publ_section_exptl_prep
; ?
;
_publ_section_exptl_refinement
; ?
;
_publ_section_exptl_solution
; ?
;
_publ_section_discussion
; ?
;
_publ_section_acknowledgements
; ?
;
_publ_section_references
;
Petricek, V., Dusek, M. & Palatinus L. (2014). Z. Kristallogr. 229(5), 345-352.

Palatinus L. & Chapuis G. (2007). J. Appl. Cryst. 40, 786-790.

# enable this reference if Diamond ver. 2 was used for visualization
#Brandenburg, K. (1999). DIAMOND. Version. 2.1c.
#Crystal Impact GbR, Bonn, Germany.

# enable this reference if Diamond ver. 3 was used for visualization
#Brandenburg, K. & Putz, H. (2005). DIAMOND Version 3.
#Crystal Impact GbR, Postfach 1251, D-53002 Bonn, Germany.

# enable this reference if SIR97 was used for solving of the structure
#Altomare, A., Burla, M. C., Camalli, M., Cascarano, G., Giacovazzo, C.,
#Guagliardi, A., Moliterni, A. G. G., Polidori, G., Spagna, R. (1997).
#SIR97. A Package for Crystal Structure Solution by Direct Methods
#and Refinement, Bari, Rome, Italy.

# use this reference if SIR2002 was used for solving of the structure
#Burla, M.C., Camalli, M., Carrozzini, B., Cascarano, G., Giacovazzo, C.,
#Polidori, G., Spagna, R.
#SIR2002: the program, J. Appl. Cryst, (2003). 36, 1103


# use this reference if SIR2011 was used for solving of the structure
#Burla, M.C., Caliandro, R., Camalli, M., Carrozzini, B., Cascarano,
#G.L., Giacovazzo, C., Mallamo. M., Mazzone, A., Polidori, G., Spagna, R.
#SIR2011: a new package for crystal structure determination and refinement,
#J.Appl.Cryst. (2012) 45, 357-361

# enable this reference if bond valences were calculated
#Brown, I. D. (1996). J. Appl. Cryst. 29, 479-480.

# enable this reference if Xshape wase used for crystal shape refinement
#Stoe & Cie (1998). X-SHAPE. Stoe & Cie, Darmstadt, Germany.


# enable this reference if Flack coefficient was refined
#Flack, H. D. (1983). Acta Cryst. A39, 876-881.
;
_publ_section_figure_captions
; ?
;
_publ_section_table_legends
; ?
;

#=======================================================================
data_I
#=======================================================================

# 5. CHEMICAL DATA

_chemical_name_systematic
; ?
;
_chemical_name_common                    ?
_chemical_formula_moiety                 ?
_chemical_formula_structural             ?
_chemical_formula_analytical             ?
_chemical_formula_iupac                  ?
_chemical_formula_sum                    'Ca1.96 Nd0.04 O4 Ru1'
_chemical_formula_weight                 249.4
_chemical_melting_point                  ?
_chemical_compound_source                ?
_chemical_absolute_configuration         .

#=======================================================================

# 6. CRYSTAL DATA

_symmetry_cell_setting                   orthorhombic
_symmetry_space_group_name_H-M           'P b c a'
_symmetry_space_group_name_Hall          '-P -2xab;-2ybc;-2zac'
_symmetry_Int_Tables_number              61

loop_
 _space_group_symop_id
 _space_group_symop_operation_xyz
 1   x,y,z
 2   -x+1/2,-y,z+1/2
 3   -x,y+1/2,-z+1/2
 4   x+1/2,-y+1/2,-z
 5   -x,-y,-z
 6   x+1/2,y,-z+1/2
 7   x,-y+1/2,z+1/2
 8   -x+1/2,y+1/2,z

_cell_length_a                           5.372(3)
_cell_length_b                           5.585(2)
_cell_length_c                           11.821(5)
_cell_angle_alpha                        90
_cell_angle_beta                         90
_cell_angle_gamma                        90
_cell_volume                             354.7(3)

loop_
 _twin_individual_id
 _twin_individual_mass_fraction_refined
 _twin_individual_twin_matrix_11
 _twin_individual_twin_matrix_12
 _twin_individual_twin_matrix_13
 _twin_individual_twin_matrix_21
 _twin_individual_twin_matrix_22
 _twin_individual_twin_matrix_23
 _twin_individual_twin_matrix_31
 _twin_individual_twin_matrix_32
 _twin_individual_twin_matrix_33
1 0.898(5)
1 0 0
0 1 0
0 0 1
2 0.102(5)
0 1 0
1 0 0
0 0 1

_cell_formula_units_Z                    4

_cell_measurement_reflns_used            165
_cell_measurement_theta_min              ?
_cell_measurement_theta_max              ?
_cell_measurement_temperature            10
_cell_special_details
; ?
;

_exptl_crystal_density_diffrn            4.6711
_exptl_crystal_density_meas              ?
_exptl_crystal_density_method            ?
_exptl_crystal_F_000                     159.046

_exptl_absorpt_coefficient_mu            0
_exptl_crystal_description               ?
_exptl_crystal_size_max                  ?
_exptl_crystal_size_mid                  ?
_exptl_crystal_size_min                  ?
_exptl_crystal_size_rad                  ?
_exptl_crystal_colour                    ?
_exptl_absorpt_correction_type           ?
_exptl_absorpt_process_details           ?
_exptl_absorpt_correction_T_min          ?
_exptl_absorpt_correction_T_max          ?
loop_
 _exptl_crystal_face_index_h
 _exptl_crystal_face_index_k
 _exptl_crystal_face_index_l
 _exptl_crystal_face_perp_dist
 ? ? ? ?

#=======================================================================

# 7. EXPERIMENTAL DATA

_exptl_special_details                   
;
 For peak integration a local UB matrix refined for each frame,
using approximately 15 reflections from each of the 11 detectors.
Hence _cell_measurement_reflns_used      165
For final cell dimensions a weighted average of all local
cells was calculated
Because of the nature of the experiment, it is not possible to give values of
theta_min and theta_max for the cell determination.
The same applies for the wavelength used for the experiment.
The range of wavelengths used was 0.23-8.8 Angstroms,
BUT the bulk of the diffraction information is obtained from
wavelengths in the range 0.7-2.5 Angstroms.
The data collection procedures on the SXD instrument used
for the single crystal neutron data collection are most
recently summarised in the Appendix to the following paper
     Wilson, C.C. (1997).  J. Mol. Struct. 405, 207-217.
;

_diffrn_ambient_temperature              10
_diffrn_source                           ?
_diffrn_source_power                     ?
_diffrn_source_voltage                   ?
_diffrn_source_current                   ?
_diffrn_radiation_type                   neutron
_diffrn_radiation_source                 'ISIS spallation source'
_diffrn_radiation_wavelength             0.23 - 8.8
_diffrn_radiation_monochromator          ?
_diffrn_measurement_device               ?
_diffrn_measurement_device_type          SXD
_diffrn_detector                         ?
_diffrn_detector_area_resol_mean         ?
_diffrn_measurement_method               time-of-flight LAUE diffraction
_diffrn_measurement_specimen_support     ?

_diffrn_reflns_number                    3199
_diffrn_reflns_theta_min                 2.28
_diffrn_reflns_theta_max                 81.61
_diffrn_reflns_theta_full                9.8
_diffrn_measured_fraction_theta_max      0.06
_diffrn_measured_fraction_theta_full     0.98
_diffrn_reflns_av_R_equivalents          ?
_diffrn_reflns_av_unetI/netI             0.2919
_diffrn_reflns_limit_h_min               -17
_diffrn_reflns_limit_h_max               15
_diffrn_reflns_limit_k_min               -20
_diffrn_reflns_limit_k_max               21
_diffrn_reflns_limit_l_min               -45
_diffrn_reflns_limit_l_max               43
_diffrn_reflns_reduction_process         ?

_diffrn_standards_number                 ?
_diffrn_standards_interval_count         ?
_diffrn_standards_interval_time          ?
_diffrn_standards_decay_%                ?
loop_
_diffrn_standard_refln_index_h
_diffrn_standard_refln_index_k
_diffrn_standard_refln_index_l
  ? ? ?

_diffrn_radiation_probe                  neutron

#=======================================================================

# 8. REFINEMENT DATA

_refine_special_details
; The variable wavelength nature of the data collection
 procedure means that sensible values of
 _diffrn_reflns_theta_min & _diffrn_reflns_theta_max
 cannot be given instead the following limits are given
 _diffrn_reflns_sin(theta)/lambda_min      0.05
 _diffrn_reflns_sin(theta)/lambda_max      1.31
 _refine_diff_density_max/min is given in Fermi per per angstrom cubed not
 electons per angstrom cubed. Another way to consider the _refine_diff_density_
 is as a percentage of the diffracted intensity of a given atom:
 _refine_diff_density_max =  5% of Carbon
 _refine_diff_density_min = -4% of Carbon
 Refinement of F^2^ against ALL reflections.  The weighted R-factor wR and
 goodness of fit S are based on F^2^, conventional R-factors R are based
 on F, with F set to zero for negative F^2^. The threshold expression of
 F^2^ > 2sigma(F^2^) is used only for calculating R-factors(gt) etc. and is
 not relevant to the choice of reflections for refinement.  R-factors based
 on F^2^ are statistically about twice as large as those based on F, and R-
 factors based on ALL data will be even larger.
;

_reflns_number_total                     3192
_reflns_number_gt                        2437
_reflns_threshold_expression             'I>3\s(I)'

_refine_ls_structure_factor_coef         Fsqd
_refine_ls_R_factor_gt                   0.0977
_refine_ls_wR_factor_gt                  0.2225
_refine_ls_R_factor_all                  0.1790
_refine_ls_wR_factor_ref                 0.2357
_refine_ls_goodness_of_fit_ref           2.47
_refine_ls_goodness_of_fit_gt            2.66
_refine_ls_restrained_S_gt               ?
_refine_ls_restrained_S_all              ?
_refine_ls_number_reflns                 3192
_refine_ls_number_parameters             45
_refine_ls_number_restraints             0
_refine_ls_number_constraints            9
_refine_ls_weighting_scheme              sigma
_refine_ls_weighting_details             'w=1/(\s^2^(I)+0.0004I^2^)'
_refine_ls_hydrogen_treatment            ?
_refine_ls_shift/su_max                  0.0232
_refine_ls_shift/su_mean                 0.0042
_refine_diff_density_max                 ?
_refine_diff_density_min                 ?
_refine_ls_extinction_method
 'B-C type 1 Gaussian isotropic (Becker & Coppens, 1974)'
_refine_ls_extinction_coef               0.28(7)
_refine_ls_extinction_expression         ?
_refine_ls_abs_structure_details         ?
_refine_ls_abs_structure_Flack           ?
_refine_ls_abs_structure_Rogers          ?

loop_
 _atom_type_symbol
 _atom_type_scat_length_neutron
 _atom_type_scat_source
 Ca    4.700 International_Tables_Vol_C
 Nd    7.690 International_Tables_Vol_C
 Ru    7.030 International_Tables_Vol_C
 O     5.803 International_Tables_Vol_C

_computing_data_collection               'SXD-2001 (Gutmann, 2005)'
_computing_cell_refinement               'SXD-2001 (Gutmann, 2005)'
_computing_data_reduction                'SXD-2001 (Gutmann, 2005)'
_computing_structure_solution            ?
_computing_structure_refinement          ?
_computing_molecular_graphics            ?
_computing_publication_material          ?

loop_
 _restr_distance_atom_site_label_1
 _restr_distance_site_symmetry_1
 _restr_distance_atom_site_label_2
 _restr_distance_site_symmetry_2
 _restr_distance_target
 _restr_distance_target_weight_param
 ? ? ? ? ? ?

loop_
 _restr_angle_atom_site_label_1
 _restr_angle_site_symmetry_1
 _restr_angle_atom_site_label_2
 _restr_angle_site_symmetry_2
 _restr_angle_atom_site_label_3
 _restr_angle_site_symmetry_3
 _restr_angle_target
 _restr_angle_target_weight_param
 ? ? ? ? ? ? ? ?

loop_
 _restr_torsion_atom_site_label_1
 _restr_torsion_site_symmetry_1
 _restr_torsion_atom_site_label_2
 _restr_torsion_site_symmetry_2
 _restr_torsion_atom_site_label_3
 _restr_torsion_site_symmetry_3
 _restr_torsion_atom_site_label_4
 _restr_torsion_site_symmetry_4
 _restr_torsion_angle_target
 _restr_torsion_weight_param
 ? ? ? ? ? ? ? ? ? ?

loop_
 _restr_equal_distance_atom_site_label_1
 _restr_equal_distance_site_symmetry_1
 _restr_equal_distance_atom_site_label_2
 _restr_equal_distance_site_symmetry_2
 _restr_equal_distance_class_class_id
 _restr_equal_distance_class_target_weight_param
 ? ? ? ? ? ?

loop_
 _restr_equal_angle_atom_site_label_1
 _restr_equal_angle_site_symmetry_1
 _restr_equal_angle_atom_site_label_2
 _restr_equal_angle_site_symmetry_2
 _restr_equal_angle_atom_site_label_3
 _restr_equal_angle_site_symmetry_3
 _restr_equal_angle_class_class_id
 _restr_equal_angle_class_target_weight_param
 ? ? ? ? ? ? ? ?

loop_
 _restr_equal_torsion_atom_site_label_1
 _restr_equal_torsion_site_symmetry_1
 _restr_equal_torsion_atom_site_label_2
 _restr_equal_torsion_site_symmetry_2
 _restr_equal_torsion_atom_site_label_3
 _restr_equal_torsion_site_symmetry_3
 _restr_equal_torsion_atom_site_label_4
 _restr_equal_torsion_site_symmetry_4
 _restr_equal_torsion_class_class_id
 _restr_equal_torsion_class_target_weight_param
 ? ? ? ? ? ? ? ? ? ?


#=======================================================================

# 9. ATOMIC COORDINATES AND DISPLACEMENT PARAMETERS

loop_
 _atom_site_label
 _atom_site_type_symbol
 _atom_site_fract_x
 _atom_site_fract_y
 _atom_site_fract_z
 _atom_site_adp_type
 _atom_site_U_iso_or_equiv
 _atom_site_site_symmetry_multiplicity
 _atom_site_occupancy
 _atom_site_calc_flag
 _atom_site_refinement_flags
 _atom_site_disorder_assembly
 _atom_site_disorder_group
  Ru Ru 0.5 0 0 Uani 0.0024(6) 4 1 d . . .
  O2 O 0.3049(4) 0.3000(4) 0.02715(17) Uani 0.0048(5) 8 1 d . . .
  O3 O 0.5674(4) -0.0216(3) 0.16518(15) Uani 0.0037(5) 8 1 d . . .
  Ca Ca 0.4943(6) 0.0557(4) 0.35234(17) Uani 0.0033(6) 8 0.98 d . . .
  Nd Nd 0.4943(6) 0.0557(4) 0.35234(17) Uani 0.0033(6) 8 0.02 d . . .

loop_
 _atom_site_aniso_label
 _atom_site_aniso_type_symbol
 _atom_site_aniso_U_11
 _atom_site_aniso_U_22
 _atom_site_aniso_U_33
 _atom_site_aniso_U_12
 _atom_site_aniso_U_13
 _atom_site_aniso_U_23
 Ru Ru 0.0046(13) 0.0016(8) 0.0011(7) -0.0012(11) -0.0001(9) 0.0003(6)
 O2 O 0.0060(11) 0.0034(7) 0.0049(8) 0.0040(8) 0.0010(8) 0.0006(7)
 O3 O 0.0048(10) 0.0053(8) 0.0009(8) -0.0016(7) 0.0000(6) -0.0015(6)
 Ca Ca 0.0059(14) 0.0027(8) 0.0012(8) -0.0003(9) 0.0007(11) 0.0007(6)
 Nd Nd 0.0059(14) 0.0027(8) 0.0012(8) -0.0003(9) 0.0007(11) 0.0007(6)

loop_
 _jana_atom_site_ADP_C_label
 _jana_atom_site_ADP_C_type_symbol
 _jana_atom_site_ADP_C_111
 _jana_atom_site_ADP_C_112
 _jana_atom_site_ADP_C_113
 _jana_atom_site_ADP_C_122
 _jana_atom_site_ADP_C_123
 _jana_atom_site_ADP_C_133
 _jana_atom_site_ADP_C_222
 _jana_atom_site_ADP_C_223
 _jana_atom_site_ADP_C_233
 _jana_atom_site_ADP_C_333
 ? ? ? ? ? ? ? ? ? ? ? ?

loop_
 _jana_atom_site_ADP_D_label
 _jana_atom_site_ADP_D_type_symbol
 _jana_atom_site_ADP_D_1111
 _jana_atom_site_ADP_D_1112
 _jana_atom_site_ADP_D_1113
 _jana_atom_site_ADP_D_1122
 _jana_atom_site_ADP_D_1123
 _jana_atom_site_ADP_D_1133
 _jana_atom_site_ADP_D_1222
 _jana_atom_site_ADP_D_1223
 _jana_atom_site_ADP_D_1233
 _jana_atom_site_ADP_D_1333
 _jana_atom_site_ADP_D_2222
 _jana_atom_site_ADP_D_2223
 _jana_atom_site_ADP_D_2233
 _jana_atom_site_ADP_D_2333
 _jana_atom_site_ADP_D_3333
 ? ? ? ? ? ? ? ? ? ? ? ? ? ? ? ? ?

loop_
 _jana_atom_site_ADP_E_label
 _jana_atom_site_ADP_E_type_symbol
 _jana_atom_site_ADP_E_11111
 _jana_atom_site_ADP_E_11112
 _jana_atom_site_ADP_E_11113
 _jana_atom_site_ADP_E_11122
 _jana_atom_site_ADP_E_11123
 _jana_atom_site_ADP_E_11133
 _jana_atom_site_ADP_E_11222
 _jana_atom_site_ADP_E_11223
 _jana_atom_site_ADP_E_11233
 _jana_atom_site_ADP_E_11333
 _jana_atom_site_ADP_E_12222
 _jana_atom_site_ADP_E_12223
 _jana_atom_site_ADP_E_12233
 _jana_atom_site_ADP_E_12333
 _jana_atom_site_ADP_E_13333
 _jana_atom_site_ADP_E_22222
 _jana_atom_site_ADP_E_22223
 _jana_atom_site_ADP_E_22233
 _jana_atom_site_ADP_E_22333
 _jana_atom_site_ADP_E_23333
 _jana_atom_site_ADP_E_33333
 ? ? ? ? ? ? ? ? ? ? ? ? ? ? ? ? ? ? ? ? ? ? ?

loop_
 _jana_atom_site_ADP_F_label
 _jana_atom_site_ADP_F_type_symbol
 _jana_atom_site_ADP_F_111111
 _jana_atom_site_ADP_F_111112
 _jana_atom_site_ADP_F_111113
 _jana_atom_site_ADP_F_111122
 _jana_atom_site_ADP_F_111123
 _jana_atom_site_ADP_F_111133
 _jana_atom_site_ADP_F_111222
 _jana_atom_site_ADP_F_111223
 _jana_atom_site_ADP_F_111233
 _jana_atom_site_ADP_F_111333
 _jana_atom_site_ADP_F_112222
 _jana_atom_site_ADP_F_112223
 _jana_atom_site_ADP_F_112233
 _jana_atom_site_ADP_F_112333
 _jana_atom_site_ADP_F_113333
 _jana_atom_site_ADP_F_122222
 _jana_atom_site_ADP_F_122223
 _jana_atom_site_ADP_F_122233
 _jana_atom_site_ADP_F_122333
 _jana_atom_site_ADP_F_123333
 _jana_atom_site_ADP_F_133333
 _jana_atom_site_ADP_F_222222
 _jana_atom_site_ADP_F_222223
 _jana_atom_site_ADP_F_222233
 _jana_atom_site_ADP_F_222333
 _jana_atom_site_ADP_F_223333
 _jana_atom_site_ADP_F_233333
 _jana_atom_site_ADP_F_333333
 ? ? ? ? ? ? ? ? ? ? ? ? ? ? ? ? ? ? ? ? ? ? ? ? ? ? ? ? ? ?


#=======================================================================

# 10. MOLECULAR GEOMETRY


loop_
 _geom_bond_atom_site_label_1
 _geom_bond_atom_site_label_2
 _geom_bond_site_symmetry_1
 _geom_bond_site_symmetry_2
 _geom_bond_distance
 _geom_bond_publ_flag
 ? ? ? ? ? ?

loop_
 _geom_angle_atom_site_label_1
 _geom_angle_atom_site_label_2
 _geom_angle_atom_site_label_3
 _geom_angle_site_symmetry_1
 _geom_angle_site_symmetry_2
 _geom_angle_site_symmetry_3
 _geom_angle
 _geom_angle_publ_flag
 ? ? ? ? ? ? ? ?

loop_
 _geom_torsion_atom_site_label_1
 _geom_torsion_atom_site_label_2
 _geom_torsion_atom_site_label_3
 _geom_torsion_atom_site_label_4
 _geom_torsion_site_symmetry_1
 _geom_torsion_site_symmetry_2
 _geom_torsion_site_symmetry_3
 _geom_torsion_site_symmetry_4
 _geom_torsion
 _geom_torsion_publ_flag
 ? ? ? ? ? ? ? ? ? ?

loop_
 _geom_hbond_atom_site_label_D
 _geom_hbond_atom_site_label_H
 _geom_hbond_atom_site_label_A
 _geom_hbond_site_symmetry_D
 _geom_hbond_site_symmetry_H
 _geom_hbond_site_symmetry_A
 _geom_hbond_distance_DH
 _geom_hbond_distance_HA
 _geom_hbond_distance_DA
 _geom_hbond_angle_DHA
 _geom_hbond_publ_flag
 ? ? ? ? ? ? ? ? ? ? ?


#=======================================================================

# 11. STRUCTURE-FACTOR LIST

loop_
 _refln_index_h
 _refln_index_k
 _refln_index_l
 _refln_F_squared_calc
 _refln_F_squared_meas
 _refln_F_squared_sigma
 _refln_observed_status
 ? ? ? ? ? ? ?

loop_
 _twin_refln_datum_id
 _twin_refln_individual_id
 _twin_refln_index_h
 _twin_refln_index_k
 _twin_refln_index_l
 _twin_refln_F_squared_calc
 _twin_refln_F_squared_meas
 _twin_refln_F_squared_sigma
 _twin_refln_include_status
         1    2  -2   0   6  5404.12  5944.59   188.37 o
         1    1   0  -2   6  5404.12  5944.59   188.37 o
         2    1   0  -4   9  4587.33  5334.21   215.29 o
         3    2  -2  -1   8  2111.40  2675.47   142.14 o
         3    1  -1  -2   8  2111.40  2675.47   142.14 o
         4    2  -3  -1   8  2543.17  2652.93   187.09 o
         4    1  -1  -3   8  2543.17  2652.93   187.09 o
         5    2  -4   0  12  3283.80  3103.97   290.53 o
         5    1   0  -4  12  3283.80  3103.97   290.53 o
         6    2  -3  -1  11  2600.10  2575.06   251.11 o
         6    1  -1  -3  11  2600.10  2575.06   251.11 o
         7    1   0  -2   5  1008.39  1027.33    73.73 o
         8    2  -4  -2  12  2957.84  2780.40   266.33 o
         8    1  -2  -4  12  2957.84  2780.40   266.33 o
         9    2  -3  -1   7  1093.01  1485.18   123.76 o
         9    1  -1  -3   7  1093.01  1485.18   123.76 o
        10    2  -4  -2  11  1475.01  1701.54   213.71 o
        10    1  -2  -4  11  1475.01  1701.54   213.71 o
        11    2  -5  -1  13  3091.00  3041.49   372.62 o
        11    1  -1  -5  13  3091.00  3041.49   372.62 o
        12    2  -4  -2  13  2389.05  2019.46   279.55 o
        12    1  -2  -4  13  2389.05  2019.46   279.55 o
        13    2  -2  -1   6   708.11   810.05    95.86 o
        13    1  -1  -2   6   708.11   810.05    95.86 o
        14    2  -5  -1  11  1431.28  1284.80   241.16 o
        14    1  -1  -5  11  1431.28  1284.80   241.16 o
        15    2  -3   0   8   410.17   766.74   117.01 o
        16    2  -5  -2  13  1243.32  1125.28   331.80 o
        16    1  -2  -5  13  1243.32  1125.28   331.80 o
        17    1   0  -4  11   937.53   637.36   294.85 <
        18    2  -3  -1  14   963.61   728.65   186.08 o
        18    1  -1  -3  14   963.61   728.65   186.08 o
        19    2  -7  -1  13  2980.88  2390.59   567.89 o
        19    1  -1  -7  13  2980.88  2390.59   567.89 o
        20    2  -2  -1   5   209.99   261.64    71.92 o
        20    1  -1  -2   5   209.99   261.64    71.92 o
        21    2 -12  -3  40    40.56  9002.25  8943.78 <
        21    1  -3 -12  40    40.56  9002.25  8943.78 <
        22    2  -5  -1  19  3059.96  3079.61   595.66 o
        22    1  -1  -5  19  3059.96  3079.61   595.66 o
        23    2  -2  -1   7   173.07   305.42    83.80 o
        23    1  -1  -2   7   173.07   305.42    83.80 o
        24    2  -5  -2  15   298.82   314.86   248.21 <
        24    1  -2  -5  15   298.82   314.86   248.21 <
        25    2  -8   0  18  6375.78  5430.57  1259.90 o
        25    1   0  -8  18  6375.78  5430.57  1259.90 o
        26    2  -4  -1  10   539.53   551.42   189.02 <
        26    1  -1  -4  10   539.53   551.42   189.02 <
        27    2  -4  -2  15   327.57   692.04   306.89 <
        27    1  -2  -4  15   327.57   692.04   306.89 <
        28    2  -5  -1  12  1300.16  1219.31   213.89 o
        28    1  -1  -5  12  1300.16  1219.31   213.89 o
        29    2  -4  -1  15  1283.88  1109.00   339.98 o
        29    1  -1  -4  15  1283.88  1109.00   339.98 o
        30    2  -3  -2  10   306.50   239.17   129.21 <
        30    1  -2  -3  10   306.50   239.17   129.21 <
        31    2  -3  -1   6   240.20    81.79    44.98 <
        31    1  -1  -3   6   240.20    81.79    44.98 <
        32    2  -5  -1  14  1188.99   578.21   248.29 <
        32    1  -1  -5  14  1188.99   578.21   248.29 <
        33    2  -4  -1   7   342.94   211.00    85.76 <
        33    1  -1  -4   7   342.94   211.00    85.76 <
        34    2  -3  -1  13   626.37   667.69   172.02 o
        34    1  -1  -3  13   626.37   667.69   172.02 o
        35    2  -5  -1  17  1824.85  1594.30   436.92 o
        35    1  -1  -5  17  1824.85  1594.30   436.92 o
        36    2 -10  -2  18  3950.56  7824.13  1882.09 o
        36    1  -2 -10  18  3950.56  7824.13  1882.09 o
        37    1   0  -8  25  2040.64  3203.54  1933.00 <
        38    2 -12   1  33   257.97  7667.53  6217.93 <
        38    1   1 -12  33   257.97  7667.53  6217.93 <
        39    2  -4   0   6  5606.02  5110.49   167.48 o
        39    1   0  -4   6  5606.02  5110.49   167.48 o
        40    2  -3   1   5  2806.14  2250.18   118.90 o
        40    1   1  -3   5  2806.14  2250.18   118.90 o
        41    2  -2   0   2  1284.46  1145.00    59.94 o
        41    1   0  -2   2  1284.46  1145.00    59.94 o
        42    2  -5   1   8  2724.56  3362.43   276.91 o
        42    1   1  -5   8  2724.56  3362.43   276.91 o
        43    1   0  -4   3  1003.85  1001.79    76.96 o
        44    2  -3   0   2   243.68   692.93    57.46 o
        45    2  -5  -1   7  1915.99  2191.21   219.05 o
        45    1  -1  -5   7  1915.99  2191.21   219.05 o
        46    1   0  -6   7  2726.23  2677.45   341.24 o
        47    2  -7  -1   7  4310.17  5117.41   595.73 o
        47    1  -1  -7   7  4310.17  5117.41   595.73 o
        48    2  -4   1   5  1033.42   785.11   117.90 o
        48    1   1  -4   5  1033.42   785.11   117.90 o
        49    2  -5   1   7  1917.15  2500.29   286.35 o
        49    1   1  -5   7  1917.15  2500.29   286.35 o
        50    2  -7   1   7  4312.56  4267.06   741.89 o
        50    1   1  -7   7  4312.56  4267.06   741.89 o
        51    1   0  -4   7   640.46  1080.48   134.12 o
        52    2  -3   1   4   625.22   394.56    62.59 o
        52    1   1  -3   4   625.22   394.56    62.59 o
        53    2  -6   0   6  2124.63  1873.10   307.42 o
        53    1   0  -6   6  2124.63  1873.10   307.42 o
        54    2  -5   2   7  1786.22  1101.48   248.17 o
        54    1   2  -5   7  1786.22  1101.48   248.17 o
        55    2  -4   1   4   525.22   365.59    98.03 o
        55    1   1  -4   4   525.22   365.59    98.03 o
        56    2  -5   1   5   832.64   739.80   177.47 o
        56    1   1  -5   5   832.64   739.80   177.47 o
        57    2  -6   0   4  1306.37  1437.19   270.02 o
        57    1   0  -6   4  1306.37  1437.19   270.02 o
        58    2  -5   1  11  1431.07  1211.03   288.63 o
        58    1   1  -5  11  1431.07  1211.03   288.63 o
        59    2  -7   1  13  2981.59  2422.40   674.62 o
        59    1   1  -7  13  2981.59  2422.40   674.62 o
        60    2  -8   0  10  2290.94  2052.91   918.68 <
        60    1   0  -8  10  2290.94  2052.91   918.68 <
        61    1   0  -6   5  1075.90   872.82   269.40 o
        62    2  -7  -1   8  1282.46  1152.81   348.23 o
        62    1  -1  -7   8  1282.46  1152.81   348.23 o
        63    2  -5   1   6   641.26   682.73   161.32 o
        63    1   1  -5   6   641.26   682.73   161.32 o
        64    2  -9   1   7  3715.88  1378.25  1177.67 <
        64    1   1  -9   7  3715.88  1378.25  1177.67 <
        65    2  -5  -1   6   641.49   553.12   162.12 o
        65    1  -1  -5   6   641.49   553.12   162.12 o
        66    2  -6   0  10   535.73   773.79   262.46 <
        66    1   0  -6  10   535.73   773.79   262.46 <
        67    2  -9  -1  13  3623.41  3010.87  1454.44 <
        67    1  -1  -9  13  3623.41  3010.87  1454.44 <
        68    2  -4  -1   5  1034.01   361.03    90.77 o
        68    1  -1  -4   5  1034.01   361.03    90.77 o
        69    1   0  -4   5   210.93   202.03   106.12 <
        70    2  -9  -1   7  3715.17  3505.18  1373.51 <
        70    1  -1  -9   7  3715.17  3505.18  1373.51 <
        71    2  -3   0   4    61.85   101.56    50.44 <
        72    2  -8  -1   6   574.23   824.76   592.22 <
        72    1  -1  -8   6   574.23   824.76   592.22 <
        73    2  -2   0   0  4022.42  3657.98    59.82 o
        73    1   0  -2   0  4022.42  3657.98    59.82 o
        74    2  -3   1   2  2119.22  2085.03    71.45 o
        74    1   1  -3   2  2119.22  2085.03    71.45 o
        75    2  -4   0   0  6993.98  6340.49   215.89 o
        75    1   0  -4   0  6993.98  6340.49   215.89 o
        76    2  -3   1   1  2165.16  2067.30    82.99 o
        76    1   1  -3   1  2165.16  2067.30    82.99 o
        77    2  -2   1   2   776.41   814.08    39.51 o
        77    1   1  -2   2   776.41   814.08    39.51 o
        78    2  -2   1   1   544.88   465.80    35.41 o
        78    1   1  -2   1   544.88   465.80    35.41 o
        79    2  -1   1   1   524.83   712.92    21.13 o
        79    1   1  -1   1   524.83   712.92    21.13 o
        80    2  -4   1   1  1798.90  1616.73   198.60 o
        80    1   1  -4   1  1798.90  1616.73   198.60 o
        81    2  -5   1   2  2786.64  2033.67   253.61 o
        81    1   1  -5   2  2786.64  2033.67   253.61 o
        82    2  -4  -1  -1  1799.00   975.28   193.83 o
        82    1  -1  -4  -1  1799.00   975.28   193.83 o
        83    2  -6   1   3  1794.39  1239.51   415.43 <
        83    1   1  -6   3  1794.39  1239.51   415.43 <
        84    2  -5   3   5  2757.89  1892.70   632.49 <
        84    1   3  -5   5  2757.89  1892.70   632.49 <
        85    2  -5   1   1   953.31   505.89   342.02 <
        85    1   1  -5   1   953.31   505.89   342.02 <
        86    2  -3   3   4  1144.78   718.21   251.64 <
        86    1   3  -3   4  1144.78   718.21   251.64 <
        87    2  -6   0   0  2470.12  1491.38   902.44 <
        87    1   0  -6   0  2470.12  1491.38   902.44 <
        88    2  -7   1   2  1701.23  2402.90  1326.56 <
        88    1   1  -7   2  1701.23  2402.90  1326.56 <
        89    2  -7   1   4  1691.16   692.86   545.32 <
        89    1   1  -7   4  1691.16   692.86   545.32 <
        90    2  -8   2   4  3820.73  4671.68  2150.20 <
        90    1   2  -8   4  3820.73  4671.68  2150.20 <
        91    2  -5   4   5  3168.03  2288.63  1432.61 <
        91    1   4  -5   5  3168.03  2288.63  1432.61 <
        92    2 -10   0   4  5088.01  3712.59  2674.29 <
        92    1   0 -10   4  5088.01  3712.59  2674.29 <
        93    2  -9   3   7  3491.08  4109.47  2643.55 <
        93    1   3  -9   7  3491.08  4109.47  2643.55 <
        94    2   2  -3   4  2101.35  2106.46   126.51 o
        94    1  -3   2   4  2101.35  2106.46   126.51 o
        95    2   1  -1   1   524.83   686.50    30.00 o
        95    1  -1   1   1   524.83   686.50    30.00 o
        96    2   2  -1   3   612.80   779.90    64.60 o
        96    1  -1   2   3   612.80   779.90    64.60 o
        97    2   3  -2   5  1718.62   905.74   134.64 o
        97    1  -2   3   5  1718.62   905.74   134.64 o
        98    2   1  -2   2   567.23   592.49    48.41 o
        98    1  -2   1   2   567.23   592.49    48.41 o
        99    2   3  -1   5  2811.86  2185.87   208.24 o
        99    1  -1   3   5  2811.86  2185.87   208.24 o
       100    2   1  -2   1   794.17   635.65    47.64 o
       100    1  -2   1   1   794.17   635.65    47.64 o
       101    2   2  -1   2   776.95  1065.85    87.74 o
       101    1  -1   2   2   776.95  1065.85    87.74 o
       102    2   2  -2   2  1062.00  1117.89   106.82 o
       102    1  -2   2   2  1062.00  1117.89   106.82 o
       103    2   1  -1   2   153.20   249.96    31.33 o
       103    1  -1   1   2   153.20   249.96    31.33 o
       104    2   3  -3   6  1471.92  1458.66   243.56 o
       104    1  -3   3   6  1471.92  1458.66   243.56 o
       105    2   3  -5   3  7273.52  9037.08  1237.00 o
       105    1  -5   3   3  7273.52  9037.08  1237.00 o
       106    2   2  -2   3   329.46   357.09    72.78 o
       106    1  -2   2   3   329.46   357.09    72.78 o
       107    2   4   0   6  5637.26  5149.36   839.30 o
       107    1   0   4   6  5637.26  5149.36   839.30 o
       108    2   3  -2   4   620.84   336.13   178.95 <
       108    1  -2   3   4   620.84   336.13   178.95 <
       109    2   4  -4   8   958.55  1377.06   601.15 <
       109    1  -4   4   8   958.55  1377.06   601.15 <
       110    2   3  -1   4   625.77   507.26   169.31 <
       110    1  -1   3   4   625.77   507.26   169.31 <
       111    2   2  -3   2   985.98   388.31   150.97 <
       111    1  -3   2   2   985.98   388.31   150.97 <
       112    2   4  -2   7  1010.14  1488.36   412.72 o
       112    1  -2   4   7  1010.14  1488.36   412.72 o
       113    2   4  -2   5  2021.05  3008.28   908.47 o
       113    1  -2   4   5  2021.05  3008.28   908.47 o
       114    2   4  -4   6   918.99  1130.85   654.85 <
       114    1  -4   4   6   918.99  1130.85   654.85 <
       115    2   5  -3   9   487.36  1360.27  1052.85 <
       115    1  -3   5   9   487.36  1360.27  1052.85 <
       116    2   5  -1   8  2728.27  2664.15  1407.55 <
       116    1  -1   5   8  2728.27  2664.15  1407.55 <
       117    2   5  -3  10   130.05  1427.36   947.95 <
       117    1  -3   5  10   130.05  1427.36   947.95 <
       118    2   2  -2   6  8529.94 12221.90   218.10 o
       118    1  -2   2   6  8529.94 12221.90   218.10 o
       119    2   1  -1   5  2145.26  3052.23   147.20 o
       119    1  -1   1   5  2145.26  3052.23   147.20 o
       120    2   1  -3   8  2215.27  1986.26   207.79 o
       120    1  -3   1   8  2215.27  1986.26   207.79 o
       121    2   2  -3  10  2291.31  2475.05   288.30 o
       121    1  -3   2  10  2291.31  2475.05   288.30 o
       122    2   1  -2   7  1138.87  1472.31   144.85 o
       122    1  -2   1   7  1138.87  1472.31   144.85 o
       123    2   2  -2   9  1573.26  2028.69   217.38 o
       123    1  -2   2   9  1573.26  2028.69   217.38 o
       124    2   3  -3  11  2784.94  3280.61   460.29 o
       124    1  -3   3  11  2784.94  3280.61   460.29 o
       125    2   2  -2   8  1060.09  1570.62   164.15 o
       125    1  -2   2   8  1060.09  1570.62   164.15 o
       126    2   2  -4   8  1276.38  1583.17   268.62 o
       126    1  -4   2   8  1276.38  1583.17   268.62 o
       127    2   1  -1   4   444.26   590.11    69.06 o
       127    1  -1   1   4   444.26   590.11    69.06 o
       128    2   2  -4   6  1523.25  1643.45   170.95 o
       128    1  -4   2   6  1523.25  1643.45   170.95 o
       129    2   3  -3  12  2270.58  3205.93   479.87 o
       129    1  -3   3  12  2270.58  3205.93   479.87 o
       130    2   3  -2  11  1997.80  1663.11   314.13 o
       130    1  -2   3  11  1997.80  1663.11   314.13 o
       131    2   1  -2   4   290.26   240.74    55.77 o
       131    1  -2   1   4   290.26   240.74    55.77 o
       132    2   2  -4  14  2846.14  3144.67   417.66 o
       132    1  -4   2  14  2846.14  3144.67   417.66 o
       133    2   3  -4  13  2730.41  3588.44   624.25 o
       133    1  -4   3  13  2730.41  3588.44   624.25 o
       134    2   1  -1   3   233.21   284.46    42.98 o
       134    1  -1   1   3   233.21   284.46    42.98 o
       135    2   1  -5  12  1778.30  1495.53   334.08 o
       135    1  -5   1  12  1778.30  1495.53   334.08 o
       136    2   1  -2   5   398.99   448.53    83.04 o
       136    1  -2   1   5   398.99   448.53    83.04 o
       137    2   1  -2   6   412.67   456.48   112.59 o
       137    1  -2   1   6   412.67   456.48   112.59 o
       138    2   4  -2  11  1478.69  1438.89   350.88 o
       138    1  -2   4  11  1478.69  1438.89   350.88 o
       139    2   1  -3   6   462.02   412.25    69.39 o
       139    1  -3   1   6   462.02   412.25    69.39 o
       140    2   1  -3   9   817.67   620.09   106.07 o
       140    1  -3   1   9   817.67   620.09   106.07 o
       141    2   2  -4  12  1003.94   576.31   269.08 <
       141    1  -4   2  12  1003.94   576.31   269.08 <
       142    2   2  -3   6   359.18   326.39    99.28 o
       142    1  -3   2   6   359.18   326.39    99.28 o
       143    2   5  -5  15  4753.68  5364.08  1802.09 <
       143    1  -5   5  15  4753.68  5364.08  1802.09 <
       144    2   3  -5   8  1572.83  1038.57   374.76 <
       144    1  -5   3   8  1572.83  1038.57   374.76 <
       145    2   2  -2   7   264.21   418.35   104.08 o
       145    1  -2   2   7   264.21   418.35   104.08 o
       146    2   1  -2   3    89.81   115.35    38.90 <
       146    1  -2   1   3    89.81   115.35    38.90 <
       147    2   2  -5   8   905.03   535.80   222.34 <
       147    1  -5   2   8   905.03   535.80   222.34 <
       148    2   3  -4   9  1077.75   983.32   332.54 <
       148    1  -4   3   9  1077.75   983.32   332.54 <
       149    2   3  -5  21    58.91  1155.20  1092.64 <
       149    1  -5   3  21    58.91  1155.20  1092.64 <
       150    2   2  -6  16  1510.28  1743.73   939.87 <
       150    1  -6   2  16  1510.28  1743.73   939.87 <
       151    2   3  -7  23  1096.62  2814.35  2374.41 <
       151    1  -7   3  23  1096.62  2814.35  2374.41 <
       152    2   3  -3  17  5177.19  5976.81   904.32 o
       152    1  -3   3  17  5177.19  5976.81   904.32 o
       153    2   4  -7  16    39.41  2224.72  1996.94 <
       153    1  -7   4  16    39.41  2224.72  1996.94 <
       154    2   4  -6  14  1210.62  2801.35  1666.53 <
       154    1  -6   4  14  1210.62  2801.35  1666.53 <
       155    2   4 -10  18   128.73  6265.24  4397.36 <
       155    1 -10   4  18   128.73  6265.24  4397.36 <
       156    2   5  -4  14   122.30  1364.06   867.66 <
       156    1  -4   5  14   122.30  1364.06   867.66 <
       157    2   2  -7  13    39.29   771.04   620.09 <
       157    1  -7   2  13    39.29   771.04   620.09 <
       158    2   0  -2  12  6048.70  6944.03   317.91 o
       158    1  -2   0  12  6048.70  6944.03   317.91 o
       159    2   0  -2   6  4720.67  4890.03   149.37 o
       159    1  -2   0   6  4720.67  4890.03   149.37 o
       160    1  -3   0   8  3608.58  4016.08   172.76 o
       161    1  -1   0   4  1735.09  2188.09   124.86 o
       162    1  -1   0   6  1303.10  1521.65    78.36 o
       163    2  -1  -3  11  2725.30  2360.06   221.17 o
       163    1  -3  -1  11  2725.30  2360.06   221.17 o
       164    2  -1  -2   7  1120.28  1215.37   103.44 o
       164    1  -2  -1   7  1120.28  1215.37   103.44 o
       165    1  -3   0  14  2729.46  2692.41   326.39 o
       166    2  -1  -3  10  1045.29  1086.53   138.02 o
       166    1  -3  -1  10  1045.29  1086.53   138.02 o
       167    2  -2  -4  14  2835.89  3311.02   382.88 o
       167    1  -4  -2  14  2835.89  3311.02   382.88 o
       168    2   0  -4  14  2693.45  3046.42   481.44 o
       168    1  -4   0  14  2693.45  3046.42   481.44 o
       169    2   1  -3  17  2788.70  2644.77   426.84 o
       169    1  -3   1  17  2788.70  2644.77   426.84 o
       170    2  -1  -2  13  1038.14  1128.69   161.34 o
       170    1  -2  -1  13  1038.14  1128.69   161.34 o
       171    2  -1  -5  17  3157.33  2287.35   630.38 o
       171    1  -5  -1  17  3157.33  2287.35   630.38 o
       172    2   0  -2  10   490.34   277.92    94.68 <
       172    1  -2   0  10   490.34   277.92    94.68 <
       173    2   0  -2   8   481.40   603.76   103.46 o
       173    1  -2   0   8   481.40   603.76   103.46 o
       174    2  -1  -3  17  2786.81  2812.95   457.11 o
       174    1  -3  -1  17  2786.81  2812.95   457.11 o
       175    2  -2  -4  20  2976.25  2671.20   577.41 o
       175    1  -4  -2  20  2976.25  2671.20   577.41 o
       176    2  -1  -4  13   631.92   348.99   219.06 <
       176    1  -4  -1  13   631.92   348.99   219.06 <
       177    2  -1  -3  14   777.25   960.44   256.98 o
       177    1  -3  -1  14   777.25   960.44   256.98 o
       178    1  -3   0  12    94.12   154.38   116.97 <
       179    2  -1  -4  12   506.89   452.29   191.12 <
       179    1  -4  -1  12   506.89   452.29   191.12 <
       180    2  -2  -6  20  3821.31  2496.18   950.60 <
       180    1  -6  -2  20  3821.31  2496.18   950.60 <
       181    2   1  -5  15  2108.85  1276.29   332.50 o
       181    1  -5   1  15  2108.85  1276.29   332.50 o
       182    2   0  -4  11   106.56   228.72   134.78 <
       183    2   1  -7  42   143.72  7831.41  7494.16 <
       183    1  -7   1  42   143.72  7831.41  7494.16 <
       184    2  -1  -2  14   475.79   354.09   123.04 <
       184    1  -2  -1  14   475.79   354.09   123.04 <
       185    2  -1  -9  26   121.39  6171.29  3669.73 <
       185    1  -9  -1  26   121.39  6171.29  3669.73 <
       186    2  -1  -2  11   385.95   416.45   115.00 o
       186    1  -2  -1  11   385.95   416.45   115.00 o
       187    2   1  -3  14   776.99   757.45   304.20 <
       187    1  -3   1  14   776.99   757.45   304.20 <
       188    2   2  -4  21   229.67  1844.31   753.50 <
       188    1  -4   2  21   229.67  1844.31   753.50 <
       189    2  -3  -1   2  2110.67  2330.50    59.30 o
       189    1  -1  -3   2  2110.67  2330.50    59.30 o
       190    2  -5  -3   5  2755.51  2842.30   246.45 o
       190    1  -3  -5   5  2755.51  2842.30   246.45 o
       191    2  -2  -1   1   545.96   565.99    39.06 o
       191    1  -1  -2   1   545.96   565.99    39.06 o
       192    2  -2  -1   2   774.39   785.91    60.98 o
       192    1  -1  -2   2   774.39   785.91    60.98 o
       193    2  -5  -3   3  2412.06  1842.22   237.79 o
       193    1  -3  -5   3  2412.06  1842.22   237.79 o
       194    2  -4  -3   3  1125.61  1186.18   110.18 o
       194    1  -3  -4   3  1125.61  1186.18   110.18 o
       195    2  -4  -3   2  1047.63  1096.21    95.88 o
       195    1  -3  -4   2  1047.63  1096.21    95.88 o
       196    2  -4  -1   3   628.06   728.94    78.88 o
       196    1  -1  -4   3   628.06   728.94    78.88 o
       197    2  -3  -2   2   544.34   331.41    56.60 o
       197    1  -2  -3   2   544.34   331.41    56.60 o
       198    2  -4  -3   4   523.40   833.64   104.04 o
       198    1  -3  -4   4   523.40   833.64   104.04 o
       199    2  -3  -1   3   643.52   267.95    49.03 o
       199    1  -1  -3   3   643.52   267.95    49.03 o
       200    2  -6  -4   4  1513.16   866.62   416.30 <
       200    1  -4  -6   4  1513.16   866.62   416.30 <
       201    2  -7  -3   7  1918.70  2547.27   507.96 o
       201    1  -3  -7   7  1918.70  2547.27   507.96 o
       202    2  -7  -5   7  2636.65  2117.54   694.29 o
       202    1  -5  -7   7  2636.65  2117.54   694.29 o
       203    2  -6  -2   4   569.81   486.17   164.55 <
       203    1  -2  -6   4   569.81   486.17   164.55 <
       204    2  -5  -4   6   794.95   738.41   203.98 o
       204    1  -4  -5   6   794.95   738.41   203.98 o
       205    2  -6  -4   5  1465.21  1346.13   376.83 o
       205    1  -4  -6   5  1465.21  1346.13   376.83 o
       206    2  -5  -1   3   875.41   288.59   101.65 <
       206    1  -1  -5   3   875.41   288.59   101.65 <
       207    2  -9  -3   7  3489.65  1599.19   936.26 <
       207    1  -3  -9   7  3489.65  1599.19   936.26 <
       208    2  -5  -3   4   597.15   540.57   161.83 o
       208    1  -3  -5   4   597.15   540.57   161.83 o
       209    2  -9  -3   6   644.90  2803.38   877.80 o
       209    1  -3  -9   6   644.90  2803.38   877.80 o
       210    2  -7  -2   6  1071.98   718.74   298.51 <
       210    1  -2  -7   6  1071.98   718.74   298.51 <
       211    2  -5  -4   3   328.20   180.20   132.60 <
       211    1  -4  -5   3   328.20   180.20   132.60 <
       212    2  -8  -4  10  2722.56  3321.79   823.65 o
       212    1  -4  -8  10  2722.56  3321.79   823.65 o
       213    2  -7  -3   9   435.85   387.44   315.26 <
       213    1  -3  -7   9   435.85   387.44   315.26 <
       214    2  -9  -4   6  2242.94  3524.09  1144.33 o
       214    1  -4  -9   6  2242.94  3524.09  1144.33 o
       215    2  -7  -4   7  1890.75  1210.27   520.15 <
       215    1  -4  -7   7  1890.75  1210.27   520.15 <
       216    2  -8  -2   7  1026.19  1247.26   522.30 <
       216    1  -2  -8   7  1026.19  1247.26   522.30 <
       217    2  -8  -2   6   650.94   621.49   366.51 <
       217    1  -2  -8   6   650.94   621.49   366.51 <
       218    2  -6  -3   7   386.28   401.17   175.43 <
       218    1  -3  -6   7   386.28   401.17   175.43 <
       219    2 -11  -3   7  2385.26  2399.48  1580.16 <
       219    1  -3 -11   7  2385.26  2399.48  1580.16 <
       220    2  -9  -7   7  2068.05  3072.21  1827.14 <
       220    1  -7  -9   7  2068.05  3072.21  1827.14 <
       221    1  -2  -1   0   992.69  1107.24    49.15 o
       222    2  -1  -2  -1   794.32   708.24    55.79 o
       222    1  -2  -1  -1   794.32   708.24    55.79 o
       223    1  -4  -1   0   956.12   922.42   114.96 o
       224    2  -1  -4   1  1061.19   851.77    85.11 o
       224    1  -4  -1   1  1061.19   851.77    85.11 o
       225    2  -2  -4   0  1726.01  1325.82   165.39 o
       225    1  -4  -2   0  1726.01  1325.82   165.39 o
       226    1  -4  -3   0  1890.68  1283.98   178.95 o
       227    2  -4  -4   0  1179.02   620.97   241.45 <
       227    1  -4  -4   0  1179.02   620.97   241.45 <
       228    2  -3  -4  -1  1274.52   892.09   273.34 o
       228    1  -4  -3  -1  1274.52   892.09   273.34 o
       229    2  -3  -5   1  1827.77  1547.92   275.81 o
       229    1  -5  -3   1  1827.77  1547.92   275.81 o
       230    2  -3  -2  -1   428.57   250.93    73.44 o
       230    1  -2  -3  -1   428.57   250.93    73.44 o
       231    2  -2  -6   2   397.16   276.74   240.71 <
       231    1  -6  -2   2   397.16   276.74   240.71 <
       232    2   0  -4   6  3091.52  3356.69   147.71 o
       232    1  -4   0   6  3091.52  3356.69   147.71 o
       233    2   1  -4   5  1791.62  1809.14   136.81 o
       233    1  -4   1   5  1791.62  1809.14   136.81 o
       234    2   0  -2   2   978.28   997.84    61.50 o
       234    1  -2   0   2   978.28   997.84    61.50 o
       235    2  -1  -4   5  1790.26  1757.43   102.18 o
       235    1  -4  -1   5  1790.26  1757.43   102.18 o
       236    2   0  -6   8  2792.66  3744.54   442.65 o
       236    1  -6   0   8  2792.66  3744.54   442.65 o
       237    2   1  -7   9  5093.60  4133.31   695.57 o
       237    1  -7   1   9  5093.60  4133.31   695.57 o
       238    1  -3   0   4   544.16   522.14    82.48 o
       239    2  -1  -5   6  1510.80  1838.12   233.34 o
       239    1  -5  -1   6  1510.80  1838.12   233.34 o
       240    2  -1  -7   9  5090.97  5427.91   609.22 o
       240    1  -7  -1   9  5090.97  5427.91   609.22 o
       241    2   1  -5   6  1511.38  1715.34   222.41 o
       241    1  -5   1   6  1511.38  1715.34   222.41 o
       242    1  -5   0   8  1775.74  1951.43   243.84 o
       243    2   1  -5   8  1080.45   950.44   236.42 o
       243    1  -5   1   8  1080.45   950.44   236.42 o
       244    1  -7   0  10   902.48  1024.31   440.06 <
       245    2   1  -9   9  3188.92  5605.31  2480.37 <
       245    1  -9   1   9  3188.92  5605.31  2480.37 <
       246    2   0  -8   8  1769.60  2687.75   671.09 o
       246    1  -8   0   8  1769.60  2687.75   671.09 o
       247    2   2  -6   8  1953.61  2285.29   428.36 o
       247    1  -6   2   8  1953.61  2285.29   428.36 o
       248    2   2  -8   9  1123.78  3333.72  1174.25 <
       248    1  -8   2   9  1123.78  3333.72  1174.25 <
       249    2   3 -11  15    58.21  3957.22  3020.95 <
       249    1 -11   3  15    58.21  3957.22  3020.95 <
       250    2  -4 -14  20    81.48  6176.51  4123.79 <
       250    1 -14  -4  20    81.48  6176.51  4123.79 <
       251    2  -2  -2   6  8529.94 10055.70   238.80 o
       251    1  -2  -2   6  8529.94 10055.70   238.80 o
       252    2  -3  -4   7  3446.22  3324.84   246.81 o
       252    1  -4  -3   7  3446.22  3324.84   246.81 o
       253    2  -3  -3   6  1471.92  1578.34   147.39 o
       253    1  -3  -3   6  1471.92  1578.34   147.39 o
       254    2  -2  -4   8  1274.79  1125.14   173.46 o
       254    1  -4  -2   8  1274.79  1125.14   173.46 o
       255    2  -3  -5   9  2594.57  3169.05   316.23 o
       255    1  -5  -3   9  2594.57  3169.05   316.23 o
       256    2  -3  -4   9  1076.85   940.89   188.45 o
       256    1  -4  -3   9  1076.85   940.89   188.45 o
       257    2  -5  -5  15  4753.69  4443.27   669.83 o
       257    1  -5  -5  15  4753.69  4443.27   669.83 o
       258    2  -4  -4   9  1298.72  1079.90   190.65 o
       258    1  -4  -4   9  1298.72  1079.90   190.65 o
       259    2  -1  -2   5   398.11   435.02    77.05 o
       259    1  -2  -1   5   398.11   435.02    77.05 o
       260    2  -2  -3   6   358.87   368.60   110.17 o
       260    1  -3  -2   6   358.87   368.60   110.17 o
       261    2  -1  -2   4   289.53   238.78    70.07 o
       261    1  -2  -1   4   289.53   238.78    70.07 o
       262    2  -3  -3  10   357.29   305.64   151.80 <
       262    1  -3  -3  10   357.29   305.64   151.80 <
       263    2  -2  -3   5   370.81   173.25   103.40 <
       263    1  -3  -2   5   370.81   173.25   103.40 <
       264    2  -5  -5   9  1293.16  1034.86   305.49 o
       264    1  -5  -5   9  1293.16  1034.86   305.49 o
       265    2  -3  -5  10  1094.65  1185.12   286.93 o
       265    1  -5  -3  10  1094.65  1185.12   286.93 o
       266    2 -12 -10  29   230.22 10103.70  8803.00 <
       266    1 -10 -12  29   230.22 10103.70  8803.00 <
       267    2 -13 -11  30   104.31 14602.30 12130.70 <
       267    1 -11 -13  30   104.31 14602.30 12130.70 <
       268    2 -11 -11  32   126.34  9121.94  7961.98 <
       268    1 -11 -11  32   126.34  9121.94  7961.98 <
       269    2  -1  -1   3   233.21   246.41    60.91 o
       269    1  -1  -1   3   233.21   246.41    60.91 o
       270    2  -3  -5   3  7253.11  8919.46   407.69 o
       270    1  -5  -3   3  7253.11  8919.46   407.69 o
       271    2  -1  -2   1   792.64   928.73    55.31 o
       271    1  -2  -1   1   792.64   928.73    55.31 o
       272    2  -2  -2   2  1062.00  1012.79    67.79 o
       272    1  -2  -2   2  1062.00  1012.79    67.79 o
       273    2  -2  -3   2   984.85   927.90    86.46 o
       273    1  -3  -2   2   984.85   927.90    86.46 o
       274    2  -3  -3   4  1144.78  1227.67   107.02 o
       274    1  -3  -3   4  1144.78  1227.67   107.02 o
       275    2  -3  -3   2   707.43   760.30    87.81 o
       275    1  -3  -3   2   707.43   760.30    87.81 o
       276    2  -1  -3   2   821.55   627.58    84.27 o
       276    1  -3  -1   2   821.55   627.58    84.27 o
       277    2  -1  -2   2   568.47   380.01    64.59 o
       277    1  -2  -1   2   568.47   380.01    64.59 o
       278    2  -2  -5   4  1107.08   790.18   133.28 o
       278    1  -5  -2   4  1107.08   790.18   133.28 o
       279    2  -1  -1   1   524.83   461.22    58.70 o
       279    1  -1  -1   1   524.83   461.22    58.70 o
       280    2  -4  -4   5  1045.86   681.26   124.55 o
       280    1  -4  -4   5  1045.86   681.26   124.55 o
       281    2  -2  -4   5   857.79   664.13   114.67 o
       281    1  -4  -2   5   857.79   664.13   114.67 o
       282    2  -2  -6   5  1342.44   268.58   168.63 <
       282    1  -6  -2   5  1342.44   268.58   168.63 <
       283    2  -2  -2   1   249.46   207.59    40.84 o
       283    1  -2  -2   1   249.46   207.59    40.84 o
       284    2  -3  -5   5  1669.57  1474.55   222.82 o
       284    1  -5  -3   5  1669.57  1474.55   222.82 o
       285    2  -5  -6   7  1834.35   684.71   368.53 <
       285    1  -6  -5   7  1834.35   684.71   368.53 <
       286    2  -3  -6   5  1218.77   488.36   202.01 <
       286    1  -6  -3   5  1218.77   488.36   202.01 <
       287    2  -3  -4   5    43.26   127.83   107.43 <
       287    1  -4  -3   5    43.26   127.83   107.43 <
       288    2  -5  -8   5    64.67  2342.42  1310.94 <
       288    1  -8  -5   5    64.67  2342.42  1310.94 <
       289    2  -5 -14  13   499.19  6827.95  6405.71 <
       289    1 -14  -5  13   499.19  6827.95  6405.71 <
       290    2  -5 -13  12   478.83  6100.14  4268.26 <
       290    1 -13  -5  12   478.83  6100.14  4268.26 <
       291    2  -6  -8   7  2398.96  2057.00  1428.00 <
       291    1  -8  -6   7  2398.96  2057.00  1428.00 <
       292    2  -3  -6   4   597.98   710.61   248.21 <
       292    1  -6  -3   4   597.98   710.61   248.21 <
       293    2  -3  -4   2   286.64   112.31    74.19 <
       293    1  -4  -3   2   286.64   112.31    74.19 <
       294    2  -2  -3   3    15.76    57.14    42.17 <
       294    1  -3  -2   3    15.76    57.14    42.17 <
       295    2  -8 -10   6   244.54  3948.39  3881.75 <
       295    1 -10  -8   6   244.54  3948.39  3881.75 <
       296    2  -5  -7   5   797.01   712.80   590.37 <
       296    1  -7  -5   5   797.01   712.80   590.37 <
       297    2  -5   3  -1  4730.89  5098.32   248.19 o
       297    1   3  -5  -1  4730.89  5098.32   248.19 o
       298    2  -4   2   0  2130.38  2335.47   148.18 o
       298    1   2  -4   0  2130.38  2335.47   148.18 o
       299    2  -3   1  -1  2130.14  2144.44   104.40 o
       299    1   1  -3  -1  2130.14  2144.44   104.40 o
       300    2  -5   3   1  4719.15  2687.98   214.02 o
       300    1   3  -5   1  4719.15  2687.98   214.02 o
       301    2  -3   1   1  2041.94  2491.13   127.00 o
       301    1   1  -3   1  2041.94  2491.13   127.00 o
       302    2  -7   1   1  3640.31  3492.79   235.69 o
       302    1   1  -7   1  3640.31  3492.79   235.69 o
       303    2  -4   1  -1  1790.37  2036.23   140.25 o
       303    1   1  -4  -1  1790.37  2036.23   140.25 o
       304    2  -4   1   1  1770.43  1757.12   120.79 o
       304    1   1  -4   1  1770.43  1757.12   120.79 o
       305    2  -5   1  -1   951.04  1063.01   119.44 o
       305    1   1  -5  -1   951.04  1063.01   119.44 o
       306    2  -5   1   1   947.39   950.19   166.71 o
       306    1   1  -5   1   947.39   950.19   166.71 o
       307    2  -8   2   2  2713.46  2677.26   458.64 o
       307    1   2  -8   2  2713.46  2677.26   458.64 o
       308    1   4  -9   0  4073.59  5366.64   743.16 o
       309    2  -9   3  -1  2652.68  2863.07   651.07 o
       309    1   3  -9  -1  2652.68  2863.07   651.07 o
       310    1   2  -7   0  1692.73  2088.69   255.94 o
       311    2  -6   1   1   938.84   929.65   135.90 o
       311    1   1  -6   1   938.84   929.65   135.90 o
       312    1   2  -5   0   415.66   551.36   161.37 o
       313    2  -5   2  -1   610.34   590.76   167.83 o
       313    1   2  -5  -1   610.34   590.76   167.83 o
       314    2  -9   3   1  2649.20  3427.62   551.88 o
       314    1   3  -9   1  2649.20  3427.62   551.88 o
       315    2  -8   2  -2  2709.72  2644.33   622.02 o
       315    1   2  -8  -2  2709.72  2644.33   622.02 o
       316    2  -7   3  -2  1122.22   865.88   371.41 <
       316    1   3  -7  -2  1122.22   865.88   371.41 <
       317    2  -7   3   2  1120.53  1033.73   271.48 o
       317    1   3  -7   2  1120.53  1033.73   271.48 o
       318    2  -7   4  -2  1207.21  1821.23   354.25 o
       318    1   4  -7  -2  1207.21  1821.23   354.25 o
       319    2  -8   3   3  1608.79  1630.30   372.15 o
       319    1   3  -8   3  1608.79  1630.30   372.15 o
       320    2  -8   4   4  2178.57  1431.78   461.33 o
       320    1   4  -8   4  2178.57  1431.78   461.33 o
       321    2  -2   1   1   553.84   336.06    68.47 o
       321    1   1  -2   1   553.84   336.06    68.47 o
       322    2  -2   1   0   112.83   302.33    66.06 o
       323    2  -5   2   1   609.42   785.57   150.70 o
       323    1   2  -5   1   609.42   785.57   150.70 o
       324    2  -4   1  -2   249.93   354.96    77.30 o
       324    1   1  -4  -2   249.93   354.96    77.30 o
       325    2  -8   3  -3  1614.18  1803.31   431.81 o
       325    1   3  -8  -3  1614.18  1803.31   431.81 o
       326    2  -9   2   2  1082.27   846.44   384.40 <
       326    1   2  -9   2  1082.27   846.44   384.40 <
       327    2 -10   2   1   641.40   534.79   510.17 <
       327    1   2 -10   1   641.40   534.79   510.17 <
       328    2  -8   4   2   946.45   695.57   420.18 <
       328    1   4  -8   2   946.45   695.57   420.18 <
       329    2  -6   3   2   498.42   360.73   199.41 <
       329    1   3  -6   2   498.42   360.73   199.41 <
       330    2 -10   4   4  2537.86  1798.38   906.28 <
       330    1   4 -10   4  2537.86  1798.38   906.28 <
       331    2  -6   3   1  1053.17   464.73   214.09 <
       331    1   3  -6   1  1053.17   464.73   214.09 <
       332    2  -9   3   4   711.32   759.21   425.84 <
       332    1   3  -9   4   711.32   759.21   425.84 <
       333    2  -6   3  -1  1053.85  1182.25   217.80 o
       333    1   3  -6  -1  1053.85  1182.25   217.80 o
       334    1   2 -11   0  1633.52  1474.86  1000.16 <
       335    2  -4   1   0   108.68   292.76    81.28 o
       336    2  -6   3  -2   498.34   611.96   203.74 o
       336    1   3  -6  -2   498.34   611.96   203.74 o
       337    2 -18   6  -2    36.81  6454.02  6050.55 <
       337    1   6 -18  -2    36.81  6454.02  6050.55 <
       338    2  -8   2   0   953.54   629.61   256.92 <
       338    1   2  -8   0   953.54   629.61   256.92 <
       339    2  -7   4  -1   710.68   866.95   293.96 <
       339    1   4  -7  -1   710.68   866.95   293.96 <
       340    2  -5   2  -2   240.54   228.67   112.09 <
       340    1   2  -5  -2   240.54   228.67   112.09 <
       341    2  -7   4   2  1206.46   996.40   260.29 o
       341    1   4  -7   2  1206.46   996.40   260.29 o
       342    2 -20   8  -2    92.17 10414.90 10200.10 <
       342    1   8 -20  -2    92.17 10414.90 10200.10 <
       343    2 -10   6  -2  2035.53  1420.31  1228.59 <
       343    1   6 -10  -2  2035.53  1420.31  1228.59 <
       344    2  -4   2  -1   143.18    67.96    67.96 <
       344    1   2  -4  -1   143.18    67.96    67.96 <
       345    2 -18   9  -7    16.53 14934.30  9953.24 <
       345    1   9 -18  -7    16.53 14934.30  9953.24 <
       346    2  -5   3  -3  2416.79  1277.50   269.34 o
       346    1   3  -5  -3  2416.79  1277.50   269.34 o
       347    2  -3   2  -5  1716.65  1787.30   101.45 o
       347    1   2  -3  -5  1716.65  1787.30   101.45 o
       348    2  -4   2  -6  2441.19  2420.45   200.83 o
       348    1   2  -4  -6  2441.19  2420.45   200.83 o
       349    2  -2   2  -2  1062.00  1198.41    89.24 o
       349    1   2  -2  -2  1062.00  1198.41    89.24 o
       350    2  -5   3  -5  2755.81  3695.86   373.32 o
       350    1   3  -5  -5  2755.81  3695.86   373.32 o
       351    2  -4   2  -5  2018.08  2264.60   194.07 o
       351    1   2  -4  -5  2018.08  2264.60   194.07 o
       352    2  -3   3  -4  1144.78  1479.20   146.35 o
       352    1   3  -3  -4  1144.78  1479.20   146.35 o
       353    2  -2   1  -3   610.92   714.56    55.20 o
       353    1   1  -2  -3   610.92   714.56    55.20 o
       354    2  -2   1  -2   774.58   795.47    81.12 o
       354    1   1  -2  -2   774.58   795.47    81.12 o
       355    2  -3   1  -3   643.32   501.87    60.56 o
       355    1   1  -3  -3   643.32   501.87    60.56 o
       356    2  -5   4  -5  3163.17  3196.47   318.45 o
       356    1   4  -5  -5  3163.17  3196.47   318.45 o
       357    2  -1   1  -1   524.83   704.23    62.50 o
       357    1   1  -1  -1   524.83   704.23    62.50 o
       358    2  -5   3  -7  2358.34  2791.59   363.96 o
       358    1   3  -5  -7  2358.34  2791.59   363.96 o
       359    2  -4   3  -2  1046.71  1068.32   160.40 o
       359    1   3  -4  -2  1046.71  1068.32   160.40 o
       360    2  -2   2  -3   329.46   571.82    71.66 o
       360    1   2  -2  -3   329.46   571.82    71.66 o
       361    2  -4   3  -3  1125.27  1484.75   203.69 o
       361    1   3  -4  -3  1125.27  1484.75   203.69 o
       362    2  -3   1  -4   625.10   568.64    55.22 o
       362    1   1  -3  -4   625.10   568.64    55.22 o
       363    2  -3   2  -2   544.71   495.93    91.40 o
       363    1   2  -3  -2   544.71   495.93    91.40 o
       364    2  -5   2  -7  1786.02  1503.51   278.18 o
       364    1   2  -5  -7  1786.02  1503.51   278.18 o
       365    2  -4   2  -7  1009.83  1166.41   208.07 o
       365    1   2  -4  -7  1009.83  1166.41   208.07 o
       366    2  -6   4  -4  1513.10  1435.91   273.15 o
       366    1   4  -6  -4  1513.10  1435.91   273.15 o
       367    2  -7   5  -3  1810.00  1579.31   588.69 <
       367    1   5  -7  -3  1810.00  1579.31   588.69 <
       368    2  -3   2  -4   621.99   961.80   151.31 o
       368    1   2  -3  -4   621.99   961.80   151.31 o
       369    2  -6   4  -5  1465.17  1365.41   424.55 o
       369    1   4  -6  -5  1465.17  1365.41   424.55 o
       370    2  -4   4  -4   777.57   676.02   213.40 o
       370    1   4  -4  -4   777.57   676.02   213.40 o
       371    2  -6   6  -5  3331.53  4599.05   844.13 o
       371    1   6  -6  -5  3331.53  4599.05   844.13 o
       372    2  -4   3  -4   523.45   522.82   183.47 <
       372    1   3  -4  -4   523.45   522.82   183.47 <
       373    2  -6   2  -9  2777.00  3283.72   583.95 o
       373    1   2  -6  -9  2777.00  3283.72   583.95 o
       374    2  -7   4  -4  1076.57  1369.32   369.18 o
       374    1   4  -7  -4  1076.57  1369.32   369.18 o
       375    2  -7   3  -8  2031.79  2907.84   926.27 o
       375    1   3  -7  -8  2031.79  2907.84   926.27 o
       376    2  -9   3  -7  3488.58  3365.74   954.61 o
       376    1   3  -9  -7  3488.58  3365.74   954.61 o
       377    2  -7   5  -7  2636.84  2379.30  1216.50 <
       377    1   5  -7  -7  2636.84  2379.30  1216.50 <
       378    2  -4   3  -7   394.04   663.25   218.84 o
       378    1   3  -4  -7   394.04   663.25   218.84 o
       379    2  -9   6  -4   685.48  1980.93  1179.16 <
       379    1   6  -9  -4   685.48  1980.93  1179.16 <
       380    2  -8   9  -8  1173.68  3777.41  2981.65 <
       380    1   9  -8  -8  1173.68  3777.41  2981.65 <
       381    2  -5   6  -7  1835.07  1443.86   697.32 <
       381    1   6  -5  -7  1835.07  1443.86   697.32 <
       382    2  -3   2  -3   110.71    74.58    51.46 <
       382    1   2  -3  -3   110.71    74.58    51.46 <
       383    2  -7   4  -7  1890.82  2016.61   882.27 <
       383    1   4  -7  -7  1890.82  2016.61   882.27 <
       384    2 -11   9  -7  1283.91  8753.21  4314.70 <
       384    1   9 -11  -7  1283.91  8753.21  4314.70 <
       385    2  -2   2  -6  8529.94 10703.40   256.00 o
       385    1   2  -2  -6  8529.94 10703.40   256.00 o
       386    2  -2   0  -6  5445.69  5846.91   218.21 o
       386    1   0  -2  -6  5445.69  5846.91   218.21 o
       387    2  -1   3  -3  2907.92  3193.30   138.00 o
       387    1   3  -1  -3  2907.92  3193.30   138.00 o
       388    2  -2   3  -4  2101.64  2502.89   149.20 o
       388    1   3  -2  -4  2101.64  2502.89   149.20 o
       389    2  -1   2  -2   567.15   629.39    50.83 o
       389    1   2  -1  -2   567.15   629.39    50.83 o
       390    2  -1   1  -3   233.21   360.50    34.33 o
       390    1   1  -1  -3   233.21   360.50    34.33 o
       391    2  -1   1  -4   444.26   620.02    51.48 o
       391    1   1  -1  -4   444.26   620.02    51.48 o
       392    2  -2   1  -6   712.72   960.76   134.27 o
       392    1   1  -2  -6   712.72   960.76   134.27 o
       393    2  -3   1  -7  1099.25   735.35   117.09 o
       393    1   1  -3  -7  1099.25   735.35   117.09 o
       394    2  -3   1  -8  2548.05  1113.34   338.03 o
       394    1   1  -3  -8  2548.05  1113.34   338.03 o
       395    2  -2   1  -5   209.35   180.57    58.20 o
       395    1   1  -2  -5   209.35   180.57    58.20 o
       396    2  -3   4  -7  3462.40  3346.33   418.39 o
       396    1   4  -3  -7  3462.40  3346.33   418.39 o
       397    2  -2   3  -5   369.82   433.69   143.32 o
       397    1   3  -2  -5   369.82   433.69   143.32 o
       398    2  -1   4  -4  1162.16  1925.01   499.71 o
       398    1   4  -1  -4  1162.16  1925.01   499.71 o
       399    2  -3   4  -9  1077.99  1255.95  1230.59 <
       399    1   4  -3  -9  1077.99  1255.95  1230.59 <
       400    2  -3   4  -6   984.00   740.57   290.86 <
       400    1   4  -3  -6   984.00   740.57   290.86 <
       401    2  -3   5  -5  1668.59  1783.58   508.21 o
       401    1   5  -3  -5  1668.59  1783.58   508.21 o
       402    2   0   0   6 15928.90 21583.20   188.28 o
       402    1   0   0   6 15928.90 21583.20   188.28 o
       403    2   0   0   2  1489.29  2076.40    35.52 o
       403    1   0   0   2  1489.29  2076.40    35.52 o
       404    2  -1  -1  11  4962.29  5173.18   450.26 o
       404    1  -1  -1  11  4962.29  5173.18   450.26 o
       405    1  -1   0   4  1735.09  1600.87   120.21 o
       406    2  -1  -2   4   290.66   184.96    55.94 o
       406    1  -2  -1   4   290.66   184.96    55.94 o
       407    2  -1  -2   7  1143.63   508.64   154.38 o
       407    1  -2  -1   7  1143.63   508.64   154.38 o
       408    2   0   0   8  1069.46   649.08   171.60 o
       408    1   0   0   8  1069.46   649.08   171.60 o
       409    2  -1  -1   6   441.63   454.53    60.46 o
       409    1  -1  -1   6   441.63   454.53    60.46 o
       410    2  -2  -2  12  2286.83  1534.10   435.01 o
       410    1  -2  -2  12  2286.83  1534.10   435.01 o
       411    1  -1   0   6  1303.10  1241.62   217.88 o
       412    2  -1  -2   6   412.15   214.13   102.96 <
       412    1  -2  -1   6   412.15   214.13   102.96 <
       413    2   0   0   4    49.83    56.69    17.16 o
       413    1   0   0   4    49.83    56.69    17.16 o
       414    2  -1  -3   3  2910.87  3491.24   469.13 o
       414    1  -3  -1   3  2910.87  3491.24   469.13 o
       415    2   0   0  10  1738.01  1992.63   463.28 o
       415    1   0   0  10  1738.01  1992.63   463.28 o
       416    1  -1   0  10  2769.21  2836.54   790.08 o
       417    2  -1  -2   2   566.96   109.75    27.62 o
       417    1  -2  -1   2   566.96   109.75    27.62 o
       418    2  -2  -3  10  2295.77  1151.50   528.02 <
       418    1  -3  -2  10  2295.77  1151.50   528.02 <
       419    2  -1  -1  17  6225.09  7501.68  3388.63 <
       419    1  -1  -1  17  6225.09  7501.68  3388.63 <
       420    2  -2   0   6  5422.91  6747.25   273.65 o
       420    1   0  -2   6  5422.91  6747.25   273.65 o
       421    2  -2  -1   8  2221.07  2729.61   150.65 o
       421    1  -1  -2   8  2221.07  2729.61   150.65 o
       422    2  -3  -1   8  2546.65  3030.11   167.67 o
       422    1  -1  -3   8  2546.65  3030.11   167.67 o
       423    2  -3  -1  11  2598.77  3078.38   316.06 o
       423    1  -1  -3  11  2598.77  3078.38   316.06 o
       424    2  -4   0  12  3289.83  3695.97   450.62 o
       424    1   0  -4  12  3289.83  3695.97   450.62 o
       425    2  -3  -1   7  1096.83  1193.33   150.66 o
       425    1  -1  -3   7  1096.83  1193.33   150.66 o
       426    1   0  -2   5  1008.39  1111.95   101.70 o
       427    2  -4  -2  12  2971.73  3324.25   530.42 o
       427    1  -2  -4  12  2971.73  3324.25   530.42 o
       428    1   0  -2   7   801.15   988.89   135.39 o
       429    2  -2  -1   6   712.01   799.73   101.55 o
       429    1  -1  -2   6   712.01   799.73   101.55 o
       430    2  -3  -2  11  1998.43  1763.79   350.52 o
       430    1  -2  -3  11  1998.43  1763.79   350.52 o
       431    2  -3   0   8   410.17   851.79   152.75 o
       432    2  -5  -1  13  3096.76  3390.43   575.02 o
       432    1  -1  -5  13  3096.76  3390.43   575.02 o
       433    2  -1   0   4   197.22   468.62    77.85 o
       434    2  -4  -2  11  1478.29  1762.66   384.91 o
       434    1  -2  -4  11  1478.29  1762.66   384.91 o
       435    1   0  -4  11   937.53   750.95   267.24 <
       436    2  -2  -1   5   209.51   301.21    69.51 o
       436    1  -1  -2   5   209.51   301.21    69.51 o
       437    2  -3  -1  14   964.24  1653.02   558.72 <
       437    1  -1  -3  14   964.24  1653.02   558.72 <
       438    2  -3  -2   9   388.08   539.98   158.86 o
       438    1  -2  -3   9   388.08   539.98   158.86 o
       439    2  -4  -2  13  2402.90  2537.28   728.66 o
       439    1  -2  -4  13  2402.90  2537.28   728.66 o
       440    2  -6  -2  12  1998.27  1640.73   532.49 o
       440    1  -2  -6  12  1998.27  1640.73   532.49 o
       441    2  -5  -1  11  1431.08   725.78   353.18 <
       441    1  -1  -5  11  1431.08   725.78   353.18 <
       442    2  -4  -1  10   539.88   415.40   279.67 <
       442    1  -1  -4  10   539.88   415.40   279.67 <
       443    2  -8  -5  24     9.29  9263.41  8029.14 <
       443    1  -5  -8  24     9.29  9263.41  8029.14 <
       444    2  -2  -1   7   172.43   184.02    86.77 <
       444    1  -1  -2   7   172.43   184.02    86.77 <
       445    2  -3  -2   8   112.11   250.69   146.98 <
       445    1  -2  -3   8   112.11   250.69   146.98 <
       446    2  -5  -2  13  1244.68   980.71   491.47 <
       446    1  -2  -5  13  1244.68   980.71   491.47 <
       447    2  -2  -1  10   294.06   412.43   153.64 <
       447    1  -1  -2  10   294.06   412.43   153.64 <
       448    2  -3  -1  12   602.17  1217.29   322.97 o
       448    1  -1  -3  12   602.17  1217.29   322.97 o
       449    2  -7  -3  15  2107.94  2549.64  1712.95 <
       449    1  -3  -7  15  2107.94  2549.64  1712.95 <
       450    2  -5  -4  14   122.30  1369.40  1056.14 <
       450    1  -4  -5  14   122.30  1369.40  1056.14 <
       451    2  -4   0   6  5568.50  6477.38   209.00 o
       451    1   0  -4   6  5568.50  6477.38   209.00 o
       452    2  -2   0   4  2329.00  2295.19   104.96 o
       452    1   0  -2   4  2329.00  2295.19   104.96 o
       453    2  -5   1   8  2715.98  3485.44   285.47 o
       453    1   1  -5   8  2715.98  3485.44   285.47 o
       454    2  -5  -1   8  2721.86  3364.19   256.08 o
       454    1  -1  -5   8  2721.86  3364.19   256.08 o
       455    1   0  -6   7  2726.23  2112.53   319.17 o
       456    2  -6   0   6  2115.29  2444.83   257.78 o
       456    1   0  -6   6  2115.29  2444.83   257.78 o
       457    2  -7   1   7  4243.75  3995.19   305.65 o
       457    1   1  -7   7  4243.75  3995.19   305.65 o
       458    2  -5  -1   7  1914.64  2199.46   192.55 o
       458    1  -1  -5   7  1914.64  2199.46   192.55 o
       459    2  -5   1   7  1908.23  2016.39   194.99 o
       459    1   1  -5   7  1908.23  2016.39   194.99 o
       460    2  -2   0   2  1258.85  1202.42    97.54 o
       460    1   0  -2   2  1258.85  1202.42    97.54 o
       461    1   0  -4   3  1003.85  1038.05   103.05 o
       462    2  -4   1   5  1040.45   753.22   156.57 o
       462    1   1  -4   5  1040.45   753.22   156.57 o
       463    1   0  -6   5  1075.90  1252.54   192.64 o
       464    2  -5   1   6   644.03   733.51   170.95 o
       464    1   1  -5   6   644.03   733.51   170.95 o
       465    1   0  -4   7   640.46   665.86   147.97 o
       466    2  -9  -1  13  3621.78  4630.23  1023.30 o
       466    1  -1  -9  13  3621.78  4630.23  1023.30 o
       467    2  -7   2  11  1069.96  1420.09   473.61 <
       467    1   2  -7  11  1069.96  1420.09   473.61 <
       468    2  -4   1   7   343.01   466.92   106.08 o
       468    1   1  -4   7   343.01   466.92   106.08 o
       469    2  -7  -1   8  1282.10   995.53   328.36 o
       469    1  -1  -7   8  1282.10   995.53   328.36 o
       470    1   0  -8  11  1594.56  1967.51   524.92 o
       471    2  -6   0  12  1915.53  1675.22   395.31 o
       471    1   0  -6  12  1915.53  1675.22   395.31 o
       472    2  -8   1   8  1014.37  1739.18   350.52 o
       472    1   1  -8   8  1014.37  1739.18   350.52 o
       473    2  -7   1   8  1280.99  1321.63   274.93 o
       473    1   1  -7   8  1280.99  1321.63   274.93 o
       474    2 -17   3  23  1459.68 14905.80  7743.76 <
       474    1   3 -17  23  1459.68 14905.80  7743.76 <
       475    2  -5   1   9   416.32  1085.79   203.96 o
       475    1   1  -5   9   416.32  1085.79   203.96 o
       476    2  -8   1   9   131.10   576.56   355.78 <
       476    1   1  -8   9   131.10   576.56   355.78 <
       477    2  -9   2  12  1214.29   789.47   632.03 <
       477    1   2  -9  12  1214.29   789.47   632.03 <
       478    2 -13   0  14     6.01  2537.98  2536.49 <
       479    2 -17   4  18   615.60  7308.70  5650.82 <
       479    1   4 -17  18   615.60  7308.70  5650.82 <
       480    2  -2   0  -2  1283.51  1250.78    65.11 o
       480    1   0  -2  -2  1283.51  1250.78    65.11 o
       481    2  -5   1  -4  1470.31  1486.54   146.34 o
       481    1   1  -5  -4  1470.31  1486.54   146.34 o
       482    2  -5  -1  -4  1470.72  1316.67   140.32 o
       482    1  -1  -5  -4  1470.72  1316.67   140.32 o
       483    1   0  -4  -3  1003.85  1053.53   101.76 o
       484    2  -6   0  -6  2124.36  2385.87   213.37 o
       484    1   0  -6  -6  2124.36  2385.87   213.37 o
       485    2  -7   1  -7  4309.58  3895.29   475.16 o
       485    1   1  -7  -7  4309.58  3895.29   475.16 o
       486    2  -7  -1  -7  4311.32  3653.43   575.09 o
       486    1  -1  -7  -7  4311.32  3653.43   575.09 o
       487    1   0  -6  -7  2726.23  2372.70   318.90 o
       488    2  -6   0  -4  1306.06  1413.78   186.61 o
       488    1   0  -6  -4  1306.06  1413.78   186.61 o
       489    2  -7   1  -5  1445.95  1341.81   322.96 o
       489    1   1  -7  -5  1445.95  1341.81   322.96 o
       490    2  -5   1  -7  1917.76  1811.98   198.43 o
       490    1   1  -5  -7  1917.76  1811.98   198.43 o
       491    2  -5   1  -5   832.29   783.16   149.17 o
       491    1   1  -5  -5   832.29   783.16   149.17 o
       492    2  -5   1  -6   641.32   564.55   168.77 o
       492    1   1  -5  -6   641.32   564.55   168.77 o
       493    1   0  -6  -5  1075.90  1251.87   204.54 o
       494    2  -9  -1  -7  3714.20  3676.22   865.17 o
       494    1  -1  -9  -7  3714.20  3676.22   865.17 o
       495    2  -5  -1  -5   832.51   714.52   110.39 o
       495    1  -1  -5  -5   832.51   714.52   110.39 o
       496    2  -7  -1  -5  1446.21  1543.90   333.39 o
       496    1  -1  -7  -5  1446.21  1543.90   333.39 o
       497    2  -9   1  -7  3713.70  3685.21   789.85 o
       497    1   1  -9  -7  3713.70  3685.21   789.85 o
       498    1   0  -8  -5  1108.01   896.92   341.75 <
       499    2  -4  -1  -4   525.33   209.92    79.93 <
       499    1  -1  -4  -4   525.33   209.92    79.93 <
       500    2 -10   0  -6   865.32  1263.78   756.47 <
       500    1   0 -10  -6   865.32  1263.78   756.47 <
       501    2  -5  -1  -6   641.18   503.85   147.80 o
       501    1  -1  -5  -6   641.18   503.85   147.80 o
       502    2  -3   0  -4    61.85    82.92    48.56 <
       503    1   0  -4  -5   210.93   149.95    65.65 <
       504    2 -17  -1 -12     3.27  9159.72  8373.66 <
       504    1  -1 -17 -12     3.27  9159.72  8373.66 <
       505    2  -8   0 -10  2291.29  2092.82   897.24 <
       505    1   0  -8 -10  2291.29  2092.82   897.24 <
       506    2  -9   1 -13  3624.78  4438.27  1691.48 <
       506    1   1  -9 -13  3624.78  4438.27  1691.48 <
       507    2 -12   3 -10   134.00  4213.68  1851.78 <
       507    1   3 -12 -10   134.00  4213.68  1851.78 <
       508    1   0 -12 -13   439.58  2754.27  2190.44 <
       509    2  -1  -1  -1   524.83   586.57    27.72 o
       509    1  -1  -1  -1   524.83   586.57    27.72 o
       510    2  -2  -2  -2  1062.00  1116.98    57.49 o
       510    1  -2  -2  -2  1062.00  1116.98    57.49 o
       511    2  -2  -1  -3   612.38   319.96    37.29 o
       511    1  -1  -2  -3   612.38   319.96    37.29 o
       512    2  -4  -2  -5  2020.11  1797.93   188.00 o
       512    1  -2  -4  -5  2020.11  1797.93   188.00 o
       513    2  -4  -2  -6  2442.42  2013.74   208.16 o
       513    1  -2  -4  -6  2442.42  2013.74   208.16 o
       514    2  -3  -2  -5  1718.86  1068.79   170.80 o
       514    1  -2  -3  -5  1718.86  1068.79   170.80 o
       515    2  -4  -3  -3  1126.33  1180.72   214.07 o
       515    1  -3  -4  -3  1126.33  1180.72   214.07 o
       516    2  -1  -1  -2   153.20   113.40    14.92 o
       516    1  -1  -1  -2   153.20   113.40    14.92 o
       517    2  -2  -2  -1   249.46   138.77    45.51 o
       517    1  -2  -2  -1   249.46   138.77    45.51 o
       518    2  -5  -3  -5  2757.59  2388.16   384.22 o
       518    1  -3  -5  -5  2757.59  2388.16   384.22 o
       519    2  -2  -3  -1   297.22   208.85   101.44 <
       519    1  -3  -2  -1   297.22   208.85   101.44 <
       520    2  -5  -4  -5  3167.47  2707.20   971.01 <
       520    1  -4  -5  -5  3167.47  2707.20   971.01 <
       521    2  -4  -4   0  1179.02  1086.24   349.89 o
       521    1  -4  -4   0  1179.02  1086.24   349.89 o
       522    2  -5  -3  -7  2360.01  1191.03   683.89 <
       522    1  -3  -5  -7  2360.01  1191.03   683.89 <
       523    2  -8  -8  -1   720.67  3041.39  2578.24 <
       523    1  -8  -8  -1   720.67  3041.39  2578.24 <
       524    2  -4  -3  -2  1048.01   153.65   135.00 <
       524    1  -3  -4  -2  1048.01   153.65   135.00 <
       525    2  -3  -2   5  1713.97  1939.08    94.01 o
       525    1  -2  -3   5  1713.97  1939.08    94.01 o
       526    2  -4  -2   6  2439.30  2546.19   175.62 o
       526    1  -2  -4   6  2439.30  2546.19   175.62 o
       527    2  -4  -2   5  2016.49  1872.73   153.07 o
       527    1  -2  -4   5  2016.49  1872.73   153.07 o
       528    2  -5  -3   5  2755.74  2784.29   255.36 o
       528    1  -3  -5   5  2755.74  2784.29   255.36 o
       529    2  -4  -3   3  1125.77  1329.36   124.58 o
       529    1  -3  -4   3  1125.77  1329.36   124.58 o
       530    2  -5  -4   5  3164.61  3530.58   331.88 o
       530    1  -4  -5   5  3164.61  3530.58   331.88 o
       531    2  -5  -3   3  2414.11  2216.93   216.21 o
       531    1  -3  -5   3  2414.11  2216.93   216.21 o
       532    2  -2  -1   2   774.13   574.63    67.69 o
       532    1  -1  -2   2   774.13   574.63    67.69 o
       533    2  -2  -1   3   608.69   610.21    64.90 o
       533    1  -1  -2   3   608.69   610.21    64.90 o
       534    2  -5  -3   7  2357.11  1863.09   294.60 o
       534    1  -3  -5   7  2357.11  1863.09   294.60 o
       535    2  -3  -2   2   544.42   534.22    71.83 o
       535    1  -2  -3   2   544.42   534.22    71.83 o
       536    2  -4  -3   2  1047.53   867.50   102.94 o
       536    1  -3  -4   2  1047.53   867.50   102.94 o
       537    2  -4  -3   8  1447.87  1251.43   207.33 o
       537    1  -3  -4   8  1447.87  1251.43   207.33 o
       538    2  -6  -3   5   845.09   756.82   256.75 <
       538    1  -3  -6   5   845.09   756.82   256.75 <
       539    2  -3  -2   4   622.42   379.55    90.76 o
       539    1  -2  -3   4   622.42   379.55    90.76 o
       540    2  -7  -3   8  2031.20  1733.23   475.07 o
       540    1  -3  -7   8  2031.20  1733.23   475.07 o
       541    2  -4  -3   4   523.50   557.87   172.28 o
       541    1  -3  -4   4   523.50   557.87   172.28 o
       542    2  -7  -5   7  2637.03  3527.88  1068.06 o
       542    1  -5  -7   7  2637.03  3527.88  1068.06 o
       543    2  -2  -2   2  1062.00   300.31    59.91 o
       543    1  -2  -2   2  1062.00   300.31    59.91 o
       544    2  -5  -3   8  1268.03  1265.24   338.89 o
       544    1  -3  -5   8  1268.03  1265.24   338.89 o
       545    2  -6  -4   4  1513.15  1733.32   343.98 o
       545    1  -4  -6   4  1513.15  1733.32   343.98 o
       546    2  -6  -3   7   386.28   593.66   274.46 <
       546    1  -3  -6   7   386.28   593.66   274.46 <
       547    2  -1  -1   1   524.83   159.18    33.35 o
       547    1  -1  -1   1   524.83   159.18    33.35 o
       548    2  -5  -3   6   526.87   303.53   202.85 <
       548    1  -3  -5   6   526.87   303.53   202.85 <
       549    2  -9  -4   6  2242.43  2451.44   796.51 o
       549    1  -4  -9   6  2242.43  2451.44   796.51 o
       550    2  -5  -4   6   795.15   761.45   328.15 <
       550    1  -4  -5   6   795.15   761.45   328.15 <
       551    2  -7  -4   9  1142.80  2130.71   667.48 o
       551    1  -4  -7   9  1142.80  2130.71   667.48 o
       552    2  -6  -4  10  1797.36  1514.40   658.73 <
       552    1  -4  -6  10  1797.36  1514.40   658.73 <
       553    2  -7  -4  12  1604.05  1291.71   720.43 <
       553    1  -4  -7  12  1604.05  1291.71   720.43 <
       554    2  -5  -4   9  1048.84   917.35   467.62 <
       554    1  -4  -5   9  1048.84   917.35   467.62 <
       555    2  -9  -4  14  1094.88  1663.12  1278.29 <
       555    1  -4  -9  14  1094.88  1663.12  1278.29 <
       556    2  -7  -6  14   140.09  1907.72  1557.94 <
       556    1  -6  -7  14   140.09  1907.72  1557.94 <
       557    2 -13  -6   9   256.18  3509.74  3376.98 <
       557    1  -6 -13   9   256.18  3509.74  3376.98 <
       558    2  -4   0   0  6856.26  6426.20   167.12 o
       558    1   0  -4   0  6856.26  6426.20   167.12 o
       559    2  -5  -1   2  2764.49  3210.08   201.38 o
       559    1  -1  -5   2  2764.49  3210.08   201.38 o
       560    2  -7  -1  -1  3663.39  3792.42   314.73 o
       560    1  -1  -7  -1  3663.39  3792.42   314.73 o
       561    2  -2   0   0  3959.29  2782.91   165.97 o
       561    1   0  -2   0  3959.29  2782.91   165.97 o
       562    2  -6   0   0  2466.38  2643.60   198.46 o
       562    1   0  -6   0  2466.38  2643.60   198.46 o
       563    2  -4  -1   1  1792.46  1643.33   104.86 o
       563    1  -1  -4   1  1792.46  1643.33   104.86 o
       564    2  -7  -1   1  3660.07  3712.65   313.24 o
       564    1  -1  -7   1  3660.07  3712.65   313.24 o
       565    2 -10   0   4  5068.76  5817.72   655.37 o
       565    1   0 -10   4  5068.76  5817.72   655.37 o
       566    2  -6  -1   3  1788.23  1993.53   214.04 o
       566    1  -1  -6   3  1788.23  1993.53   214.04 o
       567    2 -10   0   2  4174.48  3804.70   678.93 o
       567    1   0 -10   2  4174.48  3804.70   678.93 o
       568    2  -5  -1   1   951.58  1018.00   170.16 o
       568    1  -1  -5   1   951.58  1018.00   170.16 o
       569    2  -6  -1  -1   941.09  1291.41   175.32 o
       569    1  -1  -6  -1   941.09  1291.41   175.32 o
       570    2  -7  -1   2  1697.86  1828.32   261.83 o
       570    1  -1  -7   2  1697.86  1828.32   261.83 o
       571    2  -6   0   2  1126.53   911.44   202.46 o
       571    1   0  -6   2  1126.53   911.44   202.46 o
       572    2  -6  -1   1   940.85  1155.73   194.74 o
       572    1  -1  -6   1   940.85  1155.73   194.74 o
       573    2  -8  -2   2  2709.44  1658.08   427.41 o
       573    1  -2  -8   2  2709.44  1658.08   427.41 o
       574    1   0  -4   1   253.76   272.33    79.31 o
       575    2  -9  -1  -1  2158.03  2267.22   592.91 o
       575    1  -1  -9  -1  2158.03  2267.22   592.91 o
       576    2 -10   0   0  1758.48  1960.15   546.81 o
       576    1   0 -10   0  1758.48  1960.15   546.81 o
       577    1   0 -10  -1  1206.23  1960.35   597.73 o
       578    1  -2 -11   0  1633.52  1481.02   899.81 <
       579    2 -20  -2  10    84.19  7754.69  7751.71 <
       579    1  -2 -20  10    84.19  7754.69  7751.71 <
       580    2  -3  -1  -2  2108.78  2101.69    97.23 o
       580    1  -1  -3  -2  2108.78  2101.69    97.23 o
       581    2  -5  -3  -1  4747.45  5243.28   262.76 o
       581    1  -3  -5  -1  4747.45  5243.28   262.76 o
       582    2  -3  -1  -1  2145.84  2262.99   113.82 o
       582    1  -1  -3  -1  2145.84  2262.99   113.82 o
       583    2  -4  -2   0  2133.39  2294.50   137.70 o
       583    1  -2  -4   0  2133.39  2294.50   137.70 o
       584    2  -4  -1  -1  1794.05  1810.07   145.16 o
       584    1  -1  -4  -1  1794.05  1810.07   145.16 o
       585    2  -2  -1  -1   546.15   575.62    58.69 o
       585    1  -1  -2  -1   546.15   575.62    58.69 o
       586    2  -5  -3  -2  1385.96  1298.93   205.17 o
       586    1  -3  -5  -2  1385.96  1298.93   205.17 o
       587    2  -3  -2  -1   428.47   341.02    65.67 o
       587    1  -2  -3  -1   428.47   341.02    65.67 o
       588    2  -5  -2  -1   610.83   956.92   141.71 o
       588    1  -2  -5  -1   610.83   956.92   141.71 o
       589    2  -5  -2   1   610.73   475.86   106.66 o
       589    1  -2  -5   1   610.73   475.86   106.66 o
       590    2  -8  -2  -2  2709.21  2348.95   433.94 o
       590    1  -2  -8  -2  2709.21  2348.95   433.94 o
       591    2  -2  -1   0   112.83   234.15    51.70 o
       592    1  -2  -5   0   415.66   274.63   120.90 <
       593    2  -6  -3   1  1054.48   846.53   258.06 o
       593    1  -3  -6   1  1054.48   846.53   258.06 o
       594    2  -6  -4  -2   897.74  1422.73   393.17 o
       594    1  -4  -6  -2   897.74  1422.73   393.17 o
       595    2  -6  -2   0   346.20   469.85   143.94 o
       595    1  -2  -6   0   346.20   469.85   143.94 o
       596    2  -7  -4  -4  1076.89   956.86   677.93 <
       596    1  -4  -7  -4  1076.89   956.86   677.93 <
       597    2  -7  -3  -2  1122.77  1541.56   402.73 o
       597    1  -3  -7  -2  1122.77  1541.56   402.73 o
       598    2  -9  -3  -3   349.26  1365.11   741.89 <
       598    1  -3  -9  -3   349.26  1365.11   741.89 <
       599    1  -4 -11   0    13.91  1384.18  1205.19 <
       600    2  -3  -2  -2   544.10   225.65    57.53 o
       600    1  -2  -3  -2   544.10   225.65    57.53 o
       601    2   3   1  -8  2545.59  2927.16   181.93 o
       601    1   1   3  -8  2545.59  2927.16   181.93 o
       602    2   2   1  -8  2190.88  2576.22   159.05 o
       602    1   1   2  -8  2190.88  2576.22   159.05 o
       603    2   1   1  -5  2145.26  2680.70   167.32 o
       603    1   1   1  -5  2145.26  2680.70   167.32 o
       604    2   3   1 -11  2599.28  2922.54   237.86 o
       604    1   1   3 -11  2599.28  2922.54   237.86 o
       605    2   4   2 -12  2966.47  3102.63   406.41 o
       605    1   2   4 -12  2966.47  3102.63   406.41 o
       606    2   2   2 -12  2286.83  2108.75   243.41 o
       606    1   2   2 -12  2286.83  2108.75   243.41 o
       607    2   3   2 -11  1989.22  2359.77   321.31 o
       607    1   2   3 -11  1989.22  2359.77   321.31 o
       608    2   2   1  -6   710.59   870.73    78.57 o
       608    1   1   2  -6   710.59   870.73    78.57 o
       609    2   2   2  -8  1060.10  1364.46   162.01 o
       609    1   2   2  -8  1060.10  1364.46   162.01 o
       610    2   2   2  -9  1573.26  1752.58   193.73 o
       610    1   2   2  -9  1573.26  1752.58   193.73 o
       611    2   3   3 -17  5177.19  3405.44   634.44 o
       611    1   3   3 -17  5177.19  3405.44   634.44 o
       612    2   4   2 -13  2398.07  2038.71   314.89 o
       612    1   2   4 -13  2398.07  2038.71   314.89 o
       613    2   3   3 -12  2270.59  2093.17   298.68 o
       613    1   3   3 -12  2270.59  2093.17   298.68 o
       614    2   1   1  -6   441.63   409.31    83.18 o
       614    1   1   1  -6   441.63   409.31    83.18 o
       615    2   4   2 -11  1477.05  1582.27   195.46 o
       615    1   2   4 -11  1477.05  1582.27   195.46 o
       616    2   1   1  -4   444.26   424.47    87.05 o
       616    1   1   1  -4   444.26   424.47    87.05 o
       617    2   4   2 -18  2859.43  1583.27   466.67 o
       617    1   2   4 -18  2859.43  1583.27   466.67 o
       618    2   2   1  -5   209.69   261.83    77.01 o
       618    1   1   2  -5   209.69   261.83    77.01 o
       619    2   5   2 -13  1244.17  1760.68   342.29 o
       619    1   2   5 -13  1244.17  1760.68   342.29 o
       620    2   3   1 -14   964.00   662.69   238.41 <
       620    1   1   3 -14   964.00   662.69   238.41 <
       621    2   4   3 -14  1321.50   407.84   315.77 <
       621    1   3   4 -14  1321.50   407.84   315.77 <
       622    2   8   5 -43   291.60 18949.30 15643.50 <
       622    1   5   8 -43   291.60 18949.30 15643.50 <
       623    2   3   1 -12   601.90   400.62   151.85 <
       623    1   1   3 -12   601.90   400.62   151.85 <
       624    2   5   1 -14  1189.34   985.14   297.16 o
       624    1   1   5 -14  1189.34   985.14   297.16 o
       625    2   4   1 -13   340.28   233.45   198.71 <
       625    1   1   4 -13   340.28   233.45   198.71 <
       626    2   6   1 -27    78.16  2613.16  2371.79 <
       626    1   1   6 -27    78.16  2613.16  2371.79 <
       627    2   8   3 -45   594.06 14015.20 12545.90 <
       627    1   3   8 -45   594.06 14015.20 12545.90 <
       628    2   4   0  -6  5618.37  6151.89   242.19 o
       628    1   0   4  -6  5618.37  6151.89   242.19 o
       629    2   2   0  -4  2330.73  2460.84   127.78 o
       629    1   0   2  -4  2330.73  2460.84   127.78 o
       630    2   3   1  -5  2803.50  3118.95   137.37 o
       630    1   1   3  -5  2803.50  3118.95   137.37 o
       631    1   0   4  -9  4587.33  4936.67   276.88 o
       632    2   5   1  -8  2724.56  3071.31   335.24 o
       632    1   1   5  -8  2724.56  3071.31   335.24 o
       633    1   0   2  -5  1008.39  1171.51    93.69 o
       634    2   5   1  -7  1917.10  1887.29   281.84 o
       634    1   1   5  -7  1917.10  1887.29   281.84 o
       635    1   0   6 -13  4101.48  4869.09   701.01 o
       636    2   5  -1  -8  2726.46  1967.24   267.31 o
       636    1  -1   5  -8  2726.46  1967.24   267.31 o
       637    2   4   1  -5  1033.59   812.74   146.52 o
       637    1   1   4  -5  1033.59   812.74   146.52 o
       638    1   0   6  -7  2726.23  2962.98   418.55 o
       639    1   0   4  -7   640.46   841.94   162.41 o
       640    2   3   0  -8   410.17   613.68   154.64 o
       641    2   5   1 -11  1431.08  1622.18   324.92 o
       641    1   1   5 -11  1431.08  1622.18   324.92 o
       642    2   5   1  -5   832.63  1341.78   214.75 o
       642    1   1   5  -5   832.63  1341.78   214.75 o
       643    1   0   4 -11   937.53   998.76   275.55 o
       644    2   5  -1 -13  3097.31  2888.51   589.33 o
       644    1  -1   5 -13  3097.31  2888.51   589.33 o
       645    2   7   1  -7  4313.32  3927.82   718.55 o
       645    1   1   7  -7  4313.32  3927.82   718.55 o
       646    2   5   1  -6   641.27   780.73   192.35 o
       646    1   1   5  -6   641.27   780.73   192.35 o
       647    2   6   0 -12  1916.45  2068.39   588.55 o
       647    1   0   6 -12  1916.45  2068.39   588.55 o
       648    2   6   2 -10  1047.59  1782.86   466.71 o
       648    1   2   6 -10  1047.59  1782.86   466.71 o
       649    2   8   0 -18  6378.79  7852.40  1876.92 o
       649    1   0   8 -18  6378.79  7852.40  1876.92 o
       650    2   4   0  -8   478.13   519.51   229.81 <
       650    1   0   4  -8   478.13   519.51   229.81 <
       651    2   8   0 -16  3197.27  3270.05  1887.41 <
       651    1   0   8 -16  3197.27  3270.05  1887.41 <
       652    2  12   2 -12   167.94  6858.81  4895.46 <
       652    1   2  12 -12   167.94  6858.81  4895.46 <
       653    2   7   1 -13  2981.76  1442.88   790.48 <
       653    1   1   7 -13  2981.76  1442.88   790.48 <
       654    2   5  -1 -11  1430.96   936.38   363.57 <
       654    1  -1   5 -11  1430.96   936.38   363.57 <
       655    2  13   1 -27   904.54 15300.50 12022.10 <
       655    1   1  13 -27   904.54 15300.50 12022.10 <
       656    1   0   8 -11  1594.56  2376.44  1468.82 <
       657    2   3  -1  -6   240.02   174.50    65.44 <
       657    1  -1   3  -6   240.02   174.50    65.44 <
       658    2  10  -1 -16   158.40  4943.79  3313.89 <
       658    1  -1  10 -16   158.40  4943.79  3313.89 <
       659    2   9  -1 -13  3624.82  3856.46  2756.11 <
       659    1  -1   9 -13  3624.82  3856.46  2756.11 <
       660    2   9   1 -10   187.47  1418.39  1411.93 <
       660    1   1   9 -10   187.47  1418.39  1411.93 <
       661    2   2   0   0  4025.85  5291.08    99.63 o
       661    1   0   2   0  4025.85  5291.08    99.63 o
       662    2   2  -1  -2   776.79   524.36    33.93 o
       662    1  -1   2  -2   776.79   524.36    33.93 o
       663    2   3  -1  -2  2121.82  2261.93   169.58 o
       663    1  -1   3  -2  2121.82  2261.93   169.58 o
       664    2   2  -1  -3   612.41   666.85    42.79 o
       664    1  -1   2  -3   612.41   666.85    42.79 o
       665    1   0   4  -3  1003.85   788.48   105.02 o
       666    2   5   1  -2  2786.64  2463.83   312.42 o
       666    1   1   5  -2  2786.64  2463.83   312.42 o
       667    2   3  -2  -5  1718.56  1366.85   128.37 o
       667    1  -2   3  -5  1718.56  1366.85   128.37 o
       668    2   3  -1  -4   625.56   707.35    93.67 o
       668    1  -1   3  -4   625.56   707.35    93.67 o
       669    2   4   1  -1  1798.76  1344.69   145.37 o
       669    1   1   4  -1  1798.76  1344.69   145.37 o
       670    2   4  -2  -6  2442.42  2078.83   288.32 o
       670    1  -2   4  -6  2442.42  2078.83   288.32 o
       671    2   4  -2  -5  2020.71  1159.46   318.93 o
       671    1  -2   4  -5  2020.71  1159.46   318.93 o
       672    2   3   0  -2   243.68   390.98    53.43 o
       673    2   4  -1  -5  1032.88   742.69   105.87 o
       673    1  -1   4  -5  1032.88   742.69   105.87 o
       674    2   3  -1  -3   639.91   467.87   133.56 o
       674    1  -1   3  -3   639.91   467.87   133.56 o
       675    2   4   0   0  6999.56  7868.25   901.35 o
       675    1   0   4   0  6999.56  7868.25   901.35 o
       676    2   5  -1  -4  1471.67  1215.96   381.90 o
       676    1  -1   5  -4  1471.67  1215.96   381.90 o
       677    2   5  -1  -5   832.86   983.29   284.98 o
       677    1  -1   5  -5   832.86   983.29   284.98 o
       678    2   7  -1  -7  4315.03  2713.42  1134.29 <
       678    1  -1   7  -7  4315.03  2713.42  1134.29 <
       679    2   4   0  -2   463.81   283.45   121.94 <
       679    1   0   4  -2   463.81   283.45   121.94 <
       680    2   5  -2  -7  1787.11  1872.08   428.67 o
       680    1  -2   5  -7  1787.11  1872.08   428.67 o
       681    2   5  -3  -7  2360.24  3720.79  1258.56 <
       681    1  -3   5  -7  2360.24  3720.79  1258.56 <
       682    2   5  -1  -2  2788.14  3572.22  1086.60 o
       682    1  -1   5  -2  2788.14  3572.22  1086.60 o
       683    1   0   6  -5  1075.90   509.53   377.10 <
       684    2   7   1  -5  1446.90  2115.12   835.55 <
       684    1   1   7  -5  1446.90  2115.12   835.55 <
       685    2   7   1  -4  1691.24  1428.11   773.39 <
       685    1   1   7  -4  1691.24  1428.11   773.39 <
       686    2   6  -3  -9   587.84  3944.62  1857.67 <
       686    1  -3   6  -9   587.84  3944.62  1857.67 <
       687    2  -3   1  -5  2810.41  2674.00   146.40 o
       687    1   1  -3  -5  2810.41  2674.00   146.40 o
       688    2  -2   2   0 12909.50 16455.20   506.45 o
       688    1   2  -2   0 12909.50 16455.20   506.45 o
       689    2  -2   2  -2  1062.00  1210.55    73.59 o
       689    1   2  -2  -2  1062.00  1210.55    73.59 o
       690    2  -2   0  -2  1290.55   219.80    58.99 o
       690    1   0  -2  -2  1290.55   219.80    58.99 o
       691    2  -2   1  -3   612.07   717.72    53.28 o
       691    1   1  -2  -3   612.07   717.72    53.28 o
       692    2  -2   1  -2   776.68   784.77    59.00 o
       692    1   1  -2  -2   776.68   784.77    59.00 o
       693    1   2  -1   0   992.69  1248.61    61.46 o
       694    2  -4   2  -6  2442.16  2035.50   236.67 o
       694    1   2  -4  -6  2442.16  2035.50   236.67 o
       695    2  -2   1  -1   544.73   401.51    69.48 o
       695    1   1  -2  -1   544.73   401.51    69.48 o
       696    2  -1   1  -1   524.83   736.97    46.31 o
       696    1   1  -1  -1   524.83   736.97    46.31 o
       697    2  -4   2  -5  2020.46  1644.02   315.72 o
       697    1   2  -4  -5  2020.46  1644.02   315.72 o
       698    2  -3   1  -2  2122.45  1831.29   362.54 o
       698    1   1  -3  -2  2122.45  1831.29   362.54 o
       699    2  -3   1  -4   625.64   305.21    97.70 o
       699    1   1  -3  -4   625.64   305.21    97.70 o
       700    2  -5   2  -7  1787.14  2035.96   630.49 o
       700    1   2  -5  -7  1787.14  2035.96   630.49 o
       701    2  -3   2  -4   621.21  1079.80   194.12 o
       701    1   2  -3  -4   621.21  1079.80   194.12 o
       702    2  -3   1  -3   639.64   760.15   140.71 o
       702    1   1  -3  -3   639.64   760.15   140.71 o
       703    2  -4   1  -5  1032.67   519.38   257.67 <
       703    1   1  -4  -5  1032.67   519.38   257.67 <
       704    2  -5   1  -8  2727.71  2454.53   627.36 o
       704    1   1  -5  -8  2727.71  2454.53   627.36 o
       705    2  -5   4  -5  3167.55  1810.73  1198.81 <
       705    1   4  -5  -5  3167.55  1810.73  1198.81 <
       706    2  -5   3  -5  2757.99  3502.70   860.74 o
       706    1   3  -5  -5  2757.99  3502.70   860.74 o
       707    2  -5   3  -7  2359.69  2217.64   583.67 o
       707    1   3  -5  -7  2359.69  2217.64   583.67 o
       708    2  -3   4  -1  1274.66   736.25   545.73 <
       708    1   4  -3  -1  1274.66   736.25   545.73 <
       709    2  -6   4  -8   445.93  2408.47  1125.51 <
       709    1   4  -6  -8   445.93  2408.47  1125.51 <
       710    2  -6   6  -5  3331.53  5489.59  3746.39 <
       710    1   6  -6  -5  3331.53  5489.59  3746.39 <
       711    2  -2   2  -6  8529.94 14381.00   285.05 o
       711    1   2  -2  -6  8529.94 14381.00   285.05 o
       712    2  -2   3  -4  2097.98  2485.80   175.31 o
       712    1   3  -2  -4  2097.98  2485.80   175.31 o
       713    2  -3   4  -7  3455.89  4151.83   431.09 o
       713    1   4  -3  -7  3455.89  4151.83   431.09 o
       714    2  -3   3  -6  1471.92  1607.82   163.29 o
       714    1   3  -3  -6  1471.92  1607.82   163.29 o
       715    2  -3   3 -11  2784.94  3534.82   392.40 o
       715    1   3  -3 -11  2784.94  3534.82   392.40 o
       716    2  -2   2  -8  1060.09  1217.26   167.54 o
       716    1   2  -2  -8  1060.09  1217.26   167.54 o
       717    2  -2   3  -5   370.28   393.83   110.21 o
       717    1   3  -2  -5   370.28   393.83   110.21 o
       718    2  -2   1  -5   209.48   190.87    64.70 <
       718    1   1  -2  -5   209.48   190.87    64.70 <
       719    2  -3   3 -12  2270.58  1981.89   379.23 o
       719    1   3  -3 -12  2270.58  1981.89   379.23 o
       720    2  -2   4  -8  1275.79   911.69   240.64 o
       720    1   4  -2  -8  1275.79   911.69   240.64 o
       721    2  -1   1  -4   444.26   443.71    97.70 o
       721    1   1  -1  -4   444.26   443.71    97.70 o
       722    2  -1   1  -2   153.20   195.28    45.38 o
       722    1   1  -1  -2   153.20   195.28    45.38 o
       723    2  -5   4 -11  3841.77  3684.63   928.42 o
       723    1   4  -5 -11  3841.77  3684.63   928.42 o
       724    2  -3   3 -13  1252.88  1462.35   416.08 o
       724    1   3  -3 -13  1252.88  1462.35   416.08 o
       725    2  -3   3  -9   520.92   243.12   164.77 <
       725    1   3  -3  -9   520.92   243.12   164.77 <
       726    2  -3   4  -6   983.63   787.91   250.26 o
       726    1   4  -3  -6   983.63   787.91   250.26 o
       727    2  -1   2  -4   290.00   188.16    75.91 <
       727    1   2  -1  -4   290.00   188.16    75.91 <
       728    2  -6   3 -14   578.94  2989.47  1274.74 <
       728    1   3  -6 -14   578.94  2989.47  1274.74 <
       729    2  -4   3  -8  1448.05  1348.16   377.00 o
       729    1   3  -4  -8  1448.05  1348.16   377.00 o
       730    2  -2   2  -4   109.06   121.94    61.37 <
       730    1   2  -2  -4   109.06   121.94    61.37 <
       731    2  -2   2  -3   329.46    50.91    45.25 <
       731    1   2  -2  -3   329.46    50.91    45.25 <
       732    2  -4   2  -8   376.04   744.80   195.49 o
       732    1   2  -4  -8   376.04   744.80   195.49 o
       733    2  -1   1  -3   233.21   219.24    69.83 o
       733    1   1  -1  -3   233.21   219.24    69.83 o
       734    2   0   2  -6  4752.24  4895.70   175.48 o
       734    1   2   0  -6  4752.24  4895.70   175.48 o
       735    2   0   2 -12  6081.94  6913.15   255.60 o
       735    1   2   0 -12  6081.94  6913.15   255.60 o
       736    2  -1   3  -8  2216.11  2354.03   225.40 o
       736    1   3  -1  -8  2216.11  2354.03   225.40 o
       737    2  -1   3 -11  2725.88  2774.43   322.53 o
       737    1   3  -1 -11  2725.88  2774.43   322.53 o
       738    1   1   0  -6  1303.10  1553.40   116.85 o
       739    1   1   0  -4  1735.09  1996.36   169.80 o
       740    2  -1   2  -7  1136.06  1246.79   125.16 o
       740    1   2  -1  -7  1136.06  1246.79   125.16 o
       741    2   0   4 -14  2683.97  2209.28   335.11 o
       741    1   4   0 -14  2683.97  2209.28   335.11 o
       742    1   3   0 -14  2729.45  2475.58   369.17 o
       743    2  -2   4 -14  2844.49  3123.08   454.81 o
       743    1   4  -2 -14  2844.49  3123.08   454.81 o
       744    2  -1   3  -9   816.93   893.66   163.88 o
       744    1   3  -1  -9   816.93   893.66   163.88 o
       745    2  -1   3 -17  2787.92  2617.13   379.42 o
       745    1   3  -1 -17  2787.92  2617.13   379.42 o
       746    2  -1   2  -6   412.93   364.32    75.46 o
       746    1   2  -1  -6   412.93   364.32    75.46 o
       747    2   0   2 -10   490.24   500.66   122.53 o
       747    1   2   0 -10   490.24   500.66   122.53 o
       748    2  -1   3 -10  1047.36  1129.39   213.93 o
       748    1   3  -1 -10  1047.36  1129.39   213.93 o
       749    2  -1   5 -17  3157.33  1939.03   522.95 o
       749    1   5  -1 -17  3157.33  1939.03   522.95 o
       750    1   7   0 -30   131.84  3090.40  2807.84 <
       751    2  -2   4 -12  1004.39   998.15   243.67 o
       751    1   4  -2 -12  1004.39   998.15   243.67 o
       752    2  -1   2  -8   262.74   624.96   130.88 o
       752    1   2  -1  -8   262.74   624.96   130.88 o
       753    2  -1   5 -15  2107.29  2998.50   674.95 o
       753    1   5  -1 -15  2107.29  2998.50   674.95 o
       754    2  -1   5 -12  1778.01  1554.85   302.24 o
       754    1   5  -1 -12  1778.01  1554.85   302.24 o
       755    2  -2  13 -36   126.94 11883.30  9814.99 <
       755    1  13  -2 -36   126.94 11883.30  9814.99 <
       756    2   0  10 -34  3051.74 12083.40  7779.75 <
       756    1  10   0 -34  3051.74 12083.40  7779.75 <
       757    2  -5   7 -35  1079.54  9332.51  6857.08 <
       757    1   7  -5 -35  1079.54  9332.51  6857.08 <
       758    2  -2   5 -27   116.03  4537.81  2062.64 <
       758    1   5  -2 -27   116.03  4537.81  2062.64 <
       759    2   1  -1  -5  2145.26  2726.26    91.80 o
       759    1  -1   1  -5  2145.26  2726.26    91.80 o
       760    2   2  -1  -8  2215.38  2610.00   160.65 o
       760    1  -1   2  -8  2215.38  2610.00   160.65 o
       761    2   3  -1 -11  2598.89  2694.96   257.43 o
       761    1  -1   3 -11  2598.89  2694.96   257.43 o
       762    2   1  -1  -4   444.26   597.09    46.18 o
       762    1  -1   1  -4   444.26   597.09    46.18 o
       763    2   2  -2  -9  1573.26  1726.98   160.09 o
       763    1  -2   2  -9  1573.26  1726.98   160.09 o
       764    2   2  -2  -8  1060.09  1482.96   140.62 o
       764    1  -2   2  -8  1060.09  1482.96   140.62 o
       765    2   2  -1  -6   712.04   616.70    50.92 o
       765    1  -1   2  -6   712.04   616.70    50.92 o
       766    2   3  -2 -11  1997.72  1963.32   233.31 o
       766    1  -2   3 -11  1997.72  1963.32   233.31 o
       767    2   2  -2 -12  2286.83  2567.41   292.73 o
       767    1  -2   2 -12  2286.83  2567.41   292.73 o
       768    2   4  -2 -12  2971.73  3543.45   441.72 o
       768    1  -2   4 -12  2971.73  3543.45   441.72 o
       769    2   1  -1  -6   441.63   471.83    56.65 o
       769    1  -1   1  -6   441.63   471.83    56.65 o
       770    2   3  -3 -12  2270.59  4279.09   608.30 o
       770    1  -3   3 -12  2270.59  4279.09   608.30 o
       771    2   2  -1  -5   209.44   193.22    46.08 o
       771    1  -1   2  -5   209.44   193.22    46.08 o
       772    2   2  -1  -7   172.45   290.84    66.43 o
       772    1  -1   2  -7   172.45   290.84    66.43 o
       773    2   4  -2 -13  2402.50  2307.33   420.62 o
       773    1  -2   4 -13  2402.50  2307.33   420.62 o
       774    2   3  -3 -17  5177.19  6236.15  1212.32 o
       774    1  -3   3 -17  5177.19  6236.15  1212.32 o
       775    2   3  -3 -13  1252.88   684.84   400.56 <
       775    1  -3   3 -13  1252.88   684.84   400.56 <
       776    2   4  -2 -11  1478.43  1014.93   265.64 o
       776    1  -2   4 -11  1478.43  1014.93   265.64 o
       777    2   4  -2 -18  2863.65  1772.86   653.12 <
       777    1  -2   4 -18  2863.65  1772.86   653.12 <
       778    2   3  -1 -13   627.69   669.23   202.63 o
       778    1  -1   3 -13   627.69   669.23   202.63 o
       779    2   1  -1  -7   214.63   175.35    53.33 o
       779    1  -1   1  -7   214.63   175.35    53.33 o
       780    2   3  -2 -12   444.14   413.45   253.56 <
       780    1  -2   3 -12   444.14   413.45   253.56 <
       781    2   4  -3 -14  1322.75  1119.79   427.89 <
       781    1  -3   4 -14  1322.75  1119.79   427.89 <
       782    2   3  -1 -10   120.24   143.09    84.08 <
       782    1  -1   3 -10   120.24   143.09    84.08 <
       783    2   6  -5 -27   497.54  4189.02  3585.17 <
       783    1  -5   6 -27   497.54  4189.02  3585.17 <
       784    2   6  -3 -16   323.21  1239.18  1062.39 <
       784    1  -3   6 -16   323.21  1239.18  1062.39 <
       785    2   0  -2  -6  4691.37  3080.17   156.89 o
       785    1  -2   0  -6  4691.37  3080.17   156.89 o
       786    2  -2  -2  -6  8529.95  4342.79   342.60 o
       786    1  -2  -2  -6  8529.95  4342.79   342.60 o
       787    2   0  -2  -4  2218.00  1820.13   111.64 o
       787    1  -2   0  -4  2218.00  1820.13   111.64 o
       788    1  -3   0  -8  3608.59  3249.93   245.77 o
       789    2  -1  -2  -7  1143.09  1051.93   101.72 o
       789    1  -2  -1  -7  1143.09  1051.93   101.72 o
       790    2  -1  -1  -4   444.26   257.12    32.34 o
       790    1  -1  -1  -4   444.26   257.12    32.34 o
       791    2  -1  -1  -3   233.20   124.41    26.66 o
       791    1  -1  -1  -3   233.20   124.41    26.66 o
       792    2  -1  -3  -8  2213.84  2387.19   361.11 o
       792    1  -3  -1  -8  2213.84  2387.19   361.11 o
       793    2  -2  -2  -9  1573.25  1464.67   232.67 o
       793    1  -2  -2  -9  1573.25  1464.67   232.67 o
       794    2   0  -2  -5   114.62    94.59    40.42 <
       795    2  -1  -3 -10  1050.11   845.22   343.90 <
       795    1  -3  -1 -10  1050.11   845.22   343.90 <
       796    2   0  -4  -8  1916.76  1640.44   892.88 <
       796    1  -4   0  -8  1916.76  1640.44   892.88 <
       797    2  -2   0  -6  5434.20  6137.96   177.52 o
       797    1   0  -2  -6  5434.20  6137.96   177.52 o
       798    2  -2   0 -12  7816.80  8380.79   302.19 o
       798    1   0  -2 -12  7816.80  8380.79   302.19 o
       799    2  -2   1  -8  2213.88  2538.16   139.66 o
       799    1   1  -2  -8  2213.88  2538.16   139.66 o
       800    2  -3   1  -8  2547.14  2344.77   194.25 o
       800    1   1  -3  -8  2547.14  2344.77   194.25 o
       801    2  -3   1 -11  2598.85  3055.10   248.46 o
       801    1   1  -3 -11  2598.85  3055.10   248.46 o
       802    1   0  -2  -7   801.15   770.33   106.00 o
       803    2  -4   0 -12  3293.00  3417.88   450.55 o
       803    1   0  -4 -12  3293.00  3417.88   450.55 o
       804    2  -3  -1 -11  2598.70  2020.85   298.28 o
       804    1  -1  -3 -11  2598.70  2020.85   298.28 o
       805    2  -1   0  -4   197.22   390.99    72.53 o
       806    1   0  -2 -11   777.54  1019.13   181.84 o
       807    2  -2   1  -7   172.47   153.99    55.92 <
       807    1   1  -2  -7   172.47   153.99    55.92 <
       808    2  -1   0  -6   148.12   349.68    71.90 o
       809    1   0  -4 -15  2545.41  2557.28   602.76 o
       810    2  -5   1 -13  3098.98  2278.17   600.62 o
       810    1   1  -5 -13  3098.98  2278.17   600.62 o
       811    1   0  -4 -11   937.54   703.42   228.55 o
       812    2  -3   1 -16   196.56   467.50   427.13 <
       812    1   1  -3 -16   196.56   467.50   427.13 <
       813    2  -5   1 -14  1189.61   966.43   512.68 <
       813    1   1  -5 -14  1189.61   966.43   512.68 <
       814    2  -6   0 -24  3631.54  4232.37  4001.46 <
       814    1   0  -6 -24  3631.54  4232.37  4001.46 <
       815    2  -3  -1 -14   964.21   324.62   242.26 <
       815    1  -1  -3 -14   964.21   324.62   242.26 <
       816    2  -2   0  -8   211.40   177.82    66.28 <
       816    1   0  -2  -8   211.40   177.82    66.28 <
       817    2  -3   1 -12   602.12   293.91   196.21 <
       817    1   1  -3 -12   602.12   293.91   196.21 <
       818    2  -3  -1 -13   627.84   289.01   201.01 <
       818    1  -1  -3 -13   627.84   289.01   201.01 <
       819    1   0  -2 -13  1496.48  1042.13   192.42 o
       820    2  -7  -1 -32   107.31  9261.29  8478.21 <
       820    1  -1  -7 -32   107.31  9261.29  8478.21 <
       821    2  -6   2 -18  3271.32  1434.55  1402.26 <
       821    1   2  -6 -18  3271.32  1434.55  1402.26 <
       822    2  -6  -2 -33   742.24  8298.85  6739.18 <
       822    1  -2  -6 -33   742.24  8298.85  6739.18 <
       823    2   0   0 -12  3440.47  4689.59   312.96 o
       823    1   0   0 -12  3440.47  4689.59   312.96 o
       824    1   1   0 -10  2769.21  2962.67   213.50 o
       825    2   1   1 -17  6225.09  7021.89   547.47 o
       825    1   1   1 -17  6225.09  7021.89   547.47 o
       826    2   0   0 -10  1738.01  2080.22   203.88 o
       826    1   0   0 -10  1738.01  2080.22   203.88 o
       827    2   0   0  -8  1069.46  1384.13   141.50 o
       827    1   0   0  -8  1069.46  1384.13   141.50 o
       828    2   0   2 -20  5607.89  7047.38   766.02 o
       828    1   2   0 -20  5607.89  7047.38   766.02 o
       829    2   0   0 -16  3632.64  2976.07   346.60 o
       829    1   0   0 -16  3632.64  2976.07   346.60 o
       830    1   1   0 -12  1326.76  1565.67   182.62 o
       831    2   2   0 -20  4519.18  3622.33   655.66 o
       831    1   0   2 -20  4519.18  3622.33   655.66 o
       832    2   1   1 -23  4334.96  3574.59  1025.47 o
       832    1   1   1 -23  4334.96  3574.59  1025.47 o
       833    2   1  -1 -19  1987.54  1067.27   403.16 <
       833    1  -1   1 -19  1987.54  1067.27   403.16 <
       834    1   1   0  -8   454.34   125.33    63.48 <
       835    2  -1  -1 -11  4962.29  5822.74   291.71 o
       835    1  -1  -1 -11  4962.29  5822.74   291.71 o
       836    2   0  -2 -12  6027.71  6803.71   400.46 o
       836    1  -2   0 -12  6027.71  6803.71   400.46 o
       837    1  -1   0  -6  1303.10  1442.45   109.96 o
       838    1  -1   0 -10  2769.21  2877.76   213.68 o
       839    2   0  -2 -14  4854.47  5726.80   555.77 o
       839    1  -2   0 -14  4854.47  5726.80   555.77 o
       840    2  -1  -1  -6   441.63   441.43    66.30 o
       840    1  -1  -1  -6   441.63   441.43    66.30 o
       841    1  -1   0  -8   454.33   452.88   115.64 o
       842    2   0  -2 -20  5612.66  7435.57  1256.77 o
       842    1  -2   0 -20  5612.66  7435.57  1256.77 o
       843    2   0  -2 -18  4370.68  3177.52   797.82 o
       843    1  -2   0 -18  4370.68  3177.52   797.82 o
       844    2  -1  -1  -7   214.63    71.09    67.05 <
       844    1  -1  -1  -7   214.63    71.09    67.05 <
       845    2  -1  -2 -13  1042.07   709.69   211.54 o
       845    1  -2  -1 -13  1042.07   709.69   211.54 o
       846    2   1  -3 -24   499.76  3661.10  1543.56 <
       846    1  -3   1 -24   499.76  3661.10  1543.56 <
       847    2  -1  -1 -12   602.85   315.05   115.52 <
       847    1  -1  -1 -12   602.85   315.05   115.52 <
       848    2  -1  -2 -17   780.86   571.66   427.94 <
       848    1  -2  -1 -17   780.86   571.66   427.94 <
       849    2  -1  -1 -19  1987.54   855.48   329.59 <
       849    1  -1  -1 -19  1987.54   855.48   329.59 <
       850    2   1  -3 -19   279.34  1342.82   808.28 <
       850    1  -3   1 -19   279.34  1342.82   808.28 <
       851    2   0  -4 -25   540.00  3147.49  2608.78 <
       852    2   5  -3   1  4707.85  5650.46   255.01 o
       852    1  -3   5   1  4707.85  5650.46   255.01 o
       853    2   5  -3   3  2422.24  2212.05   269.76 o
       853    1  -3   5   3  2422.24  2212.05   269.76 o
       854    2   3  -1   2  2087.60  2100.90    82.39 o
       854    1  -1   3   2  2087.60  2100.90    82.39 o
       855    2   4  -2   0  2123.64  2308.47   132.27 o
       855    1  -2   4   0  2123.64  2308.47   132.27 o
       856    2   4  -1   1  1782.05  2028.39   140.43 o
       856    1  -1   4   1  1782.05  2028.39   140.43 o
       857    2   3  -1   1  2097.53  2147.37   111.08 o
       857    1  -1   3   1  2097.53  2147.37   111.08 o
       858    2   5  -3   2  1384.39  1649.59   230.35 o
       858    1  -3   5   2  1384.39  1649.59   230.35 o
       859    2   8  -2   2  2710.91  2616.17   481.52 o
       859    1  -2   8   2  2710.91  2616.17   481.52 o
       860    2   7  -5   1  3950.40  3990.40   438.74 o
       860    1  -5   7   1  3950.40  3990.40   438.74 o
       861    2   4  -3   2  1045.93  1237.63   125.08 o
       861    1  -3   4   2  1045.93  1237.63   125.08 o
       862    2   3  -2   2   545.19   572.49    83.89 o
       862    1  -2   3   2   545.19   572.49    83.89 o
       863    2   6  -4   4  1513.02  1853.98   315.95 o
       863    1  -4   6   4  1513.02  1853.98   315.95 o
       864    2   6  -4   2   898.11  1518.01   265.88 o
       864    1  -4   6   2   898.11  1518.01   265.88 o
       865    2   7  -5   3  1810.82  2415.62   679.34 o
       865    1  -5   7   3  1810.82  2415.62   679.34 o
       866    2   2  -1   1   549.82   649.01    73.17 o
       866    1  -1   2   1   549.82   649.01    73.17 o
       867    2   5  -2   1   609.21   674.71   158.26 o
       867    1  -2   5   1   609.21   674.71   158.26 o
       868    2   6  -3   1  1052.18   866.92   226.96 o
       868    1  -3   6   1  1052.18   866.92   226.96 o
       869    2   9  -3   1  2642.50  2666.99   558.71 o
       869    1  -3   9   1  2642.50  2666.99   558.71 o
       870    2   3  -2   1   428.02   471.92    76.59 o
       870    1  -2   3   1   428.02   471.92    76.59 o
       871    1  -2   5   0   415.66   257.77   121.90 <
       872    2   7  -3   2  1120.93  1660.80   309.47 o
       872    1  -3   7   2  1120.93  1660.80   309.47 o
       873    2   7  -4   4  1076.28  1846.02   518.61 o
       873    1  -4   7   4  1076.28  1846.02   518.61 o
       874    2   5  -3   4   596.95   648.28   153.58 o
       874    1  -3   5   4   596.95   648.28   153.58 o
       875    2   7  -5   5  1459.10  2393.77   458.53 o
       875    1  -5   7   5  1459.10  2393.77   458.53 o
       876    2   9  -4   6  2241.77  3439.55   855.06 o
       876    1  -4   9   6  2241.77  3439.55   855.06 o
       877    2   8  -3   3  1612.70  1218.52   432.15 <
       877    1  -3   8   3  1612.70  1218.52   432.15 <
       878    2   6  -2   3   589.10   588.03   188.29 o
       878    1  -2   6   3   589.10   588.03   188.29 o
       879    2   9  -3   7  3487.09  3642.44   562.57 o
       879    1  -3   9   7  3487.09  3642.44   562.57 o
       880    2  10  -4   4  2539.70  3579.43   975.15 o
       880    1  -4  10   4  2539.70  3579.43   975.15 o
       881    2   4  -3   1   252.05   138.76   124.80 <
       881    1  -3   4   1   252.05   138.76   124.80 <
       882    2   8  -4   2   946.45   792.33   499.65 <
       882    1  -4   8   2   946.45   792.33   499.65 <
       883    2   2  -1   0   112.83   292.67    69.16 o
       884    2   6  -3   4   361.78   373.75   218.54 <
       884    1  -3   6   4   361.78   373.75   218.54 <
       885    2   6  -2   2   234.93   238.72   220.95 <
       885    1  -2   6   2   234.93   238.72   220.95 <
       886    2   9  -3   4   711.98  1298.77   483.08 <
       886    1  -3   9   4   711.98  1298.77   483.08 <
       887    2  10  -6   2  2035.19  3170.01  1274.64 <
       887    1  -6  10   2  2035.19  3170.01  1274.64 <
       888    2  10  -6  -2  2034.50  1354.01   836.50 <
       888    1  -6  10  -2  2034.50  1354.01   836.50 <
       889    2   5  -2   3   192.79   256.20   114.98 <
       889    1  -2   5   3   192.79   256.20   114.98 <
       890    2   6  -4   1   788.44   291.60   189.50 <
       890    1  -4   6   1   788.44   291.60   189.50 <
       891    2  13  -9   2   755.63  3975.80  3324.49 <
       891    1  -9  13   2   755.63  3975.80  3324.49 <
       892    2  11  -5   8  3242.89  6650.44  2029.79 o
       892    1  -5  11   8  3242.89  6650.44  2029.79 o
       893    2   4  -2   2    25.84   145.99    83.42 <
       893    1  -2   4   2    25.84   145.99    83.42 <
       894    2  19  -9  -2     9.74  9770.49  8020.28 <
       894    1  -9  19  -2     9.74  9770.49  8020.28 <
       895    2  17  -7   1    39.95  7518.11  6649.92 <
       895    1  -7  17   1    39.95  7518.11  6649.92 <
       896    2   9  -5   7  1821.91  1599.79   907.55 <
       896    1  -5   9   7  1821.91  1599.79   907.55 <
       897    2   2  -3   4  2098.46  1854.09    87.26 o
       897    1  -3   2   4  2098.46  1854.09    87.26 o
       898    2   3  -2   5  1713.57  2123.86   106.54 o
       898    1  -2   3   5  1713.57  2123.86   106.54 o
       899    2   4  -2   6  2439.61  3230.35   231.18 o
       899    1  -2   4   6  2439.61  3230.35   231.18 o
       900    2   2  -2   2  1062.00  1090.68    67.73 o
       900    1  -2   2   2  1062.00  1090.68    67.73 o
       901    2   4  -2   5  2016.26  2605.51   173.85 o
       901    1  -2   4   5  2016.26  2605.51   173.85 o
       902    2   5  -4   5  3160.35  3924.93   314.09 o
       902    1  -4   5   5  3160.35  3924.93   314.09 o
       903    2   3  -4   7  3459.13  2902.35   334.92 o
       903    1  -4   3   7  3459.13  2902.35   334.92 o
       904    2   5  -3   7  2356.68  3097.05   252.36 o
       904    1  -3   5   7  2356.68  3097.05   252.36 o
       905    2   3  -3   4  1144.78  1961.28   180.20 o
       905    1  -3   3   4  1144.78  1961.28   180.20 o
       906    2   3  -3   6  1471.92  1792.90   197.06 o
       906    1  -3   3   6  1471.92  1792.90   197.06 o
       907    2   5  -2   7  1784.83  1835.11   193.70 o
       907    1  -2   5   7  1784.83  1835.11   193.70 o
       908    2   4  -2   7  1009.31  1515.63   215.31 o
       908    1  -2   4   7  1009.31  1515.63   215.31 o
       909    2   2  -1   3   609.09   813.57    71.79 o
       909    1  -1   2   3   609.09   813.57    71.79 o
       910    2   3  -2   4   622.92  1181.65   111.95 o
       910    1  -2   3   4   622.92  1181.65   111.95 o
       911    2   2  -2   3   329.46   408.96    61.07 o
       911    1  -2   2   3   329.46   408.96    61.07 o
       912    2   4  -4   5  1045.85  1154.72   303.55 o
       912    1  -4   4   5  1045.85  1154.72   303.55 o
       913    2   1  -1   1   524.83   577.77    73.42 o
       913    1  -1   1   1   524.83   577.77    73.42 o
       914    2   4  -4   6   918.99  1181.46   274.13 o
       914    1  -4   4   6   918.99  1181.46   274.13 o
       915    2   4  -3   8  1447.87  1314.97   264.69 o
       915    1  -3   4   8  1447.87  1314.97   264.69 o
       916    2   5  -4  11  3842.41  5967.83   919.14 o
       916    1  -4   5  11  3842.41  5967.83   919.14 o
       917    2   4  -3   4   523.30   836.59   166.70 o
       917    1  -3   4   4   523.30   836.59   166.70 o
       918    2   5  -6   7  1834.63  3179.47   708.43 o
       918    1  -6   5   7  1834.63  3179.47   708.43 o
       919    2   5  -3   8  1268.03   743.04   339.08 <
       919    1  -3   5   8  1268.03   743.04   339.08 <
       920    2   4  -4   4   777.57   914.43   155.24 o
       920    1  -4   4   4   777.57   914.43   155.24 o
       921    2   6  -3   8   558.26  1000.14   370.42 <
       921    1  -3   6   8   558.26  1000.14   370.42 <
       922    2   7  -5   7  2636.20  3620.59   692.32 o
       922    1  -5   7   7  2636.20  3620.59   692.32 o
       923    2   4  -4   8   958.55  1728.49   419.19 o
       923    1  -4   4   8   958.55  1728.49   419.19 o
       924    2   4  -4   9  1298.72   851.52   484.82 <
       924    1  -4   4   9  1298.72   851.52   484.82 <
       925    2   3  -4   6   983.66   658.27   173.63 o
       925    1  -4   3   6   983.66   658.27   173.63 o
       926    2   1  -1   2   153.20   178.96    44.16 o
       926    1  -1   1   2   153.20   178.96    44.16 o
       927    2   8  -6  10  3555.25  4268.50  1755.57 <
       927    1  -6   8  10  3555.25  4268.50  1755.57 <
       928    2   7  -3  13  3943.39  3792.89  1545.71 <
       928    1  -3   7  13  3943.39  3792.89  1545.71 <
       929    2   7  -3   8  2031.20  2503.43   507.79 o
       929    1  -3   7   8  2031.20  2503.43   507.79 o
       930    2   4  -2   8   376.10   398.58   166.08 <
       930    1  -2   4   8   376.10   398.58   166.08 <
       931    2   6  -6  10  2373.73  4414.38  1327.86 o
       931    1  -6   6  10  2373.73  4414.38  1327.86 o
       932    2   3  -4   4   104.04   236.29   121.24 <
       932    1  -4   3   4   104.04   236.29   121.24 <
       933    2   6  -3   9   587.85  1231.20   455.43 <
       933    1  -3   6   9   587.85  1231.20   455.43 <
       934    2   8  -4  10  2722.59  4234.81  1211.16 o
       934    1  -4   8  10  2722.59  4234.81  1211.16 o
       935    2   8  -8  10  2528.62  3005.01  2835.19 <
       935    1  -8   8  10  2528.62  3005.01  2835.19 <
       936    2   4  -5   8   614.73   689.14   468.43 <
       936    1  -5   4   8   614.73   689.14   468.43 <
       937    2   7  -7  13  1498.57  3351.92  2641.86 <
       937    1  -7   7  13  1498.57  3351.92  2641.86 <
       938    2   9  -9  16   223.28  6410.56  5749.98 <
       938    1  -9   9  16   223.28  6410.56  5749.98 <
       939    2   3  -2   3   110.69    86.43    80.26 <
       939    1  -2   3   3   110.69    86.43    80.26 <
       940    2   1  -1   5  2145.26  2614.63    75.04 o
       940    1  -1   1   5  2145.26  2614.63    75.04 o
       941    2   0  -2   2   974.55   587.18    55.63 o
       941    1  -2   0   2   974.55   587.18    55.63 o
       942    2   1  -3   5  2001.90  2329.98   200.15 o
       942    1  -3   1   5  2001.90  2329.98   200.15 o
       943    2   1  -1   4   444.26   271.20    36.31 o
       943    1  -1   1   4   444.26   271.20    36.31 o
       944    1  -3   0   2  2143.83  1958.90   149.08 o
       945    2   1   0   4   197.22   730.33    45.74 o
       946    2   2  -1   6   712.55   779.77    89.56 o
       946    1  -1   2   6   712.55   779.77    89.56 o
       947    2   2  -1   8  2226.81  1615.17   173.63 o
       947    1  -1   2   8  2226.81  1615.17   173.63 o
       948    2   2  -4   6  1522.85  1419.77   279.63 o
       948    1  -4   2   6  1522.85  1419.77   279.63 o
       949    2   1  -4   5  1792.99  2125.02   328.83 o
       949    1  -4   1   5  1792.99  2125.02   328.83 o
       950    2   1  -2   4   290.61   229.98    51.71 o
       950    1  -2   1   4   290.61   229.98    51.71 o
       951    2   2  -2   8  1060.09   966.52   215.38 o
       951    1  -2   2   8  1060.09   966.52   215.38 o
       952    2   1  -2   5   399.42   287.89    73.32 o
       952    1  -2   1   5   399.42   287.89    73.32 o
       953    2   1  -2   7  1143.90  1785.73   439.10 o
       953    1  -2   1   7  1143.90  1785.73   439.10 o
       954    2   1  -1   6   441.63   416.81   117.32 o
       954    1  -1   1   6   441.63   416.81   117.32 o
       955    2   2  -2   9  1573.26  1218.93   327.31 o
       955    1  -2   2   9  1573.26  1218.93   327.31 o
       956    2   3  -1  11  2598.57  3679.42   804.44 o
       956    1  -1   3  11  2598.57  3679.42   804.44 o
       957    2   3  -3  12  2270.58  3119.15  1019.65 o
       957    1  -3   3  12  2270.58  3119.15  1019.65 o
       958    2   4  -2  13  2404.20  4583.18  1359.75 o
       958    1  -2   4  13  2404.20  4583.18  1359.75 o
       959    2   1  -3   8  2213.72  2748.13   655.38 o
       959    1  -3   1   8  2213.72  2748.13   655.38 o
       960    2   2  -4   8  1277.14   486.19   373.52 <
       960    1  -4   2   8  1277.14   486.19   373.52 <
       961    2   1  -3   4   265.32   209.24    64.86 o
       961    1  -3   1   4   265.32   209.24    64.86 o
       962    2   1  -2   3    89.78   124.50    37.12 o
       962    1  -2   1   3    89.78   124.50    37.12 o
       963    2   4  -2  12  2973.63  2921.21   715.44 o
       963    1  -2   4  12  2973.63  2921.21   715.44 o
       964    2   3  -2  11  1999.69  1549.57   586.49 <
       964    1  -2   3  11  1999.69  1549.57   586.49 <
       965    2   3  -3  11  2784.94  1369.53   637.67 <
       965    1  -3   3  11  2784.94  1369.53   637.67 <
       966    2   3  -2  10   306.05   633.19   262.54 <
       966    1  -2   3  10   306.05   633.19   262.54 <
       967    2   1  -1   3   233.21    17.78    15.46 <
       967    1  -1   1   3   233.21    17.78    15.46 <
       968    2   2   2  -6  8529.94  9040.11   210.16 o
       968    1   2   2  -6  8529.94  9040.11   210.16 o
       969    2   1   1  -5  2145.26  3198.94    95.95 o
       969    1   1   1  -5  2145.26  3198.94    95.95 o
       970    2   1   1  -4   444.26   424.11    48.67 o
       970    1   1   1  -4   444.26   424.11    48.67 o
       971    2   2   1  -8  2225.17  2386.10   180.58 o
       971    1   1   2  -8  2225.17  2386.10   180.58 o
       972    2   2   0 -12  7830.95  7448.32   683.79 o
       972    1   0   2 -12  7830.95  7448.32   683.79 o
       973    2   1   1  -6   441.63   436.15    97.27 o
       973    1   1   1  -6   441.63   436.15    97.27 o
       974    1  -1   0  -6  1303.10   959.90   189.97 o
       975    2   1   0  -6   148.12   368.27    44.10 o
       976    2   1   1  -3   233.21   278.88    36.31 o
       976    1   1   1  -3   233.21   278.88    36.31 o
       977    2   2   0 -14  3738.05  4662.19   952.82 o
       977    1   0   2 -14  3738.05  4662.19   952.82 o
       978    2   2   3  -4  2103.42   377.40   231.54 <
       978    1   3   2  -4  2103.42   377.40   231.54 <
       979    2   2   2  -9  1573.26  1319.28   410.68 o
       979    1   2   2  -9  1573.26  1319.28   410.68 o
       980    2   2   2 -12  2286.83  1547.58  1108.39 <
       980    1   2   2 -12  2286.83  1547.58  1108.39 <
       981    2   2   2  -8  1060.10   822.17   286.41 <
       981    1   2   2  -8  1060.10   822.17   286.41 <
       982    2   2   3 -10  2296.40  3032.01  1508.67 <
       982    1   3   2 -10  2296.40  3032.01  1508.67 <
       983    2   2   0  -6  5431.97  7180.57   163.80 o
       983    1   0   2  -6  5431.97  7180.57   163.80 o
       984    2   3   1  -5  2805.15  3221.61   185.49 o
       984    1   1   3  -5  2805.15  3221.61   185.49 o
       985    2   2   0  -4  2330.31  2635.74   147.84 o
       985    1   0   2  -4  2330.31  2635.74   147.84 o
       986    1   0   4  -9  4587.33  5576.86   341.38 o
       987    2   3   1  -8  2547.37  2559.64   158.53 o
       987    1   1   3  -8  2547.37  2559.64   158.53 o
       988    2   5   1  -8  2723.84  3251.38   310.46 o
       988    1   1   5  -8  2723.84  3251.38   310.46 o
       989    1   0   2  -5  1008.39  1148.53    95.58 o
       990    1   0   2  -7   801.15   776.89   101.27 o
       991    2   3   1  -7  1097.99  1503.33   158.98 o
       991    1   1   3  -7  1097.99  1503.33   158.98 o
       992    2   1   0  -4   197.22   252.15    47.13 o
       993    2   5   1  -7  1916.11  2343.30   329.68 o
       993    1   1   5  -7  1916.11  2343.30   329.68 o
       994    2   3   0  -8   410.17   702.72   136.66 o
       995    2   4   0 -12  3292.40  3241.87   549.57 o
       995    1   0   4 -12  3292.40  3241.87   549.57 o
       996    1   0   4  -7   640.46   780.45   158.41 o
       997    2   6   2  -9  2775.38  2106.00   483.86 o
       997    1   2   6  -9  2775.38  2106.00   483.86 o
       998    2   5  -1 -11  1431.05  1579.88   314.43 o
       998    1  -1   5 -11  1431.05  1579.88   314.43 o
       999    1   0   6 -13  4101.47  4270.34   809.24 o
      1000    2   5  -1 -13  3097.42  3238.89   627.41 o
      1000    1  -1   5 -13  3097.42  3238.89   627.41 o
      1001    2   2   1  -5   209.43   108.96    42.50 <
      1001    1   1   2  -5   209.43   108.96    42.50 <
      1002    2   7  -1 -13  2981.18  3913.47   896.93 o
      1002    1  -1   7 -13  2981.18  3913.47   896.93 o
      1003    1   0   4 -11   937.53   767.54   360.61 <
      1004    2   4   0  -8   478.26   509.27   157.12 o
      1004    1   0   4  -8   478.26   509.27   157.12 o
      1005    2   6   0 -12  1916.24  2520.56   679.92 o
      1005    1   0   6 -12  1916.24  2520.56   679.92 o
      1006    2   8   0 -18  6379.23  5225.16  2396.12 <
      1006    1   0   8 -18  6379.23  5225.16  2396.12 <
      1007    2   5   1 -12  1299.73  1326.66   554.45 <
      1007    1   1   5 -12  1299.73  1326.66   554.45 <
      1008    2   3   1  -9    93.25   127.41   116.60 <
      1008    1   1   3  -9    93.25   127.41   116.60 <
      1009    2   6   2 -18  3271.99  4069.18  2602.18 <
      1009    1   2   6 -18  3271.99  4069.18  2602.18 <
      1010    2   6  -1 -13   703.99  1109.25   530.31 <
      1010    1  -1   6 -13   703.99  1109.25   530.31 <
      1011    2   5  -1 -12  1299.83   533.73   339.86 <
      1011    1  -1   5 -12  1299.83   533.73   339.86 <
      1012    2   5   1 -13  3098.59  1411.46   611.97 <
      1012    1   1   5 -13  3098.59  1411.46   611.97 <
      1013    2   2   0  -8   211.34    94.97    66.40 <
      1013    1   0   2  -8   211.34    94.97    66.40 <
      1014    2   6   2 -12  1998.89  2084.36   780.96 <
      1014    1   2   6 -12  1998.89  2084.36   780.96 <
      1015    1   0   4 -15  2545.41  1352.70   657.05 <
      1016    2   5  -1 -19  3065.50  1888.37  1304.18 <
      1016    1  -1   5 -19  3065.50  1888.37  1304.18 <
      1017    2   8   3 -15   314.99  3167.05  2100.56 <
      1017    1   3   8 -15   314.99  3167.05  2100.56 <
      1018    2   5  -1  -8  2721.65  3093.37   220.18 o
      1018    1  -1   5  -8  2721.65  3093.37   220.18 o
      1019    2   7  -1  -7  4293.91  4555.16   423.16 o
      1019    1  -1   7  -7  4293.91  4555.16   423.16 o
      1020    2   6   0  -6  2121.22  3165.22   307.41 o
      1020    1   0   6  -6  2121.22  3165.22   307.41 o
      1021    1   0   6  -7  2726.23  3097.78   271.06 o
      1022    2   2   0  -2  1273.98  1383.10    91.14 o
      1022    1   0   2  -2  1273.98  1383.10    91.14 o
      1023    1   0   4  -3  1003.85  1139.56   102.68 o
      1024    2   5  -1  -4  1464.69  1585.53   179.96 o
      1024    1  -1   5  -4  1464.69  1585.53   179.96 o
      1025    2   5  -1  -7  1914.08  1630.41   203.90 o
      1025    1  -1   5  -7  1914.08  1630.41   203.90 o
      1026    2   9  -1  -7  3704.87  4339.66   643.77 o
      1026    1  -1   9  -7  3704.87  4339.66   643.77 o
      1027    2   3  -1  -4   623.31   600.85   110.58 o
      1027    1  -1   3  -4   623.31   600.85   110.58 o
      1028    2   9  -3  -7  3466.22  3955.13   845.05 o
      1028    1  -3   9  -7  3466.22  3955.13   845.05 o
      1029    2   7  -1  -5  1441.58  1525.61   283.35 o
      1029    1  -1   7  -5  1441.58  1525.61   283.35 o
      1030    2   4  -1  -5  1036.07   941.05   175.91 o
      1030    1  -1   4  -5  1036.07   941.05   175.91 o
      1031    2   4  -1  -3   622.44   537.50   111.21 o
      1031    1  -1   4  -3   622.44   537.50   111.21 o
      1032    2   3  -1  -3   650.64   452.50    85.20 o
      1032    1  -1   3  -3   650.64   452.50    85.20 o
      1033    2   7  -1  -4  1682.92  1808.41   327.40 o
      1033    1  -1   7  -4  1682.92  1808.41   327.40 o
      1034    2   7  -2  -6  1070.36  1395.03   322.70 o
      1034    1  -2   7  -6  1070.36  1395.03   322.70 o
      1035    1   0   6  -5  1075.90   976.08   191.04 o
      1036    2   5  -1  -5   830.32   202.27   144.37 <
      1036    1  -1   5  -5   830.32   202.27   144.37 <
      1037    2   9  -1  -8  1354.49  1791.90   661.35 <
      1037    1  -1   9  -8  1354.49  1791.90   661.35 <
      1038    2   5  -1  -6   642.22  1180.17   285.94 o
      1038    1  -1   5  -6   642.22  1180.17   285.94 o
      1039    2   4  -1  -4   527.45   182.39   163.68 <
      1039    1  -1   4  -4   527.45   182.39   163.68 <
      1040    2   8  -2 -10  1832.22  1337.61   553.41 <
      1040    1  -2   8 -10  1832.22  1337.61   553.41 <
      1041    2   3   0  -2   243.68   442.14    85.52 o
      1042    2  10  -4 -10  2300.12  3295.91   928.57 o
      1042    1  -4  10 -10  2300.12  3295.91   928.57 o
      1043    2   5  -1  -3   893.78   493.82   177.87 <
      1043    1  -1   5  -3   893.78   493.82   177.87 <
      1044    2   6  -2  -7   321.40   407.46   179.81 <
      1044    1  -2   6  -7   321.40   407.46   179.81 <
      1045    2  11  -1  -7  2105.25  2975.69   944.57 o
      1045    1  -1  11  -7  2105.25  2975.69   944.57 o
      1046    2   6  -2  -6   729.55   505.49   219.95 <
      1046    1  -2   6  -6   729.55   505.49   219.95 <
      1047    2   8   0 -10  2290.05  2310.13   561.90 o
      1047    1   0   8 -10  2290.05  2310.13   561.90 o
      1048    2   8  -2  -7  1026.01   801.36   346.98 <
      1048    1  -2   8  -7  1026.01   801.36   346.98 <
      1049    2   9  -3 -13  2434.41  3577.60  1068.03 o
      1049    1  -3   9 -13  2434.41  3577.60  1068.03 o
      1050    2  11  -2 -10   332.40  1395.89   954.03 <
      1050    1  -2  11 -10   332.40  1395.89   954.03 <
      1051    2   9  -1 -13  3622.29  3468.27  1220.15 <
      1051    1  -1   9 -13  3622.29  3468.27  1220.15 <
      1052    2  10   0 -10  1684.49  3279.72   926.81 o
      1052    1   0  10 -10  1684.49  3279.72   926.81 o
      1053    2   6  -1  -5   318.55   503.98   169.79 <
      1053    1  -1   6  -5   318.55   503.98   169.79 <
      1054    2   5  -2  -4   280.61   162.95    97.77 <
      1054    1  -2   5  -4   280.61   162.95    97.77 <
      1055    2  11  -1 -17   188.66  2168.95  2107.97 <
      1055    1  -1  11 -17   188.66  2168.95  2107.97 <
      1056    2   3   0  -4    61.85   117.05    71.32 <
      1057    2  21  -1 -13    36.00 15480.30 11134.80 <
      1057    1  -1  21 -13    36.00 15480.30 11134.80 <
      1058    2   3  -5   3  7248.92  8999.41   335.31 o
      1058    1  -5   3   3  7248.92  8999.41   335.31 o
      1059    1  -2   1   0   992.69  1044.62    53.21 o
      1060    2   1  -2   1   792.36   778.63    48.08 o
      1060    1  -2   1   1   792.36   778.63    48.08 o
      1061    2   2  -4   0  1726.89  1759.43   113.06 o
      1061    1  -4   2   0  1726.89  1759.43   113.06 o
      1062    1  -4   3   0  1890.69  2463.37   125.49 o
      1063    2   3  -5   1  1830.41  1683.53   165.10 o
      1063    1  -5   3   1  1830.41  1683.53   165.10 o
      1064    2   2  -3   2   984.58  1099.01    79.61 o
      1064    1  -3   2   2   984.58  1099.01    79.61 o
      1065    2   3  -4  -1  1271.92  1437.99   118.87 o
      1065    1  -4   3  -1  1271.92  1437.99   118.87 o
      1066    2   3  -4   1  1272.18  1559.14   138.16 o
      1066    1  -4   3   1  1272.18  1559.14   138.16 o
      1067    2   3  -5  -1  1830.75  1679.50   174.46 o
      1067    1  -5   3  -1  1830.75  1679.50   174.46 o
      1068    2   3  -5   5  1669.03  2021.44   228.73 o
      1068    1  -5   3   5  1669.03  2021.44   228.73 o
      1069    2   3  -5   2   826.32   879.18   172.28 o
      1069    1  -5   3   2   826.32   879.18   172.28 o
      1070    2   4  -6   1  1748.21  2464.10   385.21 o
      1070    1  -6   4   1  1748.21  2464.10   385.21 o
      1071    2   5  -7   3  4251.98  4347.30   703.32 o
      1071    1  -7   5   3  4251.98  4347.30   703.32 o
      1072    2   4  -5   2   645.10  1192.42   247.74 o
      1072    1  -5   4   2   645.10  1192.42   247.74 o
      1073    2   4  -6  -1  1748.13  2000.97   368.23 o
      1073    1  -6   4  -1  1748.13  2000.97   368.23 o
      1074    2   4  -6   2  1356.87  2075.15   331.19 o
      1074    1  -6   4   2  1356.87  2075.15   331.19 o
      1075    2   4  -8   5  3858.15  5924.37  1354.34 o
      1075    1  -8   4   5  3858.15  5924.37  1354.34 o
      1076    2   3  -7   3  2931.19  3295.74   635.99 o
      1076    1  -7   3   3  2931.19  3295.74   635.99 o
      1077    2   2  -3   1   297.37   287.56    70.34 o
      1077    1  -3   2   1   297.37   287.56    70.34 o
      1078    2   5  -7   1  1628.51  1601.99   509.27 o
      1078    1  -7   5   1  1628.51  1601.99   509.27 o
      1079    2   4  -6   4  1323.11  1345.86   354.42 o
      1079    1  -6   4   4  1323.11  1345.86   354.42 o
      1080    2   4  -6   5  1047.15  1951.09   385.28 o
      1080    1  -6   4   5  1047.15  1951.09   385.28 o
      1081    2   4  -5   4   680.63   859.80   231.54 o
      1081    1  -5   4   4   680.63   859.80   231.54 o
      1082    2   3  -6   5  1218.87  1300.58   297.17 o
      1082    1  -6   3   5  1218.87  1300.58   297.17 o
      1083    2   3  -4   2   286.73   396.57   117.50 o
      1083    1  -4   3   2   286.73   396.57   117.50 o
      1084    2   5  -6   2    54.74   317.23   250.08 <
      1084    1  -6   5   2    54.74   317.23   250.08 <
      1085    2   3  -6   4   597.99   635.17   284.01 <
      1085    1  -6   3   4   597.99   635.17   284.01 <
      1086    2   7 -11   7  1120.90  4491.65  3047.68 <
      1086    1 -11   7   7  1120.90  4491.65  3047.68 <
      1087    2   6  -9   3  2322.03  3203.35  1470.10 <
      1087    1  -9   6   3  2322.03  3203.35  1470.10 <
      1088    2   3  -4   3   391.31   475.33   115.16 o
      1088    1  -4   3   3   391.31   475.33   115.16 o
      1089    2   5  -7   5   797.02  1286.14   561.24 <
      1089    1  -7   5   5   797.02  1286.14   561.24 <
      1090    2   6  -8   7  2398.96  2560.77   900.67 <
      1090    1  -8   6   7  2398.96  2560.77   900.67 <
      1091    2   6 -10   1   303.07  1760.28  1626.01 <
      1091    1 -10   6   1   303.07  1760.28  1626.01 <
      1092    2   8 -13   4   245.93  6914.58  5215.26 <
      1092    1 -13   8   4   245.93  6914.58  5215.26 <
      1093    2   0  -2   0  3680.45  2877.71    43.61 o
      1093    1  -2   0   0  3680.45  2877.71    43.61 o
      1094    2   0  -2  -6  4688.23  3701.13   136.16 o
      1094    1  -2   0  -6  4688.23  3701.13   136.16 o
      1095    1  -3   0  -2  2143.83  1857.49    76.53 o
      1096    2   0  -2  -2   974.95   795.52    40.24 o
      1096    1  -2   0  -2   974.95   795.52    40.24 o
      1097    2   1  -5  -3  4019.80  4141.63   304.87 o
      1097    1  -5   1  -3  4019.80  4141.63   304.87 o
      1098    2   0  -4   0  4543.15  2343.92   198.74 o
      1098    1  -4   0   0  4543.15  2343.92   198.74 o
      1099    2   1  -4  -5  1792.49  2235.28   181.45 o
      1099    1  -4   1  -5  1792.49  2235.28   181.45 o
      1100    1  -3   0  -8  3608.59  5244.33   590.00 o
      1101    2   1  -7  -3  8085.00  6618.15   858.14 o
      1101    1  -7   1  -3  8085.00  6618.15   858.14 o
      1102    2   0  -4  -6  3079.27  1579.15   413.33 o
      1102    1  -4   0  -6  3079.27  1579.15   413.33 o
      1103    2   1  -5  -9  3417.87  4454.26   677.55 o
      1103    1  -5   1  -9  3417.87  4454.26   677.55 o
      1104    1  -3   0  -4   544.17   369.76   116.56 o
      1105    2   1  -3  -6   462.21   525.62    85.67 o
      1105    1  -3   1  -6   462.21   525.62    85.67 o
      1106    2   1  -5  -6  1511.96   948.55   307.18 o
      1106    1  -5   1  -6  1511.96   948.55   307.18 o
      1107    1  -1   0  -2    10.40    23.92    12.35 <
      1108    1  -5   0  -2  1445.12  1454.24   694.70 <
      1109    2   1  -6  -6   458.30  1681.56   830.36 <
      1109    1  -6   1  -6   458.30  1681.56   830.36 <
      1110    2   2  -1  -8  2221.22  2330.56   104.95 o
      1110    1  -1   2  -8  2221.22  2330.56   104.95 o
      1111    2   2  -2  -9  1573.26  2093.23   184.67 o
      1111    1  -2   2  -9  1573.26  2093.23   184.67 o
      1112    2   2  -1  -6   711.87   844.69   105.10 o
      1112    1  -1   2  -6   711.87   844.69   105.10 o
      1113    2   3  -3 -11  2784.94  4557.52   423.45 o
      1113    1  -3   3 -11  2784.94  4557.52   423.45 o
      1114    2   2  -2  -8  1060.09  1403.21   139.08 o
      1114    1  -2   2  -8  1060.09  1403.21   139.08 o
      1115    2   3  -2 -11  1997.93  2403.86   272.41 o
      1115    1  -2   3 -11  1997.93  2403.86   272.41 o
      1116    2   1  -1  -4   444.26   588.99    52.70 o
      1116    1  -1   1  -4   444.26   588.99    52.70 o
      1117    2   4  -2 -12  2971.19  3377.42   319.60 o
      1117    1  -2   4 -12  2971.19  3377.42   319.60 o
      1118    2   5  -4 -11  3838.83  3762.42   422.16 o
      1118    1  -4   5 -11  3838.83  3762.42   422.16 o
      1119    2   4  -2 -11  1478.10  2081.04   297.18 o
      1119    1  -2   4 -11  1478.10  2081.04   297.18 o
      1120    2   2  -1  -5   209.56   171.79    58.04 <
      1120    1  -1   2  -5   209.56   171.79    58.04 <
      1121    2   3  -3 -12  2270.59  2724.82   437.92 o
      1121    1  -3   3 -12  2270.59  2724.82   437.92 o
      1122    2   2  -2  -7   264.20   499.54    95.74 o
      1122    1  -2   2  -7   264.20   499.54    95.74 o
      1123    2   3  -3  -9   520.92   121.21   119.67 <
      1123    1  -3   3  -9   520.92   121.21   119.67 <
      1124    2   1  -1  -3   233.21   211.78    50.42 o
      1124    1  -1   1  -3   233.21   211.78    50.42 o
      1125    2   2  -1  -7   172.43   318.87    65.79 o
      1125    1  -1   2  -7   172.43   318.87    65.79 o
      1126    2   4  -2 -13  2402.63  1956.36   442.21 o
      1126    1  -2   4 -13  2402.63  1956.36   442.21 o
      1127    2   3  -2  -9   388.04   299.45   115.76 <
      1127    1  -2   3  -9   388.04   299.45   115.76 <
      1128    2   3  -4 -13  2731.44  2593.88   524.02 o
      1128    1  -4   3 -13  2731.44  2593.88   524.02 o
      1129    2   5  -5 -15  4753.68  4624.86  1287.52 o
      1129    1  -5   5 -15  4753.68  4624.86  1287.52 o
      1130    2   5  -2 -13  1244.63  1696.97   485.40 o
      1130    1  -2   5 -13  1244.63  1696.97   485.40 o
      1131    2   2  -3  -8   424.29   554.11   142.77 o
      1131    1  -3   2  -8   424.29   554.11   142.77 o
      1132    2   6  -5 -15   585.01   851.25   779.48 <
      1132    1  -5   6 -15   585.01   851.25   779.48 <
      1133    2   4  -2 -15   327.55  1434.71   591.17 <
      1133    1  -2   4 -15   327.55  1434.71   591.17 <
      1134    2   3  -4 -14   461.60   740.25   608.26 <
      1134    1  -4   3 -14   461.60   740.25   608.26 <
      1135    2   3  -2  -8   112.12   141.32    78.77 <
      1135    1  -2   3  -8   112.12   141.32    78.77 <
      1136    2   4  -2 -14  1120.07   933.04   428.67 <
      1136    1  -2   4 -14  1120.07   933.04   428.67 <
      1137    2   6  -4 -13   243.24   678.35   619.70 <
      1137    1  -4   6 -13   243.24   678.35   619.70 <
      1138    2   3  -3  -8   135.67   111.14   105.74 <
      1138    1  -3   3  -8   135.67   111.14   105.74 <
      1139    2   5  -3  -5  2750.22  2875.54   249.37 o
      1139    1  -3   5  -5  2750.22  2875.54   249.37 o
      1140    2   5  -4  -5  3154.82  3830.83   299.43 o
      1140    1  -4   5  -5  3154.82  3830.83   299.43 o
      1141    2   3  -3  -4  1144.78  1756.77   140.91 o
      1141    1  -3   3  -4  1144.78  1756.77   140.91 o
      1142    2   5  -3  -3  2443.57  1710.88   219.53 o
      1142    1  -3   5  -3  2443.57  1710.88   219.53 o
      1143    2   2  -2  -2  1062.00  1158.58   100.00 o
      1143    1  -2   2  -2  1062.00  1158.58   100.00 o
      1144    2   4  -3  -3  1123.13  1637.73   203.94 o
      1144    1  -3   4  -3  1123.13  1637.73   203.94 o
      1145    2   4  -3  -2  1044.32  1209.44   177.63 o
      1145    1  -3   4  -2  1044.32  1209.44   177.63 o
      1146    2   6  -4  -4  1512.75  1942.55   336.39 o
      1146    1  -4   6  -4  1512.75  1942.55   336.39 o
      1147    2   3  -3  -2   707.43  1030.03   126.14 o
      1147    1  -3   3  -2   707.43  1030.03   126.14 o
      1148    2   6  -6  -4  3184.79  4584.21   571.96 o
      1148    1  -6   6  -4  3184.79  4584.21   571.96 o
      1149    2   3  -2  -2   546.59   530.61   116.44 o
      1149    1  -2   3  -2   546.59   530.61   116.44 o
      1150    2   4  -4  -5  1045.85   882.45   203.23 o
      1150    1  -4   4  -5  1045.85   882.45   203.23 o
      1151    2   6  -6  -5  3331.53  3725.38   553.40 o
      1151    1  -6   6  -5  3331.53  3725.38   553.40 o
      1152    2   6  -4  -2   898.42  1132.69   239.85 o
      1152    1  -4   6  -2   898.42  1132.69   239.85 o
      1153    2   6  -4  -5  1464.57  1510.62   273.53 o
      1153    1  -4   6  -5  1464.57  1510.62   273.53 o
      1154    2   3  -2  -1   427.65   446.32    86.01 o
      1154    1  -2   3  -1   427.65   446.32    86.01 o
      1155    2   7  -5  -3  1811.99  1583.58   388.92 o
      1155    1  -5   7  -3  1811.99  1583.58   388.92 o
      1156    2   5  -3  -4   596.29   547.24   171.35 o
      1156    1  -3   5  -4   596.29   547.24   171.35 o
      1157    2   4  -4  -4   777.58   998.18   241.82 o
      1157    1  -4   4  -4   777.58   998.18   241.82 o
      1158    2   8  -8  -4  4980.24  7132.85  1447.74 o
      1158    1  -8   8  -4  4980.24  7132.85  1447.74 o
      1159    2   7  -4  -7  1887.89  2714.10   445.28 o
      1159    1  -4   7  -7  1887.89  2714.10   445.28 o
      1160    2   7  -4  -4  1074.90  1094.46   348.87 o
      1160    1  -4   7  -4  1074.90  1094.46   348.87 o
      1161    2   8  -6  -4  1500.49  2492.89   648.71 o
      1161    1  -6   8  -4  1500.49  2492.89   648.71 o
      1162    2   1  -1  -1   524.83   572.44    90.56 o
      1162    1  -1   1  -1   524.83   572.44    90.56 o
      1163    2   4  -3  -4   522.97   567.28   198.35 <
      1163    1  -3   4  -4   522.97   567.28   198.35 <
      1164    2   2  -2  -1   249.46   165.71    55.75 <
      1164    1  -2   2  -1   249.46   165.71    55.75 <
      1165    2   9  -6  -7   392.02  1291.82   828.03 <
      1165    1  -6   9  -7   392.02  1291.82   828.03 <
      1166    2   6  -3  -5   845.75   339.11   192.01 <
      1166    1  -3   6  -5   845.75   339.11   192.01 <
      1167    2   5  -4  -6   794.67   907.53   243.09 o
      1167    1  -4   5  -6   794.67   907.53   243.09 o
      1168    2   7  -4  -3   360.81   372.70   204.91 <
      1168    1  -4   7  -3   360.81   372.70   204.91 <
      1169    2   8  -6  -8   189.85  1736.63   763.35 <
      1169    1  -6   8  -8   189.85  1736.63   763.35 <
      1170    2   4  -4  -3   225.32   317.29   145.13 <
      1170    1  -4   4  -3   225.32   317.29   145.13 <
      1171    2   5  -5  -3     0.25   398.20   204.50 <
      1171    1  -5   5  -3     0.25   398.20   204.50 <
      1172    2   9  -7  -8  1624.89  2221.73  1171.44 <
      1172    1  -7   9  -8  1624.89  2221.73  1171.44 <
      1173    2   7  -6  -4    23.79   399.00   387.42 <
      1173    1  -6   7  -4    23.79   399.00   387.42 <
      1174    2   8  -8  -5  1773.60  1099.31  1084.64 <
      1174    1  -8   8  -5  1773.60  1099.31  1084.64 <
      1175    2   2  -2  -3   329.46    88.21    58.81 <
      1175    1  -2   2  -3   329.46    88.21    58.81 <
      1176    2   3  -4  -7  3452.84  4782.98   250.03 o
      1176    1  -4   3  -7  3452.84  4782.98   250.03 o
      1177    2   2  -3  -4  2093.54  2181.19   137.53 o
      1177    1  -3   2  -4  2093.54  2181.19   137.53 o
      1178    2   2  -4  -6  1523.59  1644.39   239.00 o
      1178    1  -4   2  -6  1523.59  1644.39   239.00 o
      1179    2   2  -3  -2   984.08  1001.32    88.92 o
      1179    1  -3   2  -2   984.08  1001.32    88.92 o
      1180    2   1  -2  -2   568.10   534.55    42.80 o
      1180    1  -2   1  -2   568.10   534.55    42.80 o
      1181    2   3  -5  -5  1669.57  1596.23   298.52 o
      1181    1  -5   3  -5  1669.57  1596.23   298.52 o
      1182    2   2  -4  -5   857.15   580.91   156.25 o
      1182    1  -4   2  -5   857.15   580.91   156.25 o
      1183    2   3  -5  -9  2597.77  2686.51   456.89 o
      1183    1  -5   3  -9  2597.77  2686.51   456.89 o
      1184    2   3  -5  -8  1572.71  1684.06   315.04 o
      1184    1  -5   3  -8  1572.71  1684.06   315.04 o
      1185    2   3  -4  -6   983.13   986.25   163.60 o
      1185    1  -4   3  -6   983.13   986.25   163.60 o
      1186    2   4  -6  -5  1047.22   529.77   267.20 <
      1186    1  -6   4  -5  1047.22   529.77   267.20 <
      1187    2   4 -12 -11   269.73  8370.68  5028.42 <
      1187    1 -12   4 -11   269.73  8370.68  5028.42 <
      1188    2   1  -2  -3    89.83   132.60    50.40 <
      1188    1  -2   1  -3    89.83   132.60    50.40 <
      1189    2   4  -6  -8  1311.82  1306.64   514.01 <
      1189    1  -6   4  -8  1311.82  1306.64   514.01 <
      1190    2   2  -5  -8   905.11   550.23   263.93 <
      1190    1  -5   2  -8   905.11   550.23   263.93 <
      1191    2   3  -5  -7   360.29   587.35   187.80 o
      1191    1  -5   3  -7   360.29   587.35   187.80 o
      1192    2   2  -3  -5   370.36   426.24   120.12 o
      1192    1  -3   2  -5   370.36   426.24   120.12 o
      1193    2   4  -6  -9  1900.56  1322.81   530.21 <
      1193    1  -6   4  -9  1900.56  1322.81   530.21 <
      1194    2   3  -7  -9  3619.61  4162.56  1392.15 <
      1194    1  -7   3  -9  3619.61  4162.56  1392.15 <
      1195    2   4  -5  -8   614.65   613.53   250.81 <
      1195    1  -5   4  -8   614.65   613.53   250.81 <
      1196    2   4  -7  -4   205.87   714.88   380.60 <
      1196    1  -7   4  -4   205.87   714.88   380.60 <
      1197    2   6  -7 -11   352.03  1083.06   976.53 <
      1197    1  -7   6 -11   352.03  1083.06   976.53 <
      1198    2  11 -12 -20    55.13  9011.89  8135.24 <
      1198    1 -12  11 -20    55.13  9011.89  8135.24 <
      1199    2   2  -2   6  8529.94  9738.61   162.89 o
      1199    1  -2   2   6  8529.94  9738.61   162.89 o
      1200    2   3  -4   7  3441.18  3508.02   226.21 o
      1200    1  -4   3   7  3441.18  3508.02   226.21 o
      1201    2   4  -2   6  2427.74  2725.34   164.62 o
      1201    1  -2   4   6  2427.74  2725.34   164.62 o
      1202    2   3  -2   5  1691.35  1992.15   146.26 o
      1202    1  -2   3   5  1691.35  1992.15   146.26 o
      1203    2   5  -3   7  2335.31  2378.03   283.07 o
      1203    1  -3   5   7  2335.31  2378.03   283.07 o
      1204    2   3  -3   6  1471.92  1776.71   146.84 o
      1204    1  -3   3   6  1471.92  1776.71   146.84 o
      1205    2   3  -5   9  2595.16  2661.04   269.84 o
      1205    1  -5   3   9  2595.16  2661.04   269.84 o
      1206    2   3  -3   4  1144.78  1433.31   128.52 o
      1206    1  -3   3   4  1144.78  1433.31   128.52 o
      1207    2   5  -4  11  3831.57  4182.72   512.03 o
      1207    1  -4   5  11  3831.57  4182.72   512.03 o
      1208    2   4  -4   6   918.99  1574.67   231.00 o
      1208    1  -4   4   6   918.99  1574.67   231.00 o
      1209    2   2  -1   3   595.02   756.24    87.95 o
      1209    1  -1   2   3   595.02   756.24    87.95 o
      1210    2   3  -4   9  1077.16  1303.89   219.39 o
      1210    1  -4   3   9  1077.16  1303.89   219.39 o
      1211    2   4  -3   8  1443.51  1571.04   237.28 o
      1211    1  -3   4   8  1443.51  1571.04   237.28 o
      1212    2   3  -2   4   634.33   377.80   107.63 o
      1212    1  -2   3   4   634.33   377.80   107.63 o
      1213    2   4  -4   5  1045.85  1238.76   163.96 o
      1213    1  -4   4   5  1045.85  1238.76   163.96 o
      1214    2   4  -3   7   394.04  1172.03   215.90 o
      1214    1  -3   4   7   394.04  1172.03   215.90 o
      1215    2   2  -2   3   329.46   328.40    66.94 o
      1215    1  -2   2   3   329.46   328.40    66.94 o
      1216    2   2  -3   5   371.00   361.34    98.36 o
      1216    1  -3   2   5   371.00   361.34    98.36 o
      1217    2   4  -4   8   958.55  1247.26   218.96 o
      1217    1  -4   4   8   958.55  1247.26   218.96 o
      1218    2   6  -4  10  1796.10   835.67   479.50 <
      1218    1  -4   6  10  1796.10   835.67   479.50 <
      1219    2   5  -5  15  4753.68  4995.94   847.32 o
      1219    1  -5   5  15  4753.68  4995.94   847.32 o
      1220    2   1  -1   3   233.21   220.62    48.87 o
      1220    1  -1   1   3   233.21   220.62    48.87 o
      1221    2   5  -3   8  1269.05  1347.81   267.62 o
      1221    1  -3   5   8  1269.05  1347.81   267.62 o
      1222    2   4  -4   9  1298.72  1331.16   288.96 o
      1222    1  -4   4   9  1298.72  1331.16   288.96 o
      1223    2   4  -5  11   648.90   823.47   366.30 <
      1223    1  -5   4  11   648.90   823.47   366.30 <
      1224    2   2  -3   6   358.94   383.31    79.57 o
      1224    1  -3   2   6   358.94   383.31    79.57 o
      1225    2   5  -5   9  1293.16  1126.56   313.17 o
      1225    1  -5   5   9  1293.16  1126.56   313.17 o
      1226    2   5  -4   9  1047.36  1001.26   252.56 o
      1226    1  -4   5   9  1047.36  1001.26   252.56 o
      1227    2   5  -6   9  1140.00  1271.14   364.67 o
      1227    1  -6   5   9  1140.00  1271.14   364.67 o
      1228    2   5  -4   6   792.13   733.34   167.42 o
      1228    1  -4   5   6   792.13   733.34   167.42 o
      1229    2   6  -6  11  2645.88  3186.38   583.50 o
      1229    1  -6   6  11  2645.88  3186.38   583.50 o
      1230    2  10  -7  26   498.56  6771.23  6433.63 <
      1230    1  -7  10  26   498.56  6771.23  6433.63 <
      1231    2   8  -6  16  3815.98  4393.94  1625.05 <
      1231    1  -6   8  16  3815.98  4393.94  1625.05 <
      1232    2   4  -4  10   480.59   559.92   313.53 <
      1232    1  -4   4  10   480.59   559.92   313.53 <
      1233    2   1  -1   2   153.20   149.77    61.88 <
      1233    1  -1   1   2   153.20   149.77    61.88 <
      1234    2   6  -4   8   446.89   476.61   261.93 <
      1234    1  -4   6   8   446.89   476.61   261.93 <
      1235    2   6  -8  16  3025.25  3443.36  1563.15 <
      1235    1  -8   6  16  3025.25  3443.36  1563.15 <
      1236    2   7  -4   9  1138.81  1352.49   370.12 o
      1236    1  -4   7   9  1138.81  1352.49   370.12 o
      1237    2   8 -11  21   100.85  8231.49  5593.04 <
      1237    1 -11   8  21   100.85  8231.49  5593.04 <
      1238    2   7  -7  19   982.45  2907.28  1914.43 <
      1238    1  -7   7  19   982.45  2907.28  1914.43 <
      1239    2   1  -1   5  2145.26  2974.57   109.44 o
      1239    1  -1   1   5  2145.26  2974.57   109.44 o
      1240    2   1  -3   8  2214.77  1804.49   180.52 o
      1240    1  -3   1   8  2214.77  1804.49   180.52 o
      1241    2   1  -2   7  1140.43  1436.32    98.94 o
      1241    1  -2   1   7  1140.43  1436.32    98.94 o
      1242    2   2  -2   9  1573.26  1815.18   153.29 o
      1242    1  -2   2   9  1573.26  1815.18   153.29 o
      1243    2   1  -3  11  2726.62  3096.92   318.70 o
      1243    1  -3   1  11  2726.62  3096.92   318.70 o
      1244    2   2  -2   8  1060.09   930.68   123.44 o
      1244    1  -2   2   8  1060.09   930.68   123.44 o
      1245    2   2  -3  10  2290.89  2249.79   243.52 o
      1245    1  -3   2  10  2290.89  2249.79   243.52 o
      1246    2   2  -4   8  1275.68  1316.19   180.61 o
      1246    1  -4   2   8  1275.68  1316.19   180.61 o
      1247    2   3  -4  13  2729.57  3043.66   467.72 o
      1247    1  -4   3  13  2729.57  3043.66   467.72 o
      1248    2   1  -1   6   441.63   365.41    61.71 o
      1248    1  -1   1   6   441.63   365.41    61.71 o
      1249    2   1  -2   6   412.61   495.50    88.13 o
      1249    1  -2   1   6   412.61   495.50    88.13 o
      1250    2   3  -3  17  5177.20  8519.40   959.99 o
      1250    1  -3   3  17  5177.20  8519.40   959.99 o
      1251    2   1  -2   5   398.91   346.30    59.56 o
      1251    1  -2   1   5   398.91   346.30    59.56 o
      1252    2   1  -4  11  1969.49  2790.68   368.73 o
      1252    1  -4   1  11  1969.49  2790.68   368.73 o
      1253    2   1  -3  10  1049.55  1070.88   210.99 o
      1253    1  -3   1  10  1049.55  1070.88   210.99 o
      1254    2   3  -3  12  2270.58  2747.91   333.96 o
      1254    1  -3   3  12  2270.58  2747.91   333.96 o
      1255    2   1  -1   4   444.26   490.32    64.17 o
      1255    1  -1   1   4   444.26   490.32    64.17 o
      1256    2   1  -2   4   289.95   287.88    59.51 o
      1256    1  -2   1   4   289.95   287.88    59.51 o
      1257    2   2  -4  12  1003.86   558.55   258.48 <
      1257    1  -4   2  12  1003.86   558.55   258.48 <
      1258    2   1  -3   6   462.00   287.24    69.91 o
      1258    1  -3   1   6   462.00   287.24    69.91 o
      1259    2   2  -5  10   906.41   920.84   273.28 o
      1259    1  -5   2  10   906.41   920.84   273.28 o
      1260    2   1  -2   8   262.66   519.12   104.94 o
      1260    1  -2   1   8   262.66   519.12   104.94 o
      1261    2   1  -3   9   818.19   811.46   168.79 o
      1261    1  -3   1   9   818.19   811.46   168.79 o
      1262    2   1  -5  11  1762.84  2188.57   496.27 o
      1262    1  -5   1  11  1762.84  2188.57   496.27 o
      1263    2   2  -6  14  4088.37  5652.66   915.94 o
      1263    1  -6   2  14  4088.37  5652.66   915.94 o
      1264    2   6 -13  25    59.74 10346.30  7538.34 <
      1264    1 -13   6  25    59.74 10346.30  7538.34 <
      1265    2   1  -5  12  1778.56  1848.45   460.21 o
      1265    1  -5   1  12  1778.56  1848.45   460.21 o
      1266    2   1  -1   7   214.63   244.35    53.30 o
      1266    1  -1   1   7   214.63   244.35    53.30 o
      1267    2   1  -3  14   776.88  1727.12   572.94 o
      1267    1  -3   1  14   776.88  1727.12   572.94 o
      1268    2   3  -3  13  1252.88  1264.06   353.74 o
      1268    1  -3   3  13  1252.88  1264.06   353.74 o
      1269    2   1  -4  18  1261.61  1250.05   986.48 <
      1269    1  -4   1  18  1261.61  1250.05   986.48 <
      1270    2   2  -4  14  2847.02  3022.62   573.66 o
      1270    1  -4   2  14  2847.02  3022.62   573.66 o
      1271    2   3  -3  19  2597.66  2256.79  1310.06 <
      1271    1  -3   3  19  2597.66  2256.79  1310.06 <
      1272    2   4  -6  24   184.54  3204.67  2490.68 <
      1272    1  -6   4  24   184.54  3204.67  2490.68 <
      1273    2   0   0   6 15928.90 19112.70   148.93 o
      1273    1   0   0   6 15928.90 19112.70   148.93 o
      1274    2   0   0   2  1489.29  1910.21    33.79 o
      1274    1   0   0   2  1489.29  1910.21    33.79 o
      1275    1  -1   0   6  1303.10  1472.53    68.67 o
      1276    2  -1  -3   5  2001.84  1130.47    99.05 o
      1276    1  -3  -1   5  2001.84  1130.47    99.05 o
      1277    2   0  -2  12  6021.38  6665.93   599.50 o
      1277    1  -2   0  12  6021.38  6665.93   599.50 o
      1278    1  -1   0  10  2769.21  2403.03   204.99 o
      1279    2  -1  -3   8  2213.84  1488.33   248.52 o
      1279    1  -3  -1   8  2213.84  1488.33   248.52 o
      1280    2  -1  -2   7  1143.80   558.28   172.95 o
      1280    1  -2  -1   7  1143.80   558.28   172.95 o
      1281    2   0   0   4    49.83   213.79    23.52 o
      1281    1   0   0   4    49.83   213.79    23.52 o
      1282    2   0  -2  14  4857.32  2950.49   674.12 o
      1282    1  -2   0  14  4857.32  2950.49   674.12 o
      1283    1  -1   0   8   454.34   400.68   101.73 o
      1284    2   0   0   8  1069.46   531.52   138.42 o
      1284    1   0   0   8  1069.46   531.52   138.42 o
      1285    2   1  -1  17  6225.07  2219.17  1137.27 <
      1285    1  -1   1  17  6225.07  2219.17  1137.27 <
      1286    2  -1  -1  11  4962.29  3953.16  1210.45 o
      1286    1  -1  -1  11  4962.29  3953.16  1210.45 o
      1287    2  -1  -3  11  2726.79  2300.33   606.92 o
      1287    1  -3  -1  11  2726.79  2300.33   606.92 o
      1288    2   0   0  12  3440.47  6765.02  1124.62 o
      1288    1   0   0  12  3440.47  6765.02  1124.62 o
      1289    2   0   0  10  1738.01  2199.99   366.78 o
      1289    1   0   0  10  1738.01  2199.99   366.78 o
      1290    1  -1   0  12  1326.76  1548.62   478.84 o
      1291    2   2   0  -4  2333.15  3176.54   128.39 o
      1291    1   0   2  -4  2333.15  3176.54   128.39 o
      1292    2   4   0  -6  5631.34  5150.59   225.11 o
      1292    1   0   4  -6  5631.34  5150.59   225.11 o
      1293    2   1  -1  -4   444.26   389.05    29.07 o
      1293    1  -1   1  -4   444.26   389.05    29.07 o
      1294    2   2   1  -2   776.77   730.48    51.93 o
      1294    1   1   2  -2   776.77   730.48    51.93 o
      1295    2   2   1  -3   613.08   287.09    67.10 o
      1295    1   1   2  -3   613.08   287.09    67.10 o
      1296    1   0   2  -5  1008.39  1000.99   114.91 o
      1297    2   1  -1  -5  2145.26  1355.24   158.59 o
      1297    1  -1   1  -5  2145.26  1355.24   158.59 o
      1298    2   2   0  -6  5446.66  5010.51   441.84 o
      1298    1   0   2  -6  5446.66  5010.51   441.84 o
      1299    2   3   1  -5  2812.27  2380.46   310.10 o
      1299    1   1   3  -5  2812.27  2380.46   310.10 o
      1300    2   3   1  -3   640.13   554.67    52.07 o
      1300    1   1   3  -3   640.13   554.67    52.07 o
      1301    2   3  -1  -8  2548.08  2557.42   442.27 o
      1301    1  -1   3  -8  2548.08  2557.42   442.27 o
      1302    2   2  -1  -5   209.35   299.00    60.91 o
      1302    1  -1   2  -5   209.35   299.00    60.91 o
      1303    2   3  -1  -7  1099.33   882.72   223.45 o
      1303    1  -1   3  -7  1099.33   882.72   223.45 o
      1304    2   4   2  -5  2021.03  2383.42   828.14 <
      1304    1   2   4  -5  2021.03  2383.42   828.14 <
      1305    2   4   1  -5  1032.71   710.25   203.52 o
      1305    1   1   4  -5  1032.71   710.25   203.52 o
      1306    1   0   4  -9  4587.33  3681.82  1261.19 <
      1307    2   3   1  -4   625.71   294.04   106.55 <
      1307    1   1   3  -4   625.71   294.04   106.55 <
      1308    2   5   1  -7  1918.92  1439.01   505.73 <
      1308    1   1   5  -7  1918.92  1439.01   505.73 <
      1309    2   5   1  -5   832.82   956.07   232.45 o
      1309    1   1   5  -5   832.82   956.07   232.45 o
      1310    2   8  -4 -16  1934.99  7799.74  4396.61 <
      1310    1  -4   8 -16  1934.99  7799.74  4396.61 <
      1311    2   7   2  -6  1072.23  1321.33   894.49 <
      1311    1   2   7  -6  1072.23  1321.33   894.49 <
      1312    2   5   3  -4   597.39  2093.34  1360.05 <
      1312    1   3   5  -4   597.39  2093.34  1360.05 <
      1313    2   1   0  -2     1.18    14.53    13.84 <
      1314    2   5   1  -6   641.02   549.47   362.62 <
      1314    1   1   5  -6   641.02   549.47   362.62 <
      1315    2   6  -3 -13     5.14  1916.23  1407.77 <
      1315    1  -3   6 -13     5.14  1916.23  1407.77 <
      1316    2   2   0  -2  1286.64  1409.00    62.11 o
      1316    1   0   2  -2  1286.64  1409.00    62.11 o
      1317    2   5  -1  -2  2772.86  3141.51   203.39 o
      1317    1  -1   5  -2  2772.86  3141.51   203.39 o
      1318    2   3  -1  -2  2101.49  1751.55    85.46 o
      1318    1  -1   3  -2  2101.49  1751.55    85.46 o
      1319    2   6  -1  -3  1791.65  1598.72   238.67 o
      1319    1  -1   6  -3  1791.65  1598.72   238.67 o
      1320    2   5  -1  -4  1470.60  1497.71   155.10 o
      1320    1  -1   5  -4  1470.60  1497.71   155.10 o
      1321    2   8  -2  -4  3817.91  2928.54   828.71 o
      1321    1  -2   8  -4  3817.91  2928.54   828.71 o
      1322    1   0   4  -3  1003.85   876.20   106.75 o
      1323    2   4  -1  -5  1033.34   852.03   139.35 o
      1323    1  -1   4  -5  1033.34   852.03   139.35 o
      1324    2   3  -1  -4   625.19   419.45    78.91 o
      1324    1  -1   3  -4   625.19   419.45    78.91 o
      1325    2   6   0  -6  2125.27  2263.28   318.98 o
      1325    1   0   6  -6  2125.27  2263.28   318.98 o
      1326    2   3  -1  -3   642.84   614.04    64.49 o
      1326    1  -1   3  -3   642.84   614.04    64.49 o
      1327    2   7  -1  -2  1699.39  1388.58   292.66 o
      1327    1  -1   7  -2  1699.39  1388.58   292.66 o
      1328    2   5  -1  -5   832.46  1211.42   150.82 o
      1328    1  -1   5  -5   832.46  1211.42   150.82 o
      1329    2   7  -1  -7  4311.69  4776.75   682.20 o
      1329    1  -1   7  -7  4311.69  4776.75   682.20 o
      1330    2   3   0  -2   243.68   684.36    98.67 o
      1331    2   5  -1  -7  1918.17  1433.64   289.91 o
      1331    1  -1   5  -7  1918.17  1433.64   289.91 o
      1332    2   6   0  -4  1306.24  1353.91   296.95 o
      1332    1   0   6  -4  1306.24  1353.91   296.95 o
      1333    2   7  -1  -5  1446.26  1970.35   453.15 o
      1333    1  -1   7  -5  1446.26  1970.35   453.15 o
      1334    2   5  -2  -7  1786.07  1573.11   261.49 o
      1334    1  -2   5  -7  1786.07  1573.11   261.49 o
      1335    2   4  -1  -3   627.77   567.33   112.08 o
      1335    1  -1   4  -3   627.77   567.33   112.08 o
      1336    2   4   0  -2   464.07   412.42    97.73 o
      1336    1   0   4  -2   464.07   412.42    97.73 o
      1337    2   4  -1  -4   525.46   309.22   144.21 <
      1337    1  -1   4  -4   525.46   309.22   144.21 <
      1338    2   5  -1  -3   876.53  1031.76   139.93 o
      1338    1  -1   5  -3   876.53  1031.76   139.93 o
      1339    2   7  -1  -4  1690.04   956.83   394.36 <
      1339    1  -1   7  -4  1690.04   956.83   394.36 <
      1340    2   7  -2  -6  1071.93   905.62   408.88 <
      1340    1  -2   7  -6  1071.93   905.62   408.88 <
      1341    2   4  -1  -2   249.86   428.42    98.76 o
      1341    1  -1   4  -2   249.86   428.42    98.76 o
      1342    2   7  -3  -7  1918.80  1822.33   462.15 o
      1342    1  -3   7  -7  1918.80  1822.33   462.15 o
      1343    2   7  -2  -5   899.40   834.33   350.75 <
      1343    1  -2   7  -5   899.40   834.33   350.75 <
      1344    2   6  -2  -9  2777.31  4619.05   707.70 o
      1344    1  -2   6  -9  2777.31  4619.05   707.70 o
      1345    1   0   6  -5  1075.90  1260.44   400.08 o
      1346    2   9  -3  -7  3488.86  2745.00  1254.20 <
      1346    1  -3   9  -7  3488.86  2745.00  1254.20 <
      1347    2   9  -1  -3   851.99  1155.85   529.42 <
      1347    1  -1   9  -3   851.99  1155.85   529.42 <
      1348    2   4  -2  -4     0.14    77.48    71.25 <
      1348    1  -2   4  -4     0.14    77.48    71.25 <
      1349    2   8  -2 -10  1833.62  1319.28   928.41 <
      1349    1  -2   8 -10  1833.62  1319.28   928.41 <
      1350    2   9  -1  -7  3714.70  2945.76  1098.61 <
      1350    1  -1   9  -7  3714.70  2945.76  1098.61 <
      1351    2   9  -4  -6  2242.39  1990.98  1052.22 <
      1351    1  -4   9  -6  2242.39  1990.98  1052.22 <
      1352    2  15  -3  -5  1398.52  8259.75  4083.18 <
      1352    1  -3  15  -5  1398.52  8259.75  4083.18 <
      1353    2   5  -3  -1  4721.12  5239.82   213.76 o
      1353    1  -3   5  -1  4721.12  5239.82   213.76 o
      1354    2   5  -3   1  4673.97  4257.62   223.02 o
      1354    1  -3   5   1  4673.97  4257.62   223.02 o
      1355    2   4  -2   0  2128.72  2156.36   151.83 o
      1355    1  -2   4   0  2128.72  2156.36   151.83 o
      1356    2   3  -1   1  2090.50  2131.44   108.15 o
      1356    1  -1   3   1  2090.50  2131.44   108.15 o
      1357    2   4  -1   1  1787.72  1983.22   113.58 o
      1357    1  -1   4   1  1787.72  1983.22   113.58 o
      1358    2   5  -3   2  1377.48  1147.88   155.42 o
      1358    1  -3   5   2  1377.48  1147.88   155.42 o
      1359    1  -2   7   0  1692.73  1622.23   253.73 o
      1360    2   8  -2   2  2710.17  3141.47   406.74 o
      1360    1  -2   8   2  2710.17  3141.47   406.74 o
      1361    2   9  -3  -1  2653.45  2720.77   543.74 o
      1361    1  -3   9  -1  2653.45  2720.77   543.74 o
      1362    2   6  -3   1  1051.71  1177.88   193.78 o
      1362    1  -3   6   1  1051.71  1177.88   193.78 o
      1363    1  -4   9   0  4073.59  4317.01   726.32 o
      1364    2   7  -3  -2  1122.17  1604.98   307.85 o
      1364    1  -3   7  -2  1122.17  1604.98   307.85 o
      1365    2   8  -3   3  1610.67  1476.96   486.33 o
      1365    1  -3   8   3  1610.67  1476.96   486.33 o
      1366    2   9  -3   1  2652.15  2375.57   603.23 o
      1366    1  -3   9   1  2652.15  2375.57   603.23 o
      1367    2   6  -3  -1  1053.55   628.26   271.23 <
      1367    1  -3   6  -1  1053.55   628.26   271.23 <
      1368    2   3  -2   1   426.90   334.49    65.50 o
      1368    1  -2   3   1   426.90   334.49    65.50 o
      1369    2   7  -4   2  1203.29  1421.72   301.64 o
      1369    1  -4   7   2  1203.29  1421.72   301.64 o
      1370    2   6  -2   3   588.36   588.71   148.73 o
      1370    1  -2   6   3   588.36   588.71   148.73 o
      1371    2  10  -4   4  2537.86  3003.93   756.87 o
      1371    1  -4  10   4  2537.86  3003.93   756.87 o
      1372    2   5  -2  -1   610.34   570.12   145.30 o
      1372    1  -2   5  -1   610.34   570.12   145.30 o
      1373    2   7  -3   2  1120.53  1552.47   306.48 o
      1373    1  -3   7   2  1120.53  1552.47   306.48 o
      1374    2   8  -2   0   953.42  1274.71   351.05 o
      1374    1  -2   8   0   953.42  1274.71   351.05 o
      1375    2   5  -2   1   609.42   618.66   152.24 o
      1375    1  -2   5   1   609.42   618.66   152.24 o
      1376    2   7  -4  -2  1206.90  1564.84   321.68 o
      1376    1  -4   7  -2  1206.90  1564.84   321.68 o
      1377    1  -2   5   0   415.66   327.06   113.64 <
      1378    2  10  -6   4  3248.64  3199.06  1288.63 <
      1378    1  -6  10   4  3248.64  3199.06  1288.63 <
      1379    2   6  -4   2   898.67   638.61   197.83 o
      1379    1  -4   6   2   898.67   638.61   197.83 o
      1380    2   9  -2   2  1083.23  1569.41   491.30 o
      1380    1  -2   9   2  1083.23  1569.41   491.30 o
      1381    2   7  -3  -3  1096.49   316.82   311.96 <
      1381    1  -3   7  -3  1096.49   316.82   311.96 <
      1382    2   2  -1   0   112.83   316.04    78.10 o
      1383    2   8  -3  -3  1614.30  1457.58   276.71 o
      1383    1  -3   8  -3  1614.30  1457.58   276.71 o
      1384    2   7  -4  -1   710.66   421.53   280.33 <
      1384    1  -4   7  -1   710.66   421.53   280.33 <
      1385    2   4  -1   0   108.68   226.15    89.76 <
      1386    2  20  -8   7    19.19 12082.90 10906.80 <
      1386    1  -8  20   7    19.19 12082.90 10906.80 <
      1387    2   7  -3   3  1099.92   356.42   300.62 <
      1387    1  -3   7   3  1099.92   356.42   300.62 <
      1388    2   6  -3   2   498.55   445.26   153.27 <
      1388    1  -3   6   2   498.55   445.26   153.27 <
      1389    2  11  -3   1  2406.60  1636.45  1158.32 <
      1389    1  -3  11   1  2406.60  1636.45  1158.32 <
      1390    1  -2  11   0  1633.52   713.55   705.25 <
      1391    2   9  -3   4   711.82   832.21   521.60 <
      1391    1  -3   9   4   711.82   832.21   521.60 <
      1392    2  11  -4   2  1594.83  3055.71  1162.50 <
      1392    1  -4  11   2  1594.83  3055.71  1162.50 <
      1393    2  10  -2   0   681.07  1016.22   594.24 <
      1393    1  -2  10   0   681.07  1016.22   594.24 <
      1394    2   5  -2   2   240.79   142.43    90.32 <
      1394    1  -2   5   2   240.79   142.43    90.32 <
      1395    2   1  -3   3  2871.04  3000.76    92.86 o
      1395    1  -3   1   3  2871.04  3000.76    92.86 o
      1396    2   1  -5   3  4009.11  4167.25   176.49 o
      1396    1  -5   1   3  4009.11  4167.25   176.49 o
      1397    2   1  -3   5  2006.84  1921.75    88.72 o
      1397    1  -3   1   5  2006.84  1921.75    88.72 o
      1398    2   1  -4   5  1790.67  1763.40   130.26 o
      1398    1  -4   1   5  1790.67  1763.40   130.26 o
      1399    2   1  -4   4  1160.55   937.48   103.17 o
      1399    1  -4   1   4  1160.55   937.48   103.17 o
      1400    2   1  -3   2   823.82   611.85    44.85 o
      1400    1  -3   1   2   823.82   611.85    44.85 o
      1401    2   1  -5   6  1511.04  1864.48   193.79 o
      1401    1  -5   1   6  1511.04  1864.48   193.79 o
      1402    2   1  -7   9  5093.86  5310.15   597.70 o
      1402    1  -7   1   9  5093.86  5310.15   597.70 o
      1403    2   1  -5   4   851.19   902.79   108.09 o
      1403    1  -5   1   4   851.19   902.79   108.09 o
      1404    2   2  -6   8  1952.62  1354.58   313.39 o
      1404    1  -6   2   8  1952.62  1354.58   313.39 o
      1405    2   2  -6   5  1342.10  1086.86   271.89 o
      1405    1  -6   2   5  1342.10  1086.86   271.89 o
      1406    2   1  -5   7   633.33   540.41   173.21 o
      1406    1  -5   1   7   633.33   540.41   173.21 o
      1407    2   2  -5   8   904.72  1163.64   201.32 o
      1407    1  -5   2   8   904.72  1163.64   201.32 o
      1408    2   1  -3   4   265.63   159.56    53.42 <
      1408    1  -3   1   4   265.63   159.56    53.42 <
      1409    2   1  -9   9  3188.74  3846.99  1184.33 o
      1409    1  -9   1   9  3188.74  3846.99  1184.33 o
      1410    2   1  -6   7   629.39   543.06   264.27 <
      1410    1  -6   1   7   629.39   543.06   264.27 <
      1411    2   1  -7  10   839.66   887.74   417.23 <
      1411    1  -7   1  10   839.66   887.74   417.23 <
      1412    2   5 -15  15   174.65 10515.40  4808.02 <
      1412    1 -15   5  15   174.65 10515.40  4808.02 <
      1413    2   1  -5   8  1080.35   732.58   191.29 o
      1413    1  -5   1   8  1080.35   732.58   191.29 o
      1414    2   1 -11  11  1087.27  4055.92  2677.89 <
      1414    1 -11   1  11  1087.27  4055.92  2677.89 <
      1415    2   1 -11  18    28.54  5143.40  3398.73 <
      1415    1 -11   1  18    28.54  5143.40  3398.73 <
      1416    2   0  -4   0  4549.40  3643.94   116.22 o
      1416    1  -4   0   0  4549.40  3643.94   116.22 o
      1417    1  -3   0  -2  2143.83  2274.12    98.45 o
      1418    2   0  -2  -2   974.89   776.06    39.53 o
      1418    1  -2   0  -2   974.89   776.06    39.53 o
      1419    2   1  -4  -4  1161.81  1266.27   158.46 o
      1419    1  -4   1  -4  1161.81  1266.27   158.46 o
      1420    2   1  -4  -5  1792.83  1963.27   174.39 o
      1420    1  -4   1  -5  1792.83  1963.27   174.39 o
      1421    2   0  -6   0  1875.42  1774.15   266.50 o
      1421    1  -6   0   0  1875.42  1774.15   266.50 o
      1422    1  -5   0  -2  1445.12  1445.79   247.08 o
      1423    2   1  -5  -4   850.82   580.01   197.95 <
      1423    1  -5   1  -4   850.82   580.01   197.95 <
      1424    2  -1  -5  -3  4024.24  3292.30  1015.57 o
      1424    1  -5  -1  -3  4024.24  3292.30  1015.57 o
      1425    2  -1  -7  -3  8089.05  4049.01  1502.55 <
      1425    1  -7  -1  -3  8089.05  4049.01  1502.55 <
      1426    2   2  -3  -4  2098.34  1481.42    78.92 o
      1426    1  -3   2  -4  2098.34  1481.42    78.92 o
      1427    2   5  -3  -5  2755.45  2670.96   183.56 o
      1427    1  -3   5  -5  2755.45  2670.96   183.56 o
      1428    2   3  -2  -5  1715.82  1732.70   112.79 o
      1428    1  -2   3  -5  1715.82  1732.70   112.79 o
      1429    2   2  -2  -2  1062.00  1281.61    82.32 o
      1429    1  -2   2  -2  1062.00  1281.61    82.32 o
      1430    2   3  -3  -4  1144.78  1783.45   143.48 o
      1430    1  -3   3  -4  1144.78  1783.45   143.48 o
      1431    2   5  -4  -5  3161.33  3713.54   291.94 o
      1431    1  -4   5  -5  3161.33  3713.54   291.94 o
      1432    2   3  -2  -4   622.31  1156.67    95.29 o
      1432    1  -2   3  -4   622.31  1156.67    95.29 o
      1433    2   5  -3  -7  2358.04  2482.92   303.71 o
      1433    1  -3   5  -7  2358.04  2482.92   303.71 o
      1434    2   6  -6  -5  3331.53  4311.88   691.18 o
      1434    1  -6   6  -5  3331.53  4311.88   691.18 o
      1435    2   3  -4  -6   983.69   956.74   208.92 o
      1435    1  -4   3  -6   983.69   956.74   208.92 o
      1436    2   1  -1  -1   524.83   606.12    67.19 o
      1436    1  -1   1  -1   524.83   606.12    67.19 o
      1437    2   4  -4  -4   777.58   823.17   113.54 o
      1437    1  -4   4  -4   777.58   823.17   113.54 o
      1438    2   2  -2  -3   329.46   313.87    62.36 o
      1438    1  -2   2  -3   329.46   313.87    62.36 o
      1439    2   4  -4  -6   918.99   712.24   236.72 o
      1439    1  -4   4  -6   918.99   712.24   236.72 o
      1440    2   1  -1  -2   153.20   156.80    31.22 o
      1440    1  -1   1  -2   153.20   156.80    31.22 o
      1441    2   5  -3  -4   597.04   535.47   134.21 o
      1441    1  -3   5  -4   597.04   535.47   134.21 o
      1442    2   3  -4  -3   391.35   218.99   104.64 <
      1442    1  -4   3  -3   391.35   218.99   104.64 <
      1443    2   4  -3  -4   523.36   475.98   138.37 o
      1443    1  -3   4  -4   523.36   475.98   138.37 o
      1444    2   4  -4  -5  1045.85   742.90   228.48 o
      1444    1  -4   4  -5  1045.85   742.90   228.48 o
      1445    2   4  -5  -4   680.62   768.00   209.64 o
      1445    1  -5   4  -4   680.62   768.00   209.64 o
      1446    2   5  -3  -8  1267.94  1169.08   280.33 o
      1446    1  -3   5  -8  1267.94  1169.08   280.33 o
      1447    2   5  -4  -6   795.02   798.32   255.27 o
      1447    1  -4   5  -6   795.02   798.32   255.27 o
      1448    2   5  -4  -9  1048.87  1552.41   462.12 o
      1448    1  -4   5  -9  1048.87  1552.41   462.12 o
      1449    2   4  -3  -7   394.04   708.38   176.75 o
      1449    1  -3   4  -7   394.04   708.38   176.75 o
      1450    2   6  -8  -7  2398.88  1856.96  1278.56 <
      1450    1  -8   6  -7  2398.88  1856.96  1278.56 <
      1451    2   4  -4  -3   225.32   213.82   100.34 <
      1451    1  -4   4  -3   225.32   213.82   100.34 <
      1452    2   7  -6  -6   681.00  1768.23   591.48 <
      1452    1  -6   7  -6   681.00  1768.23   591.48 <
      1453    2   6  -6 -10  2373.74  3181.86  1166.04 <
      1453    1  -6   6 -10  2373.74  3181.86  1166.04 <
      1454    2   4  -6  -8  1312.05  1990.38   583.21 o
      1454    1  -6   4  -8  1312.05  1990.38   583.21 o
      1455    2   9  -6  -8   118.97  1606.32   854.35 <
      1455    1  -6   9  -8   118.97  1606.32   854.35 <
      1456    2   6  -6 -11  2645.87  3367.89  1852.45 <
      1456    1  -6   6 -11  2645.87  3367.89  1852.45 <
      1457    2   4  -6  -7  1343.50  1279.10   534.75 <
      1457    1  -6   4  -7  1343.50  1279.10   534.75 <
      1458    2   3  -5   3  7214.35  7649.80   271.89 o
      1458    1  -5   3   3  7214.35  7649.80   271.89 o
      1459    1  -4   3   0  1890.69  2262.76   159.24 o
      1460    2   2  -3   2   982.48   935.09    97.88 o
      1460    1  -3   2   2   982.48   935.09    97.88 o
      1461    2   3  -4   1  1270.22  1459.47   146.71 o
      1461    1  -4   3   1  1270.22  1459.47   146.71 o
      1462    2   5  -7   3  4248.42  5154.71   572.59 o
      1462    1  -7   5   3  4248.42  5154.71   572.59 o
      1463    2   4  -6   1  1747.63  1983.00   283.78 o
      1463    1  -6   4   1  1747.63  1983.00   283.78 o
      1464    2   6  -6   5  3331.53  4518.46   468.60 o
      1464    1  -6   6   5  3331.53  4518.46   468.60 o
      1465    2   4  -4   1   988.90   994.31   181.10 o
      1465    1  -4   4   1   988.90   994.31   181.10 o
      1466    2   3  -3   2   707.43   807.50   127.50 o
      1466    1  -3   3   2   707.43   807.50   127.50 o
      1467    2   6  -6   4  3184.79  3249.76   447.48 o
      1467    1  -6   6   4  3184.79  3249.76   447.48 o
      1468    2   4  -4   2  1003.48  1107.50   167.34 o
      1468    1  -4   4   2  1003.48  1107.50   167.34 o
      1469    2   8  -8   4  4980.24  7758.25  1253.63 o
      1469    1  -8   8   4  4980.24  7758.25  1253.63 o
      1470    2   3  -5   2   826.64   901.90   178.85 o
      1470    1  -5   3   2   826.64   901.90   178.85 o
      1471    2   4  -6   4  1323.27  1468.72   280.58 o
      1471    1  -6   4   4  1323.27  1468.72   280.58 o
      1472    2   8  -8   2  3623.63  5454.82  1361.80 o
      1472    1  -8   8   2  3623.63  5454.82  1361.80 o
      1473    2   6  -6   2  2322.63  3401.19   505.39 o
      1473    1  -6   6   2  2322.63  3401.19   505.39 o
      1474    2   2  -3   1   297.49   291.43   101.31 <
      1474    1  -3   2   1   297.49   291.43   101.31 <
      1475    2   4  -6   2  1356.57  1835.25   415.37 o
      1475    1  -6   4   2  1356.57  1835.25   415.37 o
      1476    2   2  -2   1   249.46   275.88    80.81 o
      1476    1  -2   2   1   249.46   275.88    80.81 o
      1477    2   4  -5   3   287.96   387.62   157.12 <
      1477    1  -5   4   3   287.96   387.62   157.12 <
      1478    2   6  -8   1  1784.97  2104.34   657.39 o
      1478    1  -8   6   1  1784.97  2104.34   657.39 o
      1479    2  10 -10   4  3513.03 10270.40  3833.75 <
      1479    1 -10  10   4  3513.03 10270.40  3833.75 <
      1480    2   5  -7   1  1629.09  1555.64   451.99 o
      1480    1  -7   5   1  1629.09  1555.64   451.99 o
      1481    2   3  -4   2   287.05   368.11   124.32 <
      1481    1  -4   3   2   287.05   368.11   124.32 <
      1482    2   6  -6   1  1463.05  1379.66   304.74 o
      1482    1  -6   6   1  1463.05  1379.66   304.74 o
      1483    2   3  -4   3   391.85   320.95   110.46 <
      1483    1  -4   3   3   391.85   320.95   110.46 <
      1484    2   9 -17   8    13.12  7170.30  7099.74 <
      1484    1 -17   9   8    13.12  7170.30  7099.74 <
      1485    2   6  -8   4  1343.00  1345.64   766.27 <
      1485    1  -8   6   4  1343.00  1345.64   766.27 <
      1486    2   6  -7   7   127.10   387.45   313.42 <
      1486    1  -7   6   7   127.10   387.45   313.42 <
      1487    2   6  -8  -1  1785.04  2641.22   781.22 o
      1487    1  -8   6  -1  1785.04  2641.22   781.22 o
      1488    2   6  -8   7  2397.85  2204.69   530.07 o
      1488    1  -8   6   7  2397.85  2204.69   530.07 o
      1489    2   6  -7   4   122.60   425.45   354.89 <
      1489    1  -7   6   4   122.60   425.45   354.89 <
      1490    2   2  -4   0  1727.56  1380.61   105.72 o
      1490    1  -4   2   0  1727.56  1380.61   105.72 o
      1491    2   1  -3  -2   820.92   576.31    46.63 o
      1491    1  -3   1  -2   820.92   576.31    46.63 o
      1492    2   1  -2  -1   791.36   745.55    65.50 o
      1492    1  -2   1  -1   791.36   745.55    65.50 o
      1493    1  -2   1   0   992.69   855.25    89.06 o
      1494    2   1  -3  -1   826.13   647.39    78.22 o
      1494    1  -3   1  -1   826.13   647.39    78.22 o
      1495    1  -4   1   0   956.12  1097.34    94.28 o
      1496    2   1  -4  -1  1061.84   865.17    75.62 o
      1496    1  -4   1  -1  1061.84   865.17    75.62 o
      1497    2   2  -5  -4  1107.37   767.95   161.20 o
      1497    1  -5   2  -4  1107.37   767.95   161.20 o
      1498    1  -6   1   0  1366.36  1580.43   229.83 o
      1499    2   2  -5  -2  1012.14   879.37   125.23 o
      1499    1  -5   2  -2  1012.14   879.37   125.23 o
      1500    2   2  -8  -2  3292.31  3817.84   900.47 o
      1500    1  -8   2  -2  3292.31  3817.84   900.47 o
      1501    2   3  -5  -2   826.44   757.24   173.90 o
      1501    1  -5   3  -2   826.44   757.24   173.90 o
      1502    2   4  -8  -5  3857.18  3575.16   853.67 o
      1502    1  -8   4  -5  3857.18  3575.16   853.67 o
      1503    2   3  -7  -3  2930.41  2689.71   572.96 o
      1503    1  -7   3  -3  2930.41  2689.71   572.96 o
      1504    2   2  -4  -1   348.72   251.18    93.41 <
      1504    1  -4   2  -1   348.72   251.18    93.41 <
      1505    2   6 -10  -2  1274.76  1888.46  1176.40 <
      1505    1 -10   6  -2  1274.76  1888.46  1176.40 <
      1506    2   4  -9  -1  1497.25  1636.11   778.27 <
      1506    1  -9   4  -1  1497.25  1636.11   778.27 <
      1507    2   3  -9  -3  2993.77  4805.11  1151.81 o
      1507    1  -9   3  -3  2993.77  4805.11  1151.81 o
      1508    2   4 -15   1   126.74  6534.60  6509.01 <
      1508    1 -15   4   1   126.74  6534.60  6509.01 <
      1509    2   2  -7   2   324.15   219.99   195.08 <
      1509    1  -7   2   2   324.15   219.99   195.08 <
      1510    2   6 -16   0  1066.00 17116.10 10763.40 <
      1510    1 -16   6   0  1066.00 17116.10 10763.40 <
      1511    2   2  -5   1   127.11   109.40    82.40 <
      1511    1  -5   2   1   127.11   109.40    82.40 <
      1512    2   1  -5  -1   353.49   319.16   132.24 <
      1512    1  -5   1  -1   353.49   319.16   132.24 <
      1513    2   4  -8   0   104.39   439.98   357.65 <
      1513    1  -8   4   0   104.39   439.98   357.65 <
      1514    2   5  -8  -2    13.28   407.46   347.97 <
      1514    1  -8   5  -2    13.28   407.46   347.97 <
      1515    2   7 -12  -2   597.35  2470.35  2401.17 <
      1515    1 -12   7  -2   597.35  2470.35  2401.17 <
      1516    2  -3   1  -5  2796.72  3029.33    90.97 o
      1516    1   1  -3  -5  2796.72  3029.33    90.97 o
      1517    2  -4   2  -5  2004.78  2148.52    81.25 o
      1517    1   2  -4  -5  2004.78  2148.52    81.25 o
      1518    2  -5   1  -8  2721.17  3267.19   180.01 o
      1518    1   1  -5  -8  2721.17  3267.19   180.01 o
      1519    2  -7   1  -7  4295.95  3768.88   296.83 o
      1519    1   1  -7  -7  4295.95  3768.88   296.83 o
      1520    2  -6   0  -6  2122.09  2797.86   179.93 o
      1520    1   0  -6  -6  2122.09  2797.86   179.93 o
      1521    1   0  -6  -7  2726.23  2615.30   189.38 o
      1522    2  -2   0  -2  1276.34  1158.27    46.33 o
      1522    1   0  -2  -2  1276.34  1158.27    46.33 o
      1523    2  -5   1  -7  1913.58  2114.49   152.96 o
      1523    1   1  -5  -7  1913.58  2114.49   152.96 o
      1524    2  -5   1  -4  1466.23  1660.82   108.31 o
      1524    1   1  -5  -4  1466.23  1660.82   108.31 o
      1525    2  -5   2  -7  1779.65  2463.22   143.84 o
      1525    1   2  -5  -7  1779.65  2463.22   143.84 o
      1526    2  -6   2  -9  2770.10  2984.69   296.67 o
      1526    1   2  -6  -9  2770.10  2984.69   296.67 o
      1527    2  -3   1  -4   622.79   666.89    63.08 o
      1527    1   1  -3  -4   622.79   666.89    63.08 o
      1528    2  -4   1  -5  1036.44   934.75   117.98 o
      1528    1   1  -4  -5  1036.44   934.75   117.98 o
      1529    2  -5   1  -5   830.53  1007.23   116.91 o
      1529    1   1  -5  -5   830.53  1007.23   116.91 o
      1530    2  -7   1  -5  1443.66  1510.72   161.86 o
      1530    1   1  -7  -5  1443.66  1510.72   161.86 o
      1531    2  -3   1  -3   652.73   697.93    47.16 o
      1531    1   1  -3  -3   652.73   697.93    47.16 o
      1532    2  -7   3  -8  2026.73   943.97   269.70 o
      1532    1   3  -7  -8  2026.73   943.97   269.70 o
      1533    2  -4   1  -3   623.26   701.65    53.97 o
      1533    1   1  -4  -3   623.26   701.65    53.97 o
      1534    2  -9   3  -7  3466.21  3991.60   431.52 o
      1534    1   3  -9  -7  3466.21  3991.60   431.52 o
      1535    2  -9   1  -7  3707.92  3461.73   458.57 o
      1535    1   1  -9  -7  3707.92  3461.73   458.57 o
      1536    2  -7   3  -7  1911.96  1547.29   251.88 o
      1536    1   3  -7  -7  1911.96  1547.29   251.88 o
      1537    2  -8   2 -10  1832.02  2625.55   467.56 o
      1537    1   2  -8 -10  1832.02  2625.55   467.56 o
      1538    2  -5   1  -6   642.31   478.55    99.32 o
      1538    1   1  -5  -6   642.31   478.55    99.32 o
      1539    2  -5   1  -3   887.04   530.04    83.69 o
      1539    1   1  -5  -3   887.04   530.04    83.69 o
      1540    2  -4   1  -4   527.65   327.13    72.70 o
      1540    1   1  -4  -4   527.65   327.13    72.70 o
      1541    2  -7   1  -8  1282.05  1295.43   251.89 o
      1541    1   1  -7  -8  1282.05  1295.43   251.89 o
      1542    2  -7   2  -6  1069.93   881.43   197.87 o
      1542    1   2  -7  -6  1069.93   881.43   197.87 o
      1543    2  -8   4 -10  2720.51  3068.46   449.92 o
      1543    1   4  -8 -10  2720.51  3068.46   449.92 o
      1544    2  -8   2  -6   650.51   710.61   224.88 o
      1544    1   2  -8  -6   650.51   710.61   224.88 o
      1545    2  -6   2  -6   729.31   854.07   152.83 o
      1545    1   2  -6  -6   729.31   854.07   152.83 o
      1546    2  -6   2 -10  1047.37   962.26   269.79 o
      1546    1   2  -6 -10  1047.37   962.26   269.79 o
      1547    2 -10   2 -10  2464.98  1519.39   863.09 <
      1547    1   2 -10 -10  2464.98  1519.39   863.09 <
      1548    2  -8   0 -10  2290.22  1483.55   314.69 o
      1548    1   0  -8 -10  2290.22  1483.55   314.69 o
      1549    2  -7   1  -6   499.97   494.56   161.85 o
      1549    1   1  -7  -6   499.97   494.56   161.85 o
      1550    1   0  -4  -5   210.93   197.92    44.98 o
      1551    2  -5   2  -6   441.60   386.64   134.88 <
      1551    1   2  -5  -6   441.60   386.64   134.88 <
      1552    2  -7   1 -10   926.92   791.51   242.85 o
      1552    1   1  -7 -10   926.92   791.51   242.85 o
      1553    2  -4   1  -7   342.94   341.99    81.00 o
      1553    1   1  -4  -7   342.94   341.99    81.00 o
      1554    2  -3   0  -4    61.85   180.56    36.11 o
      1555    2  -2   0  -6  5430.56  5970.18   109.71 o
      1555    1   0  -2  -6  5430.56  5970.18   109.71 o
      1556    2  -3  -1  -5  2806.02  3198.50    72.28 o
      1556    1  -1  -3  -5  2806.02  3198.50    72.28 o
      1557    1   0  -4  -9  4587.33  5830.17   244.05 o
      1558    2  -2   0  -4  2330.29  2477.81    73.69 o
      1558    1   0  -2  -4  2330.29  2477.81    73.69 o
      1559    2  -3  -1  -8  2547.39  2918.59   108.10 o
      1559    1  -1  -3  -8  2547.39  2918.59   108.10 o
      1560    1   0  -2  -5  1008.39  1394.50    63.39 o
      1561    2  -5  -1  -8  2724.20  3130.67   170.93 o
      1561    1  -1  -5  -8  2724.20  3130.67   170.93 o
      1562    2  -4   0 -12  3292.01  2886.40   224.80 o
      1562    1   0  -4 -12  3292.01  2886.40   224.80 o
      1563    2  -3  -1  -7  1098.11  1024.86    80.91 o
      1563    1  -1  -3  -7  1098.11  1024.86    80.91 o
      1564    2  -1   0  -4   197.22   496.01    27.56 o
      1565    1   0  -2  -7   801.15  1071.86    72.06 o
      1566    2  -3   0  -8   410.17   742.13    72.40 o
      1567    1   0  -6 -13  4101.47  3997.87   459.21 o
      1568    1   0  -4  -7   640.46  1098.20   117.02 o
      1569    2  -5   1 -13  3096.98  2984.65   323.64 o
      1569    1   1  -5 -13  3096.98  2984.65   323.64 o
      1570    2  -5   1 -11  1431.08  1197.08   180.01 o
      1570    1   1  -5 -11  1431.08  1197.08   180.01 o
      1571    2  -2  -1  -5   209.40   350.97    36.00 o
      1571    1  -1  -2  -5   209.40   350.97    36.00 o
      1572    2  -5  -1 -13  3098.59  2634.02   359.59 o
      1572    1  -1  -5 -13  3098.59  2634.02   359.59 o
      1573    2  -5  -1 -12  1299.72  1007.49   368.81 <
      1573    1  -1  -5 -12  1299.72  1007.49   368.81 <
      1574    2  -5  -1 -11  1430.96  1511.47   287.90 o
      1574    1  -1  -5 -11  1430.96  1511.47   287.90 o
      1575    1   0  -4 -11   937.54   953.52   224.89 o
      1576    2  -5   1 -12  1299.84   746.87   296.95 <
      1576    1   1  -5 -12  1299.84   746.87   296.95 <
      1577    1   0  -6 -11   866.51   962.37   233.85 o
      1578    2  -7  -1 -13  2981.81  3434.69   638.39 o
      1578    1  -1  -7 -13  2981.81  3434.69   638.39 o
      1579    1   0  -4 -15  2545.41  2536.60   485.73 o
      1580    2  -5  -2  -9   778.46   710.20   179.80 o
      1580    1  -2  -5  -9   778.46   710.20   179.80 o
      1581    2  -6  -2 -12  1999.00  2633.98   530.39 o
      1581    1  -2  -6 -12  1999.00  2633.98   530.39 o
      1582    2  -7  -3 -13  3943.82  3326.18   880.99 o
      1582    1  -3  -7 -13  3943.82  3326.18   880.99 o
      1583    2  -7  -2 -11  1070.69   863.03   458.48 <
      1583    1  -2  -7 -11  1070.69   863.03   458.48 <
      1584    2  -5  -1 -19  3065.74  2616.02  1186.65 <
      1584    1  -1  -5 -19  3065.74  2616.02  1186.65 <
      1585    2   0   0  -2  1489.29  2057.51     9.14 o
      1585    1   0   0  -2  1489.29  2057.51     9.14 o
      1586    2   0   0  -6 15928.90 20328.50   235.33 o
      1586    1   0   0  -6 15928.90 20328.50   235.33 o
      1587    2  -1  -1  -5  2145.26  2460.72    63.10 o
      1587    1  -1  -1  -5  2145.26  2460.72    63.10 o
      1588    2  -2  -1  -8  2225.17  2382.28   107.88 o
      1588    1  -1  -2  -8  2225.17  2382.28   107.88 o
      1589    2  -2   0 -12  7830.19  7274.56   360.13 o
      1589    1   0  -2 -12  7830.19  7274.56   360.13 o
      1590    2  -1  -1  -4   444.26   836.84    35.99 o
      1590    1  -1  -1  -4   444.26   836.84    35.99 o
      1591    2  -1  -1  -3   233.20   233.94    26.99 o
      1591    1  -1  -1  -3   233.20   233.94    26.99 o
      1592    2  -1  -1  -2   153.20   233.96    18.00 o
      1592    1  -1  -1  -2   153.20   233.96    18.00 o
      1593    2  -1  -1  -6   441.63   242.80    53.96 o
      1593    1  -1  -1  -6   441.63   242.80    53.96 o
      1594    2  -1   0  -6   148.12   252.54    27.06 o
      1595    2  -3  -3  -6  1471.92   647.49   188.85 o
      1595    1  -3  -3  -6  1471.92   647.49   188.85 o
      1596    2  -2  -2  -8  1060.10   953.18   170.85 o
      1596    1  -2  -2  -8  1060.10   953.18   170.85 o
      1597    2  -1  -1 -11  4962.29  5603.77   647.63 o
      1597    1  -1  -1 -11  4962.29  5603.77   647.63 o
      1598    2  -2   0 -14  3738.17  2608.83   503.77 o
      1598    1   0  -2 -14  3738.17  2608.83   503.77 o
      1599    2  -3  -3 -11  2784.94  3093.28   746.34 o
      1599    1  -3  -3 -11  2784.94  3093.28   746.34 o
      1600    2  -2  -2  -9  1573.25  1780.52   332.72 o
      1600    1  -2  -2  -9  1573.25  1780.52   332.72 o
      1601    2  -1   0  -8    51.64    89.93    44.97 <
      1602    2  -3  -2 -11  1999.57  1411.38   377.57 o
      1602    1  -2  -3 -11  1999.57  1411.38   377.57 o
      1603    2  -3  -2  -9   388.13   611.31   143.84 o
      1603    1  -2  -3  -9   388.13   611.31   143.84 o
      1604    2  -1   0 -10   314.76   377.92   134.97 <
      1605    2  -4  -3  -8  1448.65  1015.83   224.74 o
      1605    1  -3  -4  -8  1448.65  1015.83   224.74 o
      1606    2  -4  -4  -9  1298.73  2571.34   854.12 o
      1606    1  -4  -4  -9  1298.73  2571.34   854.12 o
      1607    2  -5  -4 -11  3844.23  3676.85   979.89 o
      1607    1  -4  -5 -11  3844.23  3676.85   979.89 o
      1608    2  -1   1   5  2145.26  2828.44    72.06 o
      1608    1   1  -1   5  2145.26  2828.44    72.06 o
      1609    2   0   2   2   974.75  1125.94    36.03 o
      1609    1   2   0   2   974.75  1125.94    36.03 o
      1610    2  -1   3   5  2002.04  2053.05   117.06 o
      1610    1   3  -1   5  2002.04  2053.05   117.06 o
      1611    2  -1   1   4   444.26   341.99    27.00 o
      1611    1   1  -1   4   444.26   341.99    27.00 o
      1612    2  -1   4   4  1161.86  1384.71   107.90 o
      1612    1   4  -1   4  1161.86  1384.71   107.90 o
      1613    2  -1   2   4   290.60   431.53    35.96 o
      1613    1   2  -1   4   290.60   431.53    35.96 o
      1614    2  -1   0   4   197.22   513.90    27.05 o
      1615    2  -1   2   5   399.41   890.12    89.91 o
      1615    1   2  -1   5   399.41   890.12    89.91 o
      1616    2  -1   4   5  1792.87  2086.29   179.85 o
      1616    1   4  -1   5  1792.87  2086.29   179.85 o
      1617    2  -2   1   8  2227.30  2400.25   224.74 o
      1617    1   1  -2   8  2227.30  2400.25   224.74 o
      1618    2  -2   2   8  1060.09  1079.12   206.83 o
      1618    1   2  -2   8  1060.09  1079.12   206.83 o
      1619    2  -2   4   8  1277.12  1060.84   323.65 o
      1619    1   4  -2   8  1277.12  1060.84   323.65 o
      1620    2  -1   3   8  2213.73  2976.61   503.60 o
      1620    1   3  -1   8  2213.73  2976.61   503.60 o
      1621    2  -1   3   4   265.34   206.89    53.97 o
      1621    1   3  -1   4   265.34   206.89    53.97 o
      1622    2  -1   3   6   462.28   782.16   179.81 o
      1622    1   3  -1   6   462.28   782.16   179.81 o
      1623    2  -2   2   7   264.21   296.70    98.90 <
      1623    1   2  -2   7   264.21   296.70    98.90 <
      1624    2  -3   1  11  2598.55  1843.44   782.34 <
      1624    1   1  -3  11  2598.55  1843.44   782.34 <
      1625    2  -3   3  11  2784.94  2437.08   593.53 o
      1625    1   3  -3  11  2784.94  2437.08   593.53 o
      1626    2  -1   2   3    89.77    36.03    18.01 <
      1626    1   2  -1   3    89.77    36.03    18.01 <
      1627    2  -4   2  12  2973.86  2382.48   575.39 o
      1627    1   2  -4  12  2973.86  2382.48   575.39 o
      1628    2  -1   5   9  3419.00  3937.49  1393.40 <
      1628    1   5  -1   9  3419.00  3937.49  1393.40 <
      1629    2  -5   5  15  4753.68  5062.63  1618.60 o
      1629    1   5  -5  15  4753.68  5062.63  1618.60 o
      1630    2  -3   3   9   520.92   476.52   197.80 <
      1630    1   3  -3   9   520.92   476.52   197.80 <
      1631    2  -2   6   8  1954.30  3407.13   845.04 o
      1631    1   6  -2   8  1954.30  3407.13   845.04 o
      1632    2  -1   5   6  1512.12  1914.96   494.47 o
      1632    1   5  -1   6  1512.12  1914.96   494.47 o
      1633    2  -3   5  10  1095.66   845.03   467.46 <
      1633    1   5  -3  10  1095.66   845.03   467.46 <
      1634    2  -4   3  14  1322.97  1573.23   943.94 <
      1634    1   3  -4  14  1322.97  1573.23   943.94 <
      1635    2  -2   3   4  2097.73  2384.06    80.97 o
      1635    1   3  -2   4  2097.73  2384.06    80.97 o
      1636    2  -3   2   5  1714.07  1789.66    89.93 o
      1636    1   2  -3   5  1714.07  1789.66    89.93 o
      1637    2  -5   3   5  2754.75  3124.41   171.08 o
      1637    1   3  -5   5  2754.75  3124.41   171.08 o
      1638    2  -3   4   7  3458.78  2013.69   188.78 o
      1638    1   4  -3   7  3458.78  2013.69   188.78 o
      1639    2  -2   2   2  1062.00  1496.97    72.58 o
      1639    1   2  -2   2  1062.00  1496.97    72.58 o
      1640    2  -3   3   6  1471.92  2286.64   144.04 o
      1640    1   3  -3   6  1471.92  2286.64   144.04 o
      1641    2  -5   4   5  3160.16  3604.93   251.72 o
      1641    1   4  -5   5  3160.16  3604.93   251.72 o
      1642    2  -3   3   4  1144.78  1603.80   117.13 o
      1642    1   3  -3   4  1144.78  1603.80   117.13 o
      1643    2  -5   3   7  2356.94  2544.25   233.75 o
      1643    1   3  -5   7  2356.94  2544.25   233.75 o
      1644    2  -1   2   2   567.71   542.53    36.17 o
      1644    1   2  -1   2   567.71   542.53    36.17 o
      1645    2  -3   2   4   622.81   995.82    90.53 o
      1645    1   2  -3   4   622.81   995.82    90.53 o
      1646    2  -4   3   8  1447.98  1582.18   206.76 o
      1646    1   3  -4   8  1447.98  1582.18   206.76 o
      1647    2  -3   4   6   983.59   997.87   134.85 o
      1647    1   4  -3   6   983.59   997.87   134.85 o
      1648    2  -3   5   5  1669.19  2764.18   270.11 o
      1648    1   5  -3   5  1669.19  2764.18   270.11 o
      1649    2  -4   4   5  1045.85  1142.77   179.96 o
      1649    1   4  -4   5  1045.85  1142.77   179.96 o
      1650    2  -1   1   1   524.83   819.64    55.88 o
      1650    1   1  -1   1   524.83   819.64    55.88 o
      1651    2  -2   2   3   329.46   270.19    45.03 o
      1651    1   2  -2   3   329.46   270.19    45.03 o
      1652    2  -4   3   4   523.30   620.34    98.89 o
      1652    1   3  -4   4   523.30   620.34    98.89 o
      1653    2  -6   6   5  3331.53  4878.37   522.04 o
      1653    1   6  -6   5  3331.53  4878.37   522.04 o
      1654    2  -5   3   8  1268.00  1277.57   197.93 o
      1654    1   3  -5   8  1268.00  1277.57   197.93 o
      1655    2  -7   5   7  2636.20  2724.29   512.49 o
      1655    1   5  -7   7  2636.20  2724.29   512.49 o
      1656    2  -5   4  11  3842.65  3371.28   620.32 o
      1656    1   4  -5  11  3842.65  3371.28   620.32 o
      1657    2  -2   3   5   370.01   603.56    99.09 o
      1657    1   3  -2   5   370.01   603.56    99.09 o
      1658    2  -4   4   6   918.99  1133.44   206.90 o
      1658    1   4  -4   6   918.99  1133.44   206.90 o
      1659    2  -5   6   7  1834.51  2481.22   557.37 o
      1659    1   6  -5   7  1834.51  2481.22   557.37 o
      1660    2  -1   1   2   153.20   198.55    27.07 o
      1660    1   1  -1   2   153.20   198.55    27.07 o
      1661    2  -3   4   3   391.36   180.12   117.08 <
      1661    1   4  -3   3   391.36   180.12   117.08 <
      1662    2  -4   4   4   777.58  1097.68   170.95 o
      1662    1   4  -4   4   777.58  1097.68   170.95 o
      1663    2  -4   4   8   958.55  1762.67   341.74 o
      1663    1   4  -4   8   958.55  1762.67   341.74 o
      1664    2  -5   3   6   526.83   647.26   152.82 o
      1664    1   3  -5   6   526.83   647.26   152.82 o
      1665    2  -4   3   7   394.04   640.03   180.29 o
      1665    1   3  -4   7   394.04   640.03   180.29 o
      1666    2  -7   4   7  1890.39  2229.45   350.60 o
      1666    1   4  -7   7  1890.39  2229.45   350.60 o
      1667    2  -5   4   9  1048.78   836.08   314.65 <
      1667    1   4  -5   9  1048.78   836.08   314.65 <
      1668    2  -5   4   6   794.95   773.12   269.69 <
      1668    1   4  -5   6   794.95   773.12   269.69 <
      1669    2  -2   2   4   109.06    80.94    35.97 <
      1669    1   2  -2   4   109.06    80.94    35.97 <
      1670    2  -9   5  10  1696.18  2112.60   943.93 <
      1670    1   5  -9  10  1696.18  2112.60   943.93 <
      1671    2  -6   4  10  1797.37  2409.97   566.52 o
      1671    1   4  -6  10  1797.37  2409.97   566.52 o
      1672    2  -4   4   9  1298.72  1402.94   359.73 o
      1672    1   4  -4   9  1298.72  1402.94   359.73 o
      1673    2  -5   5   9  1293.16  1636.68   530.57 o
      1673    1   5  -5   9  1293.16  1636.68   530.57 o
      1674    2  -4   6   9  1901.04  2508.25   575.37 o
      1674    1   6  -4   9  1901.04  2508.25   575.37 o
      1675    2  -2   2   5     4.33   125.86    35.96 o
      1675    1   2  -2   5     4.33   125.86    35.96 o
      1676    2  -6   5   7   285.73   701.71   377.85 <
      1676    1   5  -6   7   285.73   701.71   377.85 <
      1677    2  -3   5   4   121.45   143.90   134.91 <
      1677    1   5  -3   4   121.45   143.90   134.91 <
      1678    2  -4   5   4   680.61   449.56   152.85 <
      1678    1   5  -4   4   680.61   449.56   152.85 <
      1679    2  -5   6   3   291.66   665.30   215.77 o
      1679    1   6  -5   3   291.66   665.30   215.77 o
      1680    2  -6   6  10  2373.73  3174.71   836.40 o
      1680    1   6  -6  10  2373.73  3174.71   836.40 o
      1681    2  -3   3   5   188.44   224.80    98.91 <
      1681    1   3  -3   5   188.44   224.80    98.91 <
      1682    2  -3   2   3   110.69   152.83    44.95 o
      1682    1   2  -3   3   110.69   152.83    44.95 o
      1683    2 -10   8  18  2294.19  7318.01  4764.80 <
      1683    1   8 -10  18  2294.19  7318.01  4764.80 <
      1684    2  -6   6   8   701.64   953.07   638.38 <
      1684    1   6  -6   8   701.64   953.07   638.38 <
      1685    2  -8   6  10  3555.26  4101.01  1061.23 o
      1685    1   6  -8  10  3555.26  4101.01  1061.23 o
      1686    2 -10   8  10  2658.65  3794.45  2140.00 <
      1686    1   8 -10  10  2658.65  3794.45  2140.00 <
      1687    2  -4   8   8  1112.69  1663.11   997.87 <
      1687    1   8  -4   8  1112.69  1663.11   997.87 <
      1688    2 -13   7  13   965.55  3560.27  2697.17 <
      1688    1   7 -13  13   965.55  3560.27  2697.17 <
      1689    2  -5   3   1  4703.72  5961.51   171.62 o
      1689    1   3  -5   1  4703.72  5961.51   171.62 o
      1690    2  -5   3  -1  4633.65  4627.06   154.54 o
      1690    1   3  -5  -1  4633.65  4627.06   154.54 o
      1691    2  -4   2   0  2123.64  2467.22   110.06 o
      1691    1   2  -4   0  2123.64  2467.22   110.06 o
      1692    2  -7   5   1  3947.76  3852.48   378.05 o
      1692    1   5  -7   1  3947.76  3852.48   378.05 o
      1693    2  -4   3   2  1045.78  1331.16    98.94 o
      1693    1   3  -4   2  1045.78  1331.16    98.94 o
      1694    2  -5   3   2  1384.39  1557.84   126.07 o
      1694    1   3  -5   2  1384.39  1557.84   126.07 o
      1695    2  -3   2   2   545.16   452.39    63.33 o
      1695    1   2  -3   2   545.16   452.39    63.33 o
      1696    2  -6   4   4  1513.02  1817.78   206.98 o
      1696    1   4  -6   4  1513.02  1817.78   206.98 o
      1697    1   4  -9   0  4073.59  4847.68   379.86 o
      1698    2  -5   2   1   609.59   602.49    80.93 o
      1698    1   2  -5   1   609.59   602.49    80.93 o
      1699    2  -6   3  -1  1046.87   953.83   134.98 o
      1699    1   3  -6  -1  1046.87   953.83   134.98 o
      1700    2  -2   1   1   549.38   499.04    36.97 o
      1700    1   1  -2   1   549.38   499.04    36.97 o
      1701    2  -6   3   1  1052.52  1151.03   152.87 o
      1701    1   3  -6   1  1052.52  1151.03   152.87 o
      1702    2  -8   4   4  2180.44  2437.35   341.77 o
      1702    1   4  -8   4  2180.44  2437.35   341.77 o
      1703    2  -3   2   1   427.98   414.63    63.10 o
      1703    1   2  -3   1   427.98   414.63    63.10 o
      1704    2  -7   5   3  1810.97  1271.12   378.63 o
      1704    1   5  -7   3  1810.97  1271.12   378.63 o
      1705    1   2  -5   0   415.66   478.19    81.20 o
      1706    2  -7   4   2  1206.46  1060.81   296.67 o
      1706    1   4  -7   2  1206.46  1060.81   296.67 o
      1707    2  -6   4   2   898.14  1134.61   198.11 o
      1707    1   4  -6   2   898.14  1134.61   198.11 o
      1708    2  -6   4  -2   898.89   577.71   162.48 o
      1708    1   4  -6  -2   898.89   577.71   162.48 o
      1709    2  -7   5   5  1459.09   683.43   341.71 <
      1709    1   5  -7   5  1459.09   683.43   341.71 <
      1710    2  -4   3  -1   252.38   298.96    81.54 o
      1710    1   3  -4  -1   252.38   298.96    81.54 o
      1711    2  -7   3   3  1097.06   577.14   207.41 <
      1711    1   3  -7   3  1097.06   577.14   207.41 <
      1712    2  -8   6   4  1500.55  1798.72   656.53 <
      1712    1   6  -8   4  1500.55  1798.72   656.53 <
      1713    2  -3   2  -1   427.09   244.30    45.24 o
      1713    1   2  -3  -1   427.09   244.30    45.24 o
      1714    2  -7   4   4  1076.32   773.16   314.66 <
      1714    1   4  -7   4  1076.32   773.16   314.66 <
      1715    2  -4   3   1   252.09   180.67    81.30 <
      1715    1   3  -4   1   252.09   180.67    81.30 <
      1716    2  -7   3   2  1121.43  1555.29   233.74 o
      1716    1   3  -7   2  1121.43  1555.29   233.74 o
      1717    2 -10   6   4  3253.94  2581.22  1016.30 <
      1717    1   6 -10   4  3253.94  2581.22  1016.30 <
      1718    2  -2   1   0   112.83   324.23    39.30 o
      1719    2  -6   3   2   498.40   630.03   162.01 o
      1719    1   3  -6   2   498.40   630.03   162.01 o
      1720    2  -6   2   0   345.81   449.50    89.90 o
      1720    1   2  -6   0   345.81   449.50    89.90 o
      1721    2  -8   4   2   946.46   494.75   269.86 <
      1721    1   4  -8   2   946.46   494.75   269.86 <
      1722    2  -4   3   0   214.90   808.16   108.97 o
      1723    2  -4   4   1   988.90   657.43   117.08 o
      1723    1   4  -4   1   988.90   657.43   117.08 o
      1724    1   4  -5   0   889.22   693.69   135.13 o
      1725    2  -5   4   1   394.57   512.41   134.85 o
      1725    1   4  -5   1   394.57   512.41   134.85 o
      1726    2  -7   4  -1   710.53   243.08   180.06 <
      1726    1   4  -7  -1   710.53   243.08   180.06 <
      1727    2 -10   6   2  2035.20  1789.75   890.38 <
      1727    1   6 -10   2  2035.20  1789.75   890.38 <
      1728    2  -5   4   3   328.20   179.85   134.89 <
      1728    1   4  -5   3   328.20   179.85   134.89 <
      1729    2  -7   4   1   710.62   710.77   269.91 <
      1729    1   4  -7   1   710.62   710.77   269.91 <
      1730    2  -9   5   7  1821.94  2679.01   665.26 o
      1730    1   5  -9   7  1821.94  2679.01   665.26 o
      1731    2  -5   2   2   240.61   243.38    90.14 <
      1731    1   2  -5   2   240.61   243.38    90.14 <
      1732    2  -6   4   1   788.67   640.10   189.33 o
      1732    1   4  -6   1   788.67   640.10   189.33 o
      1733    2  -9   5  -1   703.21  1951.10   494.52 o
      1733    1   5  -9  -1   703.21  1951.10   494.52 o
      1734    2 -11   4   2  1594.84  1088.04   566.50 <
      1734    1   4 -11   2  1594.84  1088.04   566.50 <
      1735    2  -6   6   2  2322.63  1674.04   324.01 o
      1735    1   6  -6   2  2322.63  1674.04   324.01 o
      1736    2 -11   7   4  1788.59  2625.17  1645.23 <
      1736    1   7 -11   4  1788.59  2625.17  1645.23 <
      1737    2  -8   6   1  1025.16   809.90   422.95 <
      1737    1   6  -8   1  1025.16   809.90   422.95 <
      1738    2  -4   2   3    12.72    44.95    44.95 <
      1738    1   2  -4   3    12.72    44.95    44.95 <
      1739    2  -4   2   1   143.23   108.09    63.05 <
      1739    1   2  -4   1   143.23   108.09    63.05 <
      1740    2  -3  -1  -1  2147.15  1976.31    36.10 o
      1740    1  -1  -3  -1  2147.15  1976.31    36.10 o
      1741    2  -3  -1  -2  2105.26  2183.30    45.11 o
      1741    1  -1  -3  -2  2105.26  2183.30    45.11 o
      1742    2  -4  -2  -6  2441.14  2609.90    90.00 o
      1742    1  -2  -4  -6  2441.14  2609.90    90.00 o
      1743    2  -4  -2  -5  2018.75  1808.13    71.97 o
      1743    1  -2  -4  -5  2018.75  1808.13    71.97 o
      1744    2  -2  -1  -2   775.43   830.97    36.13 o
      1744    1  -1  -2  -2   775.43   830.97    36.13 o
      1745    2  -2  -1  -3   610.89   683.31    17.98 o
      1745    1  -1  -2  -3   610.89   683.31    17.98 o
      1746    2  -5  -2  -7  1785.70  2840.75   170.80 o
      1746    1  -2  -5  -7  1785.70  2840.75   170.80 o
      1747    2  -2  -1  -1   546.08   589.28    27.20 o
      1747    1  -1  -2  -1   546.08   589.28    27.20 o
      1748    2  -3  -1  -4   624.88   620.78    44.98 o
      1748    1  -1  -3  -4   624.88   620.78    44.98 o
      1749    2  -8  -2  -4  3818.15  3598.50   341.86 o
      1749    1  -2  -8  -4  3818.15  3598.50   341.86 o
      1750    2  -4  -1  -3   627.65   764.22    62.94 o
      1750    1  -1  -4  -3   627.65   764.22    62.94 o
      1751    2  -5  -1  -5   832.10   890.11   107.89 o
      1751    1  -1  -5  -5   832.10   890.11   107.89 o
      1752    2  -4  -1  -5  1034.06   929.51    81.22 o
      1752    1  -1  -4  -5  1034.06   929.51    81.22 o
      1753    2  -3  -1  -3   643.27   410.54    36.49 o
      1753    1  -1  -3  -3   643.27   410.54    36.49 o
      1754    2  -7  -2  -5   899.40   827.09   233.74 o
      1754    1  -2  -7  -5   899.40   827.09   233.74 o
      1755    2  -4  -1  -4   525.66   396.74    54.10 o
      1755    1  -1  -4  -4   525.66   396.74    54.10 o
      1756    2  -7  -3  -7  1919.02  2211.64   431.54 o
      1756    1  -3  -7  -7  1919.02  2211.64   431.54 o
      1757    2  -7  -3  -8  2031.95  2076.64   386.56 o
      1757    1  -3  -7  -8  2031.95  2076.64   386.56 o
      1758    2  -9  -3  -7  3489.13  3883.56   728.17 o
      1758    1  -3  -9  -7  3489.13  3883.56   728.17 o
      1759    2  -7  -4  -4  1076.90  1438.37   377.57 o
      1759    1  -4  -7  -4  1076.90  1438.37   377.57 o
      1760    2  -6  -2  -3   589.54   638.27   134.85 o
      1760    1  -2  -6  -3   589.54   638.27   134.85 o
      1761    2  -9  -2  -4   833.67  1033.82   296.66 o
      1761    1  -2  -9  -4   833.67  1033.82   296.66 o
      1762    2  -7  -3  -2  1122.86  1132.71   269.69 o
      1762    1  -3  -7  -2  1122.86  1132.71   269.69 o
      1763    2  -6  -3  -2   498.29   422.62   143.87 <
      1763    1  -3  -6  -2   498.29   422.62   143.87 <
      1764    2  -5  -1  -6   641.53   495.41    90.07 o
      1764    1  -1  -5  -6   641.53   495.41    90.07 o
      1765    2  -7  -4  -7  1891.35  1654.10   422.52 o
      1765    1  -4  -7  -7  1891.35  1654.10   422.52 o
      1766    2  -8  -2 -10  1833.28  1896.98   431.54 o
      1766    1  -2  -8 -10  1833.28  1896.98   431.54 o
      1767    2  -4  -2  -1   143.12   125.92    44.97 <
      1767    1  -2  -4  -1   143.12   125.92    44.97 <
      1768    2  -9  -4  -6  2242.93  2283.40   764.13 <
      1768    1  -4  -9  -6  2242.93  2283.40   764.13 <
      1769    2  -6  -2  -4   569.75   512.45   125.87 o
      1769    1  -2  -6  -4   569.75   512.45   125.87 o
      1770    2 -11  -6 -14   635.99  2885.73  2166.55 <
      1770    1  -6 -11 -14   635.99  2885.73  2166.55 <
      1771    2  -4  -1  -2   249.86    90.37    36.15 <
      1771    1  -1  -4  -2   249.86    90.37    36.15 <
      1772    2  -8  -2  -7  1026.18   764.35   323.72 <
      1772    1  -2  -8  -7  1026.18   764.35   323.72 <
      1773    2 -10  -2 -12  1253.44  1366.49   701.23 <
      1773    1  -2 -10 -12  1253.44  1366.49   701.23 <
      1774    2 -15  -5 -14   360.15  4728.60  3407.11 <
      1774    1  -5 -15 -14   360.15  4728.60  3407.11 <
      1775    2  -1  -1   1   524.83   567.58     9.01 o
      1775    1  -1  -1   1   524.83   567.58     9.01 o
      1776    2  -2  -1   2   776.38   504.44    27.02 o
      1776    1  -1  -2   2   776.38   504.44    27.02 o
      1777    2  -3  -1   4   625.52   314.73    44.96 o
      1777    1  -1  -3   4   625.52   314.73    44.96 o
      1778    2  -4  -2   5  2020.47  1501.64   134.88 o
      1778    1  -2  -4   5  2020.47  1501.64   134.88 o
      1779    2  -3  -2   2   543.86   647.81    71.98 o
      1779    1  -2  -3   2   543.86   647.81    71.98 o
      1780    2  -3  -2   1   428.53   368.69    53.95 o
      1780    1  -2  -3   1   428.53   368.69    53.95 o
      1781    2  -5  -3   3  2408.36  1071.90   225.19 o
      1781    1  -3  -5   3  2408.36  1071.90   225.19 o
      1782    2  -3  -2   5  1719.17  1627.22   179.80 o
      1782    1  -2  -3   5  1719.17  1627.22   179.80 o
      1783    2  -5  -3   5  2757.89  2256.97   431.61 o
      1783    1  -3  -5   5  2757.89  2256.97   431.61 o
      1784    2  -5  -3   2  1386.18  1016.06   215.80 o
      1784    1  -3  -5   2  1386.18  1016.06   215.80 o
      1785    2  -5  -2   7  1787.12   934.93   278.68 o
      1785    1  -2  -5   7  1787.12   934.93   278.68 o
      1786    2  -7  -3   8  2032.63  2355.30   755.14 o
      1786    1  -3  -7   8  2032.63  2355.30   755.14 o
      1787    2  -5  -4   5  3168.09  4081.32  1069.77 o
      1787    1  -4  -5   5  3168.09  4081.32  1069.77 o
      1788    2  -6  -4   4  1513.24  1141.84   539.45 <
      1788    1  -4  -6   4  1513.24  1141.84   539.45 <
      1789    2  -4   0   6  5623.23  5551.90   117.17 o
      1789    1   0  -4   6  5623.23  5551.90   117.17 o
      1790    2  -3   1   5  2807.09  3304.40    81.26 o
      1790    1   1  -3   5  2807.09  3304.40    81.26 o
      1791    2  -2   0   2  1283.27  1187.02    36.52 o
      1791    1   0  -2   2  1283.27  1187.02    36.52 o
      1792    2  -4   1   5  1033.87   929.10    99.22 o
      1792    1   1  -4   5  1033.87   929.10    99.22 o
      1793    2  -7   1   7  4308.79  4567.80   260.76 o
      1793    1   1  -7   7  4308.79  4567.80   260.76 o
      1794    2  -5   1   7  1917.21  2068.34   152.88 o
      1794    1   1  -5   7  1917.21  2068.34   152.88 o
      1795    2  -5   1   8  2725.94  2716.09   206.85 o
      1795    1   1  -5   8  2725.94  2716.09   206.85 o
      1796    2  -6   0   6  2124.26  1960.49   134.90 o
      1796    1   0  -6   6  2124.26  1960.49   134.90 o
      1797    1   0  -6   7  2726.23  3214.10   225.08 o
      1798    2  -5   2   7  1785.18  2022.69   224.74 o
      1798    1   2  -5   7  1785.18  2022.69   224.74 o
      1799    2  -3   1   4   624.81   431.87    44.99 o
      1799    1   1  -3   4   624.81   431.87    44.99 o
      1800    2  -6   2   9  2776.05  3056.53   287.67 o
      1800    1   2  -6   9  2776.05  3056.53   287.67 o
      1801    2  -5   1   5   832.18   827.16   107.89 o
      1801    1   1  -5   5   832.18   827.16   107.89 o
      1802    2  -9   1   7  3713.38  3802.96   548.42 o
      1802    1   1  -9   7  3713.38  3802.96   548.42 o
      1803    2  -4   1   4   525.71   324.66    72.15 o
      1803    1   1  -4   4   525.71   324.66    72.15 o
      1804    2  -7   3   8  2031.33  1618.17   314.64 o
      1804    1   3  -7   8  2031.33  1618.17   314.64 o
      1805    2  -4   0   4   154.96   179.81    44.95 o
      1805    1   0  -4   4   154.96   179.81    44.95 o
      1806    1   0  -4   5   210.93    89.93    53.96 <
      1807    2  -7   3  13  3943.82  3479.01   773.11 o
      1807    1   3  -7  13  3943.82  3479.01   773.11 o
      1808    2  -5   1   6   641.42   405.19   108.05 o
      1808    1   1  -5   6   641.42   405.19   108.05 o
      1809    2  -6   2   6   730.62   692.22   125.86 o
      1809    1   2  -6   6   730.62   692.22   125.86 o
      1810    2  -4   1   7   342.87   296.77    98.92 <
      1810    1   1  -4   7   342.87   296.77    98.92 <
      1811    2  -7   1   8  1282.48  1070.07   260.77 o
      1811    1   1  -7   8  1282.48  1070.07   260.77 o
      1812    2  -5   2   6   442.01   296.68   107.88 <
      1812    1   2  -5   6   442.01   296.68   107.88 <
      1813    2  -7   1   6   500.13   458.52   188.80 <
      1813    1   1  -7   6   500.13   458.52   188.80 <
      1814    2  -8   0  10  2291.25  2013.84   494.47 o
      1814    1   0  -8  10  2291.25  2013.84   494.47 o
      1815    2  -6   2  10  1047.68  1087.91   332.67 o
      1815    1   2  -6  10  1047.68  1087.91   332.67 o
      1816    2  -6   2  12  1999.34  1636.12   476.45 o
      1816    1   2  -6  12  1999.34  1636.12   476.45 o
      1817    2  -3   1   6   240.01   170.91    44.98 o
      1817    1   1  -3   6   240.01   170.91    44.98 o
      1818    2  -5   2   9   778.48   836.06   179.80 o
      1818    1   2  -5   9   778.48   836.06   179.80 o
      1819    2  -6   2   7   321.51   179.79   134.85 <
      1819    1   2  -6   7   321.51   179.79   134.85 <
      1820    2  -8   2  10  1833.34  2283.55   467.50 o
      1820    1   2  -8  10  1833.34  2283.55   467.50 o
      1821    2  -9   1  13  3624.51  3020.62  1159.70 <
      1821    1   1  -9  13  3624.51  3020.62  1159.70 <
      1822    2 -10   2  10  2466.90  2400.32   934.96 <
      1822    1   2 -10  10  2466.90  2400.32   934.96 <
      1823    2 -10   1   8   891.66  1555.22   620.29 <
      1823    1   1 -10   8   891.66  1555.22   620.29 <
      1824    2 -10   0  10  1685.09  1195.63   827.05 <
      1824    1   0 -10  10  1685.09  1195.63   827.05 <
      1825    2  -4   0   0  6892.24  5680.80    92.07 o
      1825    1   0  -4   0  6892.24  5680.80    92.07 o
      1826    2  -7   1  -1  3647.95  3910.76   170.82 o
      1826    1   1  -7  -1  3647.95  3910.76   170.82 o
      1827    2  -2   0   0  3973.10  2488.69    62.22 o
      1827    1   0  -2   0  3973.10  2488.69    62.22 o
      1828    2  -7   1   1  3655.95  3551.09   188.79 o
      1828    1   1  -7   1  3655.95  3551.09   188.79 o
      1829    2  -6   0   0  2467.33  2615.24   117.24 o
      1829    1   0  -6   0  2467.33  2615.24   117.24 o
      1830    2  -7   1   2  1698.25  1915.18   179.83 o
      1830    1   1  -7   2  1698.25  1915.18   179.83 o
      1831    2  -7   1  -2  1695.46  1375.93   233.82 o
      1831    1   1  -7  -2  1695.46  1375.93   233.82 o
      1832    2  -5   1  -1   948.17   855.82    81.08 o
      1832    1   1  -5  -1   948.17   855.82    81.08 o
      1833    2  -6   1   1   940.48   872.52   125.93 o
      1833    1   1  -6   1   940.48   872.52   125.93 o
      1834    2  -5   1   1   950.80   926.91    89.99 o
      1834    1   1  -5   1   950.80   926.91    89.99 o
      1835    2  -6   0  -2  1124.24   957.56   126.47 o
      1835    1   0  -6  -2  1124.24   957.56   126.47 o
      1836    2  -9   1   1  2157.23  1591.21   332.62 o
      1836    1   1  -9   1  2157.23  1591.21   332.62 o
      1837    2 -10   0  -2  4176.07  3824.45   512.93 o
      1837    1   0 -10  -2  4176.07  3824.45   512.93 o
      1838    2  -6   1  -1   939.56   890.83   107.98 o
      1838    1   1  -6  -1   939.56   890.83   107.98 o
      1839    2  -9   1  -1  2156.23  2840.82   314.65 o
      1839    1   1  -9  -1  2156.23  2840.82   314.65 o
      1840    2 -10   0   2  4176.90  3058.79   521.79 o
      1840    1   0 -10   2  4176.90  3058.79   521.79 o
      1841    2  -8   2   0   953.64   630.46   153.11 o
      1841    1   2  -8   0   953.64   630.46   153.11 o
      1842    2  -9  -1  -1  2158.37  1986.75   368.58 o
      1842    1  -1  -9  -1  2158.37  1986.75   368.58 o
      1843    2  -9   1   2   828.89   952.92   269.70 o
      1843    1   1  -9   2   828.89   952.92   269.70 o
      1844    1   0  -4   1   253.76   261.05    45.01 o
      1845    1   0  -4  -1   253.76   216.14    45.03 o
      1846    2  -8   1  -1   809.77   602.46   197.82 o
      1846    1   1  -8  -1   809.77   602.46   197.82 o
      1847    2 -11   3   1  2405.87  1780.60   467.63 o
      1847    1   3 -11   1  2405.87  1780.60   467.63 o
      1848    1   0 -10  -1  1206.23  1115.30   476.70 <
      1849    1   0 -12  -1  2130.27  2617.36   827.48 o
      1850    2 -12   2  -4  2500.65  2894.82   710.22 o
      1850    1   2 -12  -4  2500.65  2894.82   710.22 o
      1851    2 -10   0   0  1758.17  1422.11   441.04 o
      1851    1   0 -10   0  1758.17  1422.11   441.04 o
      1852    2  -9  -1  -2   828.99   827.06   251.71 o
      1852    1  -1  -9  -2   828.99   827.06   251.71 o
      1853    2 -12   2  -2  2284.85  3030.07   836.19 o
      1853    1   2 -12  -2  2284.85  3030.07   836.19 o
      1854    2 -10   2   0   680.91   872.00   350.60 <
      1854    1   2 -10   0   680.91   872.00   350.60 <
      1855    2  -8   1  -2   216.66   269.74   161.85 <
      1855    1   1  -8  -2   216.66   269.74   161.85 <
      1856    1   0 -14  -5  4255.98  3490.41  1502.32 <
      1857    2 -15   3   3  2781.52  3775.73  2274.43 <
      1857    1   3 -15   3  2781.52  3775.73  2274.43 <
      1858    2 -11   1   1  1083.15   665.24   539.38 <
      1858    1   1 -11   1  1083.15   665.24   539.38 <
      1859    2  -4   1   0   108.68   318.48    54.60 o
      1860    2  -8   1   1   809.92   872.17   206.80 o
      1860    1   1  -8   1   809.92   872.17   206.80 o
      1861    1   2 -11   0  1633.52  2105.28   557.81 o
      1862    2 -12   1  -3   687.04   692.21   575.34 <
      1862    1   1 -12  -3   687.04   692.21   575.34 <
      1863    2 -18   0  -4    47.24  4881.42  3353.17 <
      1863    1   0 -18  -4    47.24  4881.42  3353.17 <
      1864    2  -3  -1   2  2112.60  2099.05    45.04 o
      1864    1  -1  -3   2  2112.60  2099.05    45.04 o
      1865    2  -3  -1   1  2151.51  2082.89    54.10 o
      1865    1  -1  -3   1  2151.51  2082.89    54.10 o
      1866    2  -5  -1   2  2776.62  3164.48   125.86 o
      1866    1  -1  -5   2  2776.62  3164.48   125.86 o
      1867    2  -4  -1   1  1795.14  1892.84    81.12 o
      1867    1  -1  -4   1  1795.14  1892.84    81.12 o
      1868    2  -5  -1   4  1470.88  1421.40   107.95 o
      1868    1  -1  -5   4  1470.88  1421.40   107.95 o
      1869    2  -6  -1   3  1792.13  1591.19   134.85 o
      1869    1  -1  -6   3  1792.13  1591.19   134.85 o
      1870    2  -3  -1   3   641.22   806.02    45.28 o
      1870    1  -1  -3   3   641.22   806.02    45.28 o
      1871    2  -7  -1   2  1699.60  1564.38   197.80 o
      1871    1  -1  -7   2  1699.60  1564.38   197.80 o
      1872    2  -4  -1   3   628.12   746.20    71.92 o
      1872    1  -1  -4   3   628.12   746.20    71.92 o
      1873    2  -5  -1   1   952.29   881.39    89.94 o
      1873    1  -1  -5   1   952.29   881.39    89.94 o
      1874    2  -8  -2   4  3819.03  3579.77   413.74 o
      1874    1  -2  -8   4  3819.03  3579.77   413.74 o
      1875    2  -4  -1   4   525.27   342.11    45.01 o
      1875    1  -1  -4   4   525.27   342.11    45.01 o
      1876    2  -7  -1   4  1690.14  1420.51   206.78 o
      1876    1  -1  -7   4  1690.14  1420.51   206.78 o
      1877    2  -6  -1   1   941.27  1034.11   116.90 o
      1877    1  -1  -6   1   941.27  1034.11   116.90 o
      1878    2  -5  -2   1   610.98   377.59    98.89 o
      1878    1  -2  -5   1   610.98   377.59    98.89 o
      1879    2  -7  -1   5  1446.31  1663.22   215.77 o
      1879    1  -1  -7   5  1446.31  1663.22   215.77 o
      1880    2  -8  -2   2  2709.03  3401.97   432.00 o
      1880    1  -2  -8   2  2709.03  3401.97   432.00 o
      1881    2  -2  -1   1   545.74   180.97    18.10 o
      1881    1  -1  -2   1   545.74   180.97    18.10 o
      1882    2  -9  -1   7  3714.40  3461.24   611.34 o
      1882    1  -1  -9   7  3714.40  3461.24   611.34 o
      1883    2  -5  -1   3   876.14   551.30    81.34 o
      1883    1  -1  -5   3   876.14   551.30    81.34 o
      1884    1  -2  -5   0   415.66   530.63    98.93 o
      1885    2  -9  -3   7  3490.43  3110.44   863.01 o
      1885    1  -3  -9   7  3490.43  3110.44   863.01 o
      1886    2  -7  -3   2  1122.96   593.32   305.65 <
      1886    1  -3  -7   2  1122.96   593.32   305.65 <
      1887    2  -7  -2   6  1072.10  1285.59   341.62 o
      1887    1  -2  -7   6  1072.10  1285.59   341.62 o
      1888    2  -4  -1   2   249.78    90.28    45.14 <
      1888    1  -1  -4   2   249.78    90.28    45.14 <
      1889    2  -7  -2   5   899.57  1024.85   269.70 o
      1889    1  -2  -7   5   899.57  1024.85   269.70 o
      1890    2  -6  -2   4   569.83   539.41   170.81 o
      1890    1  -2  -6   4   569.83   539.41   170.81 o
      1891    2  -7  -3   3  1095.70   827.64   395.83 <
      1891    1  -3  -7   3  1095.70   827.64   395.83 <
      1892    2 -11  -3   7  2385.19  1986.74  1321.50 <
      1892    1  -3 -11   7  2385.19  1986.74  1321.50 <
      1893    2  -8  -2   7  1026.20   485.52   440.56 <
      1893    1  -2  -8   7  1026.20   485.52   440.56 <
      1894    2 -12  -2   5  2433.36  2094.60  1132.70 <
      1894    1  -2 -12   5  2433.36  2094.60  1132.70 <
      1895    2 -17  -1   9  1543.45  2571.05  2427.22 <
      1895    1  -1 -17   9  1543.45  2571.05  2427.22 <
      1896    2  -8  -2   6   650.94   494.46   404.56 <
      1896    1  -2  -8   6   650.94   494.46   404.56 <
      1897    2  -1  -3  -8  2215.97  2573.96   133.46 o
      1897    1  -3  -1  -8  2215.97  2573.96   133.46 o
      1898    2  -1  -3 -11  2726.09  2995.59   209.22 o
      1898    1  -3  -1 -11  2726.09  2995.59   209.22 o
      1899    2  -1  -1  -5  2145.26  2088.67    85.69 o
      1899    1  -1  -1  -5  2145.26  2088.67    85.69 o
      1900    2  -2  -2  -9  1573.25  1618.10   115.58 o
      1900    1  -2  -2  -9  1573.25  1618.10   115.58 o
      1901    2  -2  -3 -10  2279.33  1987.40   179.81 o
      1901    1  -3  -2 -10  2279.33  1987.40   179.81 o
      1902    1  -3   0 -14  2729.46  3073.32   256.11 o
      1903    2  -1  -2  -7  1132.80  1363.12    75.73 o
      1903    1  -2  -1  -7  1132.80  1363.12    75.73 o
      1904    2  -1  -4 -11  1966.98  2469.76   217.64 o
      1904    1  -4  -1 -11  1966.98  2469.76   217.64 o
      1905    2  -2  -2  -8  1060.10  1235.26    95.76 o
      1905    1  -2  -2  -8  1060.10  1235.26    95.76 o
      1906    2  -3  -3 -12  2270.58  2054.79   210.26 o
      1906    1  -3  -3 -12  2270.58  2054.79   210.26 o
      1907    2  -2  -2 -12  2286.83  2268.55   191.44 o
      1907    1  -2  -2 -12  2286.83  2268.55   191.44 o
      1908    2  -2  -4 -14  2842.54  3845.47   322.04 o
      1908    1  -4  -2 -14  2842.54  3845.47   322.04 o
      1909    2  -1  -3 -10  1047.77  1258.49   160.86 o
      1909    1  -3  -1 -10  1047.77  1258.49   160.86 o
      1910    2  -3  -3 -17  5177.19  5228.47   468.36 o
      1910    1  -3  -3 -17  5177.19  5228.47   468.36 o
      1911    2  -3  -4 -13  2723.30  2783.27   302.94 o
      1911    1  -4  -3 -13  2723.30  2783.27   302.94 o
      1912    2  -1  -3  -9   817.08  1021.93   113.55 o
      1912    1  -3  -1  -9   817.08  1021.93   113.55 o
      1913    2  -1  -1  -4   444.26   413.23    39.35 o
      1913    1  -1  -1  -4   444.26   413.23    39.35 o
      1914    2  -1  -5 -17  3158.99  3181.48   445.03 o
      1914    1  -5  -1 -17  3158.99  3181.48   445.03 o
      1915    2  -1  -3 -17  2788.48  2084.80   331.67 o
      1915    1  -3  -1 -17  2788.48  2084.80   331.67 o
      1916    2  -1  -2  -6   413.30   438.44    57.19 o
      1916    1  -2  -1  -6   413.30   438.44    57.19 o
      1917    2  -1  -2  -8   262.82   676.39    86.96 o
      1917    1  -2  -1  -8   262.82   676.39    86.96 o
      1918    2  -1  -1  -6   441.63   451.90    57.69 o
      1918    1  -1  -1  -6   441.63   451.90    57.69 o
      1919    2  -1  -2 -13  1040.86   908.81   170.40 o
      1919    1  -2  -1 -13  1040.86   908.81   170.40 o
      1920    2  -1  -3 -14   777.02   672.58   161.04 o
      1920    1  -3  -1 -14   777.02   672.58   161.04 o
      1921    2  -2  -2 -15  1001.10   891.26   151.70 o
      1921    1  -2  -2 -15  1001.10   891.26   151.70 o
      1922    2  -3  -3 -13  1252.88  1186.87   180.40 o
      1922    1  -3  -3 -13  1252.88  1186.87   180.40 o
      1923    2  -2  -3 -14   636.09   359.59   170.33 <
      1923    1  -3  -2 -14   636.09   359.59   170.33 <
      1924    2  -1  -5 -15  2108.77  1428.89   331.20 o
      1924    1  -5  -1 -15  2108.77  1428.89   331.20 o
      1925    2   0  -2 -10   490.37   587.29    94.72 o
      1925    1  -2   0 -10   490.37   587.29    94.72 o
      1926    2  -2  -2 -16   938.84   701.14   227.40 o
      1926    1  -2  -2 -16   938.84   701.14   227.40 o
      1927    2  -5  -5 -21  4730.79  3315.00   693.40 o
      1927    1  -5  -5 -21  4730.79  3315.00   693.40 o
      1928    2  -4  -4 -14   799.26   890.69   208.46 o
      1928    1  -4  -4 -14   799.26   890.69   208.46 o
      1929    2  -1  -4 -17  1516.35   974.98   321.84 o
      1929    1  -4  -1 -17  1516.35   974.98   321.84 o
      1930    2   0  -2 -11    88.38   189.57    75.83 <
      1931    2  -1  -4 -12   507.04   511.05   160.89 o
      1931    1  -4  -1 -12   507.04   511.05   160.89 o
      1932    2  -4  -4 -15  1327.87  1232.58   284.44 o
      1932    1  -4  -4 -15  1327.87  1232.58   284.44 o
      1933    2  -1  -1  -7   214.63   180.58    47.52 o
      1933    1  -1  -1  -7   214.63   180.58    47.52 o
      1934    2  -1  -2 -14   475.00   417.22   180.16 <
      1934    1  -2  -1 -14   475.00   417.22   180.16 <
      1935    1  -3   0  -8  3608.59  4351.80   133.61 o
      1936    2   0  -2  -4  2220.36  2320.63    58.02 o
      1936    1  -2   0  -4  2220.36  2320.63    58.02 o
      1937    2   1  -3  -8  2214.71  2288.28   123.43 o
      1937    1  -3   1  -8  2214.71  2288.28   123.43 o
      1938    2   1  -3 -11  2726.48  3120.56   227.64 o
      1938    1  -3   1 -11  2726.48  3120.56   227.64 o
      1939    2   1  -2  -7  1140.71  1107.23    85.17 o
      1939    1  -2   1  -7  1140.71  1107.23    85.17 o
      1940    2   0  -4  -8  1913.08  1609.16   113.59 o
      1940    1  -4   0  -8  1913.08  1609.16   113.59 o
      1941    2   2  -2  -9  1573.26  1733.74   132.64 o
      1941    1  -2   2  -9  1573.26  1733.74   132.64 o
      1942    2   1  -4 -11  1968.88  2176.38   198.71 o
      1942    1  -4   1 -11  1968.88  2176.38   198.71 o
      1943    2   1  -5  -9  3414.24  3406.49   264.95 o
      1943    1  -5   1  -9  3414.24  3406.49   264.95 o
      1944    2   2  -3 -10  2293.62  1684.34   179.79 o
      1944    1  -3   2 -10  2293.62  1684.34   179.79 o
      1945    2   1  -2  -5   399.21   520.72    47.34 o
      1945    1  -2   1  -5   399.21   520.72    47.34 o
      1946    2   1  -5 -11  1762.82  1476.98   378.71 o
      1946    1  -5   1 -11  1762.82  1476.98   378.71 o
      1947    2   1  -3  -6   462.14   435.40    56.79 o
      1947    1  -3   1  -6   462.14   435.40    56.79 o
      1948    2   1  -3  -9   818.09   880.00   141.93 o
      1948    1  -3   1  -9   818.09   880.00   141.93 o
      1949    2   2  -4 -14  2847.14  2735.40   435.39 o
      1949    1  -4   2 -14  2847.14  2735.40   435.39 o
      1950    2   1  -3 -10  1049.21  1419.35   179.78 o
      1950    1  -3   1 -10  1049.21  1419.35   179.78 o
      1951    2   1  -5 -17  3159.71  4771.11   691.05 o
      1951    1  -5   1 -17  3159.71  4771.11   691.05 o
      1952    2   1  -2  -6   412.45   256.05    56.90 o
      1952    1  -2   1  -6   412.45   256.05    56.90 o
      1953    2   3  -4 -13  2731.67  2801.04   406.91 o
      1953    1  -4   3 -13  2731.67  2801.04   406.91 o
      1954    2   1  -5 -12  1778.47  1287.50   236.67 o
      1954    1  -5   1 -12  1778.47  1287.50   236.67 o
      1955    2   1  -2  -8   262.67   342.54    66.60 o
      1955    1  -2   1  -8   262.67   342.54    66.60 o
      1956    2   2  -6 -14  4089.46  4201.35   927.33 o
      1956    1  -6   2 -14  4089.46  4201.35   927.33 o
      1957    2   1  -5  -8  1080.00   691.60   198.95 o
      1957    1  -5   1  -8  1080.00   691.60   198.95 o
      1958    2   2  -4 -20  2982.86  3766.78   984.28 o
      1958    1  -4   2 -20  2982.86  3766.78   984.28 o
      1959    2   0  -6 -14  2460.33  2289.93   586.67 o
      1959    1  -6   0 -14  2460.33  2289.93   586.67 o
      1960    2   2  -4 -12  1003.57  1326.31   303.16 o
      1960    1  -4   2 -12  1003.57  1326.31   303.16 o
      1961    1  -3   0  -6   177.59    85.21    37.87 <
      1962    2   1  -5 -10   929.00  1031.49   264.97 o
      1962    1  -5   1 -10   929.00  1031.49   264.97 o
      1963    2   1  -7 -15  2184.11  1845.16   766.45 <
      1963    1  -7   1 -15  2184.11  1845.16   766.45 <
      1964    2   0  -6 -17    24.87   709.72   520.46 <
      1965    2   3  -7 -15  4097.33  3397.51  1220.83 <
      1965    1  -7   3 -15  4097.33  3397.51  1220.83 <
      1966    2   1 -12 -22    89.25  4248.60  4040.43 <
      1966    1 -12   1 -22    89.25  4248.60  4040.43 <
      1967    2   1  -7 -11   646.47   785.39   652.91 <
      1967    1  -7   1 -11   646.47   785.39   652.91 <
      1968    2   2  -2  -6  8529.94  9155.29   114.32 o
      1968    1  -2   2  -6  8529.94  9155.29   114.32 o
      1969    2   1  -3  -3  2905.15  2318.98    94.65 o
      1969    1  -3   1  -3  2905.15  2318.98    94.65 o
      1970    2   1  -2  -2   566.99   435.84    37.90 o
      1970    1  -2   1  -2   566.99   435.84    37.90 o
      1971    2   2   0  -4  2333.44  2425.18    94.73 o
      1971    1   0   2  -4  2333.44  2425.18    94.73 o
      1972    2   2  -3  -4  2103.07  1268.15   151.42 o
      1972    1  -3   2  -4  2103.07  1268.15   151.42 o
      1973    2   1  -1  -2   153.20   208.32    18.94 o
      1973    1  -1   1  -2   153.20   208.32    18.94 o
      1974    2   1  -1  -3   233.21   255.86    18.95 o
      1974    1  -1   1  -3   233.21   255.86    18.95 o
      1975    2   1  -4  -4  1161.86   927.51    85.18 o
      1975    1  -4   1  -4  1161.86   927.51    85.18 o
      1976    2   2  -4  -6  1522.73   880.68   151.51 o
      1976    1  -4   2  -6  1522.73   880.68   151.51 o
      1977    2   1  -5  -3  4022.51  3236.41   359.60 o
      1977    1  -5   1  -3  4022.51  3236.41   359.60 o
      1978    2   2  -1  -5   209.34   189.32    47.33 o
      1978    1  -1   2  -5   209.34   189.32    47.33 o
      1979    2   3  -4  -7  3462.99  2015.48   482.58 o
      1979    1  -4   3  -7  3462.99  2015.48   482.58 o
      1980    2   3  -3  -6  1471.92   511.10   312.34 <
      1980    1  -3   3  -6  1471.92   511.10   312.34 <
      1981    2   3  -5  -9  2599.68  3264.59   643.46 o
      1981    1  -5   3  -9  2599.68  3264.59   643.46 o
      1982    2   3  -1  -7  1099.50   756.99   170.32 o
      1982    1  -1   3  -7  1099.50   756.99   170.32 o
      1983    2   2  -3  -6   359.25   378.50    94.63 o
      1983    1  -3   2  -6   359.25   378.50    94.63 o
      1984    2   1  -3  -4   265.35   236.73    47.35 o
      1984    1  -3   1  -4   265.35   236.73    47.35 o
      1985    2   3  -3 -10   357.29   283.89   208.19 <
      1985    1  -3   3 -10   357.29   283.89   208.19 <
      1986    2   5  -5 -15  4753.68  6057.38  2517.60 <
      1986    1  -5   5 -15  4753.68  6057.38  2517.60 <
      1987    2   2  -2  -5     4.33    66.24    37.85 <
      1987    1  -2   2  -5     4.33    66.24    37.85 <
      1988    2  -3   1  -1  2161.46  2207.30    47.37 o
      1988    1   1  -3  -1  2161.46  2207.30    47.37 o
      1989    2  -4   1  -1  1798.13  1240.57    66.29 o
      1989    1   1  -4  -1  1798.13  1240.57    66.29 o
      1990    2  -2   2   0 12909.50 17947.80   379.65 o
      1990    1   2  -2   0 12909.50 17947.80   379.65 o
      1991    2  -2   1  -1   545.24   503.34    28.49 o
      1991    1   1  -2  -1   545.24   503.34    28.49 o
      1992    2  -1   1  -1   524.83   599.35    19.03 o
      1992    1   1  -1  -1   524.83   599.35    19.03 o
      1993    2  -3   1   1  2166.27  2375.72   141.98 o
      1993    1   1  -3   1  2166.27  2375.72   141.98 o
      1994    2  -2   2  -2  1062.00  1051.76    56.85 o
      1994    1   2  -2  -2  1062.00  1051.76    56.85 o
      1995    2  -4   1   1  1798.98  1779.43   189.30 o
      1995    1   1  -4   1  1798.98  1779.43   189.30 o
      1996    2  -3   2  -2   543.88   312.55    75.77 o
      1996    1   2  -3  -2   543.88   312.55    75.77 o
      1997    2  -2   1   0   112.83   113.77    28.44 o
      1998    2  -5   1  -1   953.13   548.88   123.03 o
      1998    1   1  -5  -1   953.13   548.88   123.03 o
      1999    2  -4   2   0  2135.22  1050.75   302.92 o
      1999    1   2  -4   0  2135.22  1050.75   302.92 o
      2000    2  -7   1  -1  3673.96  2668.39   482.58 o
      2000    1   1  -7  -1  3673.96  2668.39   482.58 o
      2001    2  -5   3  -1  4756.22  3454.38   747.66 o
      2001    1   3  -5  -1  4756.22  3454.38   747.66 o
      2002    2  -5   3  -3  2408.15  2531.04   492.94 o
      2002    1   3  -5  -3  2408.15  2531.04   492.94 o
      2003    2  -6   1  -1   941.81  1022.00   246.04 o
      2003    1   1  -6  -1   941.81  1022.00   246.04 o
      2004    2  -4   3  -3  1126.42  1154.51   236.58 o
      2004    1   3  -4  -3  1126.42  1154.51   236.58 o
      2005    2  -7   1   1  3675.10  5119.14   993.55 o
      2005    1   1  -7   1  3675.10  5119.14   993.55 o
      2006    2  -5   3  -2  1386.28  1305.97   416.40 o
      2006    1   3  -5  -2  1386.28  1305.97   416.40 o
      2007    2  -3   3  -2   707.43   416.42   179.82 <
      2007    1   3  -3  -2   707.43   416.42   179.82 <
      2008    1   0  -2   1    16.07    18.93     9.46 <
      2009    2  -8   2  -2  2708.64  3417.13   880.31 o
      2009    1   2  -8  -2  2708.64  3417.13   880.31 o
      2010    2  -5   4  -5  3167.09  1930.32   501.51 o
      2010    1   4  -5  -5  3167.09  1930.32   501.51 o
      2011    2  -4   3  -4   523.65   179.79   104.09 <
      2011    1   3  -4  -4   523.65   179.79   104.09 <
      2012    2  -3   1  -2  2114.02  2189.84    75.84 o
      2012    1   1  -3  -2  2114.02  2189.84    75.84 o
      2013    2  -5   1  -2  2783.50  2800.89   104.09 o
      2013    1   1  -5  -2  2783.50  2800.89   104.09 o
      2014    2  -3   1  -5  2802.71  1506.26   104.87 o
      2014    1   1  -3  -5  2802.71  1506.26   104.87 o
      2015    2  -2   1  -2   775.65   684.07    38.00 o
      2015    1   1  -2  -2   775.65   684.07    38.00 o
      2016    2  -5   1  -4  1470.81  1429.92   104.17 o
      2016    1   1  -5  -4  1470.81  1429.92   104.17 o
      2017    1   0  -4  -3  1003.85   996.46    75.92 o
      2018    2  -5   1  -7  1915.99  1694.66   142.01 o
      2018    1   1  -5  -7  1915.99  1694.66   142.01 o
      2019    2  -2   0  -2  1280.90  1052.79    48.29 o
      2019    1   0  -2  -2  1280.90  1052.79    48.29 o
      2020    2  -6   0  -6  2123.56  2082.74   189.34 o
      2020    1   0  -6  -6  2123.56  2082.74   189.34 o
      2021    2  -4   2  -5  2018.28  1392.05   142.05 o
      2021    1   2  -4  -5  2018.28  1392.05   142.05 o
      2022    2  -7   1  -7  4308.99  4817.40   406.97 o
      2022    1   1  -7  -7  4308.99  4817.40   406.97 o
      2023    2  -6   1  -3  1793.44  1845.17   170.32 o
      2023    1   1  -6  -3  1793.44  1845.17   170.32 o
      2024    2  -4   1  -3   628.11   539.40    56.78 o
      2024    1   1  -4  -3   628.11   539.40    56.78 o
      2025    2  -3   0  -2   243.68   411.63    38.29 o
      2026    2  -3   1  -3   642.05   841.36    57.37 o
      2026    1   1  -3  -3   642.05   841.36    57.37 o
      2027    2  -4   2  -6  2440.16  1800.77   170.60 o
      2027    1   2  -4  -6  2440.16  1800.77   170.60 o
      2028    2  -5   1  -5   832.29   548.88   151.41 o
      2028    1   1  -5  -5   832.29   548.88   151.41 o
      2029    2  -4   1  -5  1034.06  1006.88   104.49 o
      2029    1   1  -4  -5  1034.06  1006.88   104.49 o
      2030    1   0  -6  -5  1075.90  1127.09   170.48 o
      2031    2  -3   2  -4   621.68   531.71    75.96 o
      2031    1   2  -3  -4   621.68   531.71    75.96 o
      2032    2  -5   1  -3   875.54   427.40   113.97 o
      2032    1   1  -5  -3   875.54   427.40   113.97 o
      2033    2  -4   1  -4   525.51   379.41    85.37 o
      2033    1   1  -4  -4   525.51   379.41    85.37 o
      2034    2  -7   1  -4  1690.64  1391.05   302.81 o
      2034    1   1  -7  -4  1690.64  1391.05   302.81 o
      2035    2  -7   1  -8  1282.43  1391.43   331.29 o
      2035    1   1  -7  -8  1282.43  1391.43   331.29 o
      2036    2  -2   1  -3   609.65   359.64    47.32 o
      2036    1   1  -2  -3   609.65   359.64    47.32 o
      2037    2  -9   1  -7  3714.50  3340.41   775.96 o
      2037    1   1  -9  -7  3714.50  3340.41   775.96 o
      2038    2  -3   1  -4   624.75   435.66    56.83 o
      2038    1   1  -3  -4   624.75   435.66    56.83 o
      2039    2  -4   1  -2   249.61   246.47    75.84 o
      2039    1   1  -4  -2   249.61   246.47    75.84 o
      2040    2  -5   2  -7  1785.12  1012.48   170.32 o
      2040    1   2  -5  -7  1785.12  1012.48   170.32 o
      2041    2  -8   2  -4  3820.04  5186.84   776.13 o
      2041    1   2  -8  -4  3820.04  5186.84   776.13 o
      2042    2  -5   1  -6   641.49   265.43   132.72 <
      2042    1   1  -5  -6   641.49   265.43   132.72 <
      2043    2  -7   1  -5  1446.40  1192.33   359.59 o
      2043    1   1  -7  -5  1446.40  1192.33   359.59 o
      2044    2  -7   2  -6  1072.03   993.61   406.91 <
      2044    1   2  -7  -6  1072.03   993.61   406.91 <
      2045    2  -5   3  -7  2358.19  1088.22   236.57 o
      2045    1   3  -5  -7  2358.19  1088.22   236.57 o
      2046    2  -6   2  -9  2774.89  1343.68   350.11 o
      2046    1   2  -6  -9  2774.89  1343.68   350.11 o
      2047    2  -7   3  -8  2031.99  1939.80   567.74 o
      2047    1   3  -7  -8  2031.99  1939.80   567.74 o
      2048    2  -8   2 -10  1833.25  2441.48   690.81 o
      2048    1   2  -8 -10  1833.25  2441.48   690.81 o
      2049    2  -9   3  -7  3490.21  4977.20  1230.11 o
      2049    1   3  -9  -7  3490.21  4977.20  1230.11 o
      2050    2  -7   4  -7  1891.42  2034.41   671.83 o
      2050    1   4  -7  -7  1891.42  2034.41   671.83 o
      2051    2  -7   3  -7  1919.14   596.17   397.45 <
      2051    1   3  -7  -7  1919.14   596.17   397.45 <
      2052    2 -16   3 -23    38.05  9916.54  6434.39 <
      2052    1   3 -16 -23    38.05  9916.54  6434.39 <
      2053    2  -4   0  -6  5590.40  5980.29   152.61 o
      2053    1   0  -4  -6  5590.40  5980.29   152.61 o
      2054    2  -2   0  -6  5371.57  6172.37   143.54 o
      2054    1   0  -2  -6  5371.57  6172.37   143.54 o
      2055    1   0  -4  -9  4587.33  5578.13   153.62 o
      2056    2  -3  -1  -8  2531.60  2793.21   127.86 o
      2056    1  -1  -3  -8  2531.60  2793.21   127.86 o
      2057    2  -2   0  -4  2327.26  2798.90    79.40 o
      2057    1   0  -2  -4  2327.26  2798.90    79.40 o
      2058    2  -5  -1  -8  2718.90  2606.23   151.63 o
      2058    1  -1  -5  -8  2718.90  2606.23   151.63 o
      2059    2  -4   0 -12  3272.07  3268.86   236.87 o
      2059    1   0  -4 -12  3272.07  3268.86   236.87 o
      2060    2  -3  -1  -7  1082.61  1448.30   104.13 o
      2060    1  -1  -3  -7  1082.61  1448.30   104.13 o
      2061    1   0  -2  -5  1008.39  1172.17    67.81 o
      2062    1   0  -6 -13  4101.47  4579.58   475.06 o
      2063    2  -5  -1 -13  3073.15  3511.11   293.38 o
      2063    1  -1  -5 -13  3073.15  3511.11   293.38 o
      2064    1   0  -4  -7   640.46  1014.55   104.30 o
      2065    2  -3   0  -8   410.17   975.86    96.62 o
      2066    2  -7  -1 -13  2978.48  2906.41   378.68 o
      2066    1  -1  -7 -13  2978.48  2906.41   378.68 o
      2067    2  -6  -2 -12  1994.23  2394.00   321.72 o
      2067    1  -2  -6 -12  1994.23  2394.00   321.72 o
      2068    2  -6   0 -12  1914.62  1987.41   331.23 o
      2068    1   0  -6 -12  1914.62  1987.41   331.23 o
      2069    2  -4  -1  -7   343.02   331.79    85.32 o
      2069    1  -1  -4  -7   343.02   331.79    85.32 o
      2070    1   0  -4 -11   937.54  1337.84   132.84 o
      2071    2  -8   0 -18  6367.63  6074.82   984.08 o
      2071    1   0  -8 -18  6367.63  6074.82   984.08 o
      2072    2  -8   0 -12  2504.67  1968.18   501.51 o
      2072    1   0  -8 -12  2504.67  1968.18   501.51 o
      2073    2  -5   1 -11  1431.23  1355.47   227.49 o
      2073    1   1  -5 -11  1431.23  1355.47   227.49 o
      2074    2  -5  -1 -11  1431.91  1130.68   180.53 o
      2074    1  -1  -5 -11  1431.91  1130.68   180.53 o
      2075    2  -6   0 -10   535.65   369.06   208.19 <
      2075    1   0  -6 -10   535.65   369.06   208.19 <
      2076    2  -5  -1 -14  1187.66   606.33   378.96 <
      2076    1  -1  -5 -14  1187.66   606.33   378.96 <
      2077    2  -7   1 -13  2980.62  3076.18   444.86 o
      2077    1   1  -7 -13  2980.62  3076.18   444.86 o
      2078    2  -4   0  -8   478.90    76.14    66.62 <
      2078    1   0  -4  -8   478.90    76.14    66.62 <
      2079    2  -8   0 -16  3197.00  3494.94   824.01 o
      2079    1   0  -8 -16  3197.00  3494.94   824.01 o
      2080    2  -6   0 -18  2587.44  1326.34   691.59 <
      2080    1   0  -6 -18  2587.44  1326.34   691.59 <
      2081    2  -5  -1 -12  1300.99  1026.16   228.04 o
      2081    1  -1  -5 -12  1300.99  1026.16   228.04 o
      2082    2  -9  -1 -13  3622.06  2318.46   738.12 o
      2082    1  -1  -9 -13  3622.06  2318.46   738.12 o
      2083    2 -15   2 -31   248.66  6339.78  5658.49 <
      2083    1   2 -15 -31   248.66  6339.78  5658.49 <
      2084    2  -1  -3  -3  2882.56  3335.00    75.80 o
      2084    1  -3  -1  -3  2882.56  3335.00    75.80 o
      2085    2   0  -4  -6  3087.65  3250.76   123.93 o
      2085    1  -4   0  -6  3087.65  3250.76   123.93 o
      2086    2  -1  -5  -9  3409.85  3728.25   170.33 o
      2086    1  -5  -1  -9  3409.85  3728.25   170.33 o
      2087    2  -1  -4  -5  1790.80  1724.77    75.81 o
      2087    1  -4  -1  -5  1790.80  1724.77    75.81 o
      2088    2  -1  -4  -4  1160.98  1240.38    75.75 o
      2088    1  -4  -1  -4  1160.98  1240.38    75.75 o
      2089    2  -1  -3  -2   821.04   504.73    38.09 o
      2089    1  -3  -1  -2   821.04   504.73    38.09 o
      2090    2   0  -6  -8  2794.10  3359.24   321.73 o
      2090    1  -6   0  -8  2794.10  3359.24   321.73 o
      2091    2  -1  -5  -6  1511.13  2262.44   198.79 o
      2091    1  -5  -1  -6  1511.13  2262.44   198.79 o
      2092    1  -3   0  -4   544.17   606.64    47.39 o
      2093    2  -1  -7  -9  5093.08  5611.22   577.21 o
      2093    1  -7  -1  -9  5093.08  5611.22   577.21 o
      2094    1  -5   0  -8  1775.74  2188.62   180.02 o
      2095    2  -3  -7  -9  3617.54  3709.27   425.81 o
      2095    1  -7  -3  -9  3617.54  3709.27   425.81 o
      2096    2  -2  -4  -5   857.67   892.65    85.47 o
      2096    1  -4  -2  -5   857.67   892.65    85.47 o
      2097    2  -2  -6  -8  1952.72  2006.11   264.96 o
      2097    1  -6  -2  -8  1952.72  2006.11   264.96 o
      2098    2  -2  -5  -4  1107.18   899.03   141.95 o
      2098    1  -5  -2  -4  1107.18   899.03   141.95 o
      2099    2  -1  -5  -4   850.98   606.17   113.66 o
      2099    1  -5  -1  -4   850.98   606.17   113.66 o
      2100    2  -1  -5  -8  1080.61   948.44   170.72 o
      2100    1  -5  -1  -8  1080.61   948.44   170.72 o
      2101    2  -1  -4  -7   475.90   473.36    75.74 o
      2101    1  -4  -1  -7   475.90   473.36    75.74 o
      2102    2  -2  -6  -5  1342.58  1514.04   246.03 o
      2102    1  -6  -2  -5  1342.58  1514.04   246.03 o
      2103    2  -2  -8  -8  2373.44  3151.05   624.53 o
      2103    1  -8  -2  -8  2373.44  3151.05   624.53 o
      2104    2  -1  -3  -4   265.61   180.27    37.95 o
      2104    1  -3  -1  -4   265.61   180.27    37.95 o
      2105    2  -1  -9  -9  3188.93  3075.26   861.07 o
      2105    1  -9  -1  -9  3188.93  3075.26   861.07 o
      2106    2  -1  -2  -3    89.91   209.98    38.18 o
      2106    1  -2  -1  -3    89.91   209.98    38.18 o
      2107    2  -3  -9  -9  2587.91  3766.02   984.09 o
      2107    1  -9  -3  -9  2587.91  3766.02   984.09 o
      2108    1  -2  -1   0   992.69  1111.65    38.01 o
      2109    2  -1  -2   1   794.31   842.69    37.87 o
      2109    1  -2  -1   1   794.31   842.69    37.87 o
      2110    1  -4  -3   0  1890.68  1496.48   123.13 o
      2111    2  -3  -4   1  1274.43   738.09   170.33 o
      2111    1  -4  -3   1  1274.43   738.09   170.33 o
      2112    2  -3  -2   1   428.55   567.88    56.79 o
      2112    1  -2  -3   1   428.55   567.88    56.79 o
      2113    1  -4  -1   0   956.12   586.90    94.66 o
      2114    2  -3  -5   3  7274.55  7286.94  1315.43 o
      2114    1  -5  -3   3  7274.55  7286.94  1315.43 o
      2115    2  -4  -4   0  1179.02   586.91   189.33 o
      2115    1  -4  -4   0  1179.02   586.91   189.33 o
      2116    2  -7  -5   1  3957.38  2356.41   832.79 <
      2116    1  -5  -7   1  3957.38  2356.41   832.79 <
      2117    2  -3  -1  -1  2152.57  2628.47    56.93 o
      2117    1  -1  -3  -1  2152.57  2628.47    56.93 o
      2118    2  -3  -1  -2  2103.88  2460.20    47.49 o
      2118    1  -1  -3  -2  2103.88  2460.20    47.49 o
      2119    2  -5  -1  -2  2779.71  3188.89   123.01 o
      2119    1  -1  -5  -2  2779.71  3188.89   123.01 o
      2120    2  -4  -1  -1  1796.79  1668.09    66.34 o
      2120    1  -1  -4  -1  1796.79  1668.09    66.34 o
      2121    2  -5  -1  -4  1470.33  1743.02   104.20 o
      2121    1  -1  -5  -4  1470.33  1743.02   104.20 o
      2122    2  -6  -1  -3  1792.62  1883.02   151.40 o
      2122    1  -1  -6  -3  1792.62  1883.02   151.40 o
      2123    2  -5  -1  -1   952.88   681.44    94.64 o
      2123    1  -1  -5  -1   952.88   681.44    94.64 o
      2124    2  -4  -1  -3   627.67   709.77    66.24 o
      2124    1  -1  -4  -3   627.67   709.77    66.24 o
      2125    2  -2  -1  -1   546.68   536.23    38.30 o
      2125    1  -1  -2  -1   546.68   536.23    38.30 o
      2126    2  -8  -2  -4  3818.96  3663.90   501.77 o
      2126    1  -2  -8  -4  3818.96  3663.90   501.77 o
      2127    2  -7  -1  -5  1446.14  1779.08   283.90 o
      2127    1  -1  -7  -5  1446.14  1779.08   283.90 o
      2128    2  -7  -1  -4  1690.24  2006.20   227.12 o
      2128    1  -1  -7  -4  1690.24  2006.20   227.12 o
      2129    2  -7  -1  -2  1700.54  1826.34   217.65 o
      2129    1  -1  -7  -2  1700.54  1826.34   217.65 o
      2130    2  -5  -2  -1   611.02   492.07    85.17 o
      2130    1  -2  -5  -1   611.02   492.07    85.17 o
      2131    2  -9  -1  -7  3713.80  3075.49   406.91 o
      2131    1  -1  -9  -7  3713.80  3075.49   406.91 o
      2132    2  -9  -3  -7  3488.68  3520.01   775.91 o
      2132    1  -3  -9  -7  3488.68  3520.01   775.91 o
      2133    2  -5  -1  -3   876.33   456.85    85.66 o
      2133    1  -1  -5  -3   876.33   456.85    85.66 o
      2134    2  -6  -3  -1  1054.80   577.23   170.33 o
      2134    1  -3  -6  -1  1054.80   577.23   170.33 o
      2135    2  -7  -2  -5   899.40   889.51   255.50 o
      2135    1  -2  -7  -5   899.40   889.51   255.50 o
      2136    2  -6  -2  -3   589.57   492.04   170.32 <
      2136    1  -2  -6  -3   589.57   492.04   170.32 <
      2137    2  -6  -2  -4   569.73   586.72   151.41 o
      2137    1  -2  -6  -4   569.73   586.72   151.41 o
      2138    2  -7  -1  -6   500.14   596.18   208.19 <
      2138    1  -1  -7  -6   500.14   596.18   208.19 <
      2139    2  -8  -4  -4  2181.53  1580.51   520.53 o
      2139    1  -4  -8  -4  2181.53  1580.51   520.53 o
      2140    2  -8  -2  -2  2708.82  2452.49   568.14 o
      2140    1  -2  -8  -2  2708.82  2452.49   568.14 o
      2141    2  -6  -3  -5   845.11   937.56   179.93 o
      2141    1  -3  -6  -5   845.11   937.56   179.93 o
      2142    2  -5  -2  -3   192.84   151.40    75.70 <
      2142    1  -2  -5  -3   192.84   151.40    75.70 <
      2143    2  -4  -2  -1   143.12   104.14    47.34 <
      2143    1  -2  -4  -1   143.12   104.14    47.34 <
      2144    2  -9  -1  -8  1355.42  1296.34   435.27 <
      2144    1  -1  -9  -8  1355.42  1296.34   435.27 <
      2145    2  -8  -2  -7  1026.18   766.69   265.03 <
      2145    1  -2  -8  -7  1026.18   766.69   265.03 <
      2146    1   0  -2  -1    16.07    28.40     9.47 o
      2147    2  -9  -4  -6  2242.60  2119.59   700.22 o
      2147    1  -4  -9  -6  2242.60  2119.59   700.22 o
      2148    2  -3  -4  -7  3446.21  3841.71   179.78 o
      2148    1  -4  -3  -7  3446.21  3841.71   179.78 o
      2149    2  -3  -2  -5  1705.05  1884.94   104.19 o
      2149    1  -2  -3  -5  1705.05  1884.94   104.19 o
      2150    2  -5  -3  -7  2353.94  3132.41   198.73 o
      2150    1  -3  -5  -7  2353.94  3132.41   198.73 o
      2151    2  -3  -3  -6  1471.92  1852.63   142.51 o
      2151    1  -3  -3  -6  1471.92  1852.63   142.51 o
      2152    2  -5  -4 -11  3830.25  3747.98   302.87 o
      2152    1  -4  -5 -11  3830.25  3747.98   302.87 o
      2153    2  -4  -4  -9  1298.72  1156.24   208.50 o
      2153    1  -4  -4  -9  1298.72  1156.24   208.50 o
      2154    2  -5  -5 -15  4753.68  4378.69   484.41 o
      2154    1  -5  -5 -15  4753.68  4378.69   484.41 o
      2155    2  -4  -3  -8  1444.27  1088.17   151.40 o
      2155    1  -3  -4  -8  1444.27  1088.17   151.40 o
      2156    2  -6  -4 -10  1796.91  1704.55   312.50 o
      2156    1  -4  -6 -10  1796.91  1704.55   312.50 o
      2157    2  -5  -3  -8  1268.34  1052.49   161.19 o
      2157    1  -3  -5  -8  1268.34  1052.49   161.19 o
      2158    2  -3  -2  -4   623.95   612.05    66.94 o
      2158    1  -2  -3  -4   623.95   612.05    66.94 o
      2159    2  -5  -4  -9  1048.17   804.41   217.66 o
      2159    1  -4  -5  -9  1048.17   804.41   217.66 o
      2160    2  -4  -4  -8   958.55   757.82   170.51 o
      2160    1  -4  -4  -8   958.55   757.82   170.51 o
      2161    2  -1  -1  -3   233.20   231.68    38.61 o
      2161    1  -1  -1  -3   233.20   231.68    38.61 o
      2162    2  -4  -5  -9   250.79   179.92   142.04 <
      2162    1  -5  -4  -9   250.79   179.92   142.04 <
      2163    2  -4  -3 -10   357.32   265.12   113.62 <
      2163    1  -3  -4 -10   357.32   265.12   113.62 <
      2164    2  -5  -5  -9  1293.16  1231.06   350.38 o
      2164    1  -5  -5  -9  1293.16  1231.06   350.38 o
      2165    2  -5  -6 -13  1248.72   615.06   397.42 <
      2165    1  -6  -5 -13  1248.72   615.06   397.42 <
      2166    2  -2  -2  -4   109.06    75.77    28.41 <
      2166    1  -2  -2  -4   109.06    75.77    28.41 <
      2167    2 -10 -14 -24   518.32  5809.88  4627.09 <
      2167    1 -14 -10 -24   518.32  5809.88  4627.09 <
      2168    2  -2  -1  -4    64.68    28.54    28.54 <
      2168    1  -1  -2  -4    64.68    28.54    28.54 <
      2169    2  -1  -1  -2   153.20    57.41    19.14 o
      2169    1  -1  -1  -2   153.20    57.41    19.14 o
      2170    2  -3  -5  -3  7253.12  8534.20   265.21 o
      2170    1  -5  -3  -3  7253.12  8534.20   265.21 o
      2171    2  -5  -4  -5  3160.86  3870.16   236.56 o
      2171    1  -4  -5  -5  3160.86  3870.16   236.56 o
      2172    2  -2  -2  -2  1062.00  1068.31    57.23 o
      2172    1  -2  -2  -2  1062.00  1068.31    57.23 o
      2173    2  -4  -3  -3  1125.29  1202.22    94.66 o
      2173    1  -3  -4  -3  1125.29  1202.22    94.66 o
      2174    2  -4  -3  -2  1047.30  1211.45   123.04 o
      2174    1  -3  -4  -2  1047.30  1211.45   123.04 o
      2175    2  -2  -3  -2   984.80  1061.16    66.32 o
      2175    1  -3  -2  -2   984.80  1061.16    66.32 o
      2176    2  -3  -3  -2   707.43   691.68    56.85 o
      2176    1  -3  -3  -2   707.43   691.68    56.85 o
      2177    2  -1  -1  -1   524.83   536.88    39.05 o
      2177    1  -1  -1  -1   524.83   536.88    39.05 o
      2178    2  -4  -4  -5  1045.86   757.80   142.09 o
      2178    1  -4  -4  -5  1045.86   757.80   142.09 o
      2179    2  -4  -3  -4   523.32   473.15    66.24 o
      2179    1  -3  -4  -4   523.32   473.15    66.24 o
      2180    2  -2  -2  -1   249.46   180.03    28.43 o
      2180    1  -2  -2  -1   249.46   180.03    28.43 o
      2181    2  -6  -6  -4  3184.79  3655.24   577.64 o
      2181    1  -6  -6  -4  3184.79  3655.24   577.64 o
      2182    2  -6  -6  -5  3331.52  3134.87   549.31 o
      2182    1  -6  -6  -5  3331.52  3134.87   549.31 o
      2183    2  -5  -5  -2   326.96   350.14   264.97 <
      2183    1  -5  -5  -2   326.96   350.14   264.97 <
      2184    2  -4  -4  -2  1003.48   501.85   123.10 o
      2184    1  -4  -4  -2  1003.48   501.85   123.10 o
      2185    2  -4  -5  -3   287.94   425.87   151.42 <
      2185    1  -5  -4  -3   287.94   425.87   151.42 <
      2186    2  -5  -7  -3  4253.57  3606.02   596.27 o
      2186    1  -7  -5  -3  4253.57  3606.02   596.27 o
      2187    2  -5  -6  -7  1834.28  1021.96   359.58 <
      2187    1  -6  -5  -7  1834.28  1021.96   359.58 <
      2188    2  -5  -7  -9  2323.88   861.20   406.94 <
      2188    1  -7  -5  -9  2323.88   861.20   406.94 <
      2189    2  -4  -3  -1   251.74    85.27    56.85 <
      2189    1  -3  -4  -1   251.74    85.27    56.85 <
      2190    2  -8  -6  -4  1500.60  1769.80   709.81 <
      2190    1  -6  -8  -4  1500.60  1769.80   709.81 <
      2191    2   5  -1   2  2750.98  2701.64    74.02 o
      2191    1  -1   5   2  2750.98  2701.64    74.02 o
      2192    2   3  -1   2  2061.34  2211.09    52.47 o
      2192    1  -1   3   2  2061.34  2211.09    52.47 o
      2193    2   4  -2   5  2012.75  1987.76    66.75 o
      2193    1  -2   4   5  2012.75  1987.76    66.75 o
      2194    2   3  -1   1  2053.29  1772.17    45.44 o
      2194    1  -1   3   1  2053.29  1772.17    45.44 o
      2195    2   8  -2   4  3812.67  4405.07   355.97 o
      2195    1  -2   8   4  3812.67  4405.07   355.97 o
      2196    2   5  -2   7  1783.37  1894.66   118.42 o
      2196    1  -2   5   7  1783.37  1894.66   118.42 o
      2197    2   5  -1   4  1469.07  1535.09    88.99 o
      2197    1  -1   5   4  1469.07  1535.09    88.99 o
      2198    2   6  -1   3  1787.83  1569.04   103.62 o
      2198    1  -1   6   3  1787.83  1569.04   103.62 o
      2199    2   8  -2   2  2711.36  2143.55   163.74 o
      2199    1  -2   8   2  2711.36  2143.55   163.74 o
      2200    2   4  -1   3   626.37   851.35    66.63 o
      2200    1  -1   4   3   626.37   851.35    66.63 o
      2201    2   3  -1   3   647.26   693.19    38.09 o
      2201    1  -1   3   3   647.26   693.19    38.09 o
      2202    2   2  -1   2   770.38   747.17    37.74 o
      2202    1  -1   2   2   770.38   747.17    37.74 o
      2203    2   5  -1   3   878.81  1004.06    82.42 o
      2203    1  -1   5   3   878.81  1004.06    82.42 o
      2204    2   5  -1   5   831.72  1228.81   118.44 o
      2204    1  -1   5   5   831.72  1228.81   118.44 o
      2205    2   7  -1   4  1688.54  1584.14   162.85 o
      2205    1  -1   7   4  1688.54  1584.14   162.85 o
      2206    2   7  -1   5  1445.26  1628.48   199.86 o
      2206    1  -1   7   5  1445.26  1628.48   199.86 o
      2207    2   9  -1   7  3711.86  3530.67   370.09 o
      2207    1  -1   9   7  3711.86  3530.67   370.09 o
      2208    2   8  -4   4  2167.45  2377.44   245.17 o
      2208    1  -4   8   4  2167.45  2377.44   245.17 o
      2209    2   7  -3   7  1916.76  1776.72   251.70 o
      2209    1  -3   7   7  1916.76  1776.72   251.70 o
      2210    2   2  -1   1   561.39   547.67    32.70 o
      2210    1  -1   2   1   561.39   547.67    32.70 o
      2211    2   7  -3   8  2029.97  3256.51   318.25 o
      2211    1  -3   7   8  2029.97  3256.51   318.25 o
      2212    2   9  -3   7  3484.10  3204.66   473.67 o
      2212    1  -3   9   7  3484.10  3204.66   473.67 o
      2213    2   8  -3   3  1608.80  1613.43   199.83 o
      2213    1  -3   8   3  1608.80  1613.43   199.83 o
      2214    2   4  -1   4   526.18   468.62    52.07 o
      2214    1  -1   4   4   526.18   468.62    52.07 o
      2215    2   9  -4   6  2238.53  2087.22   347.87 o
      2215    1  -4   9   6  2238.53  2087.22   347.87 o
      2216    2   6  -2   3   588.36   429.26   133.22 o
      2216    1  -2   6   3   588.36   429.26   133.22 o
      2217    2   7  -2   6  1071.32  1354.67   177.66 o
      2217    1  -2   7   6  1071.32  1354.67   177.66 o
      2218    2   8  -4  10  2721.96  2843.40   414.66 o
      2218    1  -4   8  10  2721.96  2843.40   414.66 o
      2219    2   6  -3   5   845.55   630.66   133.55 o
      2219    1  -3   6   5   845.55   630.66   133.55 o
      2220    2   5  -3   4   596.17   636.62    74.03 o
      2220    1  -3   5   4   596.17   636.62    74.03 o
      2221    2   4  -1   2   250.27   389.10    37.41 o
      2221    1  -1   4   2   250.27   389.10    37.41 o
      2222    2   7  -4   4  1074.20  1576.77   170.26 o
      2222    1  -4   7   4  1074.20  1576.77   170.26 o
      2223    2   7  -4   7  1888.35  2035.29   199.83 o
      2223    1  -4   7   7  1888.35  2035.29   199.83 o
      2224    2   9  -1   8  1355.25  1435.79   392.25 o
      2224    1  -1   9   8  1355.25  1435.79   392.25 o
      2225    2   7  -2   5   898.77  1065.89   162.84 o
      2225    1  -2   7   5   898.77  1065.89   162.84 o
      2226    2  10  -4   4  2535.16  3024.75   496.71 o
      2226    1  -4  10   4  2535.16  3024.75   496.71 o
      2227    2   5  -2   6   441.87   510.73    88.82 o
      2227    1  -2   5   6   441.87   510.73    88.82 o
      2228    2   6  -1   4   301.68   229.63    81.48 <
      2228    1  -1   6   4   301.68   229.63    81.48 <
      2229    2   5  -1   6   641.66   341.25    74.19 o
      2229    1  -1   5   6   641.66   341.25    74.19 o
      2230    2   6  -2   6   730.29   532.88   133.22 o
      2230    1  -2   6   6   730.29   532.88   133.22 o
      2231    2   8  -4   5   498.86   758.15   267.58 <
      2231    1  -4   8   5   498.86   758.15   267.58 <
      2232    2   8  -2   7  1026.14   947.86   229.56 o
      2232    1  -2   8   7  1026.14   947.86   229.56 o
      2233    2   6  -3   8   558.15   888.14   170.23 o
      2233    1  -3   6   8   558.15   888.14   170.23 o
      2234    2   7  -1   6   500.10   629.17   155.44 o
      2234    1  -1   7   6   500.10   629.17   155.44 o
      2235    2   9  -5   7  1820.18  1769.02   473.71 o
      2235    1  -5   9   7  1820.18  1769.02   473.71 o
      2236    2   9  -3   4   711.66   584.68   251.63 <
      2236    1  -3   9   4   711.66   584.68   251.63 <
      2237    2   8  -2   6   650.80   392.34   199.87 <
      2237    1  -2   8   6   650.80   392.34   199.87 <
      2238    2   6  -1   5   318.72   266.45   111.02 <
      2238    1  -1   6   5   318.72   266.45   111.02 <
      2239    2  11  -5   8  3240.71  3620.01   940.17 o
      2239    1  -5  11   8  3240.71  3620.01   940.17 o
      2240    2  11  -3   7  2383.63  2064.97   836.35 <
      2240    1  -3  11   7  2383.63  2064.97   836.35 <
      2241    2   9  -5  10  1695.58  2546.01   569.89 o
      2241    1  -5   9  10  1695.58  2546.01   569.89 o
      2242    2   6  -3   7   386.21   355.27   177.63 <
      2242    1  -3   6   7   386.21   355.27   177.63 <
      2243    2   5  -2   2   241.46   112.17    74.78 <
      2243    1  -2   5   2   241.46   112.17    74.78 <
      2244    2  10  -2  10  2466.41  2701.47   658.72 o
      2244    1  -2  10  10  2466.41  2701.47   658.72 o
      2245    2   4   0   6  5610.64  6572.68   104.09 o
      2245    1   0   4   6  5610.64  6572.68   104.09 o
      2246    2   2   0   4  2331.52  2517.06    45.08 o
      2246    1   0   2   4  2331.52  2517.06    45.08 o
      2247    1   0   4   9  4587.33  4877.97   207.89 o
      2248    1   0   2   5  1008.39  1099.61    44.58 o
      2249    2   5  -1   8  2723.56  2673.95   155.55 o
      2249    1  -1   5   8  2723.56  2673.95   155.55 o
      2250    1   0   6   7  2726.23  3545.52   178.02 o
      2251    2   3  -1   7  1097.40  1347.05    74.01 o
      2251    1  -1   3   7  1097.40  1347.05    74.01 o
      2252    2   6   0   6  2123.44  2317.69   140.69 o
      2252    1   0   6   6  2123.44  2317.69   140.69 o
      2253    2   5  -1   7  1915.79  2073.44    88.86 o
      2253    1  -1   5   7  1915.79  2073.44    88.86 o
      2254    2   2   0   2  1280.52  1088.71    37.80 o
      2254    1   0   2   2  1280.52  1088.71    37.80 o
      2255    2   5   1   8  2726.02  2843.20   199.91 o
      2255    1   1   5   8  2726.02  2843.20   199.91 o
      2256    2   5   1   7  1917.51  1761.95   162.87 o
      2256    1   1   5   7  1917.51  1761.95   162.87 o
      2257    1   0   4   7   640.46   888.90    88.89 o
      2258    2   5  -1  13  3098.79  2997.44   407.06 o
      2258    1  -1   5  13  3098.79  2997.44   407.06 o
      2259    2   3   0   8   410.17   950.80   103.99 o
      2260    2   5  -1  11  1430.96  1451.74   222.21 o
      2260    1  -1   5  11  1430.96  1451.74   222.21 o
      2261    1   0   6  13  4101.47  4015.07   414.84 o
      2262    2   8   0  12  2505.71  2590.35   592.08 o
      2262    1   0   8  12  2505.71  2590.35   592.08 o
      2263    2   7  -1  13  2981.99  2561.16   384.92 o
      2263    1  -1   7  13  2981.99  2561.16   384.92 o
      2264    2   5   1  11  1430.84  1155.01   251.73 o
      2264    1   1   5  11  1430.84  1155.01   251.73 o
      2265    2   6  -2  12  1998.49  1754.03   310.84 o
      2265    1  -2   6  12  1998.49  1754.03   310.84 o
      2266    2   6  -2  10  1047.54   843.92   199.88 o
      2266    1  -2   6  10  1047.54   843.92   199.88 o
      2267    2   4   0   8   478.04   422.69    96.40 o
      2267    1   0   4   8   478.04   422.69    96.40 o
      2268    2   5  -2   9   778.24   873.35   170.23 o
      2268    1  -2   5   9   778.24   873.35   170.23 o
      2269    2   3   0   4    61.85    81.65    29.69 <
      2270    2   4  -1  10   539.97   599.48   155.42 o
      2270    1  -1   4  10   539.97   599.48   155.42 o
      2271    2   4  -1   7   342.91   503.65    74.07 o
      2271    1  -1   4   7   342.91   503.65    74.07 o
      2272    1   0   4  11   937.54   799.57   185.09 o
      2273    1   0   4   5   210.93   377.65    51.83 o
      2274    2   3  -1   6   240.09   185.28    44.47 o
      2274    1  -1   3   6   240.09   185.28    44.47 o
      2275    2   4   1   7   342.87   325.75    88.84 o
      2275    1   1   4   7   342.87   325.75    88.84 o
      2276    2   5  -1  12  1299.72  1258.97   214.77 o
      2276    1  -1   5  12  1299.72  1258.97   214.77 o
      2277    1   0   8  11  1594.56  1695.55   496.08 o
      2278    2   6   2   9  2777.37  1591.22   347.85 o
      2278    1   2   6   9  2777.37  1591.22   347.85 o
      2279    2   9  -1  13  3623.50  4655.44   976.98 o
      2279    1  -1   9  13  3623.50  4655.44   976.98 o
      2280    2   6   0  12  1916.80  1502.47   451.48 o
      2280    1   0   6  12  1916.80  1502.47   451.48 o
      2281    2   7   1  10   926.96  1125.19   325.71 o
      2281    1   1   7  10   926.96  1125.19   325.71 o
      2282    2   1   0   2     1.18    74.06    14.81 o
      2283    2   7   1   8  1282.50   969.78   273.91 o
      2283    1   1   7   8  1282.50   969.78   273.91 o
      2284    2   8   0  18  6381.57  4063.13  1583.81 <
      2284    1   0   8  18  6381.57  4063.13  1583.81 <
      2285    2   7   1  12   863.72  1961.29   547.68 o
      2285    1   1   7  12   863.72  1961.29   547.68 o
      2286    2   5  -2  10   233.36   236.97   125.89 <
      2286    1  -2   5  10   233.36   236.97   125.89 <
      2287    2   8   0  10  2290.76  2427.81   458.92 o
      2287    1   0   8  10  2290.76  2427.81   458.92 o
      2288    2   5   1   6   641.31   370.52    66.69 o
      2288    1   1   5   6   641.31   370.52    66.69 o
      2289    2   4  -1   6   148.33   259.13    66.63 o
      2289    1  -1   4   6   148.33   259.13    66.63 o
      2290    1   0   6   9   149.15   362.68   222.05 <
      2291    2   7  -1  12   863.63  1287.81   436.67 <
      2291    1  -1   7  12   863.63  1287.81   436.67 <
      2292    2   5  -1  14  1189.65  1376.71   421.89 o
      2292    1  -1   5  14  1189.65  1376.71   421.89 o
      2293    2   1   1   1   524.83   267.05     7.42 o
      2293    1   1   1   1   524.83   267.05     7.42 o
      2294    2   3   1   8  2547.90  2763.07   118.52 o
      2294    1   1   3   8  2547.90  2763.07   118.52 o
      2295    1   0   2   7   801.15   629.64    44.45 o
      2296    2   2   1   6   712.69  1006.78    74.03 o
      2296    1   1   2   6   712.69  1006.78    74.03 o
      2297    2   3   1   7  1099.06  1132.37    88.81 o
      2297    1   1   3   7  1099.06  1132.37    88.81 o
      2298    2   2   2   6  8529.95  7767.03   363.15 o
      2298    1   2   2   6  8529.95  7767.03   363.15 o
      2299    2   3   2   5  1718.69  1117.64   118.43 o
      2299    1   2   3   5  1718.69  1117.64   118.43 o
      2300    2   4   2   6  2442.22  1377.32   133.29 o
      2300    1   2   4   6  2442.22  1377.32   133.29 o
      2301    2   1   1   5  2145.26  1970.10   111.10 o
      2301    1   1   1   5  2145.26  1970.10   111.10 o
      2302    2   2   2   2  1062.00   392.48    51.84 o
      2302    1   2   2   2  1062.00   392.48    51.84 o
      2303    2   2   1   8  2227.26  1894.65   177.62 o
      2303    1   1   2   8  2227.26  1894.65   177.62 o
      2304    2   2   0  12  7832.61  7353.93   636.90 o
      2304    1   0   2  12  7832.61  7353.93   636.90 o
      2305    2   1  -1  11  4962.30  3969.48   414.72 o
      2305    1  -1   1  11  4962.30  3969.48   414.72 o
      2306    2   2   1   5   209.35   118.47    29.62 o
      2306    1   1   2   5   209.35   118.47    29.62 o
      2307    2   4   2   7  1010.06   384.85   140.62 <
      2307    1   2   4   7  1010.06   384.85   140.62 <
      2308    2   3   1  11  2598.57  1066.16   385.00 <
      2308    1   1   3  11  2598.57  1066.16   385.00 <
      2309    1   0   4  15  2545.41  3294.32   614.45 o
      2310    2   2   0   8   211.31   148.07    59.23 <
      2310    1   0   2   8   211.31   148.07    59.23 <
      2311    2   4   2  12  2974.14  2442.47   873.37 <
      2311    1   2   4  12  2974.14  2442.47   873.37 <
      2312    2   2   0  14  3737.80  3708.98  1043.84 o
      2312    1   0   2  14  3737.80  3708.98  1043.84 o
      2313    2   7   3  13  3945.05  2227.69  1050.94 <
      2313    1   3   7  13  3945.05  2227.69  1050.94 <
      2314    2   3  -1  17  2215.66  3323.58  1339.79 <
      2314    1  -1   3  17  2215.66  3323.58  1339.79 <
      2315    2   1  -1  -5  2145.26  3056.48    59.49 o
      2315    1  -1   1  -5  2145.26  3056.48    59.49 o
      2316    2   0  -2  -4  2218.06  2352.02    59.36 o
      2316    1  -2   0  -4  2218.06  2352.02    59.36 o
      2317    1  -1   0  -4  1735.09  1883.04    44.48 o
      2318    2   0  -2  -6  4687.70  4878.52   200.18 o
      2318    1  -2   0  -6  4687.70  4878.52   200.18 o
      2319    2   1  -2  -7  1143.38  1221.19    88.81 o
      2319    1  -2   1  -7  1143.38  1221.19    88.81 o
      2320    2   2  -2  -9  1573.26  1496.03   118.50 o
      2320    1  -2   2  -9  1573.26  1496.03   118.50 o
      2321    2   1  -3  -8  2213.91  2244.54   192.60 o
      2321    1  -3   1  -8  2213.91  2244.54   192.60 o
      2322    1  -3   0  -4   544.17   444.25    59.23 o
      2323    2   1  -1  -6   441.63   207.32    44.43 o
      2323    1  -1   1  -6   441.63   207.32    44.43 o
      2324    2   0  -4  -6  3079.70  1526.83   214.94 o
      2324    1  -4   0  -6  3079.70  1526.83   214.94 o
      2325    2   1  -2  -6   412.22   466.65    59.26 o
      2325    1  -2   1  -6   412.22   466.65    59.26 o
      2326    2   2  -3 -10  2295.24  1398.80   177.63 o
      2326    1  -3   2 -10  2295.24  1398.80   177.63 o
      2327    2   1  -5  -9  3417.73  3093.62   399.65 o
      2327    1  -5   1  -9  3417.73  3093.62   399.65 o
      2328    2   1   0  -6   148.12   311.09    44.44 o
      2329    2   1  -7  -9  5098.46  5854.18   710.49 o
      2329    1  -7   1  -9  5098.46  5854.18   710.49 o
      2330    2   1  -3 -10  1050.28   614.28   296.04 <
      2330    1  -3   1 -10  1050.28   614.28   296.04 <
      2331    2   2  -2 -12  2286.83  1517.65   451.59 o
      2331    1  -2   2 -12  2286.83  1517.65   451.59 o
      2332    2   3  -3 -17  5177.19  3760.63  1695.24 <
      2332    1  -3   3 -17  5177.19  3760.63  1695.24 <
      2333    2   1  -3  -7   150.49   192.54    88.86 <
      2333    1  -3   1  -7   150.49   192.54    88.86 <
      2334    2   2  -4 -14  2848.57  2945.79  1051.01 <
      2334    1  -4   2 -14  2848.57  2945.79  1051.01 <
      2335    2   1  -2  -8   262.63    96.31    74.08 <
      2335    1  -2   1  -8   262.63    96.31    74.08 <
      2336    1  -5   0  -8  1775.74  1946.88   718.05 <
      2337    2   1  -3 -11  2726.80  2228.38   503.42 o
      2337    1  -3   1 -11  2726.80  2228.38   503.42 o
      2338    2   0  -6  -8  2796.37  4640.44  1043.54 o
      2338    1  -6   0  -8  2796.37  4640.44  1043.54 o
      2339    2   2   0 -12  7833.36  8462.55  1125.38 o
      2339    1   0   2 -12  7833.36  8462.55  1125.38 o
      2340    2   2  -2  -6  8529.94 12534.20   127.98 o
      2340    1  -2   2  -6  8529.94 12534.20   127.98 o
      2341    2   2  -3  -4  2092.96  2401.02    88.93 o
      2341    1  -3   2  -4  2092.96  2401.02    88.93 o
      2342    2   3  -4  -7  3453.32  4492.38   162.82 o
      2342    1  -4   3  -7  3453.32  4492.38   162.82 o
      2343    2   2  -4  -6  1523.65  1595.02   118.70 o
      2343    1  -4   2  -6  1523.65  1595.02   118.70 o
      2344    2   3  -3  -6  1471.92  1965.95   118.70 o
      2344    1  -3   3  -6  1471.92  1965.95   118.70 o
      2345    2   3  -5  -5  1669.81  1558.15   185.49 o
      2345    1  -5   3  -5  1669.81  1558.15   185.49 o
      2346    2   2  -4  -8  1276.72  1591.41   148.04 o
      2346    1  -4   2  -8  1276.72  1591.41   148.04 o
      2347    2   2  -4  -5   857.30   615.95    81.63 o
      2347    1  -4   2  -5   857.30   615.95    81.63 o
      2348    2   1  -2  -4   290.42   214.66    29.61 o
      2348    1  -2   1  -4   290.42   214.66    29.61 o
      2349    2   3  -5  -9  2597.93  2886.61   281.26 o
      2349    1  -5   3  -9  2597.93  2886.61   281.26 o
      2350    2   3  -5  -8  1572.71  1977.22   222.16 o
      2350    1  -5   3  -8  1572.71  1977.22   222.16 o
      2351    2   5  -4 -11  3840.19  4722.20   466.30 o
      2351    1  -4   5 -11  3840.19  4722.20   466.30 o
      2352    2   3  -4  -9  1077.68  1302.81   222.07 o
      2352    1  -4   3  -9  1077.68  1302.81   222.07 o
      2353    2   1  -1  -3   233.21   319.43    29.71 o
      2353    1  -1   1  -3   233.21   319.43    29.71 o
      2354    2   4  -3  -8  1447.15  1354.38   177.62 o
      2354    1  -3   4  -8  1447.15  1354.38   177.62 o
      2355    2   4  -3  -7   394.04   921.61   118.92 o
      2355    1  -3   4  -7   394.04   921.61   118.92 o
      2356    2   4  -4  -8   958.55  1288.61   207.36 o
      2356    1  -4   4  -8   958.55  1288.61   207.36 o
      2357    2   4  -4  -9  1298.72  1666.39   266.62 o
      2357    1  -4   4  -9  1298.72  1666.39   266.62 o
      2358    2   2  -3  -5   370.33   564.79    59.45 o
      2358    1  -3   2  -5   370.33   564.79    59.45 o
      2359    2   5  -7  -9  2323.91  2923.80   584.76 o
      2359    1  -7   5  -9  2323.91  2923.80   584.76 o
      2360    2   3  -4  -6   983.13  1317.40   140.62 o
      2360    1  -4   3  -6   983.13  1317.40   140.62 o
      2361    2   5  -4  -9  1048.58  1132.43   251.65 o
      2361    1  -4   5  -9  1048.58  1132.43   251.65 o
      2362    2   4  -6  -7  1343.12  1953.86   347.85 o
      2362    1  -6   4  -7  1343.12  1953.86   347.85 o
      2363    2   5  -5 -15  4753.68  7753.57  1266.34 o
      2363    1  -5   5 -15  4753.68  7753.57  1266.34 o
      2364    2   2  -6  -8  1953.77  1435.82   229.43 o
      2364    1  -6   2  -8  1953.77  1435.82   229.43 o
      2365    2   1  -1  -2   153.20   208.60    29.80 o
      2365    1  -1   1  -2   153.20   208.60    29.80 o
      2366    2   2  -3  -6   359.13   562.52    66.61 o
      2366    1  -3   2  -6   359.13   562.52    66.61 o
      2367    2   3  -7  -9  3619.19  3071.41   658.69 o
      2367    1  -7   3  -9  3619.19  3071.41   658.69 o
      2368    2   3  -5  -7   360.30   681.96   214.97 o
      2368    1  -5   3  -7   360.30   681.96   214.97 o
      2369    2   2  -2  -7   264.20   333.15    59.23 o
      2369    1  -2   2  -7   264.20   333.15    59.23 o
      2370    2   6  -6 -10  2373.73  2347.61   414.72 o
      2370    1  -6   6 -10  2373.73  2347.61   414.72 o
      2371    2   1  -2  -3    89.84   163.65    22.32 o
      2371    1  -2   1  -3    89.84   163.65    22.32 o
      2372    2   6  -8  -9  2128.46  3796.83   925.15 o
      2372    1  -8   6  -9  2128.46  3796.83   925.15 o
      2373    2   6  -6 -11  2645.88  3636.10   599.84 o
      2373    1  -6   6 -11  2645.88  3636.10   599.84 o
      2374    2   3  -4 -10   251.39   303.48   170.25 <
      2374    1  -4   3 -10   251.39   303.48   170.25 <
      2375    2   4  -8 -11  3330.10  7793.22  1287.77 o
      2375    1  -8   4 -11  3330.10  7793.22  1287.77 o
      2376    2   4  -6  -9  1900.56  2220.49   458.90 o
      2376    1  -6   4  -9  1900.56  2220.49   458.90 o
      2377    2   2  -5  -7   210.25   237.05   133.34 <
      2377    1  -5   2  -7   210.25   237.05   133.34 <
      2378    2   5  -5  -9  1293.16  1806.80   303.60 o
      2378    1  -5   5  -9  1293.16  1806.80   303.60 o
      2379    2   6  -8 -10  2685.98  2636.36   984.93 <
      2379    1  -8   6 -10  2685.98  2636.36   984.93 <
      2380    2   3  -3  -5   188.44   251.74    59.23 o
      2380    1  -3   3  -5   188.44   251.74    59.23 o
      2381    2   8  -6 -16  3816.68  6973.83  2117.32 o
      2381    1  -6   8 -16  3816.68  6973.83  2117.32 o
      2382    2   4  -8 -10  1468.53  1406.83   688.61 <
      2382    1  -8   4 -10  1468.53  1406.83   688.61 <
      2383    2   6  -8 -16  3024.98  3398.15  1961.90 <
      2383    1  -8   6 -16  3024.98  3398.15  1961.90 <
      2384    2   7  -7 -21  5049.82  5537.20  3138.73 <
      2384    1  -7   7 -21  5049.82  5537.20  3138.73 <
      2385    2   5  -3  -3  2436.57  1426.10   151.71 o
      2385    1  -3   5  -3  2436.57  1426.10   151.71 o
      2386    2   5  -3  -5  2752.69  3984.23   170.65 o
      2386    1  -3   5  -5  2752.69  3984.23   170.65 o
      2387    2   5  -4  -5  3155.50  3848.62   222.04 o
      2387    1  -4   5  -5  3155.50  3848.62   222.04 o
      2388    2   7  -5  -1  3926.29  4220.04   230.32 o
      2388    1  -5   7  -1  3926.29  4220.04   230.32 o
      2389    2   2  -2  -2  1062.00  1440.60    52.52 o
      2389    1  -2   2  -2  1062.00  1440.60    52.52 o
      2390    2   5  -3  -2  1381.27  1702.08   104.06 o
      2390    1  -3   5  -2  1381.27  1702.08   104.06 o
      2391    2   4  -3  -3  1122.93  1504.08    88.91 o
      2391    1  -3   4  -3  1122.93  1504.08    88.91 o
      2392    2   4  -3  -2  1042.42  1341.14    96.32 o
      2392    1  -3   4  -2  1042.42  1341.14    96.32 o
      2393    2   4  -4  -1   988.90  1306.80    96.52 o
      2393    1  -4   4  -1   988.90  1306.80    96.52 o
      2394    2   6  -6  -5  3331.53  4797.69   333.69 o
      2394    1  -6   6  -5  3331.53  4797.69   333.69 o
      2395    2   6  -4  -4  1512.75  1601.94   185.41 o
      2395    1  -4   6  -4  1512.75  1601.94   185.41 o
      2396    2   3  -3  -2   707.43   973.22    74.29 o
      2396    1  -3   3  -2   707.43   973.22    74.29 o
      2397    2   7  -5  -3  1813.81  1824.07   268.03 o
      2397    1  -5   7  -3  1813.81  1824.07   268.03 o
      2398    2   6  -6  -2  2322.63  3382.12   289.26 o
      2398    1  -6   6  -2  2322.63  3382.12   289.26 o
      2399    2   6  -4  -2   898.89  1382.25   185.79 o
      2399    1  -4   6  -2   898.89  1382.25   185.79 o
      2400    2   3  -2  -2   546.45   591.71    52.43 o
      2400    1  -2   3  -2   546.45   591.71    52.43 o
      2401    2   6  -4  -5  1464.71  1326.23   192.64 o
      2401    1  -4   6  -5  1464.71  1326.23   192.64 o
      2402    2   6  -6  -4  3184.79  3752.92   326.34 o
      2402    1  -6   6  -4  3184.79  3752.92   326.34 o
      2403    2   7  -4  -2  1197.43  1650.71   214.67 o
      2403    1  -4   7  -2  1197.43  1650.71   214.67 o
      2404    2   7  -5  -7  2634.94  3664.40   347.93 o
      2404    1  -5   7  -7  2634.94  3664.40   347.93 o
      2405    2   4  -4  -2  1003.48  1187.40   126.16 o
      2405    1  -4   4  -2  1003.48  1187.40   126.16 o
      2406    2   4  -3  -4   523.06   606.96    59.22 o
      2406    1  -3   4  -4   523.06   606.96    59.22 o
      2407    2   8  -8  -2  3623.63  5121.67   733.78 o
      2407    1  -8   8  -2  3623.63  5121.67   733.78 o
      2408    2   5  -3  -4   596.61   710.59   103.63 o
      2408    1  -3   5  -4   596.61   710.59   103.63 o
      2409    2   1  -1  -1   524.83   592.34    38.97 o
      2409    1  -1   1  -1   524.83   592.34    38.97 o
      2410    2   8  -8  -4  4980.25  7888.04   778.42 o
      2410    1  -8   8  -4  4980.25  7888.04   778.42 o
      2411    2   3  -2  -1   426.90   477.13    44.73 o
      2411    1  -2   3  -1   426.90   477.13    44.73 o
      2412    2   4  -4  -4   777.58   696.57    88.92 o
      2412    1  -4   4  -4   777.58   696.57    88.92 o
      2413    2   7  -4  -7  1889.59  2368.33   259.04 o
      2413    1  -4   7  -7  1889.59  2368.33   259.04 o
      2414    2   7  -4  -4  1075.55  1384.15   207.25 o
      2414    1  -4   7  -4  1075.55  1384.15   207.25 o
      2415    2   2  -1  -1   554.23   579.30    39.14 o
      2415    1  -1   2  -1   554.23   579.30    39.14 o
      2416    2   8  -4  -4  2178.57  2296.49   303.73 o
      2416    1  -4   8  -4  2178.57  2296.49   303.73 o
      2417    1  -6   7   0  1165.41  1838.81   252.10 o
      2418    2  10  -6  -4  3251.56  2867.51   718.73 o
      2418    1  -6  10  -4  3251.56  2867.51   718.73 o
      2419    2   6  -3  -2   498.64   504.96   103.96 o
      2419    1  -3   6  -2   498.64   504.96   103.96 o
      2420    2   7  -6  -5  1336.60  1628.36   340.48 o
      2420    1  -6   7  -5  1336.60  1628.36   340.48 o
      2421    2   6  -4  -1   792.10   479.29   127.31 o
      2421    1  -4   6  -1   792.10   479.29   127.31 o
      2422    2   2  -2  -1   249.46   290.16    37.20 o
      2422    1  -2   2  -1   249.46   290.16    37.20 o
      2423    2   5  -4  -6   794.73  1073.16   148.02 o
      2423    1  -4   5  -6   794.73  1073.16   148.02 o
      2424    2   7  -5  -5  1458.59   903.48   333.25 <
      2424    1  -5   7  -5  1458.59   903.48   333.25 <
      2425    2   4  -3  -1   252.63   171.99    74.78 <
      2425    1  -3   4  -1   252.63   171.99    74.78 <
      2426    2   5  -4  -3   328.18   607.25   155.51 o
      2426    1  -4   5  -3   328.18   607.25   155.51 o
      2427    2   7  -6  -6   680.91   725.32   377.46 <
      2427    1  -6   7  -6   680.91   725.32   377.46 <
      2428    2   8  -6  -4  1500.43  2378.14   474.15 o
      2428    1  -6   8  -4  1500.43  2378.14   474.15 o
      2429    2   8  -6 -10  3554.98  3184.37   710.93 o
      2429    1  -6   8 -10  3554.98  3184.37   710.93 o
      2430    2   6  -3  -4   361.85   185.24   125.97 <
      2430    1  -3   6  -4   361.85   185.24   125.97 <
      2431    2   9  -5  -4  1089.86  1354.41   370.06 o
      2431    1  -5   9  -4  1089.86  1354.41   370.06 o
      2432    2   5  -5  -2   326.96   466.50   140.69 o
      2432    1  -5   5  -2   326.96   466.50   140.69 o
      2433    2   5  -4  -1   394.18   525.47   125.82 o
      2433    1  -4   5  -1   394.18   525.47   125.82 o
      2434    2   5  -5  -6   445.64   673.70   140.66 o
      2434    1  -5   5  -6   445.64   673.70   140.66 o
      2435    2   8  -4  -5   498.78  1098.54   289.48 o
      2435    1  -4   8  -5   498.78  1098.54   289.48 o
      2436    2   3  -2  -3   110.66   111.02    29.60 o
      2436    1  -2   3  -3   110.66   111.02    29.60 o
      2437    2  10  -8 -10  2658.56  4419.92  1539.94 <
      2437    1  -8  10 -10  2658.56  4419.92  1539.94 <
      2438    2   8  -8  -5  1773.60  3050.75   799.71 o
      2438    1  -8   8  -5  1773.60  3050.75   799.71 o
      2439    2   9  -7  -2   860.42   636.48   540.27 <
      2439    1  -7   9  -2   860.42   636.48   540.27 <
      2440    2  15  -8 -11   119.90  5343.50  4248.16 <
      2440    1  -8  15 -11   119.90  5343.50  4248.16 <
      2441    2  11  -9  -7  1283.90  5337.40  1909.92 <
      2441    1  -9  11  -7  1283.90  5337.40  1909.92 <
      2442    2   2  -2   8  1060.09  1378.13    74.09 o
      2442    1  -2   2   8  1060.09  1378.13    74.09 o
      2443    2   1  -1   4   444.26   690.84    22.28 o
      2443    1  -1   1   4   444.26   690.84    22.28 o
      2444    2   2  -1   6   712.11   792.78    29.64 o
      2444    1  -1   2   6   712.11   792.78    29.64 o
      2445    2   3  -3  11  2784.94  3163.94   214.88 o
      2445    1  -3   3  11  2784.94  3163.94   214.88 o
      2446    2   5  -4  11  3839.15  4278.18   273.86 o
      2446    1  -4   5  11  3839.15  4278.18   273.86 o
      2447    2   1  -2   5   399.23   385.06    29.62 o
      2447    1  -2   1   5   399.23   385.06    29.62 o
      2448    2   4  -2  12  2972.07  3346.16   222.09 o
      2448    1  -2   4  12  2972.07  3346.16   222.09 o
      2449    2   3  -2  11  1998.49  1990.87   162.82 o
      2449    1  -2   3  11  1998.49  1990.87   162.82 o
      2450    2   4  -2  11  1478.31  1221.41   118.44 o
      2450    1  -2   4  11  1478.31  1221.41   118.44 o
      2451    2   3  -3  12  2270.58  2858.79   251.81 o
      2451    1  -3   3  12  2270.58  2858.79   251.81 o
      2452    2   3  -4   9  1077.55  1080.81   103.64 o
      2452    1  -4   3   9  1077.55  1080.81   103.64 o
      2453    2   4  -4   9  1298.72  1562.95   125.93 o
      2453    1  -4   4   9  1298.72  1562.95   125.93 o
      2454    2   1  -1   3   233.21   267.77    22.31 o
      2454    1  -1   1   3   233.21   267.77    22.31 o
      2455    2   2  -1   7   172.40   378.25    44.50 o
      2455    1  -1   2   7   172.40   378.25    44.50 o
      2456    2   2  -1   5   209.52   170.61    29.67 o
      2456    1  -1   2   5   209.52   170.61    29.67 o
      2457    2   2  -2   7   264.21   310.98    37.02 o
      2457    1  -2   2   7   264.21   310.98    37.02 o
      2458    2   4  -2  13  2403.26  2146.36   185.03 o
      2458    1  -2   4  13  2403.26  2146.36   185.03 o
      2459    2   5  -5  13  1665.10  2561.81   333.18 o
      2459    1  -5   5  13  1665.10  2561.81   333.18 o
      2460    2   5  -3  12  1090.38  1243.39   177.63 o
      2460    1  -3   5  12  1090.38  1243.39   177.63 o
      2461    2   5  -5  15  4753.68  4547.92   755.52 o
      2461    1  -5   5  15  4753.68  4547.92   755.52 o
      2462    2   3  -4  13  2731.44  3700.77   421.89 o
      2462    1  -4   3  13  2731.44  3700.77   421.89 o
      2463    2   3  -3  10   357.29   429.35   118.44 o
      2463    1  -3   3  10   357.29   429.35   118.44 o
      2464    2   3  -2   9   388.06   333.07    88.82 o
      2464    1  -2   3   9   388.06   333.07    88.82 o
      2465    2   3  -3   9   520.92   525.69    88.85 o
      2465    1  -3   3   9   520.92   525.69    88.85 o
      2466    2   3  -4  10   251.40   518.16   140.64 o
      2466    1  -4   3  10   251.40   518.16   140.64 o
      2467    2   2  -3   8   424.28   303.46    51.81 o
      2467    1  -3   2   8   424.28   303.46    51.81 o
      2468    2   6  -4  13   243.24   347.86   288.65 <
      2468    1  -4   6  13   243.24   347.86   288.65 <
      2469    2   6  -6  16  1311.61  1931.99   806.85 <
      2469    1  -6   6  16  1311.61  1931.99   806.85 <
      2470    2   5  -4  12   610.73   207.23   177.63 <
      2470    1  -4   5  12   610.73   207.23   177.63 <
      2471    2   4  -5   9   250.77   288.80   140.70 <
      2471    1  -5   4   9   250.77   288.80   140.70 <
      2472    2   7  -7  21  5049.82  3316.71  1865.65 <
      2472    1  -7   7  21  5049.82  3316.71  1865.65 <
      2473    2   2  -1   4    64.61    89.08    22.27 o
      2473    1  -1   2   4    64.61    89.08    22.27 o
      2474    2  10  -5  26    59.84  6638.70  2849.39 <
      2474    1  -5  10  26    59.84  6638.70  2849.39 <
      2475    2   0  -2   4  2218.19  2295.07    29.71 o
      2475    1  -2   0   4  2218.19  2295.07    29.71 o
      2476    1  -3   0   2  2143.83  2213.68    44.57 o
      2477    2   0  -2   6  4688.56  4817.65    96.50 o
      2477    1  -2   0   6  4688.56  4817.65    96.50 o
      2478    2   0  -2   2   975.62  1131.13    22.32 o
      2478    1  -2   0   2   975.62  1131.13    22.32 o
      2479    1  -3   0   8  3608.58  2155.61   222.23 o
      2480    2   0  -4   2   710.98   873.58    66.63 o
      2480    1  -4   0   2   710.98   873.58    66.63 o
      2481    2  -1  -5   3  4023.41  5447.44   518.10 o
      2481    1  -5  -1   3  4023.41  5447.44   518.10 o
      2482    1  -5   0   4   813.71   755.11   111.04 o
      2483    2  -1  -7   3  8087.88  8274.33   902.92 o
      2483    1  -7  -1   3  8087.88  8274.33   902.92 o
      2484    2   0  -4   8  1916.48   925.17   222.04 o
      2484    1  -4   0   8  1916.48   925.17   222.04 o
      2485    2   0  -6   8  2796.16  1509.81   451.46 o
      2485    1  -6   0   8  2796.16  1509.81   451.46 o
      2486    2   1  -5  11  1763.01  1043.74   318.30 o
      2486    1  -5   1  11  1763.01  1043.74   318.30 o
      2487    2   1  -5  -3  4015.04  4175.45   103.65 o
      2487    1  -5   1  -3  4015.04  4175.45   103.65 o
      2488    2   1  -4  -2  1533.67  1465.59    51.81 o
      2488    1  -4   1  -2  1533.67  1465.59    51.81 o
      2489    1  -4   1   0   956.12  1075.39    44.50 o
      2490    2   1  -4  -1  1062.07   809.51    44.56 o
      2490    1  -4   1  -1  1062.07   809.51    44.56 o
      2491    2   1  -3  -2   822.26   478.10    29.88 o
      2491    1  -3   1  -2   822.26   478.10    29.88 o
      2492    2   1  -2  -1   790.47   776.82    29.88 o
      2492    1  -2   1  -1   790.47   776.82    29.88 o
      2493    2   1  -3  -1   827.05   786.22    52.41 o
      2493    1  -3   1  -1   827.05   786.22    52.41 o
      2494    2   2  -5  -2  1011.92  1184.35   103.63 o
      2494    1  -5   2  -2  1011.92  1184.35   103.63 o
      2495    2   2  -5  -4  1106.99  1051.10   103.63 o
      2495    1  -5   2  -4  1106.99  1051.10   103.63 o
      2496    2   3  -7  -3  2929.80  3538.94   288.74 o
      2496    1  -7   3  -3  2929.80  3538.94   288.74 o
      2497    2   4  -8  -5  3855.99  4677.49   407.06 o
      2497    1  -8   4  -5  3855.99  4677.49   407.06 o
      2498    1  -6   1   0  1366.37  1066.48   111.09 o
      2499    2   2  -6  -5  1342.55  1554.27   140.62 o
      2499    1  -6   2  -5  1342.55  1554.27   140.62 o
      2500    2   2  -8  -2  3292.24  3213.96   451.73 o
      2500    1  -8   2  -2  3292.24  3213.96   451.73 o
      2501    2   2  -4  -1   348.69   303.53    51.82 o
      2501    1  -4   2  -1   348.69   303.53    51.82 o
      2502    2   3  -9  -3  2993.38  4825.43   777.10 o
      2502    1  -9   3  -3  2993.38  4825.43   777.10 o
      2503    2   2  -4  -2   179.62   281.24    51.81 o
      2503    1  -4   2  -2   179.62   281.24    51.81 o
      2504    2   1  -6  -2   796.87   643.89   155.42 o
      2504    1  -6   1  -2   796.87   643.89   155.42 o
      2505    2   2  -8  -4  2081.96  1844.37   348.14 o
      2505    1  -8   2  -4  2081.96  1844.37   348.14 o
      2506    2   3  -6  -4   597.95   103.63    88.83 <
      2506    1  -6   3  -4   597.95   103.63    88.83 <
      2507    2   2  -8  -8  2373.78  2383.16   525.48 o
      2507    1  -8   2  -8  2373.78  2383.16   525.48 o
      2508    2   2  -8   0  1230.41  1969.10   310.91 o
      2508    1  -8   2   0  1230.41  1969.10   310.91 o
      2509    2   4  -9   1  1497.20  1657.87   458.87 o
      2509    1  -9   4   1  1497.20  1657.87   458.87 o
      2510    2   4  -8  -1   902.04  1006.60   310.86 o
      2510    1  -8   4  -1   902.04  1006.60   310.86 o
      2511    2   2  -6   1   469.89   355.29   133.23 <
      2511    1  -6   2   1   469.89   355.29   133.23 <
      2512    2   1  -5  -1   353.50   288.88    88.89 o
      2512    1  -5   1  -1   353.50   288.88    88.89 o
      2513    2   3  -7   1   423.16   340.50   170.25 <
      2513    1  -7   3   1   423.16   340.50   170.25 <
      2514    2   2 -13   0     7.39  3337.84  2220.29 <
      2515    2   4  -3   3  1120.73  1534.72    88.97 o
      2515    1  -3   4   3  1120.73  1534.72    88.97 o
      2516    2   2  -2   2  1062.00  1242.49    52.71 o
      2516    1  -2   2   2  1062.00  1242.49    52.71 o
      2517    2   3  -3   4  1144.78  1776.02    74.31 o
      2517    1  -3   3   4  1144.78  1776.02    74.31 o
      2518    2   2  -3   2   983.29   979.60    59.37 o
      2518    1  -3   2   2   983.29   979.60    59.37 o
      2519    2   5  -7   3  4249.19  5103.15   340.70 o
      2519    1  -7   5   3  4249.19  5103.15   340.70 o
      2520    2   6  -6   5  3331.53  5111.76   341.28 o
      2520    1  -6   6   5  3331.53  5111.76   341.28 o
      2521    2   4  -4   2  1003.48  1307.02   111.39 o
      2521    1  -4   4   2  1003.48  1307.02   111.39 o
      2522    2   6  -6   4  3184.79  3770.36   252.35 o
      2522    1  -6   6   4  3184.79  3770.36   252.35 o
      2523    2   6  -6   2  2322.63  2655.97   229.99 o
      2523    1  -6   6   2  2322.63  2655.97   229.99 o
      2524    2   4  -4   1   988.90  1411.59   118.87 o
      2524    1  -4   4   1   988.90  1411.59   118.87 o
      2525    2   3  -3   2   707.43  1078.26    74.36 o
      2525    1  -3   3   2   707.43  1078.26    74.36 o
      2526    2   4  -4   5  1045.85  1393.79   126.03 o
      2526    1  -4   4   5  1045.85  1393.79   126.03 o
      2527    2   4  -5   2   644.86   977.15   155.46 o
      2527    1  -5   4   2   644.86   977.15   155.46 o
      2528    2   5  -6   7  1833.72  1983.55   296.05 o
      2528    1  -6   5   7  1833.72  1983.55   296.05 o
      2529    2   8  -8   4  4980.24  7415.44   741.54 o
      2529    1  -8   8   4  4980.24  7415.44   741.54 o
      2530    2   4  -6   4  1323.20  1733.70   200.04 o
      2530    1  -6   4   4  1323.20  1733.70   200.04 o
      2531    2   4  -4   4   777.57   956.30   111.20 o
      2531    1  -4   4   4   777.57   956.30   111.20 o
      2532    2   3  -5   2   826.59   860.19    81.57 o
      2532    1  -5   3   2   826.59   860.19    81.57 o
      2533    2   1  -1   1   524.83   560.55    47.37 o
      2533    1  -1   1   1   524.83   560.55    47.37 o
      2534    2   2  -2   1   249.46   327.76    44.69 o
      2534    1  -2   2   1   249.46   327.76    44.69 o
      2535    2   3  -4   2   286.94   504.90    59.40 o
      2535    1  -4   3   2   286.94   504.90    59.40 o
      2536    2   3  -4   3   391.59   215.26    81.65 <
      2536    1  -4   3   3   391.59   215.26    81.65 <
      2537    2  10 -10   4  3513.03  4703.65  1362.95 o
      2537    1 -10  10   4  3513.03  4703.65  1362.95 o
      2538    2   4  -5   4   680.44   666.28   155.46 o
      2538    1  -5   4   4   680.44   666.28   155.46 o
      2539    2   5  -7   5   797.14   399.94   199.97 <
      2539    1  -7   5   5   797.14   399.94   199.97 <
      2540    2   7  -6   5  1336.29  1643.21   318.28 o
      2540    1  -6   7   5  1336.29  1643.21   318.28 o
      2541    2   5  -5   2   326.96   481.34   111.08 o
      2541    1  -5   5   2   326.96   481.34   111.08 o
      2542    2   7  -5   6   843.47   621.82   170.26 o
      2542    1  -5   7   6   843.47   621.82   170.26 o
      2543    2   4  -5   5   382.64   601.61   111.41 o
      2543    1  -5   4   5   382.64   601.61   111.41 o
      2544    2   6  -8   7  2398.46  2886.95   532.97 o
      2544    1  -8   6   7  2398.46  2886.95   532.97 o
      2545    2   8  -8   5  1773.60  1762.57   570.24 o
      2545    1  -8   8   5  1773.60  1762.57   570.24 o
      2546    2   6  -8   4  1342.99  1688.30   444.29 o
      2546    1  -8   6   4  1342.99  1688.30   444.29 o
      2547    2   9  -7   7  2067.17  2154.77   592.38 o
      2547    1  -7   9   7  2067.17  2154.77   592.38 o
      2548    2   1  -3   3  2883.38  2927.01    51.87 o
      2548    1  -3   1   3  2883.38  2927.01    51.87 o
      2549    2   1  -3   5  2004.06  1718.30    44.63 o
      2549    1  -3   1   5  2004.06  1718.30    44.63 o
      2550    2   2  -3   4  2091.15  2201.39    59.30 o
      2550    1  -3   2   4  2091.15  2201.39    59.30 o
      2551    2   1  -5   3  4013.62  3783.23   103.65 o
      2551    1  -5   1   3  4013.62  3783.23   103.65 o
      2552    2   1  -4   5  1791.85  1748.23    88.89 o
      2552    1  -4   1   5  1791.85  1748.23    88.89 o
      2553    2   2  -4   6  1524.00  1870.68    89.08 o
      2553    1  -4   2   6  1524.00  1870.68    89.08 o
      2554    2   1  -4   2  1533.27  1613.65    59.22 o
      2554    1  -4   1   2  1533.27  1613.65    59.22 o
      2555    2   1  -4   4  1161.20  1177.40    81.46 o
      2555    1  -4   1   4  1161.20  1177.40    81.46 o
      2556    2   1  -2   2   568.61   576.48    29.95 o
      2556    1  -2   1   2   568.61   576.48    29.95 o
      2557    2   1  -3   2   822.69   523.45    44.87 o
      2557    1  -3   1   2   822.69   523.45    44.87 o
      2558    2   2  -5   4  1106.86  1287.99   118.44 o
      2558    1  -5   2   4  1106.86  1287.99   118.44 o
      2559    2   2  -4   5   857.53   638.56    74.25 o
      2559    1  -4   2   5   857.53   638.56    74.25 o
      2560    2   4  -8   5  3855.61  5114.16   340.45 o
      2560    1  -8   4   5  3855.61  5114.16   340.45 o
      2561    2   1  -5   4   851.00   770.48    81.49 o
      2561    1  -5   1   4   851.00   770.48    81.49 o
      2562    2   3  -7   9  3618.37  4070.56   555.08 o
      2562    1  -7   3   9  3618.37  4070.56   555.08 o
      2563    2   3  -6   5  1218.68  1058.86   177.71 o
      2563    1  -6   3   5  1218.68  1058.86   177.71 o
      2564    2   1  -3   4   265.49   163.10    29.66 o
      2564    1  -3   1   4   265.49   163.10    29.66 o
      2565    2   2  -6   8  1953.49  1635.66   296.05 o
      2565    1  -6   2   8  1953.49  1635.66   296.05 o
      2566    2   4  -8  11  3329.73  3744.89   777.10 o
      2566    1  -8   4  11  3329.73  3744.89   777.10 o
      2567    2   4  -6   8  1311.71  1213.93   199.85 o
      2567    1  -6   4   8  1311.71  1213.93   199.85 o
      2568    2   1  -2   3    89.86   126.63    22.35 o
      2568    1  -2   1   3    89.86   126.63    22.35 o
      2569    2   2  -8   8  2373.60  3293.51   444.07 o
      2569    1  -8   2   8  2373.60  3293.51   444.07 o
      2570    2   2  -5   8   905.01   621.70   170.23 o
      2570    1  -5   2   8   905.01   621.70   170.23 o
      2571    2   2  -6   5  1342.43  1065.79   148.03 o
      2571    1  -6   2   5  1342.43  1065.79   148.03 o
      2572    2   7 -15  11   110.10  4085.46  2457.20 <
      2572    1 -15   7  11   110.10  4085.46  2457.20 <
      2573    2   2  -7   8   924.67  1117.56   370.05 o
      2573    1  -7   2   8   924.67  1117.56   370.05 o
      2574    2   1  -6   4   495.19   362.68   118.43 o
      2574    1  -6   1   4   495.19   362.68   118.43 o
      2575    2   3  -7   6   855.10  1080.55   259.04 o
      2575    1  -7   3   6   855.10  1080.55   259.04 o
      2576    2   5  -9   9  1378.84  1235.99   621.70 <
      2576    1  -9   5   9  1378.84  1235.99   621.70 <
      2577    2   7 -13  18   120.62  7282.65  3426.69 <
      2577    1 -13   7  18   120.62  7282.65  3426.69 <
      2578    2   0   2   6  4721.50  4674.62    76.29 o
      2578    1   2   0   6  4721.50  4674.62    76.29 o
      2579    1   3   0   8  3608.59  3591.53   100.14 o
      2580    1   1   0   4  1735.09  1840.98    50.34 o
      2581    2   1   3  11  2725.07  3493.76   133.35 o
      2581    1   3   1  11  2725.07  3493.76   133.35 o
      2582    2   1   3   8  2218.01  1443.49    86.88 o
      2582    1   3   1   8  2218.01  1443.49    86.88 o
      2583    2   1   2   7  1117.05  1286.27    65.96 o
      2583    1   2   1   7  1117.05  1286.27    65.96 o
      2584    2   2   4  14  2831.44  2728.91   211.44 o
      2584    1   4   2  14  2831.44  2728.91   211.44 o
      2585    1   3   0  14  2729.46  2270.01   178.69 o
      2586    2   1   3  10  1044.69  1219.14   118.62 o
      2586    1   3   1  10  1044.69  1219.14   118.62 o
      2587    2   1   4  11  1962.94  1673.96   144.99 o
      2587    1   4   1  11  1962.94  1673.96   144.99 o
      2588    2   0   4  14  2693.44  2471.51   224.08 o
      2588    1   4   0  14  2693.44  2471.51   224.08 o
      2589    2   1   3   9   815.23   889.64    92.26 o
      2589    1   3   1   9   815.23   889.64    92.26 o
      2590    2   1   5  17  3157.33  1887.03   349.69 o
      2590    1   5   1  17  3157.33  1887.03   349.69 o
      2591    2   1   3  17  2786.81  2473.09   231.44 o
      2591    1   3   1  17  2786.81  2473.09   231.44 o
      2592    2   0   4   9   521.42   890.90    99.73 o
      2593    2   0   2   8   481.40   481.60    52.78 o
      2593    1   2   0   8   481.40   481.60    52.78 o
      2594    2   1   2  13  1038.98   897.11    85.75 o
      2594    1   2   1  13  1038.98   897.11    85.75 o
      2595    2   1   5  15  2106.89  2194.66   283.39 o
      2595    1   5   1  15  2106.89  2194.66   283.39 o
      2596    2  -1   5  17  3159.10  2842.07   402.24 o
      2596    1   5  -1  17  3159.10  2842.07   402.24 o
      2597    2   0   2  10   490.35   303.67    46.21 o
      2597    1   2   0  10   490.35   303.67    46.21 o
      2598    2   0   6  14  2459.36  2227.46   283.38 o
      2598    1   6   0  14  2459.36  2227.46   283.38 o
      2599    2  -1   3  14   776.97   685.91   112.12 o
      2599    1   3  -1  14   776.97   685.91   112.12 o
      2600    2   1   2  11   385.94   349.55    72.55 o
      2600    1   2   1  11   385.94   349.55    72.55 o
      2601    2   1   5  12  1777.84   897.37   184.75 o
      2601    1   5   1  12  1777.84   897.37   184.75 o
      2602    2   0   2   5   114.62   213.91    26.74 o
      2603    2   1   2   6   414.74   294.59    33.48 o
      2603    1   2   1   6   414.74   294.59    33.48 o
      2604    2   1   4  14   557.66   487.68   131.80 o
      2604    1   4   1  14   557.66   487.68   131.80 o
      2605    2   0   4  12   850.25   615.47    99.27 o
      2605    1   4   0  12   850.25   615.47    99.27 o
      2606    1   5   0  14  1353.97  1603.00   250.67 o
      2607    2   2   6  20  3821.30  4870.30   645.86 o
      2607    1   6   2  20  3821.30  4870.30   645.86 o
      2608    2   1   4  13   631.92   692.33   138.46 o
      2608    1   4   1  13   631.92   692.33   138.46 o
      2609    2   0   8  20  6113.14  5463.38   764.48 o
      2609    1   8   0  20  6113.14  5463.38   764.48 o
      2610    2  -1   4  13   632.16   626.19   151.60 o
      2610    1   4  -1  13   632.16   626.19   151.60 o
      2611    2   2   6  22  2376.19  2036.52   612.93 o
      2611    1   6   2  22  2376.19  2036.52   612.93 o
      2612    2   0   6  20  2203.42  2036.31   678.77 <
      2612    1   6   0  20  2203.42  2036.31   678.77 <
      2613    2  -1   3  12   322.32   250.60    92.33 <
      2613    1   3  -1  12   322.32   250.60    92.33 <
      2614    2  -1   3   8  2215.27  2192.74    92.74 o
      2614    1   3  -1   8  2215.27  2192.74    92.74 o
      2615    2  -1   3   5  2005.53  1686.51    73.04 o
      2615    1   3  -1   5  2005.53  1686.51    73.04 o
      2616    2  -2   3  10  2291.31  2122.06    98.85 o
      2616    1   3  -2  10  2291.31  2122.06    98.85 o
      2617    2  -1   2   7  1138.93  1239.13    59.32 o
      2617    1   2  -1   7  1138.93  1239.13    59.32 o
      2618    2  -2   2   8  1060.09  1095.75    59.41 o
      2618    1   2  -2   8  1060.09  1095.75    59.41 o
      2619    2  -2   4   6  1523.28  1518.33   105.62 o
      2619    1   4  -2   6  1523.28  1518.33   105.62 o
      2620    2  -3   3  11  2784.94  2764.95   204.57 o
      2620    1   3  -3  11  2784.94  2764.95   204.57 o
      2621    2  -1   5   9  3410.80  1963.84   184.52 o
      2621    1   5  -1   9  3410.80  1963.84   184.52 o
      2622    2  -3   3  12  2270.59  2572.79   158.33 o
      2622    1   3  -3  12  2270.59  2572.79   158.33 o
      2623    2  -3   5   9  2598.60  3288.58   322.93 o
      2623    1   5  -3   9  2598.60  3288.58   322.93 o
      2624    2  -2   4   8  1276.35  1074.37   105.46 o
      2624    1   4  -2   8  1276.35  1074.37   105.46 o
      2625    2  -2   4  14  2846.14  3164.55   263.71 o
      2625    1   4  -2  14  2846.14  3164.55   263.71 o
      2626    2  -3   4  13  2730.48  2484.72   322.95 o
      2626    1   4  -3  13  2730.48  2484.72   322.95 o
      2627    2  -1   2   4   290.26   309.79    26.37 o
      2627    1   2  -1   4   290.26   309.79    26.37 o
      2628    2  -1   1   3   233.21   323.94    19.83 o
      2628    1   1  -1   3   233.21   323.94    19.83 o
      2629    2  -1   2   5   398.98   455.17    32.98 o
      2629    1   2  -1   5   398.98   455.17    32.98 o
      2630    2  -1   5  11  1762.68  2011.68   211.06 o
      2630    1   5  -1  11  1762.68  2011.68   211.06 o
      2631    2  -2   3   5   370.00   633.92    66.03 o
      2631    1   3  -2   5   370.00   633.92    66.03 o
      2632    2  -1   3   6   462.01   468.14    59.34 o
      2632    1   3  -1   6   462.01   468.14    59.34 o
      2633    2  -2   6  14  4087.40  4731.71   415.18 o
      2633    1   6  -2  14  4087.40  4731.71   415.18 o
      2634    2  -3   4   9  1077.75   982.05   138.41 o
      2634    1   4  -3   9  1077.75   982.05   138.41 o
      2635    2  -2   4  12  1003.94  1221.46   184.87 o
      2635    1   4  -2  12  1003.94  1221.46   184.87 o
      2636    2  -1   2   6   412.67   350.49    33.07 o
      2636    1   2  -1   6   412.67   350.49    33.07 o
      2637    2  -3   5   8  1572.83  1450.25   191.17 o
      2637    1   5  -3   8  1572.83  1450.25   191.17 o
      2638    2  -2   3   6   359.17   362.47    59.31 o
      2638    1   3  -2   6   359.17   362.47    59.31 o
      2639    2  -1   5   8  1080.66   568.11   151.94 o
      2639    1   5  -1   8  1080.66   568.11   151.94 o
      2640    2  -2   2   7   264.20   283.49    39.56 o
      2640    1   2  -2   7   264.20   283.49    39.56 o
      2641    2  -1   2   3    89.82   165.41    19.85 o
      2641    1   2  -1   3    89.82   165.41    19.85 o
      2642    2  -1   5  10   928.83   652.50   151.59 o
      2642    1   5  -1  10   928.83   652.50   151.59 o
      2643    2  -1   3   7   150.56   231.35    33.05 o
      2643    1   3  -1   7   150.56   231.35    33.05 o
      2644    2  -5   5  15  4753.68  3929.70   896.71 o
      2644    1   5  -5  15  4753.68  3929.70   896.71 o
      2645    2  -2   5  10   906.48   929.25   210.89 o
      2645    1   5  -2  10   906.48   929.25   210.89 o
      2646    2  -2   3   8   424.25   382.25    72.50 o
      2646    1   3  -2   8   424.25   382.25    72.50 o
      2647    2  -3   7   9  3620.08  2622.80   579.92 o
      2647    1   7  -3   9  3620.08  2622.80   579.92 o
      2648    2  -3   6  11  1486.33  1568.44   454.71 o
      2648    1   6  -3  11  1486.33  1568.44   454.71 o
      2649    2  -3   3  10   357.29   448.20   105.46 o
      2649    1   3  -3  10   357.29   448.20   105.46 o
      2650    2  -2   3  12   527.54   276.87    98.88 <
      2650    1   3  -2  12   527.54   276.87    98.88 <
      2651    2  -3   7  15  4096.60  3553.02   843.76 o
      2651    1   7  -3  15  4096.60  3553.02   843.76 o
      2652    2  -2   6  16  1510.28  1278.74   428.44 <
      2652    1   6  -2  16  1510.28  1278.74   428.44 <
      2653    2  -5   5  17  2127.79  3097.99   784.38 o
      2653    1   5  -5  17  2127.79  3097.99   784.38 o
      2654    2  -1   4   7   475.91    92.30    52.74 <
      2654    1   4  -1   7   475.91    92.30    52.74 <
      2655    2  -4   8  11  3330.83  5094.02  1199.37 o
      2655    1   8  -4  11  3330.83  5094.02  1199.37 o
      2656    2  -3   7  17  1503.70  2385.75   751.32 o
      2656    1   7  -3  17  1503.70  2385.75   751.32 o
      2657    2  -5   5  13  1665.10  1265.49   665.70 <
      2657    1   5  -5  13  1665.10  1265.49   665.70 <
      2658    2  -1   1   1   524.83   740.13    13.22 o
      2658    1   1  -1   1   524.83   740.13    13.22 o
      2659    2  -1   2   1   794.12   864.19    26.39 o
      2659    1   2  -1   1   794.12   864.19    26.39 o
      2660    2  -3   1   5  2812.00  2182.99    72.55 o
      2660    1   1  -3   5  2812.00  2182.99    72.55 o
      2661    2  -2   1   3   612.85   533.80    32.95 o
      2661    1   1  -2   3   612.85   533.80    32.95 o
      2662    2  -1   2   2   567.26   568.42    19.83 o
      2662    1   2  -1   2   567.26   568.42    19.83 o
      2663    2  -3   2   5  1718.69  1726.71   105.45 o
      2663    1   2  -3   5  1718.69  1726.71   105.45 o
      2664    2  -2   2   2  1062.00  1490.39    65.95 o
      2664    1   2  -2   2  1062.00  1490.39    65.95 o
      2665    2  -2   1   2   776.96   679.00    46.15 o
      2665    1   1  -2   2   776.96   679.00    46.15 o
      2666    2  -3   3   6  1471.92  1562.76   118.69 o
      2666    1   3  -3   6  1471.92  1562.76   118.69 o
      2667    1   2  -1   0   992.69  1061.68    46.16 o
      2668    2  -3   3   4  1144.78  1489.80   164.80 o
      2668    1   3  -3   4  1144.78  1489.80   164.80 o
      2669    2  -1   1   2   153.20   171.63    13.20 o
      2669    1   1  -1   2   153.20   171.63    13.20 o
      2670    2  -2   3   2   985.96   612.99    85.69 o
      2670    1   3  -2   2   985.96   612.99    85.69 o
      2671    2  -4   3   8  1448.69  1146.65   158.16 o
      2671    1   3  -4   8  1448.69  1146.65   158.16 o
      2672    2  -3   2   4   620.85   283.58    92.33 o
      2672    1   2  -3   4   620.85   283.58    92.33 o
      2673    2  -4   2   6  2442.81  2155.40   342.75 o
      2673    1   2  -4   6  2442.81  2155.40   342.75 o
      2674    2  -3   5   3  7273.09  7045.96   639.34 o
      2674    1   5  -3   3  7273.09  7045.96   639.34 o
      2675    2  -2   5   4  1107.68   883.09   144.99 o
      2675    1   5  -2   4  1107.68   883.09   144.99 o
      2676    2  -4   0   6  5637.71  4363.61   435.04 o
      2676    1   0  -4   6  5637.71  4363.61   435.04 o
      2677    2  -3   4   6   983.97   724.90   118.62 o
      2677    1   4  -3   6   983.97   724.90   118.62 o
      2678    2  -3   1   4   625.79   204.30    79.08 <
      2678    1   1  -3   4   625.79   204.30    79.08 <
      2679    2  -2   2   4   109.06   112.05    26.36 o
      2679    1   2  -2   4   109.06   112.05    26.36 o
      2680    2  -3   5   5  1668.49  1964.77   389.00 o
      2680    1   5  -3   5  1668.49  1964.77   389.00 o
      2681    2  -4   2   7  1010.17   514.02   191.11 <
      2681    1   2  -4   7  1010.17   514.02   191.11 <
      2682    2  -3   3   5   188.44   151.58   105.45 <
      2682    1   3  -3   5   188.44   151.58   105.45 <
      2683    2  -2   4   3    39.30   105.44    65.90 <
      2683    1   4  -2   3    39.30   105.44    65.90 <
      2684    2  -4   3   7   394.04   501.18   211.02 <
      2684    1   3  -4   7   394.04   501.18   211.02 <
      2685    2  -4   6   8  1312.18  1298.26   481.08 <
      2685    1   6  -4   8  1312.18  1298.26   481.08 <
      2686    2  -5   4   9  1049.02  1304.82   586.51 <
      2686    1   4  -5   9  1049.02  1304.82   586.51 <
      2687    2  -6   5  11   153.57  1660.68  1100.53 <
      2687    1   5  -6  11   153.57  1660.68  1100.53 <
      2688    2  -3   7   6   855.31   790.79   421.76 <
      2688    1   7  -3   6   855.31   790.79   421.76 <
      2689    2   2   0   0  4021.91  4330.21    46.70 o
      2689    1   0   2   0  4021.91  4330.21    46.70 o
      2690    2   3  -1   2  2119.15  2090.78    46.17 o
      2690    1  -1   3   2  2119.15  2090.78    46.17 o
      2691    2   3  -1   1  2165.07  2907.62    72.53 o
      2691    1  -1   3   1  2165.07  2907.62    72.53 o
      2692    2   4   0   0  6992.97  7321.76   237.68 o
      2692    1   0   4   0  6992.97  7321.76   237.68 o
      2693    2   2  -1   2   776.43   864.89    26.41 o
      2693    1  -1   2   2   776.43   864.89    26.41 o
      2694    2   1  -1   1   524.83   567.91    13.21 o
      2694    1  -1   1   1   524.83   567.91    13.21 o
      2695    2   2  -1   1   544.87   758.98    26.40 o
      2695    1  -1   2   1   544.87   758.98    26.40 o
      2696    2   4  -1   1  1798.86  1779.92   177.99 o
      2696    1  -1   4   1  1798.86  1779.92   177.99 o
      2697    2   5  -1   2  2786.52  2003.35   151.57 o
      2697    1  -1   5   2  2786.52  2003.35   151.57 o
      2698    2   3  -2   4   621.14   382.86    52.81 o
      2698    1  -2   3   4   621.14   382.86    52.81 o
      2699    2   6  -1   3  1794.34  1607.95   210.88 o
      2699    1  -1   6   3  1794.34  1607.95   210.88 o
      2700    2   6   0   2  1121.96   586.87   164.85 o
      2700    1   0   6   2  1121.96   586.87   164.85 o
      2701    2   3  -2   2   543.75   316.43    92.29 o
      2701    1  -2   3   2   543.75   316.43    92.29 o
      2702    1   0   4   1   253.76   263.65    46.14 o
      2703    2   4  -1   2   249.54   375.94    85.74 o
      2703    1  -1   4   2   249.54   375.94    85.74 o
      2704    2   5   1  -2  2788.10  4435.03   540.38 o
      2704    1   1   5  -2  2788.10  4435.03   540.38 o
      2705    2   7  -1   4  1691.12  1911.14   402.00 o
      2705    1  -1   7   4  1691.12  1911.14   402.00 o
      2706    2   5  -1   3   874.67   481.76   131.99 o
      2706    1  -1   5   3   874.67   481.76   131.99 o
      2707    2   6   0   0  2470.10  2623.39   533.91 o
      2707    1   0   6   0  2470.10  2623.39   533.91 o
      2708    2   3  -3   4  1144.78   375.72   171.38 <
      2708    1  -3   3   4  1144.78   375.72   171.38 <
      2709    2   5  -3   5  2757.94  3256.16   474.58 o
      2709    1  -3   5   5  2757.94  3256.16   474.58 o
      2710    2   5  -1   1   953.30   500.86   210.89 <
      2710    1  -1   5   1   953.30   500.86   210.89 <
      2711    2   8  -2   4  3820.70  3842.44  1212.71 o
      2711    1  -2   8   4  3820.70  3842.44  1212.71 o
      2712    2   9  -3   7  3491.07  3117.04  1304.81 <
      2712    1  -3   9   7  3491.07  3117.04  1304.81 <
      2713    2   7  -3   7  1919.58  1021.47   560.16 <
      2713    1  -3   7   7  1919.58  1021.47   560.16 <
      2714    2   3  -1   5  2806.35  2880.50    66.22 o
      2714    1  -1   3   5  2806.35  2880.50    66.22 o
      2715    2   2   0   2  1284.22  1409.57    40.08 o
      2715    1   0   2   2  1284.22  1409.57    40.08 o
      2716    2   2  -1   3   611.42   698.61    26.36 o
      2716    1  -1   2   3   611.42   698.61    26.36 o
      2717    1   0   4   3  1003.85   943.95    46.21 o
      2718    2   3  -1   7  1096.87  1067.64    65.90 o
      2718    1  -1   3   7  1096.87  1067.64    65.90 o
      2719    2   5  -1   8  2724.65  2716.82   191.23 o
      2719    1  -1   5   8  2724.65  2716.82   191.23 o
      2720    1   0   6   7  2726.23  3234.84   231.06 o
      2721    2   4  -1   5  1033.40   997.36    85.87 o
      2721    1  -1   4   5  1033.40   997.36    85.87 o
      2722    2   6   0   6  2124.57  2399.51   191.17 o
      2722    1   0   6   6  2124.57  2399.51   191.17 o
      2723    2   7  -1   7  4312.40  4270.83   415.22 o
      2723    1  -1   7   7  4312.40  4270.83   415.22 o
      2724    2   3  -1   4   625.22   421.97    32.97 o
      2724    1  -1   3   4   625.22   421.97    32.97 o
      2725    2   5  -1   7  1917.15  1740.35   125.25 o
      2725    1  -1   5   7  1917.15  1740.35   125.25 o
      2726    2   5  -2   7  1786.36  1502.51   144.98 o
      2726    1  -2   5   7  1786.36  1502.51   144.98 o
      2727    2   4  -2   7  1009.62  1047.81   105.44 o
      2727    1  -2   4   7  1009.62  1047.81   105.44 o
      2728    2   6   0   4  1306.35  1305.31   131.85 o
      2728    1   0   6   4  1306.35  1305.31   131.85 o
      2729    2   6  -2   9  2776.59  1937.46   230.65 o
      2729    1  -2   6   9  2776.59  1937.46   230.65 o
      2730    1   0   4   7   640.46   725.87    92.38 o
      2731    1   0   6   5  1075.90  1081.40   171.44 o
      2732    2   4  -1   4   525.21   323.31    59.38 o
      2732    1  -1   4   4   525.21   323.31    59.38 o
      2733    2   5  -1   5   832.64  1094.00   131.81 o
      2733    1  -1   5   5   832.64  1094.00   131.81 o
      2734    2   8   0  10  2290.90  2326.50   402.03 o
      2734    1   0   8  10  2290.90  2326.50   402.03 o
      2735    2   5  -1  12  1299.89  1035.75   171.53 o
      2735    1  -1   5  12  1299.89  1035.75   171.53 o
      2736    1   0   4   5   210.93   323.06    72.52 o
      2737    2   7  -3  13  3943.39  4237.32   751.25 o
      2737    1  -3   7  13  3943.39  4237.32   751.25 o
      2738    2   5  -1   6   641.27   428.84   118.76 o
      2738    1  -1   5   6   641.27   428.84   118.76 o
      2739    2   7  -1  13  2981.59  2287.18   369.11 o
      2739    1  -1   7  13  2981.59  2287.18   369.11 o
      2740    2   4  -1   7   342.90    92.32    92.32 <
      2740    1  -1   4   7   342.90    92.32    92.32 <
      2741    2   5  -1  11  1431.07   738.95   191.34 o
      2741    1  -1   5  11  1431.07   738.95   191.34 o
      2742    2   8   0  12  2505.47  2115.38   527.20 o
      2742    1   0   8  12  2505.47  2115.38   527.20 o
      2743    2   6  -2  12  1998.65  1568.41   355.86 o
      2743    1  -2   6  12  1998.65  1568.41   355.86 o
      2744    2   4  -2   8   376.10   448.55   105.54 o
      2744    1  -2   4   8   376.10   448.55   105.54 o
      2745    2   3  -1   6   240.07   211.14    72.58 <
      2745    1  -1   3   6   240.07   211.14    72.58 <
      2746    2   9  -1   7  3715.82  2972.15   843.54 o
      2746    1  -1   9   7  3715.82  2972.15   843.54 o
      2747    1   0   8  11  1594.56   929.59   468.09 <
      2748    2   5  -2   9   778.43   388.82   177.93 <
      2748    1  -2   5   9   778.43   388.82   177.93 <
      2749    2   9   1  13  3623.33  3861.91   810.60 o
      2749    1   1   9  13  3623.33  3861.91   810.60 o
      2750    2   6  -2  10  1047.66   817.28   270.23 o
      2750    1  -2   6  10  1047.66   817.28   270.23 o
      2751    2   6  -1   7   128.59   171.39   145.02 <
      2751    1  -1   6   7   128.59   171.39   145.02 <
      2752    2   8  -2  10  1833.58  1654.15   520.63 o
      2752    1  -2   8  10  1833.58  1654.15   520.63 o
      2753    2   6  -1   5   318.81   177.93   151.57 <
      2753    1  -1   6   5   318.81   177.93   151.57 <
      2754    2   8  -1   8  1016.67   948.95   434.93 <
      2754    1  -1   8   8  1016.67   948.95   434.93 <
      2755    2   3   0   6    20.19   138.49    39.57 o
      2756    2   9  -1  13  3623.88  3736.65  1001.71 o
      2756    1  -1   9  13  3623.88  3736.65  1001.71 o
      2757    2   7  -1  12   863.63   830.36   402.00 <
      2757    1  -1   7  12   863.63   830.36   402.00 <
      2758    2  10  -2  10  2467.42  1509.12  1107.12 <
      2758    1  -2  10  10  2467.42  1509.12  1107.12 <
      2759    1   0   2   3    20.00    32.96    19.78 <
      2760    2   2   1   8  2135.08  2484.87    85.69 o
      2760    1   1   2   8  2135.08  2484.87    85.69 o
      2761    2   3   1   8  2543.17  2819.91   100.00 o
      2761    1   1   3   8  2543.17  2819.91   100.00 o
      2762    2   4   0  12  3284.44  2782.78   184.64 o
      2762    1   0   4  12  3284.44  2782.78   184.64 o
      2763    2   3   1  11  2600.11  2373.76   106.69 o
      2763    1   1   3  11  2600.11  2373.76   106.69 o
      2764    1   0   2   5  1008.39  1041.34    46.73 o
      2765    2   4   2  12  2954.80  3024.54   184.91 o
      2765    1   2   4  12  2954.80  3024.54   184.91 o
      2766    2   3   1   7  1092.69  1515.92    85.68 o
      2766    1   1   3   7  1092.69  1515.92    85.68 o
      2767    2   4   2  13  2389.05  2307.34   171.40 o
      2767    1   2   4  13  2389.05  2307.34   171.40 o
      2768    2   5   1  13  3091.00  2959.06   243.84 o
      2768    1   1   5  13  3091.00  2959.06   243.84 o
      2769    1   0   2   7   801.15   736.57    46.45 o
      2770    2   2   1   6   707.73   723.81    53.12 o
      2770    1   1   2   6   707.73   723.81    53.12 o
      2771    2   4   2  11  1474.42  1642.79   131.95 o
      2771    1   2   4  11  1474.42  1642.79   131.95 o
      2772    2   5   1  11  1431.28  1049.81   204.68 o
      2772    1   1   5  11  1431.28  1049.81   204.68 o
      2773    1   0   4  11   937.54  1128.48   138.59 o
      2774    2   3   0   8   410.17   893.34    53.33 o
      2775    2   7   1  13  2980.88  2557.59   336.18 o
      2775    1   1   7  13  2980.88  2557.59   336.18 o
      2776    2   5   2  13  1243.09  1680.44   210.88 o
      2776    1   2   5  13  1243.09  1680.44   210.88 o
      2777    2   5   1  12  1300.20  1129.09   165.07 o
      2777    1   1   5  12  1300.20  1129.09   165.07 o
      2778    2   6   2  12  1997.07  1719.98   230.65 o
      2778    1   2   6  12  1997.07  1719.98   230.65 o
      2779    2   8   0  18  6375.78  5304.89   836.92 o
      2779    1   0   8  18  6375.78  5304.89   836.92 o
      2780    2   3   1  13   626.66   573.33   144.98 o
      2780    1   1   3  13   626.66   573.33   144.98 o
      2781    2   4   1  15  1284.24   902.85   171.34 o
      2781    1   1   4  15  1284.24   902.85   171.34 o
      2782    2   3   1  14   963.74  1056.50   138.67 o
      2782    1   1   3  14   963.74  1056.50   138.67 o
      2783    2   2   1   5   210.09   212.65    26.58 o
      2783    1   1   2   5   210.09   212.65    26.58 o
      2784    2   5   1  17  1825.13  1837.24   330.44 o
      2784    1   1   5  17  1825.13  1837.24   330.44 o
      2785    2   3   1   6   240.23   191.61    46.25 o
      2785    1   1   3   6   240.23   191.61    46.25 o
      2786    2   4   1   7   342.94   409.03    59.38 o
      2786    1   1   4   7   342.94   409.03    59.38 o
      2787    2   3   1  12   601.53   692.67   118.74 o
      2787    1   1   3  12   601.53   692.67   118.74 o
      2788    2   5   1  19  3059.97  2253.92   395.42 o
      2788    1   1   5  19  3059.97  2253.92   395.42 o
      2789    2   4   1  10   539.49   408.58    92.26 o
      2789    1   1   4  10   539.49   408.58    92.26 o
      2790    2   6   2  18  3264.83  2794.25   487.68 o
      2790    1   2   6  18  3264.83  2794.25   487.68 o
      2791    2   5   1  14  1188.99  1325.20   263.72 o
      2791    1   1   5  14  1188.99  1325.20   263.72 o
      2792    2  10   2  18  3950.43  4771.26  1133.50 o
      2792    1   2  10  18  3950.43  4771.26  1133.50 o
      2793    2   4   2  14  1124.79  1090.69   166.26 o
      2793    1   2   4  14  1124.79  1090.69   166.26 o
      2794    2   6   0  18  2588.38  1740.79   415.42 o
      2794    1   0   6  18  2588.38  1740.79   415.42 o
      2795    2   6   2  15  1708.77  1469.76   309.77 o
      2795    1   2   6  15  1708.77  1469.76   309.77 o
      2796    2   6   1  19  1243.30  1291.88   566.84 <
      2796    1   1   6  19  1243.30  1291.88   566.84 <
      2797    2   6   1  13   703.99   916.40   270.30 o
      2797    1   1   6  13   703.99   916.40   270.30 o
      2798    2   7   1  19  1463.06  1080.83   540.41 <
      2798    1   1   7  19  1463.06  1080.83   540.41 <
      2799    2  15   4  30   471.72 10352.80  5298.30 <
      2799    1   4  15  30   471.72 10352.80  5298.30 <
      2800    2   2   1   7   173.07   308.77    46.99 o
      2800    1   1   2   7   173.07   308.77    46.99 o
      2801    2  -2   0  12  7821.84  8466.03   145.62 o
      2801    1   0  -2  12  7821.84  8466.03   145.62 o
      2802    2  -2   1   8  2219.41  2056.09    59.31 o
      2802    1   1  -2   8  2219.41  2056.09    59.31 o
      2803    2  -3   1  11  2598.70  2639.74   125.39 o
      2803    1   1  -3  11  2598.70  2639.74   125.39 o
      2804    2  -2   0  14  3740.06  4797.70   231.29 o
      2804    1   0  -2  14  3740.06  4797.70   231.29 o
      2805    2  -2   2  12  2286.83  2311.12    99.05 o
      2805    1   2  -2  12  2286.83  2311.12    99.05 o
      2806    2  -3   2  11  1997.93  1937.46   138.39 o
      2806    1   2  -3  11  1997.93  1937.46   138.39 o
      2807    2  -1   1   6   441.63   456.11    26.44 o
      2807    1   1  -1   6   441.63   456.11    26.44 o
      2808    1   0  -2  13  1496.49  1002.76    92.36 o
      2809    2  -3   3  17  5177.19  5161.18   402.60 o
      2809    1   3  -3  17  5177.19  5161.18   402.60 o
      2810    2  -1   0   6   148.12   305.78    26.59 o
      2811    2  -2   1  14  1330.22  1146.92   158.20 o
      2811    1   1  -2  14  1330.22  1146.92   158.20 o
      2812    1   0  -2  11   777.54   580.36    79.14 o
      2813    2  -1   1   7   214.63   178.13    26.39 o
      2813    1   1  -1   7   214.63   178.13    26.39 o
      2814    2  -4   2  13  2403.37  1746.39   184.52 o
      2814    1   2  -4  13  2403.37  1746.39   184.52 o
      2815    2  -2   1   7   172.40   217.98    33.03 o
      2815    1   1  -2   7   172.40   217.98    33.03 o
      2816    2  -2   1  12   575.31   599.71    98.85 o
      2816    1   1  -2  12   575.31   599.71    98.85 o
      2817    2  -2   2  15  1001.10  1259.38   131.87 o
      2817    1   2  -2  15  1001.10  1259.38   131.87 o
      2818    2  -2   2  10   410.33   421.96    59.34 o
      2818    1   2  -2  10   410.33   421.96    59.34 o
      2819    2  -2   0  10   464.31   402.20    72.53 o
      2819    1   0  -2  10   464.31   402.20    72.53 o
      2820    2  -3   1  13   627.83   520.60   125.21 o
      2820    1   1  -3  13   627.83   520.60   125.21 o
      2821    2  -2   2  14   541.45   527.38   112.07 o
      2821    1   2  -2  14   541.45   527.38   112.07 o
      2822    2  -3   1  17  2215.98  1662.04   303.39 o
      2822    1   1  -3  17  2215.98  1662.04   303.39 o
      2823    2  -4   2  36  1035.51  3967.14  2668.93 <
      2823    1   2  -4  36  1035.51  3967.14  2668.93 <
      2824    2  -1   0  10   314.76   119.32    33.14 o
      2825    2  -3   2  10   306.09   349.78    66.00 o
      2825    1   2  -3  10   306.09   349.78    66.00 o
      2826    2  -4   2  18  2864.20  1799.11   474.49 o
      2826    1   2  -4  18  2864.20  1799.11   474.49 o
      2827    2  -3   1  12   602.18   500.90   131.82 o
      2827    1   1  -3  12   602.18   500.90   131.82 o
      2828    2  -2   1   9    34.17    46.14    32.95 <
      2828    1   1  -2   9    34.17    46.14    32.95 <
      2829    2  -5   1  19  3065.50  1456.39   632.64 <
      2829    1   1  -5  19  3065.50  1456.39   632.64 <
      2830    1   0  -4  25  4750.79  2755.87   870.27 o
      2831    2  -2   0   8   211.35    79.13    32.97 <
      2831    1   0  -2   8   211.35    79.13    32.97 <
      2832    2  -5   0  24    24.34  1423.45   850.11 <
      2833    2   0  -2   6  4691.37  5461.44    66.36 o
      2833    1  -2   0   6  4691.37  5461.44    66.36 o
      2834    2  -1  -1   5  2145.26  2411.42    39.75 o
      2834    1  -1  -1   5  2145.26  2411.42    39.75 o
      2835    2  -2  -1   8  2225.09  1812.24    59.31 o
      2835    1  -1  -2   8  2225.09  1812.24    59.31 o
      2836    2  -1  -2   7  1143.34  1146.68    72.49 o
      2836    1  -2  -1   7  1143.34  1146.68    72.49 o
      2837    2   0  -2   5   114.62   217.78    19.80 o
      2838    2  -1  -1   4   444.26   402.40    19.79 o
      2838    1  -1  -1   4   444.26   402.40    19.79 o
      2839    2  -1  -3  11  2726.75  2281.54   178.04 o
      2839    1  -3  -1  11  2726.75  2281.54   178.04 o
      2840    2  -1  -2   8   262.63   343.24    46.21 o
      2840    1  -2  -1   8   262.63   343.24    46.21 o
      2841    2  -2  -2   8  1060.10   613.05   112.06 o
      2841    1  -2  -2   8  1060.10   613.05   112.06 o
      2842    2  -1  -3  10  1050.18   830.33   151.57 o
      2842    1  -3  -1  10  1050.18   830.33   151.57 o
      2843    2  -1  -3   8  2213.80  1134.09   164.84 o
      2843    1  -3  -1   8  2213.80  1134.09   164.84 o
      2844    2  -2  -3  10  2296.04  1779.29   362.45 o
      2844    1  -3  -2  10  2296.04  1779.29   362.45 o
      2845    2  -3  -2  11  1999.71  1140.06   289.96 o
      2845    1  -2  -3  11  1999.71  1140.06   289.96 o
      2846    2   1  -1   5  2145.26  2766.58    47.01 o
      2846    1  -1   1   5  2145.26  2766.58    47.01 o
      2847    2   2  -2   9  1573.26  1802.67    99.05 o
      2847    1  -2   2   9  1573.26  1802.67    99.05 o
      2848    2   1  -2   7  1141.97   810.63    52.72 o
      2848    1  -2   1   7  1141.97   810.63    52.72 o
      2849    2   2  -2   8  1060.09  1524.54    79.20 o
      2849    1  -2   2   8  1060.09  1524.54    79.20 o
      2850    2   2  -2  12  2286.83  2535.35   151.86 o
      2850    1  -2   2  12  2286.83  2535.35   151.86 o
      2851    2   3  -2  11  1996.80  2023.14   138.39 o
      2851    1  -2   3  11  1996.80  2023.14   138.39 o
      2852    2   2  -3  10  2293.97  2102.24   144.98 o
      2852    1  -3   2  10  2293.97  2102.24   144.98 o
      2853    2   2  -1   6   711.69   732.74    46.21 o
      2853    1  -1   2   6   711.69   732.74    46.21 o
      2854    2   3  -3  11  2784.94  2527.01   184.74 o
      2854    1  -3   3  11  2784.94  2527.01   184.74 o
      2855    2   1  -1   4   444.26   509.95    19.87 o
      2855    1  -1   1   4   444.26   509.95    19.87 o
      2856    2   4  -2  12  2970.65  2907.40   145.04 o
      2856    1  -2   4  12  2970.65  2907.40   145.04 o
      2857    2   1  -1   6   441.63   389.94    33.05 o
      2857    1  -1   1   6   441.63   389.94    33.05 o
      2858    2   4  -2  13  2401.74  2339.60   177.94 o
      2858    1  -2   4  13  2401.74  2339.60   177.94 o
      2859    2   4  -2  11  1478.09  1773.15   171.38 o
      2859    1  -2   4  11  1478.09  1773.15   171.38 o
      2860    2   3  -3  12  2270.58  2440.58   164.90 o
      2860    1  -3   3  12  2270.58  2440.58   164.90 o
      2861    2   3  -3  17  5177.20  5365.11   501.54 o
      2861    1  -3   3  17  5177.20  5365.11   501.54 o
      2862    2   2  -1   5   209.52   336.85    39.63 o
      2862    1  -1   2   5   209.52   336.85    39.63 o
      2863    2   2  -2  10   410.33   520.84    85.71 o
      2863    1  -2   2  10   410.33   520.84    85.71 o
      2864    2   4  -2  14  1120.38  1088.89   217.78 o
      2864    1  -2   4  14  1120.38  1088.89   217.78 o
      2865    2   3  -3  13  1252.88   573.60   210.98 <
      2865    1  -3   3  13  1252.88   573.60   210.98 <
      2866    2   3  -4  13  2731.62  1924.40   263.62 o
      2866    1  -4   3  13  2731.62  1924.40   263.62 o
      2867    2   2  -2  15  1001.10   731.87   125.28 o
      2867    1  -2   2  15  1001.10   731.87   125.28 o
      2868    2   1  -2   8   262.65   244.77    46.31 o
      2868    1  -2   1   8   262.65   244.77    46.31 o
      2869    2   2  -2   7   264.21   210.96    32.96 o
      2869    1  -2   2   7   264.21   210.96    32.96 o
      2870    2   3  -2   9   388.05   263.62    65.90 o
      2870    1  -2   3   9   388.05   263.62    65.90 o
      2871    2   2  -1   7   172.50   172.12    33.10 o
      2871    1  -1   2   7   172.50   172.12    33.10 o
      2872    2   1  -1   7   214.63   263.88    32.98 o
      2872    1  -1   1   7   214.63   263.88    32.98 o
      2873    2   2  -2  14   541.45   112.07    79.11 <
      2873    1  -2   2  14   541.45   112.07    79.11 <
      2874    2   3  -2  14   106.64   178.00   131.85 <
      2874    1  -2   3  14   106.64   178.00   131.85 <
      2875    2   2  -4  14  2847.84  2188.25   336.15 o
      2875    1  -4   2  14  2847.84  2188.25   336.15 o
      2876    2   3  -2  10   306.12   336.86    79.26 o
      2876    1  -2   3  10   306.12   336.86    79.26 o
      2877    2   4  -4  15  1327.88  1687.44   468.00 o
      2877    1  -4   4  15  1327.88  1687.44   468.00 o
      2878    2   7  -3  21  3069.67  2300.74  1008.63 <
      2878    1  -3   7  21  3069.67  2300.74  1008.63 <
      2879    2   3  -3  19  2597.66  2017.67   507.71 o
      2879    1  -3   3  19  2597.66  2017.67   507.71 o
      2880    2   4  -3   9   465.25   474.67   118.67 o
      2880    1  -3   4   9   465.25   474.67   118.67 o
      2881    2   2  -3  12   527.55   263.65   105.46 <
      2881    1  -3   2  12   527.55   263.65   105.46 <
      2882    2   3  -2  17   878.14   448.12   204.29 <
      2882    1  -2   3  17   878.14   448.12   204.29 <
      2883    2   3  -1   9    93.25    72.60    33.00 <
      2883    1  -1   3   9    93.25    72.60    33.00 <
      2884    2   7  -3  19  3062.32  3064.36   790.80 o
      2884    1  -3   7  19  3062.32  3064.36   790.80 o
      2885    2   3  -3  23  3195.67  2452.62   777.98 o
      2885    1  -3   3  23  3195.67  2452.62   777.98 o
      2886    2   1   1  11  4962.29  5732.22   121.82 o
      2886    1   1   1  11  4962.29  5732.22   121.82 o
      2887    2   0   0  12  3440.47  4401.43   125.94 o
      2887    1   0   0  12  3440.47  4401.43   125.94 o
      2888    2   1   1  17  6225.07  6352.76   291.78 o
      2888    1   1   1  17  6225.07  6352.76   291.78 o
      2889    2   0   0  10  1738.01  1814.69    79.48 o
      2889    1   0   0  10  1738.01  1814.69    79.48 o
      2890    2   0   0  16  3632.64  3481.93   211.43 o
      2890    1   0   0  16  3632.64  3481.93   211.43 o
      2891    2   0   0   8  1069.46  1239.74    53.04 o
      2891    1   0   0   8  1069.46  1239.74    53.04 o
      2892    2   2   0  18  6639.94  6931.70   337.00 o
      2892    1   0   2  18  6639.94  6931.70   337.00 o
      2893    2   1   0  10   314.76   673.32    73.33 o
      2894    2   2   0  20  4519.20  4222.33   436.11 o
      2894    1   0   2  20  4519.20  4222.33   436.11 o
      2895    2   2   1  14  1327.15  1227.01   118.74 o
      2895    1   1   2  14  1327.15  1227.01   118.74 o
      2896    2   1   1  12   602.85   488.76    79.26 o
      2896    1   1   1  12   602.85   488.76    79.26 o
      2897    2   3   1  18   617.96   402.02   171.35 <
      2897    1   1   3  18   617.96   402.02   171.35 <
      2898    2   1   1  19  1987.54  1352.76   263.95 o
      2898    1   1   1  19  1987.54  1352.76   263.95 o
      2899    2   1   2  16   534.38   626.04   125.21 o
      2899    1   2   1  16   534.38   626.04   125.21 o
      2900    2   1  -1  19  1987.54   527.60   230.83 <
      2900    1  -1   1  19  1987.54   527.60   230.83 <
      2901    1   1   0  16   719.59   600.09    98.92 o
      2902    2   1  -1  23  4334.96  1807.38   428.76 o
      2902    1  -1   1  23  4334.96  1807.38   428.76 o
      2903    1   1   0  26  1588.27   969.05   632.85 <
      2904    2   1   1  25  4168.81  3410.55   719.05 o
      2904    1   1   1  25  4168.81  3410.55   719.05 o
      2905    2  -1  -1  11  4962.29  5094.49   119.25 o
      2905    1  -1  -1  11  4962.29  5094.49   119.25 o
      2906    1  -1   0  10  2769.21  2631.62    86.17 o
      2907    2   0  -2  12  6027.29  8100.54   225.38 o
      2907    1  -2   0  12  6027.29  8100.54   225.38 o
      2908    1  -1   0   6  1303.10  1368.80    39.87 o
      2909    2   0  -2  14  4854.73  4192.82   198.09 o
      2909    1  -2   0  14  4854.73  4192.82   198.09 o
      2910    2  -1  -1  17  6225.08  5681.07   389.75 o
      2910    1  -1  -1  17  6225.08  5681.07   389.75 o
      2911    1  -1   0  12  1326.76  1445.76    85.82 o
      2912    1  -1   0   8   454.34   508.25    39.60 o
      2913    2   0  -2  18  4370.42  4761.47   416.05 o
      2913    1  -2   0  18  4370.42  4761.47   416.05 o
      2914    2   0  -2  20  5612.82  5686.55   441.99 o
      2914    1  -2   0  20  5612.82  5686.55   441.99 o
      2915    1  -1   0  16   719.59   731.81   151.64 o
      2916    2  -1  -1  12   602.85   454.95    85.71 o
      2916    1  -1  -1  12   602.85   454.95    85.71 o
      2917    2   1  -3  17  2789.26  2169.35   263.75 o
      2917    1  -3   1  17  2789.26  2169.35   263.75 o
      2918    2  -1  -2  13  1042.14   692.02   112.04 o
      2918    1  -2  -1  13  1042.14   692.02   112.04 o
      2919    2   0  -2  10   490.39   527.43    85.71 o
      2919    1  -2   0  10   490.39   527.43    85.71 o
      2920    2  -1  -3  17  2789.41  2716.16   487.85 o
      2920    1  -3  -1  17  2789.41  2716.16   487.85 o
      2921    2  -3  -4  29  2698.83  4916.10  2715.06 <
      2921    1  -4  -3  29  2698.83  4916.10  2715.06 <
      2922    2  -4  -2  28   289.04  2352.82  1917.85 <
      2922    1  -2  -4  28   289.04  2352.82  1917.85 <
      2923    2  -2  -2  25  1401.32  1542.26   916.13 <
      2923    1  -2  -2  25  1401.32  1542.26   916.13 <
      2924    2  -3   4   7  3443.77  4946.84   277.99 o
      2924    1   4  -3   7  3443.77  4946.84   277.99 o
      2925    2  -1   3   5  2018.41  1336.11    95.44 o
      2925    1   3  -1   5  2018.41  1336.11    95.44 o
      2926    2  -3   5   9  2592.47  2958.88   285.19 o
      2926    1   5  -3   9  2592.47  2958.88   285.19 o
      2927    2  -3   4  13  2721.96  2267.96   356.60 o
      2927    1   4  -3  13  2721.96  2267.96   356.60 o
      2928    2  -2   3  10  2269.72  2174.57   192.50 o
      2928    1   3  -2  10  2269.72  2174.57   192.50 o
      2929    2  -2   6  14  4052.35  5382.84   598.89 o
      2929    1   6  -2  14  4052.35  5382.84   598.89 o
      2930    2  -2   4   8  1272.65  1790.71   156.96 o
      2930    1   4  -2   8  1272.65  1790.71   156.96 o
      2931    2  -5   5  15  4753.68  4635.62   699.99 o
      2931    1   5  -5  15  4753.68  4635.62   699.99 o
      2932    2  -2   4   6  1526.30   997.81   136.39 o
      2932    1   4  -2   6  1526.30   997.81   136.39 o
      2933    2  -1   2   5   396.89   437.14    86.00 o
      2933    1   2  -1   5   396.89   437.14    86.00 o
      2934    2  -4   4   9  1298.72  1591.46   271.19 o
      2934    1   4  -4   9  1298.72  1591.46   271.19 o
      2935    2  -3   5   8  1572.33  1513.30   228.42 o
      2935    1   5  -3   8  1572.33  1513.30   228.42 o
      2936    2  -1   2   4   288.65   392.40    64.21 o
      2936    1   2  -1   4   288.65   392.40    64.21 o
      2937    2  -1   2   6   415.85   328.05    72.90 o
      2937    1   2  -1   6   415.85   328.05    72.90 o
      2938    2  -3   5  10  1094.18  1575.30   349.27 o
      2938    1   5  -3  10  1094.18  1575.30   349.27 o
      2939    2  -2   3   5   371.22   345.47   100.76 o
      2939    1   3  -2   5   371.22   345.47   100.76 o
      2940    2  -4   6   9  1899.77  1632.58   377.85 o
      2940    1   6  -4   9  1899.77  1632.58   377.85 o
      2941    2  -5   5  13  1665.10  2860.54   542.15 o
      2941    1   5  -5  13  1665.10  2860.54   542.15 o
      2942    2  -3   4   9  1076.78  1433.63   235.37 o
      2942    1   4  -3   9  1076.78  1433.63   235.37 o
      2943    2  -3   5   7   360.43  1365.63   257.40 o
      2943    1   5  -3   7   360.43  1365.63   257.40 o
      2944    2  -2   5  10   905.04   941.23   228.18 o
      2944    1   5  -2  10   905.04   941.23   228.18 o
      2945    2  -7   7  15  3733.12  4714.60  1369.45 o
      2945    1   7  -7  15  3733.12  4714.60  1369.45 o
      2946    2  -2   3   6   358.74   463.45   128.34 o
      2946    1   3  -2   6   358.74   463.45   128.34 o
      2947    2  -1   1   3   233.21   158.70    43.28 o
      2947    1   1  -1   3   233.21   158.70    43.28 o
      2948    2  -4   6  16  1273.51  1277.12   684.94 <
      2948    1   6  -4  16  1273.51  1277.12   684.94 <
      2949    2  -3   6  11  1484.84   777.02   327.92 <
      2949    1   6  -3  11  1484.84   777.02   327.92 <
      2950    2  -4   5   8   614.57   777.01   263.76 <
      2950    1   5  -4   8   614.57   777.01   263.76 <
      2951    2  -2   3   7    63.73   142.57    85.54 <
      2951    1   3  -2   7    63.73   142.57    85.54 <
      2952    2  -6   8  16  3025.33  5807.16  1869.13 o
      2952    1   8  -6  16  3025.33  5807.16  1869.13 o
      2953    2  -2   4   5   858.48   215.01   107.51 <
      2953    1   4  -2   5   858.48   215.01   107.51 <
      2954    2  -1   3   6   460.62   450.39    92.94 o
      2954    1   3  -1   6   460.62   450.39    92.94 o
      2955    2  -1   2   3    90.08   210.29    58.01 o
      2955    1   2  -1   3    90.08   210.29    58.01 o
      2956    2  -7   7  21  5049.81  8867.32  2817.85 o
      2956    1   7  -7  21  5049.81  8867.32  2817.85 o
      2957    2  -1   3   7   151.03    65.55    65.55 <
      2957    1   3  -1   7   151.03    65.55    65.55 <
      2958    2  -5  12  17   405.42  4718.75  4333.83 <
      2958    1  12  -5  17   405.42  4718.75  4333.83 <
      2959    2  -3   2   5  1711.66  1882.86   106.98 o
      2959    1   2  -3   5  1711.66  1882.86   106.98 o
      2960    2  -2   2   2  1062.00  1019.48    86.15 o
      2960    1   2  -2   2  1062.00  1019.48    86.15 o
      2961    2  -3   3   4  1144.78  1672.15   150.07 o
      2961    1   3  -3   4  1144.78  1672.15   150.07 o
      2962    2  -5   3   5  2756.38  3274.70   228.30 o
      2962    1   3  -5   5  2756.38  3274.70   228.30 o
      2963    2  -2   1   2   775.35   565.90    57.31 o
      2963    1   1  -2   2   775.35   565.90    57.31 o
      2964    2  -5   4   5  3163.02  3314.57   313.64 o
      2964    1   4  -5   5  3163.02  3314.57   313.64 o
      2965    2  -4   3   3  1125.79  1204.97   199.64 o
      2965    1   3  -4   3  1125.79  1204.97   199.64 o
      2966    2  -5   3   3  2409.94  3103.66   343.26 o
      2966    1   3  -5   3  2409.94  3103.66   343.26 o
      2967    2  -3   3   2   707.43   799.27   114.18 o
      2967    1   3  -3   2   707.43   799.27   114.18 o
      2968    2  -4   3   2  1047.74   926.77   163.97 o
      2968    1   3  -4   2  1047.74   926.77   163.97 o
      2969    2  -5   3   7  2356.94  2473.59   278.01 o
      2969    1   3  -5   7  2356.94  2473.59   278.01 o
      2970    2  -3   2   2   544.17   507.19    92.87 o
      2970    1   2  -3   2   544.17   507.19    92.87 o
      2971    2  -3   2   4   622.70   602.75   121.98 o
      2971    1   2  -3   4   622.70   602.75   121.98 o
      2972    2  -1   1   1   524.83   703.60    65.96 o
      2972    1   1  -1   1   524.83   703.60    65.96 o
      2973    2  -4   4   1   988.90  1148.12   192.54 o
      2973    1   4  -4   1   988.90  1148.12   192.54 o
      2974    2  -4   3   4   523.46   470.47   206.72 <
      2974    1   3  -4   4   523.46   470.47   206.72 <
      2975    2  -4   4   4   777.58   870.20   221.12 o
      2975    1   4  -4   4   777.58   870.20   221.12 o
      2976    2  -2   2   3   329.46   450.16    71.45 o
      2976    1   2  -2   3   329.46   450.16    71.45 o
      2977    2  -2   2   1   249.46   356.83    71.37 o
      2977    1   2  -2   1   249.46   356.83    71.37 o
      2978    2  -4   4   2  1003.48  1076.97   185.44 o
      2978    1   4  -4   2  1003.48  1076.97   185.44 o
      2979    2  -6   4   4  1513.19  1968.01   541.92 o
      2979    1   4  -6   4  1513.19  1968.01   541.92 o
      2980    2  -4   3   7   394.04   715.88   193.29 o
      2980    1   3  -4   7   394.04   715.88   193.29 o
      2981    2  -4   4   5  1045.85  1270.01   228.32 o
      2981    1   4  -4   5  1045.85  1270.01   228.32 o
      2982    2  -4   4   6   918.99  1084.38   221.16 o
      2982    1   4  -4   6   918.99  1084.38   221.16 o
      2983    2  -5   3   4   597.24   548.87   199.59 <
      2983    1   3  -5   4   597.24   548.87   199.59 <
      2984    2  -6   6   4  3184.79  3559.21   898.72 o
      2984    1   6  -6   4  3184.79  3559.21   898.72 o
      2985    2  -7   5   7  2636.94  3778.22   855.45 o
      2985    1   5  -7   7  2636.94  3778.22   855.45 o
      2986    2  -4   6   5  1047.23  1012.94   392.33 <
      2986    1   6  -4   5  1047.23  1012.94   392.33 <
      2987    2  -6   6   5  3331.53  2881.93   841.75 o
      2987    1   6  -6   5  3331.53  2881.93   841.75 o
      2988    2  -6   6   8   701.64  1853.64   648.77 <
      2988    1   6  -6   8   701.64  1853.64   648.77 <
      2989    2  -5   4   6   795.01   955.16   263.74 o
      2989    1   4  -5   6   795.01   955.16   263.74 o
      2990    2  -7   4   7  1891.12  2687.27   841.11 o
      2990    1   4  -7   7  1891.12  2687.27   841.11 o
      2991    2  -6   4   5  1465.28  1397.52   484.85 <
      2991    1   4  -6   5  1465.28  1397.52   484.85 <
      2992    2  -3   4   4   104.05   135.54    85.61 <
      2992    1   4  -3   4   104.05   135.54    85.61 <
      2993    2  -6   6  10  2373.73  2339.54   748.94 o
      2993    1   6  -6  10  2373.73  2339.54   748.94 o
      2994    2  -5   6   7  1834.22  2273.91   662.93 o
      2994    1   6  -5   7  1834.22  2273.91   662.93 o
      2995    2  -8   8   2  3623.63  7984.99  3685.93 <
      2995    1   8  -8   2  3623.63  7984.99  3685.93 <
      2996    2  -5   4   3   328.21   313.67   263.77 <
      2996    1   4  -5   3   328.21   313.67   263.77 <
      2997    2  -9  12  11    17.11  6650.47  5652.55 <
      2997    1  12  -9  11    17.11  6650.47  5652.55 <
      2998    2  -7   5   5  1459.40  1824.99  1047.94 <
      2998    1   5  -7   5  1459.40  1824.99  1047.94 <
      2999    2  -3   1   1  2163.77  2204.19    78.47 o
      2999    1   1  -3   1  2163.77  2204.19    78.47 o
      3000    2  -1   1  -1   524.83   757.01    21.42 o
      3000    1   1  -1  -1   524.83   757.01    21.42 o
      3001    2  -5   3   1  4754.16  4727.56   463.49 o
      3001    1   3  -5   1  4754.16  4727.56   463.49 o
      3002    2  -4   2   0  2135.14  1476.31   285.28 o
      3002    1   2  -4   0  2135.14  1476.31   285.28 o
      3003    2  -2   2  -1   249.46   292.34    64.17 o
      3003    1   2  -2  -1   249.46   292.34    64.17 o
      3004    2  -1   2  -2   566.90   913.04    71.33 o
      3004    1   2  -1  -2   566.90   913.04    71.33 o
      3005    2  -2   1   0   112.83   257.34    35.74 o
      3006    2  -5   1   2  2787.20  2109.90   313.63 o
      3006    1   1  -5   2  2787.20  2109.90   313.63 o
      3007    2  -1   3  -3  2910.02  5047.13   420.59 o
      3007    1   3  -1  -3  2910.02  5047.13   420.59 o
      3008    2  -2   3  -2   985.94   777.13   114.07 o
      3008    1   3  -2  -2   985.94   777.13   114.07 o
      3009    2  -2   2  -2  1062.00   442.14   106.97 o
      3009    1   2  -2  -2  1062.00   442.14   106.97 o
      3010    2  -5   3  -1  4756.28  6302.27  1090.78 o
      3010    1   3  -5  -1  4756.28  6302.27  1090.78 o
      3011    2  -3   1  -1  2167.00  2245.66   299.42 o
      3011    1   1  -3  -1  2167.00  2245.66   299.42 o
      3012    2  -3   2  -1   428.57   178.22   106.93 <
      3012    1   2  -3  -1   428.57   178.22   106.93 <
      3013    2  -4   4   0  1179.02  1768.41   349.40 o
      3013    1   4  -4   0  1179.02  1768.41   349.40 o
      3014    2  -6   1   3  1794.63  2010.10   613.01 o
      3014    1   1  -6   3  1794.63  2010.10   613.01 o
      3015    2  -4   1   2   249.54   249.70   107.01 <
      3015    1   1  -4   2   249.54   249.70   107.01 <
      3016    2 -10   4   4  2541.51  4063.12  3977.58 <
      3016    1   4 -10   4  2541.51  4063.12  3977.58 <
      3017    2  -8   2   4  3820.75  4398.52  1882.02 <
      3017    1   2  -8   4  3820.75  4398.52  1882.02 <
      3018    2  -4   3   0   214.90   442.27   192.60 <
      3019    2  -4   4  -1   988.90   470.55   313.70 <
      3019    1   4  -4  -1   988.90   470.55   313.70 <
      3020    2  -7   5   1  3957.50  6579.87  1796.45 o
      3020    1   5  -7   1  3957.50  6579.87  1796.45 o
      3021    2  -6   6  -1  1463.05  1475.66  1169.12 <
      3021    1   6  -6  -1  1463.05  1475.66  1169.12 <
      3022    2  -5   6  -3   291.67  2223.97  1881.82 <
      3022    1   6  -5  -3   291.67  2223.97  1881.82 <
      3023    2   2   0   4  2332.87  2508.05    85.99 o
      3023    1   0   2   4  2332.87  2508.05    85.99 o
      3024    2   2   0   2  1290.45  1455.85    57.09 o
      3024    1   0   2   2  1290.45  1455.85    57.09 o
      3025    2   3   1   2  2121.44  2766.79   142.62 o
      3025    1   1   3   2  2121.44  2766.79   142.62 o
      3026    2   4   0   6  5634.71  5421.23   449.39 o
      3026    1   0   4   6  5634.71  5421.23   449.39 o
      3027    2   1  -1   4   444.26   592.10    42.80 o
      3027    1  -1   1   4   444.26   592.10    42.80 o
      3028    2   3  -1   8  2547.99  1619.20   285.32 o
      3028    1  -1   3   8  2547.99  1619.20   285.32 o
      3029    2   3   1   4   625.56   541.86    78.43 o
      3029    1   1   3   4   625.56   541.86    78.43 o
      3030    2   2  -1   6   712.67   299.46    92.69 o
      3030    1  -1   2   6   712.67   299.46    92.69 o
      3031    2   3   1   1  2166.71  1732.46   221.01 o
      3031    1   1   3   1  2166.71  1732.46   221.01 o
      3032    2   4   1   5  1032.75   941.61   199.74 o
      3032    1   1   4   5  1032.75   941.61   199.74 o
      3033    2   2   1   1   544.83    78.51    28.55 <
      3033    1   1   2   1   544.83    78.51    28.55 <
      3034    2   2  -2   6  8529.94 10333.20   984.79 o
      3034    1  -2   2   6  8529.94 10333.20   984.79 o
      3035    2   3   1   3   639.75   414.31   107.15 o
      3035    1   1   3   3   639.75   414.31   107.15 o
      3036    2   3  -1   7  1099.45   997.93   249.48 o
      3036    1  -1   3   7  1099.45   997.93   249.48 o
      3037    2   5   1   8  2727.55  3065.63   477.67 o
      3037    1   1   5   8  2727.55  3065.63   477.67 o
      3038    1   0   6  13  4101.47  5212.72  1447.58 o
      3039    2   5   1   7  1918.82  1069.30   520.39 <
      3039    1   1   5   7  1918.82  1069.30   520.39 <
      3040    2   4  -2  12  2974.07  3599.89  1411.44 <
      3040    1  -2   4  12  2974.07  3599.89  1411.44 <
      3041    2   2  -2   8  1060.09   548.98   278.05 <
      3041    1  -2   2   8  1060.09   548.98   278.05 <
      3042    2   3  -2  11  1999.75  1874.67   662.91 <
      3042    1  -2   3  11  1999.75  1874.67   662.91 <
      3043    2   6   0  10   535.86  2166.93  1774.89 <
      3043    1   0   6  10   535.86  2166.93  1774.89 <
      3044    2   2   1   8  2214.25  1938.87   121.18 o
      3044    1   1   2   8  2214.25  1938.87   121.18 o
      3045    2   3   1   8  2547.09  2766.02   150.09 o
      3045    1   1   3   8  2547.09  2766.02   150.09 o
      3046    2   3   1  11  2598.83  2957.80   364.37 o
      3046    1   1   3  11  2598.83  2957.80   364.37 o
      3047    2   3   1   7  1098.11  1311.60   135.44 o
      3047    1   1   3   7  1098.11  1311.60   135.44 o
      3048    2   4   2  12  2971.02  3793.57   456.37 o
      3048    1   2   4  12  2971.02  3793.57   456.37 o
      3049    1   0   2   7   801.15  1014.05    78.55 o
      3050    2   2   1   6   711.81   913.79   107.08 o
      3050    1   1   2   6   711.81   913.79   107.08 o
      3051    2   4   0  12  3293.75  3008.49   491.91 o
      3051    1   0   4  12  3293.75  3008.49   491.91 o
      3052    2   3   2  11  1996.27  2444.94   327.89 o
      3052    1   2   3  11  1996.27  2444.94   327.89 o
      3053    2   1   0   4   197.22   430.56    51.08 o
      3054    2   4   2  13  2402.09  2316.76   556.02 o
      3054    1   2   4  13  2402.09  2316.76   556.02 o
      3055    2   4   2  11  1478.19   898.34   249.54 o
      3055    1   2   4  11  1478.19   898.34   249.54 o
      3056    2   3   1  17  2216.05  1412.74   627.88 <
      3056    1   1   3  17  2216.05  1412.74   627.88 <
      3057    1   0   4  15  2545.41  2574.93   606.28 o
      3058    2   2   1  12   575.24   719.97   242.36 <
      3058    1   1   2  12   575.24   719.97   242.36 <
      3059    2   2   1   5   209.50   214.29    71.43 <
      3059    1   1   2   5   209.50   214.29    71.43 <
      3060    2   5   1  13  3099.07  2865.50   812.60 o
      3060    1   1   5  13  3099.07  2865.50   812.60 o
      3061    2   6   2  12  1999.31  2273.84   734.19 o
      3061    1   2   6  12  1999.31  2273.84   734.19 o
      3062    2   3   2   9   388.01   541.79   171.09 o
      3062    1   2   3   9   388.01   541.79   171.09 o
      3063    2   4   2  15   327.55   513.28   427.74 <
      3063    1   2   4  15   327.55   513.28   427.74 <
      3064    2   5   2  10   233.33   570.42   370.78 <
      3064    1   2   5  10   233.33   570.42   370.78 <
      3065    2   1   3  11  2725.61  2709.19   208.40 o
      3065    1   3   1  11  2725.61  2709.19   208.40 o
      3066    2   2   3  10  2286.82  2309.68   199.60 o
      3066    1   3   2  10  2286.82  2309.68   199.60 o
      3067    1   1   0   4  1735.09  2070.00   131.57 o
      3068    2   1   2   7  1133.27  1454.67   114.09 o
      3068    1   2   1   7  1133.27  1454.67   114.09 o
      3069    2   2   2  12  2286.83  2258.97   235.91 o
      3069    1   2   2  12  2286.83  2258.97   235.91 o
      3070    2   1   4  11  1959.77  2024.54   235.25 o
      3070    1   4   1  11  1959.77  2024.54   235.25 o
      3071    2   1   3  10  1045.76  1261.66   220.97 o
      3071    1   3   1  10  1045.76  1261.66   220.97 o
      3072    1   3   0  14  2729.46  2786.40   301.62 o
      3073    2   2   4  14  2843.08  3231.89   399.53 o
      3073    1   4   2  14  2843.08  3231.89   399.53 o
      3074    2   1   1   6   441.63   458.17    78.75 o
      3074    1   1   1   6   441.63   458.17    78.75 o
      3075    2   0   2   8   479.43   758.10   121.58 o
      3075    1   2   0   8   479.43   758.10   121.58 o
      3076    2   1   3  17  2788.11  3149.48   578.48 o
      3076    1   3   1  17  2788.11  3149.48   578.48 o
      3077    2   1   3   9   815.54   762.70   142.56 o
      3077    1   3   1   9   815.54   762.70   142.56 o
      3078    2   3   4  13  2728.23  2438.36   399.26 o
      3078    1   4   3  13  2728.23  2438.36   399.26 o
      3079    2   1   5  17  3154.55  4185.97   650.04 o
      3079    1   5   1  17  3154.55  4185.97   650.04 o
      3080    2   2   6  20  3821.30  3279.12  1461.35 <
      3080    1   6   2  20  3821.30  3279.12  1461.35 <
      3081    2   1   2  13  1041.14   363.67   135.49 <
      3081    1   2   1  13  1041.14   363.67   135.49 <
      3082    2   2   2  15  1001.10  1062.82   299.59 o
      3082    1   2   2  15  1001.10  1062.82   299.59 o
      3083    2   1   2   6   413.34   445.27   100.54 o
      3083    1   2   1   6   413.34   445.27   100.54 o
      3084    2   0   2  10   490.31   464.65   100.08 o
      3084    1   2   0  10   490.31   464.65   100.08 o
      3085    2   1   5  15  2100.11  1589.96   442.05 o
      3085    1   5   1  15  2100.11  1589.96   442.05 o
      3086    2   1   4  14   557.39   363.55   335.04 <
      3086    1   4   1  14   557.39   363.55   335.04 <
      3087    2   1   2  10    78.34   228.33   128.44 <
      3087    1   2   1  10    78.34   228.33   128.44 <
      3088    2   1   6  16   738.83  1703.84   427.74 o
      3088    1   6   1  16   738.83  1703.84   427.74 o
      3089    2   1   5  14   578.01   628.63   264.31 <
      3089    1   5   1  14   578.01   628.63   264.31 <
      3090    2   6   8  27   239.33  6500.75  3492.73 <
      3090    1   8   6  27   239.33  6500.75  3492.73 <
      3091    2   1   1   7   214.63   192.74    64.25 o
      3091    1   1   1   7   214.63   192.74    64.25 o
      3092    2  -1   8  41    12.33  9701.33  6443.79 <
      3092    1   8  -1  41    12.33  9701.33  6443.79 <
      3093    2   0  10  43    64.83 14427.80 13137.60 <
      3094    2   2  15  37    79.67 11939.50  8817.44 <
      3094    1  15   2  37    79.67 11939.50  8817.44 <
      3095    2  -2   0   4  2331.89  2280.62    72.17 o
      3095    1   0  -2   4  2331.89  2280.62    72.17 o
      3096    2  -3   1   5  2805.48  2909.81   107.50 o
      3096    1   1  -3   5  2805.48  2909.81   107.50 o
      3097    1   0  -4   9  4587.33  4384.97   193.14 o
      3098    2  -3   1   8  2546.33  2641.88   178.99 o
      3098    1   1  -3   8  2546.33  2641.88   178.99 o
      3099    2  -4   2   6  2439.79  2485.07   157.10 o
      3099    1   2  -4   6  2439.79  2485.07   157.10 o
      3100    2  -3   1   7  1096.74  1112.05   106.93 o
      3100    1   1  -3   7  1096.74  1112.05   106.93 o
      3101    2  -5   1   8  2725.78  2545.90   278.12 o
      3101    1   1  -5   8  2725.78  2545.90   278.12 o
      3102    2  -2   1   3   609.24   663.06    57.04 o
      3102    1   1  -2   3   609.24   663.06    57.04 o
      3103    2  -4   1   5  1033.26   864.19    85.70 o
      3103    1   1  -4   5  1033.26   864.19    85.70 o
      3104    2  -5   1   7  1917.85  1540.03   206.76 o
      3104    1   1  -5   7  1917.85  1540.03   206.76 o
      3105    2  -5   2   7  1785.53  2209.69   213.84 o
      3105    1   2  -5   7  1785.53  2209.69   213.84 o
      3106    2  -3   1   4   625.10   641.92    57.06 o
      3106    1   1  -3   4   625.10   641.92    57.06 o
      3107    2  -6   2   9  2776.14  2338.02   370.66 o
      3107    1   2  -6   9  2776.14  2338.02   370.66 o
      3108    2  -4   2   7  1008.98  1290.19   135.43 o
      3108    1   2  -4   7  1008.98  1290.19   135.43 o
      3109    2  -5   1  13  3097.20  3293.22   449.08 o
      3109    1   1  -5  13  3097.20  3293.22   449.08 o
      3110    2  -7   3  13  3942.21  3257.50   912.39 o
      3110    1   3  -7  13  3942.21  3257.50   912.39 o
      3111    1   0  -6  13  4101.47  4152.38   670.66 o
      3112    2  -6   0  12  1916.99  2052.95   556.01 o
      3112    1   0  -6  12  1916.99  2052.95   556.01 o
      3113    2  -4   1   7   342.89   377.99   128.38 <
      3113    1   1  -4   7   342.89   377.99   128.38 <
      3114    2  -6   2  10  1047.64   891.16   327.95 <
      3114    1   2  -6  10  1047.64   891.16   327.95 <
      3115    2  -5   1  11  1430.98  1234.24   342.45 o
      3115    1   1  -5  11  1430.98  1234.24   342.45 o
      3116    2  -4   1  10   539.89   178.20   128.30 <
      3116    1   1  -4  10   539.89   178.20   128.30 <
      3117    2  -6   2  15  1709.86  1140.55   470.48 <
      3117    1   2  -6  15  1709.86  1140.55   470.48 <
      3118    2  -7   1  13  2982.42  2095.90   741.41 <
      3118    1   1  -7  13  2982.42  2095.90   741.41 <
      3119    2  -3   1   6   240.08   206.99    78.51 <
      3119    1   1  -3   6   240.08   206.99    78.51 <
      3120    2  -7   1  14   813.08  1040.73   598.78 <
      3120    1   1  -7  14   813.08  1040.73   598.78 <
      3121    2 -10   0  24  1504.61  4141.51  4120.13 <
      3121    1   0 -10  24  1504.61  4141.51  4120.13 <
      3122    2  -3  -1   5  2811.59  2490.36   142.71 o
      3122    1  -1  -3   5  2811.59  2490.36   142.71 o
      3123    2  -1  -1   4   444.26   199.84    35.69 o
      3123    1  -1  -1   4   444.26   199.84    35.69 o
      3124    2  -3  -1   7  1098.98  1026.45   135.43 o
      3124    1  -1  -3   7  1098.98  1026.45   135.43 o
      3125    2  -2  -1   6   712.53   420.76    57.05 o
      3125    1  -1  -2   6   712.53   420.76    57.05 o
      3126    2  -1  -1   3   233.21   114.11    21.40 o
      3126    1  -1  -1   3   233.21   114.11    21.40 o
      3127    2  -2  -1   5   209.36   128.38    42.79 <
      3127    1  -1  -2   5   209.36   128.38    42.79 <
      3128    2  -1  -2   6   412.14   135.48    71.31 <
      3128    1  -2  -1   6   412.14   135.48    71.31 <
      3129    2  -2  -2   9  1573.26   941.41   228.22 o
      3129    1  -2  -2   9  1573.26   941.41   228.22 o
      3130    2  -3  -1   4   625.74   363.56    99.80 o
      3130    1  -1  -3   4   625.74   363.56    99.80 o
      3131    2  -4  -2  12  2973.56  4134.75   891.11 o
      3131    1  -2  -4  12  2973.56  4134.75   891.11 o
      3132    2  -1  -3  11  2726.79  1625.77   549.05 <
      3132    1  -3  -1  11  2726.79  1625.77   549.05 <
      3133    2   1  -1  11  4962.29  5789.22   264.77 o
      3133    1  -1   1  11  4962.29  5789.22   264.77 o
      3134    1  -1   0  10  2769.21  3240.87   171.70 o
      3135    2   0   0  12  3440.48  4425.03   243.45 o
      3135    1   0   0  12  3440.48  4425.03   243.45 o
      3136    2   0   0  10  1738.01  2003.79   150.28 o
      3136    1   0   0  10  1738.01  2003.79   150.28 o
      3137    2   2   0  14  3740.20  4153.55   364.60 o
      3137    1   0   2  14  3740.20  4153.55   364.60 o
      3138    2   0   0   8  1069.46  1446.65   107.42 o
      3138    1   0   0   8  1069.46  1446.65   107.42 o
      3139    2   0   0  16  3632.64  4628.31   435.69 o
      3139    1   0   0  16  3632.64  4628.31   435.69 o
      3140    1  -1   0  12  1326.76  1370.16   157.00 o
      3141    2   1  -1  17  6225.07  6612.87   599.87 o
      3141    1  -1   1  17  6225.07  6612.87   599.87 o
      3142    2   2   0  18  6646.36  5345.57   599.50 o
      3142    1   0   2  18  6646.36  5345.57   599.50 o
      3143    1   0   2  13  1496.48  1227.45   214.09 o
      3144    1  -1   0   8   454.34   599.31    78.48 o
      3145    2   2   0  20  4517.94  5431.78  1063.51 o
      3145    1   0   2  20  4517.94  5431.78  1063.51 o
      3146    2   1   0  10   314.76   566.28   107.52 o
      3147    2   2  -1  14  1330.61   762.80   349.32 <
      3147    1  -1   2  14  1330.61   762.80   349.32 <
      3148    1   0   2  17    20.12   392.04   342.15 <
      3149    2   1  -1  19  1987.54  1148.17   713.15 <
      3149    1  -1   1  19  1987.54  1148.17   713.15 <
      3150    2   1   0  28    20.51  3428.64  2266.75 <
      3151    2   2  -1  12   575.46   363.54   178.20 <
      3151    1  -1   2  12   575.46   363.54   178.20 <
      3152    2   2  -2  18   270.79   933.80   776.98 <
      3152    1  -2   2  18   270.79   933.80   776.98 <
      3153    2  -1   1  11  4962.29  5633.74   238.05 o
      3153    1   1  -1  11  4962.29  5633.74   238.05 o
      3154    2  -2   1   8  2208.25  2167.00   135.44 o
      3154    1   1  -2   8  2208.25  2167.00   135.44 o
      3155    2  -1   1   5  2145.26  2332.26   135.42 o
      3155    1   1  -1   5  2145.26  2332.26   135.42 o
      3156    2  -2   2  12  2286.83  2699.92   257.82 o
      3156    1   2  -2  12  2286.83  2699.92   257.82 o
      3157    2  -3   3  17  5177.19  6032.85   787.20 o
      3157    1   3  -3  17  5177.19  6032.85   787.20 o
      3158    2  -2   1  12   575.12   719.98   171.08 o
      3158    1   1  -2  12   575.12   719.98   171.08 o
      3159    2  -1   1   6   441.63   488.23   107.70 o
      3159    1   1  -1   6   441.63   488.23   107.70 o
      3160    2  -2   1  14  1329.79  1048.18   221.04 o
      3160    1   1  -2  14  1329.79  1048.18   221.04 o
      3161    2  -1   1  12   602.85   642.22   164.12 o
      3161    1   1  -1  12   602.85   642.22   164.12 o
      3162    2  -1   2  13  1040.41  1076.97   199.70 o
      3162    1   2  -1  13  1040.41  1076.97   199.70 o
      3163    2  -3   4  16   867.07   698.84   356.55 <
      3163    1   4  -3  16   867.07   698.84   356.55 <
      3164    2  -2   2  15  1001.10  1170.26   256.89 o
      3164    1   2  -2  15  1001.10  1170.26   256.89 o
      3165    2  -1   3  17  2787.32  2323.16   436.04 o
      3165    1   3  -1  17  2787.32  2323.16   436.04 o
      3166    2  -3   3  15  1142.33  1177.44   228.35 o
      3166    1   3  -3  15  1142.33  1177.44   228.35 o
      3167    2  -4   2  18  2862.63  2516.34   548.89 o
      3167    1   2  -4  18  2862.63  2516.34   548.89 o
      3168    2  -3   3  14     8.07   228.10   185.33 <
      3168    1   3  -3  14     8.07   228.10   185.33 <
      3169    2  -1   1   7   214.63   185.73    64.29 <
      3169    1   1  -1   7   214.63   185.73    64.29 <
      3170    2  -2   2  17    94.34   484.74   263.76 <
      3170    1   2  -2  17    94.34   484.74   263.76 <
      3171    2  -2   3  16  1181.93   285.12   235.23 <
      3171    1   3  -2  16  1181.93   285.12   235.23 <
      3172    2  -4   2  23  2106.69  1461.29  1047.85 <
      3172    1   2  -4  23  2106.69  1461.29  1047.85 <
      3173    2  -1   1  13   595.55   349.57   121.28 <
      3173    1   1  -1  13   595.55   349.57   121.28 <
      3174    2  -4   2  20  1327.42  1162.94   620.71 <
      3174    1   2  -4  20  1327.42  1162.94   620.71 <
      3175    2  -1   2  14   475.08   328.69   135.76 <
      3175    1   2  -1  14   475.08   328.69   135.76 <
      3176    2  -2   4  20  2978.51  1855.17   528.01 o
      3176    1   4  -2  20  2978.51  1855.17   528.01 o
      3177    2  -2   0  12  7816.80  8850.98   251.04 o
      3177    1   0  -2  12  7816.80  8850.98   251.04 o
      3178    2  -2   0  14  3740.82  4592.86   336.24 o
      3178    1   0  -2  14  3740.82  4592.86   336.24 o
      3179    2  -2   0  18  6645.24  6667.60   606.79 o
      3179    1   0  -2  18  6645.24  6667.60   606.79 o
      3180    1   0  -2   7   801.15   779.29    85.79 o
      3181    1   0  -2  11   777.54   720.76   149.86 o
      3182    2  -1   0   4   197.22   548.80    88.99 o
      3183    2  -1   0   6   148.12   303.09    64.95 o
      3184    1   0  -2  13  1496.49   977.96   199.88 o
      3185    2  -2   0  10   464.32   499.37    85.61 o
      3185    1   0  -2  10   464.32   499.37    85.61 o
      3186    2  -4   0  18  2099.82  1375.71   655.78 <
      3186    1   0  -4  18  2099.82  1375.71   655.78 <
      3187    2  -3  -1  13   627.83   677.16   220.97 o
      3187    1  -1  -3  13   627.83   677.16   220.97 o
      3188    2  -2   0   8   211.42   128.48    71.38 <
      3188    1   0  -2   8   211.42   128.48    71.38 <
      3189    2  -4   0  20   387.58  1240.96   720.33 <
      3189    1   0  -4  20   387.58  1240.96   720.33 <
      3190    2  -3   0  20   122.85   563.28   506.23 <
      3191    2  -3  -2  16   145.47  1839.45   755.74 <
      3191    1  -2  -3  16   145.47  1839.45   755.74 <
      3192    2  -1   0   8    51.64    42.86    35.71 <
