# Supplementary material for: In situ strain tuning of the metal-insulator-transition of Ca2RuO4 in angle-resolved photoemission experiments
Source: Nat Commun. 2018 Oct 31;9:4535. doi: 10.1038/s41467-018-06945-0 (PMC6208396; doi:10.1038/s41467-018-06945-0)
Supplement: Supplementary file 13 — Supplementary Data 10 [file 41467_2018_6945_MOESM13_ESM.cif]

#=======================================================================
data_global
#=======================================================================

_audit_creation_method                   'Jana2006 Version : 21/02/2018'


# 1. PROCESSING SUMMARY (IUCr Office Use Only)

_journal_date_recd_electronic            ?
_journal_date_to_coeditor                ?
_journal_date_from_coeditor              ?
_journal_date_accepted                   ?
_journal_date_printers_first             ?
_journal_date_printers_final             ?
_journal_date_proofs_out                 ?
_journal_date_proofs_in                  ?
_journal_coeditor_name                   ?
_journal_coeditor_code                   ?
_journal_coeditor_notes
; ?
;
_journal_techeditor_code                 ?
_journal_paper_category                  ?
_journal_techeditor_notes
; ?
;
_journal_coden_ASTM                      ?
_journal_name_full                       ?
_journal_year                            ?
_journal_volume                          ?
_journal_issue                           ?
_journal_page_first                      ?
_journal_page_last                       ?
_journal_suppl_publ_number               ?
_journal_suppl_publ_pages                ?

#=======================================================================

# 2. SUBMISSION DETAILS

_publ_contact_author_name                'Sara Riccò'
_publ_contact_author_address
; Department of Quantum Matter Physics
	  University of Geneva
	  24 Quai Ernest-Ansermet
	  1211 Geneva 4
	  Switzerland
;
_publ_contact_author_email               Sara.Ricco@unige.ch
_publ_contact_author_fax                 ?
_publ_contact_author_phone               +41 223793487

_publ_requested_journal                  
_publ_requested_category                 ?

_publ_contact_letter
; ?
;

#=======================================================================

# 3. TITLE AND AUTHOR LIST

_publ_section_title
; In-situ strain-tuning of the metal-insulator transition of Ca2RuO4 in angle-resolved 
  photoemission experiments
;
_publ_section_title_footnote
; ?
;
loop_
 _publ_author_name
 _publ_author_address
'Riccò, Sara'
;     Department of Quantum Matter Physics
	  University of Geneva
	  24 Quai Ernest-Ansermet
	  1211 Geneva 4
	  Switzerland
;
'Kim, Minjae'
;     Centre de Physique Théorique
      Ecole Polytechnique
      CNRS, Universite Paris-Saclay
      91128 Palaiseau
      France
;
      College de France
      11 place Marcelin Berthelot
      75005 Paris
      France
;
'Tamai, Anna'
;     Department of Quantum Matter Physics
	  University of Geneva
	  24 Quai Ernest-Ansermet
	  1211 Geneva 4
	  Switzerland
;
'McKeown Walker, Siobhan'
;     Department of Quantum Matter Physics
	  University of Geneva
	  24 Quai Ernest-Ansermet
	  1211 Geneva 4
	  Switzerland
;
'Bruno, Flavio Yair'
;     Department of Quantum Matter Physics
	  University of Geneva
	  24 Quai Ernest-Ansermet
	  1211 Geneva 4
	  Switzerland
;
'Cucchi, Irène'
;     Department of Quantum Matter Physics
	  University of Geneva
	  24 Quai Ernest-Ansermet
	  1211 Geneva 4
	  Switzerland
;
'Cappelli, Edoardo'
;     Department of Quantum Matter Physics
	  University of Geneva
	  24 Quai Ernest-Ansermet
	  1211 Geneva 4
	  Switzerland
;
'Besnard, Céline'
;     Department of Quantum Matter Physics
	  University of Geneva
	  24 Quai Ernest-Ansermet
	  1211 Geneva 4
	  Switzerland
;
'Kim, Timur K.'
;     Diamond Light Source
	  Harwell Campus
	  Didcot
	  United Kingdom
;
'Dudin, Pavel'
;     Diamond Light Source
	  Harwell Campus
	  Didcot
	  United Kingdom
;
'Hoesch, Moritz'
;     Diamond Light Source
	  Harwell Campus
	  Didcot
	  United Kingdom
;
    'Gutmann, Matthias J.'
;     ISIS Facility
      Rutherford Appleton Laboratory
      Chilton, Didcot
      Oxon, OX11 0QX
      United Kingdom
;
'Georges, Antoine'
;     Centre de Physique Théorique
      Ecole Polytechnique
      CNRS, Universite Paris-Saclay
      91128 Palaiseau
      France
;
      College de France
      11 place Marcelin Berthelot
      75005 Paris
      France
;     Department of Quantum Matter Physics
	  University of Geneva
	  24 Quai Ernest-Ansermet
	  1211 Geneva 4
	  Switzerland
;
'Perry, Robin S.'
;     London Centre for Nanotechnology and UCL Centre for Materials Discovery
      University College London
      London WC1E 6BT
      United Kingdom
;
'Baumberger, Felix'
;     Department of Quantum Matter Physics
	  University of Geneva
	  24 Quai Ernest-Ansermet
	  1211 Geneva 4
	  Switzerland
;   
	  Swiss Light Source
	  Paul Scherrer Institut
	  CH-5232 Villigen PSI
	  Switzerland   
;

#=======================================================================

# 4. TEXT

_publ_section_synopsis
; ?
;
_publ_section_abstract
; ?
;
_publ_section_comment
; ?
;
_publ_section_introduction
; ?
;
_publ_section_experimental
; ?
;
_publ_section_exptl_prep
; ?
;
_publ_section_exptl_refinement
; ?
;
_publ_section_exptl_solution
; ?
;
_publ_section_discussion
; ?
;
_publ_section_acknowledgements
; ?
;
_publ_section_references
;
Petricek, V., Dusek, M. & Palatinus L. (2014). Z. Kristallogr. 229(5), 345-352.

Palatinus L. & Chapuis G. (2007). J. Appl. Cryst. 40, 786-790.

# enable this reference if Diamond ver. 2 was used for visualization
#Brandenburg, K. (1999). DIAMOND. Version. 2.1c.
#Crystal Impact GbR, Bonn, Germany.

# enable this reference if Diamond ver. 3 was used for visualization
#Brandenburg, K. & Putz, H. (2005). DIAMOND Version 3.
#Crystal Impact GbR, Postfach 1251, D-53002 Bonn, Germany.

# enable this reference if SIR97 was used for solving of the structure
#Altomare, A., Burla, M. C., Camalli, M., Cascarano, G., Giacovazzo, C.,
#Guagliardi, A., Moliterni, A. G. G., Polidori, G., Spagna, R. (1997).
#SIR97. A Package for Crystal Structure Solution by Direct Methods
#and Refinement, Bari, Rome, Italy.

# use this reference if SIR2002 was used for solving of the structure
#Burla, M.C., Camalli, M., Carrozzini, B., Cascarano, G., Giacovazzo, C.,
#Polidori, G., Spagna, R.
#SIR2002: the program, J. Appl. Cryst, (2003). 36, 1103


# use this reference if SIR2011 was used for solving of the structure
#Burla, M.C., Caliandro, R., Camalli, M., Carrozzini, B., Cascarano,
#G.L., Giacovazzo, C., Mallamo. M., Mazzone, A., Polidori, G., Spagna, R.
#SIR2011: a new package for crystal structure determination and refinement,
#J.Appl.Cryst. (2012) 45, 357-361

# enable this reference if bond valences were calculated
#Brown, I. D. (1996). J. Appl. Cryst. 29, 479-480.

# enable this reference if Xshape wase used for crystal shape refinement
#Stoe & Cie (1998). X-SHAPE. Stoe & Cie, Darmstadt, Germany.


# enable this reference if Flack coefficient was refined
#Flack, H. D. (1983). Acta Cryst. A39, 876-881.
;
_publ_section_figure_captions
; ?
;
_publ_section_table_legends
; ?
;

#=======================================================================
data_I
#=======================================================================

# 5. CHEMICAL DATA

_chemical_name_systematic
; ?
;
_chemical_name_common                    ?
_chemical_formula_moiety                 ?
_chemical_formula_structural             ?
_chemical_formula_analytical             ?
_chemical_formula_iupac                  ?
_chemical_formula_sum                    'Ca1.96 O4 Pr0.04 Ru1'
_chemical_formula_weight                 249.3
_chemical_melting_point                  ?
_chemical_compound_source                ?
_chemical_absolute_configuration         .

#=======================================================================

# 6. CRYSTAL DATA

_symmetry_cell_setting                   orthorhombic
_symmetry_space_group_name_H-M           'P b c a'
_symmetry_space_group_name_Hall          '-P -2xab;-2ybc;-2zac'
_symmetry_Int_Tables_number              61

loop_
 _space_group_symop_id
 _space_group_symop_operation_xyz
 1   x,y,z
 2   -x+1/2,-y,z+1/2
 3   -x,y+1/2,-z+1/2
 4   x+1/2,-y+1/2,-z
 5   -x,-y,-z
 6   x+1/2,y,-z+1/2
 7   x,-y+1/2,z+1/2
 8   -x+1/2,y+1/2,z

_cell_length_a                           5.380(2)
_cell_length_b                           5.5867(19)
_cell_length_c                           11.820(4)
_cell_angle_alpha                        90
_cell_angle_beta                         90
_cell_angle_gamma                        90
_cell_volume                             355.3(2)

loop_
 _twin_individual_id
 _twin_individual_mass_fraction_refined
 _twin_individual_twin_matrix_11
 _twin_individual_twin_matrix_12
 _twin_individual_twin_matrix_13
 _twin_individual_twin_matrix_21
 _twin_individual_twin_matrix_22
 _twin_individual_twin_matrix_23
 _twin_individual_twin_matrix_31
 _twin_individual_twin_matrix_32
 _twin_individual_twin_matrix_33
 ? ? ? ? ? ? ? ? ? ? ?

_cell_formula_units_Z                    4

_cell_measurement_reflns_used            330
_cell_measurement_theta_min              ?
_cell_measurement_theta_max              ?
_cell_measurement_temperature            10
_cell_special_details
; ?
;

_exptl_crystal_density_diffrn            4.6603
_exptl_crystal_density_meas              ?
_exptl_crystal_density_method            ?
_exptl_crystal_F_000                     158.549

_exptl_absorpt_coefficient_mu            0
_exptl_crystal_description               ?
_exptl_crystal_size_max                  ?
_exptl_crystal_size_mid                  ?
_exptl_crystal_size_min                  ?
_exptl_crystal_size_rad                  ?
_exptl_crystal_colour                    ?
_exptl_absorpt_correction_type           ?
_exptl_absorpt_process_details           ?
_exptl_absorpt_correction_T_min          ?
_exptl_absorpt_correction_T_max          ?
loop_
 _exptl_crystal_face_index_h
 _exptl_crystal_face_index_k
 _exptl_crystal_face_index_l
 _exptl_crystal_face_perp_dist
 ? ? ? ?

#=======================================================================

# 7. EXPERIMENTAL DATA

_exptl_special_details                   
;
 For peak integration a local UB matrix refined for each frame,
using approximately 30 reflections from each of the 11 detectors.
Hence _cell_measurement_reflns_used      330
For final cell dimensions a weighted average of all local
cells was calculated
Because of the nature of the experiment, it is not possible to give values of
theta_min and theta_max for the cell determination.
The same applies for the wavelength used for the experiment.
The range of wavelengths used was 0.23-8.8 Angstroms,
BUT the bulk of the diffraction information is obtained from
wavelengths in the range 0.7-2.5 Angstroms.
The data collection procedures on the SXD instrument used
for the single crystal neutron data collection are most
recently summarised in the Appendix to the following paper
     Wilson, C.C. (1997).  J. Mol. Struct. 405, 207-217.
;
_diffrn_ambient_temperature              10
_diffrn_source                           ?
_diffrn_source_power                     ?
_diffrn_source_voltage                   ?
_diffrn_source_current                   ?
_diffrn_radiation_type                   neutron
_diffrn_radiation_source                 'ISIS spallation source'
_diffrn_radiation_wavelength             0.23 - 8.8
_diffrn_radiation_monochromator          ?
_diffrn_measurement_device               ?
_diffrn_measurement_device_type          SXD
_diffrn_detector                         ?
_diffrn_detector_area_resol_mean         ?
_diffrn_measurement_method               time-of-flight LAUE diffraction
_diffrn_measurement_specimen_support     ?

_diffrn_reflns_number                    5723
_diffrn_reflns_theta_min                 2.56
_diffrn_reflns_theta_max                 71.08
_diffrn_reflns_theta_full                12.44
_diffrn_measured_fraction_theta_max      0.07
_diffrn_measured_fraction_theta_full     0.68
_diffrn_reflns_av_R_equivalents          ?
_diffrn_reflns_av_unetI/netI             0.1729
_diffrn_reflns_limit_h_min               -14
_diffrn_reflns_limit_h_max               10
_diffrn_reflns_limit_k_min               -20
_diffrn_reflns_limit_k_max               20
_diffrn_reflns_limit_l_min               -31
_diffrn_reflns_limit_l_max               35
_diffrn_reflns_reduction_process         ?

_diffrn_standards_number                 ?
_diffrn_standards_interval_count         ?
_diffrn_standards_interval_time          ?
_diffrn_standards_decay_%                ?
loop_
_diffrn_standard_refln_index_h
_diffrn_standard_refln_index_k
_diffrn_standard_refln_index_l
  ? ? ?

_diffrn_radiation_probe                  neutron

#=======================================================================

# 8. REFINEMENT DATA

_refine_special_details
; The variable wavelength nature of the data collection
 procedure means that sensible values of
 _diffrn_reflns_theta_min & _diffrn_reflns_theta_max
 cannot be given instead the following limits are given
 _diffrn_reflns_sin(theta)/lambda_min      0.05
 _diffrn_reflns_sin(theta)/lambda_max      1.31
 _refine_diff_density_max/min is given in Fermi per per angstrom cubed not
 electons per angstrom cubed. Another way to consider the _refine_diff_density_
 is as a percentage of the diffracted intensity of a given atom:
 _refine_diff_density_max =  5% of Carbon
 _refine_diff_density_min = -4% of Carbon
 Refinement of F^2^ against ALL reflections.  The weighted R-factor wR and
 goodness of fit S are based on F^2^, conventional R-factors R are based
 on F, with F set to zero for negative F^2^. The threshold expression of
 F^2^ > 2sigma(F^2^) is used only for calculating R-factors(gt) etc. and is
 not relevant to the choice of reflections for refinement.  R-factors based
 on F^2^ are statistically about twice as large as those based on F, and R-
 factors based on ALL data will be even larger.
;

_reflns_number_total                     5713
_reflns_number_gt                        4190
_reflns_threshold_expression             'I>3\s(I)'

_refine_ls_structure_factor_coef         Fsqd
_refine_ls_R_factor_gt                   0.0967
_refine_ls_wR_factor_gt                  0.2215
_refine_ls_R_factor_all                  0.1163
_refine_ls_wR_factor_ref                 0.2275
_refine_ls_goodness_of_fit_ref           2.66
_refine_ls_goodness_of_fit_gt            3.01
_refine_ls_restrained_S_gt               ?
_refine_ls_restrained_S_all              ?
_refine_ls_number_reflns                 5713
_refine_ls_number_parameters             44
_refine_ls_number_restraints             0
_refine_ls_number_constraints            9
_refine_ls_weighting_scheme              sigma
_refine_ls_weighting_details             'w=1/(\s^2^(I)+0.0004I^2^)'
_refine_ls_hydrogen_treatment            ?
_refine_ls_shift/su_max                  0.0050
_refine_ls_shift/su_mean                 0.0009
_refine_diff_density_max                 ?
_refine_diff_density_min                 ?
_refine_ls_extinction_method
 'B-C type 1 Gaussian isotropic (Becker & Coppens, 1974)'
_refine_ls_extinction_coef               2.49(15)
_refine_ls_extinction_expression         ?
_refine_ls_abs_structure_details         ?
_refine_ls_abs_structure_Flack           ?
_refine_ls_abs_structure_Rogers          ?

loop_
 _atom_type_symbol
 _atom_type_scat_length_neutron
 _atom_type_scat_source
 Ca    4.700 International_Tables_Vol_C
 Pr    4.580 International_Tables_Vol_C
 Ru    7.030 International_Tables_Vol_C
 O     5.803 International_Tables_Vol_C

_computing_data_collection               'SXD-2001 (Gutmann, 2005)'
_computing_cell_refinement               'SXD-2001 (Gutmann, 2005)'
_computing_data_reduction                'SXD-2001 (Gutmann, 2005)'
_computing_structure_solution            ?
_computing_structure_refinement          ?
_computing_molecular_graphics            ?
_computing_publication_material          ?

loop_
 _restr_distance_atom_site_label_1
 _restr_distance_site_symmetry_1
 _restr_distance_atom_site_label_2
 _restr_distance_site_symmetry_2
 _restr_distance_target
 _restr_distance_target_weight_param
 ? ? ? ? ? ?

loop_
 _restr_angle_atom_site_label_1
 _restr_angle_site_symmetry_1
 _restr_angle_atom_site_label_2
 _restr_angle_site_symmetry_2
 _restr_angle_atom_site_label_3
 _restr_angle_site_symmetry_3
 _restr_angle_target
 _restr_angle_target_weight_param
 ? ? ? ? ? ? ? ?

loop_
 _restr_torsion_atom_site_label_1
 _restr_torsion_site_symmetry_1
 _restr_torsion_atom_site_label_2
 _restr_torsion_site_symmetry_2
 _restr_torsion_atom_site_label_3
 _restr_torsion_site_symmetry_3
 _restr_torsion_atom_site_label_4
 _restr_torsion_site_symmetry_4
 _restr_torsion_angle_target
 _restr_torsion_weight_param
 ? ? ? ? ? ? ? ? ? ?

loop_
 _restr_equal_distance_atom_site_label_1
 _restr_equal_distance_site_symmetry_1
 _restr_equal_distance_atom_site_label_2
 _restr_equal_distance_site_symmetry_2
 _restr_equal_distance_class_class_id
 _restr_equal_distance_class_target_weight_param
 ? ? ? ? ? ?

loop_
 _restr_equal_angle_atom_site_label_1
 _restr_equal_angle_site_symmetry_1
 _restr_equal_angle_atom_site_label_2
 _restr_equal_angle_site_symmetry_2
 _restr_equal_angle_atom_site_label_3
 _restr_equal_angle_site_symmetry_3
 _restr_equal_angle_class_class_id
 _restr_equal_angle_class_target_weight_param
 ? ? ? ? ? ? ? ?

loop_
 _restr_equal_torsion_atom_site_label_1
 _restr_equal_torsion_site_symmetry_1
 _restr_equal_torsion_atom_site_label_2
 _restr_equal_torsion_site_symmetry_2
 _restr_equal_torsion_atom_site_label_3
 _restr_equal_torsion_site_symmetry_3
 _restr_equal_torsion_atom_site_label_4
 _restr_equal_torsion_site_symmetry_4
 _restr_equal_torsion_class_class_id
 _restr_equal_torsion_class_target_weight_param
 ? ? ? ? ? ? ? ? ? ?


#=======================================================================

# 9. ATOMIC COORDINATES AND DISPLACEMENT PARAMETERS

loop_
 _atom_site_label
 _atom_site_type_symbol
 _atom_site_fract_x
 _atom_site_fract_y
 _atom_site_fract_z
 _atom_site_adp_type
 _atom_site_U_iso_or_equiv
 _atom_site_site_symmetry_multiplicity
 _atom_site_occupancy
 _atom_site_calc_flag
 _atom_site_refinement_flags
 _atom_site_disorder_assembly
 _atom_site_disorder_group
  Ru Ru 0.5 0 0 Uani 0.0022(2) 4 1 d . . .
  O2 O 0.3047(2) 0.30064(16) 0.02649(9) Uani 0.0042(2) 8 1 d . . .
  O3 O 0.5663(2) -0.02131(17) 0.16492(8) Uani 0.0051(2) 8 1 d . . .
  Ca Ca 0.4949(3) 0.05573(18) 0.35240(10) Uani 0.0038(3) 8 0.98 d . . .
  Pr Pr 0.4949(3) 0.05573(18) 0.35240(10) Uani 0.0038(3) 8 0.02 d . . .

loop_
 _atom_site_aniso_label
 _atom_site_aniso_type_symbol
 _atom_site_aniso_U_11
 _atom_site_aniso_U_22
 _atom_site_aniso_U_33
 _atom_site_aniso_U_12
 _atom_site_aniso_U_13
 _atom_site_aniso_U_23
 Ru Ru 0.0035(5) 0.0017(3) 0.0013(3) -0.0001(4) 0.0003(3) -0.0001(3)
 O2 O 0.0046(5) 0.0034(3) 0.0046(3) 0.0008(3) -0.0006(3) -0.0002(3)
 O3 O 0.0071(5) 0.0051(3) 0.0031(3) -0.0004(3) 0.0002(3) 0.0000(3)
 Ca Ca 0.0049(6) 0.0032(3) 0.0032(4) 0.0000(4) 0.0004(4) 0.0000(3)
 Pr Pr 0.0049(6) 0.0032(3) 0.0032(4) 0.0000(4) 0.0004(4) 0.0000(3)

loop_
 _jana_atom_site_ADP_C_label
 _jana_atom_site_ADP_C_type_symbol
 _jana_atom_site_ADP_C_111
 _jana_atom_site_ADP_C_112
 _jana_atom_site_ADP_C_113
 _jana_atom_site_ADP_C_122
 _jana_atom_site_ADP_C_123
 _jana_atom_site_ADP_C_133
 _jana_atom_site_ADP_C_222
 _jana_atom_site_ADP_C_223
 _jana_atom_site_ADP_C_233
 _jana_atom_site_ADP_C_333
 ? ? ? ? ? ? ? ? ? ? ? ?

loop_
 _jana_atom_site_ADP_D_label
 _jana_atom_site_ADP_D_type_symbol
 _jana_atom_site_ADP_D_1111
 _jana_atom_site_ADP_D_1112
 _jana_atom_site_ADP_D_1113
 _jana_atom_site_ADP_D_1122
 _jana_atom_site_ADP_D_1123
 _jana_atom_site_ADP_D_1133
 _jana_atom_site_ADP_D_1222
 _jana_atom_site_ADP_D_1223
 _jana_atom_site_ADP_D_1233
 _jana_atom_site_ADP_D_1333
 _jana_atom_site_ADP_D_2222
 _jana_atom_site_ADP_D_2223
 _jana_atom_site_ADP_D_2233
 _jana_atom_site_ADP_D_2333
 _jana_atom_site_ADP_D_3333
 ? ? ? ? ? ? ? ? ? ? ? ? ? ? ? ? ?

loop_
 _jana_atom_site_ADP_E_label
 _jana_atom_site_ADP_E_type_symbol
 _jana_atom_site_ADP_E_11111
 _jana_atom_site_ADP_E_11112
 _jana_atom_site_ADP_E_11113
 _jana_atom_site_ADP_E_11122
 _jana_atom_site_ADP_E_11123
 _jana_atom_site_ADP_E_11133
 _jana_atom_site_ADP_E_11222
 _jana_atom_site_ADP_E_11223
 _jana_atom_site_ADP_E_11233
 _jana_atom_site_ADP_E_11333
 _jana_atom_site_ADP_E_12222
 _jana_atom_site_ADP_E_12223
 _jana_atom_site_ADP_E_12233
 _jana_atom_site_ADP_E_12333
 _jana_atom_site_ADP_E_13333
 _jana_atom_site_ADP_E_22222
 _jana_atom_site_ADP_E_22223
 _jana_atom_site_ADP_E_22233
 _jana_atom_site_ADP_E_22333
 _jana_atom_site_ADP_E_23333
 _jana_atom_site_ADP_E_33333
 ? ? ? ? ? ? ? ? ? ? ? ? ? ? ? ? ? ? ? ? ? ? ?

loop_
 _jana_atom_site_ADP_F_label
 _jana_atom_site_ADP_F_type_symbol
 _jana_atom_site_ADP_F_111111
 _jana_atom_site_ADP_F_111112
 _jana_atom_site_ADP_F_111113
 _jana_atom_site_ADP_F_111122
 _jana_atom_site_ADP_F_111123
 _jana_atom_site_ADP_F_111133
 _jana_atom_site_ADP_F_111222
 _jana_atom_site_ADP_F_111223
 _jana_atom_site_ADP_F_111233
 _jana_atom_site_ADP_F_111333
 _jana_atom_site_ADP_F_112222
 _jana_atom_site_ADP_F_112223
 _jana_atom_site_ADP_F_112233
 _jana_atom_site_ADP_F_112333
 _jana_atom_site_ADP_F_113333
 _jana_atom_site_ADP_F_122222
 _jana_atom_site_ADP_F_122223
 _jana_atom_site_ADP_F_122233
 _jana_atom_site_ADP_F_122333
 _jana_atom_site_ADP_F_123333
 _jana_atom_site_ADP_F_133333
 _jana_atom_site_ADP_F_222222
 _jana_atom_site_ADP_F_222223
 _jana_atom_site_ADP_F_222233
 _jana_atom_site_ADP_F_222333
 _jana_atom_site_ADP_F_223333
 _jana_atom_site_ADP_F_233333
 _jana_atom_site_ADP_F_333333
 ? ? ? ? ? ? ? ? ? ? ? ? ? ? ? ? ? ? ? ? ? ? ? ? ? ? ? ? ? ?


#=======================================================================

# 10. MOLECULAR GEOMETRY


loop_
 _geom_bond_atom_site_label_1
 _geom_bond_atom_site_label_2
 _geom_bond_site_symmetry_1
 _geom_bond_site_symmetry_2
 _geom_bond_distance
 _geom_bond_publ_flag
 ? ? ? ? ? ?

loop_
 _geom_angle_atom_site_label_1
 _geom_angle_atom_site_label_2
 _geom_angle_atom_site_label_3
 _geom_angle_site_symmetry_1
 _geom_angle_site_symmetry_2
 _geom_angle_site_symmetry_3
 _geom_angle
 _geom_angle_publ_flag
 ? ? ? ? ? ? ? ?

loop_
 _geom_torsion_atom_site_label_1
 _geom_torsion_atom_site_label_2
 _geom_torsion_atom_site_label_3
 _geom_torsion_atom_site_label_4
 _geom_torsion_site_symmetry_1
 _geom_torsion_site_symmetry_2
 _geom_torsion_site_symmetry_3
 _geom_torsion_site_symmetry_4
 _geom_torsion
 _geom_torsion_publ_flag
 ? ? ? ? ? ? ? ? ? ?

loop_
 _geom_hbond_atom_site_label_D
 _geom_hbond_atom_site_label_H
 _geom_hbond_atom_site_label_A
 _geom_hbond_site_symmetry_D
 _geom_hbond_site_symmetry_H
 _geom_hbond_site_symmetry_A
 _geom_hbond_distance_DH
 _geom_hbond_distance_HA
 _geom_hbond_distance_DA
 _geom_hbond_angle_DHA
 _geom_hbond_publ_flag
 ? ? ? ? ? ? ? ? ? ? ?


#=======================================================================

# 11. STRUCTURE-FACTOR LIST

loop_
 _refln_index_h
 _refln_index_k
 _refln_index_l
 _refln_F_squared_calc
 _refln_F_squared_meas
 _refln_F_squared_sigma
 _refln_observed_status
   3   1 -11  2714.77  3075.44    64.44 o
   3   2 -10  2306.80  2342.08    62.26 o
   1   1  -5  2103.43  1781.45    41.41 o
   3   3 -11  2527.51  2547.96    65.97 o
   2   2  -9  1514.97  1550.73    44.02 o
   2   2 -12  2184.72  2491.80    57.68 o
   3   3 -12  2251.27  2159.06    76.92 o
   4   3 -13  3019.29  3081.68    95.96 o
   3   3 -17  4796.77  4826.84   171.34 o
   4   2 -14  2994.16  3035.47    90.85 o
   2   1  -7  1192.14  1280.42    39.53 o
   2   2  -8  1104.81  1064.86    30.42 o
   3   1 -10  1204.56  1164.11    46.05 o
   3   1 -17  2508.63  2945.01   115.36 o
   3   1  -9   912.72   959.46    40.04 o
   2   1 -13  1037.75   978.03    48.81 o
   1   1  -6   430.55   489.76    26.26 o
   3   3 -13  1209.95  1106.82    70.13 o
   1   1  -4   420.79   423.70    23.76 o
   2   1  -6   391.27   450.47    26.86 o
   4   2 -12   847.59   981.97    59.10 o
   2   4 -18  2758.73  2361.12   147.89 o
   6   2 -20  3997.29  5022.70   268.48 o
   4   2 -20  2789.80  2790.70   196.45 o
   2   2  -7   284.31   273.86    21.35 o
   3   1 -14   890.80   955.49    55.59 o
   3   3 -19  2757.65  2294.23   172.22 o
   2   2 -15   913.60   893.62    54.75 o
   3   3 -15  1059.43  1051.38    79.63 o
   2   2 -10   345.97   410.17    29.66 o
   1   2 -10   352.73   383.80    28.70 o
   2   1 -11   364.28   402.30    38.36 o
   3   2 -16  1056.75  1219.13    89.31 o
   5   5 -17  2181.39  2582.31   261.00 o
   3   3 -23  3083.09  3367.22   251.91 o
   1   1  -7   236.39   271.26    25.39 o
   5   5 -21  4563.38  5654.93   468.81 o
   2   2 -16   785.81   778.61    64.34 o
   4   3 -16   925.04   807.58   102.62 o
   4   4 -15  1093.22  1239.62   123.73 o
   3   1 -12   353.17   420.40    43.07 o
   3   2 -14   588.46   503.64    58.90 o
   3   2 -12   502.80   457.69    47.30 o
   4   4 -14   882.34   877.54    87.66 o
   2   3 -12   343.16   284.06    42.42 o
   5   5 -19  2459.43  2842.34   279.98 o
   3   2 -15   383.19   461.74    62.80 o
   6   2 -22  2576.03  2781.93   294.78 o
   7   3 -21  2795.91  2819.54   326.06 o
   4   3 -23  2040.14  2159.21   308.72 o
   2   3 -17   962.68   681.28   102.54 o
   2   1  -9   100.54    96.77    20.37 o
   2   4 -19  1362.74  1035.02   114.44 o
   3   2 -20  1256.59  1249.43   137.59 o
   3   1 -16   480.07   383.48    56.24 o
   4   2 -15   317.73   239.00    83.51 <
   5   5 -16   942.73   515.95   223.89 <
   3   4 -17   668.75   727.06   113.81 o
   2   1 -14   300.70   302.67    47.21 o
   3   3 -25  2265.26  2168.39   353.85 o
   6   2 -26  1800.85  1842.55   434.56 o
   4   3 -15   494.36   368.51    94.55 o
   4   3 -14   291.89   280.95    53.89 o
   3   1 -23  1748.24   172.26    84.51 <
   3   3 -18   661.87   568.74    96.87 o
   4   5 -19   397.41   594.79   201.48 <
   4   3 -19   679.65   818.17   127.29 o
   4   4 -16   449.10   264.74   109.58 <
   4   6 -24  1114.70  1619.87   524.62 o
   3   4 -19   740.85   673.97   142.81 o
   4   3 -22   634.24   305.89   159.86 <
   7   3 -22  1281.50  1449.29   329.09 o
   4   4 -19   710.34   871.96   180.56 o
   5   3 -26  1475.90  1377.56   443.03 o
   4   2 -16   322.58   302.23    66.91 o
   6   2 -28  2601.32  2755.13   607.23 o
   4   5 -25  1568.07   951.18   445.88 <
   2   3 -18   544.11   440.93    83.86 o
   5   2 -16   532.64   266.17    89.65 <
   3   4 -16   425.44   318.14    82.41 o
   7   5 -22  1244.45  1440.28   381.71 o
   2   3 -19   409.94   135.34    82.86 <
   3   1 -21   289.50   208.29    87.56 <
   5   2 -26   655.57   574.54   279.20 <
   4   4 -20   791.76   463.89   192.10 <
   5   5 -23  1474.01  1329.00   367.27 o
   3   4 -20   699.85   435.62   152.88 <
   7   4 -21   706.35   650.87   336.48 <
   5   2 -20   736.42  1064.55   189.98 o
   6   5 -23   808.56  1002.28   451.90 <
   1   2  -9    37.65    40.48    15.18 <
   6   3 -19   285.42   307.42   138.98 <
   4   3 -17   487.22   392.26   101.41 o
   4   2 -19   277.14   152.49    85.23 <
   6   3 -25   940.63   888.39   335.80 <
   4   4 -22   583.61   513.65   303.31 <
   5   4 -16   343.08   364.01   202.48 <
   5   5 -25   763.05   617.00   352.44 <
   2   1  -8    24.01    26.27    12.90 <
   2   2 -11    95.29   100.83    24.40 o
   3   3 -21   644.21   396.12   128.97 o
   6   4 -26   771.77   815.11   413.31 <
   5   6 -21   618.84   870.33   247.94 o
   8   4 -28  1414.38  1193.71   908.99 <
   4   4 -13    70.11    56.09    52.41 <
   7   3 -27  1221.27   914.56   665.97 <
   6   6 -22   784.35  1617.06   449.92 o
   6   4 -25   550.13   527.73   381.88 <
   7   6 -28     5.14   898.99   665.05 <
   0   4  -9  4726.88  4164.16    73.01 o
   1   3  -8  2543.31  2569.19    53.99 o
   2   4  -6  2600.88  2412.60    55.30 o
   0   2  -5  1080.51   950.67    23.98 o
   1   3 -11  2571.99  2566.18    74.06 o
   1   3  -7  1285.80  1375.59    37.13 o
   1   2  -3   705.08   644.27    19.62 o
   1   5  -8  2780.88  2563.98    96.47 o
   2   4 -11  1579.36  1768.07    74.31 o
   2   4  -7  1148.37  1064.98    46.85 o
   1   2  -6   725.37   625.98    21.39 o
   2   5  -7  1962.14  1742.68    68.50 o
   2   6  -9  2758.64  2394.79   169.64 o
   0   4 -11  1163.06   962.78    65.63 o
   1   5 -11  1377.89  1317.59   109.45 o
   1   2  -5   218.25   198.25    18.15 o
   2   5 -13  1478.42  1424.42   123.36 o
   2   6 -12  2070.58  2034.11   175.47 o
   1   4 -15  1300.45  1308.86    95.64 o
   1   4 -10   542.81   509.25    59.04 o
   1   3  -6   211.03   179.01    23.53 o
   2   5  -9   826.16   849.87    81.62 o
   3   7 -13  4059.09  3931.53   316.26 o
   1   4  -7   373.91   364.97    39.17 o
   1   5 -14  1174.29  1031.32   126.84 o
   3   5 -12  1120.85   923.53    93.69 o
   0   4  -8   291.44   272.49    31.30 o
   1   5 -12  1222.24   947.97    86.77 o
   2   6 -18  3388.69  2742.01   308.37 o
   3   6 -15  1517.97  1455.73   222.72 o
   1   5 -17  1666.60  1247.70   193.80 o
   1   7 -13  2884.22  2781.35   372.63 o
   2   4  -8   292.21   229.88    40.54 o
   1   2  -4    34.57    53.43    12.90 o
   3   7 -19  3305.48  3588.99   469.33 o
   0   8 -18  6686.86  5502.37   750.45 o
   3   4 -10   396.21   403.21    47.00 o
   2   6 -10  1066.75   818.67   132.68 o
   2   6 -15  1499.99  1302.38   220.83 o
   0   6 -18  2208.15  1882.72   296.88 o
   0   8 -16  3306.31  2740.71   560.95 o
   3   7 -15  1800.00  1852.54   358.53 o
   2   6 -16  1044.60  1045.45   227.51 o
   4   6 -16  1158.55  1439.00   249.66 o
   4   8 -10  2902.72  2688.26   489.28 o
   1   6 -17  1189.72  1091.49   238.56 o
   1   6 -13   639.96   550.38   161.99 o
   4   7 -18  1875.33  2163.97   474.99 o
   4   8 -16  2092.61  1941.68   573.39 o
   3   7 -21  2940.40  3261.10   593.01 o
   4   8 -18  1703.25  1951.96   728.76 <
   2   7 -11  1165.22  1148.88   256.38 o
   1   5 -18   841.18   717.82   132.15 o
   2   6 -19  1385.83  1448.59   316.43 o
   4   7 -13  1421.18  1329.68   338.06 o
   2   5 -12   351.52   289.02    67.19 o
   3   5  -9   269.14   299.99    75.00 o
   3   7 -14   915.44   571.15   269.23 <
   4   6 -12   416.86   330.30   125.59 <
   5   9 -19  1295.27  2633.07   857.45 o
   4   6 -15   465.48   393.34   147.68 <
   2  10 -16  3429.97  3066.08  1018.96 o
   1   6 -19  1341.08  1020.95   346.30 <
   1   4 -13   252.39   173.03    54.30 o
   1   7 -12   955.02   791.87   254.45 o
   4   7 -12  1348.40  1297.20   252.81 o
   3   5 -13   354.84   329.49    89.73 o
   1   5 -10   168.57    91.05    60.24 <
   1   5 -16    60.97   142.96   105.72 <
   3   6  -9   553.55   552.19   144.95 o
   0   8 -19   964.25   951.96   515.99 <
   1   4  -6   127.83   130.63    28.98 o
   2   3  -6    30.98    38.63    16.55 <
   1   6 -11   204.25   133.34    74.03 <
   3   6  -8   758.36   612.24   117.84 o
   2   5 -10   173.93   161.90    57.95 <
   2  10 -18  4156.70  3287.43   955.84 o
   2   4  -9     6.01    66.19    31.25 <
   0   3  -7     0.00    11.49     9.19 <
   1   3  -2  2250.99  2058.09    29.47 o
   0   4  -6  5796.37  4769.35    73.48 o
   1   2  -1   539.21   550.08    11.63 o
   0   2  -2  1303.30  1300.12    14.68 o
  -1   3  -5  2945.43  2464.70    45.18 o
   1   3  -1  2346.41  2882.69    52.00 o
  -1   2  -3   705.08   600.06    16.17 o
   1   3  -3   329.11   287.88    16.15 o
  -1   3  -4   629.29   529.24    40.07 o
  -1   5  -8  2780.89  2040.33   130.58 o
   1   4  -4   420.57   291.02    32.23 o
   1   7  -7  4541.91  3900.23   426.96 o
   1   5  -5   931.18   825.27    85.20 o
   1   4  -3   734.11   600.84    37.78 o
   3   5  -1  5166.66  4643.06   330.56 o
   0   6  -7  2923.83  2439.59   265.02 o
  -2   4  -6  2600.88  1778.29   206.39 o
   0   6  -6  2465.41  1836.62   287.83 o
   0   4  -3  1034.76   966.15   105.00 o
  -1   4  -7   373.91   222.66    36.34 o
   1   5  -6   568.04   384.79    63.98 o
  -2   3  -5  1788.91  1124.98   121.16 o
   0   4  -5   244.01   278.76    34.50 o
   2   4   0  2328.82  2027.38   236.32 o
  -1   3  -6   211.03   215.80    21.63 o
   1   5  -4  1489.47  1071.69   120.25 o
  -1   7 -13  2884.22  2171.15   409.82 o
  -1   5  -7  1963.15  1641.86   185.19 o
   0   2  -3    25.01    24.84     5.52 o
   1   4  -1  1899.99  1580.97   159.39 o
   1   5  -2  3013.07  2443.76   272.71 o
  -1   2  -4    34.57    47.82     8.28 o
  -2   5  -7  1962.14  1426.99   293.13 o
   0   2  -1    18.15    14.25     5.98 <
   2   6  -6   717.45   322.05   100.76 o
   1   7  -8  1344.02  1103.82   310.12 o
  -1   5  -5   931.18   735.40   245.13 <
  -1   4  -5   946.36   738.47    94.84 o
  -2   6  -9  2758.64  1619.55   422.03 o
  -2   6 -12  2070.58  1315.35   391.20 o
   3   7  -7  1916.51  1370.29   278.57 o
  -2   4  -7  1148.37   921.84   159.70 o
   1   2   0     0.00     6.43     4.14 <
   0   8 -10  2270.24  1257.42   536.92 <
  -1   4  -6   127.83    68.96    41.84 <
   2   8  -7   977.85  1266.34   561.90 <
  -1   3  -3   329.11   186.72    65.76 <
   0   4  -4   152.31   181.62    40.00 o
   1   7  -5  1709.55  1044.70   374.91 <
  -2   5  -9   826.16   771.76   281.01 <
   2   7  -6  1074.03   628.79   303.12 <
  -2   6 -10  1066.75  1038.43   323.76 o
   2   7  -5   984.10   768.01   330.66 <
  -1   5  -6   568.04   365.59   194.52 <
   0   6  -5  1090.70   778.65   312.29 <
   2   5  -4   166.63   123.22    49.66 <
   2   6  -3   601.45   456.14   269.91 <
  -3   4  -8  1408.02   926.86   285.65 o
   1   8  -8  1195.94   918.79   432.27 <
   0   3  -5     0.00    11.03     7.35 <
   1   5  -3   487.41   490.71   132.91 o
  -1   7 -10   748.23   720.02   420.24 <
   4   8  -4  2125.22  1629.22   743.31 <
   1   6  -5   388.02   156.78   133.79 <
   0  -2  -2  1303.30  1658.81    19.53 o
   1  -3  -2  2250.99  2613.97    36.18 o
   1  -3  -1  2346.41  2913.34    41.47 o
   1  -2  -1   539.21   732.25    14.00 o
   3  -4  -2  1089.22  1018.11    59.05 o
   1  -4  -3   734.11   771.77    48.87 o
   1  -5  -4  1489.47  1938.84   120.34 o
   1  -4  -4   420.57   450.54    35.01 o
   2  -3  -1   446.07   482.19    25.81 o
   0  -6  -7  2923.84  2999.43   270.75 o
   1  -5  -5   931.18  1034.83    80.17 o
   1  -4  -1  1899.99  2184.18   169.68 o
   3  -5  -3  1825.84  1622.22   115.81 o
   3  -5  -1  5166.66  6280.69   406.26 o
   0  -4  -3  1034.76  1195.91    85.72 o
   1  -7  -7  4541.92  4350.61   475.81 o
   2  -4   0  2328.82  2453.88   225.01 o
   0  -6  -6  2465.41  3059.78   349.29 o
   3  -5  -2  1529.82  1248.61   162.18 o
   2  -2   1   241.32   256.70    29.44 o
   1  -5  -2  3013.07  2887.04   285.94 o
   4  -4   0  1043.30  1196.73   234.74 o
   1  -6  -3  1958.34  1876.15   278.94 o
   2  -5  -4   166.63   160.93    50.58 o
  -1  -4  -4   420.57   398.30    93.83 o
   4  -5   0   886.55   835.68   294.81 <
   3  -4  -1   155.14   111.72    54.71 <
   1  -7  -5  1709.55  1184.77   430.66 <
   3  -9  -7  3585.62  2249.47   718.98 o
   4  -4   1   914.43   773.20   257.12 o
  -1  -5  -4  1489.47  1304.83   287.10 o
   2  -6  -4   520.45   642.48   177.06 o
   4  -5  -3   329.36   293.87    82.32 o
   1  -5  -3   487.41   154.10    81.42 <
   3  -7  -2  1250.92  1478.49   529.77 <
   2  -7  -5   984.10   834.35   323.35 <
   1  -7  -8  1344.02  1524.81   341.97 o
   1  -3  -5  2945.43  3679.76    51.70 o
   2  -3  -5  1788.91  2579.03    50.96 o
   2  -4  -6  2600.88  3479.76    71.48 o
   2  -4  -5  2082.69  2766.41    62.62 o
   1  -3  -4   629.29   844.87    25.11 o
   3  -3  -6  1463.85  1912.49    56.37 o
   1  -2  -3   705.08   934.65    27.97 o
   4  -5 -11  4110.53  5393.74   151.29 o
   3  -5  -7  2745.61  3430.10   113.92 o
   3  -3  -4  1161.85  1627.32    49.48 o
   3  -5  -5  3039.39  3825.53   116.52 o
   2  -5  -7  1962.13  2176.13    89.92 o
   3  -4  -8  1408.02  1905.67    67.86 o
   2  -4  -7  1148.37  1535.26    55.28 o
   4  -5  -5  3345.02  4387.10   147.13 o
   4  -4  -9  1297.23  1755.67   104.26 o
   2  -6  -9  2758.64  3405.77   177.69 o
   2  -3  -4   451.89   590.50    30.59 o
   3  -5  -8  1293.70  1707.70    98.01 o
   4  -4  -8   937.91  1334.36    74.90 o
   3  -4  -4   611.73   579.82    42.44 o
   3  -7 -13  4059.09  6506.79   385.07 o
   4  -5  -9  1227.41  1659.48   122.39 o
   2  -5  -9   826.16  1122.04    79.82 o
   2  -6 -12  2070.58  2626.91   181.13 o
   3  -5 -12  1120.85  1540.33   109.89 o
   4  -4  -6   846.70  1324.96    90.55 o
   1  -4  -7   373.91   418.19    38.73 o
   1  -2  -5   218.25   288.86    22.83 o
   4  -6 -10  1769.79  1971.98   193.46 o
   2  -2  -3   320.66   404.17    25.20 o
   5  -5  -9  1148.05  1693.09   173.92 o
   3  -4  -9   363.75   488.53    43.78 o
   3  -4 -10   396.21   572.00    65.91 o
   4  -5  -6   784.83   941.93    98.16 o
   6  -6 -10  2428.23  3791.19   366.10 o
   1  -3  -6   211.03   294.53    24.93 o
   2  -6 -10  1066.75  1327.31   149.78 o
   2  -3  -3   109.38   178.16    19.33 o
   5  -5 -11   646.71   828.08   136.79 o
   3  -7  -8  2212.23  2521.25   309.34 o
   4  -6 -11   797.37  1241.64   193.89 o
   2  -4  -8   292.21   335.94    46.08 o
   4  -5 -12   556.86   721.22   104.54 o
   2  -5  -6   409.89   521.08    57.54 o
   3  -5  -6   544.58   644.80    82.44 o
   6  -8 -16  3129.06  4332.95   732.15 o
   2  -2  -4   110.79   158.07    22.65 o
   6  -6 -11  2530.00  3156.43   280.78 o
   3  -6 -15  1517.96  2099.13   211.71 o
   5  -7  -7  2895.42  3552.86   457.88 o
   5  -5 -12   759.09   855.55   154.34 o
   1  -1  -2   154.07   163.92    18.54 o
   4  -8 -10  2902.72  3753.97   525.94 o
   3  -3  -5   176.91   171.43    35.02 o
   4  -7  -9  1148.95  1515.10   261.03 o
   1  -4  -6   127.83   170.23    22.08 o
   2  -6 -11   618.03   728.26   101.74 o
   3  -6  -8   758.36   980.80   135.38 o
   4  -7 -12  1348.40  1672.57   277.76 o
   4  -5 -10   318.48   468.47    86.05 o
   4  -7 -18  1875.33  2566.39   475.12 o
   4  -7  -7  2101.34  2227.66   333.57 o
   3  -7 -15  1800.00  1978.47   269.20 o
   3  -6 -14   665.91  1016.47   180.46 o
   4  -7 -13  1421.17  1591.67   302.21 o
   4  -4  -7   243.59   305.19    54.78 o
   4  -8 -16  2092.61  3613.53   681.80 o
   2  -7 -11  1165.22  1240.36   276.25 o
   2  -5  -8    56.26    86.43    35.40 <
   6  -6  -8   785.52   830.67   228.26 o
   5  -6  -8   414.26   302.68   180.32 <
   5  -6  -9   345.59   625.52   199.62 o
   3  -5 -11   298.02   340.08    98.48 o
   4  -9 -16  1927.41  3104.93   874.63 o
   5  -6 -15   565.00   509.83   211.20 <
   6  -8 -10  3189.64  3173.85   719.48 o
   3  -5 -13   354.85   340.12   107.24 o
   8  -8 -10  2570.20  3521.13  1028.53 o
   4  -6 -12   416.86   415.92   147.23 <
   5  -7  -9   634.05   925.56   330.75 <
   4  -6 -15   465.48   440.29   180.81 <
   7  -7 -10  1189.32  1543.57   429.38 o
   5  -9 -13  2448.12  3662.33   976.13 o
   3  -9 -13  2238.58  2348.74   776.16 o
   7  -7  -9   898.39  1118.33   417.70 <
   7  -9 -21  1710.76  2670.51  1179.28 <
   3  -7 -17   683.06   572.34   253.04 <
   5  -7 -14   381.68   815.83   406.53 <
   7  -7 -13  1667.96  2368.46   657.16 o
   4  -6  -8   406.54   370.79   115.93 o
   5  -6 -14   419.92   459.09   191.37 <
   5  -9 -21  2760.82  3813.13  1058.28 o
   6  -8 -18  1406.73  1889.20   718.86 <
   5  -9 -10  1890.50  2175.57   730.71 <
   5  -9 -15  1671.55  1919.18   718.89 <
   3  -4  -7     0.10    38.61    34.01 <
   6  -5 -11   231.47   130.15   116.35 <
   2  -3  -6    30.98    29.43    18.86 <
   8 -10 -16  3333.32  5668.85  1710.23 o
   8  -8 -11  1720.07  1261.77   726.60 <
   5  -7 -12  1281.75  1364.95   394.20 o
   8 -10 -24  2036.44  2067.45  1301.01 <
   4  -7 -10   302.04   403.27   203.70 <
   7  -9 -14  1216.23   896.51   746.55 <
  10  -8 -18  1835.34  2691.59  1248.71 <
   4 -10 -18   899.19  1351.94   806.57 <
   3  -1  -8  2182.38  3457.20    69.41 o
   3  -2 -10  2306.80  3202.93    76.63 o
   1  -1  -5  2103.43  2672.48    58.87 o
   2  -2  -9  1514.98  2032.93    46.75 o
   3  -3 -11  2527.51  3512.64    73.84 o
   4  -3 -13  3019.30  3755.10   116.14 o
   2  -1  -7  1192.14  1812.16    49.55 o
   3  -3 -12  2251.28  3298.91    95.05 o
   4  -2 -14  2994.16  3683.44   119.57 o
   2  -2  -8  1104.82  1543.08    44.42 o
   3  -1 -10  1204.56  1632.76    49.38 o
   4  -3  -9  1215.55  1572.88    66.04 o
   5  -5 -15  4445.89  5231.64   266.65 o
   3  -1  -9   912.72  1327.66    49.48 o
   4  -2 -12   847.59  1183.98    68.16 o
   2  -1  -6   391.27   572.60    29.07 o
   2  -1  -5   419.14   618.34    33.00 o
   1  -1  -4   420.79   587.01    28.20 o
   3  -3 -13  1209.94  1558.02    72.09 o
   3  -2  -8   420.44   704.57    39.53 o
   3  -4 -14  1169.58  1509.97    94.34 o
   2  -2  -7   284.31   410.94    25.57 o
   3  -3 -15  1059.43  1310.82    81.17 o
   5  -5 -21  4563.38  6352.18   446.93 o
   3  -3  -9   416.34   555.48    35.12 o
   6  -2 -20  3997.31  4237.70   266.10 o
   3  -3 -10   389.70   681.73    56.81 o
   2  -2 -10   345.97   542.11    36.67 o
   3  -2 -12   502.80   610.38    64.67 o
   4  -2 -20  2789.80  2625.14   160.75 o
   3  -2 -16  1056.75  1012.74    91.35 o
   4  -4 -15  1093.22  1134.87   144.17 o
   5  -5 -17  2181.40  2705.47   200.15 o
   5  -2 -14   782.08   955.92    87.15 o
   5  -5 -19  2459.43  3268.35   329.70 o
   4  -2 -11   408.10   668.09    56.48 o
   5  -3 -16  1198.66  1531.01   147.35 o
   6  -2 -16  1476.11  1784.55   172.22 o
   7  -3 -21  2795.91  5744.80   475.63 o
   3  -2 -14   588.47   462.96    61.76 o
   4  -5 -17  1314.58  1387.59   184.06 o
   3  -4 -13   398.53   435.32    64.95 o
   4  -3 -23  2040.15  2170.75   269.78 o
   4  -3 -10   229.07   345.93    53.89 o
   5  -4 -14   717.21   816.52   107.43 o
   7  -7 -21  4153.65  6197.99   717.23 o
   4  -3 -16   925.04  1179.06   101.84 o
   5  -3 -11   482.67   715.18    71.47 o
   4  -3 -15   494.36   777.30    98.78 o
   3  -2 -15   383.18   387.52    58.27 o
   4  -2  -9   216.10   310.43    45.20 o
   4  -3 -14   291.89   389.33    60.82 o
   8  -4 -22  1875.71  4236.12   587.55 o
   3  -2  -7    80.94   117.91    21.19 o
   6  -4 -16  1029.68   229.72   178.98 <
   8  -4 -20  1595.79  2543.20   545.63 o
   7  -5 -16  1171.17  1994.58   312.32 o
   5  -2 -16   532.64   573.41   103.20 o
   3  -2  -9    75.75   122.05    30.40 o
   4  -4 -20   791.76   507.92   138.27 o
   2  -1  -9   100.54   123.88    25.52 o
   4  -4 -19   710.33  1135.02   172.81 o
   7  -5 -15   868.75  1054.28   216.38 o
   5  -3 -14   374.05   671.84   100.45 o
   4  -3 -19   679.65   683.42   137.51 o
   6  -5 -15   472.19   450.01   163.81 <
   5  -5 -22  1088.27  1255.72   436.23 <
   7  -3 -23  1282.98  2556.10   535.91 o
   5  -3 -26  1475.90  1689.06   432.08 o
   7  -7 -27  2536.55  3971.59  1163.56 o
   7  -5 -22  1244.45  2689.43   559.26 o
   4  -2 -16   322.57   369.51    69.28 o
   4  -3 -17   487.23   505.38    85.31 o
   5  -4 -16   343.08   621.31   126.56 o
   2  -2 -11    95.29    14.74    14.28 <
   5  -2 -12   149.85   146.40    47.88 o
   6  -3 -17   557.56   222.16   141.50 <
   5  -3 -15   206.77   171.23    70.89 <
   5  -2 -20   736.42   606.96   141.89 o
   6  -4 -20   950.14   841.05   283.12 <
   4  -2 -13   160.06   134.62    41.03 o
   5  -5 -23  1474.01  1734.61   413.02 o
   5  -3 -13   228.97   227.85    55.24 o
   8  -4 -28  1414.38  1465.22  1016.94 <
   4  -6 -19   394.55   458.55   184.89 <
   6  -6 -21   369.67   889.80   383.05 <
   5  -3 -18   286.41   281.81   110.05 <
   3  -4 -16   425.45   482.14   115.58 o
   4  -5 -19   397.41   561.73   197.37 <
   8  -6 -20   604.56  1072.59   438.33 <
   7  -3 -27  1221.26  1663.09   569.12 <
   7  -5 -27  1673.72   965.97   775.17 <
   6  -3 -18   494.71   446.21   153.96 <
   4  -4 -16   449.10   477.11   124.80 o
   8  -6 -22  1605.17  1873.26   653.43 <
   3  -3 -16    83.38    45.53    45.53 <
   5  -6 -21   618.84   365.27   315.58 <
   4  -2 -15   317.73   221.90    51.31 o
   7  -3 -28   886.48  1373.24   620.64 <
   5  -3 -22   366.04   303.00   180.05 <
   6  -5 -20     4.82   319.89   258.76 <
   9  -5 -22   879.95  1555.71   632.22 <
   5  -5 -27  1765.05  1387.31   512.98 <
  10  -2 -26  1182.26  2561.97   889.92 <
   4  -4 -18   288.29   129.74   114.56 <
   9  -6 -19  1161.15  1135.66   577.03 <
   5  -4 -13    60.90    55.63    53.79 <
   9  -9 -27  1634.38  1490.31  1336.68 <
   6  -4 -25   550.13   670.76   368.76 <
   6  -7 -22   478.43  1104.07   491.11 <
   5  -7 -27  1777.51  1858.39   869.58 <
   7  -7 -26  1390.98  1464.29   958.55 <
   6  -6 -19    82.38   327.28   285.91 <
  -1   2  -8  2396.66  2201.66    34.56 o
  -1   3 -11  2571.99  2202.87    63.37 o
  -1   1  -6   430.55   399.08    13.04 o
   0   2 -11   891.40   840.61    35.80 o
  -1   2 -14  1431.32  1392.17    66.69 o
   0   2 -10   449.62   505.03    30.09 o
  -1   1 -12   620.52   644.44    34.67 o
  -1   2 -12   669.44   741.76    42.03 o
  -1   1  -7   236.39   227.53    13.41 o
  -1   2 -10   352.73   366.20    28.13 o
  -1   3 -17  1888.92  1711.02   131.23 o
   0   4 -18  2006.96  2024.39   136.71 o
  -1   3 -12   589.21   509.32    57.62 o
  -1   3 -13   769.47   849.53    62.26 o
  -1   1 -10   264.54   253.28    20.30 o
  -1   3 -14   978.87   891.48    69.68 o
  -2   2 -15   913.60   768.28    83.42 o
   0   4 -19  1910.32  1735.44   130.16 o
  -2   4 -18  2758.74  2180.13   287.45 o
  -2   2 -16   785.82   725.86    97.64 o
  -1   5 -19  3192.95  3139.48   306.05 o
  -2   2 -14   539.89   493.57    69.06 o
  -1   4 -15  1300.45  1191.04   106.51 o
   0   2  -8   164.00   166.59    17.54 o
  -1   5 -14  1174.29  1102.09   130.80 o
  -1   5 -17  1666.60  1572.19   211.04 o
  -3   3 -23  3083.10  2864.91   346.08 o
  -3   3 -19  2757.65  1985.06   290.43 o
  -1   2 -13   224.04   167.07    29.00 o
  -1   3 -19  1052.28   809.90   147.42 o
  -1   4 -17   788.18   699.31   127.52 o
  -3   2 -16  1056.75   916.11   137.19 o
  -2   4 -19  1362.74  1344.45   193.84 o
   0   4 -17   773.65   522.32    98.57 o
  -2   3 -17   962.67   950.90   162.55 o
  -1   3 -21   671.38   689.78   190.97 o
  -1   2 -17   499.74   354.51    80.11 o
   0   2  -9    44.97    60.72    17.48 o
  -1   3 -15   378.08   327.69    62.59 o
  -1   4 -13   252.39    41.40    34.04 <
  -1   3 -18   600.01   434.52   112.31 o
  -1   6 -19  1341.08  1079.71   356.68 o
  -2   6 -19  1385.83  1510.86   402.10 o
  -2   6 -24  3167.47  1951.56   539.69 o
  -2   4 -20  1007.36   685.65   218.58 o
  -2   4 -23  1858.35  1470.66   386.31 o
  -1   4 -16   221.82    86.45    75.41 <
  -3   3 -22   892.43   912.58   296.22 o
  -3   2 -20  1256.59   421.64   171.69 <
  -1   4 -12   147.47   115.41    37.24 o
  -1   1  -8     6.32    12.87     8.73 <
  -1   4 -21  1325.30  1150.79   274.46 o
  -1   2 -11    70.00    46.91    22.53 <
  -2   2 -19   597.58   676.42   143.57 o
  -2   2 -20   377.24   278.71   113.60 <
  -2   3 -18   544.12   303.17   161.94 <
  -2   6 -25  2424.89  1257.86   547.70 <
  -3   7 -27  1557.90  1001.55   945.91 <
  -3   3 -21   644.22   454.83   259.84 <
  -3   3 -18   661.87   365.67   196.41 <
  -2   3 -16    12.09    77.22    66.18 <
  -2   0  -6  4425.15  3761.49    37.61 o
  -2  -1  -7  1192.14  1064.72    31.06 o
  -1  -1  -4   420.79   385.34    12.61 o
  -3   0  -8  3864.04  3048.71    88.55 o
  -1  -1  -3   220.21   198.18     7.87 o
  -2  -2  -8  1104.82   860.77    32.34 o
  -2  -1  -5   419.14   417.90    22.58 o
  -3  -1 -11  2714.78  2255.94   115.62 o
  -2   1  -5   419.14   297.12    17.50 o
  -3  -1  -8  2182.38  1956.76   103.43 o
  -3   1  -8  2182.38  1656.74   104.32 o
  -3  -2 -10  2306.80  1825.49    91.39 o
  -3  -1 -10  1204.56   715.29    74.66 o
  -2  -1  -6   391.27   384.36    15.21 o
  -3   1 -10  1204.56   956.65    81.56 o
  -3  -3 -11  2527.51  2022.46   183.57 o
  -3  -3 -12  2251.27  1717.62   180.29 o
  -1   0  -3     0.00    46.88     5.97 o
  -3   1  -9   912.72   522.20    49.27 o
  -4   0 -14  2652.59  2452.15   278.35 o
  -4  -2 -14  2994.16  2204.18   351.62 o
  -4  -1 -11  2090.75  1800.99   258.80 o
  -3  -1  -9   912.72   473.44    64.48 o
  -4  -3 -13  3019.30  2579.36   385.52 o
  -5  -1 -17  3294.13  3772.44   676.78 o
  -5   1 -17  3294.12  2667.76   678.10 o
  -4   1 -11  2090.75  1554.99   248.65 o
  -3  -3 -13  1209.94   658.83   147.33 o
  -4   1 -13   507.89   329.70   204.62 <
  -5   1 -15  2098.53  1302.92   381.40 o
  -5  -1 -15  2098.53  1430.42   383.26 o
  -3  -3  -9   416.34   160.03    89.67 <
  -3  -2  -8   420.44   463.13   113.60 o
  -4  -2 -12   847.59   469.60   206.51 <
  -4  -1 -14   584.96   269.48   156.35 <
  -5   2 -14   782.07   586.65   458.83 <
  -4   1 -14   584.96   254.30   150.83 <
   0  -2  -6  5297.87  6730.80    60.37 o
   0  -4  -9  4726.89  5683.93    90.28 o
   1  -3  -8  2543.31  3319.80    51.30 o
   0  -2  -5  1080.51  1333.04    27.98 o
   0  -4 -12  3345.02  4368.57   123.83 o
  -1  -3 -11  2571.99  2027.45    62.99 o
   0  -2  -7   857.34  1121.09    34.98 o
   1  -5 -11  1377.88  1744.70   103.06 o
   0  -6 -13  4298.87  5723.52   209.38 o
   0  -4 -15  2534.90  3289.26   149.36 o
  -1  -5 -13  3181.02  2976.75   169.33 o
   1  -4 -10   542.81   668.72    48.46 o
   1  -5 -14  1174.29  1354.59   138.87 o
   1  -7 -13  2884.22  3352.60   257.04 o
   1  -5 -17  1666.59  1621.09   163.86 o
  -1  -3 -12   589.21   487.81    52.10 o
   0  -4  -8   291.44   325.98    32.69 o
   0  -6 -12  2097.23  1766.05   172.54 o
  -1  -4 -15  1300.45  1224.65   127.31 o
   0  -2  -8   164.00   189.26    22.62 o
   0  -4 -18  2006.98  1679.16   162.65 o
   0  -2 -11   891.40   225.45    26.03 o
  -1  -5 -17  1666.59  1418.27   212.03 o
   0  -6 -18  2208.15  1470.02   295.57 o
  -1  -5 -14  1174.29  1182.17   155.26 o
  -2  -6 -18  3388.69  3072.89   482.11 o
   1  -6 -17  1189.73  1107.84   204.52 o
   2  -6 -16  1044.60  1057.62   191.62 o
   0  -4 -17   773.65   571.21   107.33 o
   0  -6 -19  1799.13  1240.42   323.47 o
   0  -3  -8     0.00    39.53    14.71 <
   1  -6 -19  1341.07  1519.99   319.66 o
   2 -10 -24  3618.62  2169.30  1004.09 <
   1  -6 -13   639.95   466.74   121.98 o
   1  -5 -18   841.18   837.16   168.08 o
   1  -7 -19  1280.85   898.95   299.65 o
   1  -4 -13   252.39    75.47    46.94 <
  -1  -3  -9     0.15    24.82    16.55 <
  -1  -2  -7    61.53    78.66    15.64 o
   0  -8 -16  3306.31  2057.06   501.25 o
   0  -2  -9    44.97    67.63    22.08 o
   2 -10 -22  1396.85   934.10   627.33 <
   0  -8 -24  5738.04  3467.09  1051.75 o
   0  -4 -10     2.38    36.31    21.14 <
   1   0 -10  3024.69  3127.74    68.42 o
   1  -1 -17  5364.23  5161.15   124.35 o
   0   0 -16  3189.24  3053.95    89.68 o
   0   0 -10  1465.92  1463.65    45.43 o
   2   0 -18  3985.29  4131.82   129.84 o
   2   0 -20  5557.42  5134.30   160.46 o
   0   0  -8  1201.66  1114.72    37.12 o
   1   0 -12  1553.95  1688.69    58.96 o
   0  -2 -20  4304.85  3878.95   193.23 o
   1  -1 -12   620.52   684.01    45.72 o
   1  -1 -19  1939.04  1717.92   118.46 o
   1  -1 -23  3452.05  3517.70   259.59 o
   1  -1 -13   635.49   591.45    46.96 o
   1   0 -16   840.66   718.97    71.39 o
   1  -1 -25  3520.81  3437.97   390.03 o
   2  -1 -17   607.56   640.65    63.88 o
   2  -1 -16   563.12   484.85    68.60 o
   1  -2 -17   499.75   743.65    94.97 o
   3  -1 -23  1748.24  1605.63   192.23 o
   1  -1 -10   264.55   269.11    31.14 o
   0   0 -14   223.36   201.77    43.30 o
   0  -2 -24  2915.84  2397.45   272.13 o
   2   0 -22   959.17   766.71   151.03 o
   1  -1 -15   203.26   160.35    42.39 o
   2   0 -24  1322.19  1249.91   223.94 o
   2  -1 -20   460.30   279.51    91.79 o
   1  -3 -25  2098.26  1559.32   280.95 o
   1  -1 -21   757.91   560.12   130.00 o
   2  -1 -18   343.59   393.09    73.82 o
   1   1 -31  4033.84  2439.49   619.11 o
   0  -2 -26  1349.22  1237.38   366.56 o
   0   0 -22   863.66   671.13   139.11 o
   2  -1 -19   536.60   301.45    76.17 o
   0  -2 -23  1089.97   938.35   209.14 o
   2  -2 -25  1069.32   752.11   233.65 o
   1   0 -14   124.93    77.84    35.01 <
   1  -2 -22   503.49   298.71   126.57 <
   1   0 -20   453.35   313.22    95.81 o
   1   0 -26  1534.10   719.19   269.24 <
   3  -2 -26  1553.56   570.93   258.21 <
   1  -2 -19   520.58   308.67    90.76 o
   2  -1 -23   904.38   624.22   117.18 o
   3   0 -28  1010.19   750.71   370.74 <
   2  -2 -20   377.24   351.39   107.30 o
   3  -1 -25  1390.95   560.31   268.82 <
   1  -1 -27   837.78   872.75   347.53 <
   4  -3 -29  2220.77  2183.57   524.87 o
   1  -3 -27   295.13   343.02   318.65 <
   0  -1 -10     0.00    31.71    18.38 <
  -1  -1 -11  4581.03  4470.17    72.19 o
  -2   0 -12  5446.17  5002.97    90.94 o
  -1   0 -10  3024.69  2863.28    53.02 o
  -1   0  -6  1420.97  1247.10    27.83 o
  -2   0 -14  4821.03  4405.88   114.04 o
  -1  -1 -17  5364.24  4500.83   139.43 o
  -1   0 -12  1553.95  1377.97    46.24 o
  -2  -2 -12  2184.73  1907.22    76.53 o
  -1  -1  -6   430.55   373.92    17.72 o
  -1   0  -8   530.07   411.15    20.98 o
  -2   0 -18  3985.28  3750.95   190.38 o
  -2   0 -20  5557.41  5260.72   287.72 o
  -1  -2 -14  1431.32  1176.49    59.31 o
  -1  -2 -12   669.44   624.18    42.51 o
  -1  -1 -12   620.52   533.60    38.84 o
  -2  -1 -13  1037.75  1174.37    67.89 o
  -2   0 -10   472.35   400.26    30.43 o
  -1  -1 -13   635.49   596.85    47.12 o
  -3  -3 -17  4796.77  4129.57   298.73 o
  -1   0 -16   840.66   687.67    65.54 o
  -2  -1 -11   364.28   314.58    40.07 o
  -3  -1 -17  2508.62  2227.03   204.47 o
  -1  -1  -7   236.39   225.31    19.89 o
  -2  -2 -15   913.61   794.16    92.64 o
  -2  -2 -16   785.82   792.76   125.29 o
  -1  -2 -13   224.05   200.69    40.05 o
  -2  -1 -16   563.11   520.30    77.81 o
  -2  -2 -14   539.89   507.44    78.28 o
  -1  -1 -10   264.54   284.20    30.45 o
  -4   0 -20  2334.72  1857.37   347.25 o
  -2  -1 -17   607.57   583.79   104.97 o
  -4  -2 -20  2789.79  2256.14   448.19 o
  -3  -3 -19  2757.64  1939.69   255.89 o
  -2  -1 -14   300.69   279.33    50.16 o
  -1  -2 -15   174.56   110.40    34.96 o
  -3  -3 -23  3083.09  2575.39   543.38 o
  -1   0  -5     0.00    28.50     7.35 o
  -1  -1 -15   203.26    58.44    28.53 <
  -2  -3 -17   962.68   691.28   166.26 o
  -2  -1 -10    30.42    62.06    26.20 <
  -3  -3 -18   661.88   552.90   246.55 <
  -3  -3 -25  2265.26  2267.57   698.92 o
  -2   0 -22   959.17   828.59   229.70 o
  -2  -1 -15    61.70    42.29    39.08 <
  -2  -2 -17   111.90   114.02    77.70 <
  -2  -1 -18   343.59   292.10   103.50 <
   3   1  -8  2182.39  2764.66   116.39 o
   3   1 -11  2714.77  3031.00   178.08 o
   3   2 -10  2306.80  2663.58   149.73 o
   3   3 -11  2527.52  2782.10   164.23 o
   1   1  -5  2103.43  2020.04   101.74 o
   2   2  -9  1514.97  1623.07    97.32 o
   2   1  -7  1192.14  1527.64    96.26 o
   4   3 -13  3019.29  3267.67   330.82 o
   4   1 -11  2090.75  2312.17   132.12 o
   4   2 -14  2994.16  3140.27   240.67 o
   2   2  -8  1104.81  1145.53    80.30 o
   3   3 -17  4796.77  5623.60   400.29 o
   3   3 -12  2251.27  2153.83   195.66 o
   3   1  -9   912.72  1010.90   105.44 o
   3   1 -10  1204.56  1325.01   102.71 o
   2   1 -13  1037.75   919.51   131.82 o
   1   1  -6   430.55   426.23    55.16 o
   2   1  -6   391.27   394.40    62.97 o
   4   2 -12   847.59   967.16   162.26 o
   3   2  -8   420.44   576.36   100.86 o
   3   3 -13  1209.95  1288.25   163.23 o
   3   3 -19  2757.65  2588.19   492.61 o
   6   2 -20  3997.29  4401.63   555.32 o
   4   2 -20  2789.80  3697.20   617.28 o
   3   3 -15  1059.43   904.91   242.59 o
   2   4 -18  2758.73  2442.81   314.74 o
   3   2 -16  1056.75   894.75   250.15 o
   2   2  -7   284.31   302.49    57.62 o
   3   3 -10   389.70   529.89    97.07 o
   2   1 -11   364.28   268.76    74.03 o
   4   1 -13   507.89   577.95   150.14 o
   5   5 -19  2459.43  3473.76   719.92 o
   3   2 -12   502.80   498.76   110.30 o
   5   5 -21  4563.38  5444.22   982.45 o
   1   1  -7   236.39   168.30    45.31 o
   4   1 -14   584.96   584.97   134.49 o
   4   3 -23  2040.14  2926.61   841.64 o
   5   5 -17  2181.39  1756.53   474.57 o
   6   2 -16  1476.12  1879.53   355.41 o
   2   2 -14   539.89   624.91   161.01 o
   3   2 -14   588.47   549.96   163.07 o
   3   1 -12   353.17   400.24   111.36 o
   7   3 -23  1282.98  3664.51  1158.39 o
   4   4 -15  1093.22  1512.00   319.91 o
   4   1 -12   440.67   284.25    98.52 <
   3   1 -16   480.07   910.86   148.62 o
   5   2 -14   782.08   719.16   214.15 o
   2   2 -10   345.97   249.15    76.66 o
   4   4 -14   882.34   811.17   203.59 o
   5   5 -16   942.73  1016.38   335.09 o
   5   3 -16  1198.65  1436.78   288.63 o
   2   3 -12   343.16   364.00    98.55 o
   6   2 -22  2576.03  3042.18   817.50 o
   4   2 -11   408.10   317.41   145.15 <
   4   3 -16   925.04  1050.17   278.88 o
   4   3 -22   634.24   489.14   416.09 <
   5   5 -22  1088.27  1633.41   852.42 <
   8   4 -22  1875.71  1992.31  1396.05 <
   4   2 -26  1290.70   951.08   792.03 <
   6   4 -22  1167.35  1183.88   870.83 <
   3   4 -20   699.85  1138.21   450.84 <
   2   1 -12    33.08    98.33    79.30 <
   3   2 -20  1256.59   879.01   320.65 <
   2   1  -9   100.54   100.56    47.89 <
   6   2 -26  1800.85  2210.94  1099.88 <
   5   4 -14   717.20   551.34   289.17 <
   3   4 -16   425.44   320.58   222.19 <
   2   3 -14    51.63   345.53   172.77 <
   7   3 -22  1281.50  2321.48   887.86 <
   2   1 -10    30.42    85.71    60.31 <
   3   2 -15   383.19   495.04   149.63 o
   4   5 -17  1314.58   681.98   333.84 <
   3   4 -19   740.85  1498.95   409.67 o
   7   5 -27  1673.72  2335.90  2035.78 <
   7   5 -22  1244.45  2511.67  1203.44 <
   4   3 -17   487.22   546.62   289.20 <
   4   3 -24     2.56   966.50   754.18 <
   5   5 -27  1765.06  2615.13  2302.33 <
   5   5 -23  1474.01  2777.77  1164.15 <
   0   4  -9  4726.88  2953.08   158.84 o
   1   3  -8  2543.31  2632.32   123.47 o
   2   4  -6  2600.88  3121.16   130.92 o
   2   3  -5  1788.91  1982.63    96.51 o
   2   4  -5  2082.70  1974.80   101.23 o
   1   2  -3   705.08   784.55    46.25 o
   1   3  -7  1285.80  1383.11    87.46 o
   4   5 -11  4110.54  4380.16   358.45 o
   1   5  -8  2780.88  2607.14   174.24 o
   2   5  -7  1962.14  1458.42   186.69 o
   2   4  -7  1148.37  1133.70   139.11 o
   3   5  -7  2745.61  2644.61   248.13 o
   1   2  -6   725.37   661.74    49.14 o
   2   4 -11  1579.36  1234.15   180.88 o
   3   4  -8  1408.03  1546.56   145.69 o
   1   5 -13  3181.01  3003.51   299.23 o
   3   5  -8  1293.70   981.10   270.76 o
   0   6 -13  4298.87  3971.17   581.89 o
   2   5 -13  1478.42  1063.82   280.29 o
   1   4 -10   542.81   483.38   141.51 o
   2   6  -9  2758.64  2181.43   364.90 o
   1   5 -14  1174.29  1389.55   387.93 o
   2   3  -9   408.28   304.32    90.82 o
   3   5 -12  1120.85  1252.17   251.39 o
   1   2  -5   218.25   274.27    51.33 o
   1   5 -11  1377.89  1252.78   240.37 o
   1   3  -6   211.03   216.31    60.44 o
   3   7 -13  4059.09  3401.48   871.89 o
   1   4  -7   373.91   436.86    87.37 o
   1   5 -12  1222.24  1259.95   348.39 o
   2   6 -12  2070.58  2287.54   425.03 o
   2   4  -8   292.21   277.92    96.88 <
   2   6 -10  1066.75  1197.40   374.78 o
   4   6 -10  1769.78  1468.32   419.97 o
   2   5  -9   826.16   817.10   273.43 <
   3   6 -15  1517.97   995.00   487.96 <
   0   6 -12  2097.24  1797.34   471.98 o
   1   7 -13  2884.22  2274.71   767.77 <
   1   4 -13   252.39   447.36   128.50 o
   1   6 -17  1189.72  2060.48   755.62 <
   0   8 -18  6686.86  4697.32  1846.80 <
   3   4 -10   396.21   481.37   160.46 <
   4   7  -9  1148.95  1093.27   615.66 <
   3   7 -19  3305.48  3943.85  1097.72 o
   1   2  -4    34.57    36.52    34.93 <
   0   4  -8   291.44   331.60    90.43 o
   2   6 -15  1499.99  1163.36   489.50 <
   6   8 -16  3129.07  4244.29  1819.43 <
   2   3  -8    69.40   133.24    66.62 <
   1   6 -10   454.18   620.03   272.75 <
   1   4  -6   127.83   118.93    88.80 <
   4   7 -18  1875.33  2506.23  1080.00 <
   3   7 -21  2940.40  3666.92  1265.22 <
   2  10 -18  4156.70  4188.72  3133.21 <
   3   6 -14   665.91  1202.73   533.14 <
   2   6 -18  3388.69  3269.81   866.85 o
   2   5 -10   173.93   191.85   188.67 <
   3   6  -7   396.31   363.11   252.11 <
   2   5 -12   351.52   529.90   199.90 <
   4   7 -12  1348.40  1581.23   819.19 <
   3   6  -8   758.36   679.28   345.99 <
   0   8 -16  3306.31  2786.33  1703.55 <
   8  10 -24  2036.44  4505.21  4080.22 <
   0   4  -6  5796.37  5581.56   162.21 o
   1   3  -1  2346.41  9804.00   160.12 o
  -1   3  -5  2945.43  2503.26   105.84 o
   1   2  -1   539.21   653.41    27.29 o
   1   3  -3   329.11   232.23    30.22 o
  -1   5  -8  2780.89  2407.39   484.98 o
   1   4  -4   420.57   409.55    85.72 o
   1   4  -3   734.11   644.86   115.95 o
   1   5  -4  1489.47  1585.26   327.22 o
   0   6  -7  2923.83  3395.49   738.84 o
  -1   5  -7  1963.15  1248.09   519.24 <
   1   5  -6   568.04   491.88   160.26 o
   3   5  -1  5166.66  4252.06   724.60 o
   1   7  -7  4541.91  5054.55  1203.24 o
   0   2  -2  1303.30  1447.34    32.63 o
  -1   4  -5   946.36   769.63   238.03 o
   1   5  -5   931.18  1030.35   292.12 o
  -2   4  -6  2600.88  1327.10   552.43 <
   0   6  -6  2465.41  1606.57   763.59 <
   2   4   0  2328.82  3432.69   535.32 o
   0   4  -5   244.01   147.48    76.12 <
  -1   3  -6   211.03    63.44    42.82 <
  -1   7 -13  2884.22  2145.84  1103.08 <
   0   4  -4   152.31   153.75    79.25 <
  -1   4  -7   373.91   383.77   117.35 o
  -2   3  -5  1788.91  1252.49   333.36 o
   0   8 -12  2590.83  1484.90  1156.51 <
  -2   4  -7  1148.37  1484.69   483.79 o
   0   8 -10  2270.24  2131.50  1714.40 <
   2   7  -6  1074.03  1259.04  1132.19 <
  -2   6  -9  2758.64  1651.44  1105.72 <
  -1   4  -6   127.83   137.88   133.12 <
   0   4  -3  1034.76  4066.85   401.61 o
   0  -6  -6  2465.41 10668.00  1207.21 o
   3  -4  -2  1089.22  1099.20   125.67 o
   0  -4  -3  1034.76  4113.77   304.96 o
   2  -4   0  2328.82  8798.07   807.63 o
   1  -7  -8  1344.02  3334.76  1005.82 o
   1  -5  -2  3013.07 10085.60  1009.36 o
   3  -2   2   996.29  1185.69   285.71 o
   3  -5  -1  5166.66 21910.90  1462.11 o
   2  -7  -6  1074.04  1447.98   688.30 <
   2  -5  -2   117.01   353.38   259.89 <
   7  -7 -15  3313.56 14999.20  2459.05 o
   6  -6 -11  2530.00 11487.90  1146.41 o
   2  -6  -9  2758.64 12274.80   625.63 o
   4  -7  -7  2101.34  7941.69  1232.80 o
   5  -5  -8   337.13   471.09   329.92 <
   3  -5  -8  1293.70  5964.86   325.01 o
   4 -11 -18  2552.74  7578.27  3979.47 <
   4  -2 -20  2789.80  3907.82   395.32 o
   6  -2 -20  3997.31  2804.99   610.30 o
   3  -2 -16  1056.75   912.58   173.52 o
   3  -2 -14   588.47  2145.03   236.91 o
   7  -3 -17  1955.64  3643.30   658.06 o
   5  -2 -14   782.08  3539.13   348.95 o
   4  -2 -11   408.10  2169.08   169.18 o
   6  -2 -16  1476.11  1684.80   322.52 o
   7  -3 -21  2795.91 18808.90  1513.05 o
   4  -2  -9   216.10  1056.31   144.77 o
   5  -3 -11   482.67  2395.92   241.66 o
   5  -3 -15   206.77   970.97   407.74 <
   5  -2 -16   532.64   516.91   279.20 <
   4  -2 -15   317.73   377.70   196.02 <
   7  -5 -15   868.75  1039.64   841.24 <
   7  -3 -22  1281.51  1669.87   814.22 <
   7  -5 -21   858.62  2413.56  1110.78 <
   4  -3 -23  2040.15   506.56   405.89 <
   6  -4 -22  1167.35  2785.64  1001.68 <
   4  -2 -13   160.06   206.61   141.45 <
   6  -3 -22    54.42   599.09   599.09 <
  10  -4 -25   963.41  3550.84  2654.40 <
   8  -4 -26   890.39  2269.01  1894.29 <
   0   2  -6  5297.88  5042.90    91.22 o
   0   2 -12  7394.66  7126.27   181.98 o
  -1   2  -8  2396.66  2015.06    71.56 o
   0   4 -12  3345.02  3259.05   196.06 o
  -1   3 -11  2571.99  2468.43   139.54 o
   0   2  -7   857.34   772.80    48.71 o
   0   2 -13  1613.53  1711.48   136.47 o
   0   2 -11   891.40  1029.86    78.48 o
   0   4 -15  2534.90  2883.14   277.93 o
  -1   2 -14  1431.32  1321.27   165.96 o
  -1   1  -7   236.39   224.62    33.45 o
   0   2 -10   449.62   564.67    84.54 o
  -1   2 -12   669.44   560.22    89.13 o
  -1   3 -14   978.87  1052.60   160.59 o
  -1   3 -17  1888.92  2337.32   327.99 o
  -1   2 -10   352.73   321.06    65.16 o
   1   5 -19  3192.94  2446.62   457.45 o
  -1   3 -12   589.21   762.52   147.74 o
   0   4 -18  2006.96  1590.21   569.86 <
  -2   2 -15   913.60   616.24   203.30 o
  -2   4 -18  2758.74  2353.00   604.15 o
  -1   3 -13   769.47   745.47   151.00 o
   0   4 -19  1910.32  1910.49   515.40 o
  -1   5 -14  1174.29  1074.68   346.06 o
  -1   5 -17  1666.60  1843.84   547.91 o
  -1   4 -15  1300.45  1088.63   262.23 o
  -2   2 -16   785.82   709.53   225.40 o
  -2   3 -17   962.67  1058.60   396.78 <
  -1   2 -17   499.74   379.28   219.00 <
  -1   4 -17   788.18   953.72   345.94 <
   0   2  -8   164.00   157.45    41.35 o
   0   4 -17   773.65   585.84   293.72 <
  -1   5 -18   841.18   954.91   564.70 <
   0   6 -18  2208.15  1846.24   614.88 o
  -1   3 -18   600.01   617.20   401.42 <
  -1   5 -19  3192.95  3044.82   866.99 o
  -1   4 -13   252.39   561.25   190.26 <
  -3   3 -19  2757.65  2006.14   926.03 <
   0   4 -13     0.69   212.31   196.47 <
  -2   2 -14   539.89   493.50   184.07 <
  -1   3  -9     0.15    76.05    47.53 <
  -3   3 -25  2265.26  1794.56  1499.43 <
  -2   3 -19   409.94   822.81   435.98 <
  -2  -1  -7  1192.14  1174.52    78.19 o
  -2  -2  -9  1514.97   999.67    97.26 o
  -3   0  -8  3864.04  2530.42   223.37 o
  -2  -2  -8  1104.82   955.04   100.28 o
  -2   0  -8   496.49   449.88    58.82 o
  -2  -1  -6   391.27   281.06    55.58 o
  -3   1  -8  2182.38  1990.76   327.55 o
  -3   1 -11  2714.77  2317.06   296.20 o
  -2   1  -5   419.14   507.92    65.08 o
  -2  -1  -5   419.14   228.61    47.63 o
  -3  -1 -11  2714.78  1616.85   313.81 o
  -3  -1  -8  2182.38   931.86   271.93 o
  -2   1  -6   391.27   252.45    46.04 o
  -3  -2 -10  2306.80  2195.74   399.08 o
  -4   2 -14  2994.16  2673.84   971.73 <
  -3  -3 -12  2251.27  1415.47   540.14 <
  -3  -1  -9   912.72   539.60   231.71 <
  -3  -3 -11  2527.51  1542.94   476.71 o
  -4  -1 -11  2090.75  2025.02   779.22 <
  -4   0 -14  2652.59  1730.88   817.80 <
  -1  -3 -11  2571.99  2049.49   168.65 o
   1  -4 -15  1300.45  1535.55   235.75 o
   0  -4  -8   291.44   214.25    76.18 <
  -1  -5 -13  3181.02  2591.55   466.99 o
  -1  -3 -13   769.47   682.01   149.44 o
  -1  -5 -19  3192.95  1766.41   773.40 <
   0  -4 -18  2006.98  1947.30   418.76 o
   0  -6 -12  2097.23  1133.66   383.18 <
  -1  -4 -15  1300.45   872.68   262.28 o
  -1  -5 -17  1666.59  1620.40   551.26 <
   0  -4 -19  1910.32  1704.10   482.11 o
   2  -6 -18  3388.69 13075.40  1037.93 o
   0  -6 -19  1799.13  1513.53   917.96 <
  -2  -6 -18  3388.69  3186.49  1154.83 <
   0  -4 -14   120.83   389.95   164.86 <
   1   0 -10  3024.69  3446.00   162.97 o
   1  -1 -17  5364.23  6301.73   351.19 o
   0   0 -10  1465.92  1369.73    93.61 o
   1   0 -12  1553.95  2127.63   166.07 o
   2   0 -20  5557.42  6226.19   476.80 o
   2   0 -18  3985.29  4570.83   295.10 o
   1  -1 -12   620.52   470.18   102.70 o
   2  -1 -13  1037.75  1078.13   133.95 o
   1  -1 -23  3452.05  3735.71   656.98 o
   1  -1 -19  1939.04  1994.22   311.85 o
   1  -1 -13   635.49   641.96   124.87 o
   2  -1 -16   563.12   555.48   170.79 o
   1   0 -16   840.66   732.70   212.31 o
   1   1 -23  3452.06  3366.45   589.85 o
   3  -1 -23  1748.24  1293.95   523.97 <
   1  -1 -25  3520.81  2170.90   831.03 <
   2  -1 -19   536.60   718.92   326.06 <
   2  -1 -17   607.56   628.19   154.65 o
   2  -2 -20   377.24   411.04   250.75 <
   0   0 -14   223.36   127.02    87.33 <
   3   1 -23  1748.24  1654.98   547.93 o
   2   0 -26  1745.03  2184.42   929.13 <
   2  -1 -14   300.69   194.48   109.99 <
   0   0 -22   863.66  1093.88   404.85 <
  -1  -1 -11  4581.03  4114.39   151.34 o
  -2   0 -12  5446.17  6103.21   237.49 o
  -1   0 -10  3024.69  3453.41   139.00 o
  -1  -1 -17  5364.24  4953.37   336.15 o
  -2   0 -14  4821.03  4940.26   308.16 o
  -1   0 -12  1553.95  1772.13   136.69 o
  -2  -2 -12  2184.73  2098.35   161.29 o
  -1  -2 -14  1431.32   938.62   135.68 o
  -1  -1 -10   264.54   248.04    60.42 o
  -2   0 -18  3985.28  3655.97   516.57 o
  -1  -1  -7   236.39   337.83    43.02 o
  -2  -1 -13  1037.75   827.30   186.14 o
  -2  -1 -11   364.28   349.20    96.82 o
  -2   0 -20  5557.41  6178.69   914.00 o
  -1  -1 -12   620.52   645.23   103.56 o
  -1  -1 -13   635.49   565.08   141.67 o
  -1   0 -16   840.66   709.34   186.08 o
  -3   1 -17  2508.63  2167.37   524.75 o
  -2  -2 -15   913.61   848.20   284.32 <
  -2  -1 -16   563.11   426.89   204.72 <
  -1  -2 -13   224.05   118.99   106.30 <
  -3  -1 -17  2508.62  1712.58   575.63 <
  -2  -2 -14   539.89   412.61   180.91 <
  -2  -1 -14   300.69   326.74   149.10 <
  -1  -2 -17   499.75   450.73   228.54 <
  -1  -1  -9     9.52    69.72    49.12 <
  -1   5   2  3013.07  3179.72    60.30 o
  -1   3   2  2250.99  2230.10    42.54 o
  -1   7   1  4087.69  3980.03    83.87 o
  -1   3   1  2346.41  2241.10    50.08 o
  -1   4   1  1899.99  1961.99    46.17 o
  -2   8   4  4190.54  4108.00   121.09 o
  -1   6   3  1958.35  1978.09    52.01 o
  -2   8   2  2754.99  2736.80    90.80 o
  -1   7   2  1879.63  1739.45    66.63 o
  -1   5   1  1032.05  1103.10    42.14 o
  -2   7   0  1682.80  1607.98    54.30 o
  -4   9   0  4320.30  4136.34   167.80 o
  -3   6   1  1042.24   975.97    50.32 o
  -2   5   1   665.24   624.73    31.21 o
  -1   6   1  1017.10   918.06    47.19 o
  -3   9   1  2927.22  2633.23   142.40 o
  -3   7   2  1250.92  1038.65    79.26 o
  -1   2   1   539.21   552.35    26.45 o
  -3   9   7  3585.62  3908.11   193.45 o
  -4   8   4  2125.23  2067.16   134.42 o
  -4   7   4  1334.18  1363.06    80.07 o
  -3   8   3  1560.40  1740.22   102.64 o
  -2   7   5   984.10  1094.83    76.01 o
  -1   5   3   487.41   479.36    32.23 o
  -2   7   6  1074.04  1041.01    65.86 o
  -2   6   3   601.45   584.44    43.12 o
  -2   5   0   430.67   431.18    33.92 o
  -4   9   6  2384.89  2884.00   194.49 o
  -3   7   3   829.61   783.23    66.83 o
  -2   6   4   520.45   517.66    40.70 o
  -3   6   2   542.51   463.93    46.67 o
  -2   9   2  1150.37  1105.27   104.63 o
  -4  10   4  2716.60  2661.26   209.58 o
  -2   6   0   319.61   344.49    34.54 o
  -2  12   4  2616.42  2372.89   301.78 o
  -3   9   5   905.77   966.62   129.10 o
  -3   6   4   283.40   276.51    42.82 o
  -2   5   3   195.68   207.15    27.38 o
  -3  11   1  2360.98  2749.35   219.99 o
  -2   9   4   983.28  1138.64   147.30 o
  -3   7   1   329.27   431.26    51.11 o
  -3  11   7  2476.24  3054.73   335.40 o
  -1   9   2   927.06   930.72    80.43 o
  -1   6   4   300.24   318.16    31.50 o
  -2  12   2  2211.75  2061.45   247.32 o
  -2   8   6   804.09   744.16    86.69 o
  -2   8   7   977.84   914.37    92.62 o
  -4   8   2   831.05   741.64    94.53 o
  -5  11   8  3112.89  3395.95   451.42 o
  -2  12   5  2722.38  2623.63   334.02 o
  -2   5   4   166.63   158.10    25.97 o
  -3   9   4   737.23   782.76   119.51 o
  -1   4   2    88.98   107.39    22.85 o
  -3  10   3   927.62   538.67   152.60 o
  -2   4   1   102.96   102.29    20.09 o
  -3   8   4   482.83   471.75    71.10 o
  -4  11   2  1793.63  1651.03   236.12 o
  -4  11   4  1410.16  1903.87   277.07 o
  -5  11   2  1493.88  1124.72   251.51 o
  -3  15   3  3092.94  4555.39   772.59 o
  -2   6   2   156.31   181.02    25.53 o
  -5  13   1  2480.40  4495.01   651.16 o
  -2   6   1   147.05   153.88    42.01 o
  -2  11   6  1052.39  1282.08   225.69 o
  -2   5   2   117.01   116.73    22.34 o
  -5   9   4  1119.40   731.21   203.32 o
  -3  11   6  1169.06  1044.24   245.22 o
  -2  10   1   737.70   595.74   144.01 o
  -5  13  -1  2480.40  2640.14   449.95 o
  -3  10   9   857.94   704.65   189.36 o
  -4   7   3   270.59   259.89    74.19 o
  -5  11   7  1411.96  1479.31   338.40 o
  -3   9   6   680.25   803.13   136.21 o
  -2   7   1   157.01   177.07    43.35 o
  -1   8   2   240.12   179.26    43.79 o
  -4   9   5   457.05   515.69   136.09 o
  -5  10   3   802.69   678.17   161.23 o
  -5  13   5  1524.63  2050.19   584.08 o
  -2  10   5   844.94   807.00   126.82 o
  -4  12  10  1252.50  1057.64   453.73 <
  -4  13   0  1400.26  1736.13   385.60 o
  -4   9   2   335.75   277.68   127.46 <
  -6  16   0  2358.79  3151.80  1258.53 <
  -5   9   6   853.49   712.55   178.02 o
  -2   9   6   126.82   193.24    80.02 <
  -3  12   1   604.40   530.74   215.86 <
  -4  16   0  1487.88  2277.54   829.98 <
  -1   9   3   344.44   203.80    59.73 o
  -7  13   8  2307.79  2721.32   837.29 o
  -4  13   9   575.74   597.10   450.67 <
  -2  12   6   566.09   678.96   255.75 <
  -2  12   8   504.56   531.26   232.88 <
  -2  10   7   407.46   479.11   187.00 <
  -3  11   5   925.93  1049.95   210.08 o
  -4  13   6   900.17   812.86   488.81 <
  -3  10   8   448.11   313.88   150.12 <
  -3  13   8   797.84   538.23   377.62 <
  -3   7   5    85.16   114.12    65.47 <
  -6  11   6   720.09   910.69   342.08 <
  -6  16   6  1733.09  2342.00  1150.52 <
  -5   8   4   153.94   246.88   103.21 <
  -4  12   2   434.89   538.90   198.90 <
  -2   6   5   110.79   115.55    34.12 o
  -8  18   6  2020.64  3153.65  1473.10 <
  -3   6   3    42.96    81.84    30.01 <
  -4  12   1   280.67   477.31   269.37 <
  -8  18   0  3173.12  2973.51  1891.08 <
  -3  11  10   261.12   238.67   210.03 <
  -4  11   5   187.10   216.87   169.59 <
  -3   9   8   419.03   349.85   108.73 o
  -3  19   3  1615.64  2631.65  1468.46 <
  -3   8   6   156.53    86.40    70.94 <
  -3  15   5  1360.99  1388.19   681.80 <
  -4  12   5   337.97   563.52   291.08 <
  -4  15   7   954.04  1539.11   630.57 <
  -5  15  11  1282.46  1294.50   909.25 <
  -6  12   4   551.50   464.41   324.77 <
  -4  13  10   154.58   763.59   454.52 <
  -5  17   5  1195.41  1969.98  1144.03 <
  -1   3   5  2945.43  4061.72    51.82 o
  -2   4   6  2600.88  3627.54    58.04 o
  -2   3   5  1788.91  2514.10    44.06 o
  -2   4   5  2082.69  2741.01    48.31 o
  -1   3   7  1285.80  1683.42    41.38 o
  -3   3   4  1161.85  1659.79    41.99 o
  -3   5   7  2745.61  3622.07    97.41 o
  -4   5   5  3345.02  4389.06   108.93 o
  -1   2   3   705.08  1142.10    25.64 o
  -3   3   6  1463.85  1765.71    53.70 o
  -2   4   7  1148.37  1579.73    55.52 o
  -1   3   4   629.29   848.58    30.76 o
  -2   6   9  2758.64  2775.57   105.25 o
  -2   3   4   451.89   631.27    30.80 o
  -3   4   8  1408.02  1830.64    80.01 o
  -3   5   8  1293.70  1785.24   100.12 o
  -4   5  11  4110.53  2969.95   271.66 o
  -2   2   3   320.66   450.43    19.78 o
  -3   4   4   611.73   840.52    49.93 o
  -3   7   8  2212.23  2260.93   123.21 o
  -5   7   7  2895.42  3245.39   182.23 o
  -4   6  10  1769.79  2900.16   203.47 o
  -4   4   6   846.70  1008.45    58.86 o
  -4   7   7  2101.34  2439.39   157.90 o
  -1   1   2   154.07   178.81    12.61 o
  -4   8  10  2902.71  4118.08   292.94 o
  -2   5   9   826.16  1074.09    81.18 o
  -3   7  13  4059.09  5087.62   315.83 o
  -4   4   8   937.91  1265.37    95.23 o
  -3   6   8   758.36  1002.05    89.81 o
  -3   5   6   544.58   687.99    60.68 o
  -2   6  12  2070.58  2258.67   200.77 o
  -2   8  10  2057.61  2193.53   186.83 o
  -4   5   6   784.83   798.39    90.33 o
  -2   5   6   409.89   382.32    40.60 o
  -4   5   9  1227.41  1496.64   143.60 o
  -2   2   4   110.79   119.82    10.48 o
  -2   4   8   292.21   268.58    45.07 o
  -2   6  10  1066.75  1212.06   139.99 o
  -4   4   9  1297.23  1735.28   123.95 o
  -1   3   6   211.03   257.63    22.80 o
  -3   6   9   553.56   861.01   114.29 o
  -6   8  10  3189.64  3994.20   505.55 o
  -3   6   7   396.31   656.63    76.96 o
  -5   7   6   948.74  1168.42   147.65 o
  -3   3   5   176.91   140.67    22.31 o
  -4   7   9  1148.95   983.94   148.57 o
  -6   6  10  2428.23  2458.40   391.96 o
  -2   3   3   109.38    95.35    16.88 o
  -6  10  10  2324.55  3389.55   488.39 o
  -3   8   9   839.11   944.62   157.59 o
  -2   6   7   318.98   380.21    49.63 o
  -5   9  13  2448.12  3081.99   563.09 o
  -2   6  11   618.03   624.95   117.89 o
  -6   6  11  2530.00  3452.06   507.99 o
  -3   5  12  1120.85  1405.65   204.84 o
  -5   5   9  1148.05  1201.32   182.61 o
  -3   9  13  2238.58  2769.25   388.32 o
  -4   7  12  1348.40  1854.19   295.07 o
  -6   6   8   785.52   805.00   204.32 o
  -4   4   7   243.59   311.12    68.68 o
  -5   9  10  1890.50  2050.10   362.72 o
  -2   7  11  1165.22  1601.42   208.27 o
  -4   6   9   280.04   430.68   110.97 o
  -5   7   9   634.05   716.64   197.93 o
  -4   6   8   406.54   430.46   114.21 o
  -5   4   8   774.52   700.39   115.59 o
  -8   8  10  2570.20  3063.34   666.58 o
  -3   4   9   363.75   410.81    54.14 o
  -6   8  16  3129.06  5061.02   960.95 o
  -7   9   8  1808.66  2464.51   478.60 o
  -7   7  13  1667.96  1678.19   628.70 <
  -5   6   9   345.59   131.88   108.23 <
  -6   5   9  1275.58  1187.95   236.68 o
  -5  11  13  1918.93  2649.72   777.94 o
  -7   7  15  3313.56  2791.45   835.53 o
  -5   9  15  1671.55  1842.78   634.28 <
  -4   6  11   797.37   894.70   202.06 o
  -4   9  10   408.42   397.92   216.47 <
  -5   8   9   576.94   583.66   181.97 o
  -5   5  11   646.71  1011.90   266.51 o
  -4   9  16  1927.41  2184.45   933.40 <
  -7   7   9   898.39  1316.93   324.34 o
  -3   5   9   269.14   493.09   102.35 o
  -2   3   6    30.98    59.10    17.73 o
  -3   9  12   731.68   711.53   286.61 <
  -8   8  11  1720.07  2183.39   739.78 <
  -5   5   7    63.72   101.36   100.45 <
  -3   8  10   774.66   666.90   174.81 o
  -6   7  11  1389.25  1058.67   361.84 <
  -4   5  10   318.48   576.15   120.96 o
  -5   6   6     7.48    87.25    67.71 <
  -4   8  16  2092.61  1863.36   664.51 <
  -5   7  12  1281.75  1825.02   367.28 o
  -4   6   6   148.58   150.52    56.84 <
  -3  11  13  1329.25  1357.92   495.11 <
  -6   9  18  1426.15  1646.94  1088.56 <
  -3   5  11   298.02   209.17   126.86 <
  -2   7  12   262.42   202.33   120.49 <
  -3   7  15  1800.00  2247.75   540.77 o
  -1   2   4    34.57    44.15     9.10 o
  -6   7   9   396.56   392.87   275.10 <
  -7   9  15   932.50  1778.23  1022.56 <
  -2   7   9   267.37   257.90    75.51 o
  -4   7   8   280.67   361.12   100.51 o
  -4   7  13  1421.17  1615.59   400.60 o
  -4   9  14   975.35   604.56   380.29 <
  -6   9  12   718.10   698.06   464.77 <
  -3   8  11   228.21   171.85   140.94 <
  -2   5   8    56.26    56.37    42.73 <
  -3   6  10   197.24   197.79   126.86 <
  -3   7  11   306.48   241.01   120.05 <
  -3   3   7    25.20    31.81    22.72 <
  -4  11  18  2552.74  2280.40   934.28 <
  -7   7  16  1181.21  1797.25   974.78 <
  -3   7  10   261.16   280.58    93.68 <
  -6   8  13   336.04   723.68   415.48 <
  -2   2   6  8435.45  9631.37    71.50 o
  -1   1   5  2103.43  2573.64    27.82 o
  -1   1   4   420.79   553.73    11.93 o
  -1   2   8  2396.67  2880.01    61.83 o
  -2   1   5   419.14   458.69    20.95 o
  -1   1   3   220.21   264.23    10.13 o
  -4   2   6  1550.05  1429.38    78.90 o
  -2   1   4   340.01   429.08    13.68 o
  -3   1   5  1948.19  2331.36    86.82 o
  -2   2   8  1104.82  1194.77    73.85 o
  -4   2   5   726.20   711.43    45.09 o
  -2   2   7   284.31   393.14    32.76 o
  -1   3  11  2571.99  3206.37   208.89 o
  -4   1   4  1316.58  1046.86    71.07 o
  -3   3  11  2527.51  2828.67   249.28 o
  -3   2   6   381.00   499.34    40.51 o
  -2   2   9  1514.98  1944.15   133.04 o
  -2   3   9   408.29   342.15    50.05 o
  -5   3   9  2807.36  3064.83   334.51 o
  -3   1   4   202.13   199.21    24.11 o
  -3   2   5   191.86   248.88    23.66 o
  -2   1   6   391.27   419.48    43.22 o
  -1   1   6   430.55   586.88    32.33 o
  -2   4  13  2598.89  2845.31   308.91 o
  -4   3   9  1215.55  1318.99   144.78 o
  -2   3  11  2144.58  2244.89   181.41 o
  -4   1   5  1830.40  1923.64   146.71 o
  -4   2   8  1457.74  1457.78   224.45 o
  -7   3   9  3723.61  3158.31   571.75 o
  -5   5  15  4445.89  4767.80   664.91 o
  -2   1   7  1192.14  1097.31   118.84 o
  -3   2  10  2306.80  2494.06   275.04 o
  -4   3  13  3019.30  2733.12   529.78 o
  -3   2   8   420.44   388.86    68.68 o
  -3   3  12  2251.28  2436.05   314.58 o
  -3   1   6   478.74   594.93    95.97 o
  -1   2   7    61.53    53.19    14.09 o
  -5   3  10  1085.19  1374.51   344.77 o
  -3   3  10   389.70   505.20   113.22 o
   0   2   8   164.00   100.49    32.28 o
  -5   1   4   813.59   785.88   166.91 o
  -3   1   8  2182.38  1982.69   251.25 o
  -8   4  11  3831.38  3320.78   840.89 o
  -6   3  11  1741.59  2137.56   603.07 o
  -3   3   9   416.34   564.94    83.70 o
  -2   1   3    22.03    30.46     6.36 o
  -6   2   8  1930.19  1908.75   381.66 o
  -6   4  10  1143.92   354.32   217.87 <
  -1   1   7   236.39   330.99    57.29 o
  -5   2   8   887.85   891.78   245.11 o
  -3   2   7    80.94    72.73    40.91 <
  -1   5  17  1666.59  1102.33   596.19 <
  -1   3  12   589.21   477.44   212.80 <
  -8   4  10  1232.71  1223.01   539.67 <
  -3   4  14  1169.58   836.83   302.89 <
  -4   4  12   494.19   586.50   223.23 <
  -5   1   6  1638.66  1138.12   250.19 o
  -6   3   9   760.49   593.81   351.01 <
  -2   2  10   345.97   389.62   123.66 o
   2   2  -6  8435.45  7543.82    69.49 o
   1   1  -5  2103.43  2686.17    27.16 o
   0   2 -12  7394.66  6321.31   192.94 o
   1   1  -4   420.79   434.67    12.42 o
   2   2  -8  1104.81   916.58    65.70 o
   1   1  -3   220.21   219.60    10.59 o
   1   1  -6   430.55   424.05    20.52 o
   2   2  -9  1514.97  1291.84    86.67 o
   2   1  -4   340.01   286.45    20.95 o
   2   2  -7   284.31   209.80    20.93 o
   3   3 -11  2527.51  2201.53   220.70 o
   2   1  -5   419.14   421.13    32.32 o
   1   1 -11  4581.03  4942.64   349.59 o
   0   2 -10   449.62   315.47    35.51 o
   2   2 -12  2184.72  1810.26   291.01 o
   2   1  -7  1192.14  1316.13   116.62 o
   0   2 -14  3440.21  2836.60   319.58 o
   0   2 -11   891.40   836.29    75.16 o
   3   3 -12  2251.27  1844.78   296.08 o
   3   1  -5  1948.20  1570.99   168.48 o
   4   3  -9  1215.55  1253.30   217.99 o
   1   1  -7   236.39   194.71    21.38 o
   5   5 -15  4445.89  3281.31   678.58 o
   3   3  -9   416.34   363.43    83.24 o
   5   3  -9  2807.35  2572.53   597.72 o
   4   2  -6  1550.05  1202.21   226.24 o
   2   1  -6   391.27   156.51    41.86 o
   3   2 -10  2306.80  1966.07   285.16 o
   0   2 -13  1613.53   726.37   163.03 o
   4   2  -5   726.20   760.99   159.20 o
   3   2  -6   380.99   405.79    63.69 o
   3   2  -5   191.86   245.57    51.84 o
   0   1  -6     0.00    39.99     7.73 o
   5   3  -8  1701.24  1640.26   450.45 o
   4   3 -13  3019.29  2642.25   576.24 o
   1   2 -10   352.73   273.40    52.77 o
   3   3 -10   389.70   261.93   137.79 <
   3   3  -8   134.05   154.12    53.19 <
   1   3 -14   978.87   570.54   177.44 o
   1   2 -12   669.44   697.28   178.30 o
   2   2 -10   345.97   210.99    85.03 <
   2   4 -18  2758.73  2558.99   767.29 o
   4   2  -8  1457.74  1052.81   299.83 o
   1   3 -17  1888.92  1206.95   510.44 <
   3   3 -13  1209.95   655.52   311.61 <
   4   4 -10   475.14   227.37   134.15 <
   2   3 -12   343.16   217.35    96.40 <
   3   4 -14  1169.58  1010.44   352.13 <
   4   4 -12   494.19   393.72   209.59 <
   5   4 -13    60.90   538.53   498.99 <
   0   4  -9  4726.88  4377.57    88.32 o
   1   3  -5  2945.43  2912.49    58.58 o
   1   3  -8  2543.31  2651.51    59.18 o
   0   2  -4  2336.14  2685.41    47.82 o
   1   5  -8  2780.88  2804.45    88.95 o
   1   3  -7  1285.80  1413.33    43.54 o
   0   2  -5  1080.51  1018.26    32.27 o
   0   4 -12  3345.02  2944.03   120.58 o
   1   2  -6   725.37   707.23    25.78 o
   2   5  -7  1962.14  1997.25    84.47 o
   2   6  -9  2758.64  2444.59   117.86 o
   2   4  -7  1148.37  1199.92    47.30 o
   1   3  -4   629.29   696.53    31.77 o
   0   6 -13  4298.87  4045.45   197.60 o
   1   5 -13  3181.01  3096.73   183.83 o
   2   4 -12  3008.11  2762.71   167.92 o
   3   4  -8  1408.03  1515.98    86.81 o
   2   4 -11  1579.36  1608.71   107.31 o
   0   4 -11  1163.06  1101.46    74.53 o
   1   2  -5   218.25   275.93    19.22 o
   0   6 -12  2097.24  1821.78   123.22 o
   1   5 -11  1377.89  1453.62   101.51 o
   1   4  -7   373.91   487.42    39.29 o
   2   6 -10  1066.75  1084.34   123.68 o
   2   6 -12  2070.58  2141.23   218.01 o
   1   5 -12  1222.24  1026.89   109.08 o
   3   7 -13  4059.09  4189.06   378.45 o
   0   4 -15  2534.90  2162.37   201.68 o
   1   3  -6   211.03   247.02    22.83 o
   2   5  -9   826.16   964.51    87.18 o
   0   8 -18  6686.86  5971.64   643.61 o
   1   4 -10   542.81   503.29    51.97 o
   0   4  -8   291.44   364.01    39.69 o
   0   6 -11   919.48   863.97    94.93 o
   0   8 -16  3306.31  3356.12   427.62 o
   4   5 -11  4110.54  3160.48   282.04 o
   1   5 -14  1174.29  1150.87   162.20 o
   2   5 -13  1478.42  1252.23   208.78 o
   2   4  -8   292.21   357.47    48.73 o
   2   7 -11  1165.22  1068.06   159.62 o
   1   7 -12   955.02   931.55   139.00 o
   1   4  -6   127.83   164.43    33.25 o
   1   6 -10   454.18   501.01    76.06 o
   2   6 -11   618.04   548.26   111.57 o
   3   4  -9   363.75   401.26    70.52 o
   3   6 -15  1517.97  1800.90   344.15 o
   2  10 -16  3429.97  3851.63   614.95 o
   2   6 -15  1499.99  1141.00   289.69 o
   4   7 -12  1348.40  1608.76   292.79 o
   1   5 -10   168.57   172.85    74.14 <
   2   6 -18  3388.69  3427.15   751.61 o
   2   8 -13  1147.17  1109.55   293.79 o
   2  10 -18  4156.70  3981.30   843.79 o
   0   8 -24  5738.03  4088.51  1367.39 <
   2   6  -8    80.87   164.58    71.83 <
   2   8 -12   540.62   501.88   182.46 <
   3   5 -12  1120.85   833.84   189.45 o
   4   7 -13  1421.18  1675.02   384.27 o
   3   6  -9   553.55   452.57   113.82 o
   3   7 -15  1800.00  1068.00   329.73 o
   6   8 -16  3129.07  4756.50  1139.17 o
   3   9 -13  2238.58  2078.27   461.43 o
   2   7 -16   696.09   947.02   389.81 <
   1   7 -19  1280.85  1450.50   597.85 <
   1   2  -4    34.57    35.51    13.66 <
   1   6 -13   639.96   678.35   137.49 o
   3   7 -19  3305.48  3027.41   782.35 o
   3   5  -9   269.14   258.82    89.15 <
   1   4 -12   147.47   122.76    49.56 <
   0   6 -19  1799.12  1619.15   518.47 o
   4   6 -11   797.38   906.03   271.67 o
   1   4  -9    29.00    62.27    35.00 <
   1   4 -13   252.39    84.57    67.30 <
   2   5 -12   351.52   302.04    91.89 o
   1   5 -17  1666.60   949.68   253.58 o
   2   3  -8    69.40    41.83    25.46 <
   3   5 -13   354.84   269.63   175.96 <
   2   7 -15    44.10   359.94   289.05 <
   1   7 -14   750.15   594.04   215.31 <
   2   6 -17   488.89   398.30   305.54 <
   4   9 -14   975.35  1592.20   687.83 <
   4   6 -16  1158.55   495.75   454.82 <
  -1   7  -7  4541.91  4907.20   123.42 o
   1   7  -7  4541.91  4621.22   104.26 o
   0   6  -7  2923.83  3068.59    93.12 o
   0   6  -6  2465.41  2535.64    77.64 o
  -1   5  -4  1489.47  1296.55    45.00 o
   0   4  -3  1034.76  1110.89    37.88 o
   0   6  -4  1412.20  1345.00    51.36 o
   1   5  -5   931.18   936.74    39.26 o
   1   9  -7  3734.74  3688.95   164.54 o
  -1   5  -5   931.18   898.61    37.95 o
  -1   9  -7  3734.74  3804.14   179.29 o
   0   2  -2  1303.30  1191.53    47.82 o
   1   7  -5  1709.55  1747.70    81.57 o
  -1   4  -3   734.11   717.86    28.42 o
   0   6  -5  1090.70  1219.95    65.65 o
  -1   7  -8  1344.02  1342.12    79.14 o
   0   8  -5  1218.50  1349.78    85.23 o
   1   4  -4   420.57   464.08    24.86 o
   1   7  -8  1344.02  1283.75    87.54 o
   1   8  -8  1195.94  1289.28   100.16 o
   0   4  -2   402.68   377.04    26.48 o
   0   8 -10  2270.24  2124.81   134.01 o
  -1   9 -13  3475.42  3432.23   254.78 o
  -1   8  -8  1195.94  1179.25   123.94 o
   1   9  -8  1481.77  1532.24   145.95 o
   0   8 -11  1733.18  1593.05   149.06 o
  -2  10 -10  2593.71  2383.71   197.53 o
  -1   7  -6   528.08   581.32    63.27 o
  -1   6  -5   388.03   374.90    46.92 o
  -2   8  -7   977.84   991.70    77.06 o
  -2   8  -6   804.09   820.07    84.07 o
   1   6  -5   388.02   455.49    46.14 o
   2  10 -10  2593.71  2718.13   261.94 o
  -1   9  -8  1481.77  1212.99   151.62 o
   1   8  -6   668.92   835.93    90.90 o
   0   4  -5   244.01   258.94    27.04 o
   0  10  -5  1634.59  1401.41   140.00 o
  -1   8  -6   668.92   706.14    79.89 o
  -1   7 -10   748.23   659.31    80.30 o
   0  10 -10  1961.69  2028.97   330.84 o
   1   7  -6   528.08   484.42    61.18 o
  -1  11  -7  2052.40  1983.03   245.79 o
   0  14 -11  3972.71  6283.63   839.50 o
   1   9  -5   691.36   693.23   109.60 o
   0  12  -7  2259.98  2414.32   309.83 o
  -1   6  -4   300.24   303.40    31.35 o
   1  11  -7  2052.40  2238.62   237.84 o
  -2  10 -12  1344.25  1367.81   227.59 o
   0   4  -4   152.31   141.17    24.29 o
   0  12  -9  1931.37  2307.10   342.72 o
  -1   8  -5   402.67   354.14    66.69 o
  -1   9 -14  1189.54  1256.38   218.20 o
  -2  12 -11  2188.88  2195.62   449.82 o
   0  12 -10  1584.23  2042.33   388.02 o
   1  11 -13  2065.56  2364.16   394.48 o
  -1  10 -10  1225.90  1288.14   188.20 o
  -1  11 -10  1216.05  1356.75   258.76 o
   1  10 -10  1225.90  1173.52   228.05 o
   2  12 -11  2188.88  3053.44   507.08 o
   0   8  -4   271.73   176.44    62.17 <
   1  10  -6   803.97   840.44   153.31 o
  -2  10 -11   624.66   722.69   146.63 o
  -1  10  -8   951.17   544.46   208.00 <
   0  10 -11  1369.70  1460.05   228.59 o
   0  10  -6   962.71   868.21   118.14 o
  -1   8  -7   227.06   397.71    79.27 o
   0  10  -7   760.03   706.11   177.67 o
   1   6  -6   124.64   155.63    33.22 o
  -1  10  -6   803.97   597.66   125.41 o
   1  13  -7   811.96  1381.84   393.97 o
   0  12  -5  1193.12  1213.87   231.24 o
   2  12 -10  1175.90   428.45   326.46 <
   1   8 -10   558.82   457.18   100.18 o
   0   6  -8   123.14   151.04    51.86 <
   0  12 -16  2660.30  2288.82   695.49 o
  -2  14  -9  1902.39  2201.21   526.43 o
  -1   8 -12   685.83   600.76   122.07 o
   1  10 -12   809.05   573.14   204.85 <
  -1   6  -6   124.64   120.69    34.61 o
  -1  13  -9   658.55   565.92   365.89 <
  -1  12  -9   178.04   328.78   206.00 <
   0   3  -2     0.00    22.27    12.72 <
   1  11  -9   115.71   346.40   155.47 <
   1  15  -9  1200.82  1081.18   657.63 <
   1  11 -10  1216.05  1395.93   273.08 o
  -2  10  -7   407.46   364.81   140.63 <
   1  10  -8   951.18   661.87   157.83 o
   2   8  -8   191.32   112.33    93.23 <
   2  14  -9  1902.39  3050.49   740.07 o
  -2  16 -11  1288.22   945.53   801.92 <
   0   5  -2     0.00    32.72    12.27 <
   0  16  -8  1235.13  1505.57   881.82 <
  -1   8  -9   132.46   213.75    75.49 <
   1  17 -11   776.93  1390.36  1083.36 <
  -3  13  -9   382.88   694.85   297.60 <
  -2  12 -13    71.69   663.12   320.88 <
   0   5  -3     0.00    19.09    14.54 <
  -3   2   2   996.28  1046.78    20.82 o
  -4   3   0  1990.50  1827.54    36.75 o
  -4   3   1  1358.84  1293.24    33.21 o
  -5   3   1  1642.34  1512.67    54.51 o
  -3   3   2   734.06   696.73    23.55 o
  -4   4   0  1043.30   986.42    35.87 o
  -4   4   1   914.43   953.27    33.96 o
  -4   4  -1   914.43   725.66    31.23 o
  -4   4   2   864.74   906.16    35.75 o
  -7   5   3  4482.78  5327.49   204.36 o
  -3   2   1   308.06   323.56    15.10 o
  -6   6   4  2855.94  3041.96   138.31 o
  -6   6   5  3108.41  3174.20   137.39 o
  -5   3   2   834.49   852.47    41.51 o
  -6   4  -1  1691.98  1678.34    75.42 o
  -6   4   1  1691.98  1514.85    86.34 o
  -6   6   2  2031.35  1836.23    95.13 o
  -6   4   2  1642.40  1529.21    94.98 o
  -5   4   2   723.90   712.16    46.99 o
  -6   4   4  1444.35  1209.19    77.06 o
  -2   2   1   241.32   241.29    14.36 o
  -6   6   1  1277.39  1409.71    94.92 o
  -6   6  -1  1277.39  1295.76    84.44 o
  -5   4   4   597.76   624.13    48.29 o
  -7   5  -1  1542.26  1861.80   163.24 o
  -8   8   4  4906.62  5999.58   400.98 o
  -7   5   1  1542.27  1569.15   133.12 o
  -4   3   2   199.85   246.33    21.86 o
  -8   8   2  3591.52  3263.06   339.27 o
  -8   8  -2  3591.52  4031.55   304.67 o
  -6   4   5   978.60   681.18    89.70 o
  -8   6  -1  1781.19  2035.36   227.37 o
  -4   4   3   245.35   260.04    30.97 o
  -6   7   5  1196.92  1227.64   128.96 o
  -5   5   1   310.60   328.23    45.07 o
  -5   5   2   417.93   502.81    59.21 o
  -3   3   1    57.99    90.11    12.74 o
  -8   6   9  2587.26  3091.46   469.41 o
  -8   6   7  2382.04  2854.90   288.72 o
  -8   6   1  1781.19  1605.99   218.23 o
  -7   4  -1   621.71   525.47    98.27 o
  -5   4   3   309.09   228.46    46.42 o
  -8   8   5  1733.57  2079.59   371.11 o
  -6   5   1   460.95   483.38    71.91 o
  -6   5   0   359.86   370.85    56.88 o
  -6   4   3   398.19   380.77    60.96 o
  -6   5  -1   460.95   377.36    61.00 o
  -7   4   1   621.71   620.08   116.01 o
  -7   5   5   825.11   994.15   156.06 o
 -10  10  -2  2654.04  2780.83   637.03 o
  -9   6   3  2065.13  1859.20   397.42 o
  -7   6   1   671.54   738.64   123.33 o
  -7   4   3   729.54   733.81   121.92 o
 -10   6  -2  1452.35  1249.56   490.36 <
  -6   5   6   300.67   318.30    88.67 o
  -8   6   4  1359.07  1223.55   268.11 o
 -10  10   2  2654.04  3099.52   725.71 o
  -6   5   3   311.30   269.74    83.70 o
 -10   6   5  2421.64  1890.51   500.95 o
  -8   8  -1   608.40   825.08   235.15 o
  -9   5   3  1278.86  1127.60   354.34 o
 -10  10   4  3398.74  3755.75   793.87 o
 -10   6   4  1924.69  1240.08   464.46 <
  -9   9   7  1468.62  1935.75   632.82 o
  -8   6   2   689.25   939.31   249.27 o
  -7   6  -1   671.55   502.92   102.40 o
  -4   3   4    51.32    45.00    17.27 <
 -10   6   2  1452.35  1298.56   426.18 o
  -7   7   7   744.79   713.75   204.25 o
  -8   8   1   608.40   668.14   214.68 o
  -9   7  -1   844.90   809.61   308.83 <
  -5   6   4   235.38   258.82    54.13 o
  -7   6   3   467.19   593.12   145.55 o
 -12   8   2  1060.40  1963.54   796.96 <
 -11   7  -1  1674.15  2084.96   717.73 <
  -8   6   0   518.59   468.89   170.55 <
 -11   7   7  1550.65  1975.19   721.60 <
  -9   8   1   634.39   694.38   359.24 <
  -7   7   4   381.49   412.00   152.79 <
  -7   8   6   457.89   704.40   228.74 o
  -7   8   5   129.85   330.45   170.45 <
 -10   8  10  2135.65  2098.28   719.14 <
  -8   6   3   546.47   511.14   198.73 <
  -9   7   7  1094.86  1365.74   426.14 o
 -12  12   2   907.10  1638.86   860.12 <
  -7   5   2   102.86   234.08   111.36 <
 -10  10  10  1390.98  1108.23   683.49 <
  -7   7   0     0.00   126.33    82.25 <
 -12   8   4  1655.04  1750.65  1162.25 <
  -3   1  -3  3135.98  2642.65    33.75 o
  -3   1  -1   683.36   592.27    16.50 o
  -4   1  -2  1752.52  1438.73    38.44 o
  -3   1  -2   645.39   552.31    18.78 o
  -4   1  -1   940.59   820.71    31.48 o
  -4   1  -5  1830.40  1725.66    71.71 o
  -4   1  -4  1316.58  1259.16    53.40 o
  -5   1  -3  4164.52  3545.72   151.91 o
  -5   2  -4  1128.49  1090.72    70.22 o
  -3   1  -6   478.75   395.31    30.51 o
  -7   1  -3  8893.25  5528.88   485.53 o
  -3   1  -4   202.13   215.76    19.12 o
  -5   2  -8   887.84   616.24   103.77 o
  -5   1  -9  3460.84  2595.68   357.66 o
  -6   2  -5  1327.52  1220.12   152.06 o
  -6   1   0  1588.57  1360.53   238.89 o
  -8   2  -2  3523.12  2637.36   454.81 o
  -9   3  -3  3479.88  2451.60   484.31 o
  -5   1  -4   813.58   701.16   127.86 o
  -6   2  -8  1930.19   914.73   224.47 o
  -5   1  -6  1638.66  1358.82   173.04 o
  -8   2  -4  1942.14  1805.39   432.58 o
  -6   1  -2   931.94   598.98   196.48 o
  -5   2 -10   921.56   602.33   181.52 o
  -4   1  -7   445.65   464.37    77.77 o
  -8   2  -8  2764.74  1845.28   585.98 o
  -9   3  -9  2507.95  2097.37   586.32 o
  -4   1  -6   223.66   110.03    50.01 <
  -6   2  -2   342.65   281.91    83.21 o
  -4   2  -9   216.09   222.79    62.74 o
  -8   2  -7   851.87  1122.88   552.80 <
 -10   4  -9  2476.78  1907.15   614.95 o
  -5   1  -8   878.95   540.32   196.02 <
  -2   2  -6  8435.46  6845.27    58.68 o
  -1   3  -8  2543.32  2703.71    50.82 o
  -1   3  -7  1285.80  1299.60    34.49 o
  -1   3 -11  2571.99  2432.10    75.37 o
  -2   4 -12  3008.11  2973.12   109.37 o
  -1   2  -6   725.37   728.36    25.07 o
  -2   3 -11  2144.57  2113.66    85.70 o
  -3   3 -11  2527.52  1731.89   100.29 o
  -1   5 -13  3181.01  3031.35   129.96 o
  -2   4 -13  2598.88  2234.46   125.89 o
  -2   4 -11  1579.36  1624.79    83.80 o
  -1   5 -11  1377.89  1327.68    62.26 o
  -1   5 -12  1222.24   920.44    84.96 o
  -2   2  -7   284.31   291.36    20.06 o
  -1   2  -5   218.25   250.42    17.92 o
  -2   5 -13  1478.42  1367.33   124.18 o
  -1   1  -3   220.21   160.46    13.61 o
  -3   5 -12  1120.85   895.46   106.29 o
  -1   4 -10   542.80   571.22    50.19 o
  -3   4  -9   363.75   368.49    49.19 o
  -3   3  -9   416.34   360.29    43.73 o
  -2   3  -9   408.29   407.09    37.38 o
  -3   4 -10   396.21   336.50    62.38 o
  -5   5 -15  4445.89  3805.82   416.68 o
  -2   4  -8   292.21   281.28    36.93 o
  -2   4 -14   877.40   794.97   125.67 o
  -3   4 -14  1169.58   931.31   150.74 o
  -2   6 -15  1499.99  1199.43   184.63 o
  -3   7 -15  1800.01  1528.41   269.02 o
  -1   5 -14  1174.29  1191.54   123.99 o
  -4   6 -11   797.38   701.53   107.96 o
  -2   6 -18  3388.69  2706.40   413.81 o
  -3   3 -10   389.70   383.70    52.80 o
  -3   6 -15  1517.96  1504.46   230.61 o
  -2   5 -12   351.52   163.82    50.97 o
  -3   5 -11   298.02   398.12    81.44 o
  -1   5 -17  1666.60  1477.26   267.31 o
  -1   4 -15  1300.45  1157.71   170.33 o
  -4   4 -12   494.19   486.36   108.28 o
  -1   6 -13   639.96   556.45    86.97 o
  -3   7 -14   915.43   878.78   192.15 o
  -1   2  -7    61.53    51.86    12.74 o
  -2   6 -16  1044.60   794.88   217.16 o
  -3   4 -11   229.38   216.96    68.68 o
  -4   8 -16  2092.61  1829.84   381.01 o
  -5   5 -17  2181.40  1659.94   440.25 o
  -2   5 -15   347.11   270.57   120.96 <
  -1   6 -17  1189.72   865.36   231.70 o
  -2   7 -14   265.06   139.15    93.67 <
  -2   5 -10   173.93   169.69    46.40 o
  -4   5 -12   556.86   361.36    99.67 o
  -4   4 -14   882.34   578.33   192.93 <
  -4   4 -15  1093.22  1184.44   217.96 o
  -4   5 -17  1314.57   503.74   263.02 <
  -2   4 -10    63.31    65.01    35.46 <
  -3   4 -13   398.53   337.07    96.89 o
  -4   8 -18  1703.24   869.54   479.39 <
  -4   6 -13   261.64   249.18   112.77 <
  -3   7 -21  2940.40  1395.77   480.44 <
  -4   6 -16  1158.55  1370.05   347.75 o
  -3   5  -5  3039.39  2918.62    75.14 o
  -3   5  -3  1825.84  1733.48    57.78 o
  -3   5  -2  1529.82  1571.40    48.77 o
  -3   4  -3  1275.20  1273.98    42.42 o
  -3   4  -2  1089.22  1072.27    43.28 o
  -4   6  -4  1785.72  1653.56    83.49 o
  -3   4  -4   611.73   572.74    36.74 o
  -1   2  -2   772.36   708.13    34.24 o
  -3   9  -7  3585.62  3355.04   147.34 o
  -5   7  -7  2895.42  2651.98   156.57 o
  -4   7  -2  1400.09  1246.66    83.23 o
  -4   6  -5  1329.15  1122.41    79.39 o
  -3   5  -4   634.76   636.82    45.91 o
  -2   3  -4   451.89   397.07    25.42 o
  -4   7  -7  2101.34  1893.85    96.05 o
  -2   3  -1   446.07   426.88    23.45 o
  -4   9  -6  2384.89  2022.54   160.75 o
  -4   8  -4  2125.23  2162.74   115.43 o
  -4   7  -4  1334.17  1422.76    87.69 o
  -2   3  -2   491.23   428.75    29.05 o
  -5   7  -5  1501.46  1516.49   114.79 o
  -3   6  -2   542.51   514.81    45.47 o
  -1   2  -1   539.21   483.66    36.26 o
  -3   6  -5   655.29   669.31    60.01 o
  -3   7  -3   829.61   697.24    68.29 o
  -5   7  -3  1522.04  1551.06   105.75 o
  -3   5  -6   544.58   490.94    48.00 o
  -6  10  -4  3472.26  3732.97   301.61 o
  -5   9  -7  2068.16  1848.10   218.66 o
  -6   8  -4  1689.19  1493.94   165.28 o
  -4   5  -3   329.36   279.90    39.20 o
  -4   8  -2   831.05   708.65    93.79 o
  -5   7  -6   948.74  1030.45   119.06 o
  -4   5  -4   247.21   257.31    42.81 o
  -2   5  -3   195.68   189.34    29.34 o
  -5  11  -8  3112.90  3572.33   396.21 o
  -2   3  -3   109.38   127.04    21.94 o
  -5   9 -10  1890.50  2290.00   277.46 o
  -5  11  -7  1411.96  1692.42   289.37 o
  -3   6  -4   283.41   209.04    48.38 o
  -2   5  -4   166.63   182.33    31.07 o
  -7   9  -8  1808.67  2267.28   429.30 o
  -4   6  -8   406.54   412.99    76.50 o
  -5   8  -3   649.35   671.79   114.85 o
  -5   9  -4  1119.40   991.35   176.72 o
  -5  10  -3   802.70   806.48   175.52 o
  -6  10 -10  2324.55  2709.91   439.26 o
  -6   9  -4   985.77   903.11   206.41 o
  -7   9  -7  2062.26  2221.05   418.13 o
  -2   6  -5   110.79   176.75    34.62 o
  -7  11  -4  1687.73  1970.83   472.54 o
  -4   9  -5   457.05   360.11   120.34 <
  -5   9  -6   853.49  1004.22   215.16 o
  -4   6  -6   148.58   181.49    67.77 <
  -2   4  -1   102.96   110.71    24.70 o
  -3   8  -6   156.53   178.89    84.21 <
  -5   6  -4   235.38   236.13    63.24 o
  -7  13  -8  2307.79  3592.19   929.27 o
  -4   7  -6   329.33   365.18    81.51 o
  -5   8  -9   576.95   487.02   132.45 o
  -4  12 -10  1252.50  1603.95   380.92 o
  -4   7  -3   270.59   250.05    58.76 o
  -5   7  -4   159.57   198.73    62.30 o
  -5   6  -3   192.56   183.33    48.22 o
  -4   8  -9   189.76   147.34    90.50 <
  -8  12  -4  1969.58  2661.59   685.44 o
  -6   8  -6   257.22   319.22   139.15 <
  -3   7  -5    85.16   100.99    38.21 <
  -6   9  -7   243.89   311.01   149.14 <
  -7  12  -3   508.23   452.99   400.23 <
  -7  11  -7  1631.98  3214.61   648.21 o
  -6  12 -10  1071.71   993.23   577.64 <
  -7  11 -13  1038.19  1413.76   588.61 <
  -7  11 -10  1222.00  2013.49   668.58 o
  -4   8  -7    87.41    88.21    71.84 <
  -3   2  -4  2167.89  2036.83    33.93 o
  -4   3  -7  3758.80  3483.65    82.14 o
  -3   2  -2   996.29   941.19    25.61 o
  -3   3  -6  1463.85  1426.19    39.35 o
  -3   3  -4  1161.85  1168.85    34.86 o
  -2   2  -2  1058.73   970.89    38.78 o
  -6   6  -5  3108.41  3042.92   149.58 o
  -5   3  -5  1740.13  1543.61    86.06 o
  -4   3  -6  1017.58   993.64    46.23 o
  -4   4  -5   868.11   834.25    46.25 o
  -3   2  -6   381.00   360.30    19.61 o
  -4   4  -6   846.70   863.47    48.48 o
  -4   4  -4   657.44   679.20    61.74 o
  -4   4  -8   937.91   869.62    63.03 o
  -2   2  -3   320.66   295.47    18.52 o
  -6   5  -7  2041.87  2119.21   151.70 o
  -5   3  -8  1701.24  1727.68   105.90 o
  -6   6 -11  2530.00  2599.67   249.70 o
  -5   4  -8   774.52   809.23    82.47 o
  -3   2  -5   191.86   196.80    23.69 o
  -6   6 -10  2428.24  2355.56   216.92 o
  -4   4  -3   245.35   258.81    26.88 o
  -6   4  -7  1208.15  1440.70   136.28 o
  -4   3  -3   291.16   285.37    27.35 o
  -5   4  -4   597.76   585.43    62.01 o
  -6   4  -8  1522.03  1478.04   158.65 o
  -5   5  -9  1148.05   885.30   105.36 o
  -3   3  -5   176.91   156.31    24.61 o
  -7   5  -9  2251.25  2230.71   256.21 o
  -6   5  -9  1275.58  1027.19   154.95 o
  -6   4  -9  2046.07  1691.83   177.90 o
  -4   4  -7   243.59   287.20    45.06 o
  -8   6  -9  2587.25  2498.02   365.52 o
  -2   2  -4   110.79   115.52    15.52 o
  -6   6  -8   785.52   759.47   139.78 o
  -8   6 -10  2333.99  2310.46   431.39 o
  -8   8 -10  2570.22  2888.77   526.81 o
  -6   4 -10  1143.92  1202.88   206.25 o
  -7   5  -5   825.11   878.97   166.60 o
  -5   5  -6   379.72   298.18    62.82 o
  -8   8 -11  1720.07  1817.27   424.27 o
  -7   7  -9   898.38  1205.05   238.46 o
  -8   6  -7  2382.04  2325.57   443.51 o
  -9   5  -9  1535.16  1556.22   534.51 <
  -7   7 -10  1189.32   980.56   287.25 o
  -4   3  -5    39.48    39.55    20.46 <
  -5   3  -7   174.27   186.88    51.38 o
 -10   6 -10  1373.43  1660.33   663.95 <
  -7   5  -7   583.73   282.49   150.57 <
  -6   5  -6   300.67    87.78    83.23 <
 -10   8 -10  2135.66  2223.44   893.29 <
  -7   7  -7   744.79   782.23   259.83 o
  -1   5   2  3013.07  3350.47   142.01 o
  -1   7   1  4087.69  3809.12   175.83 o
  -1   4   1  1899.99  2145.01    96.07 o
  -1   5   4  1489.47  1633.06   101.97 o
  -2   8   4  4190.54  4704.82   272.23 o
  -1   6   3  1958.34  2175.77   151.61 o
  -2   8   2  2754.99  3154.38   226.81 o
  -1   7   2  1879.63  2193.44   171.46 o
  -1   7   4  1690.12  2255.99   205.23 o
  -1   7   5  1709.55  2134.53   201.04 o
  -2   7   0  1682.80  1736.56   146.48 o
  -1   5   1  1032.05   940.08    98.34 o
  -3   9  -1  2927.22  3107.51   265.35 o
  -1   6   1  1017.10  1073.28   108.31 o
  -3   9   1  2927.22  3146.80   338.18 o
  -1   5   3   487.41   541.05    84.69 o
  -4   8   4  2125.23  2080.46   311.91 o
  -2   8   0  1066.88  1072.39   187.75 o
  -3   7   2  1250.92  1187.17   145.46 o
  -3   9   7  3585.62  3965.16   451.69 o
  -3   8   3  1560.40  2145.23   289.26 o
  -4   7   4  1334.18  1396.86   225.55 o
  -2   5   1   665.24   663.35    82.13 o
  -3   7   3   829.61   803.04   154.07 o
  -2   7   5   984.10   968.74   166.65 o
  -2   6   3   601.45   501.17   110.85 o
  -2   5   0   430.67   465.23    67.58 o
  -3  11   1  2360.98  2829.47   518.74 o
  -4   9   6  2384.89  1632.21   462.12 o
  -4  10   4  2716.59  2698.54   653.58 o
  -2   7   6  1074.04   928.99   182.06 o
  -2   6   4   520.45   489.95   135.32 o
  -2   6   0   319.61   501.78    85.97 o
  -1   9   2   927.06   662.08   257.30 <
  -2  12   4  2616.42  2988.72   828.03 o
  -2   9   2  1150.37  1000.20   249.27 o
  -3   6   2   542.51   502.47   133.79 o
  -2   8   6   804.09   540.18   245.25 <
  -4  11   4  1410.16  1273.95   640.85 <
  -5  11   8  3112.89  4270.97  1038.63 o
  -3  11   7  2476.24  4019.91   706.01 o
  -2   8   7   977.84  1008.93   242.14 o
  -1   6   5   388.03   316.74    90.05 o
  -2  12   5  2722.38  2100.82   825.99 <
  -3   9   4   737.23  1044.18   330.48 o
  -1   6   4   300.24   288.85    88.52 o
  -2   5   3   195.68   246.73    94.66 <
  -4   8   2   831.05   499.82   214.21 <
  -2   4   1   102.96    60.53    54.33 <
  -3   8   4   482.83   737.80   215.45 o
  -4  10   2  1469.43  1121.68   393.60 <
  -5  13  -1  2480.40  2210.13  1080.96 <
  -3   9   5   905.77   819.23   310.32 <
  -1   9   5   691.36   661.35   208.03 o
  -2  10  10  2593.71  1812.91   590.32 o
  -3  10   3   927.62   568.33   312.11 <
  -3  11   5   925.93  1131.50   564.20 <
  -2  10   5   844.94   830.13   332.05 <
  -4  11   2  1793.63  1156.45   507.40 <
  -2  12   2  2211.75  1657.36   708.06 <
  -1   4   2    88.98    94.84    46.64 <
  -3   7   1   329.27   316.53   124.13 <
  -1   9   3   344.44   630.05   195.53 o
  -1   8   5   402.67   252.70   141.08 <
  -5  13   1  2480.40  2287.90  1122.95 <
  -3  15   3  3092.94  5786.82  2091.98 <
  -2   5   4   166.63   102.28    58.89 <
  -5   9   4  1119.40  1109.99   351.91 o
  -3   6   4   283.40   416.77   122.40 o
  -3   8   2    38.46   309.23   193.27 <
  -2   7   1   157.01   198.44    97.67 <
  -4  12   2   434.89   710.58   561.96 <
  -5  13   3  1376.11  2016.92  1578.19 <
  -4  13   6   900.17  2340.62  1173.41 <
  -7  15   5  1176.06  4262.46  2763.25 <
  -5  14   3   657.97  1666.55  1600.02 <
  -5  15  11  1282.46  6409.60  2823.44 <
  -5   7   7  2895.42  3219.34   462.35 o
  -3   7   8  2212.23  9957.46   493.98 o
  -4   7   7  2101.34  8304.97   424.90 o
  -4   6   5  1329.15  1254.04   189.82 o
  -2   5   6   409.89  1686.92   156.74 o
  -2   8  10  2057.61  1842.96   410.24 o
  -2   6  10  1066.75  4315.80   420.41 o
  -2   7  11  1165.22  4427.39   682.09 o
  -6   8  10  3189.64 13335.20  1669.62 o
  -6   6   8   785.52  1015.20   493.67 <
  -3   8   9   839.11  4283.69   590.27 o
  -5   7   6   948.74   898.86   302.20 <
  -5   5   9  1148.05  5329.02   631.86 o
  -6   6  10  2428.23  2125.06   795.16 <
  -2   6   7   318.98   367.07   142.49 <
  -6   6  11  2530.00 11486.10  1645.52 o
  -3   4   9   363.75  1474.57   184.13 o
  -2   7   9   267.37   190.30   159.36 <
  -5   5  11   646.71  3477.15   898.68 o
  -4   4   7   243.59   935.96   196.47 o
  -2   6  15  1499.99  1516.94   747.64 <
  -7  11  10  1222.00  3349.69  1856.64 <
  -5   9  12   928.11  2568.61  1422.02 <
  -7   9   8  1808.66  2036.64  1070.20 <
  -3   1   5  1948.19  7538.04   290.40 o
  -4   2   6  1550.05  1544.43   263.61 o
  -4   2   5   726.20   455.34   123.90 o
  -5   1   3  4164.52  3468.96   578.68 o
  -5   3   9  2807.36  9091.20  1393.28 o
  -3   2   6   381.00  1750.82   142.42 o
  -4   2   8  1457.74  1308.30   490.80 <
  -5   3  10  1085.19  4056.10  1121.54 o
  -5   3   8  1701.24  4866.42  1040.81 o
  -4   3   9  1215.55  4447.08   517.17 o
  -2   2   8  1104.82   229.42   111.61 <
  -7   3   9  3723.61  5116.23  1891.69 <
  -6   4   9  2046.07  1912.36  1175.29 <
  -5   1   4   813.59   881.57   782.58 <
  -4   1   5  1830.40  1124.39   388.74 <
  -4   1   7   445.65   728.24   686.49 <
   1   1  -4   420.79   463.15    31.29 o
   0   2 -12  7394.66  6076.23   452.00 o
   4   3  -7  3758.80  3897.07   372.11 o
   1   1  -3   220.21   224.12    23.51 o
   3   1  -3  3135.97  2252.74   264.48 o
   2   1  -4   340.01  1337.28    85.23 o
   1   1  -6   430.55  1842.57    82.20 o
   2   2  -9  1514.97   892.30   153.63 o
   2   2  -8  1104.81  4119.24   256.09 o
   0   2 -11   891.40   875.15   215.30 o
   2   1  -5   419.14   332.98    66.60 o
   3   2  -6   380.99   424.05   114.52 o
   3   1  -5  1948.20  5379.90   574.70 o
   1   1 -11  4581.03 16907.70  1207.03 o
   2   2  -7   284.31   233.76    72.76 o
   3   2 -10  2306.80  3229.20   709.68 o
   3   2  -5   191.86   142.32    80.44 <
   4   2  -6  1550.05  1511.66   546.74 <
   3   3 -11  2527.51  1694.04   499.52 o
   4   2  -8  1457.74   866.76   612.92 <
   3   1  -2   645.39   707.41   247.67 <
   3   3 -10   389.70   550.66   250.58 <
   3   3 -12  2251.27  2691.58   813.52 o
   5   5 -15  4445.89  2881.51  2580.96 <
   2   4 -18  2758.73  3351.24  1671.75 <
   1   3  -5  2945.43  2785.20   114.92 o
   1   3  -8  2543.31  2390.18   134.73 o
   2   3  -5  1788.91  1971.56    74.85 o
   2   4  -6  2600.88  2761.69   143.51 o
   1   5  -8  2780.88  2776.75   204.34 o
   1   2  -6   725.37   659.33    56.38 o
   1   3  -7  1285.80  1402.30    99.26 o
   2   5  -7  1962.14  2207.09   186.93 o
   1   2  -3   705.08   826.47    72.58 o
   2   4  -7  1148.37  1178.19   142.20 o
   2   6  -9  2758.64  2534.33   300.74 o
   1   3  -4   629.29   457.89    63.60 o
   3   4  -8  1408.03  1725.86   211.46 o
   0   4  -7   738.30   669.80    98.59 o
   1   5 -13  3181.01  2788.78   425.57 o
   1   5 -11  1377.89  1640.57   211.49 o
   4   5 -11  4110.54  4068.81   647.28 o
   0   6 -12  2097.24  1599.84   281.96 o
   3   7 -13  4059.09  4536.80   868.75 o
   1   4  -7   373.91   394.66    80.80 o
   2   4 -12  3008.11  2670.59   376.62 o
   1   7 -13  2884.22  2958.26   552.73 o
   1   2  -5   218.25   172.78    43.59 o
   3   5  -8  1293.70  1380.60   242.54 o
   2   5  -9   826.16   781.03   197.20 o
   2   4 -11  1579.36  1447.53   274.91 o
   2   5  -6   409.89   440.80   113.31 o
   1   5 -12  1222.24  1303.98   271.66 o
   1   7 -12   955.02  1305.23   389.09 o
   2   6 -10  1066.75  1016.84   256.15 o
   1   4 -10   542.81   382.96   148.84 <
   1   6 -10   454.18   630.55   192.11 o
   4   6 -10  1769.78  1276.91   676.47 <
   0   8 -16  3306.31  2785.74   879.38 o
   2   6 -12  2070.58  2010.02   495.90 o
   0   4  -8   291.44   418.86    77.57 o
   1   3  -6   211.03   209.66    80.76 <
   1   4  -6   127.83   158.03    80.57 <
   3   4  -9   363.75   377.61   148.57 <
   3   6  -9   553.55   839.44   357.77 <
   0   6 -11   919.48   828.80   243.67 o
   3   6  -8   758.36   859.05   299.27 <
   2   5 -13  1478.42  1156.81   347.35 o
   4   5  -9  1227.41  1636.90   410.77 o
   2   6 -11   618.04   822.48   314.43 <
   3   5 -12  1120.85   969.72   483.31 <
   3   5  -9   269.14   259.94   198.05 <
   2  10 -18  4156.70  7295.97  2195.15 o
   2  10 -16  3429.97  5123.56  1595.10 o
   2   4  -8   292.21   354.71   125.46 <
   1   5 -14  1174.29  1064.53   402.88 <
   1   4 -12   147.47   344.85   197.94 <
   2   5 -10   173.93   490.36   238.22 <
   2   8 -13  1147.17  1507.41   601.10 <
   1   7 -14   750.15   897.97   558.91 <
   2   6 -18  3388.69  2563.85  1452.44 <
   2   7 -13    11.11   717.22   431.26 <
   3   4  -7     0.10   109.75    95.83 <
   6   8 -16  3129.07  3273.13  2310.08 <
   1   3 -10     0.23   126.75    78.83 <
   1   7  -7  4541.91  4328.79   203.24 o
  -1   7  -7  4541.91  4175.95   204.74 o
   0   6  -6  2465.41  2713.92   136.50 o
   1   5  -4  1489.47  1682.63   126.48 o
   1   6  -3  1958.35  1808.01   114.92 o
   0   6  -7  2923.83  3161.88   209.20 o
   0   4  -3  1034.76  1066.25    81.37 o
  -1   7  -5  1709.55  1626.29   157.80 o
   1   9  -7  3734.74  4536.32   436.09 o
   1   5  -5   931.18   998.71   102.23 o
   1   7  -4  1690.13  1907.15   188.65 o
   0   6  -4  1412.20  1313.08   133.59 o
   1   4  -3   734.11   693.52    76.53 o
   0   6  -5  1090.70  1035.78   152.04 o
   1   7  -8  1344.02  1636.83   222.92 o
  -1   9  -7  3734.74  3337.21   385.74 o
   0   8  -5  1218.50  1221.02   189.06 o
   1   4  -4   420.57   455.96    62.68 o
   0   8 -10  2270.24  1927.76   341.85 o
   1   5  -6   568.04   486.28   102.87 o
  -1   9  -8  1481.77  1373.11   319.87 o
   0   4  -2   402.68   432.53    72.64 o
   1   5  -3   487.41   533.62    97.31 o
   2   7  -6  1074.03  1039.76   166.55 o
  -1   6  -5   388.03   382.29    93.62 o
   1   8  -6   668.92   794.36   195.87 o
   1   9  -8  1481.77  1504.29   355.05 o
   1   8  -8  1195.94  1018.92   294.01 o
   2  10 -10  2593.71  1519.74   567.76 <
  -1   8  -8  1195.94   775.12   282.29 <
   0   8 -12  2590.83  1378.45   423.66 o
   0   4  -4   152.31   215.06    52.99 o
   2   8  -6   804.09   753.03   201.84 o
   1  11  -7  2052.40  1416.86   676.48 <
  -1  11  -7  2052.40  1960.70   585.21 o
  -2  12 -11  2188.88  2921.59   903.38 o
  -1   7  -6   528.08   467.31   147.98 o
   0  10 -10  1961.69  1970.43   521.40 o
  -1   8  -6   668.92   554.38   209.26 <
   1   8  -5   402.67   541.59   172.25 o
   0  10 -11  1369.70  2467.52   623.86 o
   0   4  -5   244.01   210.39    67.01 o
   0   8 -11  1733.18  1619.01   279.94 o
   0  12  -7  2259.98   994.43   734.88 <
   1   6  -5   388.02   379.38   107.29 o
  -1  10  -6   803.97   747.32   331.62 <
   2   8  -7   977.85   860.29   260.88 o
  -1  11 -10  1216.05  1805.23   591.40 o
   0  12 -10  1584.23  1057.36   931.60 <
   2  10 -12  1344.25   897.18   608.96 <
  -1  11 -13  2065.56   836.35   834.80 <
   0  12  -9  1931.37  1529.90  1048.99 <
   1  10  -4   546.86  1005.01   338.63 <
   1   8 -10   558.82   776.03   257.13 o
   0  10  -5  1634.59   895.81   320.61 <
   0   5  -5     0.00    66.46    47.92 <
   0   8  -9   755.29   623.75   232.74 <
  -1  10 -12   809.04   518.86   478.60 <
   2   8  -9    96.21   449.96   269.05 <
   3  16 -10   135.91  3625.15  3453.56 <
   0  12 -16  2660.30  3704.93  1488.17 <
  -1  10  -8   951.17   380.95   349.85 <
   0  10  -7   760.03   691.31   514.21 <
  -2  14  -9  1902.39  1967.73  1272.96 <
   0   6  -3    95.43   141.40   119.65 <
   0  12  -5  1193.12  1314.48   593.38 <
  -1  13 -16  1024.93  2095.03  1913.99 <
   0  17  -8     0.00  5286.29  3340.25 <
   1  20  -7     2.75  5723.74  4878.24 <
  -4   3   0  1990.50  1810.08    85.14 o
  -4   3   1  1358.84  1257.17    72.02 o
  -4   3  -1  1358.84  1222.55    67.40 o
  -4   4   0  1043.30  1024.93    74.99 o
  -4   4   1   914.43  1041.95    77.99 o
  -5   3  -1  1642.34  1165.84   110.51 o
  -6   4   1  1691.98  1644.19   226.68 o
  -6   6   5  3108.41  3768.65   414.07 o
  -4   4  -1   914.43   928.39    79.58 o
  -7   5   3  4482.78  5192.90   646.00 o
  -6   4  -1  1691.98  1846.60   209.66 o
  -6   6  -1  1277.39  1610.73   266.90 o
  -6   6  -2  2031.36  2228.77   283.07 o
  -6   6   4  2855.94  2926.72   488.82 o
  -5   4   2   723.90   764.65   100.82 o
  -6   4   2  1642.40  1603.16   294.87 o
  -6   6   1  1277.39  1126.47   262.22 o
  -6   4   4  1444.35  1368.78   268.18 o
  -8   8   4  4906.62  5765.89  1086.35 o
  -6   6   2  2031.35  1932.34   315.58 o
  -7   5  -1  1542.26  2701.81   437.13 o
  -8   8  -2  3591.52  3667.91   936.39 o
  -4   3   3   291.16   272.60    65.05 o
  -8   8   2  3591.52  3512.06   889.66 o
  -7   5   1  1542.27  1500.33   401.43 o
  -5   6   2   326.05   482.96   164.08 <
  -4   3   2   199.85    94.44    51.09 <
  -5   4   3   309.09   338.95   105.25 o
  -6   7   5  1196.92  1058.46   407.58 <
  -3   2   2   996.28  3591.20    70.79 o
  -5   5  -1   310.60   427.33   111.48 o
  -8   6   1  1781.19  1872.78   701.71 <
  -8   6  -1  1781.19  1606.50   559.26 <
  -6   5  -1   460.95   503.08   174.92 <
  -5   5   2   417.93   410.44   133.20 o
  -6   6   0     5.89   187.03   157.66 <
  -4   4   3   245.35   190.50    80.53 <
  -5   5   1   310.60   278.67   123.86 <
  -7   6  -1   671.55   761.50   403.97 <
  -8   6   7  2382.04  1866.12  1164.58 <
  -9   6   3  2065.13  2120.80  1037.18 <
  -7   6   1   671.54  1586.39   455.02 o
 -10  10  -2  2654.04  3844.73  1724.94 <
  -3   3  -1    57.99    60.37    30.96 <
 -10   6   2  1452.35  1478.77  1367.40 <
  -8   6   4  1359.07   941.08   775.46 <
  -8   6   2   689.25  1127.72   621.87 <
  -8   6  -2   689.25   720.92   570.86 <
  -3   1  -2   645.39   450.90    38.87 o
  -2   1  -5   419.14   355.62    34.16 o
  -4   1  -2  1752.52  1389.20   130.53 o
  -4   2  -6  1550.05  1465.54   150.75 o
  -3   1  -8  2182.38  1801.85   259.18 o
  -4   1  -1   940.59   544.15    89.92 o
  -4   1  -4  1316.58   753.61   150.41 o
  -5   1  -3  4164.52  2929.98   480.04 o
  -4   2  -5   726.20   519.45    88.38 o
  -5   2  -2  1057.87   826.12   147.24 o
  -3   1  -4   202.13   151.67    44.88 o
  -4   1  -5  1830.40  1771.83   240.49 o
  -4   2  -8  1457.74  1251.38   226.40 o
  -3   1  -6   478.75   331.32    94.44 o
  -5   2  -4  1128.49   787.23   187.51 o
  -7   3  -3  2752.68  1766.99   660.29 <
  -5   2  -8   887.84   779.91   346.63 <
  -7   3  -9  3723.61  2437.20  1131.06 <
  -8   4 -11  3831.39  4529.45  1821.07 <
  -5   1  -4   813.58   892.68   437.83 <
  -5   1  -6  1638.66  1094.40   526.30 <
  -3   1  -9   912.72   875.98   312.63 <
  -1   3  -8  2543.32  2519.89   103.67 o
  -1   3  -7  1285.80   892.67    82.30 o
  -1   2  -6   725.37   669.25    51.97 o
  -2   4  -7  1148.37  1383.31    90.97 o
  -2   4 -12  3008.11  2755.90   294.94 o
  -1   5 -13  3181.01  2628.84   282.55 o
  -2   4 -11  1579.36  1987.17   258.32 o
  -1   5 -11  1377.89  1701.22   171.21 o
  -2   6 -12  2070.58  2106.14   347.13 o
  -3   7 -13  4059.09  2963.25   497.78 o
  -1   2  -5   218.25   327.85    45.28 o
  -1   5 -12  1222.24   806.07   220.54 o
  -2   4 -13  2598.88  1816.58   334.39 o
  -3   5 -12  1120.85  1237.54   321.02 o
  -2   5  -9   826.16   836.45   130.60 o
  -1   3  -6   211.03   220.76    51.30 o
  -1   4 -10   542.80   553.83   124.11 o
  -2   4  -8   292.21   323.99    94.56 o
  -1   5 -14  1174.29  1016.88   331.73 o
  -2   5 -13  1478.42  1331.64   280.92 o
  -1   5 -10   168.57   247.58   142.36 <
  -1   6 -13   639.96   422.81   325.23 <
  -2   3  -9   408.29   302.23    89.89 o
  -2   6 -11   618.04   481.94   158.06 o
  -3   4 -14  1169.58   884.20   405.71 <
  -3   6 -15  1517.96  1621.04   554.81 <
  -2   4 -14   877.40   761.73   314.29 <
  -1   9 -19  1782.72  2678.66  1247.98 <
  -1   5 -17  1666.60  1190.90   661.27 <
  -2  10 -24  3618.63  3341.55  2493.00 <
  -4   7 -13  1421.17  1526.72   427.79 o
  -2   9 -18  1576.60  1545.25  1051.33 <
  -2   5 -15   347.11   491.83   385.12 <
  -3   4 -11   229.38   227.40   143.86 <
  -4   8 -16  2092.61  1483.08   937.58 <
  -1   2  -4    34.57    48.05    27.90 <
  -3   5  -5  3039.39  3056.56   175.94 o
  -1   3  -2  2250.99  2372.94   131.24 o
  -3   5  -3  1825.84  1943.67   120.78 o
  -3   5  -2  1529.82  1537.05   115.68 o
  -3   4  -2  1089.22   953.26    88.38 o
  -4   6  -4  1785.72  1608.92   172.16 o
  -1   4  -3   734.11   607.53    67.50 o
  -3   9  -7  3585.62  2024.16   424.39 o
  -3   7  -7  1916.51  1757.77   211.31 o
  -3   7  -2  1250.92  1267.20   154.08 o
  -2   3  -2   491.23   528.34    44.42 o
  -4   6  -5  1329.15  1240.65   215.09 o
  -4   8  -4  2125.23  2061.89   305.29 o
  -3   8  -3  1560.40  1280.98   190.65 o
  -4   7  -4  1334.17  1762.77   260.29 o
  -2   7  -5   984.10   808.74   160.18 o
  -2   5  -1   665.24   517.38    81.19 o
  -3   5  -4   634.76   629.74   110.67 o
  -2   6  -3   601.45   430.48    93.03 o
  -5   7  -3  1522.04  1622.16   251.96 o
  -2   8  -6   804.09   845.39   168.45 o
  -4   7  -7  2101.34  2055.95   238.66 o
  -3   5  -6   544.58   450.60   102.55 o
  -4   9  -6  2384.89  3117.58   487.32 o
  -3   6  -5   655.29   516.63   136.94 o
  -5   9  -7  2068.16  2295.82   598.44 o
  -3   7  -3   829.61   672.28   129.76 o
  -4  10  -4  2716.59  2273.75   426.23 o
  -2   6  -4   520.45   450.78   122.09 o
  -3   9  -5   905.77   846.14   296.07 <
  -3   6  -2   542.51   367.77    96.62 o
  -4   8  -2   831.05   773.90   239.32 o
  -6  10  -4  3472.26  3691.23   840.69 o
  -5   7  -5  1501.46  1374.05   270.46 o
  -4   9  -5   457.05   656.88   294.36 <
  -3   8  -4   482.83   581.07   192.65 o
  -5   9  -4  1119.40   976.05   406.56 <
  -4  10  -2  1469.43  1020.12   369.11 <
  -2   5  -4   166.63   207.99    86.92 <
  -3   9  -6   680.25   795.52   282.78 <
  -2   3  -3   109.38    99.41    41.94 <
  -5   8  -3   649.35   740.71   313.02 <
  -4  10 -10  2329.13  2206.95   769.32 <
  -3   6  -7   396.31   401.45   155.00 <
  -5  11  -8  3112.90  3753.45  1058.19 o
  -4   7  -3   270.59   267.89   167.24 <
  -4   7  -5     0.02   171.57   145.30 <
  -4   6  -6   148.58   331.05   168.62 <
  -5   9 -10  1890.50  1379.26   622.14 <
  -2   5  -3   195.68   244.18    76.21 o
  -5  10  -3   802.70   849.14   488.10 <
  -6  10 -10  2324.55  3447.35  1127.41 o
  -3   6  -4   283.41   286.95   153.56 <
  -4   6  -3    37.14   136.06   109.77 <
  -6   9  -4   985.77   884.53   571.61 <
  -6   8  -4  1689.19  1305.28   439.23 <
  -5   7  -4   159.57   365.02   213.44 <
  -7  11  -7  1631.98  2665.51  1353.66 <
  -3  10  -6   280.95   503.46   347.00 <
  -2   4  -1   102.96    93.21    52.82 <
  -5  10  -9   636.18   668.59   617.51 <
  -3   2  -4  2167.89  1958.92    76.38 o
  -4   3  -7  3758.80  3507.04   172.92 o
  -3   3  -6  1463.85  1498.27    92.66 o
  -3   2  -2   996.29  1069.31    64.66 o
  -3   3  -4  1161.85  1133.52    74.10 o
  -3   3  -2   734.06   669.59    56.59 o
  -4   4  -5   868.11   762.41   119.81 o
  -4   3  -6  1017.58   959.12   122.81 o
  -4   4  -6   846.70  1033.58   141.44 o
  -4   5  -6   784.83   896.29   158.44 o
  -4   5  -9  1227.41  1070.23   178.63 o
  -4   4  -8   937.91   895.75   153.69 o
  -3   3  -5   176.91   145.66    52.68 <
  -4   4  -4   657.44   870.51   127.47 o
  -4   4  -9  1297.23  1195.93   222.10 o
  -2   2  -4   110.79   124.16    32.59 o
  -6   6  -8   785.52  1309.91   455.22 <
  -5   5  -9  1148.05   904.01   324.08 <
  -5   4  -4   597.76   480.53   116.26 o
  -6   4  -8  1522.03  1436.53   500.54 <
  -5   4  -8   774.52   693.99   215.32 o
  -6   6 -11  2530.00  1950.53   727.76 <
  -4   4  -3   245.35   250.99    71.27 o
  -6   4  -9  2046.07  1590.55   562.74 <
  -6   4  -7  1208.15  1027.12   348.57 <
  -6   6 -10  2428.24  2045.76   611.56 o
  -8   8 -10  2570.22  2756.68  1403.91 <
  -8   6 -10  2333.99  3164.14  1463.59 <
  -5   4 -10   457.85   847.80   292.40 <
  -8   6  -7  2382.04  1932.40  1118.84 <
  -5   6  -8   414.26   256.91   196.55 <
  -8   6 -15  1601.60  1734.14  1492.81 <
  -5   6  -9   345.59   321.82   276.95 <
  -8   6 -16  2534.78  2615.23  1714.60 <
  -2   2   6  8435.45 11984.20   130.95 o
  -3   1   8  2182.38  2870.07    53.01 o
  -3   2  10  2306.80  2958.79    68.61 o
  -1   1   5  2103.43  2425.06    53.89 o
  -2   2   9  1514.98  2023.13    53.66 o
  -2   1   7  1192.14  1568.00    37.38 o
  -4   3  13  3019.30  4043.59   111.96 o
  -3   3  12  2251.28  2988.50    85.55 o
  -2   2   8  1104.82  1507.78    43.01 o
  -4   2  14  2994.16  3550.86   125.77 o
  -5   5  15  4445.89  5987.71   268.20 o
  -4   3   9  1215.55  1333.95    57.89 o
  -3   3  13  1209.94  1484.22    79.43 o
  -2   1   6   391.27   506.90    25.22 o
  -4   2  12   847.59  1188.10    72.24 o
  -2   1   5   419.14   545.61    28.61 o
  -3   2   8   420.44   649.26    37.83 o
  -1   1   4   420.79   561.05    24.32 o
  -5   5  21  4563.38  7316.95   426.53 o
  -3   4  14  1169.58  1418.57    86.45 o
  -2   3   9   408.29   499.75    40.92 o
  -2   2   7   284.31   262.49    27.07 o
  -2   2  10   345.97   489.45    33.74 o
  -4   4  15  1093.22  1768.53   140.43 o
  -4   4  14   882.34  1004.50    93.40 o
  -3   3  10   389.70   679.20    50.22 o
  -3   2  12   502.80   715.65    55.96 o
  -3   3   9   416.34   537.04    38.15 o
  -5   5  17  2181.40  3054.14   244.02 o
  -6   5  13  1427.71  2011.60   152.16 o
  -6   4  15  1594.45  2116.97   167.34 o
  -5   3  16  1198.66  1593.88   163.99 o
  -5   5  19  2459.43  3074.84   282.78 o
  -4   2  11   408.10   541.85    57.78 o
  -4   5  17  1314.58  1704.24   208.39 o
  -4   3  16   925.04  1099.00   113.22 o
  -6   4  14  1215.53  1465.60   123.99 o
  -4   4  11   311.44   395.16    55.36 o
  -3   2  14   588.47   559.07    55.86 o
  -5   3  11   482.67   687.20    67.77 o
  -5   2  14   782.08   872.72   106.49 o
  -7   7  21  4153.65  5815.35   585.23 o
  -4   3  10   229.07   260.23    70.15 o
  -5   4  14   717.21   901.34   105.31 o
  -4   3  15   494.36   620.47   138.57 o
  -7   3  21  2795.91  2877.49   402.01 o
  -7   3  17  1955.64  3227.49   296.98 o
  -1   1   3   220.21   262.87    24.38 o
  -6   2  16  1476.11  1892.32   166.65 o
  -5   3  14   374.05   357.78   107.29 o
  -4   3  23  2040.15  1966.79   324.41 o
  -6   4  16  1029.68   492.33   183.85 <
  -4   4  12   494.19   605.97    68.12 o
  -3   2  15   383.18   643.48    72.76 o
  -3   4  13   398.53   433.89    68.36 o
  -7   5  16  1171.17  1653.53   219.90 o
  -4   2  15   317.73   521.30    82.63 o
  -5   5  22  1088.27  1485.89   477.81 o
  -5   5  23  1474.01  1775.83   446.80 o
  -4   2  13   160.06   100.06    35.87 <
  -4   4  16   449.10   706.67   100.28 o
  -8   4  22  1875.71  2709.47   670.28 o
  -3   1   7    51.55    84.51    16.52 o
  -4   4  19   710.33   872.06   162.12 o
  -7   5  15   868.75  1014.60   198.94 o
  -4   4  20   791.76  1114.61   177.66 o
  -4   3  17   487.23   812.02   116.68 o
  -6   4  20   950.14  1682.35   305.75 o
  -6   3  17   557.56   730.12   171.43 o
  -4   2   9   216.10   227.09    33.59 o
  -3   2   7    80.94   157.63    24.14 o
  -4   6  18   848.05   989.12   151.12 o
  -3   4  16   425.45   414.13    75.17 o
  -6   8  24  1641.44  2903.99   687.64 o
  -9   6  19  1161.15  1886.47   462.64 o
  -6   4  22  1167.35  1703.31   399.25 o
  -8   4  20  1595.79  2371.52   532.26 o
  -5   7  22  1075.43  1539.13   392.59 o
  -5   3  19   289.99   459.05   169.84 <
  -7   5  22  1244.45  2013.19   450.00 o
  -7   4  15   494.35   536.58   154.93 o
  -7   7  27  2536.55  4965.58  1252.04 o
  -4   3  19   679.65   829.93   135.09 o
  -7   7  19  1137.17  2169.05   440.65 o
  -6   6  22   784.34  1143.46   391.23 <
  -4   6  19   394.55   538.05   171.01 o
  -6   5  15   472.19   633.05   131.16 o
  -4   4  22   583.61   749.96   270.91 <
  -5   2  12   149.85   130.23    61.81 <
  -2   2  11    95.29   133.14    27.86 o
  -7   7  20   704.18  1320.80   447.21 <
  -7   6  17   673.70   795.89   234.84 o
  -9   5  21  1563.18  2482.97   848.13 <
  -2   1   8    24.01    55.20    16.98 o
  -5   4  15   149.71   134.99    73.63 <
  -7   5  27  1673.72  2027.17   686.11 <
  -7   3  23  1282.98  1150.71   450.93 <
  -5   7  27  1777.51  2757.00   772.53 o
  -8   6  22  1605.17  1936.56   619.34 o
  -9   5  22   879.95  1621.14   604.09 <
  -9   7  21  1822.82  2429.87   812.32 <
 -10   8  22  1334.92  2720.22   948.32 <
  -5   4  22   255.63   300.91   224.03 <
  -5   4  20   583.77   584.05   197.83 <
  -9   3  22   517.93   939.54   519.29 <
  -5   7  21   656.24  1182.39   307.30 o
  -6   3  19   285.42   251.90   151.89 <
  -3   2   9    75.75    99.20    28.82 o
  -4   5  19   397.41   565.67   162.43 o
  -4   2  16   322.57   213.84    69.86 o
  -5   2  16   532.64   447.76   102.02 o
  -4   5  21   295.16   441.58   184.46 <
  -7   5  21   858.62   805.83   439.76 <
  -5   3  18   286.41   483.64   159.01 o
  -7   4  21   706.35   628.76   266.70 <
  -6   3  14   216.21   178.37    82.58 <
  -5   3  22   366.04   449.08   243.88 <
  -7   2  17   331.98   228.79   124.07 <
  -7   5  26  1115.88  1185.87   634.95 <
  -5   6  21   618.84   761.53   284.87 <
  -7   9  27  2048.86  2155.05  1194.30 <
  -6   6  17   552.11   625.42   170.78 o
  -5   5  27  1765.05  2165.58   671.64 o
  -5   5  25   763.05  1409.33   505.49 <
 -10   5  24   296.46  1232.14   861.03 <
  -4   5  16   308.95   432.25    99.79 o
  -7   7  32  1013.93  1339.73  1287.84 <
  -6   4  18    17.39   209.79   129.65 <
  -7   7  26  1390.98  1967.86   867.67 <
  -7   3  19   302.43   614.60   197.16 o
  -6   4  13   123.93   148.16    88.71 <
  -7   5  18   297.79   230.30   229.83 <
  -9   4  21   694.18   947.91   416.16 <
  -4   4  21   174.99   200.43   125.45 <
 -10   8  24  1585.46  3495.20  1199.26 <
  -8   6  20   604.56   804.42   381.44 <
  -9   5  27  1181.55   980.10   819.19 <
  -7   7  22   566.11   769.14   472.92 <
  -9   3  21   943.64  1023.57   389.33 <
  -6   3  25   940.64   644.65   368.57 <
  -7   5  35   874.05  1371.88  1165.32 <
  -6   3  27   534.15   922.02   663.10 <
  -8  10  29   440.58  1546.27  1136.83 <
  -8   4  28  1414.38  2378.00   847.09 <
  -7   5  19   108.63   313.59   203.71 <
  -4   6  20   109.85   388.60   208.45 <
  -2   0  12  5446.16  7055.09   105.96 o
  -1   0   4  1846.90  2242.90    50.75 o
  -3  -1   8  2182.39  2041.68    46.54 o
  -2   0  14  4821.03  6014.69   141.28 o
  -3  -1  11  2714.77  3487.81   100.80 o
  -3   0  14  2742.44  2786.76   106.93 o
  -4  -1  11  2090.75  2284.67    90.82 o
  -3  -1  10  1204.56  1165.95    44.63 o
  -4   0  14  2652.59  3620.16   167.22 o
  -3  -1   9   912.72   817.82    34.15 o
  -2   0   8   496.49   492.51    27.65 o
  -3   1  17  2508.63  3428.47   141.17 o
  -2   0  18  3985.29  3230.85   232.00 o
  -2   0  10   472.34   539.22    37.94 o
  -5   1  17  3294.13  3484.64   225.87 o
  -3   1  14   890.80  1237.74    80.56 o
  -2  -1  13  1037.75   943.80    80.90 o
  -5  -1  12  1920.79  1798.28   107.12 o
  -4  -2  14  2994.16  2189.37   186.12 o
  -6  -2  14  4146.43  3417.87   254.39 o
  -5   0  14  1481.63  1395.49   116.53 o
  -5  -1  17  3294.13  2955.18   239.32 o
  -3  -1  17  2508.63  2271.74   212.63 o
  -4   0  12   526.21   709.66    67.61 o
  -8   0  20  6537.78  7961.25   730.56 o
  -5  -1  15  2098.54  1800.50   169.97 o
  -2  -1  11   364.28   289.04    51.48 o
  -4   1  18  1383.41  1327.50   168.42 o
  -4   0  20  2334.72  2439.62   341.15 o
  -4   1  16   701.54   608.70    90.26 o
  -6   0  20  1845.09  2215.27   420.09 o
  -2   1  14   300.69   293.30    38.26 o
  -3  -1  14   890.80   986.37   113.43 o
  -3  -1  12   353.17   239.35    58.54 o
  -4  -1  13   507.89   473.12   100.10 o
  -4  -1  14   584.96   416.92   113.79 o
  -6  -2  20  3997.29  3193.68   718.64 o
  -8   0  22  4146.54  4337.77   824.89 o
  -4  -1  18  1383.42   817.26   252.74 o
  -4   1  20   968.44   894.51   226.23 o
  -5   1  23  2151.18  2146.58   476.86 o
  -4  -1  16   701.54   769.93   162.39 o
  -3   0  10   113.05   147.72    29.73 o
  -7   1  17  1045.86  1225.58   231.42 o
  -6   0  18  1135.71   691.90   268.26 <
  -4   1  19   932.49   789.81   181.87 o
  -5  -1  23  2151.19  2522.47   623.77 o
  -2  -1   9   100.54    84.92    20.76 o
  -3   0  12   116.61   137.76    47.65 <
  -4  -1  17  1424.34  1156.93   188.10 o
  -5  -2  14   782.08   725.80   205.76 o
  -5   0  16   296.53   395.80   150.02 <
  -4  -1  12   440.67   311.61    61.85 o
  -5   1  21   814.68  1209.26   346.45 o
  -6   2  28  2601.32  3096.77   881.28 o
  -3  -1   7    51.55    54.71    17.45 o
  -6  -2  16  1476.12  1138.24   343.69 o
  -6   1  18   685.17   709.96   223.75 o
  -4  -2  20  2789.80  1914.17   462.95 o
  -6   0  28  2699.42  2711.01  1205.37 <
  -7  -1  17  1045.86   861.84   299.71 <
  -2  -1  16   563.11   299.22   127.90 <
  -2  -1  17   607.57   510.58   152.89 o
  -5  -1  14   558.56   423.86   118.00 o
  -6  -2  28  2601.32  3717.24  1585.42 <
  -6  -1  20   626.68   842.00   401.42 <
  -7  -3  21  2795.91  2425.90   978.85 <
  -2  -1  14   300.70   310.92    82.56 o
  -3   0  16   327.68   234.06    88.72 <
  -1   0   3     0.00    36.77    10.37 o
  -2  -1  10    30.42    33.48    22.63 <
  -4  -2  26  1290.70  1188.60   940.03 <
  -6  -2  22  2576.03  2271.44   919.25 <
  -3   1  23  1748.24  1021.50   345.38 <
  -2  -1   8    24.01    25.93    16.50 <
  -4  -1  19   932.50   809.96   283.68 <
  -4  -1  20   968.44   502.64   389.37 <
  -1   0   5     0.00    31.58    13.20 <
  -4   1  23   761.06   622.37   364.27 <
  -8   0  28  2974.97  1719.35  1190.61 <
  -6  -1  16   876.03   591.91   220.43 <
  -4  -2  15   317.73   238.16   151.39 <
  -5  -3  26  1475.90  1469.57  1093.22 <
  -5   1  25   708.11   425.97   373.13 <
  -5  -2  16   532.64   196.22   186.32 <
  -9   0  26  1450.25  1509.62  1017.11 <
  -3   0   7     0.00    20.27    13.67 <
  -6   1  23   609.60   583.98   422.66 <
  -3  -1  23  1748.24  1796.58   514.52 o
  -2  -2   6  8435.45  8838.00   106.77 o
  -1  -1   4   420.79   572.94    13.34 o
  -1  -1   3   220.21   253.73     8.54 o
  -1  -1   2   154.07   187.30     5.68 o
  -3  -2   4  2167.89  1739.64    64.01 o
  -1  -2   8  2396.67  2708.09   101.95 o
  -2  -2   9  1514.97  1385.68    71.49 o
  -2  -2  12  2184.72  2140.06   135.85 o
   0  -2  12  7394.66  7669.98   351.68 o
  -2  -2   8  1104.81  1060.94    58.65 o
   0  -2  18  6429.26  5178.79   558.23 o
  -2  -2   7   284.31   263.29    39.16 o
  -2  -3  11  2144.58  1808.34   302.73 o
  -4  -3  13  3019.29  1850.20   293.48 o
  -3  -3  17  4796.77  4457.40   608.47 o
   0  -2  14  3440.21  2066.97   207.07 o
  -3  -2   8   420.44   210.04    50.03 o
  -1  -2   6   725.37   725.37    70.36 o
  -5  -3   8  1701.24  1175.03   230.85 o
  -4  -3   7  3758.80   821.13   207.17 o
  -5  -3   9  2807.35  2357.95   316.60 o
   0  -2  13  1613.53  1580.71   291.78 o
   0  -1   4     0.00    15.56     6.13 <
  -3  -2   6   381.00   320.93    38.70 o
  -1  -2  14  1431.31  1352.89   198.33 o
  -3  -3  11  2527.52  2597.74   315.21 o
  -3  -3  12  2251.27  2283.11   278.72 o
   0  -1   6     0.00    35.83    10.84 o
  -5  -3   5  1740.13  1376.21   255.32 o
  -3  -2   5   191.86   135.37    29.24 o
  -3  -2   2   996.28   407.38    95.35 o
  -2  -2  10   345.97   239.67    49.54 o
  -1  -2  10   352.73   319.38    74.54 o
  -3  -2   7    80.94    90.53    24.05 o
  -4  -3   6  1017.58   690.76   206.66 o
  -3  -3  19  2757.65  1485.98   545.21 <
  -3  -3   6  1463.85  1534.44   236.94 o
  -4  -3   9  1215.55   617.82   177.46 o
  -1  -2  12   669.44   582.30   123.16 o
  -1  -3  11  2571.99  1665.93   336.68 o
   0  -2  11   891.40   772.49   155.72 o
  -5  -3  10  1085.19   714.37   243.00 <
  -3  -3  13  1209.95   644.59   210.46 o
  -2  -2   3   320.66   283.00    64.15 o
   1  -1   7   236.39   155.65    44.34 o
  -3  -3  15  1059.43  1554.90   379.76 o
   0  -1   5     0.00    11.79     5.66 <
  -1  -2  17   499.75   522.06   208.45 <
  -2  -1   3    22.03     3.30     2.83 <
  -3  -3   9   416.34   400.86   210.33 <
  -1  -3  14   978.87  1017.85   322.62 o
   0  -2   7   857.34   610.54   114.18 o
  -1  -3  17  1888.92   731.28   384.51 <
   0   2  -2  1303.30  1417.58    18.40 o
   1   3  -1  2346.41  2626.93    45.62 o
  -1   2  -3   705.08   670.41    14.75 o
   1   4  -1  1899.99  1767.69    40.95 o
   1   3  -2  2250.99  2326.87    52.34 o
  -2   3  -5  1788.91  1603.76    56.40 o
   1   5  -2  3013.07  2850.96   116.38 o
  -2   4  -5  2082.70  1959.54    79.18 o
   1   2  -1   539.21   770.72    19.90 o
   0   4  -3  1034.76   921.17    45.94 o
  -1   3  -3   329.11   324.97    20.81 o
  -1   5  -4  1489.47  1315.42    73.87 o
  -1   3  -5  2945.43  3213.32   141.40 o
   0   4  -2   402.68   396.23    26.48 o
   1   5  -1  1032.05  1040.93    58.67 o
  -1   3  -4   629.29   562.25    35.94 o
  -2   4  -6  2600.88  2310.63   187.03 o
  -1   4  -4   420.57   373.51    48.16 o
  -1   4  -5   946.36   965.15    94.96 o
   0   6  -4  1412.20  1352.12   174.80 o
   1   6  -1  1017.10   947.99    92.63 o
  -1   5  -5   931.18   980.36   130.34 o
  -1   7  -7  4541.91  4233.04   583.92 o
   1   7  -2  1879.63  1600.38   214.11 o
   2   8  -2  2754.99  3005.10   517.61 o
   1   6  -3  1958.35  1909.64   242.49 o
  -1   7  -5  1709.55  1498.36   270.20 o
  -1   5  -7  1963.15  1475.27   321.49 o
   0   6  -5  1090.70  1207.81   274.22 o
   3   5  -1  5166.66  4558.09   434.58 o
  -2   5  -7  1962.14  1682.85   295.67 o
   1   7  -4  1690.13  1984.84   459.75 o
  -2   6  -6   717.45   462.87   183.07 <
   0   6  -6  2465.41  1796.62   409.95 o
   1   4  -3   734.11   559.93    89.70 o
  -1   9  -7  3734.74  2841.94   812.25 o
   0   2  -1    18.15    18.88     8.02 <
   0   2  -3    25.01    25.46    10.84 <
   1   5  -4  1489.47  1443.89   236.08 o
   1   5  -3   487.41   593.06   158.05 o
  -2   7  -6  1074.03   898.57   243.05 o
   1   7  -5  1709.55  1077.77   503.02 <
   2   5  -1   665.24   304.85   139.68 <
   1   4  -2    88.98    82.99    34.42 <
  -3   7  -7  1916.51  1125.18   350.82 o
  -3   6  -8   758.36   406.09   242.90 <
   1   4  -4   420.57   258.91   156.57 <
   0  10  -5  1634.59  1331.82   581.70 <
  -3   5  -8  1293.70   765.34   291.60 <
  -3   8  -9   839.12  1088.87   643.70 <
   2   3  -1   446.07   327.83   110.38 <
  -3   6  -7   396.31   406.98   231.55 <
  -4   8 -10  2902.72  2026.24   845.13 <
   0   1  -1     0.00     4.24     2.83 <
   0   4   0  7205.07  6954.60    67.17 o
   0   2   0  4056.34  3589.80    59.00 o
  -1   3  -1  2346.41  2292.63    38.65 o
  -1   5  -2  3013.07  3010.21    57.28 o
  -1   4  -1  1899.99  1940.34    44.42 o
  -2   4   0  2328.82  2326.48    51.67 o
  -1   4   1  1899.99  2037.15    48.38 o
   0   6   0  2736.11  2779.35    88.99 o
  -1   7   1  4087.69  4208.09   120.84 o
  -1   7  -1  4087.69  3980.50   149.30 o
  -1   5  -1  1032.05   995.99    45.73 o
  -1   5   1  1032.05  1018.90    44.53 o
  -2   8   2  2754.99  2412.82   157.23 o
  -1   7   2  1879.63  1736.11    91.95 o
  -1   6  -1  1017.10   880.69    61.65 o
  -1   6   1  1017.10  1124.94    72.75 o
  -1   7  -2  1879.63  1781.62   121.81 o
  -2   7   0  1682.80  1638.13   106.93 o
  -3   6  -1  1042.24  1059.28    59.30 o
  -2   5  -1   665.24   676.46    42.72 o
   0   4  -1   269.35   286.62    19.86 o
  -2   8  -2  2754.99  2941.16   199.75 o
  -3   9   1  2927.22  2559.09   232.69 o
  -4   9   0  4320.30  3967.00   312.11 o
  -3   7  -2  1250.92  1104.97   102.26 o
  -2   5   0   430.67   389.19    37.92 o
  -2   8  -4  4190.54  3704.26   298.85 o
  -3   9  -1  2927.22  2691.74   287.39 o
  -1   9   1  2253.53  1978.21   199.48 o
   0  10   2  4176.85  4310.23   452.51 o
  -2   8   0  1066.88  1022.75   140.03 o
  -2   6   0   319.61   328.91    53.40 o
  -1   8  -1   766.94   797.73   147.83 o
  -1   9  -1  2253.53  1564.25   276.88 o
  -3   8  -3  1560.40  1223.77   189.62 o
  -2   6  -3   601.45   544.76    60.95 o
  -1   8   1   766.94   663.58   123.36 o
  -3  11   1  2360.98  2875.72   530.60 o
  -2   4  -1   102.96    73.20    20.31 o
   0  10  -2  4176.85  3621.25   622.62 o
  -3   7  -3   829.61   693.13   126.15 o
  -4  10   2  1469.43  1228.62   268.98 o
  -1   9   2   927.06  1155.72   225.38 o
  -3   7  -1   329.27   299.28    82.14 o
  -2   9   2  1150.37   927.28   178.27 o
  -2   5  -3   195.68   182.16    38.23 o
   0   8   0   410.36   271.79   133.06 <
  -1   4  -2    88.98   103.82    24.54 o
  -4   8  -2   831.05   642.32   169.08 o
   0  10   0  1716.27  1948.57   498.36 o
  -2  12   4  2616.42  3248.52   688.01 o
  -2  12   2  2211.75  3459.23   855.71 o
  -4  10  -4  2716.59  2716.37   582.79 o
  -2   6   1   147.05   143.96    46.73 o
  -2   9  -2  1150.38   727.40   252.70 <
  -2  12   5  2722.38  2357.28   628.10 o
  -2  12  -2  2211.75  3433.22  1112.46 o
   0   6  -1    67.13   142.88    51.40 <
  -4  11   2  1793.63  1388.53   438.11 o
  -5  13   1  2480.40  4585.41  1075.98 o
  -1   9   3   344.44   306.70   142.50 <
   0  10   1  1343.24  1479.52   408.48 o
   0   8  -1   253.83   278.27   150.92 <
  -1   8   2   240.12   268.94    93.89 <
  -2   6  -2   156.31    95.30    42.46 <
  -2   8   1   169.13   384.42   130.19 <
  -4   9  -6  2384.89  1986.20   475.18 o
  -1   9  -2   927.06  1057.85   273.31 o
   0  10  -1  1343.24   854.92   352.64 <
  -4  10  -2  1469.43  1292.26   435.95 <
  -2   8  -1   169.13   185.35    98.57 <
  -2  10  -1   737.70   732.39   296.35 <
   0  12  -1  2329.61  1424.68   800.14 <
  -2   9  -4   983.29  1097.71   315.25 o
  -1   7   0     0.00    76.37    60.81 <
  -5  11  -8  3112.90  1859.18  1065.29 <
   0  12   1  2329.61  2681.73   818.36 o
  -1   3   2  2250.99  2164.44    47.69 o
  -2   5   7  1962.13  2431.98    71.72 o
  -3   5   2  1529.82  1591.77    52.54 o
  -1   5   4  1489.47  1439.33    44.18 o
  -3   5   3  1825.84  1765.15    54.49 o
  -4   6   4  1785.73  1686.66    68.14 o
  -1   4   3   734.11   754.32    28.64 o
  -3   7   8  2212.23  2872.08   125.44 o
  -5   7   7  2895.42  2825.87   125.24 o
  -4   7   7  2101.34  1910.01    97.73 o
  -4   6   5  1329.15  1358.47    67.59 o
  -3   7   7  1916.51  2092.71   100.68 o
  -2   3   2   491.23   495.21    25.47 o
  -3   9   7  3585.62  5143.58   248.28 o
  -1   2   1   539.21   598.32    27.93 o
  -3   4   4   611.73   680.82    33.36 o
  -1   2   2   772.36   801.17    38.12 o
  -1   3   4   629.29   678.87    31.18 o
  -1   4   4   420.57   472.82    30.27 o
  -4   8  10  2902.72  3643.82   194.26 o
  -4   8   4  2125.23  2406.06   147.05 o
  -3   5   4   634.76   786.20    52.09 o
  -4   7   4  1334.18  1168.52    80.85 o
  -2   7   5   984.10   987.50    77.90 o
  -2   6   6   717.45   802.32    50.56 o
  -3   6   8   758.36   968.87    76.87 o
  -2   7   6  1074.04  1033.22    71.36 o
  -1   3   3   329.11   418.03    28.42 o
  -4   7   9  1148.95  1358.16   129.10 o
  -3   6   5   655.29   610.60    65.25 o
  -2   6   3   601.45   480.70    49.83 o
  -3   7   3   829.61   792.88    60.66 o
  -3   5   6   544.58   618.41    59.68 o
  -4   9   6  2384.89  2668.92   210.64 o
  -3   6   2   542.51   470.87    40.27 o
  -2   6   4   520.45   511.99    47.92 o
  -2   5   6   409.89   426.96    36.77 o
  -4  10   4  2716.59  2596.68   247.53 o
  -2   8   7   977.84   890.87    99.04 o
  -5   7   6   948.74   788.33    89.70 o
  -6  10   4  3472.26  3759.28   346.28 o
  -5   9  10  1890.50  3173.62   272.58 o
  -5   9   7  2068.16  2155.90   203.42 o
  -2   8   6   804.09   607.84    84.74 o
  -4  10  10  2329.14  3096.68   306.39 o
  -3  11   7  2476.24  2523.07   337.23 o
  -3   8   9   839.11   835.56   132.46 o
  -2   5   3   195.68   183.17    30.29 o
  -3   9  10  1352.76  1247.78   160.96 o
  -2   6   7   318.98   407.67    73.00 o
  -3   8   4   482.83   375.12    87.88 o
  -3   6   7   396.31   416.20    51.43 o
  -3   6   4   283.40   286.67    47.31 o
  -3   9   5   905.77   906.50   140.44 o
  -5   9   4  1119.40  1014.80   199.08 o
  -5   7   9   634.05   798.31    93.78 o
  -2   5   4   166.63   186.51    33.14 o
  -3   8  10   774.66   711.42   110.58 o
  -5  11   8  3112.89  3041.19   579.95 o
  -2   5   2   117.01   120.94    26.93 o
  -6  10  10  2324.55  2135.26   344.95 o
  -3   9  12   731.68   790.49   195.38 o
  -5  11  13  1918.93  3126.52   421.84 o
  -3  11   6  1169.06  1821.96   341.06 o
  -3   9   6   680.25   507.99   145.55 o
  -2   3   3   109.38   113.17    20.53 o
  -4  11  12  1459.20  1945.70   388.57 o
  -4   6   6   148.58   168.73    53.41 o
  -7  11   7  1631.98  2739.47   464.61 o
  -5   9   6   853.49   844.05   185.36 o
  -3  10   9   857.94   658.35   178.65 o
  -6   8   9   321.26   350.96   131.79 <
  -5   8   9   576.95   920.67   136.94 o
  -4   7   3   270.59   294.61    63.74 o
  -3  11  12  1535.27   943.64   358.24 <
  -6  10  13   496.10   904.20   308.18 <
  -5  11  14  1380.21  2218.97   489.37 o
  -7  13   8  2307.79  3304.80   939.98 o
  -7  10   8   613.17   754.91   328.12 <
  -5   7   8   272.48   192.89    84.15 <
  -3   7  10   261.16   316.11    55.84 o
  -4   7   6   329.33   342.49    75.69 o
  -3   8  11   228.21   254.16    90.70 <
  -7   9   9   403.30   565.98   234.60 <
  -7  10  10   575.40   696.67   319.76 <
  -4  11   8   385.36   506.21   234.00 <
  -5  10   9   636.17   385.07   209.78 <
  -3  13   8   797.84   949.32   463.33 <
  -4   8   9   189.76   134.61    77.46 <
  -2   6   5   110.79    97.27    39.67 <
  -3   8  12   154.27    87.83    75.55 <
  -6  12  10  1071.71   895.04   549.78 <
  -5  11  15  1190.00  1548.06   390.68 o
  -4   9  10   408.42   378.07   145.08 <
  -5  10  11    75.77   253.24   192.87 <
  -7  11  12  1164.52  1236.53   472.09 <
  -7  13  14  1037.03  1206.58   906.11 <
  -3   7   9    26.42    91.01    58.47 <
  -5   8   5   101.60   192.42    91.97 <
  -4   8   3    38.69    66.01    57.52 <
  -6  11   6   720.09  1211.60   452.64 <
  -8  10  12   543.88   438.69   387.22 <
  -7  11   5   530.08   484.49   316.07 <
 -10  17   5     0.05  1755.51  1319.93 <
  -3   4   5    21.48    14.16    14.16 <
  -4  13  13   260.55   718.21   461.67 <
  -3  11   9   186.56   327.75   231.08 <
  -5  13   7  1328.48  1227.82   585.82 <
  -4   0   6  2828.83  2799.15    46.97 o
  -4   0   8  1981.79  1876.14    48.13 o
  -2   0   2   934.34   808.91    19.30 o
  -5  -1   9  3460.85  3165.10    79.25 o
  -7   1   9  5196.94  5534.58   154.01 o
  -6   0   8  3252.88  3148.72   100.85 o
  -5   0   8  1822.26  1735.34    51.05 o
  -3   0   4   526.72   668.79    22.55 o
  -7  -1   9  5196.94  5148.97   222.15 o
  -5   0   4   863.75   926.93    36.53 o
  -8   0  14  6377.73  8803.61   396.51 o
  -5  -1   8   878.95   805.61    57.71 o
  -6   0   6   896.74   929.48    62.94 o
  -6   1   7   743.91   815.74    52.08 o
  -5  -1  10  1132.83   956.48    56.32 o
  -9   1   9  3507.19  4139.34   278.74 o
  -4  -1   7   445.65   330.43    20.80 o
  -3   0   6   207.22   181.01    16.11 o
  -6   1   6   518.55   411.87    37.83 o
  -7   0   6   837.63   941.14    93.07 o
  -7   1  11   834.88   838.39    92.16 o
  -7   1   8   835.62   854.83    79.43 o
  -8   0   8  1711.14  1742.16   167.41 o
  -6  -1   7   743.91   775.55    70.38 o
  -5  -1   7   413.17   400.87    42.02 o
  -9   0  10  2348.07  2793.35   375.41 o
  -5   0  10   440.09   449.84    50.56 o
  -7   0  12  1051.31   980.97   143.65 o
  -7   0  10  1088.43  1199.33   114.40 o
  -7   1  10   831.73   937.78   100.68 o
  -9  -1   9  3507.20  3905.41   368.41 o
  -9   1  15  1596.61  2225.35   333.97 o
  -7  -1  11   834.88   977.67   146.82 o
  -7   1   7   386.67   322.42    81.19 o
  -7  -1   8   835.61   825.22   126.52 o
  -7  -1  10   831.73   703.90   145.88 o
 -10  -2  14  3366.23  3572.27   661.09 o
 -10   0   8  2068.91  2320.75   380.65 o
  -5   1   5   121.37   109.04    25.96 o
  -4  -1   8   124.93   161.34    28.30 o
 -11   1  11  1292.64  1438.43   436.53 o
  -9  -1  15  1596.61  2016.13   437.59 o
  -9  -1  11   985.21   947.92   354.35 <
 -10   2  11   952.54  1198.83   300.65 o
  -9   1  11   985.21   839.46   225.68 o
  -9   0   8   651.72   392.53   195.32 <
  -8  -2  14  1280.78  1053.67   295.39 o
  -9  -1  17  1427.05  1582.86   464.85 o
 -11  -1  17  1906.85  1364.65   635.61 <
 -11   1   9  1095.60  1273.52   401.54 o
  -4   0   4    36.00    36.32    12.26 <
  -9   0   6   657.58   428.83   206.63 <
  -7   0   8   177.59   118.85    57.54 <
  -9   0  12   605.66   612.34   263.71 <
 -10   1  11   578.16   590.12   308.98 <
 -11   0  14  1080.64  1098.70   614.22 <
  -7  -1  13   564.58   596.37   176.46 o
 -12   0  14  2097.29  2896.82   757.48 o
  -7  -1  14   235.51   199.95   149.49 <
  -7  -1   7   386.67   316.52    95.29 o
  -3   0   5     0.00    16.03     9.43 <
 -11   1  17  1906.85  2728.52   729.34 o
 -12   0  20  2065.75  2390.42   851.23 <
 -12   1  11  1068.90  1343.48   585.41 <
 -13  -1  11  1173.33  1073.31   955.42 <
  -8   0  10   311.42   313.19   153.29 <
  -2   0   0  3608.87  2782.39    27.94 o
  -4   0   0  4470.76  4029.54    51.45 o
  -3   1  -3  3135.98  3330.09    41.27 o
  -3   0  -2  2297.48  2793.26    50.51 o
  -4   1  -2  1752.52  1580.53    44.27 o
  -3   1  -2   645.39   613.41    19.94 o
  -3  -1   1   683.36   617.83    19.88 o
  -5   1  -3  4164.52  3625.12   109.87 o
  -4  -1   1   940.59   880.65    44.46 o
  -7   1  -3  8893.25  6716.87   413.54 o
  -6   0   0  2201.50  1879.61   118.36 o
  -4  -1   0  1139.62   937.92    65.24 o
  -4   0  -2   739.50   658.53    50.55 o
  -5   0  -2  1494.86  1055.42    77.04 o
  -4   1  -4  1316.58   627.67    64.75 o
  -6   0  -2  2523.40  2107.16   207.07 o
  -5   2  -4  1128.49  1072.08    91.66 o
  -4   1  -5  1830.40  1523.75   166.26 o
  -6   1  -2   931.94   623.79   102.47 o
  -4  -1  -1   940.59   732.18   105.74 o
  -9   1  -3  5241.15  4786.83   721.64 o
  -5   1  -4   813.58   715.00   130.26 o
  -6  -1   0  1588.57  1267.83   209.65 o
  -6   2  -5  1327.52  1103.12   225.63 o
  -8  -2   2  3523.12  2557.07   522.65 o
 -10   0   0  4252.55  3240.95   669.63 o
  -8   2  -4  1942.14  1639.34   440.40 o
  -5  -1   1   251.58   221.21    58.48 o
  -5  -2   2  1057.88   971.69   197.26 o
  -3   1  -4   202.13   100.46    29.24 o
  -6   1  -4   548.48   274.50   194.79 <
  -6  -1   1   286.29   224.01   107.99 <
  -6   0  -4   925.63   889.55   271.20 o
 -11  -1   3  1559.19  1593.67   698.03 <
  -6  -1  -2   931.94   503.26   262.24 <
  -2   2   0 12833.10  9447.33    99.60 o
  -3   5  -1  5166.66  4945.85    67.57 o
  -4   3   0  1990.50  2016.13    44.13 o
  -4   3  -1  1358.84  1333.13    38.31 o
  -3   4  -2  1089.22  1185.57    40.04 o
  -3   4  -3  1275.20  1242.08    41.37 o
  -3   5  -3  1825.84  1851.65    63.77 o
  -3   5  -2  1529.82  1488.98    50.98 o
  -5   7  -1  4138.50  4084.42   164.64 o
  -3   3  -2   734.06   719.42    24.76 o
  -4   4   0  1043.30  1126.06    43.88 o
  -2   3  -2   491.23   469.94    19.52 o
  -4   4  -1   914.43   879.02    47.54 o
  -4   4  -2   864.74   884.16    46.48 o
  -4   5   0   886.55   788.15    48.43 o
  -2   3  -1   446.07   427.20    22.01 o
  -3   2  -1   308.06   285.08    14.73 o
  -7   5  -3  4482.78  4585.31   262.21 o
  -4   6  -4  1785.72  1828.87   137.80 o
  -6   4  -2  1642.39  1666.20   108.05 o
  -2   2  -1   241.32   252.83    17.68 o
  -6   6  -2  2031.36  2241.61   192.84 o
  -5   4  -2   723.90   759.68    66.70 o
  -4   6  -1   568.97   603.20    72.33 o
  -4   6  -2  1109.26  1049.93    92.35 o
  -5   7  -3  1522.04  1548.09   131.96 o
  -6   6  -4  2855.94  3016.53   225.48 o
  -6   6  -5  3108.41  3236.38   300.59 o
  -4   7  -4  1334.17  1239.86   112.50 o
  -6   7   0  1514.73  1705.83   153.35 o
  -4   5  -1   421.97   452.90    50.11 o
  -6   6  -1  1277.39  1192.83   129.17 o
  -7   5  -1  1542.26  1473.94   158.51 o
  -8   8  -2  3591.52  3864.12   561.89 o
  -3   4  -1   155.14   158.73    24.09 o
  -8   8  -4  4906.63  5621.21   718.75 o
  -5   5  -2   417.93   344.24    66.58 o
  -4   5  -3   329.36   349.80    51.46 o
  -4   3  -2   199.85   178.96    27.86 o
  -6   5  -1   460.95   497.66    79.32 o
  -4   5  -2   144.22   184.47    41.99 o
  -8   6  -1  1781.19  1731.84   275.64 o
  -5   6  -2   326.05   330.34    79.75 o
  -6   8   0   893.13   896.43   161.05 o
  -4   4  -3   245.35   225.61    42.95 o
  -7   9  -1  1714.17  2503.52   414.81 o
  -6   5   0   359.86   316.29    75.53 o
  -7   6   1   671.54   483.11   110.03 o
  -5   7  -5  1501.46  1101.62   227.69 o
  -9   6  -3  2065.13  2318.60   586.15 o
  -5   4  -3   309.09   262.39    63.24 o
  -7   6  -1   671.55   783.21   173.73 o
  -8   6  -2   689.25   994.70   244.90 o
  -3   3  -1    57.99    68.91    16.52 o
  -6  10  -2  2231.16  2381.77   456.03 o
  -6  10  -4  3472.26  2865.71   556.03 o
  -5   6  -1   200.03   168.42    75.01 <
  -8   6  -4  1359.07  1780.12   436.18 o
 -10  10  -2  2654.04  3047.81  1046.79 <
  -6   8  -4  1689.19  1697.38   321.71 o
  -8   6   0   518.59   746.47   175.53 o
  -9   7   1   844.90   962.75   273.25 o
  -5   8  -3   649.35   527.62   191.60 <
  -7  11  -1  1394.65  1337.20   473.89 <
  -4   5  -4   247.21   212.29    63.69 o
  -5   5  -1   310.60   286.11    59.49 o
  -6   8  -2   533.20   420.40   178.83 <
  -6   8  -1   807.08   751.62   190.74 o
  -9   8  -1   634.39   479.73   385.86 <
  -4   7  -3   270.59   324.08   101.89 o
  -9   8   1   634.39   903.44   388.27 <
  -7   6  -3   467.19   538.27   205.69 <
  -7   9  -2   883.40   646.04   373.75 <
  -8  12  -2  1734.43  1632.30   757.40 <
  -6   7  -5  1196.92  1149.11   315.84 o
  -6   9  -2  1247.42  1113.06   369.76 o
  -8  12  -4  1969.58  1501.08   811.65 <
  -8   6  -5   406.47   510.70   339.53 <
  -3   2   4  2167.89  2639.10    59.91 o
  -5   3   5  1740.13  1701.00    60.78 o
  -3   3   4  1161.85  1158.64    42.67 o
  -3   2   2   996.28   886.68    33.21 o
  -4   3   6  1017.58  1333.22    55.57 o
  -6   4   9  2046.07  2912.65   115.29 o
  -6   5   7  2041.86  2048.01   101.68 o
  -6   3   5  1337.73  1284.56    70.44 o
  -6   4   4  1444.35  1328.42    89.01 o
  -6   4   8  1522.03  2088.02   126.59 o
  -7   5   9  2251.25  2677.75   175.14 o
  -4   4   5   868.11   751.44    44.91 o
  -4   2   5   726.20   691.82    40.33 o
  -2   1   2   556.71   470.75    29.68 o
  -6   4   7  1208.16  1489.29    91.44 o
  -6   4   5   978.60  1140.42    84.99 o
  -5   4   8   774.52   991.17    62.70 o
  -8   6   7  2382.04  2535.75   207.00 o
  -5   4   4   597.76   690.03    49.36 o
  -6   6   8   785.52  1114.51    90.22 o
  -6   5   9  1275.58  1476.96   101.78 o
  -6   4  10  1143.92  1457.09    95.74 o
  -8   6   9  2587.26  3118.08   234.11 o
  -8   6  10  2333.99  2445.04   218.73 o
  -4   3   3   291.16   300.79    28.94 o
  -3   2   5   191.86   198.85    23.90 o
  -7   5   5   825.11   951.23   112.58 o
  -8   4   8  1189.17  1398.51   157.07 o
  -8   8  10  2570.20  3262.90   299.91 o
  -8   4  10  1232.71  1211.07   156.65 o
  -7   4   5   411.19   489.71    81.22 o
  -5   5   6   379.73   434.64    54.98 o
  -9   5   9  1535.16  1568.06   294.69 o
  -7   7  10  1189.32  1171.06   172.45 o
  -7   7   9   898.39  1205.41   160.03 o
  -7   5  12   577.81   523.71   120.64 o
  -5   3   7   174.27   145.09    41.59 o
  -7   5   7   583.73   567.81   103.54 o
 -10   6  10  1373.43  1897.57   506.05 o
  -7   5  10   429.11   426.80    88.86 o
 -10   6  11  2209.56  2972.08   466.96 o
  -8   6   6   188.56   324.03   162.25 <
  -8   6   8   526.15   703.59   172.36 o
  -6   5   6   300.67   358.10    64.25 o
  -9   7   7  1094.86  1505.73   318.91 o
  -8   6  13   752.74   666.12   197.76 o
  -8   6   5   406.47   514.85   131.19 o
  -4   3   5    39.47    54.74    18.88 <
 -13   7  13  1662.55  2498.66  1040.24 <
  -4   3   4    51.32    87.33    23.13 o
 -12   6  10   736.81   814.64   597.18 <
  -9   8   9   166.23   344.24   276.33 <
  -6   5  10   178.54   105.78    56.20 <
  -8   5   7   238.97    92.47    78.32 <
  -5   1   3  4164.52  3844.00    58.98 o
  -7   1   3  8893.24  7978.86   180.68 o
  -4   1   2  1752.52  1749.41    39.07 o
  -4   2   0  1839.04  1695.90    38.34 o
  -4   1   0  1139.63  1083.50    31.09 o
  -5   3   1  1642.34  1588.92    44.04 o
  -2   1   0  1082.49  1018.78    26.78 o
  -4   1   1   940.59   960.52    31.62 o
  -3   1   1   683.36   636.03    22.39 o
  -7   3   3  2752.68  3137.41   107.25 o
  -3   1   2   645.39   624.70    26.33 o
  -5   2   2  1057.88  1000.50    41.97 o
  -8   2   2  3523.12  3848.94   218.53 o
  -6   1   2   931.93   953.70    56.82 o
  -9   3   3  3479.88  3871.94   272.27 o
  -9   1   3  5241.15  5422.31   372.46 o
  -4   2   1   334.61   302.27    22.78 o
  -6   3   2   648.10   705.70    52.06 o
  -8   2   4  1942.14  1969.01   168.19 o
  -6   2   1   480.81   398.88    49.15 o
  -5   1   1   251.57   299.45    34.01 o
  -6   2  -1   480.81   485.40    56.19 o
  -6   2   2   342.65   324.52    45.82 o
  -7   4   1   621.71   614.11    85.03 o
  -8   2   0  1790.49  1471.75   196.20 o
  -8   4   1   956.72   972.73   150.23 o
  -8   2   1   670.52   832.15   179.36 o
  -9   5   3  1278.86  1459.51   212.62 o
 -10   6   2  1452.35  1580.51   378.25 o
 -11   3   3  2356.62  2597.03   578.17 o
  -7   3   1   449.84   547.67    79.79 o
  -7   2   2   385.46   468.27    63.25 o
  -6   3   1   115.43   126.89    35.38 o
  -8   4   2   704.01   664.42   132.22 o
  -9   4   1  1755.30  1258.75   259.03 o
  -7   2   1   367.63   410.58    80.70 o
 -10   4   4  1042.39  1487.49   318.17 o
 -10   4   2  1260.30  1659.05   389.51 o
  -9   4  -1  1755.30  1658.14   321.24 o
 -11   1   3  1559.18  1424.01   501.09 <
  -6   1   1   286.29   329.89    50.97 o
  -7   1   4   197.30   203.78    52.83 o
  -7   1   2   208.14   196.21    55.66 o
 -11   4   3  1638.05  1733.19   511.32 o
  -9   4   4   315.48   262.73   153.77 <
  -7   3   4   153.39   158.49    44.34 o
  -9   2   3   803.91   943.98   244.96 o
  -6   2   4    72.30    81.12    31.60 <
  -7   2   3   171.18   158.02    75.00 <
  -6   2   3     4.27    40.54    38.18 <
  -4   1   3    40.71    43.41    15.10 <
  -5   2  -1    44.68    78.75    26.41 <
  -5   2   1    44.68    31.13    18.86 <
  -8   3   0   161.83   174.47   102.33 <
  -7   2   5   119.04    97.63    42.92 <
 -10   4   3   534.56   544.38   283.98 <
 -10   4   1   918.96   654.98   293.99 <
  -6   3  -1   115.43    43.86    33.01 <
  -7   3  -1   449.84   423.80   107.13 o
 -12   5   5   879.07  1767.13   576.46 o
 -11   3   2   467.66   780.00   486.67 <
 -10   2   5  1101.41   728.83   310.13 <
 -14   5   7   631.63  1674.97   951.13 <
  -3   2  14   588.47   469.77   159.51 <
  -7   3  17  1955.64 11952.20  1027.58 o
  -6   2  16  1476.11  1633.54   420.65 o
  -3   2  16  1056.75   626.10   199.93 o
  -7   3  21  2795.91  1549.65  1072.83 <
  -4   2  15   317.73   582.13   220.27 <
  -4   3  16   925.04  4445.78   489.49 o
  -4   3  19   679.65   645.29   365.49 <
  -8   2  18  1414.22   823.73   704.80 <
  -8   4  26   890.39  2401.75  2255.02 <
  -3  -1   8  2182.39  2056.25   110.09 o
  -3  -1  10  1204.56   919.03   140.58 o
  -4  -1  11  2090.75  1946.40   323.81 o
  -3   0  14  2742.44  2817.88   305.64 o
  -3  -1   9   912.72   857.03   101.86 o
  -5   1  17  3294.13  3412.70   542.09 o
  -2   0   8   496.49   522.47    86.49 o
  -5  -1  11  1852.66  1114.59   412.49 <
  -5  -1  15  2098.54  3447.15   629.14 o
  -3  -1  17  2508.63  2596.11   559.19 o
  -5   0  14  1481.63  1295.80   340.17 o
  -2  -1  13  1037.75   984.30   320.51 o
  -4  -2  14  2994.16  2923.95   536.41 o
  -6   0  14  2680.36  2115.67   414.70 o
  -2   0  10   472.34   479.27    82.51 o
  -3   1  14   890.80   947.34   182.45 o
  -5  -1  17  3294.13  2819.35   880.72 o
  -3  -1  14   890.80   832.88   267.71 o
  -5  -1  12  1920.79  1691.58   398.33 o
  -4   1  17  1424.34   727.37   429.41 <
  -4   1  16   701.54   381.41   248.44 <
  -4   0  12   526.21  3054.18   278.29 o
  -6  -2  14  4146.43  4364.23  1102.89 o
  -6  -1  13   759.66   977.05   433.47 <
  -3  -1  16   480.07   567.77   328.43 <
  -4   0  20  2334.72  2293.00   861.85 <
  -2  -1  14   300.70   434.95   234.07 <
  -3   0   7     0.00    48.87    48.87 <
  -2  -1   9   100.54   104.79    54.14 <
  -4  -1  18  1383.42  1280.22   757.29 <
  -8   0  20  6537.78  5330.30  1916.10 <
  -8   0  22  4146.54  4344.43  2465.52 <
  -4  -2  20  2789.80  1958.77  1194.50 <
  -6  -2  16  1476.12  1108.11   971.78 <
  -6  -1  14   425.14   843.58   506.50 <
  -2  -1   4   340.01   279.27    29.86 o
  -3  -2   4  2167.89   917.94   115.84 o
   0  -2  12  7394.66 27391.30  1067.72 o
  -2  -2   8  1104.81   870.31   134.84 o
  -4  -2   8  1457.74  1080.56   203.15 o
  -2  -2  12  2184.72  1335.37   306.68 o
  -1  -1   7   236.39   201.24    35.00 o
  -3  -2  10  2306.80  1748.08   238.69 o
  -2  -2   9  1514.97   832.43   129.68 o
  -3  -2   6   380.99   237.63   103.09 <
  -4  -3  13  3019.29  3147.55   890.55 o
   0  -2  14  3440.21  1965.76   817.46 <
  -5  -3   9  2807.35  2300.47   774.99 <
  -2  -2   7   284.31   213.12    82.10 <
  -1  -2   9    37.65   146.61   108.21 <
   0  -2  13  1613.53  1174.61   592.55 <
  -3  -2   7    80.94   171.07    92.52 <
  -2  -1   3    22.03    15.71    13.97 <
  -1  -2  14  1431.31  1258.71   534.95 <
  -1  -2   8  2396.67  9912.67   388.08 o
  -1  -2  12   669.44   611.46   286.51 <
  -4  -2   7     1.44   143.11   104.71 <
  -4  -3   9  1215.55  1064.08   613.29 <
   1   3  -1  2346.41  2328.67    85.39 o
  -1   2  -3   705.08  3026.28    61.65 o
   1   4  -1  1899.99  2042.38   119.93 o
   0   4  -3  1034.76   943.32   124.49 o
  -1   5  -4  1489.47  1433.97   191.08 o
   1   5  -2  3013.07  2385.02   337.70 o
   1   2  -1   539.21  2858.60    71.90 o
  -1   3  -4   629.29   400.92    68.28 o
   1   5  -1  1032.05  1264.82   157.66 o
   0   4  -2   402.68   371.13    47.27 o
  -1   3  -3   329.11   276.69    45.53 o
  -2   4  -6  2600.88  1267.23   359.31 o
   0   6  -4  1412.20  1652.95   437.29 o
   1   7  -2  1879.63  1588.83   488.20 o
  -1   4  -5   946.36  1091.35   260.60 o
  -1   4  -4   420.57   403.83    89.16 o
  -1   7  -5  1709.56  1752.42   699.57 <
   1   3  -2  2250.99 11040.00   229.19 o
  -1   7  -7  4541.91  4706.84  1615.63 <
   0   6  -5  1090.70  1616.25   663.97 <
  -1   5  -5   931.18  1811.31   363.66 o
  -2   5  -7  1962.14  1491.53   727.41 <
   1   7  -5  1709.55  2173.32  1708.61 <
  -2   5  -6   409.89   399.90   330.05 <
  -3   7  -8  2212.23  2159.99  1640.97 <
  -1   9  -7  3734.74  3792.08  2613.72 <
   0   6  -6  2465.41  3285.27   959.88 o
  -1   3  -1  2346.41  2314.84    87.86 o
  -1   5  -2  3013.07  3298.28   149.76 o
  -1   4  -1  1899.99  1998.09   104.88 o
  -1   4   1  1899.99  1890.38   116.42 o
  -1   7   1  4087.69  4325.63   288.73 o
   0   6   0  2736.11  3056.75   235.68 o
  -1   7  -1  4087.69  4259.15   384.62 o
  -1   5  -1  1032.05  1086.27   128.73 o
  -1   6  -3  1958.34  1951.06   237.08 o
  -1   5   1  1032.05  1131.20   138.30 o
  -2   7   0  1682.80  2365.06   281.55 o
  -1   7   2  1879.63  2159.39   266.40 o
  -2   8   2  2754.99  2747.20   368.76 o
  -1   6   1  1017.10  1028.14   169.01 o
  -2   5  -1   665.24   571.17   107.20 o
  -2   5   0   430.67   458.05    82.48 o
  -1   6  -1  1017.10  1143.01   212.45 o
   0   6   2   998.47  1000.79   154.78 o
  -1   7  -2  1879.63  1591.78   308.88 o
  -4   9   0  4320.30  3894.43   648.19 o
  -3   9   1  2927.22  3725.32   657.51 o
   0   4   1   269.35   391.80    84.33 o
  -3   9  -1  2927.22  3887.09   756.70 o
  -2   8  -4  4190.54  4332.42   758.66 o
  -3   7  -2  1250.92  1107.70   336.52 o
  -2   8  -2  2754.99  2724.36   642.89 o
  -2   6   0   319.61   243.18   122.47 <
  -1   4  -2    88.98   129.29    50.67 <
  -1   9   1  2253.53  2145.35   617.47 o
  -2   8   0  1066.88  1183.91   376.54 o
  -1   9  -1  2253.53  1329.94   772.73 <
  -1   8   1   766.94  1247.67   488.22 <
  -2   6  -3   601.45   383.07   176.66 <
   0   4  -1   269.35   243.41    66.54 o
   0  10   2  4176.85  4563.30  1022.26 o
   0  10  -2  4176.85  4722.21  1602.68 <
  -2   5  -3   195.68   274.30    92.60 <
  -2   9  -2  1150.38  1696.21   720.45 <
  -4  10   2  1469.43  2516.67   822.55 o
  -3   8  -3  1560.40  1321.71   537.44 <
  -1   6  -2    27.28   157.09   125.67 <
  -3  11   1  2360.98  2822.23  1246.54 <
  -1   9   2   927.06  1079.29   552.76 <
  -3   5   3  1825.84  1821.05   154.91 o
  -1   5   4  1489.47  1554.56   125.80 o
  -1   5   5   931.18  1081.05   112.20 o
  -1   4   3   734.11   745.77    80.87 o
  -5   7   7  2895.42 12427.50   520.94 o
  -3   7   7  1916.51  2211.55   285.36 o
  -3   7   8  2212.23  9660.77   421.92 o
  -1   4   4   420.57   583.49    76.49 o
  -3   9   7  3585.62 17221.70   805.83 o
  -4   6   5  1329.15  6342.50   315.88 o
  -2   6   6   717.45   772.75   144.67 o
  -4   7   7  2101.34  2188.71   331.79 o
  -3   7   3   829.61   745.69   189.49 o
  -2   7   6  1074.04  2167.94   306.44 o
  -3   6   5   655.29  3158.75   218.45 o
  -4   8  10  2902.72 14806.10   809.08 o
  -4   8   4  2125.23  1904.50   299.51 o
  -4   7   4  1334.18  1054.66   195.44 o
  -4  10   4  2716.59  3014.26   651.30 o
  -2   5   6   409.89  2056.13   154.08 o
  -4   9   6  2384.89  2144.09   593.23 o
  -2   7   5   984.10   919.69   196.95 o
  -2  10  10  2593.71  3389.66   615.02 o
  -5   9   7  2068.16  2769.60   605.30 o
  -3   9  13  2238.58  3282.02   650.40 o
  -2   6   3   601.45   476.10   121.22 o
  -3   6   2   542.51   538.40   142.05 o
  -2   6   4   520.45   612.91   151.03 o
  -2   5   4   166.63   220.82   110.41 <
  -2   8   6   804.09  1154.97   252.38 o
  -5  11   8  3112.89  2282.37  1189.50 <
  -3   6   4   283.40   478.11   131.35 o
  -1   6   4   300.24   411.45   106.80 o
  -2   8   7   977.84   791.50   261.49 o
  -3   6   7   396.31   257.39   116.36 <
  -5   9   4  1119.40   961.12   430.67 <
  -3  12   9   675.34  2318.28  1212.42 <
  -5   9  10  1890.50 11581.30   977.34 o
  -2   6   7   318.98   259.73   143.91 <
  -3   8   9   839.11  4033.68   604.61 o
  -5  11  13  1918.93  9452.81  1928.86 o
  -3   9   6   680.25   400.63   379.63 <
  -5   9   6   853.49  1414.07   407.77 o
  -3   8   4   482.83   369.06   204.64 <
  -3  11  12  1535.27  1961.26  1101.46 <
  -7  11   7  1631.98  3900.35  1415.61 <
  -4   8   8   156.85   372.22   269.11 <
  -3   9   4   737.23   860.67   356.86 <
  -3   8  13   524.94   622.49   280.56 <
  -6   9   9   200.88   787.79   503.07 <
  -1   6   5   388.03   299.72   106.92 <
  -4  10  10  2329.14  3878.42   884.18 o
  -5  10   4     0.00   534.04   511.35 <
  -3   9   5   905.77  1269.22   379.89 o
  -3   8  10   774.66   725.66   286.40 <
  -3   6   6    23.02   143.15   113.47 <
  -3  11   6  1169.06  1736.58   905.89 <
  -2  12  10  1175.90  1360.18  1160.87 <
  -3   0   2  2297.48  1964.39    59.64 o
  -4   0   6  2828.83  2670.13    92.32 o
  -4   1   4  1316.58  1117.68    69.97 o
  -2   0   2   934.34   841.55    46.22 o
  -5  -1   9  3460.85  2863.83   213.77 o
  -5   1   6  1638.66  1816.34   120.62 o
  -7   1   9  5196.94  5349.33   298.27 o
  -6   0   8  3252.88  3531.07   282.91 o
  -5   0   8  1822.26  1599.98   164.24 o
  -8   2   8  2764.74  3291.22   460.63 o
  -5   0   4   863.75   816.40   112.36 o
  -7  -1   9  5196.94  5221.65   554.56 o
  -6   1   7   743.91   827.23   127.94 o
  -6   0   4   925.64   872.14   173.38 o
  -6   0   6   896.74   844.41   196.21 o
  -5  -1   8   878.95   618.09   129.57 o
  -9   1   9  3507.19  2602.64   766.93 o
  -7   0  12  1051.31  1612.93   475.83 o
  -9  -1   9  3507.20  4154.11  1148.38 o
  -4  -1   7   445.65   285.24    75.25 o
  -7   0   4   812.32   627.70   234.29 <
  -7   1  11   834.88   845.07   267.69 o
  -6   1   6   518.55   507.62   147.04 o
  -5  -1   7   413.17   475.47   136.35 o
  -7   1   8   835.62   882.14   218.78 o
  -8   0   8  1711.14  1507.22   441.14 o
  -9   0  10  2348.07  2737.65   869.96 o
  -7   1  10   831.73  1027.19   278.23 o
  -6  -1   7   743.91   704.60   201.06 o
  -7   0   6   837.63   851.76   237.86 o
  -9   2   8  1269.04  1338.18   547.52 <
  -7   0  10  1088.43  1002.75   295.75 o
  -5   1   5   121.37   136.30    52.42 <
 -10   0   6  1865.46  1959.31  1043.45 <
  -7  -1  11   834.88  1401.59   487.58 <
  -7   1   7   386.67   312.83   171.27 <
 -11  -1  11  1292.64  2245.82  1837.17 <
 -11   1  11  1292.64  2206.55  1589.83 <
 -11   2  10  1504.66  1637.66  1186.74 <
  -2   0   0  3608.88  2996.69    59.65 o
  -3   0  -2  2297.48 10415.90   186.88 o
  -7   1  -3  8893.24  9320.48  1155.82 o
  -5   1  -3  4164.52  3317.64   316.80 o
  -6   0   0  2201.50  2535.99   436.39 o
  -5   0  -2  1494.86  1548.38   320.17 o
  -4  -1   1   940.59   483.23    77.04 o
  -5   2  -4  1128.49   634.93   206.40 o
  -4   1  -4  1316.58  1069.07   258.96 o
  -3   1  -3  3135.98  2772.46    88.69 o
  -4   0  -2   739.50   701.25   141.65 o
  -6   0  -2  2523.40  1718.63   600.30 <
  -4  -1   0  1139.62   482.95   162.73 <
  -6   1  -2   931.94   721.97   253.48 <
  -9   1  -3  5241.15  2764.05  1889.35 <
  -4   2  -6  1550.05  1157.23   499.95 <
 -10   0   0  4252.55  5283.34  2192.36 <
  -8   2  -4  1942.14  2642.10  1611.12 <
  -3   5  -1  5166.66  4042.59   164.33 o
  -3   5  -3  1825.84  1682.50   183.23 o
  -3   5  -2  1529.82  1222.44   137.59 o
  -4   4   0  1043.30  1316.97   109.45 o
  -3   3  -2   734.06   675.10    70.51 o
  -5   7  -1  4138.50  4515.69   413.41 o
  -3   4  -2  1089.22   910.45   102.34 o
  -3   4  -3  1275.20  1269.31   124.99 o
  -2   3  -2   491.23   382.44    45.82 o
  -4   4  -1   914.43   823.56   100.31 o
  -4   4  -2   864.74   709.35   115.88 o
  -2   3  -1   446.07   506.43    53.12 o
  -4   5   0   886.55   590.53   163.45 o
  -5   4  -2   723.90   700.49   171.62 o
  -6   6  -4  2855.94  3963.40   876.86 o
  -4   6  -4  1785.73  1519.77   289.23 o
  -4   6  -2  1109.26  1139.63   212.15 o
  -4   5  -1   421.97   437.56   131.27 o
  -4   7  -2  1400.09  1817.48   290.94 o
  -6   6  -1  1277.39  1643.10   378.37 o
  -6   6  -2  2031.36  1620.82   435.02 o
  -5   7  -3  1522.04   854.43   378.19 <
  -6   6  -5  3108.41  3385.77   765.83 o
  -5   7  -5  1501.46  1456.82   631.34 <
  -4   7  -1   694.68   738.35   248.45 <
  -6   8  -4  1689.19  1579.30   842.99 <
  -4   8  -4  2125.23  2199.40   639.16 o
  -5   4  -3   309.09   562.58   237.61 <
  -6   7   0  1514.73  1342.26   397.77 o
  -8   8  -4  4906.62  6601.89  1845.44 o
  -4   7  -4  1334.17  1230.10   425.20 <
  -4   4  -3   245.35   171.24    90.86 <
  -5   5  -2   417.93   220.27   171.32 <
  -8   8  -2  3591.52  4069.29  1475.60 <
  -5   4   0     0.00   171.03    83.77 <
  -3   6  -3    42.96   158.84   109.97 <
  -6   8  -1   807.08   858.21   555.83 <
  -5   7  -2     0.96   314.14   277.49 <
 -10  10  -4  3398.74  4317.91  3541.74 <
  -6  10  -4  3472.26  2198.53  1305.82 <
  -6   4   9  2046.07 10764.30   426.03 o
  -5   3   5  1740.13  1368.53   158.80 o
  -6   5   7  2041.86  2503.68   289.43 o
  -4   3   6  1017.58  4633.82   205.15 o
  -6   3   5  1337.73  1181.97   167.34 o
  -6   4   7  1208.16  1265.05   248.43 o
  -6   4   4  1444.35  1134.41   214.90 o
  -7   5   9  2251.25  2427.57   372.79 o
  -5   4   8   774.52  3787.22   272.28 o
  -5   4   4   597.76   606.15   140.56 o
  -8   6   9  2587.26  2938.92   725.05 o
  -8   6  10  2333.99  3100.05   672.47 o
  -6   4   5   978.60  1033.19   189.77 o
  -7   5   7   583.73   603.85   320.31 <
  -8   8  10  2570.20  3353.83   878.05 o
  -8   6   4  1359.07  1369.13   435.95 o
  -8   4   8  1189.17  1809.33   430.88 o
  -7   7   7   744.79   890.98   413.11 <
  -6   5   9  1275.58  1408.79   296.59 o
  -4   3   2   199.85   217.22    75.33 <
  -8   4   6    22.87   333.36   265.29 <
  -8   6   7  2382.04  2517.00   609.91 o
  -7   5  12   577.81   875.72   345.04 <
 -10   8  10  2135.65  3363.13  1554.64 <
  -7   5   6   291.88   529.47   380.94 <
  -4   1   2  1752.52  1820.70    95.73 o
  -4   2   0  1839.04  1523.06   100.58 o
  -4   1   0  1139.63  1079.69    69.03 o
  -5   3   1  1642.34  1550.39   122.26 o
  -7   3   3  2752.68  2577.55   287.57 o
  -4   1   1   940.59   985.83    99.29 o
  -6   4   1  1691.98  1651.21   163.71 o
  -5   2   2  1057.88   919.65   111.21 o
  -3   1   1   683.36   662.52    73.81 o
  -3   1   2   645.39   510.61    48.71 o
  -6   3   2   648.10   527.39   138.42 o
  -4   2   1   334.61   210.79    59.72 o
  -8   2   0  1790.49  2500.88   600.28 o
  -6   1   2   931.93   723.94   171.78 o
  -9   3   3  3479.88  3930.96   990.20 o
  -8   2   4  1942.14  1981.72   378.81 o
  -9   1   3  5241.15  4773.06   893.85 o
  -6   1   1   286.29   476.98   155.50 o
  -7   4   1   621.71   685.56   237.85 <
  -4   2  -1   334.61   325.86    75.33 o
  -8   2   2  3523.12  3514.80   594.30 o
  -6   2  -1   480.81   358.34   141.59 <
  -6   2   2   342.65   325.26   138.15 <
  -9   4   1  1755.30  1928.44   741.98 <
 -10   6   2  1452.35  1807.67  1101.38 <
  -5   1   1   251.57   237.79    87.42 <
  -9   5   3  1278.86  1110.76   582.49 <
  -7   2   1   367.63   449.02   207.91 <
 -11   6   1  1202.07  2101.56  1691.03 <
  -6   2   0    29.81   179.78   155.35 <
  -7   4   2    22.60   193.74   169.30 <
  -1  -3   8  2543.31  2782.51    60.05 o
  -1  -2   8  2396.67  2571.01    62.37 o
  -1  -3  11  2571.99  2460.42    83.09 o
  -1  -3   7  1285.80  1303.29    42.83 o
  -2  -4  12  3008.11  3070.01    86.57 o
  -2  -4  13  2598.88  2677.90    87.30 o
  -2  -3  11  2144.58  2058.97    70.75 o
  -2  -4  11  1579.36  1606.27    73.95 o
  -2  -4   7  1148.37  1046.29    50.46 o
  -1  -2   6   725.37   776.87    34.79 o
  -2  -5  13  1478.42  1709.97   103.05 o
  -2  -6  12  2070.58  2070.08   120.93 o
  -3  -7  13  4059.09  3884.89   218.12 o
  -2  -6  18  3388.69  3877.98   255.00 o
  -3  -4  14  1169.58  1294.53    91.02 o
  -2  -3   9   408.28   404.87    39.88 o
  -3  -5  12  1120.85  1177.50    90.62 o
  -2  -5   9   826.16   743.28    57.51 o
  -1  -4  10   542.81   594.16    68.51 o
  -1  -5  14  1174.29  1087.63   104.71 o
  -2  -4  14   877.40   898.85    72.24 o
  -3  -6  15  1517.97  1445.03   163.91 o
  -2  -4   8   292.21   259.02    36.61 o
  -2  -6  15  1499.99  1583.16   159.90 o
  -1  -2   5   218.25   225.88    22.98 o
  -1  -3   6   211.03   303.29    30.16 o
  -3  -7  19  3305.48  4059.94   317.67 o
  -2  -6  16  1044.60  1507.92   155.16 o
  -3  -4  10   396.21   402.12    45.96 o
  -3  -7  15  1800.00  1622.00   210.00 o
  -4  -5  17  1314.58  1216.91   163.10 o
  -2  -3  12   343.16   314.87    44.19 o
  -3  -7  21  2940.40  3083.86   417.41 o
  -2  -6  24  3167.46  3287.95   466.73 o
  -4  -6  16  1158.55  1469.30   156.45 o
  -4  -7  18  1875.33  1798.90   279.49 o
  -3  -6  14   665.91   692.23   111.28 o
  -4  -8  16  2092.61  1959.83   358.77 o
  -2  -6  11   618.04   511.64    72.00 o
  -3  -6  21  1413.28  1465.20   257.44 o
  -3  -4  13   398.53   384.42    69.65 o
  -1  -6  17  1189.72  1007.02   166.02 o
  -2  -5  12   351.52   371.96    64.90 o
  -2  -9  18  1576.60  1720.80   445.73 o
  -1  -6  13   639.96   462.92    79.06 o
  -3  -5  13   354.84   266.80    90.03 <
  -1  -4  12   147.47   173.76    36.49 o
  -1  -6  19  1341.08  1431.97   213.54 o
  -4  -8  18  1703.25  1735.52   374.94 o
  -1  -5  10   168.57   131.75    46.82 <
  -3  -5  18   683.76   314.04   126.93 <
  -3  -5  11   298.02   284.51    61.05 o
  -3  -6  20   415.26   324.25   196.73 <
  -2  -3   8    69.40   123.78    26.17 o
  -1  -2   7    61.53    94.33    23.58 o
  -4  -6  18   848.05   912.88   227.81 o
  -5  -9  21  2760.82  3178.37   748.04 o
  -3  -4  11   229.38   229.22    54.58 o
  -2  -8  24  1913.05  2129.55   528.57 o
  -4  -9  16  1927.40  2325.52   478.73 o
  -2 -10  24  3618.63  3798.93   937.18 o
  -2  -3  10    62.11   117.25    33.27 o
  -1  -4  13   252.39   272.09    47.98 o
  -4  -5  15   251.59   288.79    89.36 o
  -4  -8  24  2065.23  2511.91   650.77 o
  -3  -4  16   425.44   239.62    69.25 o
  -3  -8  16   357.59   211.09   198.03 <
  -4  -6  13   261.64   265.64    89.27 <
  -1  -2   4    34.57    49.71    14.20 o
  -2  -5  15   347.11   276.99   108.51 <
  -2  -6  22   410.12   726.25   236.27 o
  -3  -9  27  1625.26  2018.35  1019.53 <
  -4  -7  15   494.13   233.03   184.57 <
  -5  -6  17    43.48   321.37   188.69 <
  -4 -10  24  1544.16  2480.38   847.85 <
  -4  -6  15   465.48   250.65   125.32 <
  -1  -2   9    37.65    39.83    21.28 <
  -5  -9  27  2131.20  2147.37  1008.47 <
  -2  -6  17   488.89   136.26    99.20 <
  -3  -7  27  1557.91  1115.42   529.33 <
  -3  -6  10   197.24   210.60    74.01 <
  -2  -5  10   173.93   189.48    55.54 o
  -1  -4  11    29.55    72.87    40.24 <
  -4  -8  22   685.06  1417.47   456.88 o
  -5  -8  19   244.66   354.09   339.40 <
  -3  -8  18     2.89   463.73   258.23 <
  -5  -9  19  1295.27  1286.08   479.35 <
  -5  -7  27  1777.52  1012.41   703.17 <
  -1  -7  19  1280.85   987.30   251.46 o
  -4  -7  24   998.56   892.70   448.26 <
  -4  -5  16   308.96   279.79    90.53 o
  -1  -4   9    29.00    82.67    33.72 <
  -2  -7  17   379.47   342.32   210.62 <
  -2  -5  18   269.60    94.74    72.96 <
  -2  -5   8    56.26    34.27    31.55 <
  -1  -6  16   187.38   248.09   114.25 <
  -2  -8  17   177.14   419.31   265.40 <
  -2  -6  20   204.61   225.80   173.57 <
  -7  -9  27  2048.87  1428.80   908.54 <
  -3 -10  19   301.08   598.75   534.58 <
  -6  -8  24  1641.43  1677.25   594.54 <
  -4  -7  29   898.82   830.59   676.90 <
  -4  -7  23   841.19   886.34   337.42 <
  -6  -9  24   649.67  1657.10   718.89 <
   0  -4   6  5796.37  5518.65    77.67 o
   0  -2   2  1303.30  1519.59    28.53 o
  -1  -5   7  1963.16  1934.09    69.79 o
   0  -4   3  1034.76   834.10    26.39 o
  -1  -5   4  1489.47  1467.70    59.96 o
   0  -6   7  2923.83  2980.40   112.92 o
   1  -5   7  1963.15  1790.79    76.40 o
   0  -6   6  2465.41  2262.11   103.82 o
   1  -4   5   946.36   900.17    39.47 o
  -1  -4   3   734.11   695.96    30.78 o
   0  -4   7   738.30   728.39    45.08 o
  -1  -5   5   931.18   960.95    54.27 o
  -1  -3   4   629.29   459.80    27.38 o
   1  -7   7  4541.91  4891.29   251.64 o
  -1  -4   4   420.57   456.81    32.32 o
  -1  -5   6   568.04   485.89    49.74 o
  -1  -7   5  1709.55  1441.46   126.13 o
  -1  -5   3   487.41   425.36    43.63 o
  -1  -7   4  1690.13  1260.72   135.29 o
   1  -5   6   568.04   462.36    47.98 o
   0  -4   5   244.01   305.60    32.20 o
  -2  -8  10  2057.61  2021.32   238.19 o
   0  -6   5  1090.70   948.04    93.33 o
  -1  -7   8  1344.02  1054.99   128.32 o
   0  -8  12  2590.83  2802.58   265.01 o
   0  -8  16  3306.31  3679.13   376.77 o
   0  -4   8   291.44   265.83    32.75 o
   0  -4   4   152.31   169.43    23.97 o
  -1  -9  13  3475.43  2893.14   302.82 o
  -2  -7   6  1074.03   961.12   138.00 o
   1  -7   8  1344.02  1380.92   179.36 o
   0  -6  10   675.59   828.93    90.53 o
  -1  -9   7  3734.74  3201.58   442.31 o
   0  -6  11   919.48   860.22    90.61 o
  -2  -7   5   984.10   917.42   119.38 o
   0  -8  11  1733.18  1676.90   260.76 o
  -1  -7  10   748.23   753.74   124.81 o
  -1  -7  12   955.02   913.92   129.78 o
   1  -7  12   955.03   968.76   162.91 o
  -1  -6   5   388.02   320.23    62.63 o
   1  -9  13  3475.42  3562.76   583.51 o
   0  -8  10  2270.24  2079.22   262.09 o
  -1  -7   6   528.08   476.97   117.61 o
  -1  -8   8  1195.94  1099.77   216.36 o
  -1  -9   8  1481.77  1471.77   348.06 o
  -2  -8   7   977.85   742.53   186.31 o
  -1  -6   4   300.24   254.17    63.14 o
  -1  -4   6   127.83   113.89    24.52 o
  -2 -10  16  3429.97  3391.72   660.99 o
  -2  -6   7   318.98   267.39    53.91 o
  -2 -10  10  2593.71  2064.75   478.16 o
  -1  -8   6   668.92   845.77   200.29 o
  -1  -8  12   685.83   500.91   189.48 <
   1  -8   8  1195.94   914.78   278.79 o
  -3  -9  10  1352.76  1218.73   270.77 o
  -2  -8   6   804.09   937.53   206.35 o
  -2  -7   9   267.37   210.58    74.00 <
  -2  -9  12   979.96   859.23   314.18 <
  -1 -11  13  2065.56  1592.30   664.91 <
  -1 -10  10  1225.90  1220.38   471.93 <
  -3  -8  10   774.66   891.52   175.91 o
  -1  -8  14   668.90   655.47   210.69 o
   0  -8   9   755.29   721.88   188.36 o
  -1  -8  10   558.82   728.83   198.67 o
   1  -8  12   685.83   859.90   241.64 o
   2 -10  16  3429.97  2558.07   737.34 o
  -1 -10  12   809.05   687.24   496.25 <
  -2  -7  10   243.48   135.48   100.11 <
   0  -6   9   247.29   145.87    50.07 <
  -2 -10  12  1344.25  1386.81   458.46 o
   0 -12  15  1424.90  2540.90  1253.58 <
  -1  -9  14  1189.54  1223.20   294.09 o
  -2  -8   8   191.32   333.39   162.62 <
   1  -7  10   748.23   629.01   166.10 o
  -3  -9  12   731.68   572.58   273.23 <
   2  -8  10  2057.61  1341.99   338.36 o
  -3 -11  10   261.12   707.43   672.08 <
  -2  -8  12   540.62   344.56   156.22 <
   1  -9   8  1481.77  1028.26   339.67 o
  -2  -7   7    15.96   106.56    70.13 <
  -1  -8   5   402.67   220.85   146.32 <
  -1  -7  11   189.61   208.35    91.39 <
   1 -11  21  1468.70  1994.28  1145.96 <
  -2 -10   5   844.94   822.46   380.77 <
  -1 -11  10  1216.05  2406.04   786.23 o
   0  -8  13   162.87   246.35   242.54 <
  -2 -12  11  2188.88  1685.36   930.32 <
   0  -2   0  4056.34  4323.94    24.49 o
   1  -3   2  2250.99  2083.56    29.40 o
   1  -2   2   772.36   823.65    16.06 o
   1  -1   1   546.90   540.94     7.17 o
   1  -3   1  2346.41  2651.45    45.10 o
   0  -4   0  7205.08  7271.82   119.35 o
   1  -2   1   539.21   710.33    15.87 o
  -1  -3  -1  2346.41  2312.58    42.37 o
   1  -4   3   734.11   669.21    36.03 o
   1  -3   3   329.11   314.49    19.11 o
   1  -5   2  3013.07  2947.06   141.66 o
   2  -2   2  1058.73   918.08    51.28 o
   1  -4   1  1899.99  2271.50   114.15 o
  -1  -5   1  1032.05   822.63    46.91 o
  -1  -7   1  4087.69  3399.19   324.80 o
   3  -5   5  3039.39  2994.90   305.98 o
  -1  -4  -1  1899.99  1892.67    92.86 o
   0  -4   1   269.35   260.77    23.95 o
  -1  -6   1  1017.10   787.99   137.78 o
   1  -6   3  1958.35  1746.45   187.57 o
   0  -6   0  2736.11  2467.23   350.98 o
  -1  -7   2  1879.63  1680.17   207.64 o
   3  -3   4  1161.85   991.77   144.33 o
   1  -5   3   487.41   431.14    63.69 o
   2  -6   6   717.45   720.07   140.42 o
   0  -6   2   998.47   776.58   123.08 o
   1  -7   4  1690.13  1493.51   280.51 o
   2  -3   2   491.23   420.72    71.84 o
   0 -10   4  5491.80  3657.31   903.97 o
   3  -7   8  2212.23  2182.42   412.85 o
   1  -7   1  4087.69  3956.23   606.89 o
   3  -4   3  1275.20   851.13   256.32 o
  -2  -7   0  1682.80  1280.56   285.84 o
   2  -7   6  1074.03  1191.92   293.36 o
   3  -9   7  3585.62  2608.16   729.48 o
  -1  -5  -1  1032.05   695.71   145.35 o
   1  -5   1  1032.05  1111.66   181.83 o
   2  -8   4  4190.54  3182.63   661.91 o
   1  -7   2  1879.63  1565.54   449.63 o
   1  -6   4   300.24   275.78    93.56 <
   3  -5   3  1825.84  1105.32   359.19 o
   2  -7   5   984.10   874.94   256.82 o
   2  -3   3   109.38   124.55    31.00 o
   3  -4   4   611.73   442.86   136.01 o
   2  -4   4     0.73    22.29    21.75 <
   3  -6   5   655.29   452.53   324.17 <
  -2  -8   0  1066.88   758.83   352.49 <
   0  -1   0     0.00     9.24     3.26 <
  -1   3   5  2945.43  3634.10    70.53 o
  -1   1   1   546.90   715.75    12.93 o
  -1   2   3   705.08   920.83    20.88 o
  -2   3   5  1788.91  2023.09    61.97 o
  -3   2   2   996.28   836.90    37.69 o
  -1   2   2   772.36   917.86    21.89 o
  -2   2   2  1058.73  1338.04    33.44 o
  -2   4   6  2600.88  2741.92   163.35 o
  -2   2   3   320.66   417.49    20.19 o
  -3   3   4  1161.85  1367.35    81.30 o
  -2   3   4   451.89   528.82    56.10 o
  -1   3   4   629.29   697.90    58.29 o
  -1   3   6   211.03   225.87    37.01 o
  -2   4   7  1148.37  1137.48   128.63 o
   0   4   6  5796.36  5083.09   351.05 o
  -2   4   5  2082.69  2208.17   217.05 o
  -3   3   5   176.91   140.36    34.27 o
  -1   5   8  2780.88  2280.59   441.40 o
  -4   4   6   846.70   844.79   183.98 o
   0   1   2     0.00    42.40    10.33 o
  -3   3   2   734.06   632.39   171.43 o
  -3   5   8  1293.70  1757.81   384.33 o
  -2   6  12  2070.58  2205.85   669.59 o
  -3   5   7  2745.61  2933.90   406.52 o
  -6   4   4  1444.35  1096.42   445.10 <
  -6   6  10  2428.23  2772.61   735.33 o
  -2   5   7  1962.13  2381.37   484.66 o
  -3   5   5  3039.39  2711.77   555.53 o
  -3   2   1   308.06   327.56    52.24 o
  -2   2   1   241.32   182.28    35.91 o
  -4   4   5   868.11   735.79   218.78 o
  -1   5   7  1963.16  1882.53   448.58 o
  -1   4   5   946.36   892.60   246.01 o
  -2   5   9   826.16   924.51   269.90 o
  -1   2   4    34.57    51.68    13.60 o
  -5   3   2   834.49   291.61   162.67 <
  -4   2   0  1839.04   507.64   406.88 <
  -7   5   9  2251.25  1959.30   609.73 o
  -6   5   7  2041.86  1797.77   523.06 o
  -2   4   8   292.21   243.17    71.27 o
  -4   5   9  1227.41  1097.46   328.26 o
   0   4   7   738.30   552.35   181.76 o
  -1   3   3   329.11   203.45    78.33 <
  -1   4   7   373.91   202.37    99.01 <
  -2   2   6  8435.45  9451.86    92.76 o
  -1   1   5  2103.43  2412.90    51.64 o
  -4   3   7  3758.80  4117.89   120.76 o
  -3   2  10  2306.80  2987.47    92.77 o
  -1   2   6   725.37   925.18    32.02 o
  -2   2   9  1514.98  1824.91    67.14 o
  -2   2   8  1104.82  1419.39    57.53 o
  -3   3  12  2251.28  2964.79   140.11 o
  -4   3  13  3019.30  4047.82   207.17 o
  -2   4  12  3008.11  3302.30   184.65 o
  -3   3  17  4796.76  5108.70   336.58 o
  -4   2   8  1457.74  1722.31    78.06 o
  -1   1   4   420.79   569.27    32.61 o
  -6   2  14  4146.43  5331.27   286.01 o
  -2   1   6   391.27   520.27    36.53 o
  -1   1   6   430.55   531.98    35.80 o
  -5   3   8  1701.24  2093.98   144.77 o
  -5   3   9  2807.36  3397.88   170.50 o
  -2   4  13  2598.89  2795.94   193.73 o
  -4   3   9  1215.55  1636.07   109.84 o
  -2   1   4   340.01   419.01    28.30 o
  -2   1   5   419.14   473.85    32.81 o
  -2   2  10   345.97   458.53    51.31 o
  -3   3  13  1209.94  1745.32   152.46 o
  -3   2   8   420.44   610.27    53.54 o
  -2   2   7   284.31   407.05    34.42 o
  -1   1   3   220.21   257.07    20.21 o
  -4   2  12   847.59   937.44   103.79 o
  -3   2   6   381.00   454.38    39.32 o
  -3   3  10   389.70   703.86    85.53 o
  -5   5  15  4445.89  5918.16   602.86 o
  -2   4  11  1579.36  1507.68   127.19 o
  -3   2   5   191.86   234.26    29.42 o
  -3   3  15  1059.43  1359.72   180.06 o
  -4   4  15  1093.22  1484.76   257.72 o
  -2   3   9   408.29   590.28    61.59 o
  -3   3   9   416.34   486.58    71.92 o
  -6   3  11  1741.59  1847.54   216.68 o
  -7   3  15  4114.92  3112.93   341.44 o
  -5   3  10  1085.19  1256.80   136.37 o
  -3   4  14  1169.58  1500.91   195.72 o
  -5   2  14   782.08  1120.49   154.31 o
  -4   2  11   408.10   446.40    68.13 o
  -5   5  19  2459.43  3308.07   777.82 o
  -4   2   9   216.10   199.30    59.90 o
  -2   3  12   343.16   435.12    91.49 o
  -7   3  21  2795.91  3188.51   657.23 o
  -3   3  18   661.88   764.00   185.15 o
  -6   4  10  1143.92  1259.98   249.93 o
  -2   4  14   877.40   964.90   179.80 o
  -4   4  14   882.34   891.13   200.45 o
  -4   3  16   925.04   895.56   294.89 o
  -3   4  10   396.21   476.72   112.65 o
  -7   3  17  1955.64  2695.10   447.64 o
  -5   5  17  2181.40  2919.71   589.72 o
  -5   5  21  4563.38  6295.57  1052.08 o
  -5   5  13  1751.43  2425.88   436.36 o
  -5   3  11   482.67   788.38   155.17 o
  -5   4  10   457.85   606.12   186.62 o
  -3   3   8   134.05   182.26    50.60 o
  -6   4  16  1029.68  1509.81   475.87 o
  -8   4  14  1743.37  1577.51   527.11 <
  -4   4  12   494.19   721.70   162.19 o
  -4   4  11   311.44   327.51   128.94 <
  -3   4  13   398.53   312.90   109.93 <
  -3   2   7    80.94   111.56    26.66 o
  -6   5  13  1427.71  1918.96   489.95 o
  -5   3  16  1198.66   930.71   223.54 o
  -5   4  14   717.21   887.36   240.08 o
  -6   4  14  1215.53   980.39   269.61 o
  -5   5  23  1474.01  2050.46   969.44 <
  -6   2  15   162.36   113.67   110.95 <
  -4   3  11     0.26    87.53    61.98 <
  -1   2   7    61.53    80.56    25.58 o
  -4   3  14   291.89   440.77   128.97 o
  -4   2  13   160.06   122.96    76.72 <
  -4   7  18  1875.33  1624.84   721.55 <
  -4   5  17  1314.58  1382.51   460.65 o
  -4   3  10   229.07   287.87    83.80 o
  -5   5  16   942.73  1838.44   645.47 <
  -8   6  16  2534.80  1963.99   923.75 <
  -4   6  16  1158.55  1131.82   549.58 <
  -5   3  13   228.97   252.42   119.68 <
  -5   3  14   374.05   347.74   140.95 <
  -9   5  15  1726.76  1215.15   681.86 <
  -5   4   9   220.41   201.77   130.52 <
  -4   6  18   848.05   674.03   573.39 <
  -3   1   7    51.55    20.14    16.33 <
  -4   7  20   174.14  1383.68   888.38 <
  -8   4  16  1837.70  1149.16   526.11 <
  -4   3  17   487.23   501.87   170.92 <
  -7   5  12   577.81   754.90   426.95 <
  -6   4  28  1381.32  1901.91  1017.62 <
  -6   3  17   557.56   531.14   245.44 <
  -3   1  11  2714.77  3408.00    73.72 o
  -3  -1  11  2714.77  2894.47    81.89 o
  -3   0  14  2742.44  3006.24   103.53 o
  -4   0  14  2652.59  2869.13   116.49 o
  -3  -1  10  1204.56  1168.33    52.16 o
  -3  -1   9   912.72   874.70    42.22 o
  -3   1  17  2508.63  2752.86   143.81 o
  -3  -1  17  2508.63  2435.09   110.30 o
  -5  -1  15  2098.54  2372.89   119.34 o
  -5   1  17  3294.13  4938.12   246.63 o
  -5   1  15  2098.55  1902.07   131.74 o
  -2   0  10   472.34   626.50    42.10 o
  -2   0   8   496.49   546.97    34.26 o
  -5   0  14  1481.63  1460.84    91.17 o
  -4   2  20  2789.80  3816.51   284.65 o
  -3   1  14   890.80   895.10    71.21 o
  -4   0  20  2334.72  2733.61   189.21 o
  -6  -2  20  3997.29  4021.62   310.83 o
  -3  -1  14   890.80   822.22    60.70 o
  -4  -1  17  1424.34  1512.60   119.47 o
  -4  -1  18  1383.42  1186.43   113.73 o
  -4   0  12   526.21   563.32    60.22 o
  -2   1  11   364.28   381.21    43.21 o
  -4  -1  14   584.96   740.24    79.74 o
  -3  -1  12   353.17   309.00    44.85 o
  -4   1  18  1383.41  1706.21   173.41 o
  -5  -1  23  2151.19  2372.12   317.38 o
  -4  -1  13   507.89   493.62    57.72 o
  -3   1  12   353.17   379.33    56.76 o
  -4   1  12   440.67   366.14    47.47 o
  -4   1  16   701.54   928.82   106.96 o
  -5   1  23  2151.18  2458.08   413.14 o
  -6  -2  22  2576.03  2498.44   334.27 o
  -8   0  22  4146.54  4055.07   477.58 o
  -2  -1  14   300.70   263.54    45.57 o
  -4  -1  12   440.67   375.51    61.49 o
  -4   1  13   507.89   502.06    65.49 o
  -4  -1  16   701.54   731.02    84.58 o
  -3   0  20   880.47  1100.97   153.54 o
  -6   1  16   876.03  1001.95   146.64 o
  -6   0  18  1135.71  1147.68   190.55 o
  -4   1  19   932.49   918.78   162.59 o
  -6   0  20  1845.09   989.02   281.72 o
  -5   1  14   558.56   421.38    91.58 o
  -6   2  22  2576.03  3200.46   516.40 o
  -6  -1  18   685.17   857.04   150.57 o
  -5   2  20   736.42   997.63   277.73 o
  -4  -1  19   932.50   901.24   138.78 o
  -4  -1  20   968.44  1012.59   165.94 o
  -5  -2  16   532.64   409.16    73.59 o
  -3  -1  16   480.07   510.23    77.52 o
  -4   1  20   968.44   934.92   182.73 o
  -5   0  22   289.59   430.98   170.32 <
  -3   0  10   113.05   167.95    52.35 o
  -4   0  26  1406.58  1905.89   518.05 o
  -6  -1  23   609.59  1008.51   297.49 o
  -3   0  16   327.68   278.83    81.85 o
  -4  -1  23   761.06   839.85   231.38 o
  -8   0  28  2974.97  3267.01  1002.25 o
  -9   0  26  1450.25  2373.57   965.98 <
  -8  -2  28  2198.94  2428.02   878.70 <
  -5   1  21   814.68   735.50   235.36 o
  -4  -2  26  1290.70  1173.28   302.22 o
  -5  -2  20   736.42   260.52   114.63 <
  -5   0  20   841.96   322.56   159.37 <
  -4   1  23   761.06   669.92   260.34 <
  -5   0  16   296.53   194.45    90.42 <
  -3   1  16   480.07   469.48    83.97 o
  -8   0  26  2242.37  3623.06   793.12 o
  -8  -2  34  3388.53  3771.32  1686.77 <
  -6   0  28  2699.42  2336.93   834.34 <
  -4  -2  28  1364.42  1382.30   463.13 <
  -4   0  28  1831.38  1680.67   520.95 o
  -6   1  20   626.68   737.27   216.72 o
  -5  -1  22   670.66   414.40   167.62 <
  -7   1  21   694.72   520.93   284.15 <
  -6   0  24  1208.31  1612.38   507.11 o
  -6   2  28  2601.32  2262.69   799.11 <
  -9   1  23   990.60  1094.39   542.57 <
  -4   1  25  1143.10  1076.69   372.16 <
  -3   0  12   116.61   144.43    45.78 o
  -8   2  28  2198.94  2233.73   961.90 <
  -4  -1  22   518.02   479.93   169.61 <
  -6  -2  28  2601.32  2136.64   773.86 <
  -4   2  22   958.73   759.89   251.66 o
  -6  -2  26  1800.85  1563.24   519.80 o
  -6  -1  19   365.02   455.86   159.03 <
  -8  -2  24  1026.79  1318.92   523.75 <
  -6   1  17   229.71   180.07   112.07 <
  -2  -1  12    33.08    37.05    19.07 <
  -7  -1  23   826.69   936.23   444.14 <
  -6  -1  29   650.43  1197.28   620.15 <
  -5   0  26   413.18   454.95   399.44 <
  -8   2  24  1026.79  1281.07   701.49 <
  -5   1  28  1006.69  1324.67   572.23 <
  -6   0  19     0.00   137.00   136.45 <
  -3  -5   5  3039.39  3111.96    77.30 o
  -4  -5   5  3345.02  3332.65    89.20 o
  -2  -2   2  1058.73  1145.96    23.79 o
  -3  -4   3  1275.20  1275.46    42.97 o
  -1  -2   1   539.21   502.91    16.50 o
  -3  -5   3  1825.84  1816.25    67.57 o
  -1  -2   2   772.36   746.24    24.46 o
  -3  -3   2   734.06   692.27    26.94 o
  -3  -4   2  1089.22  1116.83    38.40 o
  -3  -5   2  1529.82  1395.30    65.14 o
  -2  -3   2   491.23   502.16    20.37 o
  -3  -4   4   611.73   678.03    36.15 o
  -4  -4   5   868.11   930.08    44.92 o
  -2  -2   1   241.32   201.64    11.54 o
  -3  -7   8  2212.23  1910.74   127.05 o
  -5  -7   7  2895.42  3031.59   199.26 o
  -4  -6   4  1785.73  1659.98   108.81 o
  -3  -5   4   634.76   571.68    49.69 o
  -6  -6   5  3108.42  3295.16   208.55 o
  -4  -5   6   784.83   758.71    52.44 o
  -3  -7   7  1916.51  1745.92   123.07 o
  -6  -6   4  2855.94  2312.17   197.87 o
  -4  -7   7  2101.35  2446.11   165.15 o
  -4  -6   5  1329.15  1174.06   104.89 o
  -3  -5   6   544.58   472.83    51.87 o
  -4  -7   4  1334.18  1389.65   148.83 o
  -3  -6   5   655.29   764.44    63.79 o
  -5  -7   5  1501.47  1693.05   198.48 o
  -8  -8   4  4906.62  3375.05   602.78 o
  -2  -3   3   109.38   108.56    15.82 o
  -2  -5   3   195.68   175.28    22.86 o
  -3  -7   3   829.62   723.11   121.97 o
  -4  -5   3   329.36   313.60    66.42 o
  -4  -8   4  2125.22  1621.41   246.43 o
  -5  -7   3  1522.04  1406.78   221.21 o
  -6  -7   5  1196.92  1308.33   222.23 o
  -4  -4   3   245.35   186.25    31.04 o
  -8  -8  10  2570.21  3238.82   527.72 o
  -5  -7   6   948.74   929.45   153.09 o
  -6 -10   4  3472.25  3156.57   786.01 o
  -6  -7   6   819.34   786.17   201.44 o
  -5  -5   6   379.73   297.33    61.53 o
  -4  -5   4   247.21   205.21    44.64 o
  -7  -9   7  2062.26  2273.92   613.82 o
  -5  -9   7  2068.16  1444.28   384.78 o
  -2  -5   4   166.63    89.82    26.13 o
  -2  -6   3   601.45   555.69    59.38 o
  -4  -9   6  2384.89  2489.45   369.11 o
  -7  -7   9   898.38   900.49   237.92 o
  -3  -6   4   283.40   249.26    56.06 o
  -5 -11   8  3112.91  3206.95   781.31 o
  -6  -8   4  1689.19  1339.21   354.00 o
  -5  -6   5   196.36   307.33    84.31 o
  -3  -3   1    57.99    52.22    13.06 o
  -5  -5   2   417.93   377.13    81.09 o
  -5  -9   4  1119.40   513.68   310.71 <
  -3  -6   7   396.31   394.90    59.37 o
  -2  -4   3    13.93    26.10    14.68 <
  -6  -8   7   748.86   443.00   231.29 <
  -3  -8   6   156.53   371.42   105.50 o
  -4  -7   6   329.33   280.77   121.88 <
  -5  -7   8   272.48   232.83   114.24 <
  -4  -7   5     0.02   103.83    78.28 <
  -5  -6   3   192.56   198.51    80.49 <
  -3  -4   5    21.48    19.03    17.40 <
  -5  -8   3   649.35   582.63   223.59 <
  -5 -11   7  1411.97   886.89   548.46 <
  -4 -10   8   198.74   458.38   332.23 <
  -9 -11   7  1267.88  1681.82   939.36 <
  -7 -11   6   812.50   848.96   633.59 <
  -4   0   0  4470.76  4120.77    68.72 o
  -2  -1   0  1082.49  1165.68    17.03 o
  -2  -1  -1   803.35   932.09    14.30 o
  -4  -2   0  1839.03  1727.12    48.84 o
  -4  -3   0  1990.50  1612.83    64.12 o
  -3  -1  -1   683.36   675.97    26.75 o
  -4  -1   0  1139.62  1007.65    38.84 o
  -4  -3  -1  1358.84  1087.33    60.01 o
  -3  -2  -1   308.06   269.03    25.60 o
  -4  -1  -1   940.59   736.09    56.16 o
  -2  -2  -1   241.32   203.26    12.53 o
  -6   0   0  2201.50  1656.76   196.26 o
  -5  -3  -3  7949.30  5755.85   425.85 o
  -5  -3  -1  1642.34  1417.96   153.19 o
  -6  -1   0  1588.57  1427.84   186.93 o
  -3  -2  -2   996.28   870.57    74.68 o
  -4  -2  -1   334.61   323.27    46.80 o
  -3  -3  -2   734.06   651.18    86.03 o
  -5  -2  -2  1057.88   968.92   205.22 o
  -4  -1  -2  1752.52  1924.30   170.08 o
  -8  -2   0  1790.49  1224.09   390.80 o
  -8  -2  -2  3523.12  2275.10   553.67 o
  -6  -4  -1  1691.98  1221.94   269.00 o
  -6  -1   1   286.29   271.99    68.00 o
  -6  -4  -2  1642.39  1543.56   380.99 o
  -3   0   0     0.00     6.52     5.98 <
  -4  -4  -2   864.74   548.03   130.07 o
  -6  -2  -1   480.81   711.47   230.63 o
  -7  -2   1   367.62   289.91   152.30 <
  -3   0   2  2297.48  2226.56    34.35 o
  -4   1   5  1830.40  1869.63    45.04 o
  -5   1   9  3460.84  3202.44    77.93 o
  -4   1   4  1316.58  1264.81    40.25 o
  -6   0   8  3252.88  3237.58   117.27 o
  -5   1   6  1638.66  1650.81    68.19 o
  -2   0   2   934.34   799.90    28.11 o
  -7   1   9  5196.94  5621.45   213.49 o
  -5   0   4   863.75   914.57    44.88 o
  -3   0   4   526.72   435.85    21.13 o
  -5   1   8   878.95   921.31    59.09 o
  -5   1   4   813.59   734.87    47.50 o
  -6   2   8  1930.19  1519.87   111.57 o
  -5   2   8   887.85   865.96    66.07 o
  -4   1   7   445.65   510.11    35.54 o
  -6   0   4   925.64   822.74    62.20 o
  -3   1   4   202.13   209.26    17.48 o
  -6   0   6   896.74   831.69    82.46 o
  -7   3   9  3723.61  3562.62   296.25 o
  -5   1   7   413.17   459.68    45.80 o
  -8   0   8  1711.14  2418.76   231.89 o
  -6   1   7   743.91  1017.04   103.07 o
  -4   1   6   223.66   199.55    31.08 o
  -9   1   9  3507.19  4524.61   462.51 o
  -6   1   6   518.55   549.65    81.17 o
  -8   2   8  2764.74  3000.10   328.49 o
  -7   0  10  1088.43  1200.44   134.78 o
  -7   0   6   837.63   738.99   112.27 o
  -8   4  11  3831.38  4341.83   551.39 o
  -7   2   8  1145.34  1120.34   162.38 o
  -7   1  11   834.88   990.16   142.78 o
  -7   1  10   831.73   704.08   122.61 o
  -4   1   8   124.93   113.79    25.59 o
  -7   0   4   812.32   773.86   108.92 o
  -7   1   8   835.62   874.02   125.87 o
  -9   3   9  2507.95  2223.92   458.62 o
 -10   2  14  3366.24  3938.58   687.60 o
  -8   2   9  1335.55  1363.96   278.89 o
  -6   2  10   369.08   314.06    96.89 o
  -8   2  14  1280.78  1341.23   327.95 o
 -10   0   8  2068.91  2386.52   580.15 o
  -9   0  10  2348.07  2379.92   331.18 o
  -4   0   4    36.00    40.80    22.30 <
 -10   0   6  1865.46  1247.25   423.01 <
  -7   1   7   386.67   407.05   122.99 o
  -9   1  15  1596.61  1911.84   426.06 o
  -9  -1  11   985.21  1004.14   268.46 o
  -5   0   3     0.00    15.77    14.13 <
  -9   3  15  1484.89  1461.26   493.80 <
  -8   0  10   311.42   227.95   144.17 <
  -9   2  14   861.10   717.26   372.78 <
  -9   0   8   651.72   916.31   235.06 o
  -8   2  15   838.95   464.33   228.08 <
 -13   3  17  2174.13  4322.36  1510.43 <
 -11   0   8  1454.81   934.88   619.81 <
 -11   2  10  1504.66  1205.74   738.35 <
  -5   0   6     0.48    27.18    18.48 <
  -4  -3   7  3758.80  3607.80    82.96 o
  -3  -1   5  1948.20  1739.20    46.83 o
  -4  -2   6  1550.05  1548.82    54.78 o
  -5  -3   9  2807.35  2356.47    95.26 o
  -4  -2   8  1457.74  1466.32    68.33 o
  -5  -3   8  1701.24  1614.68    80.54 o
  -4  -3   9  1215.55  1134.96    63.76 o
  -6  -4   9  2046.07  1793.11   114.68 o
  -5  -2  10   921.56   969.01    88.39 o
  -5  -2   8   887.85   913.18    65.27 o
  -6  -3  11  1741.59  1569.66   123.53 o
  -6  -2  11  1016.84  1050.44    94.10 o
  -3  -1   6   478.74   467.09    34.52 o
  -5  -3  10  1085.19   961.75    81.29 o
  -5  -4   8   774.52   825.65    80.87 o
  -2  -1   5   419.14   360.99    34.04 o
  -3  -2   8   420.44   460.52    42.77 o
  -6  -3   9   760.49   748.89    95.52 o
  -3  -2   6   381.00   392.50    38.64 o
  -2  -1   4   340.01   298.06    30.38 o
  -6  -4  15  1594.45  1650.28   188.31 o
  -6  -4  10  1143.91  1074.94   111.48 o
  -6  -4  14  1215.53  1358.49   141.21 o
  -7  -3  12  1266.33  1381.35   126.72 o
  -7  -3  17  1955.64   936.37   200.34 o
  -3  -2   5   191.86   167.55    29.02 o
  -8  -4  14  1743.37  2072.65   296.95 o
  -5  -4  10   457.85   467.45    81.27 o
  -6  -2  10   369.08   332.92    63.21 o
  -4  -3  10   229.08   212.39    45.86 o
  -4  -2   9   216.09   209.26    37.70 o
  -5  -3  11   482.67   429.38    89.59 o
  -7  -3  11   794.55   739.86   125.95 o
  -6  -5  13  1427.70  1417.44   154.21 o
  -6  -4  16  1029.68   989.74   148.98 o
  -8  -6  16  2534.78  2623.95   483.49 o
  -8  -4  16  1837.70  2134.79   365.90 o
  -5  -3   7   174.27   157.88    47.91 o
  -9  -3  15  1484.88  2157.33   342.30 o
  -7  -5  16  1171.17  1283.02   285.42 o
  -6  -4  11   305.84   224.33    88.75 <
  -7  -5  15   868.75   857.38   245.82 o
  -6  -3  12   305.92   358.90   112.19 o
  -9  -5  15  1726.75  1766.00   430.05 o
 -10  -8  16  2803.72  2606.62   882.13 <
  -8  -4  20  1595.79  1969.10   419.26 o
  -8  -6  15  1601.60  1247.92   378.90 o
  -7  -4  15   494.35   914.04   202.64 o
  -6  -3  14   216.21   240.07   116.50 <
  -7  -5  12   577.82   524.36   172.61 o
  -6  -2  12    29.84    66.34    58.72 <
  -7  -3  16   489.20   677.82   170.00 o
  -9  -5  21  1563.17  1740.56   693.39 <
  -7  -4  13   278.08   477.22   139.85 o
  -5  -3  12    37.18    38.07    34.26 <
  -7  -4  10   143.94   197.43   101.16 <
  -9  -3  17   677.47   975.90   316.23 o
  -5  -3   3  7949.29  8342.15   138.46 o
  -3  -1   3  3135.97  2835.95    49.94 o
  -5  -1   3  4164.52  3416.07    85.25 o
  -4  -1   2  1752.52  1589.17    36.70 o
  -3  -2   2   996.28   938.85    29.58 o
  -4  -1   4  1316.58  1178.50    34.01 o
  -2  -1   1   803.35   691.63    23.37 o
  -3  -1   2   645.39   627.84    25.60 o
  -5  -2   2  1057.88  1069.22    53.05 o
  -5  -3   5  1740.13  1673.06    78.23 o
  -5  -2   4  1128.49  1076.91    54.34 o
  -2  -1   2   556.71   490.35    25.65 o
  -6  -2   5  1327.52  1395.94    85.40 o
  -3  -2   1   308.06   284.29    18.04 o
  -6  -3   5  1337.73  1302.93    83.69 o
  -7  -3   3  2752.68  2972.24   189.18 o
  -6  -4   4  1444.35  1293.16   115.28 o
  -8  -4   5  4283.25  4382.81   304.96 o
  -6  -4   2  1642.39  1223.43   118.41 o
  -7  -5   3  4482.79  4316.25   345.36 o
  -5  -3   2   834.49   786.52    69.32 o
  -6  -4   5   978.61   798.86    85.12 o
  -4  -3   3   291.16   194.69    27.81 o
  -4  -2   2   217.42   222.37    27.25 o
  -7  -3   6   858.01   806.19   111.74 o
  -8  -2   4  1942.14  2140.02   230.69 o
  -6  -3   2   648.10   547.89    81.15 o
  -4  -3   2   199.85   174.26    22.33 o
  -8  -4   8  1189.17  1380.46   218.54 o
  -6  -3   4   642.37   618.19    84.50 o
  -7  -5   5   825.12   729.72   165.55 o
  -8  -6   7  2382.04  2099.02   328.93 o
 -10  -4   9  2476.79  2071.51   510.25 o
  -6  -3   3   197.85   205.64    59.84 o
  -4  -1   3    40.71    41.89    18.50 <
  -9  -6   3  2065.13  1218.95   462.21 <
  -6  -4   3   398.19   315.67    99.05 o
  -6  -2   4    72.30    94.08    42.96 <
  -9  -2   6   684.19   447.29   273.16 <
  -9  -5   3  1278.85   827.14   392.35 <
  -2  -2   6  8435.45  9725.00   288.09 o
  -1  -3   8  2543.31  2658.25   147.16 o
  -1  -2   8  2396.67  2513.74   150.93 o
  -1  -3   7  1285.80  1211.89   105.87 o
  -2  -3  11  2144.58  2544.82   228.96 o
  -2  -4  12  3008.11  2225.02   257.78 o
  -2  -4  13  2598.88  2097.01   286.16 o
  -2  -4   7  1148.37   997.82   126.92 o
  -2  -4  11  1579.36  2045.04   207.15 o
  -1  -2   6   725.37   581.32    91.79 o
  -2  -6  12  2070.58  2139.84   357.72 o
  -5  -5  15  4445.89  3936.68   503.22 o
  -2  -5   9   826.16   877.34   146.94 o
  -3  -7  13  4059.09  3991.60   563.09 o
  -1  -5  11  1377.89  1131.52   216.77 o
  -3  -3   9   416.34   351.02   119.91 <
  -2  -4  14   877.40   454.58   180.52 <
  -3  -5  12  1120.85   828.34   223.35 o
  -2  -6  18  3388.69  3351.17   712.83 o
  -3  -4   9   363.75   360.27   133.75 <
  -3  -5  18   683.76  1352.98   511.41 <
  -2  -4   8   292.21   187.56    97.01 <
  -3  -4  14  1169.58  1138.52   337.83 o
  -3  -6  15  1517.97  1392.43   527.57 <
  -4  -8  16  2092.61  1902.51  1159.18 <
  -1  -2   5   218.25   154.75    75.16 <
  -1  -4  10   542.81   527.31   125.34 o
  -7  -7  21  4153.65  2503.43  1474.27 <
  -2  -3  12   343.16   235.31   141.62 <
  -2  -3   7    11.17    66.51    53.64 <
  -4  -6  11   797.38  1015.99   284.13 o
  -3  -7  15  1800.00  1501.23   509.04 <
  -4  -4  11   311.44   215.42   129.25 <
  -4  -4  12   494.19   363.27   147.04 <
  -2  -6  13    24.25   261.63   218.74 <
  -3  -4  13   398.53   346.08   196.83 <
  -4  -9  22  1578.74  2581.65  1915.28 <
  -1  -3   6   211.03   162.24    60.57 <
  -4  -9  16  1927.40  1428.28  1417.52 <
  -2  -8  24  1913.05  2217.21  1470.97 <
  -1  -5  10   168.57   377.91   137.42 <
  -5  -9  21  2760.82 13653.80  3553.45 o
  -2  -9  18  1576.60  1371.19  1371.19 <
  -1  -3  10     0.23    98.64    75.05 <
  -3  -6  21  1413.28  1175.46   746.26 <
  -3  -7  19  3305.48  3247.30   927.80 o
  -1  -6  13   639.96   488.13   242.99 <
  -4  -6  16  1158.55  1117.61   425.04 <
  -2  -5  12   351.52   294.64   178.51 <
  -3  -8  19   696.52   874.11   852.64 <
  -4  -9  24    50.49  2791.99  2448.89 <
   0  -4   6  5796.37  5479.87   170.30 o
  -1  -3   2  2250.99  2037.12    85.65 o
  -1  -5   8  2780.88  3009.57   206.65 o
   0  -4   3  1034.76   539.99    75.90 o
  -1  -5   7  1963.16  2164.19   181.26 o
  -1  -5   4  1489.47  1332.59   175.80 o
  -1  -7   7  4541.91  3833.36   452.52 o
   0  -6   6  2465.41  3138.53   350.89 o
  -1  -3   4   629.29   646.03    77.17 o
   0  -6   7  2923.83  2949.18   293.18 o
  -1  -4   5   946.36   997.49   100.40 o
  -1  -4   3   734.11   737.51    97.61 o
  -1  -5   5   931.18  1200.18   121.10 o
   0  -4   7   738.30   591.73   104.04 o
   1  -7   7  4541.91  2890.13   555.54 o
   0  -6   5  1090.70  1108.52   232.47 o
  -1  -7   4  1690.13  1622.56   363.68 o
  -1  -6   3  1958.35  1318.31   202.82 o
  -2  -7   5   984.10   617.17   417.18 <
  -2  -8   4  4190.53  3944.20   787.55 o
  -1  -3   3   329.11   215.34    60.90 o
  -2  -7   6  1074.03   873.57   367.93 <
  -1  -4   4   420.57   298.17    95.07 o
  -3  -7   8  2212.23  1631.12   421.28 o
   0  -8  12  2590.83  2872.40   831.77 o
  -1  -5   3   487.41   453.91   146.28 o
  -2  -8   7   977.85  1186.17   593.09 <
  -1  -9  13  3475.43  4576.16  1702.86 <
   0  -7  11     0.00   486.74   353.80 <
  -3  -9   7  3585.62  3400.92   993.55 o
  -2  -6   6   717.45   553.24   228.18 <
   1  -5   6   568.04   341.85   141.90 <
  -1  -7   8  1344.02  1180.27   359.68 o
  -1  -5   6   568.04   457.06   137.98 o
   0  -6  10   675.59   615.09   255.93 <
  -1  -7  10   748.23   730.86   438.52 <
  -1  -7   5  1709.55  1266.30   331.65 o
   1  -7   8  1344.02  1543.58   434.27 o
  -2  -8  10  2057.61  2913.19   810.18 o
  -1  -9   7  3734.74  3609.75  1001.51 o
  -1  -4   6   127.83   105.32    64.48 <
  -2  -5   6   409.89   210.93   122.69 <
   0  -4   4   152.31   118.18    64.46 <
   0  -8  10  2270.24  1373.99   656.84 <
   0  -6  11   919.48   977.30   421.92 <
   0  -4   5   244.01   189.40    66.72 <
  -3  -9  10  1352.76  1753.56   889.68 <
  -1  -4   2    88.98   124.51    66.55 <
  -2 -10  10  2593.71  2118.20  1393.50 <
  -1  -9  14  1189.54  1533.71  1101.95 <
  -1  -6  10   454.18   283.71   208.48 <
  -2  -6   5   110.79   351.84   251.01 <
  -2  -7   7    15.96   270.19   233.73 <
  -1  -8   5   402.67   444.14   416.25 <
  -3  -8   6   156.53   546.96   407.54 <
   1  -3   2  2250.99  2282.34    80.81 o
  -1  -4   1  1899.99  1658.56    87.06 o
  -1  -4  -1  1899.99  7957.47   375.13 o
   1  -5   2  3013.07  2107.10   269.59 o
   1  -5   4  1489.47   900.73   187.47 o
   1  -4   1  1899.99  8941.05   448.02 o
   1  -4   3   734.11   662.95   109.77 o
   1  -3   3   329.11   303.52    45.21 o
  -1  -3  -2  2250.99  2360.65   284.31 o
   0  -4   0  7205.08 29306.20   476.22 o
  -1  -5   1  1032.05   755.34   142.03 o
  -1  -7   1  4087.69  1877.99   788.24 <
   1  -6   3  1958.35  1974.07   550.50 o
   1  -3   1  2346.41 11012.60   201.61 o
   0  -4   1   269.35   139.57    57.98 <
   2  -3   3   109.38   130.85    85.80 <
   3  -5   5  3039.39  1958.85   853.64 <
  -1  -5  -2  3013.07  2233.54   846.98 <
   2  -6   6   717.45   890.79   472.23 <
   0  -6   2   998.47   672.37   313.63 <
   0 -10   4  5491.80  4300.95  2149.40 <
   1  -7   5  1709.55  1319.46   522.20 <
   1  -5   1  1032.05   575.43   442.31 <
   2  -5   5     3.39   150.10   150.10 <
  -2  -8   2  2754.99  1750.00   879.30 <
   2  -8   4  4190.54  4457.90  1974.37 <
   0   4   6  5796.36 24761.40  1665.85 o
  -4   2   0  1839.04  2173.35   561.07 o
  -1   3   5  2945.43 14126.10   279.96 o
  -1   4   7   373.91   823.98   414.14 <
  -4   4   5   868.11  1157.09   686.96 <
  -5   3   9  2807.36 13428.80   655.54 o
  -4   2   8  1457.74  6715.54   312.45 o
  -6   2  14  4146.43 19671.70  1104.57 o
  -5   3   8  1701.24  8644.81   577.76 o
  -6   3  11  1741.59  8154.67   913.01 o
  -7   3  15  4114.92  3543.15  1675.49 <
  -7   7  21  4153.65 21176.10  7329.37 <
  -6   3  12   305.93   718.83   502.11 <
  -6   4   9  2046.07  1844.94   868.72 <
  -3   3   7    25.20   210.16   128.67 <
  -6   6  16  1448.43  7426.51  3288.27 <
  -3  -1  11  2714.77  2504.40   206.21 o
  -3   0  14  2742.44  2777.99   269.99 o
  -4  -1  11  2090.75  2119.60   224.67 o
  -3  -1  10  1204.56  1297.39   141.32 o
  -4   0  14  2652.59  1157.49   284.95 o
  -3  -1   9   912.72   891.39   134.85 o
  -5   1  15  2098.55  1789.31   411.58 o
  -3   1  17  2508.63  3105.59   397.43 o
  -3  -1  17  2508.63  2473.20   392.96 o
  -5  -1  15  2098.54  1810.69   408.73 o
  -5   1  12  1920.78  1721.96   234.22 o
  -3   1  14   890.80   876.92   203.03 o
  -5   0  14  1481.63  1311.52   327.34 o
  -2  -1  11   364.28   450.65    96.72 o
  -8   0  20  6537.78  9263.04  1644.49 o
  -3  -1  14   890.80  1925.05   243.93 o
  -2   0  10   472.34   436.47   113.48 o
  -4   1  17  1424.34  2364.10   336.80 o
  -2   0   8   496.49   442.99    88.60 o
  -4  -1  18  1383.42  1428.46   350.58 o
  -5  -1  23  2151.19  1723.95   801.33 <
  -4   0  12   526.21  2944.62   300.30 o
  -4  -1  17  1424.34  1271.40   242.07 o
  -4   2  20  2789.80  2751.98   669.11 o
  -4   1  12   440.67   370.23   154.98 <
  -4   1  18  1383.41  1158.15   392.52 <
  -4   0  20  2334.72  2846.24   568.38 o
  -6  -2  16  1476.12  1559.15   399.56 o
  -4  -1  16   701.54  1156.20   310.78 o
  -6  -2  20  3997.29  4480.39  1121.76 o
  -6   0  20  1845.09  1001.11   774.57 <
  -6   2  22  2576.03  2486.75  1063.60 <
  -3   0  10   113.05    88.17    83.87 <
  -4  -1  14   584.96   193.05   171.36 <
  -4   1  19   932.49   942.54   419.63 <
  -4  -1  13   507.89   318.70   171.28 <
  -7   1  17  1045.86  1528.34   705.06 <
  -6   1  16   876.03   589.21   415.03 <
  -6  -2  22  2576.03  2652.16  1014.51 <
  -7   1  21   694.72  2112.88  1118.71 <
  -6   2  20  3997.31  1946.56   814.49 <
  -6   0  24  1208.31  3195.91  1397.94 <
  -5   0  16   296.53   341.59   274.99 <
  -5   1  14   558.56  1101.10   389.26 <
  -8   2  34  3388.53  6901.40  5317.86 <
  -6  -2  28  2601.32  4771.66  2147.14 <
  -7   1  23   826.69  1412.84  1372.05 <
  -3   0   9     0.00   126.51    72.90 <
  -3  -5   5  3039.39  3101.08   180.09 o
  -4  -5   5  3345.02  3808.58   223.26 o
  -2  -2   2  1058.73   926.04    64.50 o
  -1  -2   1   539.21   559.19    42.84 o
  -3  -4   3  1275.20  1186.21    82.71 o
  -3  -5   3  1825.84  2008.74   203.91 o
  -3  -4   2  1089.22  1037.92   106.18 o
  -2  -3   2   491.23   502.46    63.08 o
  -1  -2   2   772.36   699.50    66.17 o
  -3  -5   2  1529.82  1346.44   149.12 o
  -2  -3   1   446.07   512.78    51.93 o
  -3  -3   2   734.06   606.11    69.52 o
  -6  -6   5  3108.42  3444.45   514.29 o
  -4  -6   4  1785.73  2119.64   317.30 o
  -3  -4   4   611.73   631.16   108.08 o
  -4  -7   7  2101.35  2194.66   429.44 o
  -4  -4   2   864.74   427.01   107.83 o
  -5  -7   7  2895.42  3123.32   520.55 o
  -6  -6   4  2855.94  2378.33   505.02 o
  -2  -2   1   241.32   160.67    32.57 o
  -4  -4   1   914.43   723.67   172.30 o
  -4  -4   4   657.44   455.10   110.00 o
  -3  -5   4   634.76   738.97   131.42 o
  -4  -6   5  1329.15   808.49   245.78 o
  -3  -6   5   655.29   524.86   217.26 <
  -4  -8   4  2125.22  2415.78   763.67 o
  -4  -7   4  1334.18  1303.48   466.76 <
  -6  -6   2  2031.35  1056.31   492.66 <
  -4  -6   2  1109.26  1098.79   296.74 o
  -5  -7   3  1522.04  1646.74   567.54 <
  -5  -9   7  2068.16  2599.44  1008.38 <
  -3  -3   3    15.83    49.33    42.90 <
  -5  -5   6   379.73   365.19   169.71 <
  -6  -7   6   819.34  2121.92   693.71 o
  -5  -7   5  1501.47   955.29   484.10 <
  -4  -4   3   245.35   244.92   103.13 <
  -2  -5   2   117.01   184.53    83.68 <
  -3  -3   1    57.99    68.67    40.77 <
  -8  -8   5  1733.57  2379.69  1529.18 <
  -4  -7   2  1400.09   866.07   408.32 <
  -5 -11   8  3112.91  2746.69  1887.01 <
  -8  -8   2  3591.52  3750.09  1820.24 <
  -4  -7   6   329.33   409.95   281.17 <
  -3  -7   3   829.62   902.19   337.25 <
  -5  -6   2   326.05   422.72   240.33 <
  -2  -3   3   109.38    94.70    40.89 <
  -8 -10  10  2289.23  2085.70  1926.75 <
  -7  -8   7    43.05   889.91   739.80 <
  -4   0   0  4470.76  4105.41   133.99 o
  -4  -1   0  1139.62  1126.05    92.94 o
  -3  -2  -2   996.28   613.33    90.38 o
  -3  -2  -1   308.06   326.65    64.47 o
  -4  -3  -1  1358.84   943.42   152.93 o
  -5  -3  -3  7949.30  7420.99   957.06 o
  -6   0   0  2201.50  1575.13   367.96 o
  -5  -3  -1  1642.34  1321.29   316.33 o
  -3  -3  -2   734.06   479.13   139.66 o
  -4  -1  -1   940.59   936.51   127.02 o
  -4  -1  -2  1752.52  1115.21   271.27 o
  -6  -1   0  1588.57  1114.18   354.90 o
  -5  -1  -3  4164.52  3212.76   871.51 o
  -4  -2  -1   334.61   249.08    92.33 <
  -3  -1  -2   645.39   352.48   111.76 o
  -5   0  -2  1494.86  1890.09   736.71 <
  -6  -4  -1  1691.98  1501.97   636.03 <
  -7  -1  -3  8893.25  4932.83  1369.39 o
  -7  -3  -3  2752.68  2411.62  1683.63 <
  -5  -4  -2   723.90   489.30   420.62 <
  -6  -4  -2  1642.39  1617.09   990.01 <
  -6  -2  -1   480.81   660.90   390.53 <
  -3   1   3  3135.98  3190.64    92.08 o
  -3   0   2  2297.48  2039.14    83.70 o
  -4   1   5  1830.40  1814.26   127.55 o
  -4   1   4  1316.58  1349.50    74.12 o
  -6   0   8  3252.88  2901.72   249.09 o
  -7   1   9  5196.94  5623.11   714.88 o
  -2   0   2   934.34   818.45    73.29 o
  -5   1   6  1638.66  1474.64   162.88 o
  -3   0   4   526.72   580.15    70.32 o
  -5   0   4   863.75   976.85   129.67 o
  -6   2   8  1930.19  1910.54   323.82 o
  -5   1   4   813.59  1004.34   155.18 o
  -6   0   4   925.64   956.21   189.52 o
  -5   1   8   878.95   876.53   140.33 o
  -5   2   8   887.85  1006.16   180.98 o
  -4   1   6   223.66   320.52   103.25 o
  -4   2   5   726.20   821.21   114.24 o
  -3   1   4   202.13   135.86    49.60 <
  -6   0   6   896.74   857.82   213.38 o
  -7   0   6   837.63  1042.93   309.65 o
  -6   1   6   518.55   603.94   346.03 <
  -6   1   7   743.91  1026.41   249.61 o
  -4   1   7   445.65   530.68   107.86 o
  -8   0   8  1711.14  1724.63   518.90 o
  -9   1   9  3507.19  3778.40  1260.90 <
  -8   2   9  1335.55  1418.33  1091.69 <
  -8   2   8  2764.74  1673.41  1190.98 <
  -7   2   8  1145.34  1029.86   438.60 <
  -8   4  11  3831.38  3862.53  1340.59 <
  -7   0   4   812.32  1966.33   502.86 o
 -10   0   8  2068.91  1876.25  1240.09 <
  -8   2  15   838.95   740.76   661.31 <
  -4  -3   7  3758.80  3777.64   223.02 o
  -3  -2   4  2167.89  2106.49   125.14 o
  -3  -1   5  1948.20  2205.59   137.40 o
  -5  -3   9  2807.35  3212.90   287.46 o
  -4  -2   6  1550.05  1631.53   161.60 o
  -4  -2   8  1457.74  1509.30   184.49 o
  -4  -3   9  1215.55  1356.76   182.51 o
  -7  -3   9  3723.62  3499.09   415.37 o
  -5  -3   8  1701.24  1797.79   237.81 o
  -6  -2   8  1930.19  1880.47   247.54 o
  -7  -3  15  4114.92  3291.61   700.34 o
  -4  -3   6  1017.58   860.02   141.52 o
  -4  -2   5   726.20   702.37   141.34 o
  -6  -4   8  1522.03  1453.84   317.55 o
  -6  -3  11  1741.59  1916.69   340.79 o
  -5  -2   8   887.85   847.50   171.23 o
  -6  -4   9  2046.07  1304.42   372.69 o
  -5  -3  10  1085.19   799.42   221.58 o
  -3  -2   6   380.99   373.82   109.30 o
  -3  -1   6   478.74   525.51    97.15 o
  -8  -4  11  3831.39  2412.85   647.61 o
  -2  -1   4   340.01   299.89    91.57 o
  -6  -4  10  1143.92   919.05   239.47 o
  -3  -2   5   191.86   235.71    80.01 <
  -8  -4  16  1837.70  2831.83   992.11 <
  -7  -3  11   794.55   759.36   387.21 <
  -6  -5  13  1427.70  1466.48   485.95 o
  -5  -4  10   457.85   284.21   215.31 <
  -8  -4  10  1232.71  1789.38   636.60 <
  -7  -5   9  2251.26  2658.63   530.86 o
  -6  -3   9   760.49   719.59   198.21 o
  -3  -1   4   202.13   205.87    67.18 o
  -7  -3  12  1266.33  1913.05   558.60 o
  -6  -4  14  1215.53   486.87   320.25 <
  -9  -3  15  1484.88  2478.27  1342.40 <
  -5  -2  10   921.56   747.58   169.51 o
  -9  -5  15  1726.75  2794.75  1245.70 <
  -5  -3   3  7949.29  7984.74   262.76 o
  -5  -1   3  4164.52  3796.46   189.15 o
  -4  -1   2  1752.52  1847.47   103.62 o
  -4  -1   4  1316.58  1267.88    99.23 o
  -7  -1   3  8893.25  6571.94   583.68 o
  -3  -2   2   996.28   862.24    90.65 o
  -5  -3   1  1642.34  1485.86   155.50 o
  -2  -1   1   803.35   698.49    79.43 o
  -3  -1   1   683.36   654.47    63.48 o
  -5  -2   4  1128.49  1068.73   171.26 o
  -5  -2   2  1057.88  1183.71   164.16 o
  -3  -1   2   645.39   553.28    72.74 o
  -6  -2   5  1327.52   998.50   185.87 o
  -5  -1   4   813.59   661.71    97.31 o
  -7  -3   3  2752.68  3109.67   472.93 o
  -6  -4   4  1444.35  1052.32   306.21 o
  -6  -3   5  1337.73  1084.00   256.96 o
  -6  -4   2  1642.39  1146.19   323.17 o
  -6  -1   2   931.93   613.23   165.68 o
  -5  -3   2   834.49   564.57   135.76 o
  -6  -1   4   548.48   492.49   197.85 <
  -4  -2   1   334.61   277.56    96.82 <
  -3  -2   1   308.06   235.37    58.30 o
  -6  -4   1  1691.98   994.34   290.55 o
  -8  -2   4  1942.14  2124.81   523.13 o
  -9  -3   3  3479.87  2770.67  1280.92 <
  -4  -2   2   217.42   182.83   101.09 <
  -8  -4   7   106.68   853.60   594.09 <
   2  -4  -6  2600.88  3678.19    68.65 o
   2  -3  -5  1788.91  2263.56    49.98 o
   2  -4  -5  2082.69  2751.52    55.41 o
   3  -5  -7  2745.61  3630.92    85.14 o
   3  -5  -5  3039.39  3011.31    80.42 o
   2  -5  -7  1962.13  2277.79    75.89 o
   2  -4  -7  1148.37  1338.20    52.73 o
   1  -2  -3   705.08  1034.45    37.88 o
   3  -5  -8  1293.70  1520.65    77.66 o
   3  -7  -8  2212.23  2358.99   112.31 o
   4  -5  -9  1227.41  1673.06    90.85 o
   3  -7 -13  4059.09  4555.13   242.70 o
   3  -7  -7  1916.51  2048.75   104.68 o
   4  -6 -10  1769.79  2081.25   130.46 o
   2  -3  -4   451.89   597.85    31.82 o
   1  -3  -4   629.29   802.53    36.27 o
   4  -8 -10  2902.71  4213.04   223.57 o
   4  -7  -7  2101.34  2638.75   138.24 o
   3  -4  -4   611.73   575.23    37.09 o
   4  -6  -5  1329.15  1388.56    73.78 o
   1  -2  -2   772.36   764.75    38.65 o
   2  -5  -9   826.16   864.05    61.87 o
   4  -5  -6   784.83   800.23    56.45 o
   3  -5  -6   544.58   729.80    62.55 o
   1  -4  -4   420.57   371.14    28.68 o
   3  -6  -8   758.36  1000.34    79.39 o
   2  -6  -6   717.45   840.85    62.00 o
   4  -7  -9  1148.95  1642.32   136.81 o
   1  -3  -3   329.11   355.92    29.03 o
   3  -6  -5   655.29   643.06    55.53 o
   6  -8 -10  3189.64  4447.77   384.71 o
   3  -6  -7   396.31   622.50    73.24 o
   2  -5  -6   409.89   455.06    42.87 o
   5  -9  -7  2068.16  2301.14   194.81 o
   5  -7 -12  1281.75  1985.44   282.39 o
   5  -9 -13  2448.12  4419.05   419.61 o
   3  -9 -10  1352.76  1575.68   216.41 o
   3  -9 -13  2238.58  2902.72   290.38 o
   3  -6  -9   553.56   707.20    98.77 o
   3  -8  -9   839.11   744.50   120.35 o
   4  -7 -12  1348.40  1723.55   202.48 o
   4 -10 -10  2329.14  2082.09   270.29 o
   6  -7 -11  1389.25  1936.25   278.55 o
   4  -7 -13  1421.17  1893.59   238.34 o
   2  -5  -4   166.63    50.08    29.17 <
   3  -7 -14   915.44  1257.29   173.70 o
   3  -5  -9   269.14   370.72    60.43 o
   6 -10 -10  2324.55  2535.88   450.57 o
   4  -9 -16  1927.41  2550.63   450.62 o
   5 -11 -13  1918.93  3517.40   613.08 o
   5  -6  -8   414.26   519.89    92.00 o
   5  -9 -10  1890.50  2063.11   265.55 o
   2  -6  -7   318.98   486.66    65.54 o
   2  -3  -3   109.38   131.70    21.95 o
   4  -6  -8   406.54   440.32    83.92 o
   7 -11  -7  1631.98  1961.43   396.98 o
   5  -9 -15  1671.55  2851.50   495.13 o
   3 -11 -12  1535.27  1689.63   403.70 o
   3 -11 -13  1329.25  1196.87   358.62 o
   8 -10 -16  3333.32  6513.35  1181.72 o
   5  -7  -9   634.05   645.55   136.74 o
   5  -6  -9   345.59   472.19   113.70 o
   2  -5 -10   173.93   132.16    33.72 o
   4  -9 -14   975.35  1301.02   310.29 o
   3  -6 -10   197.24   218.63    57.65 o
   4  -5  -7   123.23   114.19    45.68 <
   4 -11 -18  2552.74  2392.71   671.72 o
   2  -7  -9   267.37   280.36    76.22 o
   3  -9  -8   419.03   659.84   123.79 o
   3  -9 -12   731.68   790.22   203.68 o
   5  -9  -6   853.49   416.41   130.23 o
   5  -8  -9   576.95   376.95   131.82 <
   4  -7  -6   329.33   291.50    88.43 o
   3  -7 -11   306.48   397.65   106.08 o
   8 -10 -18  2397.73  3742.86  1042.64 o
   5 -13 -12  1380.36  2458.10   735.30 o
   5 -11 -15  1190.00  1544.30   569.93 <
   4 -11 -12  1459.20  1991.31   367.37 o
   4  -9 -11   464.17   688.04   190.52 o
   4  -8 -12   502.02   639.41   182.84 o
   7  -9 -14  1216.23  2321.00   650.16 o
   5  -8 -10   264.10   548.11   174.55 o
   4  -6  -9   280.04   318.85    66.38 o
   2  -5  -5     3.39    39.66    23.90 <
   4  -5  -8    64.96    50.54    38.58 <
   6 -12 -10  1071.71  1436.20   481.28 <
   7  -9 -15   932.50  1025.05   528.57 <
   4  -7 -10   302.04   157.23    79.43 <
   7 -10  -8   613.17   835.27   294.93 <
   2  -6  -5   110.79   131.29    37.20 o
   3  -8  -7   131.13   117.59    57.16 <
   5  -7 -13   511.20   188.18   112.04 <
   7 -11 -10  1222.00  1571.32   566.63 <
   6 -10 -11   122.80   433.60   261.35 <
   4  -6  -6   148.58    88.71    51.16 <
   1  -2  -4    34.57    52.34    14.72 o
   5  -8 -15   477.24   565.92   362.60 <
   4  -9 -10   408.42   326.03   203.02 <
   8 -10 -13   364.33   649.92   485.81 <
   6  -8  -9   321.26   432.29   209.35 <
   4 -12 -10  1252.50   665.08   289.40 <
   4 -13 -16   586.45  1071.48   744.22 <
   5 -11 -16   189.59  1129.58   480.30 <
   6  -9 -18  1426.15   825.77   447.70 <
   7  -9 -12   185.94   675.37   282.54 <
   2  -2  -6  8435.45 10060.40    86.68 o
   1  -1  -5  2103.43  2437.53    34.60 o
   2  -2  -9  1514.98  1848.97    47.32 o
   2  -2  -8  1104.82  1516.29    54.55 o
   2  -4 -12  3008.11  3796.97   123.48 o
   3  -2 -10  2306.80  2636.72    87.89 o
   3  -3 -11  2527.51  3351.95    96.26 o
   2  -3 -11  2144.58  2631.73    92.97 o
   1  -2  -6   725.37   907.02    24.02 o
   5  -3  -9  2807.36  4084.89   143.38 o
   2  -1  -5   419.14   517.73    17.04 o
   2  -4 -11  1579.36  1805.23    80.63 o
   3  -3 -12  2251.28  2746.35   112.31 o
   1  -1  -4   420.79   588.11    24.36 o
   4  -3  -9  1215.55  1840.16    91.93 o
   2  -1  -6   391.27   495.44    21.87 o
   2  -1  -4   340.01   425.89    20.96 o
   4  -2  -8  1457.74  1710.40    81.63 o
   4  -4  -9  1297.23  1654.32    89.81 o
   4  -3 -13  3019.30  3251.60   184.38 o
   3  -2  -6   381.00   573.42    32.25 o
   2  -2  -7   284.31   426.53    30.58 o
   3  -2  -8   420.44   595.42    52.89 o
   5  -5 -15  4445.89  4975.96   370.72 o
   2  -3  -9   408.29   636.69    50.74 o
   3  -3 -17  4796.76  5647.63   438.42 o
   3  -3  -9   416.34   500.94    52.33 o
   1  -1  -3   220.21   308.97    22.23 o
   3  -3 -13  1209.94  1322.93   111.20 o
   1  -2  -5   218.25   278.68    22.03 o
   3  -5 -12  1120.85  1160.93   113.53 o
   5  -5 -13  1751.43  2538.53   222.05 o
   3  -6 -15  1517.96  2151.23   227.88 o
   5  -3 -10  1085.19  1404.40   135.75 o
   6  -3 -11  1741.59  1661.50   213.14 o
   3  -3 -10   389.70   450.89    61.53 o
   2  -2 -10   345.97   431.08    46.81 o
   4  -4 -10   475.14   654.52    71.88 o
   3  -4 -10   396.21   498.88    73.53 o
   5  -2 -10   921.56  1193.31   141.54 o
   5  -5 -17  2181.40  3201.94   442.87 o
   3  -4 -14  1169.58  1260.55   159.68 o
   4  -5 -12   556.86   834.89   131.16 o
   5  -5 -11   646.71   843.75   155.69 o
   7  -3 -15  4114.92  4641.59   690.57 o
   3  -2 -12   502.80   564.02    93.55 o
   4  -4 -15  1093.22  1613.46   238.43 o
   4  -4 -14   882.34  1185.57   158.40 o
   3  -3  -8   134.05   155.03    44.61 o
   3  -4 -13   398.53   645.10   105.52 o
   5  -5 -19  2459.43  4069.48   755.74 o
   5  -5 -12   759.09   979.28   245.50 o
   4  -2 -12   847.59  1121.02   145.84 o
   5  -4 -10   457.85   483.19   106.11 o
   7  -7 -21  4153.65  4831.29  1216.81 o
   4  -4 -12   494.19   719.34   119.17 o
   4  -5 -17  1314.58  1703.56   401.67 o
   4  -3 -10   229.07   299.07    76.67 o
   4  -2 -11   408.10   373.04    83.74 o
   3  -3 -15  1059.43  1102.50   235.08 o
   3  -5 -14   345.49   431.17   132.67 o
   6  -6 -16  1448.43  1994.59   470.21 o
   3  -4 -11   229.38   298.57    53.84 o
   4  -6 -15   465.48   553.49   201.72 <
   6  -4 -15  1594.45  1944.83   488.25 o
   2  -3  -8    69.40   122.88    26.10 o
   7  -5 -16  1171.17  1778.94   605.85 <
   5  -3 -11   482.67   432.42   115.31 o
   5  -5 -21  4563.38  3724.54   976.50 o
   5  -4 -14   717.21   888.76   262.71 o
   2  -3 -12   343.16   457.51    75.07 o
   4  -7 -18  1875.33  2460.93   430.76 o
   3  -5 -13   354.85   269.20   100.61 <
   7  -7 -16  1181.21  2404.00   581.97 o
   6  -4 -16  1029.68  1494.42   485.09 o
   4  -6 -16  1158.55  1581.86   267.82 o
   4  -5 -15   251.59   255.97   160.87 <
   6  -5 -13  1427.71  1630.10   272.86 o
   5  -6 -14   419.92   399.04   195.71 <
   5  -4 -13    60.90   171.12   118.97 <
   2  -3 -10    62.11    60.32    36.41 <
   6  -4 -14  1215.53  1214.63   309.10 o
   4  -2  -9   216.10   235.96    60.89 o
   4  -4 -16   449.10   282.65   229.93 <
   5  -5 -16   942.73  1240.22   336.71 o
   3  -2  -7    80.94    86.45    26.10 o
   2  -3  -7    11.17    33.68    20.10 <
   4  -3 -15   494.36   341.38   186.45 <
   5  -4 -11   106.06   152.68    79.33 <
   6  -8 -24  1641.44  3191.25  1318.36 <
   5  -3 -16  1198.66   982.25   366.58 <
   6  -8 -22  1444.37  1764.81   813.36 <
   7  -7 -20   704.18   749.42   718.98 <
   4  -8 -22   685.06  1954.31   829.87 <
   6  -4 -11   305.84   317.45   110.35 <
   4  -6 -18   848.05  1557.43   481.26 o
   9  -9 -21  1862.00  3144.24  1490.84 <
   5  -4 -16   343.08   370.07   259.76 <
   4  -4 -19   710.33   657.10   367.96 <
   1   0  -4  1846.90  2183.57    20.28 o
   2   0  -4  2217.68  2549.65    26.77 o
   2   0  -6  4425.15  4907.80    64.46 o
   0   0  -6 15856.70 14664.40   126.51 o
   1  -1 -11  4581.03  4672.21   143.76 o
   1   0  -6  1420.97  1613.98    33.41 o
   4   0  -6  2828.83  2280.21   110.95 o
   3  -1 -11  2714.77  3143.90   152.91 o
   5  -1  -9  3460.84  2531.12   176.50 o
   3   0  -8  3864.04  4080.60   146.69 o
   3  -1 -10  1204.56   996.07    64.84 o
   4  -1 -11  2090.75  2466.26   206.02 o
   4   0  -8  1981.79  1521.12   163.99 o
   5  -1 -11  1852.66  1618.44   250.41 o
   2   0 -12  5446.16  5051.16   391.57 o
   1   0  -3     0.00    55.95     5.97 o
   1   0 -10  3024.69  2819.62   227.79 o
   0   0  -4    62.99    91.32     6.52 o
   5  -1 -12  1920.78  1259.90   286.81 o
   5   0  -8  1822.26  1527.63   268.85 o
   1   0  -8   530.07   522.11    62.54 o
   3   0  -6   207.22   175.03    36.96 o
   2  -1 -11   364.28   283.22    77.19 o
   2  -1 -13  1037.75   493.84   128.90 o
   5  -1 -10  1132.83   865.61   135.47 o
   1  -1 -10   264.55   268.01    50.01 o
   1  -1 -13   635.49   345.72   136.98 <
   2   0  -8   496.49   183.29    50.04 o
   1  -1 -17  5364.23  3310.00   607.56 o
   1  -1 -12   620.52   234.88   100.04 <
   4   0 -14  2652.59  2017.64   548.73 o
   1   0  -2    10.94    18.49     4.35 o
   1   0 -12  1553.95   608.42   254.46 <
   0  -1 -10     0.00    39.65    23.90 <
   3  -1 -12   353.17   501.63   125.00 o
   2  -2 -15   913.61   749.30   174.00 o
   3  -1 -17  2508.63  2048.54   630.28 o
   4  -1 -17  1424.34  1223.97   545.14 <
   3   0 -14  2742.44  2450.32   503.12 o
   2  -1  -9   100.54    61.41    25.54 <
   3  -1 -14   890.80   799.65   230.49 o
   6  -2 -20  3997.31  2815.80  1014.93 <
  -1  -1 -12   620.52   677.12   222.27 o
   6  -1 -13   759.66   586.92   402.15 <
   5  -1 -17  3294.13  2744.04   806.62 o
   4  -1 -13   507.89   296.72   248.90 <
   5  -1 -15  2098.55  1558.12   502.52 o
   3  -2 -20  1256.58  1525.44   679.30 <
   0  -2   6  5297.88  6570.49    74.29 o
   0  -2   5  1080.51  1044.31    27.03 o
   0  -4   9  4726.88  4204.13   135.92 o
  -2  -3   5  1788.91  2033.93    83.63 o
  -2  -4   6  2600.88  2443.78   103.49 o
   1  -2   8  2396.66  2385.18    91.30 o
  -1  -1   2   154.07   142.83     6.54 o
  -1  -3   7  1285.80  1157.50    68.73 o
  -2  -3   4   451.90   501.46    33.76 o
  -2  -2   3   320.66   274.18    23.94 o
  -1  -2   6   725.37   892.32    76.22 o
  -1  -3   8  2543.31  2170.54   120.68 o
  -3  -5   7  2745.62  2193.57   240.40 o
   1  -1   6   430.55   423.76    48.96 o
  -2  -4   7  1148.37   926.72    88.21 o
   0  -2   7   857.34   188.48    39.22 o
  -1  -2   5   218.25   296.97    25.02 o
  -1  -1   3   220.21   261.12    20.13 o
  -3  -3   4  1161.85  1107.04   135.52 o
   0  -4  11  1163.06  1555.67   270.34 o
   0  -4  12  3345.02  2338.61   436.89 o
   1  -3  11  2571.99  2273.18   410.73 o
  -1  -2   4    34.57    53.80     9.78 o
   1  -5  12  1222.24  1210.44   266.57 o
  -1  -5  13  3181.01  1950.55   554.58 o
  -2  -5   9   826.16   851.00   223.49 o
  -3  -5   8  1293.70  1002.88   299.12 o
   0  -1   4     0.00    77.67     9.78 o
  -1  -3   6   211.03   148.46    31.54 o
  -2  -6  12  2070.58  1159.69   551.56 <
   1  -5  13  3181.01  2268.74   435.88 o
  -3  -4   8  1408.03  1293.03   382.26 o
  -4  -4   5   868.11  1040.34   315.26 o
   0  -8  18  6686.86  3989.33  1256.46 o
  -1  -2   8  2396.67  2013.39   291.75 o
  -3  -7  13  4059.09  3255.17   947.23 o
  -3  -6   8   758.36   531.68   199.52 <
  -4  -8  10  2902.72  2542.70   742.57 o
  -1  -5  11  1377.89  1033.03   304.09 o
  -4  -4   6   846.70   661.93   359.22 <
  -2  -3   6    30.98    60.84    43.46 <
   1  -5  14  1174.29   740.92   401.17 <
   0  -4   6  5796.37  5542.31    77.63 o
   1  -5   8  2780.89  3077.85   121.24 o
   1  -7   7  4541.91  4062.86   161.27 o
   0  -2   2  1303.30  1373.27    47.54 o
   0  -6   7  2923.83  2934.62   124.60 o
  -1  -5   4  1489.47  1437.66    60.13 o
   0  -6   6  2465.41  2594.68   104.85 o
   1  -5   7  1963.15  2071.19    95.87 o
   0  -4   3  1034.76  1128.58    45.34 o
  -1  -7   7  4541.91  4741.57   210.61 o
  -1  -4   3   734.11   778.83    36.90 o
   0  -6   4  1412.20  1469.56    72.68 o
  -1  -5   7  1963.16  2030.97    98.59 o
  -1  -4   5   946.36   933.16    46.03 o
  -1  -5   5   931.18   960.94    54.72 o
  -1  -7   4  1690.13  1629.53   112.36 o
   1  -5   5   931.18  1116.63    59.90 o
   0  -4   7   738.30   737.90    51.30 o
  -1  -3   3   329.11   309.99    16.98 o
   0  -6   5  1090.70   940.73    76.16 o
  -1  -4   4   420.57   503.15    36.06 o
  -1  -7   5  1709.55  1612.44   108.41 o
   1  -5   6   568.04   492.07    60.07 o
  -1  -5   6   568.04   474.68    59.40 o
   0  -4   5   244.01   297.68    39.80 o
  -1  -9   7  3734.74  3295.83   299.52 o
  -1  -7   8  1344.02  1205.27   179.35 o
   0  -8  10  2270.24  2095.42   228.58 o
  -2  -7   6  1074.03  1000.31   147.65 o
   1  -9   8  1481.77  1563.40   219.68 o
   1  -7   8  1344.02  1267.09   146.31 o
   0  -8  11  1733.18  2126.96   384.00 o
   1  -7   6   528.08   567.07    86.61 o
  -2  -6   6   717.45   622.30    94.19 o
   1  -8   8  1195.94   738.67   174.99 o
  -1  -6   4   300.24   338.61    56.62 o
  -1  -8   8  1195.94  1235.27   156.32 o
   0  -4   4   152.31   149.88    30.52 o
   1  -7  13  2884.22  2614.50   426.76 o
   1  -9  13  3475.42  3495.27   685.42 o
  -1 -11   7  2052.40  2499.41   490.29 o
  -1  -9  13  3475.43  3614.00   825.75 o
   0  -8  12  2590.83  2284.91   499.70 o
   0 -10  10  1961.69  1760.93   512.54 o
  -2  -8   6   804.09   630.18   150.74 o
  -2  -8   7   977.85  1096.15   218.79 o
  -1  -7   6   528.08   492.59   111.04 o
  -1  -6   5   388.02   380.05    64.25 o
  -1  -9   5   691.36   583.39   152.38 o
   1  -6   6   124.64    86.44    70.13 <
  -2 -10  10  2593.71  2224.50   622.43 o
   0  -6   9   247.29   239.18    90.78 <
   0  -6  11   919.48  1018.91   192.03 o
  -1  -9   8  1481.77  1515.37   358.42 o
   0 -10   7   760.03   518.99   221.41 <
  -1  -7  10   748.23   538.96   221.35 <
  -2  -8  10  2057.61  1383.97   384.92 o
  -1 -10   6   803.97   898.16   288.87 o
   0  -6  10   675.59   604.40   141.44 o
   2 -12  11  2188.88  3038.00   977.65 o
   0  -8   9   755.29   473.37   184.99 <
   0 -14  11  3972.71  4238.44  1281.55 o
   0 -12   9  1931.37  1483.23   668.95 <
   1  -8  10   558.82   505.75   219.70 <
   2 -10  10  2593.71  2138.87   406.83 o
  -1  -9   4   306.52   220.73   110.91 <
  -3  -9  10  1352.76   822.70   521.46 <
  -1  -7  12   955.02   515.43   263.15 <
   0 -10   8   335.98   454.91   289.14 <
  -1  -8   5   402.67   350.29    78.32 o
   1 -11  10  1216.05  1060.28   590.80 <
   2 -10  16  3429.98  1040.40   973.98 <
  -1 -10  12   809.05   806.13   608.81 <
   1 -10  12   809.04   562.16   530.63 <
   1  -5   2  3013.07  3430.32    70.95 o
   1  -7   1  4087.69  4302.69   103.91 o
   1  -4   1  1899.99  2052.16    53.71 o
   1  -7  -1  4087.69  3633.58    93.89 o
   1  -3   1  2346.41  2184.17    60.15 o
   2  -8   4  4190.54  3782.68   142.68 o
   1  -6   3  1958.35  1784.05    73.68 o
   2  -8   2  2754.99  2332.60    96.80 o
   1  -7   2  1879.63  1928.21    81.78 o
   1  -7  -2  1879.63  1611.08    72.32 o
   1  -5   1  1032.05  1031.16    52.72 o
   1  -7   4  1690.13  1582.76    85.88 o
   2  -7   0  1682.80  1464.12    80.64 o
   0  -6   2   998.47   933.58    50.12 o
   1  -6   1  1017.10   989.01    59.65 o
   0 -10   4  5491.80  5183.44   246.04 o
   1  -6  -1  1017.10   993.05    58.11 o
   3  -9   1  2927.22  2948.51   159.53 o
   1  -9  -1  2253.53  2221.18   128.07 o
   1  -5   3   487.41   504.88    41.71 o
   1  -9   1  2253.53  2354.81   146.83 o
   2  -5   1   665.24   608.65    40.84 o
   2  -6   3   601.45   685.58    52.61 o
   2  -5   0   430.67   422.81    34.67 o
   2  -7   5   984.10   789.37    74.34 o
   0  -4   1   269.35   271.48    24.23 o
   1  -9  -2   927.06   924.01   104.93 o
   2  -8   0  1066.88   925.45    83.73 o
   1  -8  -1   766.94   754.22    74.27 o
   3 -11   1  2360.98  2609.62   280.55 o
   3 -11  -1  2360.98  2464.14   273.73 o
   1  -8   1   766.94   634.82    77.78 o
   2 -12   4  2616.42  3444.66   434.07 o
   4 -10   2  1469.43  1102.25   198.12 o
   2  -9   2  1150.38  1068.10   130.36 o
   2 -11   0  1786.40  1756.17   235.91 o
   1  -9   2   927.06   852.16    99.96 o
   2  -6   0   319.61   256.86    50.27 o
   2 -12  -2  2211.75  2473.30   317.63 o
   3 -11   7  2476.25  2689.42   345.45 o
   4 -11   2  1793.63  2387.87   282.12 o
   0 -10   1  1343.24  1136.92   170.92 o
   2 -12   2  2211.75  2084.90   421.03 o
   2  -9   4   983.29  1084.59   149.56 o
   0 -14   5  4422.62  5323.55   950.46 o
   0 -12   1  2329.61  2271.34   348.43 o
   1  -4   2    88.98   130.40    28.37 o
   2  -6   2   156.31   144.39    45.22 o
   2 -10   1   737.70   790.63   165.99 o
   2 -12   5  2722.38  2738.77   471.94 o
   1 -11   1  1214.43  1208.98   219.96 o
   3 -10   3   927.62   486.73   178.98 <
   2 -10  -1   737.70   795.93   149.10 o
   1  -9   5   691.36   648.06   123.62 o
   5 -13   1  2480.40  3390.57   609.00 o
   2 -10   0   704.65   371.61   126.24 <
   2 -10   5   844.94   170.46   168.28 <
   0  -8   1   253.83   217.68    62.58 o
   3 -15  -3  3092.94  4829.82   844.42 o
   3 -11   6  1169.06  1217.57   294.59 o
   1 -11  -1  1214.43   746.48   155.86 o
   2 -11   6  1052.39  1035.45   257.50 o
   3  -9   4   737.23   658.95   125.36 o
   3 -15   3  3092.93  4205.47   957.65 o
   1  -8  -2   240.12   198.07    55.66 o
   3 -11   5   925.93   286.42   169.35 <
   2 -12   0   915.40   952.58   269.91 o
   2 -14   1  1352.72  1167.16   613.55 <
   3 -12   1   604.40   587.21   268.00 <
   2 -12   1  1111.99   788.06   305.62 <
   2  -6   1   147.05   173.46    33.82 o
   1 -13  -1  1081.21  1139.67   396.05 <
   0  -6   1    67.13    86.46    38.07 <
   1 -11   5   440.97   562.21   216.95 <
   2  -7   1   157.01   212.47    64.83 o
   1  -9   4   306.52   284.45    78.32 o
   1 -13   7   811.96  1485.94   606.77 <
   3 -14   3  1289.65  1468.57   632.73 <
   4 -12   4   841.98  1045.25   363.12 <
   2 -12  -1  1111.99  1106.33   296.81 o
   1 -12   6   436.86   828.92   343.53 <
   3 -15   5  1360.99  1965.49   940.30 <
   0 -14   1  1254.38   945.10   451.06 <
   1  -9   3   344.44   395.62   109.38 o
   4 -12   2   434.89   646.84   300.84 <
   5 -13   3  1376.10  1743.30   491.94 o
   1  -7   3    92.64   108.19    54.37 <
   1 -10   3   151.61   119.58   104.90 <
   0 -14   0   769.49  1178.42   489.42 <
   2 -16   5  1416.92  1750.68  1182.35 <
   6 -20   6  1356.78  6447.83  2921.69 <
   2 -18   8  1138.08  1584.37  1483.27 <
   3 -17  -3   767.90  1501.72  1168.85 <
   0  -2  -6  5297.87  6266.23    54.88 o
   1  -3  -8  2543.31  3209.85    57.76 o
   0  -2  -7   857.34  1067.46    28.16 o
   1  -3 -11  2571.99  3076.03    68.38 o
   0  -4 -12  3345.02  4012.93   127.26 o
   1  -5 -13  3181.01  4008.38   149.01 o
  -1  -5 -13  3181.02  2764.37   118.90 o
   1  -5 -12  1222.24  1556.67    93.43 o
  -1  -5 -11  1377.88  1282.88    90.15 o
   1  -4 -10   542.81   726.31    53.48 o
   0  -4  -8   291.44   244.27    23.45 o
   0  -4 -15  2534.90  3197.57   212.30 o
   1  -5 -14  1174.29  1258.76   113.39 o
   2  -6 -18  3388.69  3540.64   358.65 o
  -1  -4 -10   542.81   651.58    61.56 o
   0  -8 -16  3306.31  3407.49   340.26 o
  -1  -5 -12  1222.23  1111.61    96.54 o
   0  -8 -18  6686.86  5996.63   542.21 o
   1  -3 -13   769.47   881.46    86.57 o
   2  -6 -15  1499.99  2025.50   195.73 o
   1  -4 -15  1300.45   486.53    87.72 o
   2  -6 -16  1044.60  1176.35   204.68 o
   1  -5 -17  1666.59  1266.24   213.49 o
   0  -1  -4     0.00    86.91    11.41 o
  -2  -6 -18  3388.69  3006.95   524.49 o
   1  -5 -19  3192.94  1751.66   366.25 o
  -2  -6 -15  1499.99  1321.62   256.38 o
   0  -3  -8     0.00    52.14    21.18 <
   1  -6 -17  1189.73  1164.76   252.55 o
  -1  -5 -14  1174.29   936.11   153.02 o
  -1  -6 -17  1189.71   697.93   253.50 <
   0  -4 -14   120.83   105.40    76.07 <
  -1  -6 -13   639.95   572.42   111.00 o
  -1  -4 -13   252.39   180.98    72.28 <
   0  -8 -24  5738.04  2410.56   870.72 <
   0  -6 -15     0.76   119.50    85.82 <
   0  -8 -17  1032.60   676.71   328.02 <
  -1  -5 -17  1666.59  1489.35   335.20 o
   2 -10 -24  3618.62  3855.54  1061.46 o
  -1  -7 -19  1280.85  1146.92   432.34 <
  -1  -6 -19  1341.08  1011.50   316.50 o
   0  -6 -23  3076.80   924.28   536.40 <
   0  -2  -9    44.97    10.87     9.78 <
  -1  -7 -14   750.15   107.71    93.02 <
   0  -8 -22  1210.76   509.93   499.06 <
   3  -8 -21   275.09   411.28   394.98 <
   1  -6 -15   240.97   210.33   117.39 <
  -2  -5 -15   347.11   270.62   141.83 <
   1  -5 -18   841.18   655.21   234.35 <
   2  -6 -19  1385.83   859.66   279.12 o
  -1  -8 -15   732.34   685.78   196.87 o
   2  -6 -24  3167.45  1590.26   811.73 <
  -1  -5 -18   841.18   526.73   243.53 <
  -2  -2  -2  1058.73   973.37    20.96 o
  -1  -1  -1   546.90   401.58    10.39 o
  -1  -1  -4   420.79   397.08    11.52 o
  -3  -3  -4  1161.85   888.86    49.65 o
  -1  -1  -3   220.21   199.02     8.77 o
  -3  -2  -4  2167.89  1934.49    95.52 o
  -2  -2  -3   320.66   331.56    16.91 o
  -3  -3  -2   734.06   639.77    32.70 o
  -1  -1  -2   154.07   182.48     9.34 o
  -3  -3  -6  1463.85  1281.81    76.91 o
  -3  -2  -2   996.28   814.66    64.80 o
  -2  -2  -4   110.79   140.29    16.31 o
  -4  -3  -7  3758.79  2962.77   322.17 o
  -2  -2  -9  1514.97  1234.30    93.19 o
  -2  -2  -8  1104.82   833.62    61.02 o
  -4  -5 -11  4110.54  2770.59   349.05 o
  -3  -3 -11  2527.51  2065.70   235.27 o
  -2  -2  -7   284.31   232.19    28.28 o
  -4  -4  -6   846.70   521.57   127.81 o
  -4  -3  -1  1358.84  1052.84   160.51 o
  -6  -6  -5  3108.41  2414.65   571.83 o
  -4  -4  -5   868.11   499.91   121.31 o
  -4  -4  -4   657.44   315.41    84.83 o
  -3  -2  -1   308.06   331.04    51.10 o
  -4  -5  -9  1227.41  1257.30   214.90 o
  -3  -3  -5   176.91   160.33    34.24 o
  -6  -6  -4  2855.94  2048.23   575.03 o
  -4  -4  -8   937.91   492.67   165.85 <
  -3  -3  -3    15.83    57.04    20.10 <
  -3  -3 -12  2251.27  1657.22   305.32 o
  -3  -2  -6   380.99   375.03    88.59 o
  -3  -3  -9   416.34   281.00   109.25 <
  -3  -2 -10  2306.80  1250.98   269.35 o
  -4  -3  -6  1017.58   792.83   203.92 o
  -4  -4  -9  1297.24  1401.14   270.87 o
  -4  -4  -3   245.35    97.82    64.67 <
  -4  -3  -3   291.16   308.64   142.91 <
  -5  -5 -15  4445.88  2739.09   689.26 o
  -3  -3 -13  1209.94   709.96   387.60 <
  -1  -3   1  2346.41  2093.36    32.83 o
  -3  -5   1  5166.66  4637.64    92.81 o
  -3  -5  -1  5166.66  4549.52    81.41 o
  -2  -4   0  2328.82  2139.19    46.63 o
  -1  -3  -1  2346.41  1785.79    39.08 o
  -1  -4   1  1899.99  1767.63    40.11 o
  -1  -2   1   539.21   466.02    17.60 o
  -2  -8   2  2754.99  2656.93   145.41 o
  -2  -7   0  1682.80  1670.37   111.29 o
  -2  -5  -1   665.24   680.80    44.33 o
  -2  -5   1   665.24   627.68    42.10 o
  -2  -5   0   430.67   448.59    45.84 o
  -2  -6   3   601.45   565.24    58.32 o
  -3  -6   1  1042.24  1034.17    84.00 o
  -3  -6  -1  1042.24   813.13    74.22 o
  -3  -9  -1  2927.22  2350.33   231.32 o
  -3  -9   1  2927.21  2991.19   241.61 o
  -3  -8  -3  1560.40  1548.70   141.88 o
  -4  -9   0  4320.30  3489.41   380.66 o
  -3  -7  -2  1250.92  1230.00   103.14 o
  -2  -8   0  1066.88  1055.65   100.93 o
  -3  -7   2  1250.92  1066.05   114.51 o
  -3  -8   3  1560.40  1540.10   171.73 o
  -2  -5   3   195.68   309.51    39.71 o
  -3  -6   2   542.51   448.44    72.93 o
  -4  -7  -2  1400.09  1171.93   171.62 o
  -4  -7   2  1400.09  1132.00   161.17 o
  -2  -9   2  1150.38  1095.33   154.22 o
  -3  -6  -2   542.51   506.96    62.62 o
  -3  -7   3   829.62   820.43   114.87 o
  -2  -6   2   156.31   200.63    52.74 o
  -4  -8   4  2125.22  2007.85   285.98 o
  -2  -4   1   102.96    93.01    20.67 o
  -2  -4  -1   102.96   101.19    19.59 o
  -3 -11  -1  2360.98  2168.33   359.75 o
  -3 -11   1  2360.97  2251.46   380.97 o
  -4 -10   4  2716.60  1832.00   424.36 o
  -2  -6   0   319.61   317.47    58.27 o
  -4  -7  -1   694.68   479.23   143.61 o
  -2  -6   1   147.05   202.28    46.76 o
  -4  -8  -2   831.05   707.25   163.21 o
  -4 -10  -2  1469.43  1906.69   379.38 o
  -4  -9   6  2384.89  2239.20   512.30 o
  -3  -7   1   329.27   274.61    72.87 o
  -2  -6  -1   147.05   175.65    48.40 o
  -2  -6  -2   156.31    70.70    47.31 <
  -4  -8   2   831.05   149.57   137.60 <
  -6 -10   2  2231.16  1428.15   630.32 <
  -2  -5  -2   117.01    93.00    23.39 o
  -2  -7  -1   157.02   123.95    49.47 <
  -6 -10  -2  2231.16  1728.07   548.28 o
  -4  -7   1   694.68   531.91   167.51 o
  -4 -11  -2  1793.63  1502.37   414.24 o
  -4 -10   2  1469.42  1544.39   409.23 o
  -3  -9   4   737.23   487.87   184.38 <
  -3  -7  -1   329.27   218.08    70.15 o
  -2  -5   2   117.01   110.37    29.90 o
  -4 -11  -4  1410.16  1621.37   396.09 o
  -5 -10  -3   802.70   718.09   368.02 <
  -3  -9   5   905.78   799.66   205.63 o
  -2 -10   4   558.33   233.27   140.29 <
  -5  -8  -3   649.35   598.47   252.22 <
  -4 -11   4  1410.17  1712.71   641.25 <
   1  -7  -7  4541.92  4377.47   113.08 o
   0  -6  -7  2923.84  2505.28    89.65 o
   0  -6  -6  2465.41  2249.13    80.77 o
  -1  -7  -7  4541.91  4025.97   132.66 o
   0  -4  -3  1034.76  1073.80    47.87 o
   0  -6  -4  1412.20  1243.88    68.17 o
  -1  -7  -4  1690.12  1431.36    81.48 o
   1  -9  -7  3734.74  3381.60   167.74 o
   0  -2  -2  1303.30  1157.10    57.82 o
  -1  -7  -5  1709.56  1564.39    91.31 o
   0  -6  -5  1090.70  1152.58    69.69 o
  -1  -9  -7  3734.74  3805.00   236.75 o
  -1  -5  -3   487.41   550.21    44.94 o
   0  -4  -2   402.68   365.57    24.63 o
   1  -9  -8  1481.77  1271.00   146.40 o
   1  -8  -8  1195.94  1083.04    92.72 o
   0  -8  -5  1218.50   945.67   101.05 o
   0 -10  -5  1634.58  1951.59   192.15 o
  -1  -9  -8  1481.76  1182.19   179.57 o
  -1  -8  -8  1195.94  1059.49   126.64 o
  -1  -6  -5   388.03   360.99    47.44 o
   0  -4  -5   244.01   255.09    31.75 o
   1  -8  -6   668.92   581.74    93.67 o
  -1  -6  -4   300.24   286.14    41.97 o
   1  -7  -6   528.08   473.45    79.46 o
   0 -10 -10  1961.70  1588.50   245.27 o
   1 -11  -7  2052.40  2600.39   265.58 o
  -1  -7  -6   528.08   390.28    67.05 o
   0  -8  -9   755.28   642.70   127.56 o
  -1 -11  -7  2052.41  1843.52   276.69 o
   0 -10  -6   962.71   902.51   189.34 o
  -1  -9  -5   691.36   629.19   122.02 o
   0 -12  -7  2259.98  2173.32   390.73 o
  -1  -8  -5   402.66   321.75    92.55 o
  -1  -8  -6   668.92   328.12   100.83 o
   0  -4  -4   152.31   167.37    31.18 o
   2 -12 -11  2188.88  2371.63   433.94 o
   1 -10  -8   951.17   890.84   169.21 o
  -2 -12 -11  2188.87  1958.31   621.91 o
  -1 -10  -6   803.97   745.03   204.77 o
  -1  -8  -7   227.06   244.68    71.23 o
   1 -10  -6   803.98   677.32   144.44 o
   0 -14 -11  3972.71  3749.57   936.57 o
  -1 -11 -10  1216.05  1138.30   369.09 o
  -1 -11 -13  2065.56  1708.07   516.51 o
   1 -10  -9   154.76   185.35   105.45 <
   0  -6  -8   123.14   131.58    43.50 o
   0  -6  -3    95.43    57.70    25.04 <
  -1 -10  -8   951.18   852.30   222.20 o
   1 -10 -10  1225.90  1278.38   199.70 o
  -1  -6  -6   124.63   183.79    50.57 o
   0 -10 -11  1369.70  1029.80   221.33 o
  -1 -10 -10  1225.90   982.54   296.83 o
   1  -9  -9     0.41   136.88   124.93 <
   1  -9 -10   131.02   200.01    86.96 <
   0  -7  -9     0.00    42.91    39.11 <
   1 -12 -13   290.33   541.27   428.24 <
  -1 -10 -12   809.05   203.44   184.40 <
  -1  -3  -5  2945.43  2690.31    50.45 o
  -2  -4  -6  2600.89  2525.12    63.32 o
  -2  -4  -5  2082.70  1931.88    52.75 o
  -1  -2  -3   705.08   757.09    26.20 o
  -1  -2  -2   772.36   687.63    26.31 o
  -3  -5  -7  2745.62  2453.14   112.95 o
  -2  -5  -7  1962.14  1756.60    75.37 o
  -1  -4  -5   946.36   942.24    45.95 o
  -1  -3  -4   629.29   711.07    33.36 o
  -2  -4  -7  1148.37  1061.63    58.04 o
  -3  -7  -7  1916.51  1980.08   157.31 o
  -3  -9  -7  3585.62  3235.60   255.54 o
  -1  -3  -3   329.11   262.10    23.73 o
  -2  -6  -4   520.45   527.24    46.35 o
  -3  -5  -8  1293.70  1369.68    97.06 o
  -3  -7  -8  2212.23  2149.49   167.74 o
  -2  -8 -10  2057.62  1997.75   238.59 o
  -2  -6  -6   717.45   534.64    64.92 o
  -2  -5  -9   826.16   651.99    77.41 o
  -3  -7 -13  4059.08  3760.79   397.71 o
  -2  -5  -6   409.89   351.45    55.03 o
  -3  -5  -6   544.58   572.11    68.59 o
  -2  -6 -10  1066.75   803.00   105.21 o
  -2  -3  -3   109.38   108.82    17.41 o
  -2  -5  -4   166.63   144.18    34.82 o
  -2  -4  -8   292.21   246.99    45.70 o
  -2  -7 -11  1165.22  1094.05   160.18 o
  -2  -6  -7   318.98   216.01    61.48 o
  -3  -6  -8   758.36   693.00   102.89 o
  -1  -4  -6   127.83   131.17    25.58 o
  -4  -8 -10  2902.71  2258.96   375.13 o
  -3  -6  -5   655.29   483.07    68.08 o
  -2  -6 -11   618.04   453.28   120.26 o
  -2  -4  -4     0.73   147.74    28.25 o
  -3  -6  -9   553.55   514.03   116.40 o
  -3  -6  -7   396.31   283.92    75.06 o
  -3  -8  -9   839.11   712.81   181.74 o
  -5  -9 -13  2448.11  2089.18   811.73 <
  -3  -9 -10  1352.76   894.47   278.19 o
  -4  -7  -9  1148.95   837.40   229.62 o
  -3  -9 -13  2238.58  1792.61   401.44 o
  -1  -2  -4    34.57    25.02    10.34 <
  -2  -8 -13  1147.17   775.09   215.00 o
  -3  -9  -8   419.03   398.47   185.91 <
  -3  -8 -10   774.66   659.30   219.22 o
  -3 -10  -9   857.94   710.83   281.18 <
  -1  -6  -9   184.38    34.80    32.08 <
  -4  -9 -16  1927.41  1932.52   649.97 <
   3  -7  -8  2212.23  3155.52   359.97 o
   5  -7  -7  2895.42  4328.00   479.50 o
   4  -7  -7  2101.34 10299.10   517.88 o
   3  -7  -7  1916.51  2229.75   291.39 o
   2  -6  -6   717.45   681.27   173.99 o
   4  -6  -5  1329.15  1727.16   264.60 o
   5 -11  -8  3112.89  1899.39  1257.17 <
   3  -6  -5   655.29   508.79   152.22 o
   4 -10 -10  2329.14  3850.27   913.87 o
   5  -9  -7  2068.16  1462.44   488.17 <
   3  -9 -10  1352.76  1177.98   545.59 <
   2  -6  -7   318.98   523.69   177.31 <
   5  -9 -10  1890.50  2905.96   958.33 o
   3 -11 -12  1535.27  2513.95   941.70 <
   5  -9  -6   853.49   722.42   423.13 <
   4  -7  -6   329.33   534.89   327.11 <
   3 -11 -13  1329.25  3170.35  1320.81 <
   4 -11 -12  1459.20  2917.69  1278.68 <
   4  -7  -8   280.67   299.82   232.05 <
   3  -9  -8   419.03   884.10   360.65 <
   6 -10  -9    15.00   965.09   819.61 <
   2  -6  -5   110.79   150.28   115.29 <
   4 -13 -11   686.96  1676.56  1565.48 <
   4 -10 -12   289.61   978.18   922.82 <
   3  -7 -15  1800.00   588.47   362.14 <
   5  -2 -10   921.56  4701.85   525.62 o
   4  -3  -8     0.09   186.45   112.69 <
   6  -5 -13  1427.71  2002.91  1016.86 <
   1  -2  -7    61.53    51.30    47.20 <
   2  -2  -7   284.31  1511.96   115.35 o
   8 -10 -22  1653.20  4355.66  4337.20 <
   3   0  -8  3864.04 15443.30   555.31 o
   4   0  -6  2828.83  2915.15   383.19 o
   5  -1  -9  3460.84  4142.86   681.89 o
   4  -1 -11  2090.75  6635.09   542.65 o
   3   0  -4   526.72   706.72    90.39 o
   1  -1 -17  5364.23 16849.10  2715.08 o
   5  -1 -11  1852.66  7436.53  1137.45 o
   4   0  -8  1981.79  7710.37   778.64 o
   3   0  -6   207.22   280.88   106.61 <
   5   0  -8  1822.26  1403.77   786.03 <
   6   0  -8  3252.88  1383.88  1075.90 <
   5  -1 -15  2098.55  9495.71  2264.69 o
  -2  -2   2  1058.73  1131.42    59.98 o
   0  -2   5  1080.51  1324.99    62.40 o
  -1  -2   3   705.08   763.53    45.90 o
   0  -4   9  4726.88  4144.38   348.48 o
  -2  -4   6  2600.88  2965.19   239.70 o
  -2  -3   5  1788.91  7562.90   264.06 o
  -1  -3   7  1285.80  1339.62   205.78 o
  -2  -3   4   451.90   544.39    86.28 o
  -1  -3   8  2543.31  3419.19   481.98 o
  -2  -2   6  8435.45 27020.00  1615.17 o
  -1  -2   5   218.25   190.82    73.86 <
  -2  -2   3   320.66   387.95    71.84 o
  -3  -4   4   611.73   697.76   197.01 o
  -1  -1   2   154.07   183.08    22.63 o
  -3  -5   7  2745.61  2828.36   666.47 o
   0  -6  13  4298.87  3884.91  1270.98 o
   1  -3  11  2571.99  2456.73   877.11 <
  -1  -5  11  1377.89  1475.38   798.22 <
  -3  -5   8  1293.70   783.78   783.78 <
  -1  -2   4    34.57    36.90    34.85 <
  -1  -5  13  3181.01  2543.39  1453.37 <
  -3  -3   6  1463.85  1661.90  1040.23 <
   0  -4   6  5796.37  6586.40   175.49 o
  -1  -3   2  2250.99  2347.03   102.92 o
   1  -7   7  4541.91  5203.30   491.27 o
  -1  -3   4   629.29   722.33    70.37 o
   0  -6   6  2465.41  2165.51   318.58 o
   0  -6   4  1412.20  1493.73   174.51 o
  -1  -4   5   946.36  1164.15   142.68 o
  -1  -7   7  4541.91  5060.09   547.21 o
   0  -6   7  2923.83  3125.64   318.18 o
  -1  -5   4  1489.47  1700.65   164.45 o
  -1  -6   3  1958.35  2087.03   225.17 o
   0  -4   3  1034.76  1165.64   109.81 o
  -1  -5   7  1963.16  2188.52   231.46 o
  -2  -8   4  4190.53  4384.15   539.97 o
  -1  -4   3   734.11   945.77   120.56 o
   0  -4   7   738.30   856.34   172.91 o
   0  -6   5  1090.70   961.18   190.17 o
  -1  -3   3   329.11   339.00    57.88 o
  -1  -7   4  1690.13  1782.91   281.30 o
  -1  -4   4   420.57   457.64   115.44 o
  -1  -5   5   931.18  1451.40   173.43 o
  -1  -9   7  3734.74  4109.26   785.08 o
  -1  -7   5  1709.55  1350.95   378.02 o
  -2  -6   4   520.45   470.49   170.53 <
  -1  -5   3   487.41   707.40   138.18 o
   0  -4   4   152.31   201.47    86.34 <
  -2  -6   6   717.45   511.41   238.25 <
   0  -4   5   244.01   281.75   119.28 <
  -3  -7   7  1916.51  1510.42   546.63 <
  -1  -7   8  1344.02  1540.15   468.83 o
  -3  -9   7  3585.62  4753.23  1222.79 o
   1  -9  13  3475.42  4034.92  1785.07 <
  -1  -5   6   568.04   657.96   189.16 o
   1  -8   8  1195.94  2228.86   641.52 o
   1  -7   8  1344.02  1509.27   415.92 o
  -1  -4   6   127.83   168.15    98.43 <
  -2  -5   6   409.89   291.36   149.78 <
   0  -8  10  2270.24  1763.57   847.83 <
  -2  -8   7   977.85  1459.81   562.57 <
  -3 -11   7  2476.24  3719.98  2220.48 <
   0  -3   5     0.00   153.67    92.20 <
   0  -4   0  7205.08  6314.88   196.32 o
   1  -5   2  3013.07  3453.54   162.23 o
   1  -7   1  4087.69  4158.29   293.42 o
   1  -4   1  1899.99  1923.08   126.33 o
   0  -6   0  2736.11  2477.61   184.41 o
   1  -7  -1  4087.69  4150.98   236.87 o
   1  -6   3  1958.35  2038.26   174.77 o
   2  -8   4  4190.54  4519.55   375.76 o
   1  -7  -2  1879.63  1808.72   176.25 o
   1  -5  -1  1032.05  1290.73   122.58 o
   1  -7   2  1879.63  2396.50   220.34 o
   1  -5   1  1032.05  1114.07   119.75 o
   1  -7   4  1690.13  1741.43   263.60 o
   2  -7   0  1682.80  1846.69   215.74 o
   2  -8   2  2754.99  3488.09   408.14 o
   0 -10   4  5491.80  6584.10   751.22 o
   1  -9  -1  2253.53  2558.30   333.96 o
   1  -6  -1  1017.10   961.50   132.70 o
   0  -6   2   998.47  1149.48   147.58 o
   1  -9   1  2253.53  1888.23   340.09 o
   1  -6   1  1017.10   990.49   153.52 o
   1  -5   3   487.41   463.70   109.71 o
   0 -10   2  4176.85  3489.44   622.15 o
   3  -9   1  2927.22  4036.54   540.87 o
   2  -8   0  1066.88  1162.93   213.34 o
   0  -4   1   269.35   342.98    76.91 o
   2 -12   5  2722.37  3828.26  1176.50 o
   1  -6   4   300.24   351.52   108.95 o
   1  -8   1   766.94   609.50   212.81 <
   1 -10   6   803.97   732.91   486.55 <
   2  -6   0   319.61   180.65   132.89 <
   1  -8  -1   766.94   799.31   260.19 o
   3 -11  -1  2360.98   821.82   514.16 <
  -1  -9   2   927.06   970.46   318.69 o
   2  -9   2  1150.38   607.45   287.20 <
   3 -11   1  2360.98  1143.32   755.30 <
   2 -12   4  2616.42  3585.66  1139.58 o
   1  -9   2   927.06  1131.23   276.11 o
   0 -12   1  2329.61  2360.21  1100.74 <
   0  -6   1    67.13    90.28    82.07 <
   0 -10  -1  1343.24  1673.64   418.92 o
   1 -12   3   886.91  1355.26   874.76 <
   2  -6   1   147.05   304.38   123.40 <
   2 -11   0  1786.40   774.29   572.93 <
   1 -11   1  1214.43  1333.14   568.70 <
   1  -9  -2   927.06  1011.25   300.47 o
   1 -11  -1  1214.43  1992.73   600.29 o
   0 -14   1  1254.38  3206.49  1785.95 <
   3 -10   3   927.62  1378.29   446.40 o
   3 -15  -3  3092.94  7568.60  2138.73 o
   1  -9   0     0.00   368.80   241.77 <
   0  -8   1   253.83   443.45   197.09 <
   3 -12  -1   604.40   921.78   757.17 <
   0  -5   0     0.00   122.93    98.35 <
   0 -14   5  4422.62  4319.33  2180.25 <
   0  -5   1     0.00    57.37    55.32 <
   0  -6 -13  4298.87  4409.21   411.61 o
  -1  -5 -13  3181.02  2749.27   318.58 o
  -1  -5 -11  1377.88  1191.97   183.54 o
   0  -8 -18  6686.86  9936.82  1083.19 o
  -1  -4 -10   542.81   501.59   121.29 o
  -1  -5 -12  1222.23   985.89   249.04 o
   1  -3 -13   769.47  2892.09   324.54 o
   1  -3 -14   978.86  1067.98   234.13 o
   1  -5 -19  3192.94  2401.60   972.56 <
   0  -6 -18  2208.15  3047.74  1101.54 <
   1  -3 -10     0.23   127.03    69.66 <
   1  -6 -17  1189.73  1747.30   607.76 <
   0  -2  -8   164.00   127.30    47.23 <
  -1  -4 -15  1300.45  1299.67   492.77 <
  -1  -6 -13   639.95   617.87   283.27 <
  -1  -6 -17  1189.71  1765.05   689.60 <
  -1  -5 -19  3192.95  2656.28  1039.50 <
   2  -6 -24  3167.45  3158.69  1966.23 <
  -2  -6 -18  3388.69  2519.83  1031.77 <
   1  -5 -18   841.18  1304.60   748.71 <
  -1  -7 -19  1280.85  1464.84  1290.46 <
  -1  -6 -19  1341.08  1912.07  1085.29 <
   0  -8 -24  5738.04  4082.66  3143.19 <
  -1  -4 -13   252.39   264.49   190.68 <
  -2  -6 -19  1385.83  2012.10  1179.37 <
   0  -3  -8     0.00    61.47    49.17 <
  -1  -1  -5  2103.43  1822.15    50.73 o
  -2  -2  -2  1058.73   943.15    47.99 o
  -3  -2  -4  2167.89  2189.77   193.82 o
  -3  -3  -4  1161.85  1334.93   105.06 o
  -1  -1  -4   420.79   201.00    24.87 o
  -3  -2  -2   996.28   935.30   131.56 o
  -2  -2  -3   320.66   389.09    47.35 o
  -3  -3  -6  1463.85  1451.84   172.99 o
  -2  -2  -8  1104.82   495.65   125.46 o
  -2  -2  -9  1514.97  1291.57   195.38 o
  -4  -3  -7  3758.79  1568.24   547.44 <
  -2  -1  -4   340.01    94.39    53.35 <
  -5  -3  -3  7949.30  5464.84  1315.27 o
  -3  -3 -12  2251.27  2384.14   694.09 o
  -3  -2 -10  2306.80  1509.22   696.09 <
  -2  -1  -5   419.14   451.40   119.00 o
  -2  -2  -4   110.79    90.27    36.93 <
  -4  -4  -4   657.44   414.47   209.29 <
  -3  -2  -1   308.06   377.36   131.25 <
  -2  -2  -7   284.31    71.81    63.60 <
  -4  -4  -6   846.70   658.75   316.04 <
  -3  -3 -11  2527.51  1175.61   569.31 <
  -2  -1  -6   391.27   520.94   170.23 o
  -3  -3  -3    15.83    98.36    81.96 <
  -4  -4  -5   868.11   769.69   250.41 o
  -3  -3  -8   134.05   217.25   194.71 <
  -3  -5  -1  5166.66  5465.64   242.96 o
  -2  -4   0  2328.82  2358.84   108.48 o
  -1  -3   1  2346.41  1885.67    92.43 o
  -3  -5   1  5166.66  4970.25   271.33 o
  -1  -4   1  1899.99  1830.81   101.83 o
  -1  -3  -1  2346.41  1800.25    96.74 o
  -1  -2   1   539.21   570.11    47.33 o
  -3  -5  -2  1529.82  1691.57   175.77 o
  -3  -5   2  1529.82  1588.22   183.57 o
  -2  -8   2  2754.99  2803.99   289.93 o
  -2  -3  -1   446.07   320.60    49.64 o
  -2  -7   0  1682.80  1384.25   159.32 o
  -1  -2  -1   539.21   415.25    52.73 o
  -2  -5  -1   665.24   619.72   107.42 o
  -3  -6  -1  1042.24   898.11   189.51 o
  -3  -7   2  1250.92  1078.22   321.00 o
  -3  -6   1  1042.24   965.45   207.91 o
  -3  -9   1  2927.21  2533.55   765.43 o
  -3  -7  -2  1250.92  1346.88   286.26 o
  -3  -6   2   542.51   636.55   225.87 <
  -3  -9  -1  2927.23  2485.02   489.16 o
  -2  -5   0   430.67   518.94   100.90 o
  -4  -9   0  4320.30  4256.26   864.88 o
  -2  -5   1   665.24   759.48   136.21 o
  -4  -8  -4  2125.22  2447.17   656.56 o
  -4  -6  -2  1109.26  1128.12   312.34 o
  -2  -5   2   117.01   184.61    75.89 <
  -4  -7  -2  1400.09  1858.50   466.68 o
  -3  -6  -2   542.51   620.49   156.15 o
  -2  -4  -1   102.96   186.78    73.89 <
  -3  -7   3   829.62   723.03   260.86 <
  -3  -8  -3  1560.40  1595.89   403.61 o
  -4  -7  -1   694.68   847.62   422.79 <
  -2  -4   1   102.96   160.05    67.71 <
  -2  -6   0   319.61   460.18   125.32 o
  -3  -8   3  1560.39  1386.38   464.87 <
  -4 -10  -4  2716.59  1950.60  1008.22 <
  -3 -11   1  2360.98  2675.32  1093.98 <
  -3  -8  -4   482.84   355.00   285.23 <
  -4  -8  -2   831.05   704.06   593.22 <
  -4  -7   2  1400.09   879.33   486.92 <
  -6 -10  -2  2231.16  4748.97  2107.69 <
  -4 -10   4  2716.60  3284.54  1315.46 <
  -3  -7  -3   829.61  1058.78   302.21 o
  -2  -4  -2    15.64   125.02    84.03 <
  -4 -11  -2  1793.63  2618.37  1398.52 <
  -1  -7  -7  4541.91  4324.72   350.03 o
   1  -7  -7  4541.92  4244.34   283.39 o
   0  -6  -7  2923.84  3172.00   231.12 o
  -1  -5  -4  1489.47  1306.25   140.93 o
   0  -6  -6  2465.41  2447.96   249.05 o
   0  -6  -4  1412.20  1277.15   141.91 o
   0  -4  -3  1034.76   869.87   112.31 o
  -1  -7  -5  1709.55  1908.14   286.85 o
   0  -6  -5  1090.70   842.25   144.57 o
  -1  -5  -5   931.18   879.15   122.62 o
  -1  -7  -8  1344.02  1494.58   280.75 o
  -1  -9  -7  3734.74  4473.22   578.40 o
   0  -8 -10  2270.25  2389.28   395.45 o
   0  -8 -11  1733.18  2410.75   375.33 o
   0  -8  -5  1218.50  1337.83   299.14 o
   0  -4  -5   244.01   248.02    99.21 <
  -1  -9  -8  1481.76  2068.99   517.25 o
   0  -4  -2   402.68   479.80    84.92 o
  -1  -9 -13  3475.43  3623.72   833.70 o
   1  -9  -8  1481.77  2028.61   386.20 o
  -1  -7  -6   528.08   561.59   242.74 <
   0 -10  -5  1634.58  1002.05   409.93 <
  -1  -8  -8  1195.94  1073.23   409.93 <
  -1  -6  -4   300.24   298.21   139.85 <
  -1 -11  -7  2052.41  2046.07   758.26 <
  -1  -6  -5   388.03   421.91   183.17 <
   1  -8  -8  1195.94  1463.25   468.41 o
   0  -4  -4   152.31   183.85    86.76 <
   0 -10  -6   962.71  1643.59   510.79 o
   0  -8  -9   755.28   705.66   261.28 <
   0 -10 -10  1961.70  1795.70   748.38 <
   0 -10 -11  1369.70  2443.86   777.59 o
  -1  -8 -10   558.82   439.35   281.26 <
  -2 -10 -10  2593.71  1867.70   747.49 <
   1 -10 -12   809.05  1211.89   552.54 <
   0  -8  -6     8.84   254.08   151.63 <
   0  -5  -7     0.00    77.86    77.86 <
   1 -11 -13  2065.55  2186.42   961.45 <
   2 -16 -14  1668.63  4840.27  3819.64 <
   0 -14 -11  3972.71  3515.59  2202.14 <
  -1  -3  -5  2945.43  3027.47   131.43 o
  -2  -3  -5  1788.91  1746.17    85.84 o
  -2  -4  -6  2600.89  2353.83   159.72 o
  -2  -4  -5  2082.70  1999.52   119.72 o
  -3  -5  -5  3039.39  2616.51   224.81 o
  -3  -5  -7  2745.62  2802.71   292.08 o
  -1  -2  -3   705.08   676.86    58.39 o
  -2  -5  -7  1962.14  2000.67   182.82 o
  -1  -3  -4   629.29   809.10    79.86 o
  -1  -2  -2   772.36   627.42    60.07 o
  -2  -6  -9  2758.64  3645.93   396.12 o
  -2  -4  -7  1148.37  1344.06   157.15 o
  -2  -3  -4   451.90   497.27    72.22 o
  -2  -5  -9   826.16  1008.12   181.05 o
  -3  -7  -8  2212.23  2270.82   420.75 o
  -2  -6  -6   717.45   767.88   150.28 o
  -3  -7  -7  1916.51  1942.19   360.81 o
  -1  -4  -7   373.92   251.25    65.90 o
  -2  -5  -6   409.89   571.57   141.87 o
  -3  -7 -13  4059.08  4433.78   971.31 o
  -2  -6 -12  2070.58  1815.10   372.91 o
  -3  -6  -8   758.36   519.68   238.27 <
  -1  -3  -3   329.11   233.43    60.44 o
  -2  -6 -10  1066.75   787.90   298.29 <
  -3  -5  -8  1293.70  1350.13   261.38 o
  -3  -6  -9   553.55   708.02   275.00 <
  -2  -7 -11  1165.22   793.52   345.37 <
  -2  -6  -8    80.87   141.43   135.29 <
  -2  -6 -11   618.04   903.30   270.99 o
  -3  -5  -6   544.58   262.92   184.86 <
  -4  -8 -10  2902.72  3356.17  1154.39 <
  -2  -6  -7   318.98   373.59   127.27 <
  -2  -8 -13  1147.17  1663.30   572.91 <
  -2  -4  -8   292.21   377.68   135.47 <
  -3  -5  -9   269.14   246.05   186.59 <
  -4  -6 -10  1769.78   996.47   667.74 <

loop_
 _twin_refln_datum_id
 _twin_refln_individual_id
 _twin_refln_index_h
 _twin_refln_index_k
 _twin_refln_index_l
 _twin_refln_F_squared_calc
 _twin_refln_F_squared_meas
 _twin_refln_F_squared_sigma
 _twin_refln_include_status
 ? ? ? ? ? ? ? ? ?
