# Supplementary material for: In situ strain tuning of the metal-insulator-transition of Ca2RuO4 in angle-resolved photoemission experiments
Source: Nat Commun. 2018 Oct 31;9:4535. doi: 10.1038/s41467-018-06945-0 (PMC6208396; doi:10.1038/s41467-018-06945-0)
Supplement: Supplementary file 14 — Supplementary Data 11 [file 41467_2018_6945_MOESM14_ESM.cif]

#=======================================================================
data_global
#=======================================================================

_audit_creation_method                   'Jana2006 Version : 21/02/2018'


# 1. PROCESSING SUMMARY (IUCr Office Use Only)

_journal_date_recd_electronic            ?
_journal_date_to_coeditor                ?
_journal_date_from_coeditor              ?
_journal_date_accepted                   ?
_journal_date_printers_first             ?
_journal_date_printers_final             ?
_journal_date_proofs_out                 ?
_journal_date_proofs_in                  ?
_journal_coeditor_name                   ?
_journal_coeditor_code                   ?
_journal_coeditor_notes
; ?
;
_journal_techeditor_code                 ?
_journal_paper_category                  ?
_journal_techeditor_notes
; ?
;
_journal_coden_ASTM                      ?
_journal_name_full                       ?
_journal_year                            ?
_journal_volume                          ?
_journal_issue                           ?
_journal_page_first                      ?
_journal_page_last                       ?
_journal_suppl_publ_number               ?
_journal_suppl_publ_pages                ?

#=======================================================================

# 2. SUBMISSION DETAILS

_publ_contact_author_name                'Sara Riccò'
_publ_contact_author_address
; Department of Quantum Matter Physics
	  University of Geneva
	  24 Quai Ernest-Ansermet
	  1211 Geneva 4
	  Switzerland
;
_publ_contact_author_email               Sara.Ricco@unige.ch
_publ_contact_author_fax                 ?
_publ_contact_author_phone               +41 223793487

_publ_requested_journal                  
_publ_requested_category                 ?

_publ_contact_letter
; ?
;

#=======================================================================

# 3. TITLE AND AUTHOR LIST

_publ_section_title
; In-situ strain-tuning of the metal-insulator transition of Ca2RuO4 in angle-resolved 
  photoemission experiments
;
_publ_section_title_footnote
; ?
;
loop_
 _publ_author_name
 _publ_author_address
'Riccò, Sara'
;     Department of Quantum Matter Physics
	  University of Geneva
	  24 Quai Ernest-Ansermet
	  1211 Geneva 4
	  Switzerland
;
'Kim, Minjae'
;     Centre de Physique Théorique
      Ecole Polytechnique
      CNRS, Universite Paris-Saclay
      91128 Palaiseau
      France
;
      College de France
      11 place Marcelin Berthelot
      75005 Paris
      France
;
'Tamai, Anna'
;     Department of Quantum Matter Physics
	  University of Geneva
	  24 Quai Ernest-Ansermet
	  1211 Geneva 4
	  Switzerland
;
'McKeown Walker, Siobhan'
;     Department of Quantum Matter Physics
	  University of Geneva
	  24 Quai Ernest-Ansermet
	  1211 Geneva 4
	  Switzerland
;
'Bruno, Flavio Yair'
;     Department of Quantum Matter Physics
	  University of Geneva
	  24 Quai Ernest-Ansermet
	  1211 Geneva 4
	  Switzerland
;
'Cucchi, Irène'
;     Department of Quantum Matter Physics
	  University of Geneva
	  24 Quai Ernest-Ansermet
	  1211 Geneva 4
	  Switzerland
;
'Cappelli, Edoardo'
;     Department of Quantum Matter Physics
	  University of Geneva
	  24 Quai Ernest-Ansermet
	  1211 Geneva 4
	  Switzerland
;
'Besnard, Céline'
;     Department of Quantum Matter Physics
	  University of Geneva
	  24 Quai Ernest-Ansermet
	  1211 Geneva 4
	  Switzerland
;
'Kim, Timur K.'
;     Diamond Light Source
	  Harwell Campus
	  Didcot
	  United Kingdom
;
'Dudin, Pavel'
;     Diamond Light Source
	  Harwell Campus
	  Didcot
	  United Kingdom
;
'Hoesch, Moritz'
;     Diamond Light Source
	  Harwell Campus
	  Didcot
	  United Kingdom
;
    'Gutmann, Matthias J.'
;     ISIS Facility
      Rutherford Appleton Laboratory
      Chilton, Didcot
      Oxon, OX11 0QX
      United Kingdom
;
'Georges, Antoine'
;     Centre de Physique Théorique
      Ecole Polytechnique
      CNRS, Universite Paris-Saclay
      91128 Palaiseau
      France
;
      College de France
      11 place Marcelin Berthelot
      75005 Paris
      France
;     Department of Quantum Matter Physics
	  University of Geneva
	  24 Quai Ernest-Ansermet
	  1211 Geneva 4
	  Switzerland
;
'Perry, Robin S.'
;     London Centre for Nanotechnology and UCL Centre for Materials Discovery
      University College London
      London WC1E 6BT
      United Kingdom
;
'Baumberger, Felix'
;     Department of Quantum Matter Physics
	  University of Geneva
	  24 Quai Ernest-Ansermet
	  1211 Geneva 4
	  Switzerland
;   
	  Swiss Light Source
	  Paul Scherrer Institut
	  CH-5232 Villigen PSI
	  Switzerland   
;

#=======================================================================

# 4. TEXT

_publ_section_synopsis
; ?
;
_publ_section_abstract
; ?
;
_publ_section_comment
; ?
;
_publ_section_introduction
; ?
;
_publ_section_experimental
; ?
;
_publ_section_exptl_prep
; ?
;
_publ_section_exptl_refinement
; ?
;
_publ_section_exptl_solution
; ?
;
_publ_section_discussion
; ?
;
_publ_section_acknowledgements
; ?
;
_publ_section_references
;
Petricek, V., Dusek, M. & Palatinus L. (2014). Z. Kristallogr. 229(5), 345-352.

Palatinus L. & Chapuis G. (2007). J. Appl. Cryst. 40, 786-790.

# enable this reference if Diamond ver. 2 was used for visualization
#Brandenburg, K. (1999). DIAMOND. Version. 2.1c.
#Crystal Impact GbR, Bonn, Germany.

# enable this reference if Diamond ver. 3 was used for visualization
#Brandenburg, K. & Putz, H. (2005). DIAMOND Version 3.
#Crystal Impact GbR, Postfach 1251, D-53002 Bonn, Germany.

# enable this reference if SIR97 was used for solving of the structure
#Altomare, A., Burla, M. C., Camalli, M., Cascarano, G., Giacovazzo, C.,
#Guagliardi, A., Moliterni, A. G. G., Polidori, G., Spagna, R. (1997).
#SIR97. A Package for Crystal Structure Solution by Direct Methods
#and Refinement, Bari, Rome, Italy.

# use this reference if SIR2002 was used for solving of the structure
#Burla, M.C., Camalli, M., Carrozzini, B., Cascarano, G., Giacovazzo, C.,
#Polidori, G., Spagna, R.
#SIR2002: the program, J. Appl. Cryst, (2003). 36, 1103


# use this reference if SIR2011 was used for solving of the structure
#Burla, M.C., Caliandro, R., Camalli, M., Carrozzini, B., Cascarano,
#G.L., Giacovazzo, C., Mallamo. M., Mazzone, A., Polidori, G., Spagna, R.
#SIR2011: a new package for crystal structure determination and refinement,
#J.Appl.Cryst. (2012) 45, 357-361

# enable this reference if bond valences were calculated
#Brown, I. D. (1996). J. Appl. Cryst. 29, 479-480.

# enable this reference if Xshape wase used for crystal shape refinement
#Stoe & Cie (1998). X-SHAPE. Stoe & Cie, Darmstadt, Germany.


# enable this reference if Flack coefficient was refined
#Flack, H. D. (1983). Acta Cryst. A39, 876-881.
;
_publ_section_figure_captions
; ?
;
_publ_section_table_legends
; ?
;

#=======================================================================
data_I
#=======================================================================

# 5. CHEMICAL DATA

_chemical_name_systematic
; ?
;
_chemical_name_common                    ?
_chemical_formula_moiety                 ?
_chemical_formula_structural             ?
_chemical_formula_analytical             ?
_chemical_formula_iupac                  ?
_chemical_formula_sum                    'Ca1.96 O4 Pr0.04 Ru1'
_chemical_formula_weight                 249.3
_chemical_melting_point                  ?
_chemical_compound_source                ?
_chemical_absolute_configuration         .

#=======================================================================

# 6. CRYSTAL DATA

_symmetry_cell_setting                   orthorhombic
_symmetry_space_group_name_H-M           'P c a b'
_symmetry_space_group_name_Hall          '-P -2xac;-2yab;-2zbc'
_symmetry_Int_Tables_number              61

loop_
 _space_group_symop_id
 _space_group_symop_operation_xyz
 1   x,y,z
 2   -x,-y+1/2,z+1/2
 3   -x+1/2,y+1/2,-z
 4   x+1/2,-y,-z+1/2
 5   -x,-y,-z
 6   x,y+1/2,-z+1/2
 7   x+1/2,-y+1/2,z
 8   -x+1/2,y,z+1/2

_cell_length_a                           5.3700(19)
_cell_length_b                           5.3709(19)
_cell_length_c                           12.215(4)
_cell_angle_alpha                        90
_cell_angle_beta                         90
_cell_angle_gamma                        90
_cell_volume                             352.3(2)

loop_
 _twin_individual_id
 _twin_individual_mass_fraction_refined
 _twin_individual_twin_matrix_11
 _twin_individual_twin_matrix_12
 _twin_individual_twin_matrix_13
 _twin_individual_twin_matrix_21
 _twin_individual_twin_matrix_22
 _twin_individual_twin_matrix_23
 _twin_individual_twin_matrix_31
 _twin_individual_twin_matrix_32
 _twin_individual_twin_matrix_33
1 0.971(3)
1 0 0
0 1 0
0 0 1
2 0.029(3)
0 1 0
1 0 0
0 0 1

_cell_formula_units_Z                    4

_cell_measurement_reflns_used            330
_cell_measurement_theta_min              ?
_cell_measurement_theta_max              ?
_cell_measurement_temperature            300
_cell_special_details
; ?
;

_exptl_crystal_density_diffrn            4.7001
_exptl_crystal_density_meas              ?
_exptl_crystal_density_method            ?
_exptl_crystal_F_000                     158.549

_exptl_absorpt_coefficient_mu            0
_exptl_crystal_description               ?
_exptl_crystal_size_max                  ?
_exptl_crystal_size_mid                  ?
_exptl_crystal_size_min                  ?
_exptl_crystal_size_rad                  ?
_exptl_crystal_colour                    ?
_exptl_absorpt_correction_type           ?
_exptl_absorpt_process_details           ?
_exptl_absorpt_correction_T_min          ?
_exptl_absorpt_correction_T_max          ?
loop_
 _exptl_crystal_face_index_h
 _exptl_crystal_face_index_k
 _exptl_crystal_face_index_l
 _exptl_crystal_face_perp_dist
 ? ? ? ?

#=======================================================================

# 7. EXPERIMENTAL DATA

_exptl_special_details                   
;
 For peak integration a local UB matrix refined for each frame,
using approximately 30 reflections from each of the 11 detectors.
Hence _cell_measurement_reflns_used      330
For final cell dimensions a weighted average of all local
cells was calculated
Because of the nature of the experiment, it is not possible to give values of
theta_min and theta_max for the cell determination.
The same applies for the wavelength used for the experiment.
The range of wavelengths used was 0.23-8.8 Angstroms,
BUT the bulk of the diffraction information is obtained from
wavelengths in the range 0.7-2.5 Angstroms.
The data collection procedures on the SXD instrument used
for the single crystal neutron data collection are most
recently summarised in the Appendix to the following paper
     Wilson, C.C. (1997).  J. Mol. Struct. 405, 207-217.
;

_diffrn_ambient_temperature              300
_diffrn_source                           ?
_diffrn_source_power                     ?
_diffrn_source_voltage                   ?
_diffrn_source_current                   ?
_diffrn_radiation_type                   neutron
_diffrn_radiation_source                 'ISIS spallation source'
_diffrn_radiation_wavelength             0.23 - 8.8
_diffrn_radiation_monochromator          ?
_diffrn_measurement_device               ?
_diffrn_measurement_device_type          SXD
_diffrn_detector                         ?
_diffrn_detector_area_resol_mean         ?
_diffrn_measurement_method               time-of-flight LAUE diffraction
_diffrn_measurement_specimen_support     ?

_diffrn_reflns_number                    5201
_diffrn_reflns_theta_min                 5.12
_diffrn_reflns_theta_max                 77.77
_diffrn_reflns_theta_full                17.79
_diffrn_measured_fraction_theta_max      0.29
_diffrn_measured_fraction_theta_full     0.96
_diffrn_reflns_av_R_equivalents          ?
_diffrn_reflns_av_unetI/netI             0.1475
_diffrn_reflns_limit_h_min               -13
_diffrn_reflns_limit_h_max               14
_diffrn_reflns_limit_k_min               -10
_diffrn_reflns_limit_k_max               11
_diffrn_reflns_limit_l_min               -29
_diffrn_reflns_limit_l_max               29
_diffrn_reflns_reduction_process         ?

_diffrn_standards_number                 ?
_diffrn_standards_interval_count         ?
_diffrn_standards_interval_time          ?
_diffrn_standards_decay_%                ?
loop_
_diffrn_standard_refln_index_h
_diffrn_standard_refln_index_k
_diffrn_standard_refln_index_l
  ? ? ?

_diffrn_radiation_probe                  neutron

#=======================================================================

# 8. REFINEMENT DATA

_refine_special_details
; The variable wavelength nature of the data collection
 procedure means that sensible values of
 _diffrn_reflns_theta_min & _diffrn_reflns_theta_max
 cannot be given instead the following limits are given
 _diffrn_reflns_sin(theta)/lambda_min      0.05
 _diffrn_reflns_sin(theta)/lambda_max      1.31
 _refine_diff_density_max/min is given in Fermi per per angstrom cubed not
 electons per angstrom cubed. Another way to consider the _refine_diff_density_
 is as a percentage of the diffracted intensity of a given atom:
 _refine_diff_density_max =  5% of Carbon
 _refine_diff_density_min = -4% of Carbon
 Refinement of F^2^ against ALL reflections.  The weighted R-factor wR and
 goodness of fit S are based on F^2^, conventional R-factors R are based
 on F, with F set to zero for negative F^2^. The threshold expression of
 F^2^ > 2sigma(F^2^) is used only for calculating R-factors(gt) etc. and is
 not relevant to the choice of reflections for refinement.  R-factors based
 on F^2^ are statistically about twice as large as those based on F, and R-
 factors based on ALL data will be even larger.
;

_reflns_number_total                     5191
_reflns_number_gt                        3737
_reflns_threshold_expression             'I>3\s(I)'

_refine_ls_structure_factor_coef         Fsqd
_refine_ls_R_factor_gt                   0.0828
_refine_ls_wR_factor_gt                  0.1937
_refine_ls_R_factor_all                  0.0996
_refine_ls_wR_factor_ref                 0.2028
_refine_ls_goodness_of_fit_ref           2.47
_refine_ls_goodness_of_fit_gt            2.77
_refine_ls_restrained_S_gt               ?
_refine_ls_restrained_S_all              ?
_refine_ls_number_reflns                 5191
_refine_ls_number_parameters             45
_refine_ls_number_restraints             0
_refine_ls_number_constraints            9
_refine_ls_weighting_scheme              sigma
_refine_ls_weighting_details             'w=1/(\s^2^(I)+0.0004I^2^)'
_refine_ls_hydrogen_treatment            ?
_refine_ls_shift/su_max                  0.0105
_refine_ls_shift/su_mean                 0.0010
_refine_diff_density_max                 ?
_refine_diff_density_min                 ?
_refine_ls_extinction_method
 'B-C type 1 Gaussian isotropic (Becker & Coppens, 1974)'
_refine_ls_extinction_coef               6.5(2)
_refine_ls_extinction_expression         ?
_refine_ls_abs_structure_details         ?
_refine_ls_abs_structure_Flack           ?
_refine_ls_abs_structure_Rogers          ?

loop_
 _atom_type_symbol
 _atom_type_scat_length_neutron
 _atom_type_scat_source
 Ca    4.700 International_Tables_Vol_C
 Pr    4.580 International_Tables_Vol_C
 Ru    7.030 International_Tables_Vol_C
 O     5.803 International_Tables_Vol_C

_computing_data_collection               'SXD-2001 (Gutmann, 2005)'
_computing_cell_refinement               'SXD-2001 (Gutmann, 2005)'
_computing_data_reduction                'SXD-2001 (Gutmann, 2005)'
_computing_structure_solution            ?
_computing_structure_refinement          ?
_computing_molecular_graphics            ?
_computing_publication_material          ?

loop_
 _restr_distance_atom_site_label_1
 _restr_distance_site_symmetry_1
 _restr_distance_atom_site_label_2
 _restr_distance_site_symmetry_2
 _restr_distance_target
 _restr_distance_target_weight_param
 ? ? ? ? ? ?

loop_
 _restr_angle_atom_site_label_1
 _restr_angle_site_symmetry_1
 _restr_angle_atom_site_label_2
 _restr_angle_site_symmetry_2
 _restr_angle_atom_site_label_3
 _restr_angle_site_symmetry_3
 _restr_angle_target
 _restr_angle_target_weight_param
 ? ? ? ? ? ? ? ?

loop_
 _restr_torsion_atom_site_label_1
 _restr_torsion_site_symmetry_1
 _restr_torsion_atom_site_label_2
 _restr_torsion_site_symmetry_2
 _restr_torsion_atom_site_label_3
 _restr_torsion_site_symmetry_3
 _restr_torsion_atom_site_label_4
 _restr_torsion_site_symmetry_4
 _restr_torsion_angle_target
 _restr_torsion_weight_param
 ? ? ? ? ? ? ? ? ? ?

loop_
 _restr_equal_distance_atom_site_label_1
 _restr_equal_distance_site_symmetry_1
 _restr_equal_distance_atom_site_label_2
 _restr_equal_distance_site_symmetry_2
 _restr_equal_distance_class_class_id
 _restr_equal_distance_class_target_weight_param
 ? ? ? ? ? ?

loop_
 _restr_equal_angle_atom_site_label_1
 _restr_equal_angle_site_symmetry_1
 _restr_equal_angle_atom_site_label_2
 _restr_equal_angle_site_symmetry_2
 _restr_equal_angle_atom_site_label_3
 _restr_equal_angle_site_symmetry_3
 _restr_equal_angle_class_class_id
 _restr_equal_angle_class_target_weight_param
 ? ? ? ? ? ? ? ?

loop_
 _restr_equal_torsion_atom_site_label_1
 _restr_equal_torsion_site_symmetry_1
 _restr_equal_torsion_atom_site_label_2
 _restr_equal_torsion_site_symmetry_2
 _restr_equal_torsion_atom_site_label_3
 _restr_equal_torsion_site_symmetry_3
 _restr_equal_torsion_atom_site_label_4
 _restr_equal_torsion_site_symmetry_4
 _restr_equal_torsion_class_class_id
 _restr_equal_torsion_class_target_weight_param
 ? ? ? ? ? ? ? ? ? ?


#=======================================================================

# 9. ATOMIC COORDINATES AND DISPLACEMENT PARAMETERS

loop_
 _atom_site_label
 _atom_site_type_symbol
 _atom_site_fract_x
 _atom_site_fract_y
 _atom_site_fract_z
 _atom_site_adp_type
 _atom_site_U_iso_or_equiv
 _atom_site_site_symmetry_multiplicity
 _atom_site_occupancy
 _atom_site_calc_flag
 _atom_site_refinement_flags
 _atom_site_disorder_assembly
 _atom_site_disorder_group
  Ru Ru 0 0.5 0 Uani 0.0038(3) 4 1 d . . .
  O2 O 0.30501(18) 0.3047(2) -0.01755(9) Uani 0.0084(3) 8 1 d . . .
  O3 O -0.01155(19) 0.5461(2) -0.16563(8) Uani 0.0111(3) 8 1 d . . .
  Ca Ca 0.0319(2) 0.4880(3) -0.34924(10) Uani 0.0105(4) 8 0.98 d . . .
  Pr Pr 0.0319(2) 0.4880(3) -0.34924(10) Uani 0.0105(4) 8 0.02 d . . .

loop_
 _atom_site_aniso_label
 _atom_site_aniso_type_symbol
 _atom_site_aniso_U_11
 _atom_site_aniso_U_22
 _atom_site_aniso_U_33
 _atom_site_aniso_U_12
 _atom_site_aniso_U_13
 _atom_site_aniso_U_23
 Ru Ru 0.0039(3) 0.0045(6) 0.0030(3) -0.0002(4) -0.0002(3) -0.0003(4)
 O2 O 0.0057(3) 0.0089(6) 0.0106(4) 0.0016(4) 0.0017(3) 0.0013(4)
 O3 O 0.0127(4) 0.0168(6) 0.0037(4) -0.0019(4) -0.0003(3) 0.0010(3)
 Ca Ca 0.0109(4) 0.0156(9) 0.0049(4) 0.0026(5) 0.0001(3) 0.0001(5)
 Pr Pr 0.0109(4) 0.0156(9) 0.0049(4) 0.0026(5) 0.0001(3) 0.0001(5)

loop_
 _jana_atom_site_ADP_C_label
 _jana_atom_site_ADP_C_type_symbol
 _jana_atom_site_ADP_C_111
 _jana_atom_site_ADP_C_112
 _jana_atom_site_ADP_C_113
 _jana_atom_site_ADP_C_122
 _jana_atom_site_ADP_C_123
 _jana_atom_site_ADP_C_133
 _jana_atom_site_ADP_C_222
 _jana_atom_site_ADP_C_223
 _jana_atom_site_ADP_C_233
 _jana_atom_site_ADP_C_333
 ? ? ? ? ? ? ? ? ? ? ? ?

loop_
 _jana_atom_site_ADP_D_label
 _jana_atom_site_ADP_D_type_symbol
 _jana_atom_site_ADP_D_1111
 _jana_atom_site_ADP_D_1112
 _jana_atom_site_ADP_D_1113
 _jana_atom_site_ADP_D_1122
 _jana_atom_site_ADP_D_1123
 _jana_atom_site_ADP_D_1133
 _jana_atom_site_ADP_D_1222
 _jana_atom_site_ADP_D_1223
 _jana_atom_site_ADP_D_1233
 _jana_atom_site_ADP_D_1333
 _jana_atom_site_ADP_D_2222
 _jana_atom_site_ADP_D_2223
 _jana_atom_site_ADP_D_2233
 _jana_atom_site_ADP_D_2333
 _jana_atom_site_ADP_D_3333
 ? ? ? ? ? ? ? ? ? ? ? ? ? ? ? ? ?

loop_
 _jana_atom_site_ADP_E_label
 _jana_atom_site_ADP_E_type_symbol
 _jana_atom_site_ADP_E_11111
 _jana_atom_site_ADP_E_11112
 _jana_atom_site_ADP_E_11113
 _jana_atom_site_ADP_E_11122
 _jana_atom_site_ADP_E_11123
 _jana_atom_site_ADP_E_11133
 _jana_atom_site_ADP_E_11222
 _jana_atom_site_ADP_E_11223
 _jana_atom_site_ADP_E_11233
 _jana_atom_site_ADP_E_11333
 _jana_atom_site_ADP_E_12222
 _jana_atom_site_ADP_E_12223
 _jana_atom_site_ADP_E_12233
 _jana_atom_site_ADP_E_12333
 _jana_atom_site_ADP_E_13333
 _jana_atom_site_ADP_E_22222
 _jana_atom_site_ADP_E_22223
 _jana_atom_site_ADP_E_22233
 _jana_atom_site_ADP_E_22333
 _jana_atom_site_ADP_E_23333
 _jana_atom_site_ADP_E_33333
 ? ? ? ? ? ? ? ? ? ? ? ? ? ? ? ? ? ? ? ? ? ? ?

loop_
 _jana_atom_site_ADP_F_label
 _jana_atom_site_ADP_F_type_symbol
 _jana_atom_site_ADP_F_111111
 _jana_atom_site_ADP_F_111112
 _jana_atom_site_ADP_F_111113
 _jana_atom_site_ADP_F_111122
 _jana_atom_site_ADP_F_111123
 _jana_atom_site_ADP_F_111133
 _jana_atom_site_ADP_F_111222
 _jana_atom_site_ADP_F_111223
 _jana_atom_site_ADP_F_111233
 _jana_atom_site_ADP_F_111333
 _jana_atom_site_ADP_F_112222
 _jana_atom_site_ADP_F_112223
 _jana_atom_site_ADP_F_112233
 _jana_atom_site_ADP_F_112333
 _jana_atom_site_ADP_F_113333
 _jana_atom_site_ADP_F_122222
 _jana_atom_site_ADP_F_122223
 _jana_atom_site_ADP_F_122233
 _jana_atom_site_ADP_F_122333
 _jana_atom_site_ADP_F_123333
 _jana_atom_site_ADP_F_133333
 _jana_atom_site_ADP_F_222222
 _jana_atom_site_ADP_F_222223
 _jana_atom_site_ADP_F_222233
 _jana_atom_site_ADP_F_222333
 _jana_atom_site_ADP_F_223333
 _jana_atom_site_ADP_F_233333
 _jana_atom_site_ADP_F_333333
 ? ? ? ? ? ? ? ? ? ? ? ? ? ? ? ? ? ? ? ? ? ? ? ? ? ? ? ? ? ?


#=======================================================================

# 10. MOLECULAR GEOMETRY


loop_
 _geom_bond_atom_site_label_1
 _geom_bond_atom_site_label_2
 _geom_bond_site_symmetry_1
 _geom_bond_site_symmetry_2
 _geom_bond_distance
 _geom_bond_publ_flag
 ? ? ? ? ? ?

loop_
 _geom_angle_atom_site_label_1
 _geom_angle_atom_site_label_2
 _geom_angle_atom_site_label_3
 _geom_angle_site_symmetry_1
 _geom_angle_site_symmetry_2
 _geom_angle_site_symmetry_3
 _geom_angle
 _geom_angle_publ_flag
 ? ? ? ? ? ? ? ?

loop_
 _geom_torsion_atom_site_label_1
 _geom_torsion_atom_site_label_2
 _geom_torsion_atom_site_label_3
 _geom_torsion_atom_site_label_4
 _geom_torsion_site_symmetry_1
 _geom_torsion_site_symmetry_2
 _geom_torsion_site_symmetry_3
 _geom_torsion_site_symmetry_4
 _geom_torsion
 _geom_torsion_publ_flag
 ? ? ? ? ? ? ? ? ? ?

loop_
 _geom_hbond_atom_site_label_D
 _geom_hbond_atom_site_label_H
 _geom_hbond_atom_site_label_A
 _geom_hbond_site_symmetry_D
 _geom_hbond_site_symmetry_H
 _geom_hbond_site_symmetry_A
 _geom_hbond_distance_DH
 _geom_hbond_distance_HA
 _geom_hbond_distance_DA
 _geom_hbond_angle_DHA
 _geom_hbond_publ_flag
 ? ? ? ? ? ? ? ? ? ? ?


#=======================================================================

# 11. STRUCTURE-FACTOR LIST

loop_
 _refln_index_h
 _refln_index_k
 _refln_index_l
 _refln_F_squared_calc
 _refln_F_squared_meas
 _refln_F_squared_sigma
 _refln_observed_status
 ? ? ? ? ? ? ?

loop_
 _twin_refln_datum_id
 _twin_refln_individual_id
 _twin_refln_index_h
 _twin_refln_index_k
 _twin_refln_index_l
 _twin_refln_F_squared_calc
 _twin_refln_F_squared_meas
 _twin_refln_F_squared_sigma
 _twin_refln_include_status
         1    2   2  -2  -6 11525.10 15500.80   158.74 o
         1    1  -2   2  -6 11525.10 15500.80   158.74 o
         2    2   2  -4 -12  3512.52  4598.07    85.84 o
         2    1  -4   2 -12  3512.52  4598.07    85.84 o
         3    2   1  -1  -5  1820.93  2000.87    45.96 o
         3    1  -1   1  -5  1820.93  2000.87    45.96 o
         4    2   3  -2 -10  1331.53  1862.04    47.05 o
         4    1  -2   3 -10  1331.53  1862.04    47.05 o
         5    2   2  -2  -8  1181.48  1521.02    37.04 o
         5    1  -2   2  -8  1181.48  1521.02    37.04 o
         6    2   4  -3 -13  2574.50  3012.26    86.65 o
         6    1  -3   4 -13  2574.50  3012.26    86.65 o
         7    2   3  -3 -11  1497.02  1575.06    52.58 o
         7    1  -3   3 -11  1497.02  1575.06    52.58 o
         8    2   4  -5 -11  1839.70  2789.83    89.84 o
         8    1  -5   4 -11  1839.70  2789.83    89.84 o
         9    2   4  -4 -12  1824.09  2580.36    85.96 o
         9    1  -4   4 -12  1824.09  2580.36    85.96 o
        10    2   2  -4 -11  1157.72  1418.46    49.93 o
        10    1  -4   2 -11  1157.72  1418.46    49.93 o
        11    2   2  -2  -9   672.53   938.11    31.01 o
        11    1  -2   2  -9   672.53   938.11    31.01 o
        12    2   3  -3 -12   907.25  1220.42    61.36 o
        12    1  -3   3 -12   907.25  1220.42    61.36 o
        13    2   1  -2  -5   380.94   568.66    24.87 o
        13    1  -2   1  -5   380.94   568.66    24.87 o
        14    2   3  -2  -8   397.12   462.36    27.56 o
        14    1  -2   3  -8   397.12   462.36    27.56 o
        15    2   1  -2  -6   331.98   459.66    24.76 o
        15    1  -2   1  -6   331.98   459.66    24.76 o
        16    2   3  -4 -14   801.77  1032.68    61.89 o
        16    1  -4   3 -14   801.77  1032.68    61.89 o
        17    2   2  -3  -9   353.81   493.07    35.85 o
        17    1  -3   2  -9   353.81   493.07    35.85 o
        18    2   4  -5 -17  1734.77  2519.70   145.98 o
        18    1  -5   4 -17  1734.77  2519.70   145.98 o
        19    2   4  -4 -14   886.86  1352.47    83.35 o
        19    1  -4   4 -14   886.86  1352.47    83.35 o
        20    2   3  -3 -10   363.51   437.01    41.04 o
        20    1  -3   3 -10   363.51   437.01    41.04 o
        21    2   2  -2  -7   212.43   288.14    22.87 o
        21    1  -2   2  -7   212.43   288.14    22.87 o
        22    2   3  -5 -12   579.21   711.87    60.61 o
        22    1  -5   3 -12   579.21   711.87    60.61 o
        23    2   4  -4  -9   423.67   394.99    42.68 o
        23    1  -4   4  -9   423.67   394.99    42.68 o
        24    2   3  -5 -17  1240.12  1684.06   131.69 o
        24    1  -5   3 -17  1240.12  1684.06   131.69 o
        25    2   2  -2 -10   143.75   219.12    32.07 o
        25    1  -2   2 -10   143.75   219.12    32.07 o
        26    2   3  -5 -13   623.44   774.82    79.57 o
        26    1  -5   3 -13   623.44   774.82    79.57 o
        27    2   5  -4 -14   754.00   981.04    95.94 o
        27    1  -4   5 -14   754.00   981.04    95.94 o
        28    2   5  -5 -17  1627.24  2124.32   209.82 o
        28    1  -5   5 -17  1627.24  2124.32   209.82 o
        29    2   1  -1  -4   169.22   237.98    20.04 o
        29    1  -1   1  -4   169.22   237.98    20.04 o
        30    2   5  -3 -17  1207.34  1694.14   111.60 o
        30    1  -3   5 -17  1207.34  1694.14   111.60 o
        31    2   4  -5 -15   813.15  1136.16   101.39 o
        31    1  -5   4 -15   813.15  1136.16   101.39 o
        32    2   1  -1  -3   190.67   257.46    23.67 o
        32    1  -1   1  -3   190.67   257.46    23.67 o
        33    2   5  -3 -14   505.49   723.24    92.62 o
        33    1  -3   5 -14   505.49   723.24    92.62 o
        34    2   3  -4 -10   262.26   305.92    45.98 o
        34    1  -4   3 -10   262.26   305.92    45.98 o
        35    2   3  -4  -9   256.16   291.78    31.11 o
        35    1  -4   3  -9   256.16   291.78    31.11 o
        36    2   5  -5 -11   444.56   539.00    58.69 o
        36    1  -5   5 -11   444.56   539.00    58.69 o
        37    2   2  -4 -10   154.91   259.21    36.52 o
        37    1  -4   2 -10   154.91   259.21    36.52 o
        38    2   5  -6 -14   602.62   904.92   106.54 o
        38    1  -6   5 -14   602.62   904.92   106.54 o
        39    2   6  -4 -15   666.70   938.49   131.10 o
        39    1  -4   6 -15   666.70   938.49   131.10 o
        40    2   3  -7 -17  1273.74  1545.46   144.10 o
        40    1  -7   3 -17  1273.74  1545.46   144.10 o
        41    2   4  -4 -18   860.31  1392.02   139.87 o
        41    1  -4   4 -18   860.31  1392.02   139.87 o
        42    2   4  -4 -15   496.44   653.47    72.66 o
        42    1  -4   4 -15   496.44   653.47    72.66 o
        43    2   6  -5 -19  1191.50  1701.14   260.83 o
        43    1  -5   6 -19  1191.50  1701.14   260.83 o
        44    2   4  -3 -15   458.04   587.30    95.08 o
        44    1  -3   4 -15   458.04   587.30    95.08 o
        45    2   2  -2 -11   119.25   146.10    23.09 o
        45    1  -2   2 -11   119.25   146.10    23.09 o
        46    2   6  -6 -14   707.56  1181.79   150.86 o
        46    1  -6   6 -14   707.56  1181.79   150.86 o
        47    2   4  -6 -14   546.19   686.75    98.57 o
        47    1  -6   4 -14   546.19   686.75    98.57 o
        48    2   4  -6 -18   796.76  1246.40   160.07 o
        48    1  -6   4 -18   796.76  1246.40   160.07 o
        49    2   5  -5 -15   486.63   718.18   102.53 o
        49    1  -5   5 -15   486.63   718.18   102.53 o
        50    2   5  -5 -23  1957.69  2496.06   393.72 o
        50    1  -5   5 -23  1957.69  2496.06   393.72 o
        51    2   2  -3 -10   150.20   171.72    30.16 o
        51    1  -3   2 -10   150.20   171.72    30.16 o
        52    2   3  -5 -18   544.63   596.35    92.39 o
        52    1  -5   3 -18   544.63   596.35    92.39 o
        53    2   2  -3  -8    99.96   118.14    24.95 o
        53    1  -3   2  -8    99.96   118.14    24.95 o
        54    2   4  -4 -20   861.35  1016.94   197.34 o
        54    1  -4   4 -20   861.35  1016.94   197.34 o
        55    2   4  -7 -19   664.60   400.71   168.07 <
        55    1  -7   4 -19   664.60   400.71   168.07 <
        56    2   3  -4 -20   486.78   522.24   162.73 o
        56    1  -4   3 -20   486.78   522.24   162.73 o
        57    2   5  -7 -18   835.20  1222.98   220.15 o
        57    1  -7   5 -18   835.20  1222.98   220.15 o
        58    2   4  -3 -12   127.66    53.50    42.45 <
        58    1  -3   4 -12   127.66    53.50    42.45 <
        59    2   3  -3  -8    53.37    76.91    26.23 <
        59    1  -3   3  -8    53.37    76.91    26.23 <
        60    2   3  -5 -14   212.72   144.10    60.60 <
        60    1  -5   3 -14   212.72   144.10    60.60 <
        61    2   5  -3 -15   355.75   382.45    92.41 o
        61    1  -3   5 -15   355.75   382.45    92.41 o
        62    2   5  -5 -19   757.02   927.96   163.71 o
        62    1  -5   5 -19   757.02   927.96   163.71 o
        63    2   5  -3 -16   371.45   323.60    80.01 o
        63    1  -3   5 -16   371.45   323.60    80.01 o
        64    2   4  -5 -23   859.57   667.69   256.02 <
        64    1  -5   4 -23   859.57   667.69   256.02 <
        65    2   5  -5 -12   150.66   229.62    57.30 o
        65    1  -5   5 -12   150.66   229.62    57.30 o
        66    2   4  -5 -12   217.18   169.19    51.07 o
        66    1  -5   4 -12   217.18   169.19    51.07 o
        67    2   6  -6 -18   258.99   567.72   188.35 o
        67    1  -6   6 -18   258.99   567.72   188.35 o
        68    2   6  -6 -20   463.44   659.67   309.21 <
        68    1  -6   6 -20   463.44   659.67   309.21 <
        69    2   4  -6 -15   208.17   264.69    90.48 <
        69    1  -6   4 -15   208.17   264.69    90.48 <
        70    2   7  -7 -21   814.61  1139.24   416.17 <
        70    1  -7   7 -21   814.61  1139.24   416.17 <
        71    2   5  -4 -20   495.49   526.51   173.29 o
        71    1  -4   5 -20   495.49   526.51   173.29 o
        72    2   6  -6 -17   266.76   243.03   172.52 <
        72    1  -6   6 -17   266.76   243.03   172.52 <
        73    2   4  -8 -20   320.76   857.21   237.00 o
        73    1  -8   4 -20   320.76   857.21   237.00 o
        74    2   4  -4 -19   101.22   482.21   151.74 o
        74    1  -4   4 -19   101.22   482.21   151.74 o
        75    2   6  -7 -17   558.05   763.74   212.20 o
        75    1  -7   6 -17   558.05   763.74   212.20 o
        76    2   6  -5 -16   101.49   115.08   108.88 <
        76    1  -5   6 -16   101.49   115.08   108.88 <
        77    2   3  -3  -7    36.10    27.09    16.88 <
        77    1  -3   3  -7    36.10    27.09    16.88 <
        78    2   5  -6 -20   409.37   534.06   233.87 <
        78    1  -6   5 -20   409.37   534.06   233.87 <
        79    2   6  -4 -16   200.77   161.96    84.96 <
        79    1  -4   6 -16   200.77   161.96    84.96 <
        80    2   5  -4 -12    84.53   123.45    63.06 <
        80    1  -4   5 -12    84.53   123.45    63.06 <
        81    2   6  -4 -18   238.24   384.81   143.52 <
        81    1  -4   6 -18   238.24   384.81   143.52 <
        82    2   5  -5 -14   202.72   255.56    80.75 o
        82    1  -5   5 -14   202.72   255.56    80.75 o
        83    2   5  -4 -16   280.99   390.21   104.85 o
        83    1  -4   5 -16   280.99   390.21   104.85 o
        84    2   5  -5 -25  1088.56  1510.61   482.24 o
        84    1  -5   5 -25  1088.56  1510.61   482.24 o
        85    2   3  -3 -13   117.60   113.05    38.13 <
        85    1  -3   3 -13   117.60   113.05    38.13 <
        86    2   4  -6 -20   481.63   800.85   174.25 o
        86    1  -6   4 -20   481.63   800.85   174.25 o
        87    2   7  -6 -16   315.60   498.33   196.06 <
        87    1  -6   7 -16   315.60   498.33   196.06 <
        88    2   8  -6 -20   645.93   962.26   384.82 <
        88    1  -6   8 -20   645.93   962.26   384.82 <
        89    2   4  -5 -16    78.97    77.72    58.18 <
        89    1  -5   4 -16    78.97    77.72    58.18 <
        90    2   8  -7 -19   177.51   496.02   319.19 <
        90    1  -7   8 -19   177.51   496.02   319.19 <
        91    2   3  -4 -13    81.94    84.16    44.50 <
        91    1  -4   3 -13    81.94    84.16    44.50 <
        92    2   6  -5 -15   313.30   394.67   154.42 <
        92    1  -5   6 -15   313.30   394.67   154.42 <
        93    2   8  -6 -22   655.48   761.37   405.27 <
        93    1  -6   8 -22   655.48   761.37   405.27 <
        94    2   7  -7 -19   414.64   544.98   365.39 <
        94    1  -7   7 -19   414.64   544.98   365.39 <
        95    2   5  -3 -13   145.43    70.49    62.46 <
        95    1  -3   5 -13   145.43    70.49    62.46 <
        96    2   5  -4 -17   100.58   167.24    85.87 <
        96    1  -4   5 -17   100.58   167.24    85.87 <
        97    2   2  -3 -12    26.70    19.31    18.86 <
        97    1  -3   2 -12    26.70    19.31    18.86 <
        98    2   6  -8 -22   566.26   654.56   430.75 <
        98    1  -8   6 -22   566.26   654.56   430.75 <
        99    2   7  -8 -21   116.23   478.77   360.73 <
        99    1  -8   7 -21   116.23   478.77   360.73 <
       100    2   7  -7 -23   560.45   836.69   569.47 <
       100    1  -7   7 -23   560.45   836.69   569.47 <
       101    2   4  -8 -24   721.12   626.54   443.04 <
       101    1  -8   4 -24   721.12   626.54   443.04 <
       102    2   7  -6 -17   150.44   387.18   189.15 <
       102    1  -6   7 -17   150.44   387.18   189.15 <
       103    2   2   0  -6  4608.98  5216.10    55.26 o
       103    1   0   2  -6  4608.98  5216.10    55.26 o
       104    2   3  -1 -11  3408.56  4336.86    68.06 o
       104    1  -1   3 -11  3408.56  4336.86    68.06 o
       105    1   0   3  -8  2554.09  2247.36    39.67 o
       106    2   2   0 -12  4419.04  4218.09    74.68 o
       106    1   0   2 -12  4419.04  4218.09    74.68 o
       107    1   0   1 -10  1883.71  1754.18    34.26 o
       108    2   2   0 -10  1564.30  1537.68    41.02 o
       108    1   0   2 -10  1564.30  1537.68    41.02 o
       109    1   0   1  -6   740.41   727.36    19.74 o
       110    1   0   1  -4   924.20   957.82    25.13 o
       111    2   4   0 -12  2643.77  2561.76    96.58 o
       111    1   0   4 -12  2643.77  2561.76    96.58 o
       112    1   0   1 -12  1404.51  1360.46    48.25 o
       113    2   4  -1 -11  1072.88  1256.66    55.02 o
       113    1  -1   4 -11  1072.88  1256.66    55.02 o
       114    1   0   3 -14  2261.03  2024.50    95.67 o
       115    2   3  -1  -9   668.81   830.49    35.12 o
       115    1  -1   3  -9   668.81   830.49    35.12 o
       116    2   3  -1 -17  3268.22  3073.97   136.45 o
       116    1  -1   3 -17  3268.22  3073.97   136.45 o
       117    2   2  -2 -14  1075.08  1182.64    66.23 o
       117    1  -2   2 -14  1075.08  1182.64    66.23 o
       118    1   0   1  -8   270.98   290.43    12.10 o
       119    2   3  -1 -10   621.08   775.48    37.14 o
       119    1  -1   3 -10   621.08   775.48    37.14 o
       120    2   2  -1 -13   690.31   619.45    45.98 o
       120    1  -1   2 -13   690.31   619.45    45.98 o
       121    2   3  -1 -14  1002.55  1223.72    85.98 o
       121    1  -1   3 -14  1002.55  1223.72    85.98 o
       122    2   2  -1  -8   285.04   296.99    22.36 o
       122    1  -1   2  -8   285.04   296.99    22.36 o
       123    2   2   0 -18  3502.78  3228.52   212.05 o
       123    1   0   2 -18  3502.78  3228.52   212.05 o
       124    2   2   0 -14  1219.26  1125.30    75.41 o
       124    1   0   2 -14  1219.26  1125.30    75.41 o
       125    2   4   0 -14  1349.79  1345.95    87.04 o
       125    1   0   4 -14  1349.79  1345.95    87.04 o
       126    2   2  -2 -15   735.44   615.52    55.39 o
       126    1  -2   2 -15   735.44   615.52    55.39 o
       127    2   1  -1  -7   188.75   207.38    17.70 o
       127    1  -1   1  -7   188.75   207.38    17.70 o
       128    2   2  -2 -18  1667.91  1299.31   115.55 o
       128    1  -2   2 -18  1667.91  1299.31   115.55 o
       129    2   5  -1 -17  2326.63  2060.30   190.20 o
       129    1  -1   5 -17  2326.63  2060.30   190.20 o
       130    2   3  -1 -12   474.45   676.91    52.75 o
       130    1  -1   3 -12   474.45   676.91    52.75 o
       131    1   0   5 -14  1489.33  1559.78   127.19 o
       132    1   0   1 -16  1370.86  1091.41    99.34 o
       133    1   0   1 -14   406.72   350.00    57.22 o
       134    2   4  -1 -17  1115.81  1122.65   168.90 o
       134    1  -1   4 -17  1115.81  1122.65   168.90 o
       135    2   4  -2 -18  1201.14  1362.32   136.59 o
       135    1  -2   4 -18  1201.14  1362.32   136.59 o
       136    2   3  -3 -23  3473.28  3355.07   350.88 o
       136    1  -3   3 -23  3473.28  3355.07   350.88 o
       137    2   3  -2 -16   850.18   683.03    78.69 o
       137    1  -2   3 -16   850.18   683.03    78.69 o
       138    2   4  -2 -20  1627.71  1711.38   214.70 o
       138    1  -2   4 -20  1627.71  1711.38   214.70 o
       139    2   2  -1 -10    87.30    39.76    17.87 <
       139    1  -1   2 -10    87.30    39.76    17.87 <
       140    2   5  -2 -16   453.83   631.55   114.55 o
       140    1  -2   5 -16   453.83   631.55   114.55 o
       141    2   2   0 -20  2608.13  2037.81   305.36 o
       141    1   0   2 -20  2608.13  2037.81   305.36 o
       142    2   3  -1 -16   652.85   513.06    76.52 o
       142    1  -1   3 -16   652.85   513.06    76.52 o
       143    2   2  -2 -16   423.33   339.85    63.97 o
       143    1  -2   2 -16   423.33   339.85    63.97 o
       144    2   5  -1 -14   640.19   445.29    82.30 o
       144    1  -1   5 -14   640.19   445.29    82.30 o
       145    2   2  -1 -11    74.88   100.08    27.90 o
       145    1  -1   2 -11    74.88   100.08    27.90 o
       146    2   4   0 -18   829.43  1149.93   251.77 o
       146    1   0   4 -18   829.43  1149.93   251.77 o
       147    2   3  -1 -13   180.04    65.57    30.78 <
       147    1  -1   3 -13   180.04    65.57    30.78 <
       148    2   4   1 -17  1120.55   915.61   196.30 o
       148    1   1   4 -17  1120.55   915.61   196.30 o
       149    2   6  -2 -20  1595.61  1686.85   270.29 o
       149    1  -2   6 -20  1595.61  1686.85   270.29 o
       150    2   5  -1 -15   467.43   407.64   131.31 o
       150    1  -1   5 -15   467.43   407.64   131.31 o
       151    2   4   0 -20  1269.90  1250.17   314.87 o
       151    1   0   4 -20  1269.90  1250.17   314.87 o
       152    2   3  -1 -23  2333.67  1943.92   418.33 o
       152    1  -1   3 -23  2333.67  1943.92   418.33 o
       153    1   0   3 -10    51.70   112.41    34.08 o
       154    2   4  -1 -13   304.14   118.96    52.63 <
       154    1  -1   4 -13   304.14   118.96    52.63 <
       155    2   2   0 -16   205.46   229.38    81.03 <
       155    1   0   2 -16   205.46   229.38    81.03 <
       156    2   5  -1 -16   510.98   452.30   143.69 o
       156    1  -1   5 -16   510.98   452.30   143.69 o
       157    2   4  -1 -19   445.86   526.80   205.23 <
       157    1  -1   4 -19   445.86   526.80   205.23 <
       158    1   0   3 -20  1195.23  1112.15   256.96 o
       159    1   0   5 -20   938.49  1023.97   348.42 <
       160    2   2  -1 -12    75.79   146.38    36.26 o
       160    1  -1   2 -12    75.79   146.38    36.26 o
       161    1   0   3 -12    77.38    69.04    36.29 <
       162    2   3  -3 -25  1720.18  1569.49   414.15 o
       162    1  -3   3 -25  1720.18  1569.49   414.15 o
       163    2   3  -2 -20   270.89   232.13   130.43 <
       163    1  -2   3 -20   270.89   232.13   130.43 <
       164    2   5  -1 -18   652.20   459.84   213.97 <
       164    1  -1   5 -18   652.20   459.84   213.97 <
       165    2   4  -1 -18   137.09   184.83   115.41 <
       165    1  -1   4 -18   137.09   184.83   115.41 <
       166    2   6  -1 -19  1061.74   889.56   279.56 o
       166    1  -1   6 -19  1061.74   889.56   279.56 o
       167    2   7  -3 -23  1267.46  1085.11   454.72 <
       167    1  -3   7 -23  1267.46  1085.11   454.72 <
       168    2   2   0  -7    10.74    13.56     8.59 <
       169    2   5   1 -16   511.92   348.37   181.26 <
       169    1   1   5 -16   511.92   348.37   181.26 <
       170    2   5   1 -15   468.36   352.79   148.54 <
       170    1   1   5 -15   468.36   352.79   148.54 <
       171    2   4   1 -15   202.82   123.79   106.99 <
       171    1   1   4 -15   202.82   123.79   106.99 <
       172    2   2  -1 -17   121.03   169.80    76.50 <
       172    1  -1   2 -17   121.03   169.80    76.50 <
       173    2   6  -2 -19   123.46   191.92   191.48 <
       173    1  -2   6 -19   123.46   191.92   191.48 <
       174    2   2  -1 -19   579.03   471.42   141.96 o
       174    1  -1   2 -19   579.03   471.42   141.96 o
       175    2   5  -2 -20   539.14   292.21   161.80 <
       175    1  -2   5 -20   539.14   292.21   161.80 <
       176    2   3  -1 -20   327.75   337.94   149.95 <
       176    1  -1   3 -20   327.75   337.94   149.95 <
       177    2   6  -2 -18   328.99   308.76   155.72 <
       177    1  -2   6 -18   328.99   308.76   155.72 <
       178    2   1   1  -5  1820.93  2108.92    21.30 o
       178    1   1   1  -5  1820.93  2108.92    21.30 o
       179    2   1   1 -11  3716.67  4127.97    93.49 o
       179    1   1   1 -11  3716.67  4127.97    93.49 o
       180    2   2   1  -4   471.88   444.76    12.82 o
       180    1   1   2  -4   471.88   444.76    12.82 o
       181    2   2   1  -2   613.76   667.15    17.37 o
       181    1   1   2  -2   613.76   667.15    17.37 o
       182    2   3   1  -8  1042.41   979.43    34.42 o
       182    1   1   3  -8  1042.41   979.43    34.42 o
       183    2   2   1  -6   515.02   603.28    23.13 o
       183    1   1   2  -6   515.02   603.28    23.13 o
       184    2   2   2  -6 11525.10 10550.50   247.83 o
       184    1   2   2  -6 11525.10 10550.50   247.83 o
       185    2   1   1  -4   169.22   233.22     9.77 o
       185    1   1   1  -4   169.22   233.22     9.77 o
       186    2   2   1  -7   571.53   454.83    16.89 o
       186    1   1   2  -7   571.53   454.83    16.89 o
       187    2   2   2 -12  5487.20  6329.20   305.88 o
       187    1   2   2 -12  5487.20  6329.20   305.88 o
       188    2   3   1  -7   415.40   344.15    22.38 o
       188    1   1   3  -7   415.40   344.15    22.38 o
       189    2   1   1  -6   158.51   218.68    15.53 o
       189    1   1   1  -6   158.51   218.68    15.53 o
       190    2   4   2  -6  3401.96  3653.07   209.37 o
       190    1   2   4  -6  3401.96  3653.07   209.37 o
       191    2  -1   1 -11  3716.67  2779.40   194.76 o
       191    1   1  -1 -11  3716.67  2779.40   194.76 o
       192    2   1   1 -17  4696.62  3752.26   314.85 o
       192    1   1   1 -17  4696.62  3752.26   314.85 o
       193    2   1   1  -7   188.75   216.43    15.97 o
       193    1   1   1  -7   188.75   216.43    15.97 o
       194    2   2   1  -5   130.27   120.66    10.73 o
       194    1   1   2  -5   130.27   120.66    10.73 o
       195    2   2   1  -8   270.46   237.99    22.54 o
       195    1   1   2  -8   270.46   237.99    22.54 o
       196    2   1   1  -3   190.67   216.25     8.88 o
       196    1   1   1  -3   190.67   216.25     8.88 o
       197    2   3   2 -10  1394.44  1039.21   131.34 o
       197    1   2   3 -10  1394.44  1039.21   131.34 o
       198    2   4   2 -12  2309.46  1662.02   240.11 o
       198    1   2   4 -12  2309.46  1662.02   240.11 o
       199    2  -1   1 -17  4696.62  3158.30   431.22 o
       199    1   1  -1 -17  4696.62  3158.30   431.22 o
       200    2   4   2 -14  1358.70  1222.26   261.72 o
       200    1   2   4 -14  1358.70  1222.26   261.72 o
       201    2   1   1 -10   195.94   165.18    29.67 o
       201    1   1   1 -10   195.94   165.18    29.67 o
       202    2   1   1 -13   283.98   189.47    61.97 o
       202    1   1   1 -13   283.98   189.47    61.97 o
       203    2   2   2  -9   672.53   932.32   167.50 o
       203    1   2   2  -9   672.53   932.32   167.50 o
       204    2   1   1 -12   324.67   184.70    45.18 o
       204    1   1   1 -12   324.67   184.70    45.18 o
       205    2   5   2 -10   808.66   683.16   180.85 o
       205    1   2   5 -10   808.66   683.16   180.85 o
       206    2   2   2 -18  1667.91  1436.99   417.85 o
       206    1   2   2 -18  1667.91  1436.99   417.85 o
       207    2   2   1 -10    86.86    71.80    23.05 o
       207    1   1   2 -10    86.86    71.80    23.05 o
       208    2   1   1 -23  3843.91  2563.28   741.06 o
       208    1   1   1 -23  3843.91  2563.28   741.06 o
       209    2   3   2 -16   856.92   578.23   244.02 <
       209    1   2   3 -16   856.92   578.23   244.02 <
       210    2   5   2 -14   879.30   416.43   236.51 <
       210    1   2   5 -14   879.30   416.43   236.51 <
       211    2   2   2  -8  1181.48  1225.90   140.70 o
       211    1   2   2  -8  1181.48  1225.90   140.70 o
       212    2   4   2 -18  1193.76   695.58   345.13 <
       212    1   2   4 -18  1193.76   695.58   345.13 <
       213    2   4   2  -8   494.73   379.55   137.13 <
       213    1   2   4  -8   494.73   379.55   137.13 <
       214    2   2   2 -15   735.44   879.16   334.67 <
       214    1   2   2 -15   735.44   879.16   334.67 <
       215    2   4   2 -20  1631.26  1415.15   579.43 <
       215    1   2   4 -20  1631.26  1415.15   579.43 <
       216    2   6   2 -14  1279.56   999.17   320.23 o
       216    1   2   6 -14  1279.56   999.17   320.23 o
       217    2   1   1  -9    14.77    26.97    14.15 <
       217    1   1   1  -9    14.77    26.97    14.15 <
       218    2   3   2  -8   405.06   342.71   107.90 o
       218    1   2   3  -8   405.06   342.71   107.90 o
       219    2   1   2 -14  1328.66   709.97   275.41 <
       219    1   2   1 -14  1328.66   709.97   275.41 <
       220    2   1   1 -19   825.30   464.00   224.92 <
       220    1   1   1 -19   825.30   464.00   224.92 <
       221    2   1   2 -12   514.36   577.42   294.90 <
       221    1   2   1 -12   514.36   577.42   294.90 <
       222    2   1   2  -8  1325.60  1208.42   172.95 o
       222    1   2   1  -8  1325.60  1208.42   172.95 o
       223    2   0  -2   2  1460.73  1428.88    18.96 o
       223    1  -2   0   2  1460.73  1428.88    18.96 o
       224    2   1  -3   5  3078.57  2715.99    48.26 o
       224    1  -3   1   5  3078.57  2715.99    48.26 o
       225    2   2  -2   6 11525.10 12774.10   410.02 o
       225    1  -2   2   6 11525.10 12774.10   410.02 o
       226    2   0  -2   4  2782.97  3575.19    55.51 o
       226    1  -2   0   4  2782.97  3575.19    55.51 o
       227    2  -1  -2   1   673.66   739.59    20.67 o
       227    1  -2  -1   1   673.66   739.59    20.67 o
       228    2  -1  -3   2   747.78   748.00    21.78 o
       228    1  -3  -1   2   747.78   748.00    21.78 o
       229    2   0  -4   6  7699.35  6237.17   191.86 o
       229    1  -4   0   6  7699.35  6237.17   191.86 o
       230    2  -1  -4   3  1191.33  1060.98    39.36 o
       230    1  -4  -1   3  1191.33  1060.98    39.36 o
       231    2  -1  -2   2   435.19   375.76    13.90 o
       231    1  -2  -1   2   435.19   375.76    13.90 o
       232    2   1  -4   5  1184.60  1107.71    45.49 o
       232    1  -4   1   5  1184.60  1107.71    45.49 o
       233    2   0  -6   6  6063.07  5530.54   234.03 o
       233    1  -6   0   6  6063.07  5530.54   234.03 o
       234    2   1  -1   3   190.67   232.88    14.25 o
       234    1  -1   1   3   190.67   232.88    14.25 o
       235    2  -1  -3   3   776.80   768.59    33.02 o
       235    1  -3  -1   3   776.80   768.59    33.02 o
       236    2   1  -3   4   247.44   238.74    18.16 o
       236    1  -3   1   4   247.44   238.74    18.16 o
       237    2  -1  -3   5  3096.56  3053.98   246.45 o
       237    1  -3  -1   5  3096.56  3053.98   246.45 o
       238    2  -1  -4   2   132.76   158.30    19.05 o
       238    1  -4  -1   2   132.76   158.30    19.05 o
       239    2   1  -2   5   456.00   574.40    49.56 o
       239    1  -2   1   5   456.00   574.40    49.56 o
       240    2  -1  -5   4   625.22   570.12    83.28 o
       240    1  -5  -1   4   625.22   570.12    83.28 o
       241    1  -2   0   3    25.49    18.14     5.75 o
       242    2   2  -5   7   887.61   823.17   111.41 o
       242    1  -5   2   7   887.61   823.17   111.41 o
       243    2  -3  -5   3  2603.91  2093.39   391.70 o
       243    1  -5  -3   3  2603.91  2093.39   391.70 o
       244    2   0  -1   2     0.63     8.42     2.66 o
       245    2  -1  -5   5   859.84   894.85   146.04 o
       245    1  -5  -1   5   859.84   894.85   146.04 o
       246    2  -1  -4   4   235.71   146.80    44.17 o
       246    1  -4  -1   4   235.71   146.80    44.17 o
       247    2  -1  -4   5  1187.63  1160.47   148.61 o
       247    1  -4  -1   5  1187.63  1160.47   148.61 o
       248    2  -1  -7   5  1772.13  1669.19   257.75 o
       248    1  -7  -1   5  1772.13  1669.19   257.75 o
       249    2  -1  -3   4   248.15   242.38    54.84 o
       249    1  -3  -1   4   248.15   242.38    54.84 o
       250    2  -2  -8   4  1368.89   986.30   288.26 o
       250    1  -8  -2   4  1368.89   986.30   288.26 o
       251    2   1  -4   7   747.16   803.75   135.43 o
       251    1  -4   1   7   747.16   803.75   135.43 o
       252    2   1  -5   8  1280.28  1024.15   228.38 o
       252    1  -5   1   8  1280.28  1024.15   228.38 o
       253    2   1  -2   4    18.20    12.97     7.15 <
       253    1  -2   1   4    18.20    12.97     7.15 <
       254    2  -2  -8   6  3417.51  3274.68   624.38 o
       254    1  -8  -2   6  3417.51  3274.68   624.38 o
       255    2   2  -4   7   412.43   234.30    71.17 o
       255    1  -4   2   7   412.43   234.30    71.17 o
       256    1  -4   0   5    64.59    58.83    29.63 <
       257    2   0  -4   4    21.14    51.28    19.45 <
       257    1  -4   0   4    21.14    51.28    19.45 <
       258    2   1  -3   7   921.47   749.78   147.39 o
       258    1  -3   1   7   921.47   749.78   147.39 o
       259    2  -1  -6   5   606.11   600.97   174.23 o
       259    1  -6  -1   5   606.11   600.97   174.23 o
       260    2  -3  -4   2   860.83   576.31   205.67 <
       260    1  -4  -3   2   860.83   576.31   205.67 <
       261    2   0  -6   8   740.49   618.01   251.55 <
       261    1  -6   0   8   740.49   618.01   251.55 <
       262    2  -2  -6   6  2057.17  1356.39   425.28 o
       262    1  -6  -2   6  2057.17  1356.39   425.28 o
       263    2   1  -5   6   203.22   236.93    57.68 o
       263    1  -5   1   6   203.22   236.93    57.68 o
       264    2  -1  -5   3    50.64    46.42    26.78 <
       264    1  -5  -1   3    50.64    46.42    26.78 <
       265    2   1  -5   7   337.93   240.51    94.17 <
       265    1  -5   1   7   337.93   240.51    94.17 <
       266    2  -1  -5   6   202.97   454.33   226.28 <
       266    1  -5  -1   6   202.97   454.33   226.28 <
       267    1  -4   0   7   675.39   579.29   205.50 <
       268    2   1  -6   7   443.46   183.98   109.06 <
       268    1  -6   1   7   443.46   183.98   109.06 <
       269    2  -1  -9   7  1259.74   701.57   587.96 <
       269    1  -9  -1   7  1259.74   701.57   587.96 <
       270    2   0  -4   0  8380.91  8372.14    85.29 o
       270    1  -4   0   0  8380.91  8372.14    85.29 o
       271    2   0  -6   0  6853.67  6835.41   100.90 o
       271    1  -6   0   0  6853.67  6835.41   100.90 o
       272    2   1  -3   1  1759.88  1769.62    38.86 o
       272    1  -3   1   1  1759.88  1769.62    38.86 o
       273    2   1  -4   1  1520.12  1702.38    40.46 o
       273    1  -4   1   1  1520.12  1702.38    40.46 o
       274    2   0  -2   0  4559.97  4239.87   100.25 o
       274    1  -2   0   0  4559.97  4239.87   100.25 o
       275    2   1  -4   3  1165.05  1134.37    35.41 o
       275    1  -4   1   3  1165.05  1134.37    35.41 o
       276    2   1  -3   2   725.04   715.24    23.90 o
       276    1  -3   1   2   725.04   715.24    23.90 o
       277    2   1  -5   2  1201.74  1184.16    46.87 o
       277    1  -5   1   2  1201.74  1184.16    46.87 o
       278    2   2  -8   0  4145.37  3895.47   144.64 o
       278    1  -8   2   0  4145.37  3895.47   144.64 o
       279    2   1  -7   1  1747.18  1562.59    93.53 o
       279    1  -7   1   1  1747.18  1562.59    93.53 o
       280    2   1  -6   1   967.19  1137.85    64.08 o
       280    1  -6   1   1   967.19  1137.85    64.08 o
       281    2   1  -6   3  1079.51  1264.33    74.71 o
       281    1  -6   1   3  1079.51  1264.33    74.71 o
       282    2   1  -5   4   623.91   621.85    46.19 o
       282    1  -5   1   4   623.91   621.85    46.19 o
       283    1  -7   2   0   902.10   752.41    64.98 o
       284    2   1  -7   2  1108.89  1154.57    87.15 o
       284    1  -7   1   2  1108.89  1154.57    87.15 o
       285    2   0  -6   2   710.53   658.40    68.00 o
       285    1  -6   0   2   710.53   658.40    68.00 o
       286    2   1  -7   5  1766.95  1441.91   111.77 o
       286    1  -7   1   5  1766.95  1441.91   111.77 o
       287    2   1  -5   1   365.61   434.11    38.02 o
       287    1  -5   1   1   365.61   434.11    38.02 o
       288    2   2  -8   6  3398.98  3201.46   320.77 o
       288    1  -8   2   6  3398.98  3201.46   320.77 o
       289    2   3  -7   2  1050.52  1055.87    83.57 o
       289    1  -7   3   2  1050.52  1055.87    83.57 o
       290    1  -4   0   1   195.17   150.50    20.99 o
       291    2   2  -8   2  1557.35  1759.76   148.37 o
       291    1  -8   2   2  1557.35  1759.76   148.37 o
       292    2   1  -9  -1  1135.70  1036.14   142.40 o
       292    1  -9   1  -1  1135.70  1036.14   142.40 o
       293    2   1  -7   4   914.09   804.08   118.53 o
       293    1  -7   1   4   914.09   804.08   118.53 o
       294    2   0 -10   0  3333.75  3389.96   348.92 o
       294    1 -10   0   0  3333.75  3389.96   348.92 o
       295    2   2  -5   1   235.86   250.86    23.45 o
       295    1  -5   2   1   235.86   250.86    23.45 o
       296    2  -1  -7   2  1114.30   927.83   114.98 o
       296    1  -7  -1   2  1114.30   927.83   114.98 o
       297    2   2  -8   4  1369.58  1071.65   153.41 o
       297    1  -8   2   4  1369.58  1071.65   153.41 o
       298    2   0 -10  -2  2091.20  2133.08   263.79 o
       298    1 -10   0  -2  2091.20  2133.08   263.79 o
       299    2   2  -5   4   154.81   135.85    34.19 o
       299    1  -5   2   4   154.81   135.85    34.19 o
       300    2   1  -4   2   136.38   179.47    26.04 o
       300    1  -4   1   2   136.38   179.47    26.04 o
       301    2   2  -6   3   255.40   253.31    60.56 o
       301    1  -6   2   3   255.40   253.31    60.56 o
       302    2   0 -10   2  2090.59  1964.78   399.28 o
       302    1 -10   0   2  2090.59  1964.78   399.28 o
       303    2   0  -4   2    79.52    62.07    15.63 o
       303    1  -4   0   2    79.52    62.07    15.63 o
       304    2   1  -9   1  1137.35  1109.04   202.53 o
       304    1  -9   1   1  1137.35  1109.04   202.53 o
       305    2   2  -5   2   128.51   128.84    38.97 o
       305    1  -5   2   2   128.51   128.84    38.97 o
       306    2   1  -6   5   605.07   454.29    73.87 o
       306    1  -6   1   5   605.07   454.29    73.87 o
       307    2   3  -9   1   881.42   871.34   165.86 o
       307    1  -9   3   1   881.42   871.34   165.86 o
       308    2  -1  -9   1  1139.57  1072.24   237.00 o
       308    1  -9  -1   1  1139.57  1072.24   237.00 o
       309    2   3 -11   1  1835.37  2220.41   450.37 o
       309    1 -11   3   1  1835.37  2220.41   450.37 o
       310    2   1  -7   3   224.57   365.61    84.90 o
       310    1  -7   1   3   224.57   365.61    84.90 o
       311    2   2  -6   1   200.32   123.04    37.18 o
       311    1  -6   2   1   200.32   123.04    37.18 o
       312    2   2  -7   6   631.90   393.92   127.33 o
       312    1  -7   2   6   631.90   393.92   127.33 o
       313    2   1  -6   4   229.84   156.98    67.15 <
       313    1  -6   1   4   229.84   156.98    67.15 <
       314    2   1  -9   2  1012.98  1064.51   209.54 o
       314    1  -9   1   2  1012.98  1064.51   209.54 o
       315    2   0  -8   2   375.32   340.85   134.84 <
       315    1  -8   0   2   375.32   340.85   134.84 <
       316    2  -1  -9   2  1014.75   795.28   279.39 <
       316    1  -9  -1   2  1014.75   795.28   279.39 <
       317    2   3  -9   5   689.97   636.64   263.68 <
       317    1  -9   3   5   689.97   636.64   263.68 <
       318    2   2  -7   2   195.35   232.42    83.29 <
       318    1  -7   2   2   195.35   232.42    83.29 <
       319    2   2  -7   1    75.98    81.20    54.57 <
       319    1  -7   2   1    75.98    81.20    54.57 <
       320    2   0  -5   2    49.67    62.20    21.95 <
       321    2   1  -4   0    34.93    63.18    16.40 o
       322    2   1  -9   5   946.05   760.89   312.76 <
       322    1  -9   1   5   946.05   760.89   312.76 <
       323    2   3  -8   4   388.63   240.49   134.83 <
       323    1  -8   3   4   388.63   240.49   134.83 <
       324    2   2  -7   5   315.56   280.10   105.76 <
       324    1  -7   2   5   315.56   280.10   105.76 <
       325    2   1  -5   3    50.86    58.35    32.12 <
       325    1  -5   1   3    50.86    58.35    32.12 <
       326    2   2  -9   2   614.03   616.73   186.26 o
       326    1  -9   2   2   614.03   616.73   186.26 o
       327    2   1  -8   1   187.16   172.89    81.80 <
       327    1  -8   1   1   187.16   172.89    81.80 <
       328    2   4  -9   2   492.58   423.58   155.36 <
       328    1  -9   4   2   492.58   423.58   155.36 <
       329    2   3  -9   4   765.60   779.37   231.64 o
       329    1  -9   3   4   765.60   779.37   231.64 o
       330    2   4 -10   4   772.50  1024.29   393.85 <
       330    1 -10   4   4   772.50  1024.29   393.85 <
       331    2   3  -9   6   659.25   952.23   368.69 <
       331    1  -9   3   6   659.25   952.23   368.69 <
       332    2   4 -10   2   654.32  1139.36   347.26 o
       332    1 -10   4   2   654.32  1139.36   347.26 o
       333    2   1  -9   4   320.43   360.29   187.88 <
       333    1  -9   1   4   320.43   360.29   187.88 <
       334    1  -2   0   1     7.89     9.75     6.65 <
       335    2   3  -5  -5  3625.04  3510.36    70.37 o
       335    1  -5   3  -5  3625.04  3510.36    70.37 o
       336    2   1  -4  -1  1478.47  1507.58    32.71 o
       336    1  -4   1  -1  1478.47  1507.58    32.71 o
       337    2   3  -5  -3  2879.74  2550.12    58.36 o
       337    1  -5   3  -3  2879.74  2550.12    58.36 o
       338    2   1  -3  -1  1706.91  1599.93    35.84 o
       338    1  -3   1  -1  1706.91  1599.93    35.84 o
       339    2   1  -5  -2  1165.42  1331.74    32.73 o
       339    1  -5   1  -2  1165.42  1331.74    32.73 o
       340    2   1  -4  -3  1032.18  1101.95    31.57 o
       340    1  -4   1  -3  1032.18  1101.95    31.57 o
       341    2   2  -6  -6  1881.23  2272.61    67.06 o
       341    1  -6   2  -6  1881.23  2272.61    67.06 o
       342    2   1  -4  -5  1116.57  1042.13    29.88 o
       342    1  -4   1  -5  1116.57  1042.13    29.88 o
       343    2   2  -8  -6  3292.50  3084.94   119.70 o
       343    1  -8   2  -6  3292.50  3084.94   119.70 o
       344    2   1  -7  -5  1731.63  1611.01    73.06 o
       344    1  -7   1  -5  1731.63  1611.01    73.06 o
       345    2   1  -3  -3  1017.96  1158.05    45.04 o
       345    1  -3   1  -3  1017.96  1158.05    45.04 o
       346    2   1  -6  -3  1057.72   952.68    43.32 o
       346    1  -6   1  -3  1057.72   952.68    43.32 o
       347    2   1  -3  -2   653.21   655.55    26.34 o
       347    1  -3   1  -2   653.21   655.55    26.34 o
       348    2   3  -7  -8  1652.31  1786.64    75.18 o
       348    1  -7   3  -8  1652.31  1786.64    75.18 o
       349    2   1  -5  -5   823.52   747.80    32.08 o
       349    1  -5   1  -5   823.52   747.80    32.08 o
       350    2   1  -5  -4   614.07   657.83    34.48 o
       350    1  -5   1  -4   614.07   657.83    34.48 o
       351    2   1  -2  -1   560.46   571.07    26.64 o
       351    1  -2   1  -1   560.46   571.07    26.64 o
       352    2   2  -8  -4  1371.22  1249.45   109.39 o
       352    1  -8   2  -4  1371.22  1249.45   109.39 o
       353    2   3  -7  -2  1042.34  1081.66    87.56 o
       353    1  -7   3  -2  1042.34  1081.66    87.56 o
       354    2   1  -7  -4   903.70   749.91    68.62 o
       354    1  -7   1  -4   903.70   749.91    68.62 o
       355    2   1  -6  -5   594.49   547.14    45.26 o
       355    1  -6   1  -5   594.49   547.14    45.26 o
       356    2   3  -5  -4   441.72   446.05    30.50 o
       356    1  -5   3  -4   441.72   446.05    30.50 o
       357    2   3  -6  -1   407.57   431.45    38.17 o
       357    1  -6   3  -1   407.57   431.45    38.17 o
       358    2   4  -7  -7   892.39   968.47    66.50 o
       358    1  -7   4  -7   892.39   968.47    66.50 o
       359    2   2  -5  -1   235.15   267.33    29.21 o
       359    1  -5   2  -1   235.15   267.33    29.21 o
       360    2   3  -6  -2   537.01   536.67    51.88 o
       360    1  -6   3  -2   537.01   536.67    51.88 o
       361    2   1  -2  -2   500.90   551.18    40.26 o
       361    1  -2   1  -2   500.90   551.18    40.26 o
       362    2   2  -8  -8   917.85   725.93    84.67 o
       362    1  -8   2  -8   917.85   725.93    84.67 o
       363    2   1  -4  -4   272.05   270.28    32.89 o
       363    1  -4   1  -4   272.05   270.28    32.89 o
       364    2   2  -7  -6   619.97   515.84    66.80 o
       364    1  -7   2  -6   619.97   515.84    66.80 o
       365    2   4  -9  -6  1408.59  1168.39   155.17 o
       365    1  -9   4  -6  1408.59  1168.39   155.17 o
       366    2   3  -6  -5   391.52   425.33    44.70 o
       366    1  -6   3  -5   391.52   425.33    44.70 o
       367    2   2  -6  -7   298.02   305.68    35.83 o
       367    1  -6   2  -7   298.02   305.68    35.83 o
       368    2   4  -8  -6   638.11   846.85   104.36 o
       368    1  -8   4  -6   638.11   846.85   104.36 o
       369    2   1  -9  -5   941.81   915.98    85.49 o
       369    1  -9   1  -5   941.81   915.98    85.49 o
       370    2   1  -6  -4   232.15   196.30    33.02 o
       370    1  -6   1  -4   232.15   196.30    33.02 o
       371    2   3  -9  -7   876.80  1200.19   126.92 o
       371    1  -9   3  -7   876.80  1200.19   126.92 o
       372    2   2  -5  -2   131.60   147.54    28.08 o
       372    1  -5   2  -2   131.60   147.54    28.08 o
       373    2   2  -4  -4   149.30   156.36    21.18 o
       373    1  -4   2  -4   149.30   156.36    21.18 o
       374    2   1  -7  -3   228.40   266.07    46.70 o
       374    1  -7   1  -3   228.40   266.07    46.70 o
       375    2   2  -6  -3   253.79   270.99    33.60 o
       375    1  -6   2  -3   253.79   270.99    33.60 o
       376    2   2  -8 -10   594.78   551.09    77.18 o
       376    1  -8   2 -10   594.78   551.09    77.18 o
       377    2   3 -11  -7  1694.12  1984.14   285.22 o
       377    1 -11   3  -7  1694.12  1984.14   285.22 o
       378    2   5  -9  -8  1037.92  1310.00   155.63 o
       378    1  -9   5  -8  1037.92  1310.00   155.63 o
       379    2   2  -5  -4   165.10   181.70    33.08 o
       379    1  -5   2  -4   165.10   181.70    33.08 o
       380    2   3  -8  -4   387.07   356.76    82.23 o
       380    1  -8   3  -4   387.07   356.76    82.23 o
       381    2   1  -4  -2   144.47   153.08    22.31 o
       381    1  -4   1  -2   144.47   153.08    22.31 o
       382    2   3  -6  -4   278.66   342.98    36.56 o
       382    1  -6   3  -4   278.66   342.98    36.56 o
       383    2   2  -7  -5   314.44   321.05    60.83 o
       383    1  -7   2  -5   314.44   321.05    60.83 o
       384    2   2  -6  -1   200.13   176.22    30.55 o
       384    1  -6   2  -1   200.13   176.22    30.55 o
       385    2   2  -9  -4   631.78   539.63   111.92 o
       385    1  -9   2  -4   631.78   539.63   111.92 o
       386    2   3  -7  -5   224.41   300.72    66.78 o
       386    1  -7   3  -5   224.41   300.72    66.78 o
       387    2   3  -9  -5   687.00   429.04   114.79 o
       387    1  -9   3  -5   687.00   429.04   114.79 o
       388    2   3  -9  -4   761.82   530.92   125.55 o
       388    1  -9   3  -4   761.82   530.92   125.55 o
       389    2   3  -9 -10   752.82   594.85   140.64 o
       389    1  -9   3 -10   752.82   594.85   140.64 o
       390    2   2  -7  -2   196.52   184.27    60.52 o
       390    1  -7   2  -2   196.52   184.27    60.52 o
       391    2   2  -4  -1    54.32    81.31    20.44 o
       391    1  -4   2  -1    54.32    81.31    20.44 o
       392    2   3 -11  -5  1297.14  1084.80   306.46 o
       392    1 -11   3  -5  1297.14  1084.80   306.46 o
       393    2   3  -9  -6   654.49   525.21   133.96 o
       393    1  -9   3  -6   654.49   525.21   133.96 o
       394    2   3  -9 -11   453.65   486.78   107.18 o
       394    1  -9   3 -11   453.65   486.78   107.18 o
       395    2   3  -7  -7   242.19   298.53    48.35 o
       395    1  -7   3  -7   242.19   298.53    48.35 o
       396    2   3  -6  -3   114.62   128.76    33.74 o
       396    1  -6   3  -3   114.62   128.76    33.74 o
       397    2   2  -3  -3    70.80    54.12    15.26 o
       397    1  -3   2  -3    70.80    54.12    15.26 o
       398    2   4 -10  -4   772.24   950.78   188.74 o
       398    1 -10   4  -4   772.24   950.78   188.74 o
       399    2   2  -8  -5   318.52   342.60    63.22 o
       399    1  -8   2  -5   318.52   342.60    63.22 o
       400    2   3  -9  -2   281.51   330.72    90.64 o
       400    1  -9   3  -2   281.51   330.72    90.64 o
       401    2   2  -5  -3    56.46    70.32    30.51 <
       401    1  -5   2  -3    56.46    70.32    30.51 <
       402    2   3 -11  -8   778.09  1052.81   235.68 o
       402    1 -11   3  -8   778.09  1052.81   235.68 o
       403    2   4  -9  -2   492.25   383.52   108.06 o
       403    1  -9   4  -2   492.25   383.52   108.06 o
       404    2   4  -8  -8   244.82   122.98    75.89 <
       404    1  -8   4  -8   244.82   122.98    75.89 <
       405    2   2 -12  -4  1012.98  1234.12   394.39 o
       405    1 -12   2  -4  1012.98  1234.12   394.39 o
       406    2   1  -8  -5   136.14   203.88    58.82 o
       406    1  -8   1  -5   136.14   203.88    58.82 o
       407    2   6 -10 -10   813.34   937.37   235.79 o
       407    1 -10   6 -10   813.34   937.37   235.79 o
       408    2   4 -10  -6   603.46   586.57   188.73 o
       408    1 -10   4  -6   603.46   586.57   188.73 o
       409    2   4  -8  -4   220.38   211.88    73.29 <
       409    1  -8   4  -4   220.38   211.88    73.29 <
       410    2   3  -8  -2   118.52    95.51    60.14 <
       410    1  -8   3  -2   118.52    95.51    60.14 <
       411    2   5  -9  -7   653.73   346.71   123.98 <
       411    1  -9   5  -7   653.73   346.71   123.98 <
       412    2   3 -11 -11   589.37   888.07   225.90 o
       412    1 -11   3 -11   589.37   888.07   225.90 o
       413    2   4  -8  -2   198.07   118.61    82.63 <
       413    1  -8   4  -2   198.07   118.61    82.63 <
       414    2   4 -10 -10   609.89   951.41   255.91 o
       414    1 -10   4 -10   609.89   951.41   255.91 o
       415    2   4 -11  -4   632.90   788.77   240.08 o
       415    1 -11   4  -4   632.90   788.77   240.08 o
       416    2   5  -9  -9   285.45   320.49   162.51 <
       416    1  -9   5  -9   285.45   320.49   162.51 <
       417    2   4  -9  -4   272.61   431.36   107.51 o
       417    1  -9   4  -4   272.61   431.36   107.51 o
       418    2   1  -9  -4   319.93   218.83    70.73 o
       418    1  -9   1  -4   319.93   218.83    70.73 o
       419    2   5  -9  -5   470.93   510.22   146.16 o
       419    1  -9   5  -5   470.93   510.22   146.16 o
       420    2   6 -10  -8   562.13   501.79   196.80 <
       420    1 -10   6  -8   562.13   501.79   196.80 <
       421    2   4 -10 -12   511.29   319.03   171.48 <
       421    1 -10   4 -12   511.29   319.03   171.48 <
       422    2   2  -8  -7   100.89   124.91    53.79 <
       422    1  -8   2  -7   100.89   124.91    53.79 <
       423    2   6 -11  -6   569.12   517.73   351.49 <
       423    1 -11   6  -6   569.12   517.73   351.49 <
       424    2   4 -11  -2   608.56   332.90   202.92 <
       424    1 -11   4  -2   608.56   332.90   202.92 <
       425    2   1  -6  -2    49.91    56.98    21.25 <
       425    1  -6   1  -2    49.91    56.98    21.25 <
       426    2   1  -5  -3    51.65    67.25    23.21 <
       426    1  -5   1  -3    51.65    67.25    23.21 <
       427    2   4 -12 -10   473.26   449.95   372.01 <
       427    1 -12   4 -10   473.26   449.95   372.01 <
       428    2   5 -13  -5  1137.55   899.27   714.10 <
       428    1 -13   5  -5  1137.55   899.27   714.10 <
       429    2   3  -7  -1   103.06   102.24    30.10 o
       429    1  -7   3  -1   103.06   102.24    30.10 o
       430    2   3  -7  -6     5.41    87.71    65.45 <
       430    1  -7   3  -6     5.41    87.71    65.45 <
       431    2   3 -11 -14   585.78   519.55   245.40 <
       431    1 -11   3 -14   585.78   519.55   245.40 <
       432    2   5  -8  -8   167.24    99.47    77.36 <
       432    1  -8   5  -8   167.24    99.47    77.36 <
       433    2   2  -4  -2     4.17    23.03    14.62 <
       433    1  -4   2  -2     4.17    23.03    14.62 <
       434    2   6 -12  -4   383.63   537.62   380.54 <
       434    1 -12   6  -4   383.63   537.62   380.54 <
       435    2   3 -13 -13   499.98   770.37   589.50 <
       435    1 -13   3 -13   499.98   770.37   589.50 <
       436    2   4   0  -6  5494.34  4916.00    49.95 o
       436    1   0   4  -6  5494.34  4916.00    49.95 o
       437    2   2   0  -4  2621.21  3526.65    31.52 o
       437    1   0   2  -4  2621.21  3526.65    31.52 o
       438    2   4  -1  -4  1253.23  1518.83    32.13 o
       438    1  -1   4  -4  1253.23  1518.83    32.13 o
       439    1   0   3  -4   456.51   454.86    14.07 o
       440    2   4  -1  -5   822.72  1094.35    31.16 o
       440    1  -1   4  -5   822.72  1094.35    31.16 o
       441    1   0   5  -8  1816.32  1780.55    53.76 o
       442    2   4   0  -8   913.17   892.99    30.72 o
       442    1   0   4  -8   913.17   892.99    30.72 o
       443    2   4  -1  -6   605.42   685.20    25.69 o
       443    1  -1   4  -6   605.42   685.20    25.69 o
       444    2   5  -1 -11  1339.21  1400.56    60.21 o
       444    1  -1   5 -11  1339.21  1400.56    60.21 o
       445    2   6   0  -8  1807.93  1636.83    87.08 o
       445    1   0   6  -8  1807.93  1636.83    87.08 o
       446    2   7  -2  -8  1721.51  1771.77    77.42 o
       446    1  -2   7  -8  1721.51  1771.77    77.42 o
       447    2   7  -1  -9  2278.52  2482.32   128.67 o
       447    1  -1   7  -9  2278.52  2482.32   128.67 o
       448    2   4  -1  -8   517.93   696.37    31.41 o
       448    1  -1   4  -8   517.93   696.37    31.41 o
       449    2   5  -1  -9   843.84   841.44    44.22 o
       449    1  -1   5  -9   843.84   841.44    44.22 o
       450    2   5  -1  -6   595.30   588.12    30.63 o
       450    1  -1   5  -6   595.30   588.12    30.63 o
       451    2   5  -1 -10   815.16   896.79    52.23 o
       451    1  -1   5 -10   815.16   896.79    52.23 o
       452    2   4  -1  -7   303.45   319.96    21.78 o
       452    1  -1   4  -7   303.45   319.96    21.78 o
       453    2   6  -1  -6   675.45   785.32    46.04 o
       453    1  -1   6  -6   675.45   785.32    46.04 o
       454    2   6  -1  -7   792.39   935.25    53.76 o
       454    1  -1   6  -7   792.39   935.25    53.76 o
       455    2   5  -1  -8   489.50   487.10    35.76 o
       455    1  -1   5  -8   489.50   487.10    35.76 o
       456    2   8  -2  -8  1927.96  1849.59   137.73 o
       456    1  -2   8  -8  1927.96  1849.59   137.73 o
       457    2   5  -1  -5   293.27   262.21    26.13 o
       457    1  -1   5  -5   293.27   262.21    26.13 o
       458    2   6  -1 -13  1126.17  1110.49   101.24 o
       458    1  -1   6 -13  1126.17  1110.49   101.24 o
       459    1   0   5 -10   537.01   508.47    52.89 o
       460    1   0   7 -10  1439.00  1333.70   147.30 o
       461    2   6  -2  -8   511.43   497.22    46.89 o
       461    1  -2   6  -8   511.43   497.22    46.89 o
       462    2   7  -2 -14  1474.37  1770.51   141.46 o
       462    1  -2   7 -14  1474.37  1770.51   141.46 o
       463    2   6   0 -12  1107.66  1014.09    97.61 o
       463    1   0   6 -12  1107.66  1014.09    97.61 o
       464    1   0   3  -6    60.91    81.13    10.20 o
       465    2   9  -1  -9  1832.08  2582.65   258.18 o
       465    1  -1   9  -9  1832.08  2582.65   258.18 o
       466    2   3  -1  -4    90.53    69.50     9.99 o
       466    1  -1   3  -4    90.53    69.50     9.99 o
       467    2   7  -1 -11   944.77   926.95   132.04 o
       467    1  -1   7 -11   944.77   926.95   132.04 o
       468    2   4  -1  -9   220.24   209.37    24.50 o
       468    1  -1   4  -9   220.24   209.37    24.50 o
       469    2   8  -2 -14  1237.03  1792.62   211.52 o
       469    1  -2   8 -14  1237.03  1792.62   211.52 o
       470    2   7  -1 -15  1031.66  1104.74   181.25 o
       470    1  -1   7 -15  1031.66  1104.74   181.25 o
       471    2   4   0  -9    70.07    93.80    25.29 o
       472    1   0   7 -12   897.81  1216.24   177.49 o
       473    2   7  -1  -8   364.63   465.09    81.81 o
       473    1  -1   7  -8   364.63   465.09    81.81 o
       474    2   8  -2 -10   670.63   704.25   137.92 o
       474    1  -2   8 -10   670.63   704.25   137.92 o
       475    2   6  -1  -8   283.16   252.89    39.79 o
       475    1  -1   6  -8   283.16   252.89    39.79 o
       476    2   6  -1  -5   108.20   111.34    28.50 o
       476    1  -1   6  -5   108.20   111.34    28.50 o
       477    2   7  -1 -14   320.27   381.67   127.96 <
       477    1  -1   7 -14   320.27   381.67   127.96 <
       478    2   9  -2 -12   576.86   586.66   198.50 <
       478    1  -2   9 -12   576.86   586.66   198.50 <
       479    1   0   7  -8   175.62   229.63    87.60 <
       480    2   9  -2 -10   583.39   860.64   206.20 o
       480    1  -2   9 -10   583.39   860.64   206.20 o
       481    1   0   7 -16   853.61  1050.99   224.74 o
       482    2   7  -2  -7   166.25   117.15    46.42 <
       482    1  -2   7  -7   166.25   117.15    46.42 <
       483    2   7  -1 -10   333.99   359.41    96.61 o
       483    1  -1   7 -10   333.99   359.41    96.61 o
       484    2   8  -2 -12   355.44   350.40   145.07 <
       484    1  -2   8 -12   355.44   350.40   145.07 <
       485    2   7  -1  -6   134.51   107.29    54.09 <
       485    1  -1   7  -6   134.51   107.29    54.09 <
       486    2   7  -2  -9    93.62    79.67    57.54 <
       486    1  -2   7  -9    93.62    79.67    57.54 <
       487    2   8  -2  -9   337.73   457.66    99.49 o
       487    1  -2   8  -9   337.73   457.66    99.49 o
       488    2   9  -3 -11   334.28   264.88   136.87 <
       488    1  -3   9 -11   334.28   264.88   136.87 <
       489    2   8  -2 -15   379.70   282.17   140.20 <
       489    1  -2   8 -15   379.70   282.17   140.20 <
       490    2   9  -1 -11   464.65   478.95   212.67 <
       490    1  -1   9 -11   464.65   478.95   212.67 <
       491    2   9  -2 -16   287.59   301.51   276.31 <
       491    1  -2   9 -16   287.59   301.51   276.31 <
       492    2   2   0   0  4488.43  3568.71    27.11 o
       492    1   0   2   0  4488.43  3568.71    27.11 o
       493    2   4   0   0  6802.39  6196.60    62.97 o
       493    1   0   4   0  6802.39  6196.60    62.97 o
       494    2   3  -1   3  1811.71  1645.86    28.62 o
       494    1  -1   3   3  1811.71  1645.86    28.62 o
       495    2   4  -1   2  1471.92  1535.32    36.73 o
       495    1  -1   4   2  1471.92  1535.32    36.73 o
       496    1   0   3   2  1571.89  1411.36    43.98 o
       497    2   4   1  -2  1486.22  1322.09    58.83 o
       497    1   1   4  -2  1486.22  1322.09    58.83 o
       498    2   6   0   0  3833.41  3882.62   185.58 o
       498    1   0   6   0  3833.41  3882.62   185.58 o
       499    2   3  -1   2   255.59   277.93    13.56 o
       499    1  -1   3   2   255.59   277.93    13.56 o
       500    2   4  -1   1   494.14   502.12    23.28 o
       500    1  -1   4   1   494.14   502.12    23.28 o
       501    2   4  -1   4  1310.18  1075.85    77.45 o
       501    1  -1   4   4  1310.18  1075.85    77.45 o
       502    2   6   0  -2  1358.76  1201.83    83.41 o
       502    1   0   6  -2  1358.76  1201.83    83.41 o
       503    2   5  -1   3  1109.26  1165.84    87.10 o
       503    1  -1   5   3  1109.26  1165.84    87.10 o
       504    2   3   1  -2   253.45   114.59    11.59 o
       504    1   1   3  -2   253.45   114.59    11.59 o
       505    1   0   5   2  1645.04  1426.47   147.63 o
       506    2   7   1  -3  3484.97  3298.13   323.23 o
       506    1   1   7  -3  3484.97  3298.13   323.23 o
       507    2   7  -1   3  3483.31  3309.24   346.67 o
       507    1  -1   7   3  3483.31  3309.24   346.67 o
       508    2   6  -1   2   784.00   645.93    81.79 o
       508    1  -1   6   2   784.00   645.93    81.79 o
       509    2   6  -1   1   349.53   439.48    71.10 o
       509    1  -1   6   1   349.53   439.48    71.10 o
       510    2   8  -2   2  2132.98  1847.59   311.48 o
       510    1  -2   8   2  2132.98  1847.59   311.48 o
       511    2   6   0   2  1361.53  1047.09   212.07 o
       511    1   0   6   2  1361.53  1047.09   212.07 o
       512    2   4   1  -1   486.45   392.60    70.86 o
       512    1   1   4  -1   486.45   392.60    70.86 o
       513    2   4   0   2   293.86   223.78    60.59 o
       513    1   0   4   2   293.86   223.78    60.59 o
       514    2   4  -1   3    74.88    82.22    27.70 <
       514    1  -1   4   3    74.88    82.22    27.70 <
       515    2   4  -1   5   810.75   706.45   127.36 o
       515    1  -1   4   5   810.75   706.45   127.36 o
       516    2   6   1  -2   784.96   522.56   180.82 <
       516    1   1   6  -2   784.96   522.56   180.82 <
       517    1   0   7  -2   655.84   428.82   144.42 <
       518    2  10   0  -4  1762.52  1885.13   418.33 o
       518    1   0  10  -4  1762.52  1885.13   418.33 o
       519    2   5  -1   4   360.56   205.58    92.60 <
       519    1  -1   5   4   360.56   205.58    92.60 <
       520    2  10   0  -2  2293.16  2187.90   629.04 o
       520    1   0  10  -2  2293.16  2187.90   629.04 o
       521    1   0   7   2   655.84   511.12   270.83 <
       522    2   9  -1   3  2291.46  2029.98   522.97 o
       522    1  -1   9   3  2291.46  2029.98   522.97 o
       523    2   6  -2   6   742.27   593.04   321.82 <
       523    1  -2   6   6   742.27   593.04   321.82 <
       524    2   9   1  -3  2291.70  1892.94   562.31 o
       524    1   1   9  -3  2291.70  1892.94   562.31 o
       525    2   8  -2   4  1501.15  1323.00   410.28 o
       525    1  -2   8   4  1501.15  1323.00   410.28 o
       526    2   8  -2   6  1360.67  1656.39   534.23 o
       526    1  -2   8   6  1360.67  1656.39   534.23 o
       527    1   1   6   0  1175.61   762.73   262.22 <
       528    2   6  -1   4   602.06   507.31   231.32 <
       528    1  -1   6   4   602.06   507.31   231.32 <
       529    2   3  -1   4    89.17    38.10    19.93 <
       529    1  -1   3   4    89.17    38.10    19.93 <
       530    1   0   9  -2   544.53   749.43   430.90 <
       531    2   7  -1   1   264.11   191.61   142.26 <
       531    1  -1   7   1   264.11   191.61   142.26 <
       532    2   3  -5   1  3551.23  3393.91    60.90 o
       532    1  -5   3   1  3551.23  3393.91    60.90 o
       533    2   3  -5   5  3854.06  3573.11    84.07 o
       533    1  -5   3   5  3854.06  3573.11    84.07 o
       534    2   3  -5   3  2694.06  2698.18    64.47 o
       534    1  -5   3   3  2694.06  2698.18    64.47 o
       535    2   2  -2   2   670.40   642.31    17.86 o
       535    1  -2   2   2   670.40   642.31    17.86 o
       536    2   3  -4   2   844.61   809.68    30.71 o
       536    1  -4   3   2   844.61   809.68    30.71 o
       537    2   3  -5   2   717.03   737.25    40.96 o
       537    1  -5   3   2   717.03   737.25    40.96 o
       538    2   5  -4   2  1001.70  1048.15    62.33 o
       538    1  -4   5   2  1001.70  1048.15    62.33 o
       539    2   2  -3   2   301.75   311.85    16.39 o
       539    1  -3   2   2   301.75   311.85    16.39 o
       540    2   3  -4   4   522.15   480.52    34.10 o
       540    1  -4   3   4   522.15   480.52    34.10 o
       541    2   4  -5   5  1251.78  1398.28    91.51 o
       541    1  -5   4   5  1251.78  1398.28    91.51 o
       542    2   3  -4   3   554.43   565.66    26.13 o
       542    1  -4   3   3   554.43   565.66    26.13 o
       543    2   3  -3   2   283.90   324.79    21.47 o
       543    1  -3   3   2   283.90   324.79    21.47 o
       544    2   3  -4   1   349.42   389.79    29.43 o
       544    1  -4   3   1   349.42   389.79    29.43 o
       545    2   5  -7   3  1797.67  2019.85   144.18 o
       545    1  -7   5   3  1797.67  2019.85   144.18 o
       546    2   3  -5   4   455.10   648.52    43.76 o
       546    1  -5   3   4   455.10   648.52    43.76 o
       547    2   5  -4   4   819.48   770.64    65.88 o
       547    1  -4   5   4   819.48   770.64    65.88 o
       548    2   4  -7   2  1052.25   957.07    86.24 o
       548    1  -7   4   2  1052.25   957.07    86.24 o
       549    2   4  -6   6  1755.67  1443.42   126.21 o
       549    1  -6   4   6  1755.67  1443.42   126.21 o
       550    2   6  -6   2   985.20  1373.07   124.22 o
       550    1  -6   6   2   985.20  1373.07   124.22 o
       551    2   2  -3   1   159.44   172.15    15.81 o
       551    1  -3   2   1   159.44   172.15    15.81 o
       552    2   4  -3   2   238.97   213.45    28.43 o
       552    1  -3   4   2   238.97   213.45    28.43 o
       553    2   5  -6   2   629.89   672.54    80.53 o
       553    1  -6   5   2   629.89   672.54    80.53 o
       554    2   5  -7   5  1741.80  1829.66   181.01 o
       554    1  -7   5   5  1741.80  1829.66   181.01 o
       555    2   5  -5   2   343.62   445.65    59.92 o
       555    1  -5   5   2   343.62   445.65    59.92 o
       556    2   4  -5   1   192.22   199.00    42.45 o
       556    1  -5   4   1   192.22   199.00    42.45 o
       557    2   4  -4   2   252.04   246.22    39.56 o
       557    1  -4   4   2   252.04   246.22    39.56 o
       558    2   3  -6   5   384.78   314.90    58.71 o
       558    1  -6   3   5   384.78   314.90    58.71 o
       559    2   4  -7   4  1143.53   906.99   118.03 o
       559    1  -7   4   4  1143.53   906.99   118.03 o
       560    2   2  -2   1    83.14    86.06    13.00 o
       560    1  -2   2   1    83.14    86.06    13.00 o
       561    2   6  -6   4   813.22   799.14   156.72 o
       561    1  -6   6   4   813.22   799.14   156.72 o
       562    2   5  -5   1   243.03   282.53    52.34 o
       562    1  -5   5   1   243.03   282.53    52.34 o
       563    2   4  -6   2   332.60   252.71    52.50 o
       563    1  -6   4   2   332.60   252.71    52.50 o
       564    2   7  -5   5  1290.42  1170.68   232.54 o
       564    1  -5   7   5  1290.42  1170.68   232.54 o
       565    2   4  -4   1   212.63   147.57    29.78 o
       565    1  -4   4   1   212.63   147.57    29.78 o
       566    2   6  -6   6  1013.44  1211.66   248.90 o
       566    1  -6   6   6  1013.44  1211.66   248.90 o
       567    2   5  -6   4   418.76   448.78   106.66 o
       567    1  -6   5   4   418.76   448.78   106.66 o
       568    2   8  -8   2  1957.22  2168.47   426.58 o
       568    1  -8   8   2  1957.22  2168.47   426.58 o
       569    2   4  -6   4   200.03   262.33    58.49 o
       569    1  -6   4   4   200.03   262.33    58.49 o
       570    2   4  -3   3   100.14    99.10    23.21 o
       570    1  -3   4   3   100.14    99.10    23.21 o
       571    2   4  -5   3   165.25   155.33    44.70 o
       571    1  -5   4   3   165.25   155.33    44.70 o
       572    2   4  -6   1   197.59   125.15    33.28 o
       572    1  -6   4   1   197.59   125.15    33.28 o
       573    2   2  -3   3    69.88    47.06    10.66 o
       573    1  -3   2   3    69.88    47.06    10.66 o
       574    2   3  -3   1    51.55    60.74    14.63 o
       574    1  -3   3   1    51.55    60.74    14.63 o
       575    2   7  -6   1   358.86   328.21   123.85 <
       575    1  -6   7   1   358.86   328.21   123.85 <
       576    2   4  -7   7   921.71   887.38   214.10 o
       576    1  -7   4   7   921.71   887.38   214.10 o
       577    2   6  -6   5   656.89   492.55   152.95 o
       577    1  -6   6   5   656.89   492.55   152.95 o
       578    2   6  -6   1   237.28   249.81    81.94 o
       578    1  -6   6   1   237.28   249.81    81.94 o
       579    2   6  -7   5   468.79   399.86   183.57 <
       579    1  -7   6   5   468.79   399.86   183.57 <
       580    2   6  -9   2   845.00   902.84   266.74 o
       580    1  -9   6   2   845.00   902.84   266.74 o
       581    2   6  -9   4   919.47   991.17   320.07 o
       581    1  -9   6   4   919.47   991.17   320.07 o
       582    2   4  -6   5   498.17   550.29    86.70 o
       582    1  -6   4   5   498.17   550.29    86.70 o
       583    2   5  -7   4   409.01   465.56   143.69 o
       583    1  -7   5   4   409.01   465.56   143.69 o
       584    2   5  -7   6   547.02   470.04   192.79 <
       584    1  -7   5   6   547.02   470.04   192.79 <
       585    2   5  -4   3    79.39   129.32    44.29 <
       585    1  -4   5   3    79.39   129.32    44.29 <
       586    2   5  -7   7  1249.30   852.97   228.97 o
       586    1  -7   5   7  1249.30   852.97   228.97 o
       587    2   4  -4   3    70.95    78.78    20.80 o
       587    1  -4   4   3    70.95    78.78    20.80 o
       588    2   7  -6   2   273.69   334.92   122.11 <
       588    1  -6   7   2   273.69   334.92   122.11 <
       589    2   7  -6   4   443.95   475.76   177.75 <
       589    1  -6   7   4   443.95   475.76   177.75 <
       590    2   7  -9   3   494.72   689.89   346.27 <
       590    1  -9   7   3   494.72   689.89   346.27 <
       591    2   4  -4   4    45.21    37.60    31.85 <
       591    1  -4   4   4    45.21    37.60    31.85 <
       592    2   6  -7   6   894.50   851.69   295.84 <
       592    1  -7   6   6   894.50   851.69   295.84 <
       593    2   4  -4  -6  3026.94  3108.03    71.45 o
       593    1  -4   4  -6  3026.94  3108.03    71.45 o
       594    2   3  -2  -4  1213.58  1424.13    38.02 o
       594    1  -2   3  -4  1213.58  1424.13    38.02 o
       595    2   4  -5  -5  1177.00  1049.53    46.42 o
       595    1  -5   4  -5  1177.00  1049.53    46.42 o
       596    2   3  -3  -4   506.85   484.32    27.04 o
       596    1  -3   3  -4   506.85   484.32    27.04 o
       597    2   5  -4  -4   806.82   816.89    56.17 o
       597    1  -4   5  -4   806.82   816.89    56.17 o
       598    2   4  -3  -6   604.69   516.81    33.16 o
       598    1  -3   4  -6   604.69   516.81    33.16 o
       599    2   6  -4  -6  1059.46  1088.51    66.89 o
       599    1  -4   6  -6  1059.46  1088.51    66.89 o
       600    2   2  -2  -2   670.40   616.23    34.67 o
       600    1  -2   2  -2   670.40   616.23    34.67 o
       601    2   5  -4  -8   953.18   969.12    57.92 o
       601    1  -4   5  -8   953.18   969.12    57.92 o
       602    2   6  -5  -7  1278.01  1394.01    92.40 o
       602    1  -5   6  -7  1278.01  1394.01    92.40 o
       603    2   7  -5  -9  1855.47  1924.49   124.02 o
       603    1  -5   7  -9  1855.47  1924.49   124.02 o
       604    2   3  -3  -2   283.90   308.12    27.76 o
       604    1  -3   3  -2   283.90   308.12    27.76 o
       605    2   6  -4  -8   812.73   861.51    77.06 o
       605    1  -4   6  -8   812.73   861.51    77.06 o
       606    2   6  -6  -8   932.58   903.35    81.39 o
       606    1  -6   6  -8   932.58   903.35    81.39 o
       607    2   7  -5  -5  1294.19  1188.82   100.27 o
       607    1  -5   7  -5  1294.19  1188.82   100.27 o
       608    2   6  -6  -6  1013.44  1300.34    99.33 o
       608    1  -6   6  -6  1013.44  1300.34    99.33 o
       609    2   3  -3  -5   127.44   215.24    23.46 o
       609    1  -3   3  -5   127.44   215.24    23.46 o
       610    2   6  -6  -4   813.22   811.81    87.12 o
       610    1  -6   6  -4   813.22   811.81    87.12 o
       611    2   5  -5  -8   404.66   504.26    50.70 o
       611    1  -5   5  -8   404.66   504.26    50.70 o
       612    2   6  -6  -5   656.89   786.91    85.65 o
       612    1  -6   6  -5   656.89   786.91    85.65 o
       613    2   6  -7  -6   886.93   737.44    92.07 o
       613    1  -7   6  -6   886.93   737.44    92.07 o
       614    2   6  -6 -10   553.59   497.14    88.07 o
       614    1  -6   6 -10   553.59   497.14    88.07 o
       615    2   4  -4  -5   164.90   172.80    29.02 o
       615    1  -4   4  -5   164.90   172.80    29.02 o
       616    2   2  -2  -3   116.20   108.75    18.28 o
       616    1  -2   2  -3   116.20   108.75    18.28 o
       617    2   6  -5  -9   347.18   454.58    65.45 o
       617    1  -5   6  -9   347.18   454.58    65.45 o
       618    2   3  -2  -3   103.31   109.74    18.74 o
       618    1  -2   3  -3   103.31   109.74    18.74 o
       619    2   4  -3  -4   127.94   192.31    29.17 o
       619    1  -3   4  -4   127.94   192.31    29.17 o
       620    2   7  -5  -7   600.48   578.26    97.20 o
       620    1  -5   7  -7   600.48   578.26    97.20 o
       621    2   7  -4  -8   495.66   656.37    88.76 o
       621    1  -4   7  -8   495.66   656.37    88.76 o
       622    2   9  -5  -9  1114.69  1596.93   236.35 o
       622    1  -5   9  -9  1114.69  1596.93   236.35 o
       623    2   7  -6  -4   443.15   421.91   112.33 o
       623    1  -6   7  -4   443.15   421.91   112.33 o
       624    2   7  -6 -10   464.22   605.71   105.67 o
       624    1  -6   7 -10   464.22   605.71   105.67 o
       625    2   4  -4  -3    70.95    71.85    31.49 <
       625    1  -4   4  -3    70.95    71.85    31.49 <
       626    2   8  -6  -7   520.97   791.79   143.32 o
       626    1  -6   8  -7   520.97   791.79   143.32 o
       627    2   8  -6  -9   649.90   845.51   158.04 o
       627    1  -6   8  -9   649.90   845.51   158.04 o
       628    2   7  -6  -3   272.03   268.01   122.07 <
       628    1  -6   7  -3   272.03   268.01   122.07 <
       629    2   7  -7  -8   279.02   570.22   149.43 o
       629    1  -7   7  -8   279.02   570.22   149.43 o
       630    2   5  -6  -8   702.31   170.77    51.32 o
       630    1  -6   5  -8   702.31   170.77    51.32 o
       631    2   5  -4  -3    79.48   133.61    35.51 o
       631    1  -4   5  -3    79.48   133.61    35.51 o
       632    2   4  -3  -3   101.52   107.42    23.21 o
       632    1  -3   4  -3   101.52   107.42    23.21 o
       633    2   7  -8  -8   634.30   836.45   172.86 o
       633    1  -8   7  -8   634.30   836.45   172.86 o
       634    2   8  -8 -10  1121.22   984.80   275.76 o
       634    1  -8   8 -10  1121.22   984.80   275.76 o
       635    2   8  -8  -6   781.73  1248.31   230.48 o
       635    1  -8   8  -6   781.73  1248.31   230.48 o
       636    2   5  -5  -9    89.53    89.59    32.82 <
       636    1  -5   5  -9    89.53    89.59    32.82 <
       637    2   6  -5 -10   173.71   185.09    58.59 o
       637    1  -5   6 -10   173.71   185.09    58.59 o
       638    2   6  -7  -9   275.41   147.18    80.24 <
       638    1  -7   6  -9   275.41   147.18    80.24 <
       639    2   6  -4  -7   295.45   291.33    53.49 o
       639    1  -4   6  -7   295.45   291.33    53.49 o
       640    2   4  -4  -7    93.34    50.33    27.61 <
       640    1  -4   4  -7    93.34    50.33    27.61 <
       641    2   5  -5  -7    70.29    45.20    41.21 <
       641    1  -5   5  -7    70.29    45.20    41.21 <
       642    2   6  -5  -4   176.12   157.04    52.94 <
       642    1  -5   6  -4   176.12   157.04    52.94 <
       643    2   7  -6  -7   234.54   262.59    98.14 <
       643    1  -6   7  -7   234.54   262.59    98.14 <
       644    2   8  -8  -8  1181.26   715.47   246.80 <
       644    1  -8   8  -8  1181.26   715.47   246.80 <
       645    2   7  -9  -9   424.91   216.85   162.42 <
       645    1  -9   7  -9   424.91   216.85   162.42 <
       646    2   9  -7  -9   753.30   869.95   341.07 <
       646    1  -7   9  -9   753.30   869.95   341.07 <
       647    2   7  -6  -9   126.27   173.86    90.48 <
       647    1  -6   7  -9   126.27   173.86    90.48 <
       648    2   5  -5  -5     9.63    32.72    29.63 <
       648    1  -5   5  -5     9.63    32.72    29.63 <
       649    2   9  -7  -5   308.91   251.07   226.72 <
       649    1  -7   9  -5   308.91   251.07   226.72 <
       650    2   5  -6  -6     4.96    43.91    28.39 <
       650    1  -6   5  -6     4.96    43.91    28.39 <
       651    2   9  -7 -15   565.11   633.31   320.64 <
       651    1  -7   9 -15   565.11   633.31   320.64 <
       652    2   4  -2   0  4021.40  4105.97    52.17 o
       652    1  -2   4   0  4021.40  4105.97    52.17 o
       653    2   4  -1  -2  1413.62  1367.60    28.40 o
       653    1  -1   4  -2  1413.62  1367.60    28.40 o
       654    2   3  -1  -1  1293.10  1367.45    31.11 o
       654    1  -1   3  -1  1293.10  1367.45    31.11 o
       655    2   5  -3  -1  2412.33  2137.13    51.36 o
       655    1  -3   5  -1  2412.33  2137.13    51.36 o
       656    1  -1   2   0   853.43   937.27    25.72 o
       657    2   5  -2  -4  1152.96  1063.57    32.82 o
       657    1  -2   5  -4  1152.96  1063.57    32.82 o
       658    2   5  -2  -2  1323.67  1549.31    51.84 o
       658    1  -2   5  -2  1323.67  1549.31    51.84 o
       659    2   4  -1  -1   502.32   525.80    22.94 o
       659    1  -1   4  -1   502.32   525.80    22.94 o
       660    2   6  -4   0  1284.84  1167.90    61.99 o
       660    1  -4   6   0  1284.84  1167.90    61.99 o
       661    2   6  -2   0   818.39   988.86    60.42 o
       661    1  -2   6   0   818.39   988.86    60.42 o
       662    2   3  -1  -2   265.99   234.77    16.39 o
       662    1  -1   3  -2   265.99   234.77    16.39 o
       663    2   5  -3  -2   337.53   330.52    29.72 o
       663    1  -3   5  -2   337.53   330.52    29.72 o
       664    2   2  -1  -1   352.50   286.37    19.05 o
       664    1  -1   2  -1   352.50   286.37    19.05 o
       665    2   7  -5  -1  1243.48  1275.20   108.21 o
       665    1  -5   7  -1  1243.48  1275.20   108.21 o
       666    2   7  -3  -3   869.59  1013.74    87.13 o
       666    1  -3   7  -3   869.59  1013.74    87.13 o
       667    2   7  -2  -2  1097.54  1114.96   110.21 o
       667    1  -2   7  -2  1097.54  1114.96   110.21 o
       668    2   4  -3  -1   597.45   186.96    17.49 o
       668    1  -3   4  -1   597.45   186.96    17.49 o
       669    2   6  -3  -2   422.06   442.51    52.58 o
       669    1  -3   6  -2   422.06   442.51    52.58 o
       670    2   6  -3  -4   448.81   440.88    66.15 o
       670    1  -3   6  -4   448.81   440.88    66.15 o
       671    2   8  -2  -4  1500.41  1492.00   140.70 o
       671    1  -2   8  -4  1500.41  1492.00   140.70 o
       672    2   8  -2  -2  2130.32  1950.93   195.40 o
       672    1  -2   8  -2  2130.32  1950.93   195.40 o
       673    2   7  -4  -2   611.81   677.60    78.56 o
       673    1  -4   7  -2   611.81   677.60    78.56 o
       674    2   7  -4  -1   522.07   748.08    87.31 o
       674    1  -4   7  -1   522.07   748.08    87.31 o
       675    2   9  -3  -3  1870.58  2285.37   277.21 o
       675    1  -3   9  -3  1870.58  2285.37   277.21 o
       676    2   7  -4  -3   517.09   402.48    65.90 o
       676    1  -4   7  -3   517.09   402.48    65.90 o
       677    2   7  -2  -4   306.93   284.91    57.96 o
       677    1  -2   7  -4   306.93   284.91    57.96 o
       678    2   6  -3   2   421.73   313.48    61.72 o
       678    1  -3   6   2   421.73   313.48    61.72 o
       679    2   6  -3  -1   177.61   167.60    51.13 o
       679    1  -3   6  -1   177.61   167.60    51.13 o
       680    2   9  -5  -3  1169.99  1167.89   219.87 o
       680    1  -5   9  -3  1169.99  1167.89   219.87 o
       681    2   7  -4   1   522.28   587.79   108.52 o
       681    1  -4   7   1   522.28   587.79   108.52 o
       682    2   8  -4  -5   774.47   820.94   134.54 o
       682    1  -4   8  -5   774.47   820.94   134.54 o
       683    2   4  -2  -1    58.60    73.57    18.17 o
       683    1  -2   4  -1    58.60    73.57    18.17 o
       684    2   6  -3  -3   119.89   149.24    36.31 o
       684    1  -3   6  -3   119.89   149.24    36.31 o
       685    2   6  -4  -1   271.03   273.89    43.88 o
       685    1  -4   6  -1   271.03   273.89    43.88 o
       686    2   7  -3  -6   177.26   209.54    45.53 o
       686    1  -3   7  -6   177.26   209.54    45.53 o
       687    2   7  -2  -1   278.31   312.69    71.21 o
       687    1  -2   7  -1   278.31   312.69    71.21 o
       688    2   7  -2  -3   224.01   224.18    57.04 o
       688    1  -2   7  -3   224.01   224.18    57.04 o
       689    2   9  -4  -1   787.49   810.65   213.17 o
       689    1  -4   9  -1   787.49   810.65   213.17 o
       690    2  10  -4  -8   769.54   539.96   245.19 <
       690    1  -4  10  -8   769.54   539.96   245.19 <
       691    2   7  -3  -1    75.80    77.43    52.65 <
       691    1  -3   7  -1    75.80    77.43    52.65 <
       692    2   8  -4  -4   313.62   357.71   119.53 <
       692    1  -4   8  -4   313.62   357.71   119.53 <
       693    2   6  -3   1   177.45   203.30    47.94 o
       693    1  -3   6   1   177.45   203.30    47.94 o
       694    2  10  -6  -4   966.12   987.43   309.18 o
       694    1  -6  10  -4   966.12   987.43   309.18 o
       695    2   5  -2   1    31.90    27.95    21.74 <
       695    1  -2   5   1    31.90    27.95    21.74 <
       696    2   8  -3  -6   128.08   261.46    76.09 o
       696    1  -3   8  -6   128.08   261.46    76.09 o
       697    2   9  -4  -7   469.58   550.16   164.52 o
       697    1  -4   9  -7   469.58   550.16   164.52 o
       698    2   9  -4  -3   400.13   918.62   227.67 o
       698    1  -4   9  -3   400.13   918.62   227.67 o
       699    2   7  -4   2   610.92   512.44   456.39 <
       699    1  -4   7   2   610.92   512.44   456.39 <
       700    2   4  -2   1    58.60    28.34    20.81 <
       700    1  -2   4   1    58.60    28.34    20.81 <
       701    2   8  -4  -2   430.25   272.63   109.76 <
       701    1  -4   8  -2   430.25   272.63   109.76 <
       702    2   5  -2  -1    31.94    35.11    17.33 <
       702    1  -2   5  -1    31.94    35.11    17.33 <
       703    2   5  -2   0     1.11    18.58    18.14 <
       704    2   8  -4   0   218.25   256.27   108.18 <
       704    1  -4   8   0   218.25   256.27   108.18 <
       705    2   9  -4   1   787.87   645.64   255.16 <
       705    1  -4   9   1   787.87   645.64   255.16 <
       706    2   8  -4   2   430.48   252.16   199.07 <
       706    1  -4   8   2   430.48   252.16   199.07 <
       707    2   9  -2  -5   225.22   350.62   210.90 <
       707    1  -2   9  -5   225.22   350.62   210.90 <
       708    2   6  -1  -3    33.77    51.87    27.72 <
       708    1  -1   6  -3    33.77    51.87    27.72 <
       709    2   7  -3  -2    49.94    83.46    57.13 <
       709    1  -3   7  -2    49.94    83.46    57.13 <
       710    2   6  -2  -2    63.28    85.78    51.29 <
       710    1  -2   6  -2    63.28    85.78    51.29 <
       711    2  10  -6  -2  1026.25  1047.15   337.82 o
       711    1  -6  10  -2  1026.25  1047.15   337.82 o
       712    2   7  -3  -5    17.94    39.88    31.02 <
       712    1  -3   7  -5    17.94    39.88    31.02 <
       713    2  10  -4  -7   397.38   317.41   257.29 <
       713    1  -4  10  -7   397.38   317.41   257.29 <
       714    2  -6   4 -20   885.46  1553.27   579.60 <
       714    1   4  -6 -20   885.46  1553.27   579.60 <
       715    2  -5   8 -21   127.84  1836.89  1043.80 <
       715    1   8  -5 -21   127.84  1836.89  1043.80 <
       716    2  -3   6 -19    12.69   655.97   378.82 <
       716    1   6  -3 -19    12.69   655.97   378.82 <
       717    2  -5   3 -12    30.45   304.43   170.42 <
       717    1   3  -5 -12    30.45   304.43   170.42 <
       718    2  -1   2  -6   334.70    64.64    52.89 <
       718    1   2  -1  -6   334.70    64.64    52.89 <
       719    2  -2   0 -12  4420.24  4200.96   174.82 o
       719    1   0  -2 -12  4420.24  4200.96   174.82 o
       720    1   0  -3  -8  2554.09  2118.58    97.26 o
       721    1   0  -1 -10  1883.71  1806.57    80.71 o
       722    2  -2   0 -10  1564.42  1275.34    83.77 o
       722    1   0  -2 -10  1564.42  1275.34    83.77 o
       723    2  -3   1  -8  1039.40  1138.89    72.04 o
       723    1   1  -3  -8  1039.40  1138.89    72.04 o
       724    1   0  -1 -12  1404.51  1235.48   118.70 o
       725    2  -4   0 -12  2643.77  2945.71   258.09 o
       725    1   0  -4 -12  2643.77  2945.71   258.09 o
       726    1   0  -3 -14  2261.03  2148.88   322.75 o
       727    2  -3   1  -9   669.02  3004.65   130.13 o
       727    1   1  -3  -9   669.02  3004.65   130.13 o
       728    2  -4   1 -11  1073.22   979.91   187.43 o
       728    1   1  -4 -11  1073.22   979.91   187.43 o
       729    2  -3   1 -10   621.07   594.70    85.19 o
       729    1   1  -3 -10   621.07   594.70    85.19 o
       730    2  -3   1 -14  1002.55  4244.01   302.08 o
       730    1   1  -3 -14  1002.55  4244.01   302.08 o
       731    2  -2   1 -13   690.13   696.32   117.96 o
       731    1   1  -2 -13   690.13   696.32   117.96 o
       732    2  -3   1 -17  3268.23 14315.20   720.63 o
       732    1   1  -3 -17  3268.23 14315.20   720.63 o
       733    2  -2   0 -18  3502.78  3338.27   563.89 o
       733    1   0  -2 -18  3502.78  3338.27   563.89 o
       734    2  -4   0 -14  1349.79  1265.38   259.99 o
       734    1   0  -4 -14  1349.79  1265.38   259.99 o
       735    2  -2   0 -14  1219.26  1289.64   198.41 o
       735    1   0  -2 -14  1219.26  1289.64   198.41 o
       736    2  -3   1 -12   474.46   520.72   111.70 o
       736    1   1  -3 -12   474.46   520.72   111.70 o
       737    2  -3   2 -16   850.18   732.27   176.92 o
       737    1   2  -3 -16   850.18   732.27   176.92 o
       738    2  -2   2 -15   735.44   562.89   155.62 o
       738    1   2  -2 -15   735.44   562.89   155.62 o
       739    2  -4   1 -17  1115.57   763.52   426.00 <
       739    1   1  -4 -17  1115.57   763.52   426.00 <
       740    2  -4   2 -18  1201.40  1665.69   406.43 o
       740    1   2  -4 -18  1201.40  1665.69   406.43 o
       741    1   0  -5 -14  1489.33  1515.98   376.93 o
       742    2  -5   1 -17  2326.54  2138.32   528.35 o
       742    1   1  -5 -17  2326.54  2138.32   528.35 o
       743    2  -4   1 -10   323.12   307.86    82.32 o
       743    1   1  -4 -10   323.12   307.86    82.32 o
       744    2  -3   1 -23  2333.68  2413.34  1129.96 <
       744    1   1  -3 -23  2333.68  2413.34  1129.96 <
       745    2  -2   0 -20  2608.02  2539.30   686.39 o
       745    1   0  -2 -20  2608.02  2539.30   686.39 o
       746    2  -4  -1 -17  1120.55   674.96   579.94 <
       746    1  -1  -4 -17  1120.55   674.96   579.94 <
       747    2  -4   2 -20  1627.72  1134.89   551.80 <
       747    1   2  -4 -20  1627.72  1134.89   551.80 <
       748    2  -6   2 -20  1595.61  8982.76  1397.24 o
       748    1   2  -6 -20  1595.61  8982.76  1397.24 o
       749    2  -3   3 -23  3473.28  3188.19   816.97 o
       749    1   3  -3 -23  3473.28  3188.19   816.97 o
       750    2  -2   1 -11    74.88   170.66    83.69 <
       750    1   1  -2 -11    74.88   170.66    83.69 <
       751    1   0  -5 -12    49.75   173.71   155.68 <
       752    2  -3   1 -16   652.85   544.13   321.23 <
       752    1   1  -3 -16   652.85   544.13   321.23 <
       753    1   0  -1  -8   270.98    59.75    41.49 <
       754    2  -6   1 -19  1061.87  1262.10   740.87 <
       754    1   1  -6 -19  1061.87  1262.10   740.87 <
       755    2  -1  -1 -11  3716.66 14892.10   311.30 o
       755    1  -1  -1 -11  3716.66 14892.10   311.30 o
       756    2  -2  -1  -4   472.04   466.90    37.68 o
       756    1  -1  -2  -4   472.04   466.90    37.68 o
       757    2  -2  -1  -2   613.94  2417.68    67.62 o
       757    1  -1  -2  -2   613.94  2417.68    67.62 o
       758    2  -2  -1  -7   571.58   482.66    52.71 o
       758    1  -1  -2  -7   571.58   482.66    52.71 o
       759    2  -3  -1  -8  1042.43  1073.12    91.08 o
       759    1  -1  -3  -8  1042.43  1073.12    91.08 o
       760    2  -2  -2  -6 11525.10 38883.70   925.68 o
       760    1  -2  -2  -6 11525.10 38883.70   925.68 o
       761    2  -2  -2  -8  1181.48  4532.22   529.72 o
       761    1  -2  -2  -8  1181.48  4532.22   529.72 o
       762    2   1  -1 -11  3716.65  3316.10   665.87 o
       762    1  -1   1 -11  3716.65  3316.10   665.87 o
       763    2  -3  -1  -7   415.35   248.68    56.37 o
       763    1  -1  -3  -7   415.35   248.68    56.37 o
       764    2  -2  -1  -6   515.09   388.98    44.50 o
       764    1  -1  -2  -6   515.09   388.98    44.50 o
       765    2  -3  -1  -6   271.46   181.95    42.62 o
       765    1  -1  -3  -6   271.46   181.95    42.62 o
       766    2  -1  -1  -7   188.75   123.27    36.16 o
       766    1  -1  -1  -7   188.75   123.27    36.16 o
       767    2  -1  -1 -17  4696.61  3339.11   759.34 o
       767    1  -1  -1 -17  4696.61  3339.11   759.34 o
       768    2  -2  -1  -8   270.39   257.12    58.44 o
       768    1  -1  -2  -8   270.39   257.12    58.44 o
       769    2  -3  -1  -9   679.61   398.63    90.23 o
       769    1  -1  -3  -9   679.61   398.63    90.23 o
       770    2  -4  -2 -12  2309.19  1664.83   628.24 <
       770    1  -2  -4 -12  2309.19  1664.83   628.24 <
       771    2  -2  -1  -5   130.25    92.72    33.11 <
       771    1  -1  -2  -5   130.25    92.72    33.11 <
       772    2  -1  -1  -6   158.51   780.84    59.18 o
       772    1  -1  -1  -6   158.51   780.84    59.18 o
       773    2  -1  -2  -8  1325.74  4679.35   688.38 o
       773    1  -2  -1  -8  1325.74  4679.35   688.38 o
       774    2  -1  -1 -12   324.67   265.89   136.23 <
       774    1  -1  -1 -12   324.67   265.89   136.23 <
       775    2  -5  -2  -4  1184.71  1572.90   850.35 <
       775    1  -2  -5  -4  1184.71  1572.90   850.35 <
       776    2  -2  -2  -9   672.53   717.50   441.66 <
       776    1  -2  -2  -9   672.53   717.50   441.66 <
       777    2  -5  -2  -8  1224.38   720.82   666.76 <
       777    1  -2  -5  -8  1224.38   720.82   666.76 <
       778    2  -2  -2 -14  1075.08  1088.63   875.17 <
       778    1  -2  -2 -14  1075.08  1088.63   875.17 <
       779    2   1   3   1  1842.51  1797.11    51.49 o
       779    1   3   1   1  1842.51  1797.11    51.49 o
       780    2  -1   3   5  3079.40  2736.60   124.70 o
       780    1   3  -1   5  3079.40  2736.60   124.70 o
       781    2   1   2   2   435.25  1856.82    63.17 o
       781    1   2   1   2   435.25  1856.82    63.17 o
       782    2   1   2   1   673.04   771.47    38.32 o
       782    1   2   1   1   673.04   771.47    38.32 o
       783    2   1   3   2   747.49   896.08    56.00 o
       783    1   3   1   2   747.49   896.08    56.00 o
       784    2   0   4   6  7699.35 31480.60   742.79 o
       784    1   4   0   6  7699.35 31480.60   742.79 o
       785    2   1   4   3  1191.00  1106.21    88.50 o
       785    1   4   1   3  1191.00  1106.21    88.50 o
       786    2  -1   4   5  1184.70  1034.22   120.60 o
       786    1   4  -1   5  1184.70  1034.22   120.60 o
       787    2   1   3   3   777.36  3544.90   146.03 o
       787    1   3   1   3   777.36  3544.90   146.03 o
       788    2   0   6   6  6063.08  4061.32   529.59 o
       788    1   6   0   6  6063.08  4061.32   529.59 o
       789    2  -1   3   4   247.46   259.32    45.95 o
       789    1   3  -1   4   247.46   259.32    45.95 o
       790    2  -2   2   6 11525.10 46520.90  1505.94 o
       790    1   2  -2   6 11525.10 46520.90  1505.94 o
       791    2  -1   2   5   456.09  2046.32   175.45 o
       791    1   2  -1   5   456.09  2046.32   175.45 o
       792    2   1   4   2   132.81    90.81    53.81 <
       792    1   4   1   2   132.81    90.81    53.81 <
       793    2  -1   4   7   747.23  3015.84   491.98 o
       793    1   4  -1   7   747.23  3015.84   491.98 o
       794    2   1   7   5  1772.13  2161.31   620.33 o
       794    1   7   1   5  1772.13  2161.31   620.33 o
       795    2  -2   5   7   887.82  1380.98   321.08 o
       795    1   5  -2   7   887.82  1380.98   321.08 o
       796    2   2   6   6  2057.01  3578.29  1526.76 <
       796    1   6   2   6  2057.01  3578.29  1526.76 <
       797    2   1   5   5   859.79   819.98   314.87 <
       797    1   5   1   5   859.79   819.98   314.87 <
       798    2   2   8   6  3417.09  4473.41  2010.24 <
       798    1   8   2   6  3417.09  4473.41  2010.24 <
       799    2  -2   6   9  1473.06  2521.04  1143.40 <
       799    1   6  -2   9  1473.06  2521.04  1143.40 <
       800    1   6   0   7   670.41   919.10   704.10 <
       801    2   2   8   4  1368.89  1815.88  1120.75 <
       801    1   8   2   4  1368.89  1815.88  1120.75 <
       802    2   0   4   0  8377.16  8581.46   195.24 o
       802    1   4   0   0  8377.16  8581.46   195.24 o
       803    2   0   6   0  6846.94  7041.30   249.59 o
       803    1   6   0   0  6846.94  7041.30   249.59 o
       804    2  -1   3   1  1760.69  1689.76    77.58 o
       804    1   3  -1   1  1760.69  1689.76    77.58 o
       805    2  -1   4   1  1520.12  1842.77    92.64 o
       805    1   4  -1   1  1520.12  1842.77    92.64 o
       806    2  -1   4   3  1165.89  1005.32    72.16 o
       806    1   4  -1   3  1165.89  1005.32    72.16 o
       807    2  -1   3   2   725.47   613.11    46.78 o
       807    1   3  -1   2   725.47   613.11    46.78 o
       808    2  -2   8   0  4147.58  4329.16   377.17 o
       808    1   8  -2   0  4147.58  4329.16   377.17 o
       809    2  -1   5   2  1201.74  1119.11   114.70 o
       809    1   5  -1   2  1201.74  1119.11   114.70 o
       810    2  -1   7  -1  1738.89  1819.61   200.54 o
       810    1   7  -1  -1  1738.89  1819.61   200.54 o
       811    2  -1   7   1  1747.19  1463.57   259.53 o
       811    1   7  -1   1  1747.19  1463.57   259.53 o
       812    2   0   6  -2   715.43   919.66   125.33 o
       812    1   6   0  -2   715.43   919.66   125.33 o
       813    2   1   6   1   972.59  1075.36   167.72 o
       813    1   6   1   1   972.59  1075.36   167.72 o
       814    2  -1   6   3  1079.93   950.11   185.11 o
       814    1   6  -1   3  1079.93   950.11   185.11 o
       815    2  -1   6   1   967.43  1165.65   153.33 o
       815    1   6  -1   1   967.43  1165.65   153.33 o
       816    2  -1   5   4   623.97   516.75   108.62 o
       816    1   5  -1   4   623.97   516.75   108.62 o
       817    2   1   5   1   367.98   437.37    93.37 o
       817    1   5   1   1   367.98   437.37    93.37 o
       818    2   1   7   1  1760.29  1752.50   295.37 o
       818    1   7   1   1  1760.29  1752.50   295.37 o
       819    2  -1   5   1   365.61   276.84   109.75 <
       819    1   5  -1   1   365.61   276.84   109.75 <
       820    2  -2   8   2  1557.35  1646.04   339.87 o
       820    1   8  -2   2  1557.35  1646.04   339.87 o
       821    2  -1   6   5   605.00   690.09   232.76 <
       821    1   6  -1   5   605.00   690.09   232.76 <
       822    1   7  -2   0   902.10   773.58   224.11 o
       823    2  -1   7   5  1767.37  1764.92   392.75 o
       823    1   7  -1   5  1767.37  1764.92   392.75 o
       824    2   1   7   2  1114.30  1166.79   303.17 o
       824    1   7   1   2  1114.30  1166.79   303.17 o
       825    2   0   6   2   710.53   562.37   163.54 o
       825    1   6   0   2   710.53   562.37   163.54 o
       826    1   4   0   1   195.17   210.16    49.64 o
       827    2  -2   8   6  3400.12  3184.91   809.81 o
       827    1   8  -2   6  3400.12  3184.91   809.81 o
       828    2  -2   8   4  1369.58  1723.59   518.89 o
       828    1   8  -2   4  1369.58  1723.59   518.89 o
       829    2  -1   7   2  1108.89   781.90   249.16 o
       829    1   7  -1   2  1108.89   781.90   249.16 o
       830    2  -1   7   4   914.29   617.86   409.72 <
       830    1   7  -1   4   914.29   617.86   409.72 <
       831    2  -1   9  -1  1135.70  1006.15   357.23 <
       831    1   9  -1  -1  1135.70  1006.15   357.23 <
       832    2  -1   9   1  1137.35  1076.55   553.84 <
       832    1   9  -1   1  1137.35  1076.55   553.84 <
       833    1   4   0  -1   195.17   121.49    61.58 <
       834    2   0  10  -2  2091.20  2895.94   820.08 o
       834    1  10   0  -2  2091.20  2895.94   820.08 o
       835    2   0  10   0  3333.75  3392.31  1095.04 o
       835    1  10   0   0  3333.75  3392.31  1095.04 o
       836    2  -1   6   4   229.82   245.48   135.10 <
       836    1   6  -1   4   229.82   245.48   135.10 <
       837    2   0   8   0   129.06   281.82   231.03 <
       837    1   8   0   0   129.06   281.82   231.03 <
       838    2  -1   4   2   136.28    85.88    50.83 <
       838    1   4  -1   2   136.28    85.88    50.83 <
       839    2  -2   7   6   631.98   488.20   458.71 <
       839    1   7  -2   6   631.98   488.20   458.71 <
       840    2   0   8  -2   374.81   307.99   283.42 <
       840    1   8   0  -2   374.81   307.99   283.42 <
       841    2  -1   4  -1  1478.47  1850.75    73.42 o
       841    1   4  -1  -1  1478.47  1850.75    73.42 o
       842    2  -1   5  -2  1165.43  1355.39    95.06 o
       842    1   5  -1  -2  1165.43  1355.39    95.06 o
       843    2  -1   4  -3  1032.18  1342.97    85.69 o
       843    1   4  -1  -3  1032.18  1342.97    85.69 o
       844    2  -2   8  -6  3292.51  3425.70   315.86 o
       844    1   8  -2  -6  3292.51  3425.70   315.86 o
       845    2  -2   6  -6  1881.23  2105.31   165.66 o
       845    1   6  -2  -6  1881.23  2105.31   165.66 o
       846    2  -1   4  -5  1116.57  1059.42    87.81 o
       846    1   4  -1  -5  1116.57  1059.42    87.81 o
       847    2  -1   7  -5  1731.63  1632.77   164.44 o
       847    1   7  -1  -5  1731.63  1632.77   164.44 o
       848    2  -3   7  -8  1652.30  1782.94   196.65 o
       848    1   7  -3  -8  1652.30  1782.94   196.65 o
       849    2  -1   5  -5   820.43  1021.61   112.39 o
       849    1   5  -1  -5   820.43  1021.61   112.39 o
       850    2  -1   5  -4   614.07   564.85    77.33 o
       850    1   5  -1  -4   614.07   564.85    77.33 o
       851    2  -1   6  -3  1056.26  1028.75   108.12 o
       851    1   6  -1  -3  1056.26  1028.75   108.12 o
       852    2  -1   7  -4   902.90  1159.83   177.17 o
       852    1   7  -1  -4   902.90  1159.83   177.17 o
       853    2  -3   5  -4   441.72  2103.32   142.51 o
       853    1   5  -3  -4   441.72  2103.32   142.51 o
       854    2  -1   6  -5   594.49   555.78   113.46 o
       854    1   6  -1  -5   594.49   555.78   113.46 o
       855    2  -2   5  -1   235.22   373.92    68.88 o
       855    1   5  -2  -1   235.22   373.92    68.88 o
       856    2  -4   7  -7   892.38   683.01   167.03 o
       856    1   7  -4  -7   892.38   683.01   167.03 o
       857    2  -3   7  -2  1043.31  1073.30   227.77 o
       857    1   7  -3  -2  1043.31  1073.30   227.77 o
       858    2  -2   8  -2  1561.05  1198.46   215.15 o
       858    1   8  -2  -2  1561.05  1198.46   215.15 o
       859    2  -2   7  -5   314.44   320.86   146.44 <
       859    1   7  -2  -5   314.44   320.86   146.44 <
       860    2  -1   4  -4   272.05   251.91    83.29 o
       860    1   4  -1  -4   272.05   251.91    83.29 o
       861    2  -1   9  -7  1244.18  1073.03   373.51 <
       861    1   9  -1  -7  1244.18  1073.03   373.51 <
       862    2  -1   9  -5   941.80   699.19   341.39 <
       862    1   9  -1  -5   941.80   699.19   341.39 <
       863    2  -2   6  -3   253.79   399.70   124.50 o
       863    1   6  -2  -3   253.79   399.70   124.50 o
       864    2  -4   8  -6   639.19   305.85   231.85 <
       864    1   8  -4  -6   639.19   305.85   231.85 <
       865    2  -1   5  -6   210.28   177.22    69.50 <
       865    1   5  -1  -6   210.28   177.22    69.50 <
       866    2  -3   6  -4   278.45   375.50   100.13 o
       866    1   6  -3  -4   278.45   375.50   100.13 o
       867    2  -2   8  -8   917.85   613.77   329.17 <
       867    1   8  -2  -8   917.85   613.77   329.17 <
       868    2  -3   9  -6   654.49   950.16   353.85 <
       868    1   9  -3  -6   654.49   950.16   353.85 <
       869    2  -3  11  -7  1694.12  1079.87   731.95 <
       869    1  11  -3  -7  1694.12  1079.87   731.95 <
       870    2  -3   8 -10   543.13   550.72   208.16 <
       870    1   8  -3 -10   543.13   550.72   208.16 <
       871    2  -2   7  -6   619.97   336.06   140.98 <
       871    1   7  -2  -6   619.97   336.06   140.98 <
       872    2  -5   9  -8  1043.12   822.40   468.54 <
       872    1   9  -5  -8  1043.12   822.40   468.54 <
       873    2  -1   4  -2   144.47   130.75    76.91 <
       873    1   4  -1  -2   144.47   130.75    76.91 <
       874    2  -3   6  -5   391.52   220.27    99.04 <
       874    1   6  -3  -5   391.52   220.27    99.04 <
       875    2  -1   7  -6   399.38   220.19   118.31 <
       875    1   7  -1  -6   399.38   220.19   118.31 <
       876    2  -6  10 -10   813.34  3402.28   981.30 o
       876    1  10  -6 -10   813.34  3402.28   981.30 o
       877    2  -3   9  -7   876.80  1170.01   329.37 o
       877    1   9  -3  -7   876.80  1170.01   329.37 o
       878    2  -4  10  -2   654.49   908.43   524.98 <
       878    1  10  -4  -2   654.49   908.43   524.98 <
       879    2  -3   7  -7   242.20   414.21   218.61 <
       879    1   7  -3  -7   242.20   414.21   218.61 <
       880    2  -2   5  -4   165.10   625.72   142.71 o
       880    1   5  -2  -4   165.10   625.72   142.71 o
       881    2  -1   6  -4   231.99   284.59   103.79 <
       881    1   6  -1  -4   231.99   284.59   103.79 <
       882    2  -2  10  -6    96.21   651.97   420.99 <
       882    1  10  -2  -6    96.21   651.97   420.99 <
       883    2  -4  10  -4   772.24   944.55   529.87 <
       883    1  10  -4  -4   772.24   944.55   529.87 <
       884    2  -3  11  -8   778.09  1787.58   727.48 <
       884    1  11  -3  -8   778.09  1787.58   727.48 <
       885    2  -4  10 -12   513.78   675.78   416.62 <
       885    1  10  -4 -12   513.78   675.78   416.62 <
       886    2  -3   9  -4   761.83   871.47   424.27 <
       886    1   9  -3  -4   761.83   871.47   424.27 <
       887    2  -2   4  -2     4.17    72.20    42.67 <
       887    1   4  -2  -2     4.17    72.20    42.67 <
       888    2  -4  10  -6   603.46  2022.53   684.57 <
       888    1  10  -4  -6   603.46  2022.53   684.57 <
       889    2  -3  11  -3   411.07  1142.25   899.25 <
       889    1  11  -3  -3   411.07  1142.25   899.25 <
       890    2  -3  11  -5  1297.14  1101.08   852.92 <
       890    1  11  -3  -5  1297.14  1101.08   852.92 <
       891    2  -3   6  -3   114.62   373.34   125.00 <
       891    1   6  -3  -3   114.62   373.34   125.00 <
       892    2  -5   9  -9   284.19   583.28   414.96 <
       892    1   9  -5  -9   284.19   583.28   414.96 <
       893    2  -1   6  -6   135.51   121.54    81.03 <
       893    1   6  -1  -6   135.51   121.54    81.03 <
       894    2  -3   9  -2   281.54   560.31   294.90 <
       894    1   9  -3  -2   281.54   560.31   294.90 <
       895    2  -2  12  -4  1012.98  1027.92   996.72 <
       895    1  12  -2  -4  1012.98  1027.92   996.72 <
       896    2  -2  12  -6   669.98  1684.93   997.51 <
       896    1  12  -2  -6   669.98  1684.93   997.51 <
       897    2  -4  11 -13    38.00   978.18   886.43 <
       897    1  11  -4 -13    38.00   978.18   886.43 <
       898    2  -4   0  -6  5489.06  5322.85   115.30 o
       898    1   0  -4  -6  5489.06  5322.85   115.30 o
       899    2  -3   1  -3  1659.45  1573.24    58.53 o
       899    1   1  -3  -3  1659.45  1573.24    58.53 o
       900    1   0  -3  -4   456.51   423.52    33.61 o
       901    1   0  -5  -8  1816.32  1847.71   147.15 o
       902    2  -4   1  -6   605.83   663.03    60.72 o
       902    1   1  -4  -6   605.83   663.03    60.72 o
       903    2  -4   0  -8   913.41   766.92    84.11 o
       903    1   0  -4  -8   913.41   766.92    84.11 o
       904    2  -5   1  -9   844.09  1094.48   116.33 o
       904    1   1  -5  -9   844.09  1094.48   116.33 o
       905    2  -5   1  -6   595.40   842.04   100.32 o
       905    1   1  -5  -6   595.40   842.04   100.32 o
       906    2  -7   2  -8  1722.79  2203.13   278.67 o
       906    1   2  -7  -8  1722.79  2203.13   278.67 o
       907    2  -7   1  -9  2280.80  2642.80   301.47 o
       907    1   1  -7  -9  2280.80  2642.80   301.47 o
       908    2  -6   0  -8  1808.41  1692.21   192.60 o
       908    1   0  -6  -8  1808.41  1692.21   192.60 o
       909    2  -4   1  -8   518.06  2583.66   118.04 o
       909    1   1  -4  -8   518.06  2583.66   118.04 o
       910    2  -5   1 -10   815.35  1405.63   177.14 o
       910    1   1  -5 -10   815.35  1405.63   177.14 o
       911    2  -6   2  -6   753.89   968.62   141.75 o
       911    1   2  -6  -6   753.89   968.62   141.75 o
       912    2  -8   2  -8  1928.33  1869.95   320.99 o
       912    1   2  -8  -8  1928.33  1869.95   320.99 o
       913    2  -4   1  -7   303.38   220.22    55.47 o
       913    1   1  -4  -7   303.38   220.22    55.47 o
       914    2  -5   1  -4   362.17   310.28    74.67 o
       914    1   1  -5  -4   362.17   310.28    74.67 o
       915    2  -6   2  -8   511.57   681.89   149.16 o
       915    1   2  -6  -8   511.57   681.89   149.16 o
       916    2  -6   1  -7   792.48   880.68   148.15 o
       916    1   1  -6  -7   792.48   880.68   148.15 o
       917    2  -5   1  -5   293.12   263.56    80.07 o
       917    1   1  -5  -5   293.12   263.56    80.07 o
       918    2  -5   1  -8   489.23   392.16    97.20 o
       918    1   1  -5  -8   489.23   392.16    97.20 o
       919    2  -6   1  -6   675.70   464.19   141.06 o
       919    1   1  -6  -6   675.70   464.19   141.06 o
       920    2  -7   1  -8   364.60   747.89   261.92 <
       920    1   1  -7  -8   364.60   747.89   261.92 <
       921    2  -7   1  -5   640.35   515.31   190.55 <
       921    1   1  -7  -5   640.35   515.31   190.55 <
       922    1   0  -7 -10  1439.00  1424.37   354.44 o
       923    1   0  -3  -6    60.91    70.64    26.28 <
       924    2  -7   2 -14  1474.37  1400.60   452.12 o
       924    1   2  -7 -14  1474.37  1400.60   452.12 o
       925    2  -3   1  -4    90.50    80.75    31.96 <
       925    1   1  -3  -4    90.50    80.75    31.96 <
       926    1   0  -5 -10   537.00   498.95   120.21 o
       927    2  -6   1 -13  1126.17  1279.37   273.57 o
       927    1   1  -6 -13  1126.17  1279.37   273.57 o
       928    2  -9   1  -9  1832.54  2163.99   765.02 <
       928    1   1  -9  -9  1832.54  2163.99   765.02 <
       929    2  -6   0 -12  1107.10   732.90   291.15 <
       929    1   0  -6 -12  1107.10   732.90   291.15 <
       930    1   0  -7 -12   897.81  1038.99   585.26 <
       931    2  -8   2 -14  1237.21  1690.53   513.22 o
       931    1   2  -8 -14  1237.21  1690.53   513.22 o
       932    2  -9   3  -9  1444.24  1630.15   576.70 <
       932    1   3  -9  -9  1444.24  1630.15   576.70 <
       933    2  -4   0  -5     1.95    37.74    29.54 <
       934    2  -8   2  -9   337.77   770.10   353.92 <
       934    1   2  -8  -9   337.77   770.10   353.92 <
       935    2  -7   1 -11   944.59  1227.45   394.83 o
       935    1   1  -7 -11   944.59  1227.45   394.83 o
       936    2  -7   2  -7   166.25   199.85   162.17 <
       936    1   2  -7  -7   166.25   199.85   162.17 <
       937    2  -9   3 -15   929.98  1497.46   625.85 <
       937    1   3  -9 -15   929.98  1497.46   625.85 <
       938    2  -9   3 -17   388.98  1133.04   821.49 <
       938    1   3  -9 -17   388.98  1133.04   821.49 <
       939    2  -7   1 -12   229.22   584.64   321.14 <
       939    1   1  -7 -12   229.22   584.64   321.14 <
       940    2  -9   2 -12   576.91   909.20   661.83 <
       940    1   2  -9 -12   576.91   909.20   661.83 <
       941    2  -8   2 -10   670.64  2772.04   580.04 o
       941    1   2  -8 -10   670.64  2772.04   580.04 o
       942    2  -2   0   0  4480.48  3142.45    46.83 o
       942    1   0  -2   0  4480.48  3142.45    46.83 o
       943    2  -4   0   0  6789.10  5877.12   142.95 o
       943    1   0  -4   0  6789.10  5877.12   142.95 o
       944    2  -3   1   3  1813.80  1657.64    81.14 o
       944    1   1  -3   3  1813.80  1657.64    81.14 o
       945    1   0  -3   2  1571.89  1981.65   152.69 o
       946    2  -4  -1  -2  1487.16   604.78   136.03 o
       946    1  -1  -4  -2  1487.16   604.78   136.03 o
       947    2  -4   1   1   493.34   354.33    62.43 o
       947    1   1  -4   1   493.34   354.33    62.43 o
       948    2  -4   2   6  3404.24  3240.25   481.21 o
       948    1   2  -4   6  3404.24  3240.25   481.21 o
       949    2  -3   1   2   255.32   290.89    35.11 o
       949    1   1  -3   2   255.32   290.89    35.11 o
       950    1   1  -6   0  1175.61   966.96   211.21 o
       951    2  -5   2   4  1180.11  1429.33   278.65 o
       951    1   2  -5   4  1180.11  1429.33   278.65 o
       952    2  -6   0  -2  1359.18   765.84   239.94 o
       952    1   0  -6  -2  1359.18   765.84   239.94 o
       953    2  -6   0   0  3830.80  2644.23   476.80 o
       953    1   0  -6   0  3830.80  2644.23   476.80 o
       954    2  -4   1   4  1310.96  1233.07   290.23 o
       954    1   1  -4   4  1310.96  1233.07   290.23 o
       955    2  -5   1   3  1109.73   717.55   263.76 <
       955    1   1  -5   3  1109.73   717.55   263.76 <
       956    2  -7   1   3  3484.97  3416.20   966.70 o
       956    1   1  -7   3  3484.97  3416.20   966.70 o
       957    2  -7   2   2  1101.75   927.71   490.08 <
       957    1   2  -7   2  1101.75   927.71   490.08 <
       958    2  -8   2   2  2133.23  2534.55   826.77 o
       958    1   2  -8   2  2133.23  2534.55   826.77 o
       959    2  -6   3   5   780.23   391.99   378.87 <
       959    1   3  -6   5   780.23   391.99   378.87 <
       960    1   0  -5   2  1645.04  1465.50   548.33 <
       961    2  -4   4   0  3607.13  3406.83   124.51 o
       961    1   4  -4   0  3607.13  3406.83   124.51 o
       962    2  -3   5   1  3552.82  3570.74   124.86 o
       962    1   5  -3   1  3552.82  3570.74   124.86 o
       963    2  -3   5   5  3856.06  3343.81   226.96 o
       963    1   5  -3   5  3856.06  3343.81   226.96 o
       964    2  -3   5   3  2689.81  2581.26   165.21 o
       964    1   5  -3   3  2689.81  2581.26   165.21 o
       965    2  -3   4   2   845.20   900.36    80.80 o
       965    1   4  -3   2   845.20   900.36    80.80 o
       966    2  -3   4   3   554.71   535.05    85.35 o
       966    1   4  -3   3   554.71   535.05    85.35 o
       967    2  -3   4   4   522.33   608.79    91.89 o
       967    1   4  -3   4   522.33   608.79    91.89 o
       968    2  -3   5   2   717.14   973.20   110.52 o
       968    1   5  -3   2   717.14   973.20   110.52 o
       969    2  -5   7   1  1979.20  2192.15   309.38 o
       969    1   7  -5   1  1979.20  2192.15   309.38 o
       970    2  -4   5   5  1252.59  1434.99   235.89 o
       970    1   5  -4   5  1252.59  1434.99   235.89 o
       971    2  -2   3   2   301.30   225.01    46.73 o
       971    1   3  -2   2   301.30   225.01    46.73 o
       972    2  -4   6   6  1755.91  2105.78   381.97 o
       972    1   6  -4   6  1755.91  2105.78   381.97 o
       973    2  -6   6   0  1226.70  1013.24   231.79 o
       973    1   6  -6   0  1226.70  1013.24   231.79 o
       974    2  -3   5   4   455.18   491.43   117.94 o
       974    1   5  -3   4   455.18   491.43   117.94 o
       975    2  -3   3   2   283.90   344.59    67.92 o
       975    1   3  -3   2   283.90   344.59    67.92 o
       976    2  -4   7   4  1143.68   956.85   330.46 <
       976    1   7  -4   4  1143.68   956.85   330.46 <
       977    2  -5   7   3  1796.71  1600.81   428.22 o
       977    1   7  -5   3  1796.71  1600.81   428.22 o
       978    2  -3   6   1   408.21   336.81    96.94 o
       978    1   6  -3   1   408.21   336.81    96.94 o
       979    2  -3   4   1   349.37   266.64    68.76 o
       979    1   4  -3   1   349.37   266.64    68.76 o
       980    2  -5   7   5  1741.94  1776.14   530.54 o
       980    1   7  -5   5  1741.94  1776.14   530.54 o
       981    2  -2   3   1   159.41   130.50    36.81 o
       981    1   3  -2   1   159.41   130.50    36.81 o
       982    2  -5   4   4   819.82   484.94   147.45 o
       982    1   4  -5   4   819.82   484.94   147.45 o
       983    2  -3   6   2   537.84   573.59   112.08 o
       983    1   6  -3   2   537.84   573.59   112.08 o
       984    2  -6   6   2   985.20  1090.30   311.75 o
       984    1   6  -6   2   985.20  1090.30   311.75 o
       985    2  -4   7   1   303.84   271.77   153.18 <
       985    1   7  -4   1   303.84   271.77   153.18 <
       986    2  -4   7   2  1052.36   704.91   293.16 <
       986    1   7  -4   2  1052.36   704.91   293.16 <
       987    2  -5   5   1   243.03   423.97   142.97 <
       987    1   5  -5   1   243.03   423.97   142.97 <
       988    2  -4   3   3   100.07    99.15    57.84 <
       988    1   3  -4   3   100.07    99.15    57.84 <
       989    2  -4   4   2   252.04   195.94    90.56 <
       989    1   4  -4   2   252.04   195.94    90.56 <
       990    2  -5   6   2   630.05   647.60   231.17 <
       990    1   6  -5   2   630.05   647.60   231.17 <
       991    2  -2   3   3    69.87    85.53    39.47 <
       991    1   3  -2   3    69.87    85.53    39.47 <
       992    2  -4   4   1   212.63   205.85    92.22 <
       992    1   4  -4   1   212.63   205.85    92.22 <
       993    2  -4   6   2   332.58   413.75   141.76 <
       993    1   6  -4   2   332.58   413.75   141.76 <
       994    2  -4   6   5   498.27   673.67   231.11 <
       994    1   6  -4   5   498.27   673.67   231.11 <
       995    2  -8   8   2  1957.22  1829.18  1082.68 <
       995    1   8  -8   2  1957.22  1829.18  1082.68 <
       996    2  -5   7   7  1249.42  1527.73   799.14 <
       996    1   7  -5   7  1249.42  1527.73   799.14 <
       997    2  -6  10   2   980.30  1992.02  1079.83 <
       997    1  10  -6   2   980.30  1992.02  1079.83 <
       998    2  -2   4   1    54.31    49.30    41.08 <
       998    1   4  -2   1    54.31    49.30    41.08 <
       999    2  -4   5   4    41.81   161.87   138.74 <
       999    1   5  -4   4    41.81   161.87   138.74 <
      1000    2  -5   3  -5  3011.04 12603.00   307.08 o
      1000    1   3  -5  -5  3011.04 12603.00   307.08 o
      1001    2  -6   5  -7  1280.46  1325.37   306.36 o
      1001    1   5  -6  -7  1280.46  1325.37   306.36 o
      1002    2  -5   4  -4   807.53   760.42   145.86 o
      1002    1   4  -5  -4   807.53   760.42   145.86 o
      1003    2  -6   4  -6  1058.97  1199.19   202.11 o
      1003    1   4  -6  -6  1058.97  1199.19   202.11 o
      1004    2  -5   4  -8   955.41  4326.64   239.19 o
      1004    1   4  -5  -8   955.41  4326.64   239.19 o
      1005    2  -4   4  -2   252.04   243.11    74.42 o
      1005    1   4  -4  -2   252.04   243.11    74.42 o
      1006    2  -6   6  -8   932.58  1729.50   274.92 o
      1006    1   6  -6  -8   932.58  1729.50   274.92 o
      1007    2  -6   6  -6  1013.44  1090.97   217.86 o
      1007    1   6  -6  -6  1013.44  1090.97   217.86 o
      1008    2  -6   4  -8   812.97  3222.38   277.19 o
      1008    1   4  -6  -8   812.97  3222.38   277.19 o
      1009    2  -5   7  -7  1228.57  1117.27   238.11 o
      1009    1   7  -5  -7  1228.57  1117.27   238.11 o
      1010    2  -7   5  -9  1855.47  2096.07   343.83 o
      1010    1   5  -7  -9  1855.47  2096.07   343.83 o
      1011    2  -7   5  -5  1293.97  1415.26   293.04 o
      1011    1   5  -7  -5  1293.97  1415.26   293.04 o
      1012    2  -6   6  -5   656.89   760.39   244.65 o
      1012    1   6  -6  -5   656.89   760.39   244.65 o
      1013    2  -7   5  -7   600.27   341.67   232.20 <
      1013    1   5  -7  -7   600.27   341.67   232.20 <
      1014    2  -7   7  -9   421.06   470.66   385.08 <
      1014    1   7  -7  -9   421.06   470.66   385.08 <
      1015    2  -6   6  -4   813.22   364.01   271.35 <
      1015    1   6  -6  -4   813.22   364.01   271.35 <
      1016    2  -7   8  -8   634.91   855.14   594.67 <
      1016    1   8  -7  -8   634.91   855.14   594.67 <
      1017    2  -6   4  -7   295.52   178.55   162.17 <
      1017    1   4  -6  -7   295.52   178.55   162.17 <
      1018    2  -8   8  -8  1181.26  1608.19   742.24 <
      1018    1   8  -8  -8  1181.26  1608.19   742.24 <
      1019    2  -6   7  -6   886.93   583.91   285.40 <
      1019    1   7  -6  -6   886.93   583.91   285.40 <
      1020    2  -7   6 -12   206.64  1539.73   451.90 o
      1020    1   6  -7 -12   206.64  1539.73   451.90 o
      1021    2  -6   5  -4   176.07   158.17   151.58 <
      1021    1   5  -6  -4   176.07   158.17   151.58 <
      1022    2  -8   8  -4  1905.11  1628.17   826.48 <
      1022    1   8  -8  -4  1905.11  1628.17   826.48 <
      1023    2  -5   5  -4    92.26   288.92   108.34 <
      1023    1   5  -5  -4    92.26   288.92   108.34 <
      1024    2  -4   2   0  4013.64  4296.69   119.30 o
      1024    1   2  -4   0  4013.64  4296.69   119.30 o
      1025    2  -3   1  -1  1289.90  1161.00    60.09 o
      1025    1   1  -3  -1  1289.90  1161.00    60.09 o
      1026    2  -5   3  -1  2410.26  2355.94   113.54 o
      1026    1   3  -5  -1  2410.26  2355.94   113.54 o
      1027    1   3  -4   0   975.41   906.71    66.22 o
      1028    2  -5   2  -2  1325.27  1324.74   132.97 o
      1028    1   2  -5  -2  1325.27  1324.74   132.97 o
      1029    2  -4   1  -1   501.28   518.81    48.42 o
      1029    1   1  -4  -1   501.28   518.81    48.42 o
      1030    2  -6   4   0  1284.36  1157.39   252.92 o
      1030    1   4  -6   0  1284.36  1157.39   252.92 o
      1031    2  -6   2   0   817.84   879.52   153.54 o
      1031    1   2  -6   0   817.84   879.52   153.54 o
      1032    2  -7   2  -2  1098.06  1459.61   288.64 o
      1032    1   2  -7  -2  1098.06  1459.61   288.64 o
      1033    2  -5   3  -2   337.42   401.88    83.38 o
      1033    1   3  -5  -2   337.42   401.88    83.38 o
      1034    2  -6   4  -2   513.73   490.36   123.41 o
      1034    1   4  -6  -2   513.73   490.36   123.41 o
      1035    2  -6   3  -4   448.86   465.51   110.21 o
      1035    1   3  -6  -4   448.86   465.51   110.21 o
      1036    2  -7   5  -1  1243.29   936.37   269.43 o
      1036    1   5  -7  -1  1243.29   936.37   269.43 o
      1037    2  -6   3  -1   177.58   326.10   135.05 <
      1037    1   3  -6  -1   177.58   326.10   135.05 <
      1038    2  -7   3  -3   869.95  1070.19   293.36 o
      1038    1   3  -7  -3   869.95  1070.19   293.36 o
      1039    2  -6   3  -2   422.03   576.10   151.87 o
      1039    1   3  -6  -2   422.03   576.10   151.87 o
      1040    2  -6   3   2   421.70   442.47   192.45 <
      1040    1   3  -6   2   421.70   442.47   192.45 <
      1041    2  -9   3  -3  1871.66  1869.31   666.79 <
      1041    1   3  -9  -3  1871.66  1869.31   666.79 <
      1042    2  -7   4  -3   517.20   791.57   222.88 o
      1042    1   4  -7  -3   517.20   791.57   222.88 o
      1043    2  -8   2  -2  2130.76  1887.54   392.35 o
      1043    1   2  -8  -2  2130.76  1887.54   392.35 o
      1044    2  -8   2  -4  1500.45  1583.45   425.55 o
      1044    1   2  -8  -4  1500.45  1583.45   425.55 o
      1045    2  -8   4  -5   774.56   644.46   487.03 <
      1045    1   4  -8  -5   774.56   644.46   487.03 <
      1046    2  -7   4  -2   611.69   796.88   284.36 <
      1046    1   4  -7  -2   611.69   796.88   284.36 <
      1047    2  -7   4  -1   522.12   518.87   226.60 <
      1047    1   4  -7  -1   522.12   518.87   226.60 <
      1048    2  -9   5  -3  1170.15  1812.99   614.71 <
      1048    1   5  -9  -3  1170.15  1812.99   614.71 <
      1049    2  -7   4   1   522.34   479.21   278.99 <
      1049    1   4  -7   1   522.34   479.21   278.99 <
      1050    2  -9   4  -7   469.60   565.37   529.32 <
      1050    1   4  -9  -7   469.60   565.37   529.32 <
      1051    2  -4   2  -1    58.60    49.26    42.69 <
      1051    1   2  -4  -1    58.60    49.26    42.69 <
      1052    2  -6   3  -3   119.89   313.41   137.83 <
      1052    1   3  -6  -3   119.89   313.41   137.83 <
      1053    2 -10   6  -2  1026.25  1435.64  1067.70 <
      1053    1   6 -10  -2  1026.25  1435.64  1067.70 <
      1054    2  -7   2  -3   224.03   327.69   173.68 <
      1054    1   2  -7  -3   224.03   327.69   173.68 <
      1055    2  -8   5  -3    32.56   394.81   344.03 <
      1055    1   5  -8  -3    32.56   394.81   344.03 <
      1056    2  -9   4  -3   400.15   835.43   655.24 <
      1056    1   4  -9  -3   400.15   835.43   655.24 <
      1057    2   0   4  -6  6804.61  7574.90    86.11 o
      1057    1   4   0  -6  6804.61  7574.90    86.11 o
      1058    2   0   6  -6  5698.15  5428.74    90.33 o
      1058    1   6   0  -6  5698.15  5428.74    90.33 o
      1059    2   1   3  -5  2826.65  3465.31    68.84 o
      1059    1   3   1  -5  2826.65  3465.31    68.84 o
      1060    1   4   0  -9  2320.31  1878.35    49.32 o
      1061    2   0   6 -12  3424.21  3347.62   101.72 o
      1061    1   6   0 -12  3424.21  3347.62   101.72 o
      1062    2   0   2  -4  2661.46  3079.70    85.51 o
      1062    1   2   0  -4  2661.46  3079.70    85.51 o
      1063    2   1   4  -5  1145.32  1226.86    36.90 o
      1063    1   4   1  -5  1145.32  1226.86    36.90 o
      1064    2   0   2  -2  1406.89  1135.22    40.71 o
      1064    1   2   0  -2  1406.89  1135.22    40.71 o
      1065    2   1   5  -8  1204.89  1262.56    52.02 o
      1065    1   5   1  -8  1204.89  1262.56    52.02 o
      1066    2   1   5  -5   837.96   804.66    32.45 o
      1066    1   5   1  -5   837.96   804.66    32.45 o
      1067    1   4   0  -7   675.39   855.21    39.19 o
      1068    2   1   4  -7   686.95   758.34    33.96 o
      1068    1   4   1  -7   686.95   758.34    33.96 o
      1069    2   2   6  -9  1395.55  1181.16    68.22 o
      1069    1   6   2  -9  1395.55  1181.16    68.22 o
      1070    1   6   0 -13  1898.22  1609.28    80.46 o
      1071    1   6   0 -11  1309.38  1323.14    75.08 o
      1072    2   1   7  -7  1402.27  1263.35    71.50 o
      1072    1   7   1  -7  1402.27  1263.35    71.50 o
      1073    2   1   7 -11  1416.15   824.92    84.45 o
      1073    1   7   1 -11  1416.15   824.92    84.45 o
      1074    2   0   6  -8   761.97   844.74    60.76 o
      1074    1   6   0  -8   761.97   844.74    60.76 o
      1075    1   6   0  -7   670.41   772.70    61.95 o
      1076    2   1   7  -8   796.13   790.19    77.10 o
      1076    1   7   1  -8   796.13   790.19    77.10 o
      1077    2   1   6  -5   599.20   587.06    43.73 o
      1077    1   6   1  -5   599.20   587.06    43.73 o
      1078    2  -1   7 -11  1427.13  1212.61    90.75 o
      1078    1   7  -1 -11  1427.13  1212.61    90.75 o
      1079    2  -1   7  -8   798.25   690.16    69.02 o
      1079    1   7  -1  -8   798.25   690.16    69.02 o
      1080    2   0   4  -8   401.12   406.25    32.52 o
      1080    1   4   0  -8   401.12   406.25    32.52 o
      1081    2   2   8 -12  1845.81  1885.00   146.04 o
      1081    1   8   2 -12  1845.81  1885.00   146.04 o
      1082    2   1   5  -7   331.15   391.13    33.49 o
      1082    1   5   1  -7   331.15   391.13    33.49 o
      1083    2   0   8 -12  1161.12  1655.89   133.73 o
      1083    1   8   0 -12  1161.12  1655.89   133.73 o
      1084    2   1   6  -7   447.92   502.45    41.91 o
      1084    1   6   1  -7   447.92   502.45    41.91 o
      1085    2   0   8 -18  2109.07  2224.30   227.82 o
      1085    1   8   0 -18  2109.07  2224.30   227.82 o
      1086    2   1   7 -12   905.09   844.95    98.55 o
      1086    1   7   1 -12   905.09   844.95    98.55 o
      1087    2   1   6 -10   380.15   402.10    48.46 o
      1087    1   6   1 -10   380.15   402.10    48.46 o
      1088    2   1   7 -13  1004.27   752.28   105.35 o
      1088    1   7   1 -13  1004.27   752.28   105.35 o
      1089    2   1   9  -8  1334.36  1272.06   157.32 o
      1089    1   9   1  -8  1334.36  1272.06   157.32 o
      1090    2   1   7  -6   400.25   436.69    57.67 o
      1090    1   7   1  -6   400.25   436.69    57.67 o
      1091    2   1   8  -8   731.26   740.97   104.00 o
      1091    1   8   1  -8   731.26   740.97   104.00 o
      1092    2  -1   6  -9   333.86   337.41    43.63 o
      1092    1   6  -1  -9   333.86   337.41    43.63 o
      1093    2   0  10 -12  1277.42  1671.25   243.93 o
      1093    1  10   0 -12  1277.42  1671.25   243.93 o
      1094    2   1   9 -13  1187.94  1249.84   203.74 o
      1094    1   9   1 -13  1187.94  1249.84   203.74 o
      1095    2  -1   9 -14   889.93  1315.22   233.90 o
      1095    1   9  -1 -14   889.93  1315.22   233.90 o
      1096    2   1   6  -9   331.38   282.66    46.41 o
      1096    1   6   1  -9   331.38   282.66    46.41 o
      1097    2   1   5  -6   207.30   175.53    35.59 o
      1097    1   5   1  -6   207.30   175.53    35.59 o
      1098    2   2   8 -10   594.06   572.93   120.50 o
      1098    1   8   2 -10   594.06   572.93   120.50 o
      1099    2   2   7 -11   472.45   399.68    69.17 o
      1099    1   7   2 -11   472.45   399.68    69.17 o
      1100    2  -1   9 -13  1194.08  1346.82   200.03 o
      1100    1   9  -1 -13  1194.08  1346.82   200.03 o
      1101    2  -1   7 -10   382.66   380.49    87.66 o
      1101    1   7  -1 -10   382.66   380.49    87.66 o
      1102    1   4   0  -5    64.59    82.21    15.41 o
      1103    2   1   7 -10   382.43   388.08    73.50 o
      1103    1   7   1 -10   382.43   388.08    73.50 o
      1104    2   1   8 -14   824.57   966.79   128.57 o
      1104    1   8   1 -14   824.57   966.79   128.57 o
      1105    1   8   0  -9   737.53   564.11    97.37 o
      1106    2   0   6 -14   523.08   482.51    61.62 o
      1106    1   6   0 -14   523.08   482.51    61.62 o
      1107    2  -1   8 -14   830.19   851.18   125.31 o
      1107    1   8  -1 -14   830.19   851.18   125.31 o
      1108    2   3   9 -13   736.00   545.34   188.43 <
      1108    1   9   3 -13   736.00   545.34   188.43 <
      1109    2  -1   8 -10   363.85   295.70    84.48 o
      1109    1   8  -1 -10   363.85   295.70    84.48 o
      1110    2   1   9 -11   747.79   638.69   161.77 o
      1110    1   9   1 -11   747.79   638.69   161.77 o
      1111    2   1   9 -14   885.32   778.28   155.01 o
      1111    1   9   1 -14   885.32   778.28   155.01 o
      1112    2   1   4  -6    69.57    75.26    20.85 o
      1112    1   4   1  -6    69.57    75.26    20.85 o
      1113    2   1   8 -10   363.21   435.02   102.14 o
      1113    1   8   1 -10   363.21   435.02   102.14 o
      1114    2   1  11 -13   898.26   962.17   331.86 <
      1114    1  11   1 -13   898.26   962.17   331.86 <
      1115    2   1   6  -6   134.60    90.94    39.79 <
      1115    1   6   1  -6   134.60    90.94    39.79 <
      1116    2   2  10 -12   605.48   964.19   232.57 o
      1116    1  10   2 -12   605.48   964.19   232.57 o
      1117    2   2   8 -13   464.56   458.17   109.64 o
      1117    1   8   2 -13   464.56   458.17   109.64 o
      1118    2  -1   9 -11   748.40   650.45   153.18 o
      1118    1   9  -1 -11   748.40   650.45   153.18 o
      1119    2   1   7 -14   324.31   117.32    78.84 <
      1119    1   7   1 -14   324.31   117.32    78.84 <
      1120    2   0  10 -10   961.38   881.32   210.66 o
      1120    1  10   0 -10   961.38   881.32   210.66 o
      1121    2  -1   8 -12   547.74   382.41   114.17 o
      1121    1   8  -1 -12   547.74   382.41   114.17 o
      1122    2   0   7 -10    43.45    80.21    45.84 <
      1123    2   0   5  -8    54.85    75.72    34.00 <
      1124    2   1   9 -19   956.21   746.05   228.88 o
      1124    1   9   1 -19   956.21   746.05   228.88 o
      1125    1   8   0 -15   767.35   676.93   136.14 o
      1126    2   1   7  -9   102.13   120.50    66.35 <
      1126    1   7   1  -9   102.13   120.50    66.35 <
      1127    2   1   8 -12   545.68   506.32   142.01 o
      1127    1   8   1 -12   545.68   506.32   142.01 o
      1128    2   2  10 -18  1312.56  1167.45   306.73 o
      1128    1  10   2 -18  1312.56  1167.45   306.73 o
      1129    2   1  11 -19   784.99   977.47   486.65 <
      1129    1  11   1 -19   784.99   977.47   486.65 <
      1130    2  -1  11 -13   899.21  1050.33   381.05 <
      1130    1  11  -1 -13   899.21  1050.33   381.05 <
      1131    2   1  10 -12   507.09   344.83   180.54 <
      1131    1  10   1 -12   507.09   344.83   180.54 <
      1132    2   1   5 -10   116.12    92.98    32.52 <
      1132    1   5   1 -10   116.12    92.98    32.52 <
      1133    2   2   8 -14   261.62   234.18   118.53 <
      1133    1   8   2 -14   261.62   234.18   118.53 <
      1134    2   3   9 -16   276.72   325.63   154.22 <
      1134    1   9   3 -16   276.72   325.63   154.22 <
      1135    2   2  12 -15   342.47   483.67   412.18 <
      1135    1  12   2 -15   342.47   483.67   412.18 <
      1136    2   2   7  -9   145.78   228.33    68.36 o
      1136    1   7   2  -9   145.78   228.33    68.36 o
      1137    1   2   0  -3    25.49    25.62     9.49 <
      1138    2   0   4  -4    21.12    14.86    14.39 <
      1138    1   4   0  -4    21.12    14.86    14.39 <
      1139    2   1   5  -9    39.62    44.47    23.75 <
      1139    1   5   1  -9    39.62    44.47    23.75 <
      1140    2   1  10 -11    54.63   155.01   143.87 <
      1140    1  10   1 -11    54.63   155.01   143.87 <
      1141    2  -1  11 -11   279.32   253.60   249.42 <
      1141    1  11  -1 -11   279.32   253.60   249.42 <
      1142    2   1  10 -16   464.57   338.79   221.38 <
      1142    1  10   1 -16   464.57   338.79   221.38 <
      1143    2   3  10 -18    58.42   434.85   232.51 <
      1143    1  10   3 -18    58.42   434.85   232.51 <
      1144    2   2   9  -8   211.96   287.27    93.75 o
      1144    1   9   2  -8   211.96   287.27    93.75 o
      1145    2   2  10 -16   516.76   480.82   249.50 <
      1145    1  10   2 -16   516.76   480.82   249.50 <
      1146    2   3  11 -16   148.77   363.50   316.15 <
      1146    1  11   3 -16   148.77   363.50   316.15 <
      1147    2   0   4   0  8591.75  8343.46    67.95 o
      1147    1   4   0   0  8591.75  8343.46    67.95 o
      1148    2   0   2   0  4604.64  4462.61    62.31 o
      1148    1   2   0   0  4604.64  4462.61    62.31 o
      1149    2   0   6   0  6997.52  6418.75   105.76 o
      1149    1   6   0   0  6997.52  6418.75   105.76 o
      1150    2  -1   3  -1  1801.99  1852.56    27.96 o
      1150    1   3  -1  -1  1801.99  1852.56    27.96 o
      1151    2  -1   4  -1  1558.68  1650.17    32.11 o
      1151    1   4  -1  -1  1558.68  1650.17    32.11 o
      1152    2  -1   4  -3  1131.40  1177.22    34.88 o
      1152    1   4  -1  -3  1131.40  1177.22    34.88 o
      1153    2  -1   5  -2  1202.52  1207.85    47.81 o
      1153    1   5  -1  -2  1202.52  1207.85    47.81 o
      1154    2  -1   3  -2   717.23   738.73    21.90 o
      1154    1   3  -1  -2   717.23   738.73    21.90 o
      1155    2  -1   7  -5  1752.57  1834.31    93.05 o
      1155    1   7  -1  -5  1752.57  1834.31    93.05 o
      1156    2  -1   6  -3  1074.70  1050.70    53.83 o
      1156    1   6  -1  -3  1074.70  1050.70    53.83 o
      1157    2  -2   8  -6  3375.36  3249.80   183.62 o
      1157    1   8  -2  -6  3375.36  3249.80   183.62 o
      1158    2  -1   5  -4   620.78   556.19    38.96 o
      1158    1   5  -1  -4   620.78   556.19    38.96 o
      1159    2  -1   6  -1   971.94   979.51    61.51 o
      1159    1   6  -1  -1   971.94   979.51    61.51 o
      1160    2   0   6  -2   712.94   697.16    54.29 o
      1160    1   6   0  -2   712.94   697.16    54.29 o
      1161    2  -1   7  -1  1760.28  2026.43   113.90 o
      1161    1   7  -1  -1  1760.28  2026.43   113.90 o
      1162    2  -2   8   0  4207.00  3901.70   233.49 o
      1162    1   8  -2   0  4207.00  3901.70   233.49 o
      1163    2  -1   6  -5   600.92   602.57    47.89 o
      1163    1   6  -1  -5   600.92   602.57    47.89 o
      1164    2  -1   5  -1   367.40   388.44    29.24 o
      1164    1   5  -1  -1   367.40   388.44    29.24 o
      1165    2  -1   7  -4   910.52   945.16    73.85 o
      1165    1   7  -1  -4   910.52   945.16    73.85 o
      1166    2  -1   4  -4   247.02   256.86    22.53 o
      1166    1   4  -1  -4   247.02   256.86    22.53 o
      1167    1   4   0  -1   195.17   172.80    20.66 o
      1168    2   0   6  -4   366.75   352.78    44.27 o
      1168    1   6   0  -4   366.75   352.78    44.27 o
      1169    2  -1   7  -2  1110.91   983.48    91.01 o
      1169    1   7  -1  -2  1110.91   983.48    91.01 o
      1170    2   0  10  -6  2584.25  2690.72   280.26 o
      1170    1  10   0  -6  2584.25  2690.72   280.26 o
      1171    2  -2   7  -6   629.74   544.95    68.70 o
      1171    1   7  -2  -6   629.74   544.95    68.70 o
      1172    2  -1   4  -2   136.76   120.84    18.97 o
      1172    1   4  -1  -2   136.76   120.84    18.97 o
      1173    2  -1   9  -7  1251.90  1278.14   169.86 o
      1173    1   9  -1  -7  1251.90  1278.14   169.86 o
      1174    2  -2   5  -1   236.92   328.21    35.75 o
      1174    1   5  -2  -1   236.92   328.21    35.75 o
      1175    2  -2   8  -8   903.38   937.63   144.58 o
      1175    1   8  -2  -8   903.38   937.63   144.58 o
      1176    2  -2   8  -4  1369.65  1066.20   155.99 o
      1176    1   8  -2  -4  1369.65  1066.20   155.99 o
      1177    2  -2   8  -2  1554.59  1386.19   174.45 o
      1177    1   8  -2  -2  1554.59  1386.19   174.45 o
      1178    2  -3   7  -2  1057.65  1095.79   148.05 o
      1178    1   7  -3  -2  1057.65  1095.79   148.05 o
      1179    2   0  10  -4  2103.58  2300.57   280.97 o
      1179    1  10   0  -4  2103.58  2300.57   280.97 o
      1180    2   1   9  -5   943.69   939.22   131.52 o
      1180    1   9   1  -5   943.69   939.22   131.52 o
      1181    2  -1   9  -5   944.32   804.30   169.59 o
      1181    1   9  -1  -5   944.32   804.30   169.59 o
      1182    2   0  10  -2  2090.59  2415.36   367.24 o
      1182    1  10   0  -2  2090.59  2415.36   367.24 o
      1183    2   0   4  -2    80.11    62.10    18.01 o
      1183    1   4   0  -2    80.11    62.10    18.01 o
      1184    2   1   9  -2  1012.98   957.87   162.43 o
      1184    1   9   1  -2  1012.98   957.87   162.43 o
      1185    2  -1   9  -1  1140.19  1159.96   265.51 o
      1185    1   9  -1  -1  1140.19  1159.96   265.51 o
      1186    2  -2   7  -5   315.38   246.81    87.38 <
      1186    1   7  -2  -5   315.38   246.81    87.38 <
      1187    2  -1   7  -6   400.65   315.63    59.50 o
      1187    1   7  -1  -6   400.65   315.63    59.50 o
      1188    2  -1   6  -4   230.62   234.29    44.13 o
      1188    1   6  -1  -4   230.62   234.29    44.13 o
      1189    2  -2   6  -3   255.52   289.13    51.51 o
      1189    1   6  -2  -3   255.52   289.13    51.51 o
      1190    2  -2   5  -2   127.29   137.04    34.14 o
      1190    1   5  -2  -2   127.29   137.04    34.14 o
      1191    2  -1   9  -2  1013.89   970.40   204.66 o
      1191    1   9  -1  -2  1013.89   970.40   204.66 o
      1192    2  -1   7  -3   225.22   224.57    62.17 o
      1192    1   7  -1  -3   225.22   224.57    62.17 o
      1193    2  -1   4   0    34.93    45.95    13.88 o
      1194    2   0   3  -2    47.47    67.02    15.87 o
      1195    2  -3   9  -6   658.93   890.59   233.44 o
      1195    1   9  -3  -6   658.93   890.59   233.44 o
      1196    2  -2   7  -4    94.62   225.72    70.28 o
      1196    1   7  -2  -4    94.62   225.72    70.28 o
      1197    2  -3   9  -7   886.39  1103.23   315.14 o
      1197    1   9  -3  -7   886.39  1103.23   315.14 o
      1198    2   0   5  -2    49.67    87.82    19.62 o
      1199    2   0   8  -4   291.51   190.36    78.47 <
      1199    1   8   0  -4   291.51   190.36    78.47 <
      1200    2  -1  10  -6   280.75   336.03   207.00 <
      1200    1  10  -1  -6   280.75   336.03   207.00 <
      1201    2  -2   6  -1   200.66   181.54    49.22 o
      1201    1   6  -2  -1   200.66   181.54    49.22 o
      1202    2  -1   8  -6   292.75   275.28    88.67 o
      1202    1   8  -1  -6   292.75   275.28    88.67 o
      1203    2  -2   9  -4   632.23   344.17   239.99 <
      1203    1   9  -2  -4   632.23   344.17   239.99 <
      1204    2   0   7  -4    40.00    95.51    45.39 <
      1205    2   0   8  -2   375.16   352.73   130.42 <
      1205    1   8   0  -2   375.16   352.73   130.42 <
      1206    2  -1   9  -4   320.29   560.62   177.28 o
      1206    1   9  -1  -4   320.29   560.62   177.28 o
      1207    2  -3   9  -4   766.25   785.70   241.79 o
      1207    1   9  -3  -4   766.25   785.70   241.79 o
      1208    2  -2   5  -3    56.63    71.48    28.78 <
      1208    1   5  -2  -3    56.63    71.48    28.78 <
      1209    2  -2   9  -2   614.66   541.39   249.80 <
      1209    1   9  -2  -2   614.66   541.39   249.80 <
      1210    2  -1   5  -3    51.04    58.55    18.24 o
      1210    1   5  -1  -3    51.04    58.55    18.24 o
      1211    2  -2   8  -5   319.50   263.60   105.35 <
      1211    1   8  -2  -5   319.50   263.60   105.35 <
      1212    2   1   8  -4    56.73    83.64    71.09 <
      1212    1   8   1  -4    56.73    83.64    71.09 <
      1213    2  -3  10  -8   364.13   545.78   362.00 <
      1213    1  10  -3  -8   364.13   545.78   362.00 <
      1214    2  -3   9  -5   690.02   781.64   253.58 o
      1214    1   9  -3  -5   690.02   781.64   253.58 o
      1215    2  -2   2   0 14759.40 12992.20    64.83 o
      1215    1   2  -2   0 14759.40 12992.20    64.83 o
      1216    2   0   2   2  1476.70  1360.97    14.59 o
      1216    1   2   0   2  1476.70  1360.97    14.59 o
      1217    2  -1   3   1  1856.89  2210.37    29.23 o
      1217    1   3  -1   1  1856.89  2210.37    29.23 o
      1218    2  -2   4   0  5178.79  4495.97    67.06 o
      1218    1   4  -2   0  5178.79  4495.97    67.06 o
      1219    2  -1   2   1   676.64   906.67    14.10 o
      1219    1   2  -1   1   676.64   906.67    14.10 o
      1220    2  -1   4   1  1597.61  1558.84    36.00 o
      1220    1   4  -1   1  1597.61  1558.84    36.00 o
      1221    2  -3   5  -1  3636.62  3523.02   111.54 o
      1221    1   5  -3  -1  3636.62  3523.02   111.54 o
      1222    2  -1   3   2   751.17   980.60    31.20 o
      1222    1   3  -1   2   751.17   980.60    31.20 o
      1223    2  -1   5   2  1231.23  1325.05    61.73 o
      1223    1   5  -1   2  1231.23  1325.05    61.73 o
      1224    2  -3   5   1  3649.95  3020.19   201.57 o
      1224    1   5  -3   1  3649.95  3020.19   201.57 o
      1225    2  -1   4   3  1198.48  1483.56    93.77 o
      1225    1   4  -1   3  1198.48  1483.56    93.77 o
      1226    2  -1   2   2   434.22   478.89    29.43 o
      1226    1   2  -1   2   434.22   478.89    29.43 o
      1227    1   4   0   3   403.84   483.05    46.58 o
      1228    2  -4   4   0  3607.13  3513.56   259.26 o
      1228    1   4  -4   0  3607.13  3513.56   259.26 o
      1229    2  -2   3   1   158.58    76.75    23.72 o
      1229    1   3  -2   1   158.58    76.75    23.72 o
      1230    2  -1   3   3   771.38   803.43    69.42 o
      1230    1   3  -1   3   771.38   803.43    69.42 o
      1231    2   0   6   6  6111.70  3953.95   443.05 o
      1231    1   6   0   6  6111.70  3953.95   443.05 o
      1232    2   0   3   2    47.47    52.22    10.15 o
      1233    2   0   4   2    79.23    87.65    20.98 o
      1233    1   4   0   2    79.23    87.65    20.98 o
      1234    2  -2   5   1   237.22   304.02    70.55 o
      1234    1   5  -2   1   237.22   304.02    70.55 o
      1235    2  -1   6   3  1091.21  1046.05   162.43 o
      1235    1   6  -1   3  1091.21  1046.05   162.43 o
      1236    2   1   7   5  1774.39  1254.97   323.38 o
      1236    1   7   1   5  1774.39  1254.97   323.38 o
      1237    2  -1   4   2   131.93   168.73    32.05 o
      1237    1   4  -1   2   131.93   168.73    32.05 o
      1238    2  -4   6   0  1977.53  1829.70   310.38 o
      1238    1   6  -4   0  1977.53  1829.70   310.38 o
      1239    2   1   5   5   860.46   321.40   131.90 <
      1239    1   5   1   5   860.46   321.40   131.90 <
      1240    2   1   4   4   235.42   187.04    52.37 o
      1240    1   4   1   4   235.42   187.04    52.37 o
      1241    2  -1   2   0    25.77    36.81     7.56 o
      1242    2  -3   7   2  1060.65   980.64   307.23 o
      1242    1   7  -3   2  1060.65   980.64   307.23 o
      1243    2  -3   2  -1   219.89   269.46    44.14 o
      1243    1   2  -3  -1   219.89   269.46    44.14 o
      1244    2  -3   5   3  2601.06  2484.45   435.05 o
      1244    1   5  -3   3  2601.06  2484.45   435.05 o
      1245    2  -1   7   5  1775.45  1020.95   413.86 <
      1245    1   7  -1   5  1775.45  1020.95   413.86 <
      1246    2   1   4   5  1188.33  1022.86   158.15 o
      1246    1   4   1   5  1188.33  1022.86   158.15 o
      1247    2  -5   7  -1  1989.58  1583.43   475.12 o
      1247    1   7  -5  -1  1989.58  1583.43   475.12 o
      1248    2  -4   7   2  1056.22   922.79   437.48 <
      1248    1   7  -4   2  1056.22   922.79   437.48 <
      1249    1   3  -2   0    35.49    71.98    13.47 o
      1250    2  -4   3  -1   603.57   511.00   140.76 o
      1250    1   3  -4  -1   603.57   511.00   140.76 o
      1251    2  -3   4   2   860.83   725.27   218.70 o
      1251    1   4  -3   2   860.83   725.27   218.70 o
      1252    2  -1   7   4   918.31   639.59   273.38 <
      1252    1   7  -1   4   918.31   639.59   273.38 <
      1253    2  -3   4   1   346.28   565.61   116.29 o
      1253    1   4  -3   1   346.28   565.61   116.29 o
      1254    1   2   0   1     7.89     5.57     3.72 <
      1255    2  -3   5   2   722.68   712.45   250.33 <
      1255    1   5  -3   2   722.68   712.45   250.33 <
      1256    1   9  -4   0  2162.95  1741.09   544.99 o
      1257    2  -2   8   2  1552.02  1252.03   370.11 o
      1257    1   8  -2   2  1552.02  1252.03   370.11 o
      1258    2  -2   8   4  1368.73  1344.64   620.71 <
      1258    1   8  -2   4  1368.73  1344.64   620.71 <
      1259    2  -1   5   5   861.09   544.62   279.04 <
      1259    1   5  -1   5   861.09   544.62   279.04 <
      1260    2   1  -1  -5  1820.93  2303.88    28.11 o
      1260    1  -1   1  -5  1820.93  2303.88    28.11 o
      1261    2   3  -1  -5  2506.19  2156.55    36.39 o
      1261    1  -1   3  -5  2506.19  2156.55    36.39 o
      1262    2   2  -2  -6 11525.10 12981.10   166.51 o
      1262    1  -2   2  -6 11525.10 12981.10   166.51 o
      1263    2   3  -1  -3  1824.24  1675.01    50.47 o
      1263    1  -1   3  -3  1824.24  1675.01    50.47 o
      1264    2   2  -1  -4   470.81   607.09    15.78 o
      1264    1  -1   2  -4   470.81   607.09    15.78 o
      1265    2   0  -2  -6  5119.47  4525.70   117.83 o
      1265    1  -2   0  -6  5119.47  4525.70   117.83 o
      1266    2   1  -1  -3   190.67   240.52     6.56 o
      1266    1  -1   1  -3   190.67   240.52     6.56 o
      1267    2   1  -1  -4   169.22   215.65    10.31 o
      1267    1  -1   1  -4   169.22   215.65    10.31 o
      1268    2   1  -2  -8  1316.48  1588.99    75.33 o
      1268    1  -2   1  -8  1316.48  1588.99    75.33 o
      1269    2   2  -2  -8  1181.48  1550.21    75.38 o
      1269    1  -2   2  -8  1181.48  1550.21    75.38 o
      1270    2   2  -1  -5   130.60   178.49    16.01 o
      1270    1  -1   2  -5   130.60   178.49    16.01 o
      1271    2   2  -1  -2   614.42   646.89    36.85 o
      1271    1  -1   2  -2   614.42   646.89    36.85 o
      1272    2   3  -1  -6   271.35   231.29    20.90 o
      1272    1  -1   3  -6   271.35   231.29    20.90 o
      1273    2   4  -2  -6  3401.95  3244.78   289.46 o
      1273    1  -2   4  -6  3401.95  3244.78   289.46 o
      1274    2   2  -2  -9   672.53   713.10    66.69 o
      1274    1  -2   2  -9   672.53   713.10    66.69 o
      1275    2   3  -2 -10  1390.22  1806.31   126.77 o
      1275    1  -2   3 -10  1390.22  1806.31   126.77 o
      1276    2   4  -3 -13  2698.50  3512.66   464.08 o
      1276    1  -3   4 -13  2698.50  3512.66   464.08 o
      1277    2   3  -3 -17  3343.10  4064.12   569.38 o
      1277    1  -3   3 -17  3343.10  4064.12   569.38 o
      1278    2   1  -3 -11  3736.43  3239.97   321.98 o
      1278    1  -3   1 -11  3736.43  3239.97   321.98 o
      1279    2   0  -1  -4    27.91    38.73     5.88 o
      1280    2   1  -3 -17  3381.20  2710.05   433.93 o
      1280    1  -3   1 -17  3381.20  2710.05   433.93 o
      1281    2   1  -2  -9   223.45   228.84    53.38 o
      1281    1  -2   1  -9   223.45   228.84    53.38 o
      1282    1  -2   0  -7   355.64   362.44    57.69 o
      1283    2  -1  -2  -8  1322.10  1077.42   115.22 o
      1283    1  -2  -1  -8  1322.10  1077.42   115.22 o
      1284    2   2  -1  -3    25.15    25.48     7.55 o
      1284    1  -1   2  -3    25.15    25.48     7.55 o
      1285    2   3  -1  -4    89.23   134.55    22.35 o
      1285    1  -1   3  -4    89.23   134.55    22.35 o
      1286    2   1  -2  -6   314.37   382.96    61.50 o
      1286    1  -2   1  -6   314.37   382.96    61.50 o
      1287    2   3  -3 -11  1497.02  1583.64   323.62 o
      1287    1  -3   3 -11  1497.02  1583.64   323.62 o
      1288    2   1  -2 -12   513.37   360.27    72.43 o
      1288    1  -2   1 -12   513.37   360.27    72.43 o
      1289    2   1  -2  -7   336.09   370.40    43.85 o
      1289    1  -2   1  -7   336.09   370.40    43.85 o
      1290    2   3  -2  -8   404.79   517.71    98.43 o
      1290    1  -2   3  -8   404.79   517.71    98.43 o
      1291    2   2  -2 -10   143.75   127.75    62.25 <
      1291    1  -2   2 -10   143.75   127.75    62.25 <
      1292    2   1  -2 -10   252.41   167.18    49.69 o
      1292    1  -2   1 -10   252.41   167.18    49.69 o
      1293    2   5  -2  -8  1224.26  1119.46   323.96 o
      1293    1  -2   5  -8  1224.26  1119.46   323.96 o
      1294    2   1  -2  -5   456.57   575.35    95.66 o
      1294    1  -2   1  -5   456.57   575.35    95.66 o
      1295    2   4  -2  -8   494.65   355.31   147.23 <
      1295    1  -2   4  -8   494.65   355.31   147.23 <
      1296    2   2  -3 -11  1108.40  1441.16   313.30 o
      1296    1  -3   2 -11  1108.40  1441.16   313.30 o
      1297    2   2  -4 -18  2352.06  2113.15   915.33 <
      1297    1  -4   2 -18  2352.06  2113.15   915.33 <
      1298    2   5  -2 -10   808.51   863.90   260.42 o
      1298    1  -2   5 -10   808.51   863.90   260.42 o
      1299    2   3  -3 -12   907.25  1089.13   300.88 o
      1299    1  -3   3 -12   907.25  1089.13   300.88 o
      1300    2   5  -3 -11  2221.90  2234.58   584.96 o
      1300    1  -3   5 -11  2221.90  2234.58   584.96 o
      1301    2   3  -2  -4  1368.77   417.05   202.02 <
      1301    1  -2   3  -4  1368.77   417.05   202.02 <
      1302    2   2  -2  -7   212.43   106.44    42.76 <
      1302    1  -2   2  -7   212.43   106.44    42.76 <
      1303    2   1  -3 -13   543.72   552.49   249.32 <
      1303    1  -3   1 -13   543.72   552.49   249.32 <
      1304    2   7  -2 -14  1484.19   927.24   407.47 <
      1304    1  -2   7 -14  1484.19   927.24   407.47 <
      1305    2   2   0  -6  4635.43  4624.53    64.69 o
      1305    1   0   2  -6  4635.43  4624.53    64.69 o
      1306    2   1  -1 -11  3716.65  3520.68    64.16 o
      1306    1  -1   1 -11  3716.65  3520.68    64.16 o
      1307    2   2   0 -12  4448.75  4896.13    94.37 o
      1307    1   0   2 -12  4448.75  4896.13    94.37 o
      1308    1   0   3  -8  2554.09  2443.63    47.75 o
      1309    2   3  -1 -11  3395.97  3736.86    96.22 o
      1309    1  -1   3 -11  3395.97  3736.86    96.22 o
      1310    1   0   1 -10  1883.71  1868.50    43.74 o
      1311    2   2   0 -10  1567.50  1671.09    45.10 o
      1311    1   0   2 -10  1567.50  1671.09    45.10 o
      1312    2   4   0 -12  2656.49  2228.39    78.39 o
      1312    1   0   4 -12  2656.49  2228.39    78.39 o
      1313    1   0   1  -6   740.41   892.42    33.09 o
      1314    1   0   3 -14  2261.03  3038.90   121.73 o
      1315    1   0   1  -4   924.20   989.06    38.94 o
      1316    2   3  -1 -10   628.13   658.57    48.27 o
      1316    1  -1   3 -10   628.13   658.57    48.27 o
      1317    2   3  -1  -9   677.85   580.40    36.28 o
      1317    1  -1   3  -9   677.85   580.40    36.28 o
      1318    2   2   0 -14  1217.17  1140.15    73.62 o
      1318    1   0   2 -14  1217.17  1140.15    73.62 o
      1319    2   2   0 -18  3514.05  2861.90   181.40 o
      1319    1   0   2 -18  3514.05  2861.90   181.40 o
      1320    2   2  -1  -8   273.32   305.49    25.46 o
      1320    1  -1   2  -8   273.32   305.49    25.46 o
      1321    2   3  -1 -17  3267.67  2774.93   162.90 o
      1321    1  -1   3 -17  3267.67  2774.93   162.90 o
      1322    1   0   1  -8   270.98   373.94    28.11 o
      1323    2   4  -1 -11  1082.80   962.73    73.91 o
      1323    1  -1   4 -11  1082.80   962.73    73.91 o
      1324    2   3  -1 -14  1004.60  1214.51   114.74 o
      1324    1  -1   3 -14  1004.60  1214.51   114.74 o
      1325    1   0   5 -14  1489.33  1330.49   129.53 o
      1326    2   5   1 -17  2327.15  1916.56   179.90 o
      1326    1   1   5 -17  2327.15  1916.56   179.90 o
      1327    2   2   0 -20  2605.54  2041.62   198.70 o
      1327    1   0   2 -20  2605.54  2041.62   198.70 o
      1328    2   2  -1 -13   693.22   647.48    64.98 o
      1328    1  -1   2 -13   693.22   647.48    64.98 o
      1329    2   4   0 -14  1347.04  1114.46    93.84 o
      1329    1   0   4 -14  1347.04  1114.46    93.84 o
      1330    2   4   1 -17  1112.96  1017.09   118.84 o
      1330    1   1   4 -17  1112.96  1017.09   118.84 o
      1331    2   1  -1 -10   195.94   223.79    26.11 o
      1331    1  -1   1 -10   195.94   223.79    26.11 o
      1332    2   3  -1 -12   475.97   436.90    51.13 o
      1332    1  -1   3 -12   475.97   436.90    51.13 o
      1333    2   5  -1 -12  1133.63   985.79   112.12 o
      1333    1  -1   5 -12  1133.63   985.79   112.12 o
      1334    2   4   0 -20  1268.16  1483.81   300.21 o
      1334    1   0   4 -20  1268.16  1483.81   300.21 o
      1335    2   5  -1 -17  2325.71  2207.97   328.55 o
      1335    1  -1   5 -17  2325.71  2207.97   328.55 o
      1336    2   4   1 -13   303.92   351.93    69.18 o
      1336    1   1   4 -13   303.92   351.93    69.18 o
      1337    2   3  -1 -16   653.72   736.32   132.32 o
      1337    1  -1   3 -16   653.72   736.32   132.32 o
      1338    2   2  -1 -10    87.00    87.69    29.85 <
      1338    1  -1   2 -10    87.00    87.69    29.85 <
      1339    2   4  -1 -17  1117.77  1681.64   263.64 o
      1339    1  -1   4 -17  1117.77  1681.64   263.64 o
      1340    2   2  -2 -18  1667.91  1823.37   252.08 o
      1340    1  -2   2 -18  1667.91  1823.37   252.08 o
      1341    2   4  -1 -10   323.51   306.91    48.83 o
      1341    1  -1   4 -10   323.51   306.91    48.83 o
      1342    2   5   1 -23  2208.23  2639.15   460.45 o
      1342    1   1   5 -23  2208.23  2639.15   460.45 o
      1343    2   3   1 -23  2333.78  1532.07   267.00 o
      1343    1   1   3 -23  2333.78  1532.07   267.00 o
      1344    2   2  -1 -11    74.90    66.89    25.55 <
      1344    1  -1   2 -11    74.90    66.89    25.55 <
      1345    1   0   3 -20  1195.23   879.59   230.41 o
      1346    2   3  -1 -23  2333.69  2213.97   527.78 o
      1346    1  -1   3 -23  2333.69  2213.97   527.78 o
      1347    2   4   0 -18   831.93   870.34   189.33 o
      1347    1   0   4 -18   831.93   870.34   189.33 o
      1348    2   5  -1 -16   511.61   361.55   196.32 <
      1348    1  -1   5 -16   511.61   361.55   196.32 <
      1349    2   2  -1 -12    75.53    55.65    33.67 <
      1349    1  -1   2 -12    75.53    55.65    33.67 <
      1350    1   0   5 -20   938.49   636.99   335.04 <
      1351    2   3  -2 -16   855.47   883.17   221.37 o
      1351    1  -2   3 -16   855.47   883.17   221.37 o
      1352    2   5   1 -15   467.20   361.57    86.33 o
      1352    1   1   5 -15   467.20   361.57    86.33 o
      1353    1   0   3 -10    51.70    57.16    30.67 <
      1354    2   6   1 -19  1061.07  1247.92   295.38 o
      1354    1   1   6 -19  1061.07  1247.92   295.38 o
      1355    2   3   1 -18   230.01    99.93    79.01 <
      1355    1   1   3 -18   230.01    99.93    79.01 <
      1356    2   5   1 -16   510.67   337.44   133.21 <
      1356    1   1   5 -16   510.67   337.44   133.21 <
      1357    2   3  -1 -13   179.64    88.20    49.93 <
      1357    1  -1   3 -13   179.64    88.20    49.93 <
      1358    2   5   1 -18   652.02   551.85   175.88 o
      1358    1   1   5 -18   652.02   551.85   175.88 o
      1359    2   6   0 -20  1162.88  1480.18   451.90 o
      1359    1   0   6 -20  1162.88  1480.18   451.90 o
      1360    2   4  -1 -13   304.62   297.54    81.23 o
      1360    1  -1   4 -13   304.62   297.54    81.23 o
      1361    1   0   7 -18   631.02   859.75   309.68 <
      1362    2   2  -1 -19   579.03   324.98   155.99 <
      1362    1  -1   2 -19   579.03   324.98   155.99 <
      1363    2   4  -1 -12    25.44    55.73    40.87 <
      1363    1  -1   4 -12    25.44    55.73    40.87 <
      1364    2   2   2 -12  5487.20  6605.09    94.11 o
      1364    1   2   2 -12  5487.20  6605.09    94.11 o
      1365    2   1   1 -11  3716.67  3848.04    62.33 o
      1365    1   1   1 -11  3716.67  3848.04    62.33 o
      1366    2   1   2  -8   991.03  1239.45    37.36 o
      1366    1   2   1  -8   991.03  1239.45    37.36 o
      1367    2   3   3 -11  1497.03  1542.32    55.58 o
      1367    1   3   3 -11  1497.03  1542.32    55.58 o
      1368    2   2   2  -8  1181.48  1203.15    38.69 o
      1368    1   2   2  -8  1181.48  1203.15    38.69 o
      1369    2   1   1  -5  1820.93  1915.25    56.49 o
      1369    1   1   1  -5  1820.93  1915.25    56.49 o
      1370    2   3   3 -17  3343.11  3444.78   145.73 o
      1370    1   3   3 -17  3343.11  3444.78   145.73 o
      1371    2   2   1  -7   557.77   715.18    19.81 o
      1371    1   1   2  -7   557.77   715.18    19.81 o
      1372    2   2   3 -11   967.28  1095.48    43.46 o
      1372    1   3   2 -11   967.28  1095.48    43.46 o
      1373    2   2   2  -9   672.53   782.32    34.54 o
      1373    1   2   2  -9   672.53   782.32    34.54 o
      1374    2   2   2 -14  1075.08  1040.74    55.15 o
      1374    1   2   2 -14  1075.08  1040.74    55.15 o
      1375    2   4   2 -14  1348.59  1397.64    76.18 o
      1375    1   2   4 -14  1348.59  1397.64    76.18 o
      1376    2   2   4 -18  2287.57  2363.32   122.78 o
      1376    1   4   2 -18  2287.57  2363.32   122.78 o
      1377    2   2   2 -18  1667.91  1638.60   110.63 o
      1377    1   2   2 -18  1667.91  1638.60   110.63 o
      1378    2   2   4 -14   913.22  1189.23    72.82 o
      1378    1   4   2 -14   913.22  1189.23    72.82 o
      1379    2   1   2  -7   383.43   574.71    35.58 o
      1379    1   2   1  -7   383.43   574.71    35.58 o
      1380    2   3   3 -12   907.25   800.40    50.75 o
      1380    1   3   3 -12   907.25   800.40    50.75 o
      1381    2   1   2 -12   500.49   518.99    42.86 o
      1381    1   2   1 -12   500.49   518.99    42.86 o
      1382    2   2   3 -17   952.59   973.65    91.89 o
      1382    1   3   2 -17   952.59   973.65    91.89 o
      1383    2   3   3 -23  3473.29  3698.60   276.03 o
      1383    1   3   3 -23  3473.29  3698.60   276.03 o
      1384    2   1   3 -14   598.78   559.63    47.13 o
      1384    1   3   1 -14   598.78   559.63    47.13 o
      1385    2   1   2 -10   247.13   327.92    30.02 o
      1385    1   2   1 -10   247.13   327.92    30.02 o
      1386    2   1   3 -13   528.38   510.79    43.74 o
      1386    1   3   1 -13   528.38   510.79    43.74 o
      1387    2   3   4 -14   785.72   762.96    61.72 o
      1387    1   4   3 -14   785.72   762.96    61.72 o
      1388    2   2   1  -8   289.49   263.60    22.97 o
      1388    1   1   2  -8   289.49   263.60    22.97 o
      1389    2   1   1  -7   188.75   218.11    14.57 o
      1389    1   1   1  -7   188.75   218.11    14.57 o
      1390    2   2   2 -15   735.44   705.20    56.25 o
      1390    1   2   2 -15   735.44   705.20    56.25 o
      1391    2   3   2 -16   846.10   829.39    71.94 o
      1391    1   2   3 -16   846.10   829.39    71.94 o
      1392    2   1   1 -10   195.94   229.31    22.13 o
      1392    1   1   1 -10   195.94   229.31    22.13 o
      1393    2   3   5 -17  1239.21  1226.25    98.88 o
      1393    1   5   3 -17  1239.21  1226.25    98.88 o
      1394    2   4   5 -17  1704.22  1526.30   117.09 o
      1394    1   5   4 -17  1704.22  1526.30   117.09 o
      1395    2   3   2 -12   490.77   465.66    53.86 o
      1395    1   2   3 -12   490.77   465.66    53.86 o
      1396    2   4   3 -19  1905.16  1817.26   141.68 o
      1396    1   3   4 -19  1905.16  1817.26   141.68 o
      1397    2   4   2 -18  1204.32  1230.37   148.93 o
      1397    1   2   4 -18  1204.32  1230.37   148.93 o
      1398    2   1   2  -9   215.01   217.36    22.86 o
      1398    1   2   1  -9   215.01   217.36    22.86 o
      1399    2   4   2 -20  1625.77  1559.45   173.06 o
      1399    1   2   4 -20  1625.77  1559.45   173.06 o
      1400    2   1   1  -6   158.51   190.13    19.75 o
      1400    1   1   1  -6   158.51   190.13    19.75 o
      1401    2   2   4 -19  1223.61  1175.67   105.10 o
      1401    1   4   2 -19  1223.61  1175.67   105.10 o
      1402    2   5   3 -17  1207.39  1066.00   109.84 o
      1402    1   3   5 -17  1207.39  1066.00   109.84 o
      1403    2   3   3 -19   913.97   899.93    92.48 o
      1403    1   3   3 -19   913.97   899.93    92.48 o
      1404    2   2   3 -15   349.18   384.66    50.64 o
      1404    1   3   2 -15   349.18   384.66    50.64 o
      1405    2   1   1  -4   169.22   193.59    21.02 o
      1405    1   1   1  -4   169.22   193.59    21.02 o
      1406    2   2   2 -10   143.75   198.96    29.63 o
      1406    1   2   2 -10   143.75   198.96    29.63 o
      1407    2   2   2 -16   423.32   400.25    61.33 o
      1407    1   2   2 -16   423.32   400.25    61.33 o
      1408    2   4   3 -15   457.06   449.94    68.26 o
      1408    1   3   4 -15   457.06   449.94    68.26 o
      1409    2   4   4 -15   496.44   588.88    87.68 o
      1409    1   4   4 -15   496.44   588.88    87.68 o
      1410    2   4   4 -18   860.30   887.36   139.74 o
      1410    1   4   4 -18   860.30   887.36   139.74 o
      1411    2   1   3 -12   151.33   135.30    25.00 o
      1411    1   3   1 -12   151.33   135.30    25.00 o
      1412    2   2   2 -20   698.81   837.23   128.01 o
      1412    1   2   2 -20   698.81   837.23   128.01 o
      1413    2   2   6 -24  1423.73  1475.60   279.87 o
      1413    1   6   2 -24  1423.73  1475.60   279.87 o
      1414    2   2   4 -20  1102.03   881.05   118.71 o
      1414    1   4   2 -20  1102.03   881.05   118.71 o
      1415    2   2   3 -10   163.35   169.77    34.19 o
      1415    1   3   2 -10   163.35   169.77    34.19 o
      1416    2   3   3 -25  1720.19  1600.83   309.49 o
      1416    1   3   3 -25  1720.19  1600.83   309.49 o
      1417    2   3   3 -18   623.22   458.08    92.74 o
      1417    1   3   3 -18   623.22   458.08    92.74 o
      1418    2   2   2 -11   119.25    94.08    25.27 o
      1418    1   2   2 -11   119.25    94.08    25.27 o
      1419    2   4   4 -20   861.35   446.76   156.58 <
      1419    1   4   4 -20   861.35   446.76   156.58 <
      1420    2   3   5 -18   537.94   383.80   108.60 o
      1420    1   5   3 -18   537.94   383.80   108.60 o
      1421    2   2   1 -10    87.52   108.78    28.25 o
      1421    1   1   2 -10    87.52   108.78    28.25 o
      1422    2   5   5 -19   757.03   810.90   159.56 o
      1422    1   5   5 -19   757.03   810.90   159.56 o
      1423    2   3   2 -14   253.61   291.91    43.62 o
      1423    1   2   3 -14   253.61   291.91    43.62 o
      1424    2   3   2 -18   343.03   426.83    88.25 o
      1424    1   2   3 -18   343.03   426.83    88.25 o
      1425    2   3   3 -29  2068.41  2180.30   667.30 o
      1425    1   3   3 -29  2068.41  2180.30   667.30 o
      1426    2   4   6 -20   483.41   673.60   157.08 o
      1426    1   6   4 -20   483.41   673.60   157.08 o
      1427    2   2   4 -17   407.87   300.57    76.19 o
      1427    1   4   2 -17   407.87   300.57    76.19 o
      1428    2   2   5 -19   717.97   878.07   120.20 o
      1428    1   5   2 -19   717.97   878.07   120.20 o
      1429    2   2   3 -23   547.91   517.02   166.62 o
      1429    1   3   2 -23   547.91   517.02   166.62 o
      1430    2   2   4 -24  1309.94  1196.49   262.68 o
      1430    1   4   2 -24  1309.94  1196.49   262.68 o
      1431    2   5   4 -20   494.94   559.23   242.26 <
      1431    1   4   5 -20   494.94   559.23   242.26 <
      1432    2   5   5 -23  1957.70  2398.36   404.67 o
      1432    1   5   5 -23  1957.70  2398.36   404.67 o
      1433    2   5   5 -25  1088.56  1109.43   418.37 <
      1433    1   5   5 -25  1088.56  1109.43   418.37 <
      1434    2   6   3 -23   753.23  1375.10   445.99 o
      1434    1   3   6 -23   753.23  1375.10   445.99 o
      1435    2   3   4 -20   485.12   521.03   137.46 o
      1435    1   4   3 -20   485.12   521.03   137.46 o
      1436    2   3   3 -13   117.61    83.95    34.04 <
      1436    1   3   3 -13   117.61    83.95    34.04 <
      1437    2   3   3 -15    23.54   105.41    40.86 <
      1437    1   3   3 -15    23.54   105.41    40.86 <
      1438    2   3   5 -23   587.00   273.25   177.96 <
      1438    1   5   3 -23   587.00   273.25   177.96 <
      1439    2   3   2 -22   328.80   297.02   137.84 <
      1439    1   2   3 -22   328.80   297.02   137.84 <
      1440    2   4   5 -25   170.66   492.05   328.19 <
      1440    1   5   4 -25   170.66   492.05   328.19 <
      1441    2   1   2 -11    55.15    56.55    25.24 <
      1441    1   2   1 -11    55.15    56.55    25.24 <
      1442    2   4   5 -23   855.36   852.56   225.21 o
      1442    1   5   4 -23   855.36   852.56   225.21 o
      1443    2   5   5 -21   695.01   310.30   215.44 <
      1443    1   5   5 -21   695.01   310.30   215.44 <
      1444    2   3   4 -16   160.40   226.93    56.85 o
      1444    1   4   3 -16   160.40   226.93    56.85 o
      1445    2   1   4 -16   128.26   120.71    46.89 <
      1445    1   4   1 -16   128.26   120.71    46.89 <
      1446    2   2   4 -26   754.68  1067.28   367.59 <
      1446    1   4   2 -26   754.68  1067.28   367.59 <
      1447    2   3   2 -11    82.88    69.36    35.41 <
      1447    1   2   3 -11    82.88    69.36    35.41 <
      1448    2   7   3 -23  1267.47  1147.65   317.78 o
      1448    1   3   7 -23  1267.47  1147.65   317.78 o
      1449    2   3   4 -17   108.67   253.39    88.64 <
      1449    1   4   3 -17   108.67   253.39    88.64 <
      1450    2   4   6 -19   318.54   379.66   143.88 <
      1450    1   6   4 -19   318.54   379.66   143.88 <
      1451    2   4   3 -25   858.18   897.30   339.04 <
      1451    1   3   4 -25   858.18   897.30   339.04 <
      1452    2   6   3 -25   332.70   369.88   339.25 <
      1452    1   3   6 -25   332.70   369.88   339.25 <
      1453    2   2   1  -9    31.14    21.25    14.16 <
      1453    1   1   2  -9    31.14    21.25    14.16 <
      1454    2   3   4 -13    81.94    96.61    42.30 <
      1454    1   4   3 -13    81.94    96.61    42.30 <
      1455    2   3   4 -22   128.29   135.76   127.86 <
      1455    1   4   3 -22   128.29   135.76   127.86 <
      1456    2   4   3 -29   516.82   828.14   480.92 <
      1456    1   3   4 -29   516.82   828.14   480.92 <
      1457    2   2   4   0  5052.62  4951.90    46.57 o
      1457    1   4   2   0  5052.62  4951.90    46.57 o
      1458    2   3   5  -1  3580.45  3982.20    58.06 o
      1458    1   5   3  -1  3580.45  3982.20    58.06 o
      1459    2   1   4  -1  1524.96  1605.89    28.59 o
      1459    1   4   1  -1  1524.96  1605.89    28.59 o
      1460    2   1   3  -1  1756.07  1809.99    29.71 o
      1460    1   3   1  -1  1756.07  1809.99    29.71 o
      1461    2   3   5   1  3613.89  3492.91    70.90 o
      1461    1   5   3   1  3613.89  3492.91    70.90 o
      1462    2   3   5  -3  2725.39  2400.02    48.79 o
      1462    1   5   3  -3  2725.39  2400.02    48.79 o
      1463    2   2   6   0  2005.64  2109.56    63.26 o
      1463    1   6   2   0  2005.64  2109.56    63.26 o
      1464    2   1   5  -2  1189.46  1151.78    31.10 o
      1464    1   5   1  -2  1189.46  1151.78    31.10 o
      1465    2   1   2  -1   607.75   691.15    21.40 o
      1465    1   2   1  -1   607.75   691.15    21.40 o
      1466    2   2   8   0  4184.28  3453.84   142.15 o
      1466    1   8   2   0  4184.28  3453.84   142.15 o
      1467    2   3   5  -2   717.03   757.14    34.59 o
      1467    1   5   3  -2   717.03   757.14    34.59 o
      1468    2   4   6   0  1969.94  2152.93   102.59 o
      1468    1   6   4   0  1969.94  2152.93   102.59 o
      1469    2   1   6   1   973.40   888.91    42.37 o
      1469    1   6   1   1   973.40   888.91    42.37 o
      1470    2   1   5  -1   366.15   375.91    25.52 o
      1470    1   5   1  -1   366.15   375.91    25.52 o
      1471    2   4   7  -4  1141.90   986.04    81.16 o
      1471    1   7   4  -4  1141.90   986.04    81.16 o
      1472    2   2   8  -2  1556.97  1566.12    99.98 o
      1472    1   8   2  -2  1556.97  1566.12    99.98 o
      1473    2   1   5   1   368.04   302.12    19.49 o
      1473    1   5   1   1   368.04   302.12    19.49 o
      1474    2   3   7  -2  1051.62  1206.37    79.84 o
      1474    1   7   3  -2  1051.62  1206.37    79.84 o
      1475    2   2   3  -1   159.31   156.99    13.24 o
      1475    1   3   2  -1   159.31   156.99    13.24 o
      1476    1   7   2   0   902.10   813.25    75.76 o
      1477    2   2   5  -1   236.22   336.22    30.65 o
      1477    1   5   2  -1   236.22   336.22    30.65 o
      1478    2   3   6  -2   537.86   484.64    46.69 o
      1478    1   6   3  -2   537.86   484.64    46.69 o
      1479    2   2   5   1   236.79   289.70    31.57 o
      1479    1   5   2   1   236.79   289.70    31.57 o
      1480    2   5   7   1  1986.32  1955.21   200.88 o
      1480    1   7   5   1  1986.32  1955.21   200.88 o
      1481    2   4   7  -2  1053.00   899.83    89.52 o
      1481    1   7   4  -2  1053.00   899.83    89.52 o
      1482    2   3   6  -1   408.69   460.43    51.62 o
      1482    1   6   3  -1   408.69   460.43    51.62 o
      1483    2   4   6  -2   332.50   339.74    56.00 o
      1483    1   6   4  -2   332.50   339.74    56.00 o
      1484    2   2   5  -2   128.88   140.21    18.37 o
      1484    1   5   2  -2   128.88   140.21    18.37 o
      1485    2   3   6   1   409.17   362.47    56.69 o
      1485    1   6   3   1   409.17   362.47    56.69 o
      1486    1   9   4   0  2162.95  1753.71   289.32 o
      1487    1   3   2   0    35.49    38.14    10.23 o
      1488    2   1   2   0    25.77    44.01     9.15 o
      1489    2   2   9  -2   614.13   660.42   156.05 o
      1489    1   9   2  -2   614.13   660.42   156.05 o
      1490    2   4   8   0   584.64   433.83   150.03 <
      1490    1   8   4   0   584.64   433.83   150.03 <
      1491    2   2   9  -4   632.08   479.90   107.53 o
      1491    1   9   2  -4   632.08   479.90   107.53 o
      1492    2   1   4   0    34.93    54.30    12.72 o
      1493    2   3   9  -4   764.84   664.10   134.12 o
      1493    1   9   3  -4   764.84   664.10   134.12 o
      1494    2   2   6  -1   200.43   194.17    33.91 o
      1494    1   6   2  -1   200.43   194.17    33.91 o
      1495    2   3   8  -4   388.27   337.39    83.54 o
      1495    1   8   3  -4   388.27   337.39    83.54 o
      1496    2   3   6  -3   114.61    79.98    30.22 <
      1496    1   6   3  -3   114.61    79.98    30.22 <
      1497    2   3  11  -5  1299.61  1575.64   344.05 o
      1497    1  11   3  -5  1299.61  1575.64   344.05 o
      1498    2   3   9  -1   882.84   873.26   205.66 o
      1498    1   9   3  -1   882.84   873.26   205.66 o
      1499    2   2   4  -1    54.31    45.14    14.89 o
      1499    1   4   2  -1    54.31    45.14    14.89 o
      1500    2   4   6  -1   197.52   201.93    53.04 o
      1500    1   6   4  -1   197.52   201.93    53.04 o
      1501    2   4  10  -4   772.47   589.00   262.40 <
      1501    1  10   4  -4   772.47   589.00   262.40 <
      1502    2   2   6   1   200.60   190.85    41.79 o
      1502    1   6   2   1   200.60   190.85    41.79 o
      1503    2   3   9   1   883.61  1062.11   277.60 o
      1503    1   9   3   1   883.61  1062.11   277.60 o
      1504    2   4   7  -1   303.61   290.18    89.90 o
      1504    1   7   4  -1   303.61   290.18    89.90 o
      1505    2   4   7   1   303.46   352.64   105.14 o
      1505    1   7   4   1   303.46   352.64   105.14 o
      1506    2   3   7  -1   103.09   149.53    58.98 <
      1506    1   7   3  -1   103.09   149.53    58.98 <
      1507    2   4   9  -2   492.72   772.06   183.03 o
      1507    1   9   4  -2   492.72   772.06   183.03 o
      1508    2   1   6   0    35.50    73.65    25.97 <
      1509    2   2   9   2   614.87   609.12   199.17 o
      1509    1   9   2   2   614.87   609.12   199.17 o
      1510    2   4  11  -4   633.84   892.04   392.18 <
      1510    1  11   4  -4   633.84   892.04   392.18 <
      1511    2   4   6   1   197.46   187.79    64.15 <
      1511    1   6   4   1   197.46   187.79    64.15 <
      1512    2   4   9  -4   272.89   248.38   133.24 <
      1512    1   9   4  -4   272.89   248.38   133.24 <
      1513    2   2   7  -2   195.35   177.24    50.30 o
      1513    1   7   2  -2   195.35   177.24    50.30 o
      1514    2   3   8  -3   172.63   195.85    84.93 <
      1514    1   8   3  -3   172.63   195.85    84.93 <
      1515    2   6  10  -4  1096.25  1014.43   375.99 <
      1515    1  10   6  -4  1096.25  1014.43   375.99 <
      1516    2   2   7   1    75.89   110.66    53.00 <
      1516    1   7   2   1    75.89   110.66    53.00 <
      1517    2   2   4  -2     4.16    13.93    13.01 <
      1517    1   4   2  -2     4.16    13.93    13.01 <
      1518    2   4  10  -2   654.24   947.36   302.91 o
      1518    1  10   4  -2   654.24   947.36   302.91 o
      1519    2   5   9  -3   196.06   178.12   174.85 <
      1519    1   9   5  -3   196.06   178.12   174.85 <
      1520    2   4   8  -1   163.00   180.62    94.72 <
      1520    1   8   4  -1   163.00   180.62    94.72 <
      1521    2   6   9  -2   845.67   934.63   253.04 o
      1521    1   9   6  -2   845.67   934.63   253.04 o
      1522    2   5   9  -1   541.41   789.68   243.73 o
      1522    1   9   5  -1   541.41   789.68   243.73 o
      1523    2   4   2   0  3904.62  4157.35    65.78 o
      1523    1   2   4   0  3904.62  4157.35    65.78 o
      1524    2   3   1  -1  1250.82  1210.79    21.44 o
      1524    1   1   3  -1  1250.82  1210.79    21.44 o
      1525    1   1   2   0   853.43   869.85    17.14 o
      1526    2   1   1   1   555.90   566.97     9.70 o
      1526    1   1   1   1   555.90   566.97     9.70 o
      1527    2   2   2   2   670.40   619.59    16.49 o
      1527    1   2   2   2   670.40   619.59    16.49 o
      1528    2   3   1   1  1230.84  1217.41    32.34 o
      1528    1   1   3   1  1230.84  1217.41    32.34 o
      1529    2   2   1   1   318.89   322.88    10.51 o
      1529    1   1   2   1   318.89   322.88    10.51 o
      1530    1   1   4   0  1156.84  1140.42    48.30 o
      1531    2   3   2   2   840.36   722.81    29.32 o
      1531    1   2   3   2   840.36   722.81    29.32 o
      1532    2   4   1  -1   490.61   500.04    26.07 o
      1532    1   1   4  -1   490.61   500.04    26.07 o
      1533    2   5   3   1  2359.92  2309.49   124.79 o
      1533    1   3   5   1  2359.92  2309.49   124.79 o
      1534    2   4   3   1   602.52   567.06    44.23 o
      1534    1   3   4   1   602.52   567.06    44.23 o
      1535    2   3   2   1   219.72   208.53    17.22 o
      1535    1   2   3   1   219.72   208.53    17.22 o
      1536    2   5   3   3  4951.54  4639.15   298.88 o
      1536    1   3   5   3  4951.54  4639.15   298.88 o
      1537    2   3   3   2   283.90   319.40    25.61 o
      1537    1   3   3   2   283.90   319.40    25.61 o
      1538    2   2   2   1    83.14    68.50     7.92 o
      1538    1   2   2   1    83.14    68.50     7.92 o
      1539    2   5   2   2  1362.22  1151.21   184.29 o
      1539    1   2   5   2  1362.22  1151.21   184.29 o
      1540    2   5   4   2  1011.92   685.92   119.27 o
      1540    1   4   5   2  1011.92   685.92   119.27 o
      1541    2   3   3   1    51.55    76.65    16.72 o
      1541    1   3   3   1    51.55    76.65    16.72 o
      1542    2   7   5   3  3253.25  2705.26   505.61 o
      1542    1   5   7   3  3253.25  2705.26   505.61 o
      1543    2   4   1   1   486.65   413.36    82.86 o
      1543    1   1   4   1   486.65   413.36    82.86 o
      1544    2   7   2  -2  1102.59  1288.42   260.93 o
      1544    1   2   7  -2  1102.59  1288.42   260.93 o
      1545    1   1   6   0  1175.61  1349.23   239.60 o
      1546    2   6   2   0   812.01   889.17   209.22 o
      1546    1   2   6   0   812.01   889.17   209.22 o
      1547    2   4   3   2   236.58   262.27    51.33 o
      1547    1   3   4   2   236.58   262.27    51.33 o
      1548    2   4   4   2   252.04   261.69    47.41 o
      1548    1   4   4   2   252.04   261.69    47.41 o
      1549    2   8   2  -2  2134.02  2251.23   365.67 o
      1549    1   2   8  -2  2134.02  2251.23   365.67 o
      1550    2   9   3  -3  1879.51  1383.97   486.39 <
      1550    1   3   9  -3  1879.51  1383.97   486.39 <
      1551    2   6   6   2   985.20  1017.72   257.69 o
      1551    1   6   6   2   985.20  1017.72   257.69 o
      1552    2   8   2   0  2010.62  1441.57   548.75 <
      1552    1   2   8   0  2010.62  1441.57   548.75 <
      1553    2   3   3   4   506.85   525.39   131.58 o
      1553    1   3   3   4   506.85   525.39   131.58 o
      1554    2   6   4   2   514.85   411.03   185.31 <
      1554    1   4   6   2   514.85   411.03   185.31 <
      1555    2   5   3   2   334.76   500.69   125.64 o
      1555    1   3   5   2   334.76   500.69   125.64 o
      1556    2   5   5   2   343.61   273.23   118.03 <
      1556    1   5   5   2   343.61   273.23   118.03 <
      1557    2   7   5   1  1238.11  1076.40   304.75 o
      1557    1   5   7   1  1238.11  1076.40   304.75 o
      1558    2   4   5   5  1261.46  1212.66   293.77 o
      1558    1   5   4   5  1261.46  1212.66   293.77 o
      1559    2   5   4   4   823.70   535.57   278.92 <
      1559    1   4   5   4   823.70   535.57   278.92 <
      1560    2   6   2  -2    63.31   110.92    58.01 <
      1560    1   2   6  -2    63.31   110.92    58.01 <
      1561    2   2   0  -4  2619.71  2077.80    34.04 o
      1561    1   0   2  -4  2619.71  2077.80    34.04 o
      1562    2   4   2  -6  3531.69  3364.99    55.56 o
      1562    1   2   4  -6  3531.69  3364.99    55.56 o
      1563    2   3   1  -3  1714.59  2060.76    27.37 o
      1563    1   1   3  -3  1714.59  2060.76    27.37 o
      1564    2   3   1  -5  2576.90  2480.72    42.71 o
      1564    1   1   3  -5  2576.90  2480.72    42.71 o
      1565    2   4   1  -4  1278.72  1346.25    33.13 o
      1565    1   1   4  -4  1278.72  1346.25    33.13 o
      1566    2   4   1  -5   818.85   844.27    29.33 o
      1566    1   1   4  -5   818.85   844.27    29.33 o
      1567    1   0   5  -8  1816.32  1801.23    67.08 o
      1568    2   4   0  -8   913.64   847.46    37.37 o
      1568    1   0   4  -8   913.64   847.46    37.37 o
      1569    2   5   2  -8  1202.15  1240.30    58.97 o
      1569    1   2   5  -8  1202.15  1240.30    58.97 o
      1570    2   4   1  -6   608.52   626.05    32.53 o
      1570    1   1   4  -6   608.52   626.05    32.53 o
      1571    2   3   1  -7   424.80   428.46    24.02 o
      1571    1   1   3  -7   424.80   428.46    24.02 o
      1572    2   5   1 -11  1338.85  1260.38    69.31 o
      1572    1   1   5 -11  1338.85  1260.38    69.31 o
      1573    2   4   1  -8   518.70   527.11    32.97 o
      1573    1   1   4  -8   518.70   527.11    32.97 o
      1574    2   5   1 -12  1128.88  1092.64    63.92 o
      1574    1   1   5 -12  1128.88  1092.64    63.92 o
      1575    2   5   1  -9   845.34   893.07    48.74 o
      1575    1   1   5  -9   845.34   893.07    48.74 o
      1576    2   5   1 -10   815.93   927.41    54.83 o
      1576    1   1   5 -10   815.93   927.41    54.83 o
      1577    2   5   1  -6   597.04   525.36    42.35 o
      1577    1   1   5  -6   597.04   525.36    42.35 o
      1578    2   3   1  -6   268.06   301.72    19.56 o
      1578    1   1   3  -6   268.06   301.72    19.56 o
      1579    2   5   2 -10   801.01   858.55    56.71 o
      1579    1   2   5 -10   801.01   858.55    56.71 o
      1580    2   6   2  -6   749.14   846.39    70.49 o
      1580    1   2   6  -6   749.14   846.39    70.49 o
      1581    2   4   1  -7   302.83   331.36    27.06 o
      1581    1   1   4  -7   302.83   331.36    27.06 o
      1582    2   5   1  -8   488.13   485.28    46.83 o
      1582    1   1   5  -8   488.13   485.28    46.83 o
      1583    2   6   1  -7   793.62   849.19    82.41 o
      1583    1   1   6  -7   793.62   849.19    82.41 o
      1584    2   7   2  -8  1730.41  1987.69   163.43 o
      1584    1   2   7  -8  1730.41  1987.69   163.43 o
      1585    2   6   2 -14  1272.29  1405.05   143.30 o
      1585    1   2   6 -14  1272.29  1405.05   143.30 o
      1586    1   0   5 -10   537.01   621.88    67.18 o
      1587    2   5   1  -5   291.86   290.06    31.92 o
      1587    1   1   5  -5   291.86   290.06    31.92 o
      1588    2   4   1 -10   323.10   261.24    32.66 o
      1588    1   1   4 -10   323.10   261.24    32.66 o
      1589    2   7   1  -9  2290.38  1995.39   142.49 o
      1589    1   1   7  -9  2290.38  1995.39   142.49 o
      1590    2   6   3  -9   639.24   679.42    64.51 o
      1590    1   3   6  -9   639.24   679.42    64.51 o
      1591    2   4   1  -9   220.23   184.21    24.31 o
      1591    1   1   4  -9   220.23   184.21    24.31 o
      1592    2   7   3  -9  1022.21   977.83   113.70 o
      1592    1   3   7  -9  1022.21   977.83   113.70 o
      1593    2   6   1 -13  1126.44  1185.29   123.91 o
      1593    1   1   6 -13  1126.44  1185.29   123.91 o
      1594    2   8   2  -8  1932.91  2209.08   275.55 o
      1594    1   2   8  -8  1932.91  2209.08   275.55 o
      1595    2   7   2 -14  1475.47  1479.06   180.53 o
      1595    1   2   7 -14  1475.47  1479.06   180.53 o
      1596    2   6   0 -12  1107.10   973.70   127.52 o
      1596    1   0   6 -12  1107.10   973.70   127.52 o
      1597    2   6   2 -12   560.81   718.86    93.11 o
      1597    1   2   6 -12   560.81   718.86    93.11 o
      1598    2   6   2  -8   512.39   473.13    62.68 o
      1598    1   2   6  -8   512.39   473.13    62.68 o
      1599    2   3   1  -4    90.13    94.20    16.09 o
      1599    1   1   3  -4    90.13    94.20    16.09 o
      1600    1   0   3  -6    60.91    54.45    13.03 o
      1601    2   7   1 -11   944.14   819.33   168.26 o
      1601    1   1   7 -11   944.14   819.33   168.26 o
      1602    1   0   7 -12   897.81   876.75   219.77 o
      1603    2   8   2 -14  1237.92  1410.62   289.83 o
      1603    1   2   8 -14  1237.92  1410.62   289.83 o
      1604    2   8   4 -14   954.97   958.10   272.75 o
      1604    1   4   8 -14   954.97   958.10   272.75 o
      1605    2   7   1  -8   364.21   546.81   157.43 o
      1605    1   1   7  -8   364.21   546.81   157.43 o
      1606    2   6   1  -8   283.41   271.98    80.76 o
      1606    1   1   6  -8   283.41   271.98    80.76 o
      1607    2   9   3 -15   930.45   928.76   388.95 <
      1607    1   3   9 -15   930.45   928.76   388.95 <
      1608    2   8   2 -10   670.72   469.77   190.70 <
      1608    1   2   8 -10   670.72   469.77   190.70 <
      1609    2   7   1 -15  1031.83   918.43   263.14 o
      1609    1   1   7 -15  1031.83   918.43   263.14 o
      1610    2   7   3 -11   466.29   452.30   118.44 o
      1610    1   3   7 -11   466.29   452.30   118.44 o
      1611    2   6   2 -11   295.38   289.95    81.78 o
      1611    1   2   6 -11   295.38   289.95    81.78 o
      1612    2   7   3 -12   345.37   308.16   115.10 <
      1612    1   3   7 -12   345.37   308.16   115.10 <
      1613    2   2   1  -3    25.87    22.64     8.28 <
      1613    1   1   2  -3    25.87    22.64     8.28 <
      1614    2   7   1 -17   975.99  1051.18   226.92 o
      1614    1   1   7 -17   975.99  1051.18   226.92 o
      1615    2   5   1  -7    40.04    49.44    30.79 <
      1615    1   1   5  -7    40.04    49.44    30.79 <
      1616    2   7   1 -14   320.27   357.41   168.25 <
      1616    1   1   7 -14   320.27   357.41   168.25 <
      1617    2   7   2  -9    93.60    79.89    77.11 <
      1617    1   2   7  -9    93.60    79.89    77.11 <
      1618    2   6   2 -13    94.95    72.90    65.47 <
      1618    1   2   6 -13    94.95    72.90    65.47 <
      1619    2   8   2  -7   254.85   229.79   148.09 <
      1619    1   2   8  -7   254.85   229.79   148.09 <
      1620    2   6   1 -12    68.36    85.55    73.93 <
      1620    1   1   6 -12    68.36    85.55    73.93 <
      1621    2   2   4  -6  4418.60  4770.79    78.21 o
      1621    1   4   2  -6  4418.60  4770.79    78.21 o
      1622    2   4   4  -6  3026.93  3352.60    70.05 o
      1622    1   4   4  -6  3026.93  3352.60    70.05 o
      1623    2   3   5  -7  1924.05  1994.40    71.88 o
      1623    1   5   3  -7  1924.05  1994.40    71.88 o
      1624    2   4   5 -11  2046.95  1986.50    99.35 o
      1624    1   5   4 -11  2046.95  1986.50    99.35 o
      1625    2   4   6  -6  1744.30  1673.92    71.10 o
      1625    1   6   4  -6  1744.30  1673.92    71.10 o
      1626    2   1   2  -3   474.36   620.16    27.94 o
      1626    1   2   1  -3   474.36   620.16    27.94 o
      1627    2   3   5  -9   997.83   986.20    65.17 o
      1627    1   5   3  -9   997.83   986.20    65.17 o
      1628    2   2   3  -5   633.40   720.98    34.36 o
      1628    1   3   2  -5   633.40   720.98    34.36 o
      1629    2   3   4  -8   957.94  1014.64    48.96 o
      1629    1   4   3  -8   957.94  1014.64    48.96 o
      1630    2   4   5  -9   871.16   840.61    55.79 o
      1630    1   5   4  -9   871.16   840.61    55.79 o
      1631    2   3   5  -8   585.65   744.09    51.65 o
      1631    1   5   3  -8   585.65   744.09    51.65 o
      1632    2   4   6 -12  1251.21  1451.90    89.77 o
      1632    1   6   4 -12  1251.21  1451.90    89.77 o
      1633    2   3   3  -6   439.12   457.86    32.47 o
      1633    1   3   3  -6   439.12   457.86    32.47 o
      1634    2   2   4  -7   392.38   400.06    31.56 o
      1634    1   4   2  -7   392.38   400.06    31.56 o
      1635    2   4   4  -8   614.88   654.09    46.72 o
      1635    1   4   4  -8   614.88   654.09    46.72 o
      1636    2   2   3  -4   346.32   390.90    28.85 o
      1636    1   3   2  -4   346.32   390.90    28.85 o
      1637    2   5   7  -7  1244.99  1088.34   109.58 o
      1637    1   7   5  -7  1244.99  1088.34   109.58 o
      1638    2   5   6  -8   715.61  1125.65    92.37 o
      1638    1   6   5  -8   715.61  1125.65    92.37 o
      1639    2   5   7  -9   908.07   988.76   145.43 o
      1639    1   7   5  -9   908.07   988.76   145.43 o
      1640    2   5   5  -8   404.66   471.81    64.40 o
      1640    1   5   5  -8   404.66   471.81    64.40 o
      1641    2   4   4  -9   423.67   415.51    42.73 o
      1641    1   4   4  -9   423.67   415.51    42.73 o
      1642    2   3   4 -10   264.34   225.09    41.77 o
      1642    1   4   3 -10   264.34   225.09    41.77 o
      1643    2   3   7 -11   713.36   729.53    90.96 o
      1643    1   7   3 -11   713.36   729.53    90.96 o
      1644    2   3   4  -9   252.36   191.32    38.26 o
      1644    1   4   3  -9   252.36   191.32    38.26 o
      1645    2   2   2  -3   116.20   118.33    13.78 o
      1645    1   2   2  -3   116.20   118.33    13.78 o
      1646    2   3   4  -5   161.87   177.34    32.03 o
      1646    1   4   3  -5   161.87   177.34    32.03 o
      1647    2   3   5  -6   246.42   257.69    41.79 o
      1647    1   5   3  -6   246.42   257.69    41.79 o
      1648    2   5   7 -11   880.19   794.72   138.93 o
      1648    1   7   5 -11   880.19   794.72   138.93 o
      1649    2   4   5  -6   406.04   357.58    39.94 o
      1649    1   5   4  -6   406.04   357.58    39.94 o
      1650    2   3   3  -5   127.44   121.18    21.52 o
      1650    1   3   3  -5   127.44   121.18    21.52 o
      1651    2   5   7 -12  1154.34  1114.77   149.69 o
      1651    1   7   5 -12  1154.34  1114.77   149.69 o
      1652    2   4   6  -8   476.93   534.39    81.38 o
      1652    1   6   4  -8   476.93   534.39    81.38 o
      1653    2   4   7 -13  1077.32  1141.71   134.59 o
      1653    1   7   4 -13  1077.32  1141.71   134.59 o
      1654    2   4   7 -10   551.04   467.43    84.90 o
      1654    1   7   4 -10   551.04   467.43    84.90 o
      1655    2   5   5 -11   444.56   476.36    69.59 o
      1655    1   5   5 -11   444.56   476.36    69.59 o
      1656    2   3   4  -7   225.77   254.37    41.54 o
      1656    1   4   3  -7   225.77   254.37    41.54 o
      1657    2   4   8 -12   761.76   828.15   121.36 o
      1657    1   8   4 -12   761.76   828.15   121.36 o
      1658    2   4   5 -12   218.12   160.43    52.55 o
      1658    1   5   4 -12   218.12   160.43    52.55 o
      1659    2   6   6 -12   583.52   569.76   143.61 o
      1659    1   6   6 -12   583.52   569.76   143.61 o
      1660    2   6   6 -10   553.59   502.04   109.08 o
      1660    1   6   6 -10   553.59   502.04   109.08 o
      1661    2   2   3  -3    70.05    76.10    15.50 o
      1661    1   3   2  -3    70.05    76.10    15.50 o
      1662    2   5   6 -14   611.11   692.88   122.98 o
      1662    1   6   5 -14   611.11   692.88   122.98 o
      1663    2   5   7 -10   357.79   284.50   147.12 <
      1663    1   7   5 -10   357.79   284.50   147.12 <
      1664    2   3   5 -10   116.14   156.22    43.16 o
      1664    1   5   3 -10   116.14   156.22    43.16 o
      1665    2   6   6 -14   707.56   849.25   152.20 o
      1665    1   6   6 -14   707.56   849.25   152.20 o
      1666    2   6   7 -11   725.57   820.51   172.18 o
      1666    1   7   6 -11   725.57   820.51   172.18 o
      1667    2   4   4  -7    93.34    79.56    28.85 <
      1667    1   4   4  -7    93.34    79.56    28.85 <
      1668    2   5   9 -14   839.48   970.87   251.54 o
      1668    1   9   5 -14   839.48   970.87   251.54 o
      1669    2   5   6 -10   223.51   275.33    82.32 o
      1669    1   6   5 -10   223.51   275.33    82.32 o
      1670    2   6   6 -11   658.19   553.29   121.76 o
      1670    1   6   6 -11   658.19   553.29   121.76 o
      1671    2   5   7 -13   438.99   469.80   133.37 o
      1671    1   7   5 -13   438.99   469.80   133.37 o
      1672    2   4   6 -10   131.18   103.85    59.14 <
      1672    1   6   4 -10   131.18   103.85    59.14 <
      1673    2   4   6 -11   387.35   352.26    90.50 o
      1673    1   6   4 -11   387.35   352.26    90.50 o
      1674    2   3   6 -10   105.64   165.62    42.45 o
      1674    1   6   3 -10   105.64   165.62    42.45 o
      1675    2   3   3  -7    36.10    40.47    19.07 <
      1675    1   3   3  -7    36.10    40.47    19.07 <
      1676    2   6   7 -17   559.91   603.48   208.13 <
      1676    1   7   6 -17   559.91   603.48   208.13 <
      1677    2   4   7  -9   264.86   254.72    71.58 o
      1677    1   7   4  -9   264.86   254.72    71.58 o
      1678    2   5   5  -9    89.53   133.82    58.55 <
      1678    1   5   5  -9    89.53   133.82    58.55 <
      1679    2   2   2  -4    55.02    39.46    15.03 <
      1679    1   2   2  -4    55.02    39.46    15.03 <
      1680    2   5   5 -12   150.66   104.65    60.00 <
      1680    1   5   5 -12   150.66   104.65    60.00 <
      1681    2   3   6  -9    19.89    65.65    39.68 <
      1681    1   6   3  -9    19.89    65.65    39.68 <
      1682    2   5   9 -16   652.03   636.97   295.74 <
      1682    1   9   5 -16   652.03   636.97   295.74 <
      1683    2   8   8 -16   435.76   560.53   440.62 <
      1683    1   8   8 -16   435.76   560.53   440.62 <
      1684    2   6   8 -14   289.20   340.92   214.70 <
      1684    1   8   6 -14   289.20   340.92   214.70 <
      1685    2   2   2   0 14759.40 12874.00    83.62 o
      1685    1   2   2   0 14759.40 12874.00    83.62 o
      1686    2   4   4   0  3607.13  3363.82    57.65 o
      1686    1   4   4   0  3607.13  3363.82    57.65 o
      1687    2   5   3  -3  4819.82  4886.61    86.99 o
      1687    1   3   5  -3  4819.82  4886.61    86.99 o
      1688    2   3   2  -4  1265.88  1196.50    24.67 o
      1688    1   2   3  -4  1265.88  1196.50    24.67 o
      1689    2   5   3  -5  2989.77  3180.32    73.77 o
      1689    1   3   5  -5  2989.77  3180.32    73.77 o
      1690    2   3   2  -2   814.59   894.22    23.63 o
      1690    1   2   3  -2   814.59   894.22    23.63 o
      1691    2   2   1  -1   334.69   347.42    13.14 o
      1691    1   1   2  -1   334.69   347.42    13.14 o
      1692    2   2   2  -2   670.40   700.07    29.23 o
      1692    1   2   2  -2   670.40   700.07    29.23 o
      1693    2   4   3  -1   600.98   713.69    31.76 o
      1693    1   3   4  -1   600.98   713.69    31.76 o
      1694    2   5   4  -2  1004.46  1150.94    64.51 o
      1694    1   4   5  -2  1004.46  1150.94    64.51 o
      1695    2   5   4  -4   815.12   909.84    55.70 o
      1695    1   4   5  -4   815.12   909.84    55.70 o
      1696    2   7   5  -3  3238.19  4127.98   252.50 o
      1696    1   5   7  -3  3238.19  4127.98   252.50 o
      1697    2   6   4  -6  1054.59   929.67    79.32 o
      1697    1   4   6  -6  1054.59   929.67    79.32 o
      1698    2   3   2  -1   219.29   230.57    14.50 o
      1698    1   2   3  -1   219.29   230.57    14.50 o
      1699    2   3   3  -2   283.90   305.58    26.37 o
      1699    1   3   3  -2   283.90   305.58    26.37 o
      1700    2   6   5  -7  1294.33  1420.18   103.96 o
      1700    1   5   6  -7  1294.33  1420.18   103.96 o
      1701    2   1   1  -1   555.90   522.56    36.42 o
      1701    1   1   1  -1   555.90   522.56    36.42 o
      1702    2   4   3  -2   239.05   252.14    26.54 o
      1702    1   3   4  -2   239.05   252.14    26.54 o
      1703    2   6   3  -5   778.21   882.58    82.44 o
      1703    1   3   6  -5   778.21   882.58    82.44 o
      1704    2   5   3  -2   335.80   420.80    38.38 o
      1704    1   3   5  -2   335.80   420.80    38.38 o
      1705    2   3   2  -3   103.50   109.18    14.93 o
      1705    1   2   3  -3   103.50   109.18    14.93 o
      1706    2   6   6  -2   985.20   948.21   145.52 o
      1706    1   6   6  -2   985.20   948.21   145.52 o
      1707    2   6   6  -6  1013.44  1426.62   154.26 o
      1707    1   6   6  -6  1013.44  1426.62   154.26 o
      1708    2   5   5  -2   343.62   358.03    57.73 o
      1708    1   5   5  -2   343.62   358.03    57.73 o
      1709    2   6   4  -2   514.46   484.11    86.50 o
      1709    1   4   6  -2   514.46   484.11    86.50 o
      1710    2   7   5  -5  1291.61  1296.52   169.09 o
      1710    1   5   7  -5  1291.61  1296.52   169.09 o
      1711    2   6   7  -6   892.66   695.58   148.59 o
      1711    1   7   6  -6   892.66   695.58   148.59 o
      1712    2   6   6  -4   813.22   912.03   153.48 o
      1712    1   6   6  -4   813.22   912.03   153.48 o
      1713    2   6   6   0  1226.70  1064.30   193.93 o
      1713    1   6   6   0  1226.70  1064.30   193.93 o
      1714    2   4   3  -3   100.60   133.01    24.06 o
      1714    1   3   4  -3   100.60   133.01    24.06 o
      1715    2   2   2  -1    83.14    60.18    10.34 o
      1715    1   2   2  -1    83.14    60.18    10.34 o
      1716    2   4   3  -4   126.75   117.04    22.18 o
      1716    1   3   4  -4   126.75   117.04    22.18 o
      1717    2   5   6  -4   418.51   459.22    72.04 o
      1717    1   6   5  -4   418.51   459.22    72.04 o
      1718    2   6   6  -5   656.89   819.60   118.89 o
      1718    1   6   6  -5   656.89   819.60   118.89 o
      1719    2   4   4  -2   252.04   153.92    28.45 o
      1719    1   4   4  -2   252.04   153.92    28.45 o
      1720    2   4   4  -1   212.63   186.74    35.86 o
      1720    1   4   4  -1   212.63   186.74    35.86 o
      1721    2   3   3  -1    51.55    53.95    14.88 o
      1721    1   3   3  -1    51.55    53.95    14.88 o
      1722    2   6   4  -7   296.07   374.05    64.51 o
      1722    1   4   6  -7   296.07   374.05    64.51 o
      1723    2   7   4  -5   489.51   486.84   120.67 o
      1723    1   4   7  -5   489.51   486.84   120.67 o
      1724    2   9   5  -9  1116.46  1443.00   365.51 o
      1724    1   5   9  -9  1116.46  1443.00   365.51 o
      1725    2   6   4  -4   275.05   183.62    64.15 <
      1725    1   4   6  -4   275.05   183.62    64.15 <
      1726    2   6   3  -3   119.89    94.29    50.63 <
      1726    1   3   6  -3   119.89    94.29    50.63 <
      1727    2   5   5  -1   243.03   266.44    72.07 o
      1727    1   5   5  -1   243.03   266.44    72.07 o
      1728    2   7   5  -7   598.78   483.50   109.89 o
      1728    1   5   7  -7   598.78   483.50   109.89 o
      1729    2   7   4  -4   565.45   644.21   154.98 o
      1729    1   4   7  -4   565.45   644.21   154.98 o
      1730    2   6   5  -1   304.39   292.88   109.07 <
      1730    1   5   6  -1   304.39   292.88   109.07 <
      1731    2   8   4  -5   776.02   813.54   260.50 o
      1731    1   4   8  -5   776.02   813.54   260.50 o
      1732    2   5   4  -3    79.40    68.84    33.95 <
      1732    1   4   5  -3    79.40    68.84    33.95 <
      1733    2   7   4  -7   218.94   327.30   102.25 o
      1733    1   4   7  -7   218.94   327.30   102.25 o
      1734    2   7   6  -4   443.90   568.16   189.85 <
      1734    1   6   7  -4   443.90   568.16   189.85 <
      1735    2   7   4  -3   518.39   384.35   123.94 o
      1735    1   4   7  -3   518.39   384.35   123.94 o
      1736    2   6   7  -5   468.52   326.53   128.20 <
      1736    1   7   6  -5   468.52   326.53   128.20 <
      1737    2   8   6  -7   521.64   687.08   233.51 <
      1737    1   6   8  -7   521.64   687.08   233.51 <
      1738    2   8   4  -4   313.73   262.38   170.43 <
      1738    1   4   8  -4   313.73   262.38   170.43 <
      1739    2   8   8  -8  1181.26  1008.32   475.05 <
      1739    1   8   8  -8  1181.26  1008.32   475.05 <
      1740    2   6   5  -4   175.82   140.61    81.94 <
      1740    1   5   6  -4   175.82   140.61    81.94 <
      1741    2   0  -4  -6  6832.52  7171.23   189.00 o
      1741    1  -4   0  -6  6832.52  7171.23   189.00 o
      1742    2   0  -6  -6  5710.80  5041.94   224.96 o
      1742    1  -6   0  -6  5710.80  5041.94   224.96 o
      1743    2  -1  -3  -5  2800.21  4448.28   193.56 o
      1743    1  -3  -1  -5  2800.21  4448.28   193.56 o
      1744    2  -1  -4  -5  1140.78  1448.45    99.68 o
      1744    1  -4  -1  -5  1140.78  1448.45    99.68 o
      1745    2  -2  -6  -6  1983.55  2335.01   156.67 o
      1745    1  -6  -2  -6  1983.55  2335.01   156.67 o
      1746    2  -1  -4  -3  1097.68  1065.13    68.66 o
      1746    1  -4  -1  -3  1097.68  1065.13    68.66 o
      1747    2  -1  -3  -3   905.10   802.27    74.57 o
      1747    1  -3  -1  -3   905.10   802.27    74.57 o
      1748    2  -1  -5  -5   835.96   810.51   142.59 o
      1748    1  -5  -1  -5   835.96   810.51   142.59 o
      1749    2  -2  -8  -6  3349.04  3886.77   303.89 o
      1749    1  -8  -2  -6  3349.04  3886.77   303.89 o
      1750    2  -1  -5  -8  1204.88  1307.20   174.68 o
      1750    1  -5  -1  -8  1204.88  1307.20   174.68 o
      1751    2  -1  -5  -4   618.50   575.14   107.13 o
      1751    1  -5  -1  -4   618.50   575.14   107.13 o
      1752    2  -2  -5  -7   835.45   701.43   107.34 o
      1752    1  -5  -2  -7   835.45   701.43   107.34 o
      1753    2  -2  -6  -9  1367.16  1041.23   164.60 o
      1753    1  -6  -2  -9  1367.16  1041.23   164.60 o
      1754    1  -4   0  -7   675.39   647.76    95.08 o
      1755    2  -1  -4  -7   686.95   760.85    90.20 o
      1755    1  -4  -1  -7   686.95   760.85    90.20 o
      1756    1  -6   0 -11  1309.38  1385.93   201.84 o
      1757    2  -1  -7  -7  1402.27  1422.75   251.62 o
      1757    1  -7  -1  -7  1402.27  1422.75   251.62 o
      1758    1  -6   0  -7   670.41   782.01   143.21 o
      1759    2   0  -6  -8   760.58   498.21   192.67 <
      1759    1  -6   0  -8   760.58   498.21   192.67 <
      1760    2  -2  -8 -12  1834.86  2753.09   524.93 o
      1760    1  -8  -2 -12  1834.86  2753.09   524.93 o
      1761    2  -1  -7 -11  1416.15   792.80   224.34 o
      1761    1  -7  -1 -11  1416.15   792.80   224.34 o
      1762    2  -1  -6  -5   598.65   732.32   127.93 o
      1762    1  -6  -1  -5   598.65   732.32   127.93 o
      1763    2  -1  -3  -4   236.70   201.16    47.44 o
      1763    1  -3  -1  -4   236.70   201.16    47.44 o
      1764    2  -1  -7 -13  1004.27  1187.25   282.94 o
      1764    1  -7  -1 -13  1004.27  1187.25   282.94 o
      1765    2  -1  -5  -7   330.44   137.17   114.93 <
      1765    1  -5  -1  -7   330.44   137.17   114.93 <
      1766    2  -1  -6  -7   448.27   610.31   192.03 o
      1766    1  -6  -1  -7   448.27   610.31   192.03 o
      1767    2  -1  -7  -8   795.60   905.44   173.26 o
      1767    1  -7  -1  -8   795.60   905.44   173.26 o
      1768    2  -1  -6 -10   380.15   380.62   163.39 <
      1768    1  -6  -1 -10   380.15   380.62   163.39 <
      1769    2   0  -8 -12  1162.95  1284.08   462.56 <
      1769    1  -8   0 -12  1162.95  1284.08   462.56 <
      1770    2  -1  -9  -7  1249.56  1644.10   410.56 o
      1770    1  -9  -1  -7  1249.56  1644.10   410.56 o
      1771    2  -1  -8 -12   545.68   349.52   329.18 <
      1771    1  -8  -1 -12   545.68   349.52   329.18 <
      1772    2  -1  -4  -4   255.62   205.38    67.06 o
      1772    1  -4  -1  -4   255.62   205.38    67.06 o
      1773    2   0 -10 -12  1278.10  1207.03   747.91 <
      1773    1 -10   0 -12  1278.10  1207.03   747.91 <
      1774    2  -1  -6  -9   331.39   453.13   129.47 o
      1774    1  -6  -1  -9   331.39   453.13   129.47 o
      1775    1  -4   0  -5    64.59    50.25    46.52 <
      1776    2  -2  -6  -7   303.36   201.62   120.23 <
      1776    1  -6  -2  -7   303.36   201.62   120.23 <
      1777    2  -1  -8  -8   731.27   508.75   259.00 <
      1777    1  -8  -1  -8   731.27   508.75   259.00 <
      1778    2  -1  -7 -12   905.08   377.83   288.49 <
      1778    1  -7  -1 -12   905.08   377.83   288.49 <
      1779    2  -1  -5  -6   207.60   136.38    96.04 <
      1779    1  -5  -1  -6   207.60   136.38    96.04 <
      1780    2  -1  -7  -6   400.17   322.48   151.98 <
      1780    1  -7  -1  -6   400.17   322.48   151.98 <
      1781    2  -3  -9 -12  1352.56  1370.58   477.21 <
      1781    1  -9  -3 -12  1352.56  1370.58   477.21 <
      1782    2   1  -9 -11   748.57  1038.64   441.42 <
      1782    1  -9   1 -11   748.57  1038.64   441.42 <
      1783    2  -1  -9 -17   577.30   972.15   599.68 <
      1783    1  -9  -1 -17   577.30   972.15   599.68 <
      1784    2  -3  -9 -11   454.77   488.10   437.99 <
      1784    1  -9  -3 -11   454.77   488.10   437.99 <
      1785    2  -1  -8 -17    10.33   780.30   507.85 <
      1785    1  -8  -1 -17    10.33   780.30   507.85 <
      1786    2  -1  -8 -14   824.57   797.13   525.26 <
      1786    1  -8  -1 -14   824.57   797.13   525.26 <
      1787    2  -2  -7  -6   627.08   253.44   149.85 <
      1787    1  -7  -2  -6   627.08   253.44   149.85 <
      1788    1  -8   0  -9   737.53   553.77   296.46 <
      1789    2  -2  -8  -7   100.74   691.88   337.59 <
      1789    1  -8  -2  -7   100.74   691.88   337.59 <
      1790    1  -6   0  -9    63.19   183.46   133.42 <
      1791    2  -2  -8 -13   464.56   464.79   360.68 <
      1791    1  -8  -2 -13   464.56   464.79   360.68 <
      1792    2  -3  -8 -10   552.47   447.62   308.89 <
      1792    1  -8  -3 -10   552.47   447.62   308.89 <
      1793    2   0  -4   0  8563.35  9425.27   172.36 o
      1793    1  -4   0   0  8563.35  9425.27   172.36 o
      1794    2   1  -3  -1  1806.46  2102.15    66.51 o
      1794    1  -3   1  -1  1806.46  2102.15    66.51 o
      1795    2   0  -6   0  6982.27  6664.57   281.00 o
      1795    1  -6   0   0  6982.27  6664.57   281.00 o
      1796    2   1  -4  -1  1561.19  1771.17    88.37 o
      1796    1  -4   1  -1  1561.19  1771.17    88.37 o
      1797    2   1  -4  -3  1134.16  1123.07    68.57 o
      1797    1  -4   1  -3  1134.16  1123.07    68.57 o
      1798    2   1  -5  -2  1203.30   919.32   101.74 o
      1798    1  -5   1  -2  1203.30   919.32   101.74 o
      1799    2   1  -3  -2   719.39   780.27    53.03 o
      1799    1  -3   1  -2   719.39   780.27    53.03 o
      1800    2  -1  -6  -3  1067.82   874.73   147.95 o
      1800    1  -6  -1  -3  1067.82   874.73   147.95 o
      1801    2  -1  -7  -1  1751.87  1842.58   304.01 o
      1801    1  -7  -1  -1  1751.87  1842.58   304.01 o
      1802    2   1  -5  -4   620.95   645.02    99.09 o
      1802    1  -5   1  -4   620.95   645.02    99.09 o
      1803    2   2  -8  -6  3378.03  2970.02   440.28 o
      1803    1  -8   2  -6  3378.03  2970.02   440.28 o
      1804    2   1  -6  -3  1075.13  1257.53   171.99 o
      1804    1  -6   1  -3  1075.13  1257.53   171.99 o
      1805    2   1  -5  -1   367.47   588.08   105.41 o
      1805    1  -5   1  -1   367.47   588.08   105.41 o
      1806    2   1  -7  -5  1753.12  2011.94   298.07 o
      1806    1  -7   1  -5  1753.12  2011.94   298.07 o
      1807    1  -4   0  -1   195.17   243.33    63.64 o
      1808    2   0  -6  -2   713.11   837.27   184.16 o
      1808    1  -6   0  -2   713.11   837.27   184.16 o
      1809    2  -1  -7  -2  1106.87   923.51   192.47 o
      1809    1  -7  -1  -2  1106.87   923.51   192.47 o
      1810    2   1  -6  -1   972.16   800.23   172.67 o
      1810    1  -6   1  -1   972.16   800.23   172.67 o
      1811    2   1  -7  -1  1760.28  1409.73   350.12 o
      1811    1  -7   1  -1  1760.28  1409.73   350.12 o
      1812    2   2  -8  -4  1369.62  1862.40   645.68 <
      1812    1  -8   2  -4  1369.62  1862.40   645.68 <
      1813    2   1  -6  -5   601.16   692.86   142.65 o
      1813    1  -6   1  -5   601.16   692.86   142.65 o
      1814    2   1  -7  -4   910.52   930.93   322.03 <
      1814    1  -7   1  -4   910.52   930.93   322.03 <
      1815    2   2  -8   0  4207.00  3569.15   761.09 o
      1815    1  -8   2   0  4207.00  3569.15   761.09 o
      1816    1  -4   0   1   195.17   187.85    48.36 o
      1817    2   0 -10  -4  2103.48  2733.55  1321.12 <
      1817    1 -10   0  -4  2103.48  2733.55  1321.12 <
      1818    2   0 -10  -6  2583.64  2700.44   708.10 o
      1818    1 -10   0  -6  2583.64  2700.44   708.10 o
      1819    2   0  -6  -4   366.75   253.37   112.61 <
      1819    1  -6   0  -4   366.75   253.37   112.61 <
      1820    2   1  -7  -2  1110.91  1171.26   327.51 o
      1820    1  -7   1  -2  1110.91  1171.26   327.51 o
      1821    2   1  -4  -2   136.57   154.86    71.47 <
      1821    1  -4   1  -2   136.57   154.86    71.47 <
      1822    2   0  -8  -2   375.13   364.33   323.65 <
      1822    1  -8   0  -2   375.13   364.33   323.65 <
      1823    2   3  -7  -2  1058.02   994.99   382.83 <
      1823    1  -7   3  -2  1058.02   994.99   382.83 <
      1824    2   2  -6  -3   255.58   251.51   166.44 <
      1824    1  -6   2  -3   255.58   251.51   166.44 <
      1825    2   2  -8  -2  1554.42  1352.36   489.39 <
      1825    1  -8   2  -2  1554.42  1352.36   489.39 <
      1826    2   0 -10   0  3341.94  4820.52  1207.45 o
      1826    1 -10   0   0  3341.94  4820.52  1207.45 o
      1827    2   1  -9  -1  1140.19   758.35   715.81 <
      1827    1  -9   1  -1  1140.19   758.35   715.81 <
      1828    2  -1  -9  -1  1138.69  1696.21   634.46 <
      1828    1  -9  -1  -1  1138.69  1696.21   634.46 <
      1829    2   2  -9  -2   614.66  1428.35   764.13 <
      1829    1  -9   2  -2   614.66  1428.35   764.13 <
      1830    2   2  -6  -1   200.67   247.92   160.96 <
      1830    1  -6   2  -1   200.67   247.92   160.96 <
      1831    2   1  -7  -6   400.72   340.80   216.71 <
      1831    1  -7   1  -6   400.72   340.80   216.71 <
      1832    2   1  -9  -5   944.32   977.60   475.84 <
      1832    1  -9   1  -5   944.32   977.60   475.84 <
      1833    2   2  -5  -2   127.17   184.87    83.00 <
      1833    1  -5   2  -2   127.17   184.87    83.00 <
      1834    2  -1  -9  -2  1012.61   750.82   556.64 <
      1834    1  -9  -1  -2  1012.61   750.82   556.64 <
      1835    2  -1  -5  -1   365.31    59.18    48.08 <
      1835    1  -5  -1  -1   365.31    59.18    48.08 <
      1836    2   0  -4  -2    80.11    71.78    51.00 <
      1836    1  -4   0  -2    80.11    71.78    51.00 <
      1837    2   2  -4   0  5183.98  5120.86   156.41 o
      1837    1  -4   2   0  5183.98  5120.86   156.41 o
      1838    2   1  -4   1  1597.61  1587.39    93.16 o
      1838    1  -4   1   1  1597.61  1587.39    93.16 o
      1839    2  -1  -2   3   684.78   597.36    46.24 o
      1839    1  -2  -1   3   684.78   597.36    46.24 o
      1840    2   3  -5  -1  3639.79  3902.27   293.98 o
      1840    1  -5   3  -1  3639.79  3902.27   293.98 o
      1841    2   3  -5   1  3651.34  4061.81   717.01 o
      1841    1  -5   3   1  3651.34  4061.81   717.01 o
      1842    2  -2  -4   6  4820.79  2819.23   688.98 o
      1842    1  -4  -2   6  4820.79  2819.23   688.98 o
      1843    1  -4   0   3   403.84  1528.12   141.11 o
      1844    2   0  -6   6  6108.05  5100.23  1246.27 o
      1844    1  -6   0   6  6108.05  5100.23  1246.27 o
      1845    2  -1  -4   5  1187.95  1166.62   339.42 o
      1845    1  -4  -1   5  1187.95  1166.62   339.42 o
      1846    2   4  -4   0  3607.13  3049.73   996.10 o
      1846    1  -4   4   0  3607.13  3049.73   996.10 o
      1847    1  -6   0   5   999.90  1776.01   689.64 <
      1848    2  -1  -5   5   860.22   897.72   362.79 <
      1848    1  -5  -1   5   860.22   897.72   362.79 <
      1849    2   4  -6   0  1977.85  1983.54  1179.00 <
      1849    1  -6   4   0  1977.85  1983.54  1179.00 <
      1850    2   1  -5   4   625.72   914.53   585.01 <
      1850    1  -5   1   4   625.72   914.53   585.01 <
      1851    2   1  -6   3  1091.08  1091.09   445.68 <
      1851    1  -6   1   3  1091.08  1091.09   445.68 <
      1852    2  -1  -6   5   606.36   545.68   410.65 <
      1852    1  -6  -1   5   606.36   545.68   410.65 <
      1853    2  -1  -7   5  1773.74  1709.22   724.06 <
      1853    1  -7  -1   5  1773.74  1709.22   724.06 <
      1854    2  -1  -5   4   625.30   528.06   177.87 <
      1854    1  -5  -1   4   625.30   528.06   177.87 <
      1855    2   1  -7   5  1775.21  3889.04  1873.25 <
      1855    1  -7   1   5  1775.21  3889.04  1873.25 <
      1856    2   0  -3   2    47.47    64.09    27.19 <
      1857    1  -3   2   0    35.49    72.16    61.06 <
      1858    2   2  -8   4  1368.74  2586.63  1750.98 <
      1858    1  -8   2   4  1368.74  2586.63  1750.98 <
      1859    2  -1  -7   4   917.37   882.30   453.17 <
      1859    1  -7  -1   4   917.37   882.30   453.17 <
      1860    2  -3   1  -5  2509.04  2069.30    91.41 o
      1860    1   1  -3  -5  2509.04  2069.30    91.41 o
      1861    2  -3   1  -3  1819.99  1503.36    93.26 o
      1861    1   1  -3  -3  1819.99  1503.36    93.26 o
      1862    2  -4   2  -6  3404.24  3325.28   659.79 o
      1862    1   2  -4  -6  3404.24  3325.28   659.79 o
      1863    2  -1   2 -14  1323.38  1366.63   393.90 o
      1863    1   2  -1 -14  1323.38  1366.63   393.90 o
      1864    2  -3   1  -6   271.22   196.19    55.53 o
      1864    1   1  -3  -6   271.22   196.19    55.53 o
      1865    2  -2   1  -2   613.87   694.64    61.46 o
      1865    1   1  -2  -2   613.87   694.64    61.46 o
      1866    2  -1   3 -17  3381.30  3816.57  1707.41 <
      1866    1   3  -1 -17  3381.30  3816.57  1707.41 <
      1867    2   1   2  -8  1324.22  2006.21   499.70 o
      1867    1   2   1  -8  1324.22  2006.21   499.70 o
      1868    2  -5   2  -8  1223.78  2211.96   847.05 <
      1868    1   2  -5  -8  1223.78  2211.96   847.05 <
      1869    2  -3   1  -4    89.26    94.68    44.55 <
      1869    1   1  -3  -4    89.26    94.68    44.55 <
      1870    2  -2   1  -4   468.56    25.89    18.50 <
      1870    1   1  -2  -4   468.56    25.89    18.50 <
      1871    1   0  -3  -8  2554.09  2779.50   126.06 o
      1872    2  -2   0 -12  4446.69  4481.27   228.96 o
      1872    1   0  -2 -12  4446.69  4481.27   228.96 o
      1873    2  -2   0 -10  1567.50  1880.00   148.11 o
      1873    1   0  -2 -10  1567.50  1880.00   148.11 o
      1874    2  -4   0 -12  2659.64  2740.41   258.08 o
      1874    1   0  -4 -12  2659.64  2740.41   258.08 o
      1875    1   0  -3 -14  2261.03 10979.10   482.83 o
      1876    2  -3  -1 -17  3269.37  3583.91   362.22 o
      1876    1  -1  -3 -17  3269.37  3583.91   362.22 o
      1877    2  -2   0 -14  1217.36  1260.97   229.27 o
      1877    1   0  -2 -14  1217.36  1260.97   229.27 o
      1878    2  -2   0 -18  3512.96  4673.86   539.73 o
      1878    1   0  -2 -18  3512.96  4673.86   539.73 o
      1879    2  -4   1 -11  1082.27  1161.57   181.55 o
      1879    1   1  -4 -11  1082.27  1161.57   181.55 o
      1880    2  -3   1 -17  3267.59  3115.11   584.55 o
      1880    1   1  -3 -17  3267.59  3115.11   584.55 o
      1881    2  -5  -1 -17  2327.22  2390.68   480.02 o
      1881    1  -1  -5 -17  2327.22  2390.68   480.02 o
      1882    1   0  -5 -14  1489.33  1214.54   394.87 o
      1883    2  -2   1 -13   693.55   767.54   184.95 o
      1883    1   1  -2 -13   693.55   767.54   184.95 o
      1884    2  -5   1 -11  1334.55   502.80   379.44 <
      1884    1   1  -5 -11  1334.55   502.80   379.44 <
      1885    2  -4   0 -14  1346.77  1503.48   294.00 o
      1885    1   0  -4 -14  1346.77  1503.48   294.00 o
      1886    2  -5  -1 -14   640.26   519.71   260.79 <
      1886    1  -1  -5 -14   640.26   519.71   260.79 <
      1887    2  -5   1 -17  2325.79  2933.36   965.95 o
      1887    1   1  -5 -17  2325.79  2933.36   965.95 o
      1888    2  -5   1 -12  1133.32  1268.23   404.20 o
      1888    1   1  -5 -12  1133.32  1268.23   404.20 o
      1889    2  -4  -1 -17  1112.96  1022.94   342.21 <
      1889    1  -1  -4 -17  1112.96  1022.94   342.21 <
      1890    2  -4   0 -20  1268.16   979.27   840.17 <
      1890    1   0  -4 -20  1268.16   979.27   840.17 <
      1891    2  -6   1 -13  1130.70  1157.67   519.66 <
      1891    1   1  -6 -13  1130.70  1157.67   519.66 <
      1892    2  -2   2 -18  1667.91  2244.16   914.77 <
      1892    1   2  -2 -18  1667.91  2244.16   914.77 <
      1893    2  -6   0 -20  1162.74  1921.11  1327.01 <
      1893    1   0  -6 -20  1162.74  1921.11  1327.01 <
      1894    2  -4   0 -18   831.93   694.38   538.61 <
      1894    1   0  -4 -18   831.93   694.38   538.61 <
      1895    2  -2  -2 -12  5487.18  5801.24   208.61 o
      1895    1  -2  -2 -12  5487.18  5801.24   208.61 o
      1896    2  -4  -2 -12  2366.19  2620.44   211.71 o
      1896    1  -2  -4 -12  2366.19  2620.44   211.71 o
      1897    2  -3  -2 -10  1311.25  1487.40   113.42 o
      1897    1  -2  -3 -10  1311.25  1487.40   113.42 o
      1898    2  -1  -2  -8  1019.06  1389.78    97.56 o
      1898    1  -2  -1  -8  1019.06  1389.78    97.56 o
      1899    2  -4  -3 -13  2534.84  3006.95   258.90 o
      1899    1  -3  -4 -13  2534.84  3006.95   258.90 o
      1900    2  -2  -2  -8  1181.48  1272.33   104.36 o
      1900    1  -2  -2  -8  1181.48  1272.33   104.36 o
      1901    2  -3  -3 -11  1497.02  1484.10   144.79 o
      1901    1  -3  -3 -11  1497.02  1484.10   144.79 o
      1902    2  -1  -1  -5  1820.93  1978.63   164.89 o
      1902    1  -1  -1  -5  1820.93  1978.63   164.89 o
      1903    2  -2  -3 -11   967.28  1176.99   126.64 o
      1903    1  -3  -2 -11   967.28  1176.99   126.64 o
      1904    2  -3  -3 -17  3343.10  1848.03   253.07 o
      1904    1  -3  -3 -17  3343.10  1848.03   253.07 o
      1905    2  -2  -1  -6   500.52   566.77    60.38 o
      1905    1  -1  -2  -6   500.52   566.77    60.38 o
      1906    2  -4  -2 -14  1348.11   609.37   170.62 o
      1906    1  -2  -4 -14  1348.11   609.37   170.62 o
      1907    2  -2  -2  -9   672.53   715.84    98.25 o
      1907    1  -2  -2  -9   672.53   715.84    98.25 o
      1908    2  -2  -1  -7   557.18   646.10    59.79 o
      1908    1  -1  -2  -7   557.18   646.10    59.79 o
      1909    2  -3  -3 -12   907.25  1000.22   183.79 o
      1909    1  -3  -3 -12   907.25  1000.22   183.79 o
      1910    2  -2  -2 -14  1075.08   894.70   185.04 o
      1910    1  -2  -2 -14  1075.08   894.70   185.04 o
      1911    2  -2  -4 -18  2297.75  2071.14   354.35 o
      1911    1  -4  -2 -18  2297.75  2071.14   354.35 o
      1912    2  -1  -2  -7   374.55   516.21    75.54 o
      1912    1  -2  -1  -7   374.55   516.21    75.54 o
      1913    2  -2  -2 -18  1667.91  1797.20   254.85 o
      1913    1  -2  -2 -18  1667.91  1797.20   254.85 o
      1914    2  -4  -2 -20  1625.77  2253.41   525.61 o
      1914    1  -2  -4 -20  1625.77  2253.41   525.61 o
      1915    2  -4  -3 -19  1905.17  1962.15   486.83 o
      1915    1  -3  -4 -19  1905.17  1962.15   486.83 o
      1916    2  -2  -2 -15   735.44   792.13   223.90 o
      1916    1  -2  -2 -15   735.44   792.13   223.90 o
      1917    2  -2  -4 -14   870.15   942.16   183.48 o
      1917    1  -4  -2 -14   870.15   942.16   183.48 o
      1918    2  -4  -5 -17  1674.52  2185.84   476.07 o
      1918    1  -5  -4 -17  1674.52  2185.84   476.07 o
      1919    2  -3  -4 -14   785.72   976.43   212.67 o
      1919    1  -4  -3 -14   785.72   976.43   212.67 o
      1920    2  -2  -3 -17   952.59   863.62   294.04 <
      1920    1  -3  -2 -17   952.59   863.62   294.04 <
      1921    2  -4  -4 -14   886.86  1076.12   208.40 o
      1921    1  -4  -4 -14   886.86  1076.12   208.40 o
      1922    2  -2  -1  -8   290.43   238.24    58.51 o
      1922    1  -1  -2  -8   290.43   238.24    58.51 o
      1923    2  -5  -3 -17  1207.42  1214.82   363.14 o
      1923    1  -3  -5 -17  1207.42  1214.82   363.14 o
      1924    2  -3  -5 -17  1239.21  1334.58   291.64 o
      1924    1  -5  -3 -17  1239.21  1334.58   291.64 o
      1925    2  -3  -2 -12   490.34   586.47   118.40 o
      1925    1  -2  -3 -12   490.34   586.47   118.40 o
      1926    2  -1  -1  -7   188.75   206.60    54.06 o
      1926    1  -1  -1  -7   188.75   206.60    54.06 o
      1927    2  -1  -2  -9   216.36   260.00    81.72 o
      1927    1  -2  -1  -9   216.36   260.00    81.72 o
      1928    2  -3  -2 -16   846.11  1030.14   221.93 o
      1928    1  -2  -3 -16   846.11  1030.14   221.93 o
      1929    2  -2  -2  -7   212.43   199.35    67.74 <
      1929    1  -2  -2  -7   212.43   199.35    67.74 <
      1930    2  -3  -3 -18   623.22   860.41   352.75 <
      1930    1  -3  -3 -18   623.22   860.41   352.75 <
      1931    2  -1  -2 -10   247.90   233.32    65.33 o
      1931    1  -2  -1 -10   247.90   233.32    65.33 o
      1932    2  -3  -3 -23  3473.28  4055.34   850.37 o
      1932    1  -3  -3 -23  3473.28  4055.34   850.37 o
      1933    2  -1  -1  -4   169.22   255.48    51.54 o
      1933    1  -1  -1  -4   169.22   255.48    51.54 o
      1934    2  -5  -2 -16   453.57   494.02   223.88 <
      1934    1  -2  -5 -16   453.57   494.02   223.88 <
      1935    2  -3  -3 -10   363.51   379.72    98.73 o
      1935    1  -3  -3 -10   363.51   379.72    98.73 o
      1936    2  -2  -4 -20  1100.70  1207.51   414.49 <
      1936    1  -4  -2 -20  1100.70  1207.51   414.49 <
      1937    2  -4  -4 -18   860.30  1100.54   354.35 o
      1937    1  -4  -4 -18   860.30  1100.54   354.35 o
      1938    2  -2  -2 -11   119.25   309.61   104.45 <
      1938    1  -2  -2 -11   119.25   309.61   104.45 <
      1939    2  -2  -2 -10   143.75   277.15    97.38 <
      1939    1  -2  -2 -10   143.75   277.15    97.38 <
      1940    2  -5  -5 -17  1627.24  1829.61   388.67 o
      1940    1  -5  -5 -17  1627.24  1829.61   388.67 o
      1941    2  -3  -2 -14   253.52   384.65   136.85 <
      1941    1  -2  -3 -14   253.52   384.65   136.85 <
      1942    2  -2  -5 -19   723.84   669.46   342.12 <
      1942    1  -5  -2 -19   723.84   669.46   342.12 <
      1943    2  -4  -2 -18  1204.33   992.28   291.07 o
      1943    1  -2  -4 -18  1204.33   992.28   291.07 o
      1944    2  -5  -5 -23  1957.69  1770.03   946.89 <
      1944    1  -5  -5 -23  1957.69  1770.03   946.89 <
      1945    2  -5  -5 -25  1088.56  1501.54  1337.80 <
      1945    1  -5  -5 -25  1088.56  1501.54  1337.80 <
      1946    2  -6  -5 -19  1188.97  1836.43   610.29 o
      1946    1  -5  -6 -19  1188.97  1836.43   610.29 o
      1947    2  -2  -2 -16   423.32   389.52   175.19 <
      1947    1  -2  -2 -16   423.32   389.52   175.19 <
      1948    2  -4  -4 -20   861.36   846.23   536.13 <
      1948    1  -4  -4 -20   861.36   846.23   536.13 <
      1949    2  -5  -3 -23   608.97  1370.65  1003.41 <
      1949    1  -3  -5 -23   608.97  1370.65  1003.41 <
      1950    2  -2  -3 -15   349.70   335.03   196.21 <
      1950    1  -3  -2 -15   349.70   335.03   196.21 <
      1951    2  -4  -3 -15   457.06   303.45   192.43 <
      1951    1  -3  -4 -15   457.06   303.45   192.43 <
      1952    2  -3  -5 -23   587.00  1585.82   817.10 <
      1952    1  -5  -3 -23   587.00  1585.82   817.10 <
      1953    2  -6  -4 -20   884.97  1760.15   686.25 <
      1953    1  -4  -6 -20   884.97  1760.15   686.25 <
      1954    2  -4  -3 -20    57.11   441.99   417.84 <
      1954    1  -3  -4 -20    57.11   441.99   417.84 <
      1955    2  -2  -4   0  5022.49  5818.52   127.60 o
      1955    1  -4  -2   0  5022.49  5818.52   127.60 o
      1956    2  -1  -3   1  1816.07  1864.25    53.83 o
      1956    1  -3  -1   1  1816.07  1864.25    53.83 o
      1957    2  -3  -5  -1  3568.58  4037.82   147.46 o
      1957    1  -5  -3  -1  3568.58  4037.82   147.46 o
      1958    2  -3  -5   1  3602.99  3945.88   148.68 o
      1958    1  -5  -3   1  3602.99  3945.88   148.68 o
      1959    2  -1  -4   1  1567.24  1443.64    61.95 o
      1959    1  -4  -1   1  1567.24  1443.64    61.95 o
      1960    2  -1  -4  -1  1517.75  1843.98    78.02 o
      1960    1  -4  -1  -1  1517.75  1843.98    78.02 o
      1961    2  -1  -3  -1  1750.64  1708.36    73.90 o
      1961    1  -3  -1  -1  1750.64  1708.36    73.90 o
      1962    2  -2  -6   0  2001.33  2191.32   140.23 o
      1962    1  -6  -2   0  2001.33  2191.32   140.23 o
      1963    2  -2  -8   0  4178.53  3062.04   391.18 o
      1963    1  -8  -2   0  4178.53  3062.04   391.18 o
      1964    2  -4  -6   0  1967.74  1909.54   220.69 o
      1964    1  -6  -4   0  1967.74  1909.54   220.69 o
      1965    2  -3  -5  -2   716.31   745.57    95.06 o
      1965    1  -5  -3  -2   716.31   745.57    95.06 o
      1966    2  -5  -7  -3  1799.12  2331.74   306.86 o
      1966    1  -7  -5  -3  1799.12  2331.74   306.86 o
      1967    2  -2  -3   1   158.92   151.30    33.62 o
      1967    1  -3  -2   1   158.92   151.30    33.62 o
      1968    2  -1  -5   1   367.74   366.16    62.88 o
      1968    1  -5  -1   1   367.74   366.16    62.88 o
      1969    2  -3  -7   2  1056.60  1257.64   375.44 o
      1969    1  -7  -3   2  1056.60  1257.64   375.44 o
      1970    2  -3  -4   1   347.64   435.91    48.64 o
      1970    1  -4  -3   1   347.64   435.91    48.64 o
      1971    2  -3  -7  -2  1050.52  1146.79   186.82 o
      1971    1  -7  -3  -2  1050.52  1146.79   186.82 o
      1972    2  -2  -8  -2  1557.53  1407.48   310.47 o
      1972    1  -8  -2  -2  1557.53  1407.48   310.47 o
      1973    2  -3  -6  -2   537.76   670.23   109.84 o
      1973    1  -6  -3  -2   537.76   670.23   109.84 o
      1974    1  -7  -2   0   902.10   708.83   214.51 o
      1975    2  -5  -7  -1  1982.49  2194.44   402.38 o
      1975    1  -7  -5  -1  1982.49  2194.44   402.38 o
      1976    2  -2  -3  -1   159.42   164.36    43.45 o
      1976    1  -3  -2  -1   159.42   164.36    43.45 o
      1977    2  -5  -7   1  1985.06  1981.77   429.45 o
      1977    1  -7  -5   1  1985.06  1981.77   429.45 o
      1978    2  -2  -5   1   236.64   234.96    72.15 o
      1978    1  -5  -2   1   236.64   234.96    72.15 o
      1979    2  -2  -5  -1   236.07   223.93    66.62 o
      1979    1  -5  -2  -1   236.07   223.93    66.62 o
      1980    2  -2  -8   2  1553.94  1274.34   447.79 <
      1980    1  -8  -2   2  1553.94  1274.34   447.79 <
      1981    2  -2  -7  -2   195.48   348.76   144.38 <
      1981    1  -7  -2  -2   195.48   348.76   144.38 <
      1982    2  -3  -6  -1   408.54   491.25   133.47 o
      1982    1  -6  -3  -1   408.54   491.25   133.47 o
      1983    2  -4  -5   1   192.56   332.93   123.93 <
      1983    1  -5  -4   1   192.56   332.93   123.93 <
      1984    2  -3  -6   1   409.00   363.05   164.85 <
      1984    1  -6  -3   1   409.00   363.05   164.85 <
      1985    2  -4  -7  -2  1052.47   788.25   236.10 o
      1985    1  -7  -4  -2  1052.47   788.25   236.10 o
      1986    2  -3  -6   2   538.34   523.05   163.22 o
      1986    1  -6  -3   2   538.34   523.05   163.22 o
      1987    2  -4  -8   0   584.44   858.98   492.43 <
      1987    1  -8  -4   0   584.44   858.98   492.43 <
      1988    1  -9  -4   0  2162.95  2155.83   719.85 <
      1989    2  -3  -9  -1   882.49   667.86   518.01 <
      1989    1  -9  -3  -1   882.49   667.86   518.01 <
      1990    2  -4  -6  -2   332.58   301.47   215.87 <
      1990    1  -6  -4  -2   332.58   301.47   215.87 <
      1991    2  -4  -7   2  1054.61  1060.61   385.68 <
      1991    1  -7  -4   2  1054.61  1060.61   385.68 <
      1992    2  -3  -9   1   883.29   950.83   562.36 <
      1992    1  -9  -3   1   883.29   950.83   562.36 <
      1993    2  -6  -9  -4   919.05   985.73   654.69 <
      1993    1  -9  -6  -4   919.05   985.73   654.69 <
      1994    2  -3  -8  -3   172.61   247.81   212.67 <
      1994    1  -8  -3  -3   172.61   247.81   212.67 <
      1995    2  -4 -10  -4   772.44  1943.43   845.61 <
      1995    1 -10  -4  -4   772.44  1943.43   845.61 <
      1996    2  -2  -5  -2   129.27    94.86    60.01 <
      1996    1  -5  -2  -2   129.27    94.86    60.01 <
      1997    2  -2   0   0  4408.99  4501.81    49.40 o
      1997    1   0  -2   0  4408.99  4501.81    49.40 o
      1998    2  -1  -1   1   555.90   565.18    23.03 o
      1998    1  -1  -1   1   555.90   565.18    23.03 o
      1999    2  -3  -1   1  1235.09  1305.30    68.90 o
      1999    1  -1  -3   1  1235.09  1305.30    68.90 o
      2000    2  -2  -2   2   670.40   594.47    41.52 o
      2000    1  -2  -2   2   670.40   594.47    41.52 o
      2001    2  -4   0   0  6695.14  6562.83   353.38 o
      2001    1   0  -4   0  6695.14  6562.83   353.38 o
      2002    2  -2  -1   2   613.57   535.08    46.61 o
      2002    1  -1  -2   2   613.57   535.08    46.61 o
      2003    1  -1  -4   0  1156.84  1207.79   110.65 o
      2004    2  -2  -1   1   320.71   319.42    23.09 o
      2004    1  -1  -2   1   320.71   319.42    23.09 o
      2005    2  -3  -2   2   838.32   709.30    70.56 o
      2005    1  -2  -3   2   838.32   709.30    70.56 o
      2006    2  -5  -3   1  2364.94  1784.98   236.86 o
      2006    1  -3  -5   1  2364.94  1784.98   236.86 o
      2007    2  -4  -1  -1   492.78   534.33    64.65 o
      2007    1  -1  -4  -1   492.78   534.33    64.65 o
      2008    2  -5  -3   3  4940.87  5210.89   617.32 o
      2008    1  -3  -5   3  4940.87  5210.89   617.32 o
      2009    2  -3  -3   2   283.90   276.73    68.72 o
      2009    1  -3  -3   2   283.90   276.73    68.72 o
      2010    2  -4  -1   1   487.92   683.58   149.83 o
      2010    1  -1  -4   1   487.92   683.58   149.83 o
      2011    2  -5  -2   2  1360.16  1997.91   517.98 o
      2011    1  -2  -5   2  1360.16  1997.91   517.98 o
      2012    2  -4  -1   2  1490.59  1245.05   368.15 o
      2012    1  -1  -4   2  1490.59  1245.05   368.15 o
      2013    2  -3  -1   2   253.16   374.25   128.47 <
      2013    1  -1  -3   2   253.16   374.25   128.47 <
      2014    2  -6   0   0  3807.52  2942.84  1058.90 <
      2014    1   0  -6   0  3807.52  2942.84  1058.90 <
      2015    2  -6  -2   0   813.07   807.59   350.64 <
      2015    1  -2  -6   0   813.07   807.59   350.64 <
      2016    2  -3  -3   4   506.85   591.47   209.52 <
      2016    1  -3  -3   4   506.85   591.47   209.52 <
      2017    2  -3  -2   1   219.62   220.95    42.71 o
      2017    1  -2  -3   1   219.62   220.95    42.71 o
      2018    1  -1  -6   0  1175.61   736.72   445.37 <
      2019    2  -7  -5   3  3250.98  3606.05  1313.32 <
      2019    1  -5  -7   3  3250.98  3606.05  1313.32 <
      2020    2  -5  -4   2  1010.74   830.33   310.68 <
      2020    1  -4  -5   2  1010.74   830.33   310.68 <
      2021    2  -7  -2  -2  1101.75  1630.18   473.70 o
      2021    1  -2  -7  -2  1101.75  1630.18   473.70 o
      2022    2  -4  -4   6  3026.93  2116.72  1035.13 <
      2022    1  -4  -4   6  3026.93  2116.72  1035.13 <
      2023    2  -7  -2   2  1103.98  1886.72  1489.03 <
      2023    1  -2  -7   2  1103.98  1886.72  1489.03 <
      2024    2  -4   0  -6  5478.65  5499.81   131.46 o
      2024    1   0  -4  -6  5478.65  5499.81   131.46 o
      2025    2  -2   0  -4  2624.64  1812.52    63.50 o
      2025    1   0  -2  -4  2624.64  1812.52    63.50 o
      2026    2  -3  -1  -3  1692.29  1670.50    64.93 o
      2026    1  -1  -3  -3  1692.29  1670.50    64.93 o
      2027    2  -3  -1  -5  2582.75  2588.34    92.36 o
      2027    1  -1  -3  -5  2582.75  2588.34    92.36 o
      2028    2  -4  -1  -4  1269.98  1476.42    80.06 o
      2028    1  -1  -4  -4  1269.98  1476.42    80.06 o
      2029    1   0  -5  -8  1816.32  1593.23   185.00 o
      2030    2  -4  -1  -5   820.52   916.04    73.28 o
      2030    1  -1  -4  -5   820.52   916.04    73.28 o
      2031    1   0  -3  -4   456.51   380.42    37.85 o
      2032    2  -4   0  -8   912.46   890.60    95.02 o
      2032    1   0  -4  -8   912.46   890.60    95.02 o
      2033    2  -5  -2  -8  1199.60  1424.88   148.04 o
      2033    1  -2  -5  -8  1199.60  1424.88   148.04 o
      2034    2  -4  -1  -6   607.07   677.99    79.65 o
      2034    1  -1  -4  -6   607.07   677.99    79.65 o
      2035    2  -5  -1 -11  1339.58  1289.02   185.77 o
      2035    1  -1  -5 -11  1339.58  1289.02   185.77 o
      2036    2  -7  -2  -8  1727.28  2329.57   368.22 o
      2036    1  -2  -7  -8  1727.28  2329.57   368.22 o
      2037    2  -5  -1 -12  1128.27  1035.89   169.24 o
      2037    1  -1  -5 -12  1128.27  1035.89   169.24 o
      2038    2  -5  -1 -10   815.16   811.04   183.32 o
      2038    1  -1  -5 -10   815.16   811.04   183.32 o
      2039    2  -3  -1  -6   267.68   328.50    59.39 o
      2039    1  -1  -3  -6   267.68   328.50    59.39 o
      2040    2  -4  -1  -8   518.06   629.25    90.69 o
      2040    1  -1  -4  -8   518.06   629.25    90.69 o
      2041    2  -5  -1  -6   596.35   870.12   116.88 o
      2041    1  -1  -5  -6   596.35   870.12   116.88 o
      2042    2  -5  -1  -9   844.34   797.21   184.97 o
      2042    1  -1  -5  -9   844.34   797.21   184.97 o
      2043    2  -4  -1  -7   303.25   329.95    75.85 o
      2043    1  -1  -4  -7   303.25   329.95    75.85 o
      2044    2  -7  -1  -9  2285.24  2336.07   432.81 o
      2044    1  -1  -7  -9  2285.24  2336.07   432.81 o
      2045    2  -6  -1  -6   676.74   742.31   218.43 o
      2045    1  -1  -6  -6   676.74   742.31   218.43 o
      2046    2  -6  -1  -7   793.16   699.89   274.76 <
      2046    1  -1  -6  -7   793.16   699.89   274.76 <
      2047    1   0  -5 -10   537.00   558.08   165.56 o
      2048    2  -5  -1  -4   361.56   304.09   110.07 <
      2048    1  -1  -5  -4   361.56   304.09   110.07 <
      2049    2  -6  -2  -6   750.79  1097.42   232.73 o
      2049    1  -2  -6  -6   750.79  1097.42   232.73 o
      2050    2  -7  -3  -9  1021.15  1287.12   318.08 o
      2050    1  -3  -7  -9  1021.15  1287.12   318.08 o
      2051    2  -5  -1  -8   488.95   763.62   221.15 o
      2051    1  -1  -5  -8   488.95   763.62   221.15 o
      2052    2  -8  -2  -8  1931.25  2347.90   653.33 o
      2052    1  -2  -8  -8  1931.25  2347.90   653.33 o
      2053    2  -6   0  -8  1809.78  1751.58   269.33 o
      2053    1   0  -6  -8  1809.78  1751.58   269.33 o
      2054    2  -6  -1 -13  1125.63  1344.45   264.45 o
      2054    1  -1  -6 -13  1125.63  1344.45   264.45 o
      2055    2  -7  -2 -14  1474.37  2241.37   490.07 o
      2055    1  -2  -7 -14  1474.37  2241.37   490.07 o
      2056    1   0  -7 -10  1439.00  1722.55   520.86 o
      2057    2  -7  -1 -15  1031.49  2411.49   606.57 o
      2057    1  -1  -7 -15  1031.49  2411.49   606.57 o
      2058    2  -6  -2 -11   295.33   274.07   224.07 <
      2058    1  -2  -6 -11   295.33   274.07   224.07 <
      2059    2  -6   0 -12  1108.83   871.00   340.83 <
      2059    1   0  -6 -12  1108.83   871.00   340.83 <
      2060    2  -6  -2  -8   511.98   506.99   177.63 <
      2060    1  -2  -6  -8   511.98   506.99   177.63 <
      2061    2  -3  -1  -4    90.29    83.24    39.73 <
      2061    1  -1  -3  -4    90.29    83.24    39.73 <
      2062    2  -7  -1 -11   944.49   999.36   412.05 <
      2062    1  -1  -7 -11   944.49   999.36   412.05 <
      2063    2  -8  -4 -11  1099.20  1785.11   603.05 <
      2063    1  -4  -8 -11  1099.20  1785.11   603.05 <
      2064    2  -8  -2 -14  1237.39  1880.65   723.76 <
      2064    1  -2  -8 -14  1237.39  1880.65   723.76 <
      2065    2  -6  -1  -8   283.30   713.90   279.27 <
      2065    1  -1  -6  -8   283.30   713.90   279.27 <
      2066    2  -5  -1  -5   292.29   223.08   114.35 <
      2066    1  -1  -5  -5   292.29   223.08   114.35 <
      2067    2  -9  -3  -9  1446.54  1953.07   950.64 <
      2067    1  -3  -9  -9  1446.54  1953.07   950.64 <
      2068    2  -8  -2 -10   670.68   567.36   558.09 <
      2068    1  -2  -8 -10   670.68   567.36   558.09 <
      2069    2  -8  -2  -9   337.88   930.38   556.75 <
      2069    1  -2  -8  -9   337.88   930.38   556.75 <
      2070    1   0  -3  -6    60.91    87.19    37.10 <
      2071    2  -4  -4  -6  3026.93  3702.24   183.60 o
      2071    1  -4  -4  -6  3026.93  3702.24   183.60 o
      2072    2  -3  -5  -7  1907.95  1920.65   184.75 o
      2072    1  -5  -3  -7  1907.95  1920.65   184.75 o
      2073    2  -4  -5 -11  2012.37  2262.71   253.47 o
      2073    1  -5  -4 -11  2012.37  2262.71   253.47 o
      2074    2  -4  -5  -5  1229.73  1128.09   149.80 o
      2074    1  -5  -4  -5  1229.73  1128.09   149.80 o
      2075    2  -2  -3  -5   620.16   552.63    82.51 o
      2075    1  -3  -2  -5   620.16   552.63    82.51 o
      2076    2  -3  -4  -8   935.54   838.11   132.24 o
      2076    1  -4  -3  -8   935.54   838.11   132.24 o
      2077    2  -3  -3  -4   506.85   677.78    89.99 o
      2077    1  -3  -3  -4   506.85   677.78    89.99 o
      2078    2  -4  -3  -6   613.11   573.30    94.32 o
      2078    1  -3  -4  -6   613.11   573.30    94.32 o
      2079    2  -3  -4  -4   515.51   604.25   105.98 o
      2079    1  -4  -3  -4   515.51   604.25   105.98 o
      2080    2  -5  -4  -8   964.76  1081.90   175.69 o
      2080    1  -4  -5  -8   964.76  1081.90   175.69 o
      2081    2  -4  -4  -8   614.88   641.88   139.70 o
      2081    1  -4  -4  -8   614.88   641.88   139.70 o
      2082    2  -3  -3  -6   439.12   451.76    95.71 o
      2082    1  -3  -3  -6   439.12   451.76    95.71 o
      2083    2  -4  -5  -9   866.23  1026.95   168.69 o
      2083    1  -5  -4  -9   866.23  1026.95   168.69 o
      2084    2  -3  -5  -8   587.06   580.05   167.66 o
      2084    1  -5  -3  -8   587.06   580.05   167.66 o
      2085    2  -5  -7 -12  1150.63  1293.65   415.15 o
      2085    1  -7  -5 -12  1150.63  1293.65   415.15 o
      2086    2  -4  -5  -6   405.41   449.73   149.91 <
      2086    1  -5  -4  -6   405.41   449.73   149.91 <
      2087    2  -5  -7  -7  1243.68  1288.84   321.74 o
      2087    1  -7  -5  -7  1243.68  1288.84   321.74 o
      2088    2  -6  -6  -8   932.58  1046.19   399.08 <
      2088    1  -6  -6  -8   932.58  1046.19   399.08 <
      2089    2  -2  -2  -3   116.20   125.56    51.37 <
      2089    1  -2  -2  -3   116.20   125.56    51.37 <
      2090    2  -5  -6  -8   714.39   497.59   332.96 <
      2090    1  -6  -5  -8   714.39   497.59   332.96 <
      2091    2  -5  -7  -9   909.89  1133.45   374.04 o
      2091    1  -7  -5  -9   909.89  1133.45   374.04 o
      2092    2  -3  -4  -5   161.64   181.31   103.61 <
      2092    1  -4  -3  -5   161.64   181.31   103.61 <
      2093    2  -5  -6 -14   609.04   406.85   368.01 <
      2093    1  -6  -5 -14   609.04   406.85   368.01 <
      2094    2  -2  -3  -4   355.32   299.89    94.70 o
      2094    1  -3  -2  -4   355.32   299.89    94.70 o
      2095    2  -6  -6 -11   658.19   567.64   476.44 <
      2095    1  -6  -6 -11   658.19   567.64   476.44 <
      2096    2  -5  -5  -8   404.66   474.71   242.01 <
      2096    1  -5  -5  -8   404.66   474.71   242.01 <
      2097    2  -5  -5 -11   444.56   494.00   272.17 <
      2097    1  -5  -5 -11   444.56   494.00   272.17 <
      2098    2  -4  -7 -10   550.63   379.73   234.54 <
      2098    1  -7  -4 -10   550.63   379.73   234.54 <
      2099    2  -4  -4  -9   423.67   383.02   150.20 <
      2099    1  -4  -4  -9   423.67   383.02   150.20 <
      2100    2  -4  -6 -11   385.41   621.42   342.15 <
      2100    1  -6  -4 -11   385.41   621.42   342.15 <
      2101    2  -3  -4  -7   230.29   178.94   138.94 <
      2101    1  -4  -3  -7   230.29   178.94   138.94 <
      2102    2  -2  -2   0 14759.40 18012.90   256.99 o
      2102    1  -2  -2   0 14759.40 18012.90   256.99 o
      2103    2  -5  -3  -3  4787.99  4318.50   191.03 o
      2103    1  -3  -5  -3  4787.99  4318.50   191.03 o
      2104    2  -4  -4   0  3607.13  3885.67   179.64 o
      2104    1  -4  -4   0  3607.13  3885.67   179.64 o
      2105    2  -5  -3  -5  2995.66  3429.64   167.20 o
      2105    1  -3  -5  -5  2995.66  3429.64   167.20 o
      2106    2  -3  -2  -2   808.97   820.33    62.38 o
      2106    1  -2  -3  -2   808.97   820.33    62.38 o
      2107    2  -5  -2  -2  1343.26  1279.37   118.50 o
      2107    1  -2  -5  -2  1343.26  1279.37   118.50 o
      2108    2  -5  -3  -1  2380.61  2427.18   179.58 o
      2108    1  -3  -5  -1  2380.61  2427.18   179.58 o
      2109    1  -3  -4   0   975.41  1206.96   131.80 o
      2110    2  -4  -3  -1   600.19   687.95   108.13 o
      2110    1  -3  -4  -1   600.19   687.95   108.13 o
      2111    2  -5  -4  -4   813.80  1320.77   155.38 o
      2111    1  -4  -5  -4   813.80  1320.77   155.38 o
      2112    2  -5  -4  -2  1001.70  1605.20   225.62 o
      2112    1  -4  -5  -2  1001.70  1605.20   225.62 o
      2113    2  -2  -1  -1   339.93   339.44    45.40 o
      2113    1  -1  -2  -1   339.93   339.44    45.40 o
      2114    2  -6  -4  -6  1055.67   975.25   190.52 o
      2114    1  -4  -6  -6  1055.67   975.25   190.52 o
      2115    2  -7  -5  -3  3233.79  3230.41   522.54 o
      2115    1  -5  -7  -3  3233.79  3230.41   522.54 o
      2116    2  -3  -3  -2   283.90   278.28    62.05 o
      2116    1  -3  -3  -2   283.90   278.28    62.05 o
      2117    2  -4  -3  -2   239.79   297.91    81.59 o
      2117    1  -3  -4  -2   239.79   297.91    81.59 o
      2118    2  -5  -3  -2   336.22   482.37   142.10 o
      2118    1  -3  -5  -2   336.22   482.37   142.10 o
      2119    2  -3  -2  -1   219.10   192.39    44.83 o
      2119    1  -2  -3  -1   219.10   192.39    44.83 o
      2120    2  -3  -2  -3   103.46    83.73    46.52 <
      2120    1  -2  -3  -3   103.46    83.73    46.52 <
      2121    2  -4  -2  -1    58.60    68.51    51.85 <
      2121    1  -2  -4  -1    58.60    68.51    51.85 <
      2122    2  -6  -6   0  1226.70  1294.53   420.35 o
      2122    1  -6  -6   0  1226.70  1294.53   420.35 o
      2123    2  -6  -3  -4   449.25   448.80   207.71 <
      2123    1  -3  -6  -4   449.25   448.80   207.71 <
      2124    2  -4  -4  -2   252.04   252.99    87.43 <
      2124    1  -4  -4  -2   252.04   252.99    87.43 <
      2125    2  -4  -3  -3   100.79   133.81    69.73 <
      2125    1  -3  -4  -3   100.79   133.81    69.73 <
      2126    2  -7  -4  -4   565.84  1095.32   357.65 o
      2126    1  -4  -7  -4   565.84  1095.32   357.65 o
      2127    2  -6  -6  -4   813.22   874.40   373.95 <
      2127    1  -6  -6  -4   813.22   874.40   373.95 <
      2128    2  -4  -4  -1   212.63   169.00    83.57 <
      2128    1  -4  -4  -1   212.63   169.00    83.57 <
      2129    2  -4  -3  -4   126.92   118.71    58.41 <
      2129    1  -3  -4  -4   126.92   118.71    58.41 <
      2130    2  -7  -3  -3   872.78   874.96   310.77 <
      2130    1  -3  -7  -3   872.78   874.96   310.77 <
      2131    2  -7  -5  -7   599.13   677.15   328.32 <
      2131    1  -5  -7  -7   599.13   677.15   328.32 <
      2132    2  -7  -5  -5  1292.25  1488.55   501.17 <
      2132    1  -5  -7  -5  1292.25  1488.55   501.17 <
      2133    2  -5  -4  -3    79.42   133.49   114.95 <
      2133    1  -4  -5  -3    79.42   133.49   114.95 <
      2134    2  -6  -3  -2   421.71   488.44   176.43 <
      2134    1  -3  -6  -2   421.71   488.44   176.43 <
      2135    2  -6  -6  -2   985.20   742.41   403.77 <
      2135    1  -6  -6  -2   985.20   742.41   403.77 <
      2136    2  -2  -2  -1    83.14    75.11    41.31 <
      2136    1  -2  -2  -1    83.14    75.11    41.31 <
      2137    2  -6  -4  -2   514.27   367.15   250.33 <
      2137    1  -4  -6  -2   514.27   367.15   250.33 <
      2138    2  -7  -5  -1  1239.98  1387.01   803.50 <
      2138    1  -5  -7  -1  1239.98  1387.01   803.50 <
      2139    2  -8  -8  -4  1905.11  2207.40  1281.30 <
      2139    1  -8  -8  -4  1905.11  2207.40  1281.30 <
      2140    2  -6  -4  -4   275.02   452.13   198.27 <
      2140    1  -4  -6  -4   275.02   452.13   198.27 <
      2141    2  -3  -3  -1    51.55    51.92    46.36 <
      2141    1  -3  -3  -1    51.55    51.92    46.36 <
      2142    2  -1   4   1  1231.76  1529.99    42.85 o
      2142    1   4  -1   1  1231.76  1529.99    42.85 o
      2143    2  -1   4   3  1057.36  1268.69    34.02 o
      2143    1   4  -1   3  1057.36  1268.69    34.02 o
      2144    2  -1   3   1  1599.27  1754.89    43.95 o
      2144    1   3  -1   1  1599.27  1754.89    43.95 o
      2145    2  -2   6   6  2001.56  2064.31    69.30 o
      2145    1   6  -2   6  2001.56  2064.31    69.30 o
      2146    2  -1   5   2  1065.00  1238.95    40.07 o
      2146    1   5  -1   2  1065.00  1238.95    40.07 o
      2147    2  -2   8   6  3315.13  3543.38   161.85 o
      2147    1   8  -2   6  3315.13  3543.38   161.85 o
      2148    2  -1   3   2   667.02   829.88    29.62 o
      2148    1   3  -1   2   667.02   829.88    29.62 o
      2149    2  -1   3   3   876.72   876.09    34.64 o
      2149    1   3  -1   3   876.72   876.09    34.64 o
      2150    2  -1   5   5   840.28   859.72    38.42 o
      2150    1   5  -1   5   840.28   859.72    38.42 o
      2151    2  -1   6   3  1016.32   969.09    48.22 o
      2151    1   6  -1   3  1016.32   969.09    48.22 o
      2152    2  -1   7   5  1724.97  1564.25    74.54 o
      2152    1   7  -1   5  1724.97  1564.25    74.54 o
      2153    2  -1   7   2  1027.17   872.59    48.48 o
      2153    1   7  -1   2  1027.17   872.59    48.48 o
      2154    2  -1   2   1   567.15   604.67    27.86 o
      2154    1   2  -1   1   567.15   604.67    27.86 o
      2155    2  -1   5   4   616.32   665.82    41.91 o
      2155    1   5  -1   4   616.32   665.82    41.91 o
      2156    2  -2   8   2  1594.56  1674.62    97.23 o
      2156    1   8  -2   2  1594.56  1674.62    97.23 o
      2157    2  -3   7   2  1024.52  1173.45    70.32 o
      2157    1   7  -3   2  1024.52  1173.45    70.32 o
      2158    2  -3   5   4   451.43   456.05    42.07 o
      2158    1   5  -3   4   451.43   456.05    42.07 o
      2159    2  -2   8   4  1373.31  1328.77    96.09 o
      2159    1   8  -2   4  1373.31  1328.77    96.09 o
      2160    2  -1   7   4   891.93   869.59    68.39 o
      2160    1   7  -1   4   891.93   869.59    68.39 o
      2161    2  -1   5   1   336.25   373.47    28.22 o
      2161    1   5  -1   1   336.25   373.47    28.22 o
      2162    2  -4   7   4  1138.29  1112.26    81.18 o
      2162    1   7  -4   4  1138.29  1112.26    81.18 o
      2163    2  -3   6   2   536.35   421.65    51.08 o
      2163    1   6  -3   2   536.35   421.65    51.08 o
      2164    2  -1   6   5   597.09   525.85    45.28 o
      2164    1   6  -1   5   597.09   525.85    45.28 o
      2165    2  -1   4   4   251.59   222.75    24.43 o
      2165    1   4  -1   4   251.59   222.75    24.43 o
      2166    2  -2   7   6   626.32   627.64    68.26 o
      2166    1   7  -2   6   626.32   627.64    68.26 o
      2167    2  -2   5   1   231.06   207.94    29.34 o
      2167    1   5  -2   1   231.06   207.94    29.34 o
      2168    2  -2   8   8   905.99   815.58    94.75 o
      2168    1   8  -2   8   905.99   815.58    94.75 o
      2169    2  -1   9   5   936.64   813.37   106.05 o
      2169    1   9  -1   5   936.64   813.37   106.05 o
      2170    2  -3   6   5   386.82   594.20    53.73 o
      2170    1   6  -3   5   386.82   594.20    53.73 o
      2171    2  -2   6   3   252.89   326.27    42.07 o
      2171    1   6  -2   3   252.89   326.27    42.07 o
      2172    2  -3   9   1   857.49   906.52   144.14 o
      2172    1   9  -3   1   857.49   906.52   144.14 o
      2173    2  -4   9   6  1418.80  1726.22   228.79 o
      2173    1   9  -4   6  1418.80  1726.22   228.79 o
      2174    2  -4   8   6   641.97   435.34   115.65 o
      2174    1   8  -4   6   641.97   435.34   115.65 o
      2175    2  -1   6   4   232.80   245.75    42.19 o
      2175    1   6  -1   4   232.80   245.75    42.19 o
      2176    2  -2   5   2   135.25   191.92    39.77 o
      2176    1   5  -2   2   135.25   191.92    39.77 o
      2177    2  -1   4   2   153.24   216.51    25.74 o
      2177    1   4  -1   2   153.24   216.51    25.74 o
      2178    2  -3   9   5   686.47  1021.80   158.98 o
      2178    1   9  -3   5   686.47  1021.80   158.98 o
      2179    2  -2   5   4   158.87   155.54    31.98 o
      2179    1   5  -2   4   158.87   155.54    31.98 o
      2180    2  -1   7   3   239.57   336.89    55.15 o
      2180    1   7  -1   3   239.57   336.89    55.15 o
      2181    2  -2   9   2   601.95   609.91   106.90 o
      2181    1   9  -2   2   601.95   609.91   106.90 o
      2182    2  -3   9   4   758.18  1083.95   151.33 o
      2182    1   9  -3   4   758.18  1083.95   151.33 o
      2183    2  -5   9   8  1053.77  1234.30   228.80 o
      2183    1   9  -5   8  1053.77  1234.30   228.80 o
      2184    2  -2   9   4   630.73   699.92   129.62 o
      2184    1   9  -2   4   630.73   699.92   129.62 o
      2185    2  -4  10   0   648.12   594.22   120.81 o
      2185    1  10  -4   0   648.12   594.22   120.81 o
      2186    2  -3   6   4   277.70   282.81    44.63 o
      2186    1   6  -3   4   277.70   282.81    44.63 o
      2187    2  -3  11   7  1691.98  1916.46   346.48 o
      2187    1  11  -3   7  1691.98  1916.46   346.48 o
      2188    2  -3   9   7   882.50   975.39   163.68 o
      2188    1   9  -3   7   882.50   975.39   163.68 o
      2189    2  -2   7   2   203.27   175.40    53.33 o
      2189    1   7  -2   2   203.27   175.40    53.33 o
      2190    2  -2   6   1   197.76   172.96    36.66 o
      2190    1   6  -2   1   197.76   172.96    36.66 o
      2191    2  -3   7   7   243.95   177.64    62.64 <
      2191    1   7  -3   7   243.95   177.64    62.64 <
      2192    2  -3   8   4   386.16   604.33   101.58 o
      2192    1   8  -3   4   386.16   604.33   101.58 o
      2193    2  -3   7   5   225.14   337.11    87.74 o
      2193    1   7  -3   5   225.14   337.11    87.74 o
      2194    2  -2  12   4  1009.32  1453.28   344.93 o
      2194    1  12  -2   4  1009.32  1453.28   344.93 o
      2195    2  -3   9  10   762.37   828.58   173.92 o
      2195    1   9  -3  10   762.37   828.58   173.92 o
      2196    2  -4  10   4   771.96  1057.07   203.56 o
      2196    1  10  -4   4   771.96  1057.07   203.56 o
      2197    2  -3  11   5  1293.26  1447.35   284.21 o
      2197    1  11  -3   5  1293.26  1447.35   284.21 o
      2198    2  -2   7   5   314.66   326.98    64.37 o
      2198    1   7  -2   5   314.66   326.98    64.37 o
      2199    2  -3   9   6   655.76   699.25   142.62 o
      2199    1   9  -3   6   655.76   699.25   142.62 o
      2200    2  -5  13   1  1665.29  2225.33   588.95 o
      2200    1  13  -5   1  1665.29  2225.33   588.95 o
      2201    2  -6  11   6   569.49   984.53   507.91 <
      2201    1  11  -6   6   569.49   984.53   507.91 <
      2202    2  -3  11   2   368.99   330.45   175.49 <
      2202    1  11  -3   2   368.99   330.45   175.49 <
      2203    2  -3   6   3   114.62   126.67    40.16 o
      2203    1   6  -3   3   114.62   126.67    40.16 o
      2204    2  -4  11   4   630.75   786.14   245.28 o
      2204    1  11  -4   4   630.75   786.14   245.28 o
      2205    2  -1   9   4   318.44   368.36    76.95 o
      2205    1   9  -1   4   318.44   368.36    76.95 o
      2206    2  -3   9   2   280.35   341.29    90.84 o
      2206    1   9  -3   2   280.35   341.29    90.84 o
      2207    2  -3   7   1   102.99    62.27    43.23 <
      2207    1   7  -3   1   102.99    62.27    43.23 <
      2208    2  -3   7   4   115.26    67.34    44.20 <
      2208    1   7  -3   4   115.26    67.34    44.20 <
      2209    2  -2   7   4    95.08   168.44    47.16 o
      2209    1   7  -2   4    95.08   168.44    47.16 o
      2210    2  -4  10   6   603.72   779.18   211.76 o
      2210    1  10  -4   6   603.72   779.18   211.76 o
      2211    2  -5  13   5  1136.46  1969.70   672.69 <
      2211    1  13  -5   5  1136.46  1969.70   672.69 <
      2212    2  -2   4   1    54.33    72.41    18.10 o
      2212    1   4  -2   1    54.33    72.41    18.10 o
      2213    2  -1  11   4   373.70   255.11   169.90 <
      2213    1  11  -1   4   373.70   255.11   169.90 <
      2214    2  -4   9   2   491.02   421.30   158.12 <
      2214    1   9  -4   2   491.02   421.30   158.12 <
      2215    2  -4   8   5   183.69   215.35   119.58 <
      2215    1   8  -4   5   183.69   215.35   119.58 <
      2216    2  -1   5   3    52.11    77.77    19.16 o
      2216    1   5  -1   3    52.11    77.77    19.16 o
      2217    2  -3  11   3   418.07   527.14   191.98 <
      2217    1  11  -3   3   418.07   527.14   191.98 <
      2218    2  -5   9   5   471.24   410.98   143.33 <
      2218    1   9  -5   5   471.24   410.98   143.33 <
      2219    2  -4  10   5   101.39   155.44   147.23 <
      2219    1  10  -4   5   101.39   155.44   147.23 <
      2220    2  -1   8   3    74.80   131.41    61.08 <
      2220    1   8  -1   3    74.80   131.41    61.08 <
      2221    2  -4  12   4   339.08   617.60   277.69 <
      2221    1  12  -4   4   339.08   617.60   277.69 <
      2222    2  -2   4   3    14.67    30.79    20.52 <
      2222    1   4  -2   3    14.67    30.79    20.52 <
      2223    2  -1   6   2    51.57    67.66    27.40 <
      2223    1   6  -1   2    51.57    67.66    27.40 <
      2224    2  -2   6   4    62.88   101.06    36.94 <
      2224    1   6  -2   4    62.88   101.06    36.94 <
      2225    2  -2   7   8   133.49   143.12    59.24 <
      2225    1   7  -2   8   133.49   143.12    59.24 <
      2226    2  -4   8   4   220.35   192.70   102.53 <
      2226    1   8  -4   4   220.35   192.70   102.53 <
      2227    2  -4   9   4   272.47   163.81    98.59 <
      2227    1   9  -4   4   272.47   163.81    98.59 <
      2228    2  -5  13   7  1342.91  1339.01   582.38 <
      2228    1  13  -5   7  1342.91  1339.01   582.38 <
      2229    2  -4   9   5   157.88   280.92   138.14 <
      2229    1   9  -4   5   157.88   280.92   138.14 <
      2230    2  -1   8   5   136.06   144.75    47.22 o
      2230    1   8  -1   5   136.06   144.75    47.22 o
      2231    2  -2   8   7   100.77   109.13    62.29 <
      2231    1   8  -2   7   100.77   109.13    62.29 <
      2232    2  -3  11   8   778.59   652.15   284.26 <
      2232    1  11  -3   8   778.59   652.15   284.26 <
      2233    2  -1   8   4    56.80   114.29    74.14 <
      2233    1   8  -1   4    56.80   114.29    74.14 <
      2234    2  -4  10  10   610.93   631.87   294.60 <
      2234    1  10  -4  10   610.93   631.87   294.60 <
      2235    2  -6  10   8   561.42   921.57   382.32 <
      2235    1  10  -6   8   561.42   921.57   382.32 <
      2236    2  -2  12   8   341.48   988.40   339.43 <
      2236    1  12  -2   8   341.48   988.40   339.43 <
      2237    2  -2  14   7   202.21   760.77   521.20 <
      2237    1  14  -2   7   202.21   760.77   521.20 <
      2238    2  -4  11  11   372.63   693.66   392.49 <
      2238    1  11  -4  11   372.63   693.66   392.49 <
      2239    2  -5   9   4    13.59   215.46   140.57 <
      2239    1   9  -5   4    13.59   215.46   140.57 <
      2240    2  -2   4   6  4632.23  6270.44    80.62 o
      2240    1   4  -2   6  4632.23  6270.44    80.62 o
      2241    2  -1   3   5  2984.74  3843.03    59.28 o
      2241    1   3  -1   5  2984.74  3843.03    59.28 o
      2242    2  -1   3   7   906.36  1206.15    36.41 o
      2242    1   3  -1   7   906.36  1206.15    36.41 o
      2243    2  -3   5   7  1958.75  2636.21    88.60 o
      2243    1   5  -3   7  1958.75  2636.21    88.60 o
      2244    2  -1   3   8   963.63  1288.40    47.74 o
      2244    1   3  -1   8   963.63  1288.40    47.74 o
      2245    2  -2   3   5   661.22   948.46    33.69 o
      2245    1   3  -2   5   661.22   948.46    33.69 o
      2246    2  -4   3   7  1995.60  2028.46    69.88 o
      2246    1   3  -4   7  1995.60  2028.46    69.88 o
      2247    2  -1   2   5   444.63   602.10    21.24 o
      2247    1   2  -1   5   444.63   602.10    21.24 o
      2248    2  -1   2   3   583.11   837.19    28.76 o
      2248    1   2  -1   3   583.11   837.19    28.76 o
      2249    2  -1   4   7   737.35   997.29    44.53 o
      2249    1   4  -1   7   737.35   997.29    44.53 o
      2250    2  -2   5   7   873.31  1149.89    60.03 o
      2250    1   5  -2   7   873.31  1149.89    60.03 o
      2251    2  -3   4   8   993.52  1426.91    66.26 o
      2251    1   4  -3   8   993.52  1426.91    66.26 o
      2252    2  -3   5  11  2566.14  3550.39   174.10 o
      2252    1   5  -3  11  2566.14  3550.39   174.10 o
      2253    2  -2   4  11  1224.53  1339.79   101.68 o
      2253    1   4  -2  11  1224.53  1339.79   101.68 o
      2254    2  -2   6   9  1450.13  1869.89   116.96 o
      2254    1   6  -2   9  1450.13  1869.89   116.96 o
      2255    2  -2   3   4   332.91   481.55    29.49 o
      2255    1   3  -2   4   332.91   481.55    29.49 o
      2256    2  -3   3   6   439.12   618.99    30.07 o
      2256    1   3  -3   6   439.12   618.99    30.07 o
      2257    2  -4   5  11  2140.69  2517.44   208.29 o
      2257    1   5  -4  11  2140.69  2517.44   208.29 o
      2258    2  -2   4   7   408.54   619.70    48.22 o
      2258    1   4  -2   7   408.54   619.70    48.22 o
      2259    2  -2   6  12  2024.68  2768.02   207.97 o
      2259    1   6  -2  12  2024.68  2768.02   207.97 o
      2260    2  -3   5   8   583.23   787.69    88.16 o
      2260    1   5  -3   8   583.23   787.69    88.16 o
      2261    2  -3   5   9   958.17  1315.77    99.63 o
      2261    1   5  -3   9   958.17  1315.77    99.63 o
      2262    2  -4   5   9   882.05  1121.13   134.49 o
      2262    1   5  -4   9   882.05  1121.13   134.49 o
      2263    2  -3   6   8   708.75  1047.86    94.00 o
      2263    1   6  -3   8   708.75  1047.86    94.00 o
      2264    2  -4   4   8   614.88   948.74    81.56 o
      2264    1   4  -4   8   614.88   948.74    81.56 o
      2265    2  -3   3   5   127.44   204.49    25.75 o
      2265    1   3  -3   5   127.44   204.49    25.75 o
      2266    2  -2   4   8   227.28   301.63    47.68 o
      2266    1   4  -2   8   227.28   301.63    47.68 o
      2267    2  -4   6  12  1266.64  1892.55   229.43 o
      2267    1   6  -4  12  1266.64  1892.55   229.43 o
      2268    2  -4   6   8   475.82   520.69   100.31 o
      2268    1   6  -4   8   475.82   520.69   100.31 o
      2269    2  -3   4   7   216.93   413.11    63.51 o
      2269    1   4  -3   7   216.93   413.11    63.51 o
      2270    2  -3   5   6   247.02   438.24    55.42 o
      2270    1   5  -3   6   247.02   438.24    55.42 o
      2271    2  -2   5   9   310.65   218.54    74.90 <
      2271    1   5  -2   9   310.65   218.54    74.90 <
      2272    2  -2   5  13  1141.13  1309.17   142.61 o
      2272    1   5  -2  13  1141.13  1309.17   142.61 o
      2273    2  -4   4   9   423.67   427.17    90.58 o
      2273    1   4  -4   9   423.67   427.17    90.58 o
      2274    2  -2   8  12  1881.37  1745.04   227.64 o
      2274    1   8  -2  12  1881.37  1745.04   227.64 o
      2275    2  -3   7  14  1336.48  1511.01   246.79 o
      2275    1   7  -3  14  1336.48  1511.01   246.79 o
      2276    2  -3   4   5   162.24   183.18    34.89 o
      2276    1   4  -3   5   162.24   183.18    34.89 o
      2277    2  -5   7   9   905.25  1125.12   198.67 o
      2277    1   7  -5   9   905.25  1125.12   198.67 o
      2278    2  -5   6   8   717.51   904.03   129.29 o
      2278    1   6  -5   8   717.51   904.03   129.29 o
      2279    2  -4   5   6   406.82   451.14    71.34 o
      2279    1   5  -4   6   406.82   451.14    71.34 o
      2280    2  -3   5  13   635.81   585.14   168.87 o
      2280    1   5  -3  13   635.81   585.14   168.87 o
      2281    2  -3   4  10   268.47   382.69    65.66 o
      2281    1   4  -3  10   268.47   382.69    65.66 o
      2282    2  -3   5  12   599.63   788.53   158.01 o
      2282    1   5  -3  12   599.63   788.53   158.01 o
      2283    2  -2   2   4    55.02    38.13    11.34 o
      2283    1   2  -2   4    55.02    38.13    11.34 o
      2284    2  -5   5   8   404.66   574.20   129.14 o
      2284    1   5  -5   8   404.66   574.20   129.14 o
      2285    2  -1   3   6    54.55   101.00    21.87 o
      2285    1   3  -1   6    54.55   101.00    21.87 o
      2286    2  -5   7  12  1162.54  1678.52   360.34 o
      2286    1   7  -5  12  1162.54  1678.52   360.34 o
      2287    2  -4   7  13  1097.71  1250.18   311.39 o
      2287    1   7  -4  13  1097.71  1250.18   311.39 o
      2288    2  -1   4   6    66.66    92.26    23.20 o
      2288    1   4  -1   6    66.66    92.26    23.20 o
      2289    2  -2   3   8    96.24   113.69    31.52 o
      2289    1   3  -2   8    96.24   113.69    31.52 o
      2290    2  -1   1   2    42.93    62.18    10.54 o
      2290    1   1  -1   2    42.93    62.18    10.54 o
      2291    2  -3   4   9   249.54   235.68    59.82 o
      2291    1   4  -3   9   249.54   235.68    59.82 o
      2292    2  -3   7  11   716.27   747.61   165.68 o
      2292    1   7  -3  11   716.27   747.61   165.68 o
      2293    2  -2   6  15  1588.96  1949.89   349.35 o
      2293    1   6  -2  15  1588.96  1949.89   349.35 o
      2294    2  -5   5  11   444.56   384.95   192.73 <
      2294    1   5  -5  11   444.56   384.95   192.73 <
      2295    2  -6   6  12   583.52   852.52   376.67 <
      2295    1   6  -6  12   583.52   852.52   376.67 <
      2296    2  -5   7  11   880.73  1014.13   271.81 o
      2296    1   7  -5  11   880.73  1014.13   271.81 o
      2297    2  -2   7  11   477.89   491.99   128.77 o
      2297    1   7  -2  11   477.89   491.99   128.77 o
      2298    2  -3   3   8    53.37    72.38    27.21 <
      2298    1   3  -3   8    53.37    72.38    27.21 <
      2299    2  -6   6  11   658.19  1085.94   321.36 o
      2299    1   6  -6  11   658.19  1085.94   321.36 o
      2300    2  -3   5  10   115.66   231.32    92.01 <
      2300    1   5  -3  10   115.66   231.32    92.01 <
      2301    2  -5   7  10   358.41   308.32   284.20 <
      2301    1   7  -5  10   358.41   308.32   284.20 <
      2302    2  -4   6  11   389.59   637.66   175.45 o
      2302    1   6  -4  11   389.59   637.66   175.45 o
      2303    2  -2   8  14   256.47   312.99   201.62 <
      2303    1   8  -2  14   256.47   312.99   201.62 <
      2304    2  -1   2   4    18.45    29.89    14.95 <
      2304    1   2  -1   4    18.45    29.89    14.95 <
      2305    2  -2   4  10   155.94   231.04    54.94 o
      2305    1   4  -2  10   155.94   231.04    54.94 o
      2306    2  -5   5   9    89.53   142.18   107.27 <
      2306    1   5  -5   9    89.53   142.18   107.27 <
      2307    2  -2   4   9    59.68    84.16    31.30 <
      2307    1   4  -2   9    59.68    84.16    31.30 <
      2308    2  -3   4   6    19.85    30.75    25.53 <
      2308    1   4  -3   6    19.85    30.75    25.53 <
      2309    2  -5   6  10   223.59   194.61   142.75 <
      2309    1   6  -5  10   223.59   194.61   142.75 <
      2310    2  -3   9  13   739.77  1208.13   313.96 o
      2310    1   9  -3  13   739.77  1208.13   313.96 o
      2311    2  -4   7   9   265.06   259.30   112.96 <
      2311    1   7  -4   9   265.06   259.30   112.96 <
      2312    2  -6   8  10   272.93   484.24   253.68 <
      2312    1   8  -6  10   272.93   484.24   253.68 <
      2313    2  -3   3   7    36.10    87.26    29.77 <
      2313    1   3  -3   7    36.10    87.26    29.77 <
      2314    2  -4   8  12   765.65   878.85   274.13 o
      2314    1   8  -4  12   765.65   878.85   274.13 o
      2315    2  -2   8  13   466.65   430.35   179.74 <
      2315    1   8  -2  13   466.65   430.35   179.74 <
      2316    2  -5   4  10   526.39   640.35   190.87 o
      2316    1   4  -5  10   526.39   640.35   190.87 o
      2317    2  -6   6  10   553.59   385.62   249.37 <
      2317    1   6  -6  10   553.59   385.62   249.37 <
      2318    2  -6   7  12   255.51   417.33   341.36 <
      2318    1   7  -6  12   255.51   417.33   341.36 <
      2319    2  -5   6  12     7.47   293.00   206.79 <
      2319    1   6  -5  12     7.47   293.00   206.79 <
      2320    2  -1   1   5  1820.93  2306.70    23.07 o
      2320    1   1  -1   5  1820.93  2306.70    23.07 o
      2321    2  -3   1   5  2499.78  2277.35    48.16 o
      2321    1   1  -3   5  2499.78  2277.35    48.16 o
      2322    2  -2   1   4   469.04   696.74    17.44 o
      2322    1   1  -2   4   469.04   696.74    17.44 o
      2323    2  -1   2   8  1308.99  1444.13    35.51 o
      2323    1   2  -1   8  1308.99  1444.13    35.51 o
      2324    2  -2   2   8  1181.48  1478.18    53.53 o
      2324    1   2  -2   8  1181.48  1478.18    53.53 o
      2325    2  -1   3  11  3731.83  4239.17   133.44 o
      2325    1   3  -1  11  3731.83  4239.17   133.44 o
      2326    2  -1   1   4   169.22   228.08     9.89 o
      2326    1   1  -1   4   169.22   228.08     9.89 o
      2327    2  -2   1   6   515.96   656.50    33.47 o
      2327    1   1  -2   6   515.96   656.50    33.47 o
      2328    2  -1   1   6   158.51   187.28    16.98 o
      2328    1   1  -1   6   158.51   187.28    16.98 o
      2329    2  -2   2   9   672.53   686.10    64.43 o
      2329    1   2  -2   9   672.53   686.10    64.43 o
      2330    2  -3   3  11  1497.02  1998.12   131.18 o
      2330    1   3  -3  11  1497.02  1998.12   131.18 o
      2331    2  -2   3  11  1104.70  1292.58   112.89 o
      2331    1   3  -2  11  1104.70  1292.58   112.89 o
      2332    2  -2   2  12  5487.19  6160.95   386.03 o
      2332    1   2  -2  12  5487.19  6160.95   386.03 o
      2333    2  -3   2  10  1393.51  1696.60   183.21 o
      2333    1   2  -3  10  1393.51  1696.60   183.21 o
      2334    2  -2   1   5   130.20   147.68    17.10 o
      2334    1   1  -2   5   130.20   147.68    17.10 o
      2335    2  -5   3   9  2330.97  2228.63   191.98 o
      2335    1   3  -5   9  2330.97  2228.63   191.98 o
      2336    2   0   2  10  1712.84  1501.62   125.09 o
      2336    1   2   0  10  1712.84  1501.62   125.09 o
      2337    2  -2   1   7   572.93   765.22    61.20 o
      2337    1   1  -2   7   572.93   765.22    61.20 o
      2338    2   0   2  12  5164.48  4331.98   310.09 o
      2338    1   2   0  12  5164.48  4331.98   310.09 o
      2339    2  -4   1   5   811.30   753.43    95.99 o
      2339    1   1  -4   5   811.30   753.43    95.99 o
      2340    2  -1   1   7   188.75   272.90    36.49 o
      2340    1   1  -1   7   188.75   272.90    36.49 o
      2341    2  -4   3  13  2697.44  3180.56   416.55 o
      2341    1   3  -4  13  2697.44  3180.56   416.55 o
      2342    2  -3   2   8   404.56   431.19    63.65 o
      2342    1   2  -3   8   404.56   431.19    63.65 o
      2343    2  -5   2   8  1223.51  1249.77   244.72 o
      2343    1   2  -5   8  1223.51  1249.77   244.72 o
      2344    2  -3   1   6   271.89   232.46    52.86 o
      2344    1   1  -3   6   271.89   232.46    52.86 o
      2345    2  -3   1   7   413.70   453.51   102.55 o
      2345    1   1  -3   7   413.70   453.51   102.55 o
      2346    2  -3   1   4    89.25    74.66    18.02 o
      2346    1   1  -3   4    89.25    74.66    18.02 o
      2347    2  -5   3  11  2222.72  2725.42   404.68 o
      2347    1   3  -5  11  2222.72  2725.42   404.68 o
      2348    2  -1   2   9   223.45   209.34    44.64 o
      2348    1   2  -1   9   223.45   209.34    44.64 o
      2349    2  -3   1   8  1043.14  1036.88   185.76 o
      2349    1   1  -3   8  1043.14  1036.88   185.76 o
      2350    1   2   0  11   774.08   890.23   170.23 o
      2351    2  -4   2   8   494.51   395.41    91.41 o
      2351    1   2  -4   8   494.51   395.41    91.41 o
      2352    2  -6   3  11  1337.81  1101.62   430.49 <
      2352    1   3  -6  11  1337.81  1101.62   430.49 <
      2353    1   2   0   9   125.27    31.32    28.76 <
      2354    2  -2   2  10   143.75   359.86    93.43 o
      2354    1   2  -2  10   143.75   359.86    93.43 o
      2355    2  -4   1   7   299.28   523.87   162.46 o
      2355    1   1  -4   7   299.28   523.87   162.46 o
      2356    2  -3   3  12   907.25   858.22   193.46 o
      2356    1   3  -3  12   907.25   858.22   193.46 o
      2357    2  -1   2  10   252.51   268.42    79.55 o
      2357    1   2  -1  10   252.51   268.42    79.55 o
      2358    2  -3   1   9   682.59   733.81   182.17 o
      2358    1   1  -3   9   682.59   733.81   182.17 o
      2359    2  -4   2  12  2306.09  2711.55   461.73 o
      2359    1   2  -4  12  2306.09  2711.55   461.73 o
      2360    2   0   1   6    22.36    18.19     7.80 <
      2361    2  -3   2   7    92.99   103.11    34.37 o
      2361    1   2  -3   7    92.99   103.11    34.37 o
      2362    2  -4   1   6   618.17   557.21   145.72 o
      2362    1   1  -4   6   618.17   557.21   145.72 o
      2363    2  -1   3  14   585.79   313.61   265.29 <
      2363    1   3  -1  14   585.79   313.61   265.29 <
      2364    2  -1   2  12   514.30   413.02   174.44 <
      2364    1   2  -1  12   514.30   413.02   174.44 <
      2365    2  -4   2   9    25.57    64.14    57.98 <
      2365    1   2  -4   9    25.57    64.14    57.98 <
      2366    2  -6   4  14   983.31   969.74   587.80 <
      2366    1   4  -6  14   983.31   969.74   587.80 <
      2367    2  -5   4  14   761.78   475.04   335.50 <
      2367    1   4  -5  14   761.78   475.04   335.50 <
      2368    2  -6   2   8   514.37   630.01   285.76 <
      2368    1   2  -6   8   514.37   630.01   285.76 <
      2369    2  -5   1   6   600.03   460.34   281.75 <
      2369    1   1  -5   6   600.03   460.34   281.75 <
      2370    2  -2   4  18  2351.93  1473.08   644.60 <
      2370    1   4  -2  18  2351.93  1473.08   644.60 <
      2371    2  -3   2  12   498.60   438.62   265.22 <
      2371    1   2  -3  12   498.60   438.62   265.22 <
      2372    2   2   2  -6 11525.10  9135.17    80.84 o
      2372    1   2   2  -6 11525.10  9135.17    80.84 o
      2373    2   1   1  -5  1820.93  2318.95    27.81 o
      2373    1   1   1  -5  1820.93  2318.95    27.81 o
      2374    2   1   2  -8  1305.03  1179.33    37.59 o
      2374    1   2   1  -8  1305.03  1179.33    37.59 o
      2375    2   0   2 -10  1711.53  1587.96    66.14 o
      2375    1   2   0 -10  1711.53  1587.96    66.14 o
      2376    2   0   2 -12  5154.76  5088.06   202.37 o
      2376    1   2   0 -12  5154.76  5088.06   202.37 o
      2377    2   1   1  -3   190.67   166.57     9.49 o
      2377    1   1   1  -3   190.67   166.57     9.49 o
      2378    2   1   1  -4   169.22   245.46    12.97 o
      2378    1   1   1  -4   169.22   245.46    12.97 o
      2379    2   2   1  -4   474.32   526.36    27.19 o
      2379    1   1   2  -4   474.32   526.36    27.19 o
      2380    2   2   2 -12  5487.20  6677.40   471.76 o
      2380    1   2   2 -12  5487.20  6677.40   471.76 o
      2381    2   2   2  -8  1181.48  1244.17    55.96 o
      2381    1   2   2  -8  1181.48  1244.17    55.96 o
      2382    2   1   1  -6   158.51   256.24    20.58 o
      2382    1   1   1  -6   158.51   256.24    20.58 o
      2383    2   4   2  -6  3400.25  2913.80   306.96 o
      2383    1   2   4  -6  3400.25  2913.80   306.96 o
      2384    2  -1   1 -11  3716.67  3212.17   267.94 o
      2384    1   1  -1 -11  3716.67  3212.17   267.94 o
      2385    2   2   2  -7   212.43   147.62    30.35 o
      2385    1   2   2  -7   212.43   147.62    30.35 o
      2386    2   2   2  -9   672.53   378.08    65.93 o
      2386    1   2   2  -9   672.53   378.08    65.93 o
      2387    2   3   3 -11  1497.03  1463.54   238.17 o
      2387    1   3   3 -11  1497.03  1463.54   238.17 o
      2388    2   3   2  -5   198.40   131.61    30.97 o
      2388    1   2   3  -5   198.40   131.61    30.97 o
      2389    2   2   3 -11  1105.08   770.71   104.16 o
      2389    1   3   2 -11  1105.08   770.71   104.16 o
      2390    2   1   1  -7   188.75    36.50    16.45 <
      2390    1   1   1  -7   188.75    36.50    16.45 <
      2391    1   2   0 -11   774.08   881.76    89.72 o
      2392    2   2   1  -6   516.57   527.88    73.50 o
      2392    1   1   2  -6   516.57   527.88    73.50 o
      2393    2   1   1 -11  3716.67  2971.18   391.10 o
      2393    1   1   1 -11  3716.67  2971.18   391.10 o
      2394    2   1   2  -9   223.35   229.88    48.23 o
      2394    1   2   1  -9   223.35   229.88    48.23 o
      2395    2   4   4 -12  1824.09  1795.76   390.99 o
      2395    1   4   4 -12  1824.09  1795.76   390.99 o
      2396    2   1   2 -10   252.43   292.06    68.27 o
      2396    1   2   1 -10   252.43   292.06    68.27 o
      2397    2   0   4 -18  2275.08  1957.30   412.52 o
      2397    1   4   0 -18  2275.08  1957.30   412.52 o
      2398    2   0   1  -6    22.36    14.75     6.85 <
      2399    2   3   2  -6   246.03   292.42    63.62 o
      2399    1   2   3  -6   246.03   292.42    63.62 o
      2400    1   2   0 -13   905.42  1017.17   221.24 o
      2401    2   5   3  -9  2338.64  1779.29   482.32 o
      2401    1   3   5  -9  2338.64  1779.29   482.32 o
      2402    2   3   3 -10   363.51   247.64   110.98 <
      2402    1   3   3 -10   363.51   247.64   110.98 <
      2403    2   3   2 -10  1396.04   780.45   334.04 <
      2403    1   2   3 -10  1396.04   780.45   334.04 <
      2404    2   1   3 -17  3381.45  2291.11   653.42 o
      2404    1   3   1 -17  3381.45  2291.11   653.42 o
      2405    1   2   0  -9   125.27   120.27    24.67 o
      2406    2   6   5 -13  1776.71  1655.95   739.74 <
      2406    1   5   6 -13  1776.71  1655.95   739.74 <
      2407    2   2   1  -5   129.73    39.68    23.71 <
      2407    1   1   2  -5   129.73    39.68    23.71 <
      2408    2   5   3  -8   745.29   687.04   313.22 <
      2408    1   3   5  -8   745.29   687.04   313.22 <
      2409    2   2   1  -7   573.40   582.54   130.48 o
      2409    1   1   2  -7   573.40   582.54   130.48 o
      2410    2   3   2  -8   404.99   461.86   147.79 o
      2410    1   2   3  -8   404.99   461.86   147.79 o
      2411    2   3   3 -12   907.25  1043.24   335.75 o
      2411    1   3   3 -12   907.25  1043.24   335.75 o
      2412    2   4   3  -9   462.80   313.65   151.44 <
      2412    1   3   4  -9   462.80   313.65   151.44 <
      2413    2   4   5 -15   825.67   769.07   411.47 <
      2413    1   5   4 -15   825.67   769.07   411.47 <
      2414    2   2   4 -18  2351.17   738.82   571.33 <
      2414    1   4   2 -18  2351.17   738.82   571.33 <
      2415    2   0   2  -6  4949.48  4841.19    61.14 o
      2415    1   2   0  -6  4949.48  4841.19    61.14 o
      2416    2   1   3  -5  2987.07  2884.29    56.55 o
      2416    1   3   1  -5  2987.07  2884.29    56.55 o
      2417    2   0   2  -4  2710.70  2779.23    67.39 o
      2417    1   2   0  -4  2710.70  2779.23    67.39 o
      2418    2   0   4 -12  4593.96  4602.15   148.22 o
      2418    1   4   0 -12  4593.96  4602.15   148.22 o
      2419    1   4   0  -9  2320.31  2632.43    79.23 o
      2420    2   1   3  -8   963.92  1011.06    41.60 o
      2420    1   3   1  -8   963.92  1011.06    41.60 o
      2421    2   1   3  -7   905.08  1041.38    42.18 o
      2421    1   3   1  -7   905.08  1041.38    42.18 o
      2422    2   1   5  -8  1260.26  1264.80    62.70 o
      2422    1   5   1  -8  1260.26  1264.80    62.70 o
      2423    2   1   2  -5   445.52   464.97    21.75 o
      2423    1   2   1  -5   445.52   464.97    21.75 o
      2424    2   2   4 -12  3673.87  3642.22   179.23 o
      2424    1   4   2 -12  3673.87  3642.22   179.23 o
      2425    1   2   0  -5   501.43   592.45    26.98 o
      2426    2   0   6 -12  3667.57  3518.04   170.41 o
      2426    1   6   0 -12  3667.57  3518.04   170.41 o
      2427    2   1   2  -6   316.73   397.98    21.00 o
      2427    1   2   1  -6   316.73   397.98    21.00 o
      2428    2   1   4  -7   736.81   739.77    46.11 o
      2428    1   4   1  -7   736.81   739.77    46.11 o
      2429    2   1   5 -11  1814.65  1946.10   128.60 o
      2429    1   5   1 -11  1814.65  1946.10   128.60 o
      2430    1   4   0  -7   675.39   749.17    44.38 o
      2431    1   2   0  -7   355.64   372.05    21.89 o
      2432    2   2   6  -9  1451.89  1494.37   111.83 o
      2432    1   6   2  -9  1451.89  1494.37   111.83 o
      2433    2   2   5  -7   875.77   637.27    55.41 o
      2433    1   5   2  -7   875.77   637.27    55.41 o
      2434    1   6   0 -11  1309.38  1161.20   109.92 o
      2435    2   3   5 -11  2567.55  2171.96   180.78 o
      2435    1   5   3 -11  2567.55  2171.96   180.78 o
      2436    2   2   4 -11  1224.86  1204.18   110.92 o
      2436    1   4   2 -11  1224.86  1204.18   110.92 o
      2437    2   2   4  -7   409.39   455.54    46.68 o
      2437    1   4   2  -7   409.39   455.54    46.68 o
      2438    2   0   4  -8   384.68   503.17    43.34 o
      2438    1   4   0  -8   384.68   503.17    43.34 o
      2439    2   2   6 -12  2024.68  2372.14   210.03 o
      2439    1   6   2 -12  2024.68  2372.14   210.03 o
      2440    1   6   0 -13  1898.22  1754.00   177.12 o
      2441    2   1   5  -7   335.45   319.86    47.75 o
      2441    1   5   1  -7   335.45   319.86    47.75 o
      2442    1   4   0 -11   618.92   703.05    68.81 o
      2443    2   1   7 -11  1430.85  1202.08   148.45 o
      2443    1   7   1 -11  1430.85  1202.08   148.45 o
      2444    2   1   3  -4   244.06   242.78    22.78 o
      2444    1   3   1  -4   244.06   242.78    22.78 o
      2445    2   3   5  -9   954.24  1009.03   102.06 o
      2445    1   5   3  -9   954.24  1009.03   102.06 o
      2446    2   1   4  -9   290.47   350.32    51.52 o
      2446    1   4   1  -9   290.47   350.32    51.52 o
      2447    2   2   5 -13  1140.60  1107.57   195.45 o
      2447    1   5   2 -13  1140.60  1107.57   195.45 o
      2448    2   1   3  -9   159.70   198.34    39.98 o
      2448    1   3   1  -9   159.70   198.34    39.98 o
      2449    2   2   8 -12  1880.88  1659.31   250.77 o
      2449    1   8   2 -12  1880.88  1659.31   250.77 o
      2450    2   1   6  -9   334.60   351.93    72.34 o
      2450    1   6   1  -9   334.60   351.93    72.34 o
      2451    2   0   4 -14   605.68   791.13   106.45 o
      2451    1   4   0 -14   605.68   791.13   106.45 o
      2452    2   2   5  -9   310.78   328.83    74.90 o
      2452    1   5   2  -9   310.78   328.83    74.90 o
      2453    2   1   5 -12   483.22   628.60   124.89 o
      2453    1   5   1 -12   483.22   628.60   124.89 o
      2454    2   1   4 -10   233.59   218.55    62.37 o
      2454    1   4   1 -10   233.59   218.55    62.37 o
      2455    2   1   7 -12   920.43   579.05   158.76 o
      2455    1   7   1 -12   920.43   579.05   158.76 o
      2456    2   0   4 -10   201.75   209.02    47.25 o
      2456    1   4   0 -10   201.75   209.02    47.25 o
      2457    2   1   5 -14   717.91   557.48   153.40 o
      2457    1   5   1 -14   717.91   557.48   153.40 o
      2458    2   0   3  -8    77.13   121.46    26.31 o
      2459    2   3   5 -12   600.05   498.14   148.78 o
      2459    1   5   3 -12   600.05   498.14   148.78 o
      2460    2   1   7 -13  1032.00   821.82   177.50 o
      2460    1   7   1 -13  1032.00   821.82   177.50 o
      2461    2   1   4  -6    66.68    77.53    27.95 <
      2461    1   4   1  -6    66.68    77.53    27.95 <
      2462    2   1   5 -13   645.02   755.13   144.15 o
      2462    1   5   1 -13   645.02   755.13   144.15 o
      2463    2   1   3  -6    54.57    50.00    19.27 <
      2463    1   3   1  -6    54.57    50.00    19.27 <
      2464    2   1   6 -10   384.82   325.04    81.64 o
      2464    1   6   1 -10   384.82   325.04    81.64 o
      2465    2   4   6 -12  1267.98  1491.07   341.80 o
      2465    1   6   4 -12  1267.98  1491.07   341.80 o
      2466    2   2   4 -10   155.95   215.62    57.50 o
      2466    1   4   2 -10   155.95   215.62    57.50 o
      2467    2   3   7 -11   716.41   763.31   200.60 o
      2467    1   7   3 -11   716.41   763.31   200.60 o
      2468    2   0   8 -18  2156.39  2289.36   639.96 o
      2468    1   8   0 -18  2156.39  2289.36   639.96 o
      2469    2   3   7 -14  1337.28  1358.09   344.78 o
      2469    1   7   3 -14  1337.28  1358.09   344.78 o
      2470    2   2   5  -8    70.37    73.27    37.68 <
      2470    1   5   2  -8    70.37    73.27    37.68 <
      2471    1   4   0 -13   381.61   264.42    97.23 <
      2472    2   2   4  -8   227.10   208.02    47.09 o
      2472    1   4   2  -8   227.10   208.02    47.09 o
      2473    2   1   2  -4    18.40    25.68    10.93 <
      2473    1   2   1  -4    18.40    25.68    10.93 <
      2474    2   2   7 -11   477.89   323.72   135.95 <
      2474    1   7   2 -11   477.89   323.72   135.95 <
      2475    2   0   6 -18  1861.39  2219.45   508.55 o
      2475    1   6   0 -18  1861.39  2219.45   508.55 o
      2476    2   1   9 -14   892.47   644.32   342.17 <
      2476    1   9   1 -14   892.47   644.32   342.17 <
      2477    2   3   9 -12  1366.88  1346.18   343.73 o
      2477    1   9   3 -12  1366.88  1346.18   343.73 o
      2478    2   3   6 -11   158.07   127.25   111.21 <
      2478    1   6   3 -11   158.07   127.25   111.21 <
      2479    2   2   6 -15  1588.17  1469.73   345.76 o
      2479    1   6   2 -15  1588.17  1469.73   345.76 o
      2480    2   3   7 -13   693.73   792.59   315.50 <
      2480    1   7   3 -13   693.73   792.59   315.50 <
      2481    2   1   7 -17  1024.58  1122.51   399.39 <
      2481    1   7   1 -17  1024.58  1122.51   399.39 <
      2482    2   3   9 -13   739.98   911.10   396.04 <
      2482    1   9   3 -13   739.98   911.10   396.04 <
      2483    2   3   6 -14   648.46   668.44   264.71 <
      2483    1   6   3 -14   648.46   668.44   264.71 <
      2484    2   3   5 -13   636.07   443.43   188.87 <
      2484    1   5   3 -13   636.07   443.43   188.87 <
      2485    2   2   6 -14   361.96   595.91   232.17 <
      2485    1   6   2 -14   361.96   595.91   232.17 <
      2486    2   0   6  -6  5557.19  5596.72   109.76 o
      2486    1   6   0  -6  5557.19  5596.72   109.76 o
      2487    2  -1   4  -3   949.00  1102.87    34.71 o
      2487    1   4  -1  -3   949.00  1102.87    34.71 o
      2488    2  -2   8  -6  3226.20  3991.63   144.58 o
      2488    1   8  -2  -6  3226.20  3991.63   144.58 o
      2489    2   1   7  -5  1728.57  1733.28    81.74 o
      2489    1   7   1  -5  1728.57  1733.28    81.74 o
      2490    2  -1   7  -5  1675.52  1709.18    88.48 o
      2490    1   7  -1  -5  1675.52  1709.18    88.48 o
      2491    2  -1   5  -5   826.12  1030.78    54.44 o
      2491    1   5  -1  -5   826.12  1030.78    54.44 o
      2492    2   0   2  -2  1392.12  1383.75    55.83 o
      2492    1   2   0  -2  1392.12  1383.75    55.83 o
      2493    2   1   5  -5   841.50   822.80    37.87 o
      2493    1   5   1  -5   841.50   822.80    37.87 o
      2494    1   6   0  -5   999.90  1187.56    57.68 o
      2495    2  -1   7  -7  1386.34  1570.79    77.00 o
      2495    1   7  -1  -7  1386.34  1570.79    77.00 o
      2496    2   1   5  -4   617.74   627.20    31.33 o
      2496    1   5   1  -4   617.74   627.20    31.33 o
      2497    2   1   7  -7  1404.19  1369.26    82.63 o
      2497    1   7   1  -7  1404.19  1369.26    82.63 o
      2498    2  -1   5  -4   608.61   538.90    34.65 o
      2498    1   5  -1  -4   608.61   538.90    34.65 o
      2499    1   4   0  -3   403.84   559.41    34.24 o
      2500    2   0   6  -2   758.90   745.63    43.08 o
      2500    1   6   0  -2   758.90   745.63    43.08 o
      2501    1   6   0  -7   670.41   677.45    67.43 o
      2502    2   0   6  -8   755.33   717.15    67.72 o
      2502    1   6   0  -8   755.33   717.15    67.72 o
      2503    2  -1   7  -4   853.80  1018.87    58.32 o
      2503    1   7  -1  -4   853.80  1018.87    58.32 o
      2504    2   0  10  -6  2536.26  2121.06   177.97 o
      2504    1  10   0  -6  2536.26  2121.06   177.97 o
      2505    2  -1   6  -5   587.33   622.92    42.84 o
      2505    1   6  -1  -5   587.33   622.92    42.84 o
      2506    2   1   6  -5   597.56   680.63    65.34 o
      2506    1   6   1  -5   597.56   680.63    65.34 o
      2507    2   1   4  -4   249.51   247.07    21.34 o
      2507    1   4   1  -4   249.51   247.07    21.34 o
      2508    2   0  10  -4  2089.73  2163.72   178.57 o
      2508    1  10   0  -4  2089.73  2163.72   178.57 o
      2509    2  -1   7  -8   796.13   856.42   121.90 o
      2509    1   7  -1  -8   796.13   856.42   121.90 o
      2510    2   1   6  -7   446.23   519.77    48.53 o
      2510    1   6   1  -7   446.23   519.77    48.53 o
      2511    2   1   7  -8   798.06   813.57    85.58 o
      2511    1   7   1  -8   798.06   813.57    85.58 o
      2512    2   1   9  -7  1242.53  1232.81   152.88 o
      2512    1   9   1  -7  1242.53  1232.81   152.88 o
      2513    2  -1   6  -7   447.61   466.23    48.88 o
      2513    1   6  -1  -7   447.61   466.23    48.88 o
      2514    2  -1   9  -8  1320.03  1403.56   130.81 o
      2514    1   9  -1  -8  1320.03  1403.56   130.81 o
      2515    2  -1   8  -8   728.90  1042.44   128.83 o
      2515    1   8  -1  -8   728.90  1042.44   128.83 o
      2516    2   0   6  -4   371.16   343.31    51.42 o
      2516    1   6   0  -4   371.16   343.31    51.42 o
      2517    2  -1   9  -7  1229.19  1247.24   128.26 o
      2517    1   9  -1  -7  1229.19  1247.24   128.26 o
      2518    2  -1   9  -5   920.85   898.07   109.67 o
      2518    1   9  -1  -5   920.85   898.07   109.67 o
      2519    2   1   9  -5   937.94   998.81   114.75 o
      2519    1   9   1  -5   937.94   998.81   114.75 o
      2520    2  -1   6  -4   237.45   219.90    40.92 o
      2520    1   6  -1  -4   237.45   219.90    40.92 o
      2521    2   1   9  -8  1330.09  1170.14   150.31 o
      2521    1   9   1  -8  1330.09  1170.14   150.31 o
      2522    2  -1   5  -6   206.60   213.07    36.48 o
      2522    1   5  -1  -6   206.60   213.07    36.48 o
      2523    2  -1   7  -6   398.11   361.25    74.21 o
      2523    1   7  -1  -6   398.11   361.25    74.21 o
      2524    2   0   8  -6   342.28   536.11    81.06 o
      2524    1   8   0  -6   342.28   536.11    81.06 o
      2525    2   1   7  -6   399.86   350.24    66.86 o
      2525    1   7   1  -6   399.86   350.24    66.86 o
      2526    2  -1   6  -9   334.23   359.63    53.35 o
      2526    1   6  -1  -9   334.23   359.63    53.35 o
      2527    1   8   0  -9   737.53   915.41   139.80 o
      2528    2   0  10  -8   897.40  1142.72   220.06 o
      2528    1  10   0  -8   897.40  1142.72   220.06 o
      2529    2   1   8  -8   731.63   678.94   100.07 o
      2529    1   8   1  -8   731.63   678.94   100.07 o
      2530    2   1   9 -11   748.58   918.89   181.62 o
      2530    1   9   1 -11   748.58   918.89   181.62 o
      2531    2   1  11  -7   796.06   700.81   279.61 <
      2531    1  11   1  -7   796.06   700.81   279.61 <
      2532    1   4   0  -5    64.59    75.82    20.63 o
      2533    2  -1   9 -11   748.16   573.64   156.02 o
      2533    1   9  -1 -11   748.16   573.64   156.02 o
      2534    2   1   8  -6   292.12   219.68    84.69 <
      2534    1   8   1  -6   292.12   219.68    84.69 <
      2535    2   0   4  -2    84.03    79.41    19.71 o
      2535    1   4   0  -2    84.03    79.41    19.71 o
      2536    2  -2   8  -5   315.61   419.63    77.98 o
      2536    1   8  -2  -5   315.61   419.63    77.98 o
      2537    2  -1   9  -4   313.24   359.70    90.31 o
      2537    1   9  -1  -4   313.24   359.70    90.31 o
      2538    2  -1   9 -13  1196.09   990.61   238.55 o
      2538    1   9  -1 -13  1196.09   990.61   238.55 o
      2539    2  -1   7 -10   382.70   383.75    79.32 o
      2539    1   7  -1 -10   382.70   383.75    79.32 o
      2540    2   0   8  -4   289.46   174.76    61.68 <
      2540    1   8   0  -4   289.46   174.76    61.68 <
      2541    2   0  10 -12  1278.10   985.48   296.83 o
      2541    1  10   0 -12  1278.10   985.48   296.83 o
      2542    2  -1   6  -6   135.51   174.98    42.82 o
      2542    1   6  -1  -6   135.51   174.98    42.82 o
      2543    2  -1   8  -6   291.08   274.21    67.27 o
      2543    1   8  -1  -6   291.08   274.21    67.27 o
      2544    2   0   5  -4    32.93    48.68    27.73 <
      2545    2   1   8 -10   363.96   339.68   109.81 o
      2545    1   8   1 -10   363.96   339.68   109.81 o
      2546    2  -1  11  -7   791.03   522.83   204.72 <
      2546    1  11  -1  -7   791.03   522.83   204.72 <
      2547    2   0   3  -2    47.47   106.16    26.54 o
      2548    2   0  10 -10   961.04   852.31   206.37 o
      2548    1  10   0 -10   961.04   852.31   206.37 o
      2549    2  -1   8 -10   363.62   524.44   125.72 o
      2549    1   8  -1 -10   363.62   524.44   125.72 o
      2550    2   0   5  -2    49.67    77.40    27.36 <
      2551    2  -1   5  -3    53.88    60.05    22.91 <
      2551    1   5  -1  -3    53.88    60.05    22.91 <
      2552    2   1  13  -7  1134.60  2284.25   516.23 o
      2552    1  13   1  -7  1134.60  2284.25   516.23 o
      2553    2  -1  10 -12   507.26   476.59   257.53 <
      2553    1  10  -1 -12   507.26   476.59   257.53 <
      2554    2   1   9  -9    65.20   136.64   100.13 <
      2554    1   9   1  -9    65.20   136.64   100.13 <
      2555    2   1  11  -5   383.42   375.31   194.07 <
      2555    1  11   1  -5   383.42   375.31   194.07 <
      2556    2  -1  11  -5   379.92   470.02   184.82 <
      2556    1  11  -1  -5   379.92   470.02   184.82 <
      2557    2  -1   8 -12   548.38   398.60   138.00 <
      2557    1   8  -1 -12   548.38   398.60   138.00 <
      2558    2   1  10  -8   280.66   511.54   232.94 <
      2558    1  10   1  -8   280.66   511.54   232.94 <
      2559    1  12   0  -7   354.20   357.21   267.14 <
      2560    2   2  12  -8   341.33   456.46   344.28 <
      2560    1  12   2  -8   341.33   456.46   344.28 <
      2561    2  -1  10  -6   279.12   292.56   153.47 <
      2561    1  10  -1  -6   279.12   292.56   153.47 <
      2562    2  -3  11  -8   774.71   347.44   251.98 <
      2562    1  11  -3  -8   774.71   347.44   251.98 <
      2563    2   2   9  -8   211.96   201.61   106.70 <
      2563    1   9   2  -8   211.96   201.61   106.70 <
      2564    2  -1  12 -11    37.51   385.11   335.30 <
      2564    1  12  -1 -11    37.51   385.11   335.30 <
      2565    2  -1   7  -9   101.67    64.31    59.53 <
      2565    1   7  -1  -9   101.67    64.31    59.53 <
      2566    2   0   4  -4    21.11    33.36    24.64 <
      2566    1   4   0  -4    21.11    33.36    24.64 <
      2567    2   2  12 -10   658.22   870.78   423.32 <
      2567    1  12   2 -10   658.22   870.78   423.32 <
      2568    2   1  10 -10   616.24   522.32   229.86 <
      2568    1  10   1 -10   616.24   522.32   229.86 <
      2569    2   0   4   6  7190.92  6852.53    69.06 o
      2569    1   4   0   6  7190.92  6852.53    69.06 o
      2570    2   1   3   5  3010.92  3074.59    36.72 o
      2570    1   3   1   5  3010.92  3074.59    36.72 o
      2571    2   0   2   4  2719.90  2782.06    34.38 o
      2571    1   2   0   4  2719.90  2782.06    34.38 o
      2572    1   4   0   9  2320.31  2084.52    47.35 o
      2573    2   1   4   5  1169.97  1156.22    31.88 o
      2573    1   4   1   5  1169.97  1156.22    31.88 o
      2574    1   2   0   5   501.43   491.95    13.93 o
      2575    2   1   4   7   740.06   740.30    33.06 o
      2575    1   4   1   7   740.06   740.30    33.06 o
      2576    2   1   5   8  1265.62  1309.27    62.03 o
      2576    1   5   1   8  1265.62  1309.27    62.03 o
      2577    1   4   0   7   675.39   695.83    30.94 o
      2578    2   0   6  12  3696.12  3200.92   155.97 o
      2578    1   6   0  12  3696.12  3200.92   155.97 o
      2579    2   1   5  11  1818.36  1721.32   108.75 o
      2579    1   5   1  11  1818.36  1721.32   108.75 o
      2580    2   2   6   9  1458.09  1501.04    94.90 o
      2580    1   6   2   9  1458.09  1501.04    94.90 o
      2581    2   0   4   8   382.80   458.97    32.48 o
      2581    1   4   0   8   382.80   458.97    32.48 o
      2582    1   6   0  11  1309.38  1418.15   104.82 o
      2583    2   1   6   7   445.51   475.20    42.63 o
      2583    1   6   1   7   445.51   475.20    42.63 o
      2584    1   6   0  13  1898.21  1632.48   149.77 o
      2585    2   2   6  12  2032.20  2091.10   172.76 o
      2585    1   6   2  12  2032.20  2091.10   172.76 o
      2586    2   1   7  11  1432.49  1428.70   160.01 o
      2586    1   7   1  11  1432.49  1428.70   160.01 o
      2587    2   1   5   7   336.11   392.18    37.99 o
      2587    1   5   1   7   336.11   392.18    37.99 o
      2588    2  -1   7  11  1431.64  1648.33   116.26 o
      2588    1   7  -1  11  1431.64  1648.33   116.26 o
      2589    2  -1   6   9   334.74   410.92    50.28 o
      2589    1   6  -1   9   334.74   410.92    50.28 o
      2590    2   1   4   9   290.62   274.16    31.89 o
      2590    1   4   1   9   290.62   274.16    31.89 o
      2591    2  -1   6  10   385.02   384.55    61.10 o
      2591    1   6  -1  10   385.02   384.55    61.10 o
      2592    2   1   7  10   382.78   481.43   114.70 o
      2592    1   7   1  10   382.78   481.43   114.70 o
      2593    2   1   5   6   204.81   171.00    28.15 o
      2593    1   5   1   6   204.81   171.00    28.15 o
      2594    2  -1   7  12   921.20   950.29   134.07 o
      2594    1   7  -1  12   921.20   950.29   134.07 o
      2595    2   2   8  12  1885.10  2014.05   286.11 o
      2595    1   8   2  12  1885.10  2014.05   286.11 o
      2596    2   1   7  12   921.70   707.73   131.99 o
      2596    1   7   1  12   921.70   707.73   131.99 o
      2597    2   0   8  12  1172.06  1147.32   176.51 o
      2597    1   8   0  12  1172.06  1147.32   176.51 o
      2598    2   2   5   9   311.21   380.64    52.33 o
      2598    1   5   2   9   311.21   380.64    52.33 o
      2599    2  -1   9  13  1198.51  1122.45   262.14 o
      2599    1   9  -1  13  1198.51  1122.45   262.14 o
      2600    2   1   6   9   334.97   296.01    68.23 o
      2600    1   6   1   9   334.97   296.01    68.23 o
      2601    2  -1   7  13  1032.97   899.28   160.57 o
      2601    1   7  -1  13  1032.97   899.28   160.57 o
      2602    2   1   6  10   385.20   323.42    69.82 o
      2602    1   6   1  10   385.20   323.42    69.82 o
      2603    2   1   7  13  1033.93  1201.94   223.15 o
      2603    1   7   1  13  1033.93  1201.94   223.15 o
      2604    2   1   3   6    54.37    41.45    12.95 o
      2604    1   3   1   6    54.37    41.45    12.95 o
      2605    2   0   4  10   201.96   204.31    47.23 o
      2605    1   4   0  10   201.96   204.31    47.23 o
      2606    2   1   4   6    66.40    63.93    15.72 o
      2606    1   4   1   6    66.40    63.93    15.72 o
      2607    2   2   7  11   478.33   509.94   135.95 o
      2607    1   7   2  11   478.33   509.94   135.95 o
      2608    2   1   9  13  1199.10  1139.38   243.16 o
      2608    1   9   1  13  1199.10  1139.38   243.16 o
      2609    2   2   8  10   593.61   597.82   153.45 o
      2609    1   8   2  10   593.61   597.82   153.45 o
      2610    2  -1   8  12   549.03   535.57   164.67 o
      2610    1   8  -1  12   549.03   535.57   164.67 o
      2611    2   0   5   8    54.85   124.51    38.84 o
      2612    2   1   8  10   364.21   308.36    88.76 o
      2612    1   8   1  10   364.21   308.36    88.76 o
      2613    2   0   6  14   502.68   386.89   145.66 <
      2613    1   6   0  14   502.68   386.89   145.66 <
      2614    2  -1   8  14   834.40   783.36   228.80 o
      2614    1   8  -1  14   834.40   783.36   228.80 o
      2615    2   1   4   8    41.07    51.79    22.27 <
      2615    1   4   1   8    41.07    51.79    22.27 <
      2616    1   6   0   9    63.19    96.01    36.45 <
      2617    2   1   8  14   834.79   676.14   223.16 o
      2617    1   8   1  14   834.79   676.14   223.16 o
      2618    2   2   7   9   145.89   117.56    61.60 <
      2618    1   7   2   9   145.89   117.56    61.60 <
      2619    2   1   5  12   482.14   241.04   113.03 <
      2619    1   5   1  12   482.14   241.04   113.03 <
      2620    2   1   6  12   240.88   219.64    94.94 <
      2620    1   6   1  12   240.88   219.64    94.94 <
      2621    2  -1   9  14   893.03   657.15   285.23 <
      2621    1   9  -1  14   893.03   657.15   285.23 <
      2622    2   3   7  13   694.39   698.71   302.16 <
      2622    1   7   3  13   694.39   698.71   302.16 <
      2623    2   0   3   6     1.84    25.22    11.32 <
      2624    1   8   0  11    37.16   171.38    73.89 <
      2625    2   2   2   6 11525.10  9547.37    92.72 o
      2625    1   2   2   6 11525.10  9547.37    92.72 o
      2626    1   1   2   0   853.43   786.16    13.20 o
      2627    2   2   1   2   613.57   559.59    13.96 o
      2627    1   1   2   2   613.57   559.59    13.96 o
      2628    2   2   1   1   317.25   297.99     8.89 o
      2628    1   1   2   1   317.25   297.99     8.89 o
      2629    2   3   2   2   839.51   809.15    33.97 o
      2629    1   2   3   2   839.51   809.15    33.97 o
      2630    2   1   1   3   190.67   178.87     7.82 o
      2630    1   1   1   3   190.67   178.87     7.82 o
      2631    2   1   1   4   169.22   130.59     5.68 o
      2631    1   1   1   4   169.22   130.59     5.68 o
      2632    2   4   2   0  3861.81  3782.30   170.35 o
      2632    1   2   4   0  3861.81  3782.30   170.35 o
      2633    2   3   2   4  1361.29  1219.38    62.20 o
      2633    1   2   3   4  1361.29  1219.38    62.20 o
      2634    2   4   4   6  3026.93  2884.59   147.82 o
      2634    1   4   4   6  3026.93  2884.59   147.82 o
      2635    2   3   3   4   506.85   545.28    32.01 o
      2635    1   3   3   4   506.85   545.28    32.01 o
      2636    2   5   3   3  4953.42  4694.67   332.31 o
      2636    1   3   5   3  4953.42  4694.67   332.31 o
      2637    2   4   3   1   602.88   626.86    50.91 o
      2637    1   3   4   1   602.88   626.86    50.91 o
      2638    2   2   2   3   116.20   124.69    11.34 o
      2638    1   2   2   3   116.20   124.69    11.34 o
      2639    2   5   3   1  2352.93  2303.22   246.13 o
      2639    1   3   5   1  2352.93  2303.22   246.13 o
      2640    2   3   4   8  1002.10   788.86    86.74 o
      2640    1   4   3   8  1002.10   788.86    86.74 o
      2641    2   3   2   1   219.78   233.42    20.57 o
      2641    1   2   3   1   219.78   233.42    20.57 o
      2642    2   3   3   6   439.12   339.19    45.29 o
      2642    1   3   3   6   439.12   339.19    45.29 o
      2643    2   4   3   7  2023.75  1507.80   226.84 o
      2643    1   3   4   7  2023.75  1507.80   226.84 o
      2644    2   5   3   5  2949.41  1980.33   366.82 o
      2644    1   3   5   5  2949.41  1980.33   366.82 o
      2645    2   2   2   8  1181.48   809.30    96.46 o
      2645    1   2   2   8  1181.48   809.30    96.46 o
      2646    2   2   2   4    55.02    31.34     9.25 o
      2646    1   2   2   4    55.02    31.34     9.25 o
      2647    2   1   1   2    42.93    48.64     6.21 o
      2647    1   1   1   2    42.93    48.64     6.21 o
      2648    2   5   4   2  1011.92  1103.45   162.11 o
      2648    1   4   5   2  1011.92  1103.45   162.11 o
      2649    2   4   3   2   236.62   164.60    41.80 o
      2649    1   3   4   2   236.62   164.60    41.80 o
      2650    2   3   3   5   127.44   176.70    38.01 o
      2650    1   3   3   5   127.44   176.70    38.01 o
      2651    2   4   5   9   886.13   505.42   180.10 <
      2651    1   5   4   9   886.13   505.42   180.10 <
      2652    2   4   4   8   614.88   398.87   143.92 <
      2652    1   4   4   8   614.88   398.87   143.92 <
      2653    2   5   4   4   822.87   685.91   160.06 o
      2653    1   4   5   4   822.87   685.91   160.06 o
      2654    2   7   5   3  3253.78  2473.17   568.04 o
      2654    1   5   7   3  3253.78  2473.17   568.04 o
      2655    2   4   5  11  2156.52  1685.23   329.35 o
      2655    1   5   4  11  2156.52  1685.23   329.35 o
      2656    2   4   3   6   626.42   510.94   124.14 o
      2656    1   3   4   6   626.42   510.94   124.14 o
      2657    2   6   6   6  1013.44  1126.25   322.30 o
      2657    1   6   6   6  1013.44  1126.25   322.30 o
      2658    2   7   5   1  1237.45  1325.51   448.01 <
      2658    1   5   7   1  1237.45  1325.51   448.01 <
      2659    2   5   3   2   334.62   341.77   228.19 <
      2659    1   3   5   2   334.62   341.77   228.19 <
      2660    2   4   4  12  1824.09  1460.99   424.77 o
      2660    1   4   4  12  1824.09  1460.99   424.77 o
      2661    2   6   5   1   304.61   305.25   222.14 <
      2661    1   5   6   1   304.61   305.25   222.14 <
      2662    2   3   2   3   103.75    82.14    27.21 o
      2662    1   2   3   3   103.75    82.14    27.21 o
      2663    2   5   5   8   404.66   507.82   252.62 <
      2663    1   5   5   8   404.66   507.82   252.62 <
      2664    2   2   2   9   672.53   385.53   110.52 o
      2664    1   2   2   9   672.53   385.53   110.52 o
      2665    2   7   5   5  1289.09  1508.91   683.53 <
      2665    1   5   7   5  1289.09  1508.91   683.53 <
      2666    2   6   5   7  1306.95   945.46   495.56 <
      2666    1   5   6   7  1306.95   945.46   495.56 <
      2667    2   3   5  -1  3566.96  3543.73    66.80 o
      2667    1   5   3  -1  3566.96  3543.73    66.80 o
      2668    2   3   5  -5  3831.12  3733.51    81.16 o
      2668    1   5   3  -5  3831.12  3733.51    81.16 o
      2669    2   3   5  -3  2706.36  2866.11    75.04 o
      2669    1   5   3  -3  2706.36  2866.11    75.04 o
      2670    2   2   4  -5   913.74   860.08    33.54 o
      2670    1   4   2  -5   913.74   860.08    33.54 o
      2671    2   3   5  -7  1969.50  1964.37    79.88 o
      2671    1   5   3  -7  1969.50  1964.37    79.88 o
      2672    2   3   4  -2   848.17   826.82    33.53 o
      2672    1   4   3  -2   848.17   826.82    33.53 o
      2673    2   1   2  -1   608.03   550.11    25.95 o
      2673    1   2   1  -1   608.03   550.11    25.95 o
      2674    2   4   6  -6  1752.26  1875.52   117.90 o
      2674    1   6   4  -6  1752.26  1875.52   117.90 o
      2675    2   3   5  -2   717.14   676.69    43.91 o
      2675    1   5   3  -2   717.14   676.69    43.91 o
      2676    2   1   2  -2   454.93   365.29    17.19 o
      2676    1   2   1  -2   454.93   365.29    17.19 o
      2677    2   3   7  -8  1821.38  1775.04   119.02 o
      2677    1   7   3  -8  1821.38  1775.04   119.02 o
      2678    2   3   4  -3   554.57   520.69    34.44 o
      2678    1   4   3  -3   554.57   520.69    34.44 o
      2679    2   3   4  -4   521.27   534.74    38.05 o
      2679    1   4   3  -4   521.27   534.74    38.05 o
      2680    2   3   4  -1   348.28   434.20    29.19 o
      2680    1   4   3  -1   348.28   434.20    29.19 o
      2681    2   4   5  -5  1250.49  1334.82    90.29 o
      2681    1   5   4  -5  1250.49  1334.82    90.29 o
      2682    2   2   3  -4   325.42   319.77    21.39 o
      2682    1   3   2  -4   325.42   319.77    21.39 o
      2683    2   3   5  -4   453.97   549.93    47.20 o
      2683    1   5   3  -4   453.97   549.93    47.20 o
      2684    2   2   3  -2   302.50   334.99    21.28 o
      2684    1   3   2  -2   302.50   334.99    21.28 o
      2685    2   5   7  -3  1793.80  1871.62   186.85 o
      2685    1   7   5  -3  1793.80  1871.62   186.85 o
      2686    2   4   7  -4  1142.65  1339.73   122.64 o
      2686    1   7   4  -4  1142.65  1339.73   122.64 o
      2687    2   2   3  -1   159.27   131.60    14.62 o
      2687    1   3   2  -1   159.27   131.60    14.62 o
      2688    2   4   7  -2  1052.57   820.90    95.39 o
      2688    1   7   4  -2  1052.57   820.90    95.39 o
      2689    2   3   6  -2   537.71   538.81    53.73 o
      2689    1   6   3  -2   537.71   538.81    53.73 o
      2690    2   2   4  -4   152.40   238.18    23.15 o
      2690    1   4   2  -4   152.40   238.18    23.15 o
      2691    2   5   7  -5  1741.65  1915.13   223.52 o
      2691    1   7   5  -5  1741.65  1915.13   223.52 o
      2692    2   4   7  -7   919.65   874.73   145.36 o
      2692    1   7   4  -7   919.65   874.73   145.36 o
      2693    2   3   6  -5   385.67   374.91    59.11 o
      2693    1   6   3  -5   385.67   374.91    59.11 o
      2694    2   3   4  -5   162.59   139.04    27.71 o
      2694    1   4   3  -5   162.59   139.04    27.71 o
      2695    2   5   6  -2   631.32   736.52   125.23 o
      2695    1   6   5  -2   631.32   736.52   125.23 o
      2696    2   2   3  -3    69.93    83.13    15.49 o
      2696    1   3   2  -3    69.93    83.13    15.49 o
      2697    2   4   9  -6  1426.33  1316.85   249.32 o
      2697    1   9   4  -6  1426.33  1316.85   249.32 o
      2698    2   3   6  -4   277.20   291.82    51.65 o
      2698    1   6   3  -4   277.20   291.82    51.65 o
      2699    2   4   6  -5   497.82   414.32    93.44 o
      2699    1   6   4  -5   497.82   414.32    93.44 o
      2700    2   3   4  -7   214.71   217.02    44.67 o
      2700    1   4   3  -7   214.71   217.02    44.67 o
      2701    2   5   7  -7  1248.38   940.04   207.24 o
      2701    1   7   5  -7  1248.38   940.04   207.24 o
      2702    2   5   7  -9   903.18   960.48   226.18 o
      2702    1   7   5  -9   903.18   960.48   226.18 o
      2703    2   5   6  -4   418.94   471.34   132.47 o
      2703    1   6   5  -4   418.94   471.34   132.47 o
      2704    2   4   5  -3   165.30   169.42    51.85 o
      2704    1   5   4  -3   165.30   169.42    51.85 o
      2705    2   4   5  -1   192.50   209.86    52.85 o
      2705    1   5   4  -1   192.50   209.86    52.85 o
      2706    2   4   6  -2   332.46   177.92    62.92 <
      2706    1   6   4  -2   332.46   177.92    62.92 <
      2707    2   5   6  -8   719.34   753.13   225.73 o
      2707    1   6   5  -8   719.34   753.13   225.73 o
      2708    2   4   8  -6   643.09  1025.15   158.70 o
      2708    1   8   4  -6   643.09  1025.15   158.70 o
      2709    2   4   8  -2   197.89   331.91   104.98 o
      2709    1   8   4  -2   197.89   331.91   104.98 o
      2710    2   2   4  -1    54.31    67.43    20.07 o
      2710    1   4   2  -1    54.31    67.43    20.07 o
      2711    2   3   5  -6   247.41   189.85    41.56 o
      2711    1   5   3  -6   247.41   189.85    41.56 o
      2712    2   3   6  -3   114.61   119.76    41.12 <
      2712    1   6   3  -3   114.61   119.76    41.12 <
      2713    2   5   9  -8  1055.72  1085.00   334.48 o
      2713    1   9   5  -8  1055.72  1085.00   334.48 o
      2714    2   4   5  -6   407.93   324.30    53.37 o
      2714    1   5   4  -6   407.93   324.30    53.37 o
      2715    2   3   6  -7   161.82   143.65    59.51 <
      2715    1   6   3  -7   161.82   143.65    59.51 <
      2716    2   5   7  -4   409.10   528.44   163.66 o
      2716    1   7   5  -4   409.10   528.44   163.66 o
      2717    2   5   7  -6   546.84   499.80   204.23 <
      2717    1   7   5  -6   546.84   499.80   204.23 <
      2718    2   3   7  -7   244.10   279.23    80.07 o
      2718    1   7   3  -7   244.10   279.23    80.07 o
      2719    2   4   7  -8   374.95   378.15   151.77 <
      2719    1   7   4  -8   374.95   378.15   151.77 <
      2720    2   4   7 -10   552.10   326.82   161.35 <
      2720    1   7   4 -10   552.10   326.82   161.35 <
      2721    2   4   6  -8   475.28   375.39    95.39 o
      2721    1   6   4  -8   475.28   375.39    95.39 o
      2722    2   6   9  -4   919.79   880.85   432.99 <
      2722    1   9   6  -4   919.79   880.85   432.99 <
      2723    2   4   6  -4   200.04   134.24    79.72 <
      2723    1   6   4  -4   200.04   134.24    79.72 <
      2724    2   4   8  -4   220.20   242.65   149.60 <
      2724    1   8   4  -4   220.20   242.65   149.60 <
      2725    2   6   7  -6   894.91   913.36   330.45 <
      2725    1   7   6  -6   894.91   913.36   330.45 <
      2726    2   4   8  -8   240.33   222.96   156.53 <
      2726    1   8   4  -8   240.33   222.96   156.53 <
      2727    2   5   9  -2   363.92   273.44   210.34 <
      2727    1   9   5  -2   363.92   273.44   210.34 <
      2728    2   5   9  -7   659.55   509.56   307.38 <
      2728    1   9   5  -7   659.55   509.56   307.38 <
      2729    2   4   8  -9   309.48   202.24   156.04 <
      2729    1   8   4  -9   309.48   202.24   156.04 <
      2730    2   4   8 -10   296.81   257.41   161.84 <
      2730    1   8   4 -10   296.81   257.41   161.84 <
      2731    2   4   6  -1   197.53   168.74    70.48 <
      2731    1   6   4  -1   197.53   168.74    70.48 <
      2732    2   3   3  -2   283.90    13.43     9.30 <
      2732    1   3   3  -2   283.90    13.43     9.30 <
      2733    2   6   8  -4   115.52   475.23   295.09 <
      2733    1   8   6  -4   115.52   475.23   295.09 <
      2734    2   2   6   0  1972.15  1682.01    59.70 o
      2734    1   6   2   0  1972.15  1682.01    59.70 o
      2735    2   1   4   1  1460.93  1424.01    43.02 o
      2735    1   4   1   1  1460.93  1424.01    43.02 o
      2736    2   2   8   0  4099.72  3570.28   130.47 o
      2736    1   8   2   0  4099.72  3570.28   130.47 o
      2737    2   1   5   2  1158.36  1257.02    52.35 o
      2737    1   5   1   2  1158.36  1257.02    52.35 o
      2738    2   1   7  -1  1679.98  1674.67    71.91 o
      2738    1   7   1  -1  1679.98  1674.67    71.91 o
      2739    2   1   7   1  1695.92  1644.42    84.21 o
      2739    1   7   1   1  1695.92  1644.42    84.21 o
      2740    2   1   6   3  1056.26  1018.31    55.92 o
      2740    1   6   1   3  1056.26  1018.31    55.92 o
      2741    2   1   7   2  1087.69   956.89    74.00 o
      2741    1   7   1   2  1087.69   956.89    74.00 o
      2742    2   1   6   1   950.93   914.91    52.10 o
      2742    1   6   1   1   950.93   914.91    52.10 o
      2743    2   2   8   2  1562.65  1113.36   107.80 o
      2743    1   8   2   2  1562.65  1113.36   107.80 o
      2744    2   0   6   2   735.25   713.29    48.45 o
      2744    1   6   0   2   735.25   713.29    48.45 o
      2745    2   1   7   4   902.90   771.64    63.70 o
      2745    1   7   1   4   902.90   771.64    63.70 o
      2746    2   2   8   4  1370.60  1336.04   103.33 o
      2746    1   8   2   4  1370.60  1336.04   103.33 o
      2747    2   1   5   1   360.66   377.05    35.40 o
      2747    1   5   1   1   360.66   377.05    35.40 o
      2748    2   0  10   2  2096.70  1927.69   172.67 o
      2748    1  10   0   2  2096.70  1927.69   172.67 o
      2749    2   1   9  -1  1119.09   826.76    95.00 o
      2749    1   9   1  -1  1119.09   826.76    95.00 o
      2750    1   7   2   0   902.10   697.86    58.55 o
      2751    2   0  10   4  2097.30  2097.52   174.18 o
      2751    1  10   0   4  2097.30  2097.52   174.18 o
      2752    2   1   9   1  1122.30  1222.52   109.88 o
      2752    1   9   1   1  1122.30  1222.52   109.88 o
      2753    1   4   0   1   195.17   233.22    27.06 o
      2754    2   1   9   2  1001.19   938.27   109.78 o
      2754    1   9   1   2  1001.19   938.27   109.78 o
      2755    2   3   9   1   880.18   817.75   130.39 o
      2755    1   9   3   1   880.18   817.75   130.39 o
      2756    2   0   8   2   370.92   300.71    61.58 o
      2756    1   8   0   2   370.92   300.71    61.58 o
      2757    2   1   4   2   141.40   155.42    25.03 o
      2757    1   4   1   2   141.40   155.42    25.03 o
      2758    2   2   6   1   200.13   149.51    42.13 o
      2758    1   6   2   1   200.13   149.51    42.13 o
      2759    2   3  11   1  1830.69  1611.01   301.42 o
      2759    1  11   3   1  1830.69  1611.01   301.42 o
      2760    2   2   9   4   631.78   588.07   127.30 o
      2760    1   9   2   4   631.78   588.07   127.30 o
      2761    2   1   8   1   186.62   178.12    59.55 <
      2761    1   8   1   1   186.62   178.12    59.55 <
      2762    2   1   9   5   940.97   613.35   124.93 o
      2762    1   9   1   5   940.97   613.35   124.93 o
      2763    2   2   7   2   196.30   233.89    48.66 o
      2763    1   7   2   2   196.30   233.89    48.66 o
      2764    2   1   6   4   231.35   216.55    36.00 o
      2764    1   6   1   4   231.35   216.55    36.00 o
      2765    2   2   9   2   612.44   549.75   115.09 o
      2765    1   9   2   2   612.44   549.75   115.09 o
      2766    2   0   5   2    49.67    81.06    28.43 <
      2767    2   1   9   4   319.53   338.08   104.14 o
      2767    1   9   1   4   319.53   338.08   104.14 o
      2768    2   1   8   2   154.56   254.74    66.39 o
      2768    1   8   1   2   154.56   254.74    66.39 o
      2769    2   1  11  -1   575.60   827.17   207.31 o
      2769    1  11   1  -1   575.60   827.17   207.31 o
      2770    2   1   8  -1   186.52   226.40    64.17 o
      2770    1   8   1  -1   186.52   226.40    64.17 o
      2771    1   8   0   3   129.83   136.95    53.55 <
      2772    2   2   7   4    94.73   157.20    45.87 o
      2772    1   7   2   4    94.73   157.20    45.87 o
      2773    2   2  12   2   850.47   812.24   304.07 <
      2773    1  12   2   2   850.47   812.24   304.07 <
      2774    2   1   5   3    51.38    48.68    22.72 <
      2774    1   5   1   3    51.38    48.68    22.72 <
      2775    2   3  11   3   411.22   433.01   277.62 <
      2775    1  11   3   3   411.22   433.01   277.62 <
      2776    2   2  12   4  1012.39  1330.79   353.68 o
      2776    1  12   2   4  1012.39  1330.79   353.68 o
      2777    2   1   6   2    50.14    57.70    36.00 <
      2777    1   6   1   2    50.14    57.70    36.00 <
      2778    2   1  11   2   355.08   239.57   148.26 <
      2778    1  11   1   2   355.08   239.57   148.26 <
      2779    2   3  11   2   371.48   326.28   222.65 <
      2779    1  11   3   2   371.48   326.28   222.65 <
      2780    2   3  11   5  1298.54  1110.76   320.89 o
      2780    1  11   3   5  1298.54  1110.76   320.89 o
      2781    2   1  13   5   735.56  1372.16   542.70 <
      2781    1  13   1   5   735.56  1372.16   542.70 <
      2782    2   3   9   3    90.74   155.57   100.94 <
      2782    1   9   3   3    90.74   155.57   100.94 <
      2783    1   9   2   0    91.93    91.41    87.82 <
      2784    2   3   9   2   281.57   358.12   133.91 <
      2784    1   9   3   2   281.57   358.12   133.91 <
      2785    2   3  10   5     3.85   223.73   160.61 <
      2785    1  10   3   5     3.85   223.73   160.61 <
      2786    2   3   5   1  3570.23  3325.00    66.14 o
      2786    1   5   3   1  3570.23  3325.00    66.14 o
      2787    2   3   5   5  3841.77  3779.85    98.54 o
      2787    1   5   3   5  3841.77  3779.85    98.54 o
      2788    2   3   5   3  2694.06  2447.12    69.23 o
      2788    1   5   3   3  2694.06  2447.12    69.23 o
      2789    2   2   4   5   919.31   840.39    31.95 o
      2789    1   4   2   5   919.31   840.39    31.95 o
      2790    2   1   2   1   611.85   568.19    22.29 o
      2790    1   2   1   1   611.85   568.19    22.29 o
      2791    2   3   4   2   849.89   802.55    37.63 o
      2791    1   4   3   2   849.89   802.55    37.63 o
      2792    2   1   2   2   452.02   389.52    19.72 o
      2792    1   2   1   2   452.02   389.52    19.72 o
      2793    2   3   5   7  1976.59  1740.68    82.74 o
      2793    1   5   3   7  1976.59  1740.68    82.74 o
      2794    2   2   3   4   321.51   313.66    18.86 o
      2794    1   3   2   4   321.51   313.66    18.86 o
      2795    2   3   5   2   717.61   606.63    43.88 o
      2795    1   5   3   2   717.61   606.63    43.88 o
      2796    2   2   3   2   301.00   347.42    20.02 o
      2796    1   3   2   2   301.00   347.42    20.02 o
      2797    2   3   4   4   522.24   581.23    35.97 o
      2797    1   4   3   4   522.24   581.23    35.97 o
      2798    2   4   5   5  1253.37  1404.07    95.42 o
      2798    1   5   4   5  1253.37  1404.07    95.42 o
      2799    2   3   4   3   555.62   485.06    36.48 o
      2799    1   4   3   3   555.62   485.06    36.48 o
      2800    2   3   5   4   454.55   494.52    45.66 o
      2800    1   5   3   4   454.55   494.52    45.66 o
      2801    2   4   6   6  1754.34  1574.03   145.58 o
      2801    1   6   4   6  1754.34  1574.03   145.58 o
      2802    2   3   4   1   348.14   316.60    29.68 o
      2802    1   4   3   1   348.14   316.60    29.68 o
      2803    2   3   7   8  1827.00  1981.77   158.52 o
      2803    1   7   3   8  1827.00  1981.77   158.52 o
      2804    2   2   3   1   159.21   180.47    15.65 o
      2804    1   3   2   1   159.21   180.47    15.65 o
      2805    2   3   6   2   537.78   463.71    53.70 o
      2805    1   6   3   2   537.78   463.71    53.70 o
      2806    2   4   7   2  1052.79  1083.07   111.86 o
      2806    1   7   4   2  1052.79  1083.07   111.86 o
      2807    2   3   6   1   408.31   351.36    49.39 o
      2807    1   6   3   1   408.31   351.36    49.39 o
      2808    2   5   7   5  1742.22  1670.00   261.48 o
      2808    1   7   5   5  1742.22  1670.00   261.48 o
      2809    2   5   7   3  1792.85  1819.33   211.65 o
      2809    1   7   5   3  1792.85  1819.33   211.65 o
      2810    2   3   6   4   277.11   212.62    47.99 o
      2810    1   6   3   4   277.11   212.62    47.99 o
      2811    2   2   4   4   152.50   163.50    24.17 o
      2811    1   4   2   4   152.50   163.50    24.17 o
      2812    2   4   7   4  1143.24   886.90   128.76 o
      2812    1   7   4   4  1143.24   886.90   128.76 o
      2813    2   2   3   3    69.90    95.91    15.47 o
      2813    1   3   2   3    69.90    95.91    15.47 o
      2814    2   3   6   3   114.61   167.53    47.79 o
      2814    1   6   3   3   114.61   167.53    47.79 o
      2815    2   4   6   2   332.43   357.80    77.33 o
      2815    1   6   4   2   332.43   357.80    77.33 o
      2816    2   3   6   8   711.01   695.63   106.27 o
      2816    1   6   3   8   711.01   695.63   106.27 o
      2817    2   3   6   5   385.41   380.61    65.25 o
      2817    1   6   3   5   385.41   380.61    65.25 o
      2818    2   5   7   7  1249.18  1315.25   272.40 o
      2818    1   7   5   7  1249.18  1315.25   272.40 o
      2819    2   4  10   6   604.71   841.54   258.78 o
      2819    1  10   4   6   604.71   841.54   258.78 o
      2820    2   3   7   4   115.30   118.10    56.48 <
      2820    1   7   3   4   115.30   118.10    56.48 <
      2821    2   2   5   4   156.35   116.51    37.60 o
      2821    1   5   2   4   156.35   116.51    37.60 o
      2822    2   3   5   6   247.59   150.85    54.90 <
      2822    1   5   3   6   247.59   150.85    54.90 <
      2823    2   4   8   6   643.33   625.98   171.00 o
      2823    1   8   4   6   643.33   625.98   171.00 o
      2824    2   2   4   1    54.31    49.40    14.41 o
      2824    1   4   2   1    54.31    49.40    14.41 o
      2825    2   4   9   6  1427.58  1170.65   231.87 o
      2825    1   9   4   6  1427.58  1170.65   231.87 o
      2826    2   5   6   2   631.46   644.62   132.93 o
      2826    1   6   5   2   631.46   644.62   132.93 o
      2827    2   4   7   1   303.73   302.51    82.97 o
      2827    1   7   4   1   303.73   302.51    82.97 o
      2828    2   4   7   7   920.44  1162.11   211.57 o
      2828    1   7   4   7   920.44  1162.11   211.57 o
      2829    2   4   5   3   165.32   154.52    47.74 o
      2829    1   5   4   3   165.32   154.52    47.74 o
      2830    2   4   6   1   197.52   136.83    59.67 <
      2830    1   6   4   1   197.52   136.83    59.67 <
      2831    2   2   5   3    56.60    84.14    40.53 <
      2831    1   5   2   3    56.60    84.14    40.53 <
      2832    2   4   6   4   200.02   246.27    63.75 o
      2832    1   6   4   4   200.02   246.27    63.75 o
      2833    2   4   6   5   498.13   455.85   104.21 o
      2833    1   6   4   5   498.13   455.85   104.21 o
      2834    2   4   6   8   474.99   480.39   138.51 o
      2834    1   6   4   8   474.99   480.39   138.51 o
      2835    2   4   7  10   552.24   534.17   257.33 <
      2835    1   7   4  10   552.24   534.17   257.33 <
      2836    2   4   7   3    65.39   162.78    93.24 <
      2836    1   7   4   3    65.39   162.78    93.24 <
      2837    2   5   9   7   659.75  1017.03   334.56 o
      2837    1   9   5   7   659.75  1017.03   334.56 o
      2838    2   5   9   8  1056.42  1318.41   446.82 <
      2838    1   9   5   8  1056.42  1318.41   446.82 <
      2839    2   3   7   7   244.16   200.68    91.87 <
      2839    1   7   3   7   244.16   200.68    91.87 <
      2840    2   5   8   2   233.82   178.54   163.15 <
      2840    1   8   5   2   233.82   178.54   163.15 <
      2841    2   4   8   2   197.87   108.56    80.26 <
      2841    1   8   4   2   197.87   108.56    80.26 <
      2842    2   1  -5   2  1046.48  1421.51   105.22 o
      2842    1  -5   1   2  1046.48  1421.51   105.22 o
      2843    2   1  -4   1  1195.08  1508.42   124.72 o
      2843    1  -4   1   1  1195.08  1508.42   124.72 o
      2844    2   2  -6   6  1999.38  2623.11   175.28 o
      2844    1  -6   2   6  1999.38  2623.11   175.28 o
      2845    2   1  -4   3  1051.91  1239.40    89.67 o
      2845    1  -4   1   3  1051.91  1239.40    89.67 o
      2846    2   1  -7   5  1720.68  1666.06   274.32 o
      2846    1  -7   1   5  1720.68  1666.06   274.32 o
      2847    2   2  -8   6  3315.13  3621.14   344.10 o
      2847    1  -8   2   6  3315.13  3621.14   344.10 o
      2848    2   1  -6   3  1006.74  1078.50   134.81 o
      2848    1  -6   1   3  1006.74  1078.50   134.81 o
      2849    2   1  -5   5   839.58   923.23   104.37 o
      2849    1  -5   1   5   839.58   923.23   104.37 o
      2850    2   1  -7   2  1027.17   839.03   149.47 o
      2850    1  -7   1   2  1027.17   839.03   149.47 o
      2851    2   3  -5   4   451.78   485.69   134.80 o
      2851    1  -5   3   4   451.78   485.69   134.80 o
      2852    2   1  -5   4   615.85   751.82   119.56 o
      2852    1  -5   1   4   615.85   751.82   119.56 o
      2853    2   2  -8   4  1373.31  1664.88   276.45 o
      2853    1  -8   2   4  1373.31  1664.88   276.45 o
      2854    2   3  -7   2  1028.65  1160.38   212.24 o
      2854    1  -7   3   2  1028.65  1160.38   212.24 o
      2855    2   1  -7   4   888.72  1343.78   196.80 o
      2855    1  -7   1   4   888.72  1343.78   196.80 o
      2856    2   1  -5   1   336.25   396.50    81.28 o
      2856    1  -5   1   1   336.25   396.50    81.28 o
      2857    2   2  -8   2  1594.56  1739.42   265.22 o
      2857    1  -8   2   2  1594.56  1739.42   265.22 o
      2858    2   1  -6   5   595.97   473.39   135.26 o
      2858    1  -6   1   5   595.97   473.39   135.26 o
      2859    2   1  -6   7   446.23   508.21   145.20 o
      2859    1  -6   1   7   446.23   508.21   145.20 o
      2860    2   3  -6   5   386.70   378.77   195.43 <
      2860    1  -6   3   5   386.70   378.77   195.43 <
      2861    2   2  -6   3   252.89   495.62   136.79 o
      2861    1  -6   2   3   252.89   495.62   136.79 o
      2862    2   2  -7   6   626.32   884.51   170.56 o
      2862    1  -7   2   6   626.32   884.51   170.56 o
      2863    2   4  -8   6   641.98   923.61   399.24 <
      2863    1  -8   4   6   641.98   923.61   399.24 <
      2864    2   1  -9   7  1242.53  1381.85   446.08 o
      2864    1  -9   1   7  1242.53  1381.85   446.08 o
      2865    2   1  -4   2   154.77   145.05    98.43 <
      2865    1  -4   1   2   154.77   145.05    98.43 <
      2866    2   1  -9   5   934.88  1082.79   336.38 o
      2866    1  -9   1   5   934.88  1082.79   336.38 o
      2867    2   2  -5   1   232.31   256.41    81.50 o
      2867    1  -5   2   1   232.31   256.41    81.50 o
      2868    2   2  -6   1   198.33   346.76   107.61 o
      2868    1  -6   2   1   198.33   346.76   107.61 o
      2869    2   1 -11   5   382.88  1268.34   609.36 <
      2869    1 -11   1   5   382.88  1268.34   609.36 <
      2870    2   1  -8   6   292.00   226.13   176.54 <
      2870    1  -8   1   6   292.00   226.13   176.54 <
      2871    2   2  -8   8   906.52   718.95   317.96 <
      2871    1  -8   2   8   906.52   718.95   317.96 <
      2872    2   1  -4   4   252.03   228.96    79.25 <
      2872    1  -4   1   4   252.03   228.96    79.25 <
      2873    2   3  -9   5   686.47   771.44   463.26 <
      2873    1  -9   3   5   686.47   771.44   463.26 <
      2874    2   3  -9   1   866.04  1106.86   304.04 o
      2874    1  -9   3   1   866.04  1106.86   304.04 o
      2875    2   1  -5   6   205.39   115.36    99.17 <
      2875    1  -5   1   6   205.39   115.36    99.17 <
      2876    2   2  -5   2   136.12   155.23   103.48 <
      2876    1  -5   2   2   136.12   155.23   103.48 <
      2877    2   3  -6   4   277.64   398.85   142.30 <
      2877    1  -6   3   4   277.64   398.85   142.30 <
      2878    2   4  -9   6  1418.81   987.25   451.99 <
      2878    1  -9   4   6  1418.81   987.25   451.99 <
      2879    2   4 -10   4   771.96   944.38   624.93 <
      2879    1 -10   4   4   771.96   944.38   624.93 <
      2880    2   3  -6   3   114.62   185.02   107.43 <
      2880    1  -6   3   3   114.62   185.02   107.43 <
      2881    2   5  -9   8  1053.77  1397.65   612.59 <
      2881    1  -9   5   8  1053.77  1397.65   612.59 <
      2882    2   3  -9   7   882.50   947.78   388.63 <
      2882    1  -9   3   7   882.50   947.78   388.63 <
      2883    2   3 -11   7  1691.99  2638.20  1144.28 <
      2883    1 -11   3   7  1691.99  2638.20  1144.28 <
      2884    2   3  -8   4   386.54   497.61   229.97 <
      2884    1  -8   3   4   386.54   497.61   229.97 <
      2885    2   1  -6   2    51.57   151.26   103.72 <
      2885    1  -6   1   2    51.57   151.26   103.72 <
      2886    2   4 -10   6   603.91   804.25   629.50 <
      2886    1 -10   4   6   603.91   804.25   629.50 <
      2887    2   2  -5   4   158.64   213.18   114.95 <
      2887    1  -5   2   4   158.64   213.18   114.95 <
      2888    2   2 -12   4  1009.32  1627.19   824.60 <
      2888    1 -12   2   4  1009.32  1627.19   824.60 <
      2889    2   2 -12   6   668.79  2483.26  1179.94 <
      2889    1 -12   2   6   668.79  2483.26  1179.94 <
      2890    2   5 -13   6     4.72  2940.06  1895.28 <
      2890    1 -13   5   6     4.72  2940.06  1895.28 <
      2891    2   5  -9   7   658.77   922.28   614.85 <
      2891    1  -9   5   7   658.77   922.28   614.85 <
      2892    2   1  -4   9   290.50   260.70   117.42 <
      2892    1  -4   1   9   290.50   260.70   117.42 <
      2893    2   2  -8  12  1880.88  1620.44   744.69 <
      2893    1  -8   2  12  1880.88  1620.44   744.69 <
      2894    2   2  -6  15  1588.57  7168.45  1383.73 o
      2894    1  -6   2  15  1588.57  7168.45  1383.73 o
      2895    2   5  -6   8   717.71  4048.67   715.75 o
      2895    1  -6   5   8   717.71  4048.67   715.75 o
      2896    2   5  -4  10   526.43  1738.93   573.03 o
      2896    1  -4   5  10   526.43  1738.93   573.03 o
      2897    2   4  -2   6  3423.26  3776.65   250.54 o
      2897    1  -2   4   6  3423.26  3776.65   250.54 o
      2898    2   3  -1   5  2498.06  2932.78   156.93 o
      2898    1  -1   3   5  2498.06  2932.78   156.93 o
      2899    2   1  -3  11  3731.13 16645.60   520.62 o
      2899    1  -3   1  11  3731.13 16645.60   520.62 o
      2900    2   4  -1   4  1310.38  1399.10   259.97 o
      2900    1  -1   4   4  1310.38  1399.10   259.97 o
      2901    2   5  -3  11  2222.58 10405.90  1499.38 o
      2901    1  -3   5  11  2222.58 10405.90  1499.38 o
      2902    2   5  -3   8   744.96   737.29   393.49 <
      2902    1  -3   5   8   744.96   737.29   393.49 <
      2903    2   1  -2  10   252.49   358.99   154.70 <
      2903    1  -2   1  10   252.49   358.99   154.70 <
      2904    2   5  -3   9  2331.81 10768.00   942.58 o
      2904    1  -3   5   9  2331.81 10768.00   942.58 o
      2905    2   0  -2  10  1712.63  1071.99   206.00 o
      2905    1  -2   0  10  1712.63  1071.99   206.00 o
      2906    2   4  -1   5   811.08  1229.38   388.54 o
      2906    1  -1   4   5   811.08  1229.38   388.54 o
      2907    2  -1  -2  -8  1305.98  1426.72    99.49 o
      2907    1  -2  -1  -8  1305.98  1426.72    99.49 o
      2908    2   0  -2 -10  1711.82  1858.59   164.76 o
      2908    1  -2   0 -10  1711.82  1858.59   164.76 o
      2909    2  -2  -1  -4   473.67   501.59    67.41 o
      2909    1  -1  -2  -4   473.67   501.59    67.41 o
      2910    2   0  -2 -12  5156.20  6099.71   653.76 o
      2910    1  -2   0 -12  5156.20  6099.71   653.76 o
      2911    2  -2  -2  -8  1181.48   953.62   170.29 o
      2911    1  -2  -2  -8  1181.48   953.62   170.29 o
      2912    2  -4  -2  -6  3402.85  3205.61   704.31 o
      2912    1  -2  -4  -6  3402.85  3205.61   704.31 o
      2913    2  -4  -3  -7  2016.50  1654.51   390.81 o
      2913    1  -3  -4  -7  2016.50  1654.51   390.81 o
      2914    2  -3  -1  -3  1834.70  2802.38   799.54 o
      2914    1  -1  -3  -3  1834.70  2802.38   799.54 o
      2915    2  -2  -2  -9   672.53   280.70   187.13 <
      2915    1  -2  -2  -9   672.53   280.70   187.13 <
      2916    1  -2   0 -11   774.08   691.12   274.85 <
      2917    2  -2  -2  -7   212.43   198.80    79.52 <
      2917    1  -2  -2  -7   212.43   198.80    79.52 <
      2918    2  -3  -3 -11  1497.02  1402.70   657.52 <
      2918    1  -3  -3 -11  1497.02  1402.70   657.52 <
      2919    2  -4  -4 -12  1824.09  2294.04  1021.57 <
      2919    1  -4  -4 -12  1824.09  2294.04  1021.57 <
      2920    2  -2  -4 -18  2351.34  3982.60  2946.25 <
      2920    1  -4  -2 -18  2351.34  3982.60  2946.25 <
      2921    2  -2  -3 -11  1104.90   928.02   313.30 <
      2921    1  -3  -2 -11  1104.90   928.02   313.30 <
      2922    2  -3  -3 -10   363.51   289.89   283.93 <
      2922    1  -3  -3 -10   363.51   289.89   283.93 <
      2923    2  -2  -1  -6   516.50   691.39   224.50 o
      2923    1  -1  -2  -6   516.50   691.39   224.50 o
      2924    2  -5  -3  -9  2337.86  1626.02  1354.03 <
      2924    1  -3  -5  -9  2337.86  1626.02  1354.03 <
      2925    2   0  -2  -6  4957.49  5600.46   137.16 o
      2925    1  -2   0  -6  4957.49  5600.46   137.16 o
      2926    2  -2  -4  -6  4656.85  4504.59   191.32 o
      2926    1  -4  -2  -6  4656.85  4504.59   191.32 o
      2927    2  -1  -3  -5  2986.27  3319.11   148.30 o
      2927    1  -3  -1  -5  2986.27  3319.11   148.30 o
      2928    2   0  -2  -4  2710.88  3163.75   151.10 o
      2928    1  -2   0  -4  2710.88  3163.75   151.10 o
      2929    1  -4   0  -9  2320.31  2634.99   196.73 o
      2930    2  -1  -3  -8   963.88  1145.04   138.30 o
      2930    1  -3  -1  -8   963.88  1145.04   138.30 o
      2931    2  -1  -3  -7   905.41  1154.66   114.66 o
      2931    1  -3  -1  -7   905.41  1154.66   114.66 o
      2932    1  -2   0  -5   501.43   600.35    70.01 o
      2933    2   0  -6 -12  3669.75  4180.48   496.30 o
      2933    1  -6   0 -12  3669.75  4180.48   496.30 o
      2934    2  -1  -2  -3   596.60   613.19    63.50 o
      2934    1  -2  -1  -3   596.60   613.19    63.50 o
      2935    2  -1  -5  -8  1259.84  1898.58   304.41 o
      2935    1  -5  -1  -8  1259.84  1898.58   304.41 o
      2936    2  -1  -2  -5   445.34   412.25    54.03 o
      2936    1  -2  -1  -5   445.34   412.25    54.03 o
      2937    2  -2  -4 -12  3673.88  3718.02   391.48 o
      2937    1  -4  -2 -12  3673.88  3718.02   391.48 o
      2938    2  -1  -2  -6   316.73   375.36    46.67 o
      2938    1  -2  -1  -6   316.73   375.36    46.67 o
      2939    2  -2  -3  -5   666.26   655.05    73.89 o
      2939    1  -3  -2  -5   666.26   655.05    73.89 o
      2940    2  -1  -4  -7   736.81   918.89   140.14 o
      2940    1  -4  -1  -7   736.81   918.89   140.14 o
      2941    2  -2  -5  -7   875.48  1223.41   162.59 o
      2941    1  -5  -2  -7   875.48  1223.41   162.59 o
      2942    2  -3  -5 -11  2567.36  2548.70   478.01 o
      2942    1  -5  -3 -11  2567.36  2548.70   478.01 o
      2943    1  -4   0  -7   675.39   750.67   114.23 o
      2944    2  -2  -4 -11  1224.53  1436.76   349.27 o
      2944    1  -4  -2 -11  1224.53  1436.76   349.27 o
      2945    2  -3  -4  -8   998.04  1144.85   206.35 o
      2945    1  -4  -3  -8   998.04  1144.85   206.35 o
      2946    2  -2  -4  -7   409.22   523.36   134.81 o
      2946    1  -4  -2  -7   409.22   523.36   134.81 o
      2947    2  -1  -5 -11  1814.92  1616.97   360.00 o
      2947    1  -5  -1 -11  1814.92  1616.97   360.00 o
      2948    2  -2  -6  -9  1451.31  1262.82   285.47 o
      2948    1  -6  -2  -9  1451.31  1262.82   285.47 o
      2949    2  -2  -6 -12  2024.68  1694.94   531.16 o
      2949    1  -6  -2 -12  2024.68  1694.94   531.16 o
      2950    1  -4   0 -11   618.92   537.54   249.79 <
      2951    2  -1  -7 -11  1431.02  1011.20   513.59 <
      2951    1  -7  -1 -11  1431.02  1011.20   513.59 <
      2952    2  -2  -4  -8   227.12   260.02   116.01 <
      2952    1  -4  -2  -8   227.12   260.02   116.01 <
      2953    2  -3  -5  -9   954.93   765.47   319.96 <
      2953    1  -5  -3  -9   954.93   765.47   319.96 <
      2954    2  -1  -3  -4   243.93   184.10    68.04 <
      2954    1  -3  -1  -4   243.93   184.10    68.04 <
      2955    1  -6   0 -13  1898.21  1533.39   472.89 o
      2956    2   0  -4  -8   384.48   491.78   104.07 o
      2956    1  -4   0  -8   384.48   491.78   104.07 o
      2957    2  -1  -4  -9   290.47   487.76   129.41 o
      2957    1  -4  -1  -9   290.47   487.76   129.41 o
      2958    1  -6   0 -11  1309.38  1503.31   358.22 o
      2959    2  -4  -5 -11  2149.19  2271.97   654.23 o
      2959    1  -5  -4 -11  2149.19  2271.97   654.23 o
      2960    2  -2  -5 -13  1140.60  1177.58   515.44 <
      2960    1  -5  -2 -13  1140.60  1177.58   515.44 <
      2961    2   0  -4 -10   201.78   359.20   160.75 <
      2961    1  -4   0 -10   201.78   359.20   160.75 <
      2962    2  -1  -6  -9   334.60   331.08   190.32 <
      2962    1  -6  -1  -9   334.60   331.08   190.32 <
      2963    2  -2  -8 -12  1880.88  1596.61   849.94 <
      2963    1  -8  -2 -12  1880.88  1596.61   849.94 <
      2964    2  -3  -5  -8   582.90   601.66   227.87 <
      2964    1  -5  -3  -8   582.90   601.66   227.87 <
      2965    2  -1  -5 -12   483.23   632.83   322.42 <
      2965    1  -5  -1 -12   483.23   632.83   322.42 <
      2966    2  -2  -7 -11   477.89   737.51   446.07 <
      2966    1  -7  -2 -11   477.89   737.51   446.07 <
      2967    2  -3  -6  -8   709.80   579.47   257.98 <
      2967    1  -6  -3  -8   709.80   579.47   257.98 <
      2968    2  -1  -7 -12   920.43   663.16   428.87 <
      2968    1  -7  -1 -12   920.43   663.16   428.87 <
      2969    2  -1  -4 -10   233.58   358.50   165.31 <
      2969    1  -4  -1 -10   233.58   358.50   165.31 <
      2970    2  -2  -6 -15  1588.17  3635.77  1320.29 <
      2970    1  -6  -2 -15  1588.17  3635.77  1320.29 <
      2971    2  -4  -6 -12  1267.70  1831.65   882.05 <
      2971    1  -6  -4 -12  1267.70  1831.65   882.05 <
      2972    2  -1  -5  -7   335.45   357.14   138.89 <
      2972    1  -5  -1  -7   335.45   357.14   138.89 <
      2973    2  -1  -5 -10   109.92   268.69   204.53 <
      2973    1  -5  -1 -10   109.92   268.69   204.53 <
      2974    2   0  -6  -6  5557.19  5401.05   267.55 o
      2974    1  -6   0  -6  5557.19  5401.05   267.55 o
      2975    2  -1  -4  -3  1085.12  1285.61    83.58 o
      2975    1  -4  -1  -3  1085.12  1285.61    83.58 o
      2976    2   1  -6  -3   943.10  1104.33   107.06 o
      2976    1  -6   1  -3   943.10  1104.33   107.06 o
      2977    2  -1  -5  -5   840.92  1068.92   136.37 o
      2977    1  -5  -1  -5   840.92  1068.92   136.37 o
      2978    2  -2  -8  -6  3341.12  3178.00   382.65 o
      2978    1  -8  -2  -6  3341.12  3178.00   382.65 o
      2979    2  -1  -6  -3  1034.82  1108.22   132.83 o
      2979    1  -6  -1  -3  1034.82  1108.22   132.83 o
      2980    2   1  -7  -7  1390.75  1951.88   247.95 o
      2980    1  -7   1  -7  1390.75  1951.88   247.95 o
      2981    2   1  -7  -5  1690.41  1876.10   250.55 o
      2981    1  -7   1  -5  1690.41  1876.10   250.55 o
      2982    1  -6   0  -5   999.91  1002.01   164.57 o
      2983    2  -1  -7  -5  1724.97  1450.30   223.59 o
      2983    1  -7  -1  -5  1724.97  1450.30   223.59 o
      2984    1  -4   0  -3   403.84   542.40    83.61 o
      2985    2  -1  -5  -4   617.10   565.86   107.11 o
      2985    1  -5  -1  -4   617.10   565.86   107.11 o
      2986    2  -1  -7  -7  1404.19  1568.77   289.56 o
      2986    1  -7  -1  -7  1404.19  1568.77   289.56 o
      2987    1  -6   0  -7   670.41   426.22   141.40 o
      2988    2  -1  -7  -4   894.48  1062.94   188.75 o
      2988    1  -7  -1  -4   894.48  1062.94   188.75 o
      2989    2   1  -5  -4   611.37   720.50   100.30 o
      2989    1  -5   1  -4   611.37   720.50   100.30 o
      2990    2   1  -7  -4   869.87   559.58   203.12 <
      2990    1  -7   1  -4   869.87   559.58   203.12 <
      2991    2   1  -6  -5   591.09   617.53   179.28 o
      2991    1  -6   1  -5   591.09   617.53   179.28 o
      2992    2   0  -6  -2   777.21   683.99   141.77 o
      2992    1  -6   0  -2   777.21   683.99   141.77 o
      2993    2   0 -10  -6  2536.27  2987.03   746.25 o
      2993    1 -10   0  -6  2536.27  2987.03   746.25 o
      2994    2  -1  -9  -8  1330.08  1629.56   584.82 <
      2994    1  -9  -1  -8  1330.08  1629.56   584.82 <
      2995    2  -1  -7  -8   798.06   952.35   282.92 o
      2995    1  -7  -1  -8   798.06   952.35   282.92 o
      2996    2   1  -9  -7  1234.24   541.26   339.03 <
      2996    1  -9   1  -7  1234.24   541.26   339.03 <
      2997    2  -1  -6  -5   596.57   441.49   133.24 o
      2997    1  -6  -1  -5   596.57   441.49   133.24 o
      2998    2  -1  -9  -2   991.59  1116.12   241.86 o
      2998    1  -9  -1  -2   991.59  1116.12   241.86 o
      2999    2   0  -6  -8   754.77   788.13   148.16 o
      2999    1  -6   0  -8   754.77   788.13   148.16 o
      3000    2   0  -6  -4   371.16   360.13   136.60 <
      3000    1  -6   0  -4   371.16   360.13   136.60 <
      3001    2   1  -9  -5   920.85  1029.56   277.88 o
      3001    1  -9   1  -5   920.85  1029.56   277.88 o
      3002    2   0 -10  -4  2080.85  2469.80   615.34 o
      3002    1 -10   0  -4  2080.85  2469.80   615.34 o
      3003    2   1  -9  -8  1323.60  1764.37   473.80 o
      3003    1  -9   1  -8  1323.60  1764.37   473.80 o
      3004    2   1  -7  -8   796.59  1009.59   245.41 o
      3004    1  -7   1  -8   796.59  1009.59   245.41 o
      3005    2  -1  -9  -7  1242.53  1272.81   455.99 <
      3005    1  -9  -1  -7  1242.53  1272.81   455.99 <
      3006    2  -2  -7  -6   627.89   711.91   200.29 o
      3006    1  -7  -2  -6   627.89   711.91   200.29 o
      3007    2  -1  -6  -7   446.23   411.40   143.18 <
      3007    1  -6  -1  -7   446.23   411.40   143.18 <
      3008    2  -1  -6  -4   232.55   185.12   142.40 <
      3008    1  -6  -1  -4   232.55   185.12   142.40 <
      3009    2   1  -7  -6   398.54   240.85   195.07 <
      3009    1  -7   1  -6   398.54   240.85   195.07 <
      3010    2  -1  -4  -4   250.11   232.99    65.32 o
      3010    1  -4  -1  -4   250.11   232.99    65.32 o
      3011    2  -1  -8  -8   731.27   791.29   317.31 <
      3011    1  -8  -1  -8   731.27   791.29   317.31 <
      3012    2   0  -8  -6   342.28   408.40   333.07 <
      3012    1  -8   0  -6   342.28   408.40   333.07 <
      3013    1  -8   0  -9   737.53   460.20   318.14 <
      3014    2   0 -10  -8   897.40  1018.45   884.81 <
      3014    1 -10   0  -8   897.40  1018.45   884.81 <
      3015    2   0 -10 -12  1278.10  1883.33   770.00 <
      3015    1 -10   0 -12  1278.10  1883.33   770.00 <
      3016    1  -4   0  -5    64.59   111.60    69.75 <
      3017    2   1  -6  -6   135.11   303.09   113.92 <
      3017    1  -6   1  -6   135.11   303.09   113.92 <
      3018    2  -1  -7  -6   399.73   679.82   236.55 <
      3018    1  -7  -1  -6   399.73   679.82   236.55 <
      3019    2  -1  -9 -11   748.58   996.10   495.07 <
      3019    1  -9  -1 -11   748.58   996.10   495.07 <
      3020    2   1  -8  -8   728.90   704.14   245.95 <
      3020    1  -8   1  -8   728.90   704.14   245.95 <
      3021    2  -1 -13  -7  1134.60  1844.07  1591.97 <
      3021    1 -13  -1  -7  1134.60  1844.07  1591.97 <
      3022    2  -1  -8  -6   292.00   414.58   245.97 <
      3022    1  -8  -1  -6   292.00   414.58   245.97 <
      3023    2  -1 -11 -13   899.21  1607.90  1251.03 <
      3023    1 -11  -1 -13   899.21  1607.90  1251.03 <
      3024    2  -1 -10  -7    64.97   533.28   461.91 <
      3024    1 -10  -1  -7    64.97   533.28   461.91 <
      3025    2   2  -9  -6    37.61   371.19   273.40 <
      3025    1  -9   2  -6    37.61   371.19   273.40 <
      3026    2   1 -11 -10   224.91  1422.20   908.46 <
      3026    1 -11   1 -10   224.91  1422.20   908.46 <
      3027    2  -3 -11  -8   779.49  2097.72   892.23 <
      3027    1 -11  -3  -8   779.49  2097.72   892.23 <
      3028    1  -6   0  -3    16.71    97.40    77.52 <
      3029    2   0  -4   6  7176.42  7517.12   160.04 o
      3029    1  -4   0   6  7176.42  7517.12   160.04 o
      3030    2  -1  -3   5  3000.49  3098.27    91.66 o
      3030    1  -3  -1   5  3000.49  3098.27    91.66 o
      3031    1  -4   0   9  2320.31  2501.79   144.61 o
      3032    2  -1  -4   5  1168.16  1281.72    80.36 o
      3032    1  -4  -1   5  1168.16  1281.72    80.36 o
      3033    2  -1  -3   7   910.19   705.21    60.10 o
      3033    1  -3  -1   7   910.19   705.21    60.10 o
      3034    2  -1  -5   8  1263.72  1473.39   139.94 o
      3034    1  -5  -1   8  1263.72  1473.39   139.94 o
      3035    1  -4   0   7   675.39   875.03   103.54 o
      3036    2  -1  -4   7   738.97  1033.09   103.91 o
      3036    1  -4  -1   7   738.97  1033.09   103.91 o
      3037    2   0  -6  12  3689.47  3514.90   297.57 o
      3037    1  -6   0  12  3689.47  3514.90   297.57 o
      3038    2  -1  -5  11  1817.19  2178.92   248.56 o
      3038    1  -5  -1  11  1817.19  2178.92   248.56 o
      3039    2  -2  -6   9  1455.83  1326.26   192.30 o
      3039    1  -6  -2   9  1455.83  1326.26   192.30 o
      3040    2   0  -4   8   383.20   367.15   125.76 <
      3040    1  -4   0   8   383.20   367.15   125.76 <
      3041    2  -2  -6  12  2029.84  2409.09   429.34 o
      3041    1  -6  -2  12  2029.84  2409.09   429.34 o
      3042    1  -6   0  13  1898.22  1325.34   447.13 <
      3043    1  -6   0  11  1309.38  1103.95   240.86 o
      3044    2  -1  -5   7   335.89   428.51    95.22 o
      3044    1  -5  -1   7   335.89   428.51    95.22 o
      3045    2   1  -7  11  1431.49  1451.96   287.60 o
      3045    1  -7   1  11  1431.49  1451.96   287.60 o
      3046    2  -1  -7  11  1431.93  1760.54   355.30 o
      3046    1  -7  -1  11  1431.93  1760.54   355.30 o
      3047    2  -2  -5   9   311.04   511.46   154.63 o
      3047    1  -5  -2   9   311.04   511.46   154.63 o
      3048    2  -2  -8  12  1883.71  2165.93   674.99 o
      3048    1  -8  -2  12  1883.71  2165.93   674.99 o
      3049    2   1  -7  12   920.95   788.13   414.91 <
      3049    1  -7   1  12   920.95   788.13   414.91 <
      3050    1  -4   0  11   618.92   283.04   147.50 <
      3051    2  -2  -4   8   226.86   261.44    95.80 <
      3051    1  -4  -2   8   226.86   261.44    95.80 <
      3052    2   1  -7  13  1032.59  1421.40   434.15 o
      3052    1  -7   1  13  1032.59  1421.40   434.15 o
      3053    2  -1  -4   9   290.58   272.43    83.52 o
      3053    1  -4  -1   9   290.58   272.43    83.52 o
      3054    2  -1  -6   9   334.88   378.66   162.56 <
      3054    1  -6  -1   9   334.88   378.66   162.56 <
      3055    2   1  -8  12   548.92   862.36   384.59 <
      3055    1  -8   1  12   548.92   862.36   384.59 <
      3056    2  -1  -9  13  1198.72   816.77   749.37 <
      3056    1  -9  -1  13  1198.72   816.77   749.37 <
      3057    2   0  -8  12  1171.61  1215.53   378.74 o
      3057    1  -8   0  12  1171.61  1215.53   378.74 o
      3058    2  -1  -5  13   645.92   781.08   346.93 <
      3058    1  -5  -1  13   645.92   781.08   346.93 <
      3059    2  -2  -5  11    55.81   235.96   180.44 <
      3059    1  -5  -2  11    55.81   235.96   180.44 <
      3060    2  -2  -2   6 11525.10  9685.91   164.95 o
      3060    1  -2  -2   6 11525.10  9685.91   164.95 o
      3061    2  -1  -1   5  1820.93  1734.00    47.42 o
      3061    1  -1  -1   5  1820.93  1734.00    47.42 o
      3062    1  -1  -2   0   853.43   943.23    30.89 o
      3063    2  -2  -1   2   612.54   361.13    28.09 o
      3063    1  -1  -2   2   612.54   361.13    28.09 o
      3064    2  -2  -1   1   318.49    81.42    22.39 o
      3064    1  -1  -2   1   318.49    81.42    22.39 o
      3065    2  -4  -2   0  3869.14  3998.27   330.47 o
      3065    1  -2  -4   0  3869.14  3998.27   330.47 o
      3066    2  -3  -2   4  1357.42  1423.42   125.25 o
      3066    1  -2  -3   4  1357.42  1423.42   125.25 o
      3067    2  -3  -2   2   837.65   858.23    73.68 o
      3067    1  -2  -3   2   837.65   858.23    73.68 o
      3068    2  -1  -1   3   190.67   206.45    20.24 o
      3068    1  -1  -1   3   190.67   206.45    20.24 o
      3069    2  -1  -1   4   169.22   169.87    21.98 o
      3069    1  -1  -1   4   169.22   169.87    21.98 o
      3070    2  -5  -3   3  4944.32  3060.71   653.30 o
      3070    1  -3  -5   3  4944.32  3060.71   653.30 o
      3071    2  -2  -2   8  1181.48  1219.79   225.59 o
      3071    1  -2  -2   8  1181.48  1219.79   225.59 o
      3072    2  -3  -3   6   439.12   549.48   141.35 o
      3072    1  -3  -3   6   439.12   549.48   141.35 o
      3073    2  -3  -2   1   219.73   174.96    49.70 o
      3073    1  -2  -3   1   219.73   174.96    49.70 o
      3074    2  -4  -3   7  2020.52   936.22   440.34 <
      3074    1  -3  -4   7  2020.52   936.22   440.34 <
      3075    2  -2  -2   7   212.43   101.30    75.48 <
      3075    1  -2  -2   7   212.43   101.30    75.48 <
      3076    2  -4  -5  11  2154.16  1800.10   656.21 <
      3076    1  -5  -4  11  2154.16  1800.10   656.21 <
      3077    2  -5  -4   2  1010.91  1149.81   388.56 <
      3077    1  -4  -5   2  1010.91  1149.81   388.56 <
      3078    2  -5  -3   1  2355.82   978.52   389.80 <
      3078    1  -3  -5   1  2355.82   978.52   389.80 <
      3079    2  -5  -3   5  2951.00  2945.42   820.40 o
      3079    1  -3  -5   5  2951.00  2945.42   820.40 o
      3080    2  -4  -2   6  3398.64  3136.25  1168.33 <
      3080    1  -2  -4   6  3398.64  3136.25  1168.33 <
      3081    2  -3  -5  -1  3557.51  3735.99   159.07 o
      3081    1  -5  -3  -1  3557.51  3735.99   159.07 o
      3082    2  -3  -5  -5  3826.58  3899.78   191.86 o
      3082    1  -5  -3  -5  3826.58  3899.78   191.86 o
      3083    2  -3  -5  -3  2715.99  2383.34   162.70 o
      3083    1  -5  -3  -3  2715.99  2383.34   162.70 o
      3084    2  -2  -2  -2   670.40   560.21    43.90 o
      3084    1  -2  -2  -2   670.40   560.21    43.90 o
      3085    2  -3  -4  -2   846.39   823.80    91.76 o
      3085    1  -4  -3  -2   846.39   823.80    91.76 o
      3086    2  -3  -4  -3   553.73   546.39   115.24 o
      3086    1  -4  -3  -3   553.73   546.39   115.24 o
      3087    2  -4  -6  -6  1751.03  1804.25   320.04 o
      3087    1  -6  -4  -6  1751.03  1804.25   320.04 o
      3088    2  -1  -2  -2   455.74   476.09    47.85 o
      3088    1  -2  -1  -2   455.74   476.09    47.85 o
      3089    2  -3  -5  -2   716.55   894.90   117.86 o
      3089    1  -5  -3  -2   716.55   894.90   117.86 o
      3090    2  -3  -4  -4   520.73   649.92   103.35 o
      3090    1  -4  -3  -4   520.73   649.92   103.35 o
      3091    2  -3  -5  -4   453.64   321.15   109.03 <
      3091    1  -5  -3  -4   453.64   321.15   109.03 <
      3092    2  -3  -3  -2   283.90   343.67    55.95 o
      3092    1  -3  -3  -2   283.90   343.67    55.95 o
      3093    2  -2  -3  -4   326.91   347.80    53.34 o
      3093    1  -3  -2  -4   326.91   347.80    53.34 o
      3094    2  -2  -3  -2   303.53   284.14    59.37 o
      3094    1  -3  -2  -2   303.53   284.14    59.37 o
      3095    2  -3  -4  -1   348.63   278.63    82.78 o
      3095    1  -4  -3  -1   348.63   278.63    82.78 o
      3096    2  -4  -5  -5  1248.17  1248.94   229.96 o
      3096    1  -5  -4  -5  1248.17  1248.94   229.96 o
      3097    2  -5  -7  -1  1982.19  2404.90   447.42 o
      3097    1  -7  -5  -1  1982.19  2404.90   447.42 o
      3098    2  -5  -7  -3  1795.74  2133.07   560.06 o
      3098    1  -7  -5  -3  1795.74  2133.07   560.06 o
      3099    2  -5  -7  -5  1741.21  2044.13   594.88 o
      3099    1  -7  -5  -5  1741.21  2044.13   594.88 o
      3100    2  -2  -3  -1   159.36   167.86    58.65 <
      3100    1  -3  -2  -1   159.36   167.86    58.65 <
      3101    2  -3  -6  -5   385.85   451.31   150.44 <
      3101    1  -6  -3  -5   385.85   451.31   150.44 <
      3102    2  -4  -7  -4  1142.21   948.18   336.64 <
      3102    1  -7  -4  -4  1142.21   948.18   336.64 <
      3103    2  -2  -2  -1    83.14    79.94    25.98 o
      3103    1  -2  -2  -1    83.14    79.94    25.98 o
      3104    2  -4  -4  -2   252.04   292.32    99.43 <
      3104    1  -4  -4  -2   252.04   292.32    99.43 <
      3105    2  -2  -4  -4   152.36   171.00    55.67 o
      3105    1  -4  -2  -4   152.36   171.00    55.67 o
      3106    2  -3  -3  -1    51.55    79.42    45.67 <
      3106    1  -3  -3  -1    51.55    79.42    45.67 <
      3107    2  -4  -5  -6   407.76   341.08   198.30 <
      3107    1  -5  -4  -6   407.76   341.08   198.30 <
      3108    2  -4  -7  -2  1052.14   645.97   273.14 <
      3108    1  -7  -4  -2  1052.14   645.97   273.14 <
      3109    2  -3  -6  -4   277.25   275.57   125.80 <
      3109    1  -6  -3  -4   277.25   275.57   125.80 <
      3110    2  -4  -6  -5   497.61   321.45   230.17 <
      3110    1  -6  -4  -5   497.61   321.45   230.17 <
      3111    2  -4  -7  -7   919.25   803.99   402.99 <
      3111    1  -7  -4  -7   919.25   803.99   402.99 <
      3112    2  -3  -4  -5   162.53   309.31    99.14 o
      3112    1  -4  -3  -5   162.53   309.31    99.14 o
      3113    2  -4  -8  -6   642.98   998.41   444.62 <
      3113    1  -8  -4  -6   642.98   998.41   444.62 <
      3114    2  -3  -5  -6   247.35   368.82   130.87 <
      3114    1  -5  -3  -6   247.35   368.82   130.87 <
      3115    2  -6  -6  -4   813.22   735.53   594.39 <
      3115    1  -6  -6  -4   813.22   735.53   594.39 <
      3116    2  -6  -9  -4   919.48  1221.23  1177.62 <
      3116    1  -9  -6  -4   919.48  1221.23  1177.62 <
      3117    2  -5  -7  -6   546.69   709.94   525.52 <
      3117    1  -7  -5  -6   546.69   709.94   525.52 <
      3118    2  -4  -6  -1   197.55   326.15   192.90 <
      3118    1  -6  -4  -1   197.55   326.15   192.90 <
      3119    2  -6  -6  -5   656.89   874.14   669.51 <
      3119    1  -6  -6  -5   656.89   874.14   669.51 <
      3120    2  -6  -6  -2   985.20   986.86   529.24 <
      3120    1  -6  -6  -2   985.20   986.86   529.24 <
      3121    2  -5  -7  -2   145.14   499.81   430.39 <
      3121    1  -7  -5  -2   145.14   499.81   430.39 <
      3122    2  -5  -9  -8  1055.44  1879.38   939.69 <
      3122    1  -9  -5  -8  1055.44  1879.38   939.69 <
      3123    2  -1  -4   3  1101.63  1078.00    87.51 o
      3123    1  -4  -1   3  1101.63  1078.00    87.51 o
      3124    2  -1  -4   1  1434.51  1432.16   104.84 o
      3124    1  -4  -1   1  1434.51  1432.16   104.84 o
      3125    2  -1  -3   1  1720.15  1430.30   100.76 o
      3125    1  -3  -1   1  1720.15  1430.30   100.76 o
      3126    2  -2  -8   0  4069.28  4104.79   380.26 o
      3126    1  -8  -2   0  4069.28  4104.79   380.26 o
      3127    2  -1  -7   5  1736.52  1900.74   194.69 o
      3127    1  -7  -1   5  1736.52  1900.74   194.69 o
      3128    2  -2  -8   6  3352.24  3153.17   363.75 o
      3128    1  -8  -2   6  3352.24  3153.17   363.75 o
      3129    2  -1  -7   1  1669.14  1849.13   180.11 o
      3129    1  -7  -1   1  1669.14  1849.13   180.11 o
      3130    2  -1  -6   3  1048.37  1058.64   138.77 o
      3130    1  -6  -1   3  1048.37  1058.64   138.77 o
      3131    2  -1  -6   1   944.35  1335.86   145.51 o
      3131    1  -6  -1   1   944.35  1335.86   145.51 o
      3132    2  -1  -5   2  1145.26  1138.65   130.93 o
      3132    1  -5  -1   2  1145.26  1138.65   130.93 o
      3133    2  -1  -7   2  1078.15  1146.49   196.71 o
      3133    1  -7  -1   2  1078.15  1146.49   196.71 o
      3134    2  -1  -5   4   618.71   567.93   104.72 o
      3134    1  -5  -1   4   618.71   567.93   104.72 o
      3135    2  -2  -8   2  1565.17  1641.45   283.50 o
      3135    1  -8  -2   2  1565.17  1641.45   283.50 o
      3136    2  -1  -7   4   899.71  1300.75   274.05 o
      3136    1  -7  -1   4   899.71  1300.75   274.05 o
      3137    2  -2  -8   4  1370.92  1898.72   301.29 o
      3137    1  -8  -2   4  1370.92  1898.72   301.29 o
      3138    2  -1  -5   1   358.55   475.79    87.23 o
      3138    1  -5  -1   1   358.55   475.79    87.23 o
      3139    2  -2  -5   1   235.39   271.88    95.26 <
      3139    1  -5  -2   1   235.39   271.88    95.26 <
      3140    2  -1  -9   1  1114.60  1194.85   343.37 o
      3140    1  -9  -1   1  1114.60  1194.85   343.37 o
      3141    2  -1  -9   2   995.94  1161.71   315.21 o
      3141    1  -9  -1   2   995.94  1161.71   315.21 o
      3142    2  -1  -6   4   231.73   167.83   131.43 <
      3142    1  -6  -1   4   231.73   167.83   131.43 <
      3143    2  -1  -9   5   938.96   922.42   290.24 o
      3143    1  -9  -1   5   938.96   922.42   290.24 o
      3144    2  -2  -9   2   611.89   957.26   365.42 <
      3144    1  -9  -2   2   611.89   957.26   365.42 <
      3145    2  -2  -7   5   315.13   818.64   252.35 o
      3145    1  -7  -2   5   315.13   818.64   252.35 o
      3146    2   0  -4   2    82.35    97.09    48.54 <
      3146    1  -4   0   2    82.35    97.09    48.54 <
      3147    2  -1  -4   2   142.96    96.13    80.11 <
      3147    1  -4  -1   2   142.96    96.13    80.11 <
      3148    2  -3  -5   5  3833.45  3845.37   194.86 o
      3148    1  -5  -3   5  3833.45  3845.37   194.86 o
      3149    2  -3  -5   3  2708.33  2293.20   172.54 o
      3149    1  -5  -3   3  2708.33  2293.20   172.54 o
      3150    2  -3  -4   2   847.28   723.81    95.71 o
      3150    1  -4  -3   2   847.28   723.81    95.71 o
      3151    2  -2  -3   5   669.04   685.94    79.76 o
      3151    1  -3  -2   5   669.04   685.94    79.76 o
      3152    2  -3  -5   7  1972.18  1691.87   206.23 o
      3152    1  -5  -3   7  1972.18  1691.87   206.23 o
      3153    2  -1  -2   1   607.19   598.43    66.99 o
      3153    1  -2  -1   1   607.19   598.43    66.99 o
      3154    2  -3  -5   2   716.91   704.85   121.80 o
      3154    1  -5  -3   2   716.91   704.85   121.80 o
      3155    2  -2  -4   5   916.12   822.98    97.64 o
      3155    1  -4  -2   5   916.12   822.98    97.64 o
      3156    2  -3  -4   3   554.43   448.93    93.36 o
      3156    1  -4  -3   3   554.43   448.93    93.36 o
      3157    2  -4  -6   6  1752.57  2125.67   333.63 o
      3157    1  -6  -4   6  1752.57  2125.67   333.63 o
      3158    2  -1  -2   2   454.16   543.92    72.99 o
      3158    1  -2  -1   2   454.16   543.92    72.99 o
      3159    2  -2  -3   2   302.65   249.00    54.86 o
      3159    1  -3  -2   2   302.65   249.00    54.86 o
      3160    2  -3  -7   8  1823.50  1346.13   315.22 o
      3160    1  -7  -3   8  1823.50  1346.13   315.22 o
      3161    2  -3  -4   4   521.37   470.89   105.30 o
      3161    1  -4  -3   4   521.37   470.89   105.30 o
      3162    2  -4  -5   5  1250.49  1248.94   251.77 o
      3162    1  -5  -4   5  1250.49  1248.94   251.77 o
      3163    2  -3  -5   4   453.97   521.38   186.35 <
      3163    1  -5  -3   4   453.97   521.38   186.35 <
      3164    2  -2  -3   4   323.73   256.64    75.73 o
      3164    1  -3  -2   4   323.73   256.64    75.73 o
      3165    2  -2  -4   4   152.43   254.42    85.47 <
      3165    1  -4  -2   4   152.43   254.42    85.47 <
      3166    2  -4  -7   4  1142.65  1111.13   254.88 o
      3166    1  -7  -4   4  1142.65  1111.13   254.88 o
      3167    2  -2  -3   1   159.33   189.97    62.65 o
      3167    1  -3  -2   1   159.33   189.97    62.65 o
      3168    2  -4  -9   6  1426.33  1532.42   866.32 <
      3168    1  -9  -4   6  1426.33  1532.42   866.32 <
      3169    2  -5  -7   6   546.84   866.57   537.40 <
      3169    1  -7  -5   6   546.84   866.57   537.40 <
      3170    2  -4  -7   2  1052.36   976.66   249.15 o
      3170    1  -7  -4   2  1052.36   976.66   249.15 o
      3171    2  -3  -6   8   710.24   329.39   220.26 <
      3171    1  -6  -3   8   710.24   329.39   220.26 <
      3172    2  -3  -5   8   582.70   307.35   205.57 <
      3172    1  -5  -3   8   582.70   307.35   205.57 <
      3173    2  -4  -6   5   497.82   664.65   222.21 <
      3173    1  -6  -4   5   497.82   664.65   222.21 <
      3174    2  -5  -7   3  1794.77  1682.16   525.04 o
      3174    1  -7  -5   3  1794.77  1682.16   525.04 o
      3175    2  -3  -4   5   162.61   109.05   109.05 <
      3175    1  -4  -3   5   162.61   109.05   109.05 <
      3176    2  -5  -6   2   631.09   489.94   402.66 <
      3176    1  -6  -5   2   631.09   489.94   402.66 <
      3177    2  -2  -3   3    69.92    61.85    37.91 <
      3177    1  -3  -2   3    69.92    61.85    37.91 <
      3178    2  -3  -6   4   277.19   393.15   131.71 <
      3178    1  -6  -3   4   277.19   393.15   131.71 <
      3179    2  -3  -6   5   385.63   462.79   192.33 <
      3179    1  -6  -3   5   385.63   462.79   192.33 <
      3180    2  -3  -3   2   283.90    53.96    41.97 <
      3180    1  -3  -3   2   283.90    53.96    41.97 <
      3181    2  -2   2  12  5487.20  8023.23   108.97 o
      3181    1   2  -2  12  5487.20  8023.23   108.97 o
      3182    2  -2   0   6  4675.34  4573.27    68.98 o
      3182    1   0  -2   6  4675.34  4573.27    68.98 o
      3183    2  -2   0  10  1571.18  1764.73    41.50 o
      3183    1   0  -2  10  1571.18  1764.73    41.50 o
      3184    2  -4   2  12  2471.79  3660.83   112.57 o
      3184    1   2  -4  12  2471.79  3660.83   112.57 o
      3185    2  -4   0  12  2703.60  2755.22    76.93 o
      3185    1   0  -4  12  2703.60  2755.22    76.93 o
      3186    1   0  -3  14  2261.03  2273.00    62.05 o
      3187    2  -3   3  17  3343.10  4269.30   150.25 o
      3187    1   3  -3  17  3343.10  4269.30   150.25 o
      3188    1   0  -1   4   924.20  1048.61    37.39 o
      3189    2  -2   1   7   532.52   835.06    36.06 o
      3189    1   1  -2   7   532.52   835.06    36.06 o
      3190    2  -4   2  14  1327.43  1782.96    77.36 o
      3190    1   2  -4  14  1327.43  1782.96    77.36 o
      3191    2  -4   0  14  1339.63  1506.81    69.01 o
      3191    1   0  -4  14  1339.63  1506.81    69.01 o
      3192    2  -2   2  14  1075.08  1059.60    51.35 o
      3192    1   2  -2  14  1075.08  1059.60    51.35 o
      3193    2  -3   1  10   601.74   659.80    37.22 o
      3193    1   1  -3  10   601.74   659.80    37.22 o
      3194    2  -3   1  14   994.03  1182.15    73.27 o
      3194    1   1  -3  14   994.03  1182.15    73.27 o
      3195    2  -3   1   9   648.43   744.06    35.68 o
      3195    1   1  -3   9   648.43   744.06    35.68 o
      3196    2  -5   1  17  2330.03  2434.28   121.64 o
      3196    1   1  -5  17  2330.03  2434.28   121.64 o
      3197    2  -2   1  13   678.33   877.62    57.11 o
      3197    1   1  -2  13   678.33   877.62    57.11 o
      3198    2  -2   1   6   475.96   542.61    28.31 o
      3198    1   1  -2   6   475.96   542.61    28.31 o
      3199    2  -4   3  19  1858.40  2527.33   171.15 o
      3199    1   3  -4  19  1858.40  2527.33   171.15 o
      3200    2  -5   2  14   857.16   992.55    69.33 o
      3200    1   2  -5  14   857.16   992.55    69.33 o
      3201    2  -3   1  12   468.94   781.11    69.84 o
      3201    1   1  -3  12   468.94   781.11    69.84 o
      3202    2  -2   1   8   320.46   403.05    33.31 o
      3202    1   1  -2   8   320.46   403.05    33.31 o
      3203    2  -3   2  16   834.84   998.72   101.45 o
      3203    1   2  -3  16   834.84   998.72   101.45 o
      3204    2  -4   2  18  1220.09  1076.89   115.67 o
      3204    1   2  -4  18  1220.09  1076.89   115.67 o
      3205    2  -4   2  20  1619.70  1796.92   160.44 o
      3205    1   2  -4  20  1619.70  1796.92   160.44 o
      3206    2  -3   2  12   472.01   525.24    55.64 o
      3206    1   2  -3  12   472.01   525.24    55.64 o
      3207    2  -4   1  17  1104.20   964.38   116.79 o
      3207    1   1  -4  17  1104.20   964.38   116.79 o
      3208    2  -5   3  17  1208.47  1810.54   136.44 o
      3208    1   3  -5  17  1208.47  1810.54   136.44 o
      3209    2  -1   1   7   188.75   211.39    22.34 o
      3209    1   1  -1   7   188.75   211.39    22.34 o
      3210    2  -6   3  17  1199.94   682.61   163.13 o
      3210    1   3  -6  17  1199.94   682.61   163.13 o
      3211    2  -5   1  23  2208.57  2250.89   293.57 o
      3211    1   1  -5  23  2208.57  2250.89   293.57 o
      3212    2  -3   1  16   648.07   521.06    68.90 o
      3212    1   1  -3  16   648.07   521.06    68.90 o
      3213    2  -4   0  20  1266.05  1343.80   165.35 o
      3213    1   0  -4  20  1266.05  1343.80   165.35 o
      3214    2  -3   1  23  2333.86  2421.91   233.20 o
      3214    1   1  -3  23  2333.86  2421.91   233.20 o
      3215    2  -5   2  16   451.01   453.22    91.87 o
      3215    1   2  -5  16   451.01   453.22    91.87 o
      3216    2  -5   1  15   465.25   443.59    82.60 o
      3216    1   1  -5  15   465.25   443.59    82.60 o
      3217    2  -4   0  18   835.71   925.13   103.20 o
      3217    1   0  -4  18   835.71   925.13   103.20 o
      3218    2  -6   2  20  1583.82  1896.32   269.36 o
      3218    1   2  -6  20  1583.82  1896.32   269.36 o
      3219    2  -1   1   6   158.51   144.41    21.61 o
      3219    1   1  -1   6   158.51   144.41    21.61 o
      3220    2  -6   1  19  1057.10  1145.47   179.17 o
      3220    1   1  -6  19  1057.10  1145.47   179.17 o
      3221    2  -4   1  13   302.57   272.44    53.57 o
      3221    1   1  -4  13   302.57   272.44    53.57 o
      3222    2  -3   3  19   913.97   943.63   114.24 o
      3222    1   3  -3  19   913.97   943.63   114.24 o
      3223    2  -3   3  18   623.22   637.13    86.20 o
      3223    1   3  -3  18   623.22   637.13    86.20 o
      3224    2  -5   1  16   508.73   567.00    86.68 o
      3224    1   1  -5  16   508.73   567.00    86.68 o
      3225    2  -2   2  11   119.25   110.12    28.57 o
      3225    1   2  -2  11   119.25   110.12    28.57 o
      3226    2  -5   1  18   651.16   723.35   105.02 o
      3226    1   1  -5  18   651.16   723.35   105.02 o
      3227    2  -3   1  13   181.59   236.20    38.58 o
      3227    1   1  -3  13   181.59   236.20    38.58 o
      3228    2  -6   0  20  1160.13  1118.84   215.91 o
      3228    1   0  -6  20  1160.13  1118.84   215.91 o
      3229    2  -3   2  14   251.39   175.86    48.93 o
      3229    1   2  -3  14   251.39   175.86    48.93 o
      3230    2  -2   1  10    88.19    71.75    25.66 <
      3230    1   1  -2  10    88.19    71.75    25.66 <
      3231    2  -2   2  13   108.97    77.52    40.04 <
      3231    1   2  -2  13   108.97    77.52    40.04 <
      3232    2  -3   2  18   342.15   352.71    74.52 o
      3232    1   2  -3  18   342.15   352.71    74.52 o
      3233    2  -4   1  19   444.76   449.69   115.87 o
      3233    1   1  -4  19   444.76   449.69   115.87 o
      3234    2  -2   1  12    76.74    84.07    31.53 <
      3234    1   1  -2  12    76.74    84.07    31.53 <
      3235    2  -3   1  20   327.40   266.93   119.94 <
      3235    1   1  -3  20   327.40   266.93   119.94 <
      3236    2  -6   1  23   383.85   517.13   243.51 <
      3236    1   1  -6  23   383.85   517.13   243.51 <
      3237    2  -7   3  23  1267.60  1221.32   400.24 o
      3237    1   3  -7  23  1267.60  1221.32   400.24 o
      3238    2  -7   2  20   724.44   735.66   205.45 o
      3238    1   2  -7  20   724.44   735.66   205.45 o
      3239    1   0  -5  20   938.49   783.06   171.90 o
      3240    2  -5   3  23   608.90   636.52   247.73 <
      3240    1   3  -5  23   608.90   636.52   247.73 <
      3241    2  -6   2  26  1177.98  1119.67   467.08 <
      3241    1   2  -6  26  1177.98  1119.67   467.08 <
      3242    2  -7   3  21   876.07   559.88   237.54 <
      3242    1   3  -7  21   876.07   559.88   237.54 <
      3243    2  -4   1  15   202.14   211.16    64.78 o
      3243    1   1  -4  15   202.14   211.16    64.78 o
      3244    2  -3   1  19   278.05   408.77    87.81 o
      3244    1   1  -3  19   278.05   408.77    87.81 o
      3245    2  -6   3  23   749.50   860.45   294.63 <
      3245    1   3  -6  23   749.50   860.45   294.63 <
      3246    2  -2   1  11    74.81   100.35    25.09 o
      3246    1   1  -2  11    74.81   100.35    25.09 o
      3247    2  -4   2  19   135.76   106.37    83.95 <
      3247    1   2  -4  19   135.76   106.37    83.95 <
      3248    1   0  -3  12    77.38    70.01    25.55 <
      3249    2  -6   0  18   174.46   164.19   135.27 <
      3249    1   0  -6  18   174.46   164.19   135.27 <
      3250    2  -5   2  26   319.87   521.46   391.99 <
      3250    1   2  -5  26   319.87   521.46   391.99 <
      3251    1   0  -5  16   220.92   347.49    93.01 o
      3252    2  -4   2  26  1087.12  1161.06   329.03 o
      3252    1   2  -4  26  1087.12  1161.06   329.03 o
      3253    2  -3   2  11    87.90    89.06    41.29 <
      3253    1   2  -3  11    87.90    89.06    41.29 <
      3254    2  -7   1  21   361.48   379.28   216.15 <
      3254    1   1  -7  21   361.48   379.28   216.15 <
      3255    2  -3   1  22   232.79   255.05   124.98 <
      3255    1   1  -3  22   232.79   255.05   124.98 <
      3256    2  -2   0   7    10.74    27.30    13.92 <
      3257    1   0  -3  10    51.70    60.81    19.93 o
      3258    2  -4   4  26   592.91   595.09   305.49 <
      3258    1   4  -4  26   592.91   595.09   305.49 <
      3259    2  -5   1  25   600.07   677.05   300.00 <
      3259    1   1  -5  25   600.07   677.05   300.00 <
      3260    2  -6   2  18   333.21   382.94   123.11 o
      3260    1   2  -6  18   333.21   382.94   123.11 o
      3261    2  -2   2  10   143.75    16.36    15.84 <
      3261    1   2  -2  10   143.75    16.36    15.84 <
      3262    2  -3   2  20   270.31   225.40    98.42 <
      3262    1   2  -3  20   270.31   225.40    98.42 <
      3263    2  -2   1  17   120.93   115.27    52.02 <
      3263    1   1  -2  17   120.93   115.27    52.02 <
      3264    2  -2   1   9    31.54    29.58    15.32 <
      3264    1   1  -2   9    31.54    29.58    15.32 <
      3265    2  -6   0  26   635.02  1034.61   407.42 <
      3265    1   0  -6  26   635.02  1034.61   407.42 <
      3266    2  -6   2  22   489.51   587.24   225.51 <
      3266    1   2  -6  22   489.51   587.24   225.51 <
      3267    2  -6   2  23    26.40   336.81   216.70 <
      3267    1   2  -6  23    26.40   336.81   216.70 <
      3268    2  -2   1  14    41.06    79.68    38.25 <
      3268    1   1  -2  14    41.06    79.68    38.25 <
      3269    2  -6   3  20    88.95   189.12   118.39 <
      3269    1   3  -6  20    88.95   189.12   118.39 <
      3270    2  -4   3  25   856.33   832.91   306.73 <
      3270    1   3  -4  25   856.33   832.91   306.73 <
      3271    2  -8   4  22   605.70   417.88   252.16 <
      3271    1   4  -8  22   605.70   417.88   252.16 <
      3272    2  -5   5  27   478.53   547.38   359.10 <
      3272    1   5  -5  27   478.53   547.38   359.10 <
      3273    1   0  -5  26   492.61   539.21   344.16 <
      3274    2  -5   5  29  1241.26   484.27   404.58 <
      3274    1   5  -5  29  1241.26   484.27   404.58 <
      3275    2  -1  -1   5  1820.93  1706.73    28.98 o
      3275    1  -1  -1   5  1820.93  1706.73    28.98 o
      3276    2  -1  -1  11  3716.67  3521.06    59.86 o
      3276    1  -1  -1  11  3716.67  3521.06    59.86 o
      3277    2  -2  -2  12  5487.20  5607.64   108.30 o
      3277    1  -2  -2  12  5487.20  5607.64   108.30 o
      3278    2  -3  -1  11  3408.56  3604.24    69.57 o
      3278    1  -1  -3  11  3408.56  3604.24    69.57 o
      3279    2  -3  -2  10  1371.94  1352.43    58.71 o
      3279    1  -2  -3  10  1371.94  1352.43    58.71 o
      3280    2  -4  -2  12  2335.00  2289.01   106.55 o
      3280    1  -2  -4  12  2335.00  2289.01   106.55 o
      3281    2  -2  -1   7   564.46   621.57    26.07 o
      3281    1  -1  -2   7   564.46   621.57    26.07 o
      3282    2  -2  -1   6   508.36   491.24    22.50 o
      3282    1  -1  -2   6   508.36   491.24    22.50 o
      3283    2  -3  -1  17  3268.93  3287.50   132.57 o
      3283    1  -1  -3  17  3268.93  3287.50   132.57 o
      3284    2  -3  -1   9   670.64   669.51    35.86 o
      3284    1  -1  -3   9   670.64   669.51    35.86 o
      3285    2  -2  -2   9   672.53   720.12    36.65 o
      3285    1  -2  -2   9   672.53   720.12    36.65 o
      3286    2  -3  -1  10   621.86   643.35    33.65 o
      3286    1  -1  -3  10   621.86   643.35    33.65 o
      3287    2  -1  -1   4   169.22   184.91    11.52 o
      3287    1  -1  -1   4   169.22   184.91    11.52 o
      3288    2  -3  -1  14  1001.76  1057.19    79.70 o
      3288    1  -1  -3  14  1001.76  1057.19    79.70 o
      3289    2  -5  -1  17  2327.43  2618.22   167.76 o
      3289    1  -1  -5  17  2327.43  2618.22   167.76 o
      3290    2  -1  -2  14  1316.01  1242.22    79.52 o
      3290    1  -2  -1  14  1316.01  1242.22    79.52 o
      3291    2  -4  -3  13  2672.75  2403.38   163.11 o
      3291    1  -3  -4  13  2672.75  2403.38   163.11 o
      3292    2  -2  -1  13   689.57   762.19    52.00 o
      3292    1  -1  -2  13   689.57   762.19    52.00 o
      3293    2  -4  -2  14  1353.84  1514.55   123.22 o
      3293    1  -2  -4  14  1353.84  1514.55   123.22 o
      3294    2  -2  -2  14  1075.08  1117.12    91.72 o
      3294    1  -2  -2  14  1075.08  1117.12    91.72 o
      3295    2  -1  -2  12   512.12   444.80    43.36 o
      3295    1  -2  -1  12   512.12   444.80    43.36 o
      3296    2  -3  -3  17  3343.11  3072.85   267.36 o
      3296    1  -3  -3  17  3343.11  3072.85   267.36 o
      3297    2  -1  -1   7   188.75   213.73    19.15 o
      3297    1  -1  -1   7   188.75   213.73    19.15 o
      3298    2  -2  -1   8   280.82   334.53    24.68 o
      3298    1  -1  -2   8   280.82   334.53    24.68 o
      3299    2  -1  -1   6   158.51   121.29    10.37 o
      3299    1  -1  -1   6   158.51   121.29    10.37 o
      3300    2  -2  -2  18  1667.91  1855.60   179.18 o
      3300    1  -2  -2  18  1667.91  1855.60   179.18 o
      3301    2  -1  -1  10   195.94   237.73    29.27 o
      3301    1  -1  -1  10   195.94   237.73    29.27 o
      3302    2  -4  -1  17  1113.25  1152.81   134.60 o
      3302    1  -1  -4  17  1113.25  1152.81   134.60 o
      3303    2  -3  -1  12   474.33   826.10    59.81 o
      3303    1  -1  -3  12   474.33   826.10    59.81 o
      3304    2  -3  -2  16   852.48   734.55   119.79 o
      3304    1  -2  -3  16   852.48   734.55   119.79 o
      3305    2  -3  -3  12   907.25   718.03   100.96 o
      3305    1  -3  -3  12   907.25   718.03   100.96 o
      3306    2  -3  -1  16   651.96   575.85    74.47 o
      3306    1  -1  -3  16   651.96   575.85    74.47 o
      3307    2  -1  -1  13   283.98   268.55    39.46 o
      3307    1  -1  -1  13   283.98   268.55    39.46 o
      3308    2  -4  -2  20  1628.25  1769.71   287.87 o
      3308    1  -2  -4  20  1628.25  1769.71   287.87 o
      3309    2  -2  -2  10   143.75   133.37    30.15 o
      3309    1  -2  -2  10   143.75   133.37    30.15 o
      3310    2  -3  -2  12   495.97   433.33    72.90 o
      3310    1  -2  -3  12   495.97   433.33    72.90 o
      3311    2  -4  -1  13   303.98   435.50    71.39 o
      3311    1  -1  -4  13   303.98   435.50    71.39 o
      3312    2  -2  -2  16   423.32   345.20   102.28 o
      3312    1  -2  -2  16   423.32   345.20   102.28 o
      3313    2  -4  -2  18  1199.69  1450.09   204.13 o
      3313    1  -2  -4  18  1199.69  1450.09   204.13 o
      3314    2  -5  -1  18   651.97   754.45   171.74 o
      3314    1  -1  -5  18   651.97   754.45   171.74 o
      3315    2  -4  -3  19  1929.02  1512.37   392.11 o
      3315    1  -3  -4  19  1929.02  1512.37   392.11 o
      3316    2  -2  -3  17   969.98  1048.51   194.72 o
      3316    1  -3  -2  17   969.98  1048.51   194.72 o
      3317    2  -5  -1  23  2208.27  2643.87   417.07 o
      3317    1  -1  -5  23  2208.27  2643.87   417.07 o
      3318    2  -5  -1  16   510.56   314.56   105.53 <
      3318    1  -1  -5  16   510.56   314.56   105.53 <
      3319    2  -6  -2  20  1596.03  1660.20   368.82 o
      3319    1  -2  -6  20  1596.03  1660.20   368.82 o
      3320    2  -2  -1  10    87.25    75.65    24.19 o
      3320    1  -1  -2  10    87.25    75.65    24.19 o
      3321    2  -2  -1  11    74.89    87.82    26.55 o
      3321    1  -1  -2  11    74.89    87.82    26.55 o
      3322    2  -2  -1  19   578.44   511.52   125.97 o
      3322    1  -1  -2  19   578.44   511.52   125.97 o
      3323    2  -4  -1  15   202.54   232.00    78.52 <
      3323    1  -1  -4  15   202.54   232.00    78.52 <
      3324    2  -3  -1  13   180.15   182.77    45.82 o
      3324    1  -1  -3  13   180.15   182.77    45.82 o
      3325    2  -1  -1   9    14.77    44.89    19.38 <
      3325    1  -1  -1   9    14.77    44.89    19.38 <
      3326    2  -2  -2  20   698.81   712.84   211.19 o
      3326    1  -2  -2  20   698.81   712.84   211.19 o
      3327    2  -5  -3  17  1207.17  1022.20   309.83 o
      3327    1  -3  -5  17  1207.17  1022.20   309.83 o
      3328    2  -4  -1  19   445.57   498.90   130.08 o
      3328    1  -1  -4  19   445.57   498.90   130.08 o
      3329    2  -2  -2  11   119.25   155.24    35.24 o
      3329    1  -2  -2  11   119.25   155.24    35.24 o
      3330    2  -5  -2  16   454.20   467.58   132.06 o
      3330    1  -2  -5  16   454.20   467.58   132.06 o
      3331    2  -5  -3  16   372.12   302.78   173.31 <
      3331    1  -3  -5  16   372.12   302.78   173.31 <
      3332    2  -3  -3  13   117.61   139.76    71.92 <
      3332    1  -3  -3  13   117.61   139.76    71.92 <
      3333    2  -3  -3  18   623.22   497.73   313.26 <
      3333    1  -3  -3  18   623.22   497.73   313.26 <
      3334    2  -3  -1  20   327.64   149.47   129.58 <
      3334    1  -1  -3  20   327.64   149.47   129.58 <
      3335    2  -2  -3  15   353.13   419.56   124.90 o
      3335    1  -3  -2  15   353.13   419.56   124.90 o
      3336    2  -3  -2  11    81.58   101.02    39.37 <
      3336    1  -2  -3  11    81.58   101.02    39.37 <
      3337    2  -3  -2  14   254.49   250.79    88.18 <
      3337    1  -2  -3  14   254.49   250.79    88.18 <
      3338    2  -2  -2  13   108.97   119.43    40.32 <
      3338    1  -2  -2  13   108.97   119.43    40.32 <
      3339    2  -6  -3  17  1231.16  1464.48   379.24 o
      3339    1  -3  -6  17  1231.16  1464.48   379.24 o
      3340    2  -1  -2  20   589.55   293.18   190.19 <
      3340    1  -2  -1  20   589.55   293.18   190.19 <
      3341    2  -2  -1   9    31.00    14.94    12.37 <
      3341    1  -1  -2   9    31.00    14.94    12.37 <
      3342    2  -1  -1   8     0.44    24.98    15.29 <
      3342    1  -1  -1   8     0.44    24.98    15.29 <
      3343    2  -2  -2   6 11525.10  8704.68    68.39 o
      3343    1  -2  -2   6 11525.10  8704.68    68.39 o
      3344    2  -1  -1   1   555.90   696.26     7.94 o
      3344    1  -1  -1   1   555.90   696.26     7.94 o
      3345    2   0  -2   6  5096.98  5877.66    64.93 o
      3345    1  -2   0   6  5096.98  5877.66    64.93 o
      3346    2   1  -1   5  1820.94  1943.21    24.77 o
      3346    1  -1   1   5  1820.94  1943.21    24.77 o
      3347    2   0  -2  10  1711.47  1540.12    49.18 o
      3347    1  -2   0  10  1711.47  1540.12    49.18 o
      3348    2  -1  -2   5   454.20   378.62    18.39 o
      3348    1  -2  -1   5   454.20   378.62    18.39 o
      3349    2  -1  -3  11  3732.86  3183.79   127.58 o
      3349    1  -3  -1  11  3732.86  3183.79   127.58 o
      3350    2  -1  -1   3   190.67   161.69     9.48 o
      3350    1  -1  -1   3   190.67   161.69     9.48 o
      3351    2  -1  -2   3   687.86   868.62    44.86 o
      3351    1  -2  -1   3   687.86   868.62    44.86 o
      3352    2  -1  -2   6   315.24   309.22    20.61 o
      3352    1  -2  -1   6   315.24   309.22    20.61 o
      3353    2  -1  -2   7   336.97   334.12    20.62 o
      3353    1  -2  -1   7   336.97   334.12    20.62 o
      3354    2  -2  -2   2   670.40   566.43    45.11 o
      3354    1  -2  -2   2   670.40   566.43    45.11 o
      3355    1  -2   0   7   355.64   230.45    17.41 o
      3356    1  -2   0  11   774.08   496.05    35.95 o
      3357    2  -2  -4  12  3689.85  3083.70   323.49 o
      3357    1  -4  -2  12  3689.85  3083.70   323.49 o
      3358    2  -1  -1   2    42.93    55.40     4.62 o
      3358    1  -1  -1   2    42.93    55.40     4.62 o
      3359    2   1  -2   8  1321.32   918.15    66.35 o
      3359    1  -2   1   8  1321.32   918.15    66.35 o
      3360    2  -1  -3   5  3096.36  2454.06   193.94 o
      3360    1  -3  -1   5  3096.36  2454.06   193.94 o
      3361    1  -2   0   5   501.43   626.44    37.39 o
      3362    2   1  -3  11  3736.85  2609.10   242.89 o
      3362    1  -3   1  11  3736.85  2609.10   242.89 o
      3363    2  -1  -3   8   962.37   796.09    92.78 o
      3363    1  -3  -1   8   962.37   796.09    92.78 o
      3364    2  -1  -3   7   920.52   879.50   117.98 o
      3364    1  -3  -1   7   920.52   879.50   117.98 o
      3365    2  -2  -3   9   366.96   353.27    69.33 o
      3365    1  -3  -2   9   366.96   353.27    69.33 o
      3366    2   0  -4  12  4673.92  3571.08   387.80 o
      3366    1  -4   0  12  4673.92  3571.08   387.80 o
      3367    2  -4  -4  12  1824.09  1644.19   285.81 o
      3367    1  -4  -4  12  1824.09  1644.19   285.81 o
      3368    2   0  -1   4    27.91    31.16     5.56 o
      3369    2  -2  -2   3   116.20   129.69    17.36 o
      3369    1  -2  -2   3   116.20   129.69    17.36 o
      3370    2  -4  -5  11  2161.07  1272.31   424.10 o
      3370    1  -5  -4  11  2161.07  1272.31   424.10 o
      3371    2  -2  -2   4    55.02    25.00    11.74 <
      3371    1  -2  -2   4    55.02    25.00    11.74 <
      3372    2  -3  -4   8  1005.42   828.98   287.55 <
      3372    1  -4  -3   8  1005.42   828.98   287.55 <
      3373    1  -4   0  15  2493.72  1613.67   400.73 o
      3374    2   0  -4  18  2276.55  1340.02   376.59 o
      3374    1  -4   0  18  2276.55  1340.02   376.59 o
      3375    1  -2   0   9   125.27    96.48    20.93 o
      3376    2  -3  -3   6   439.12   553.89    73.07 o
      3376    1  -3  -3   6   439.12   553.89    73.07 o
      3377    2   1  -2  10   252.50   122.39    53.04 <
      3377    1  -2   1  10   252.50   122.39    53.04 <
      3378    2  -2  -4  11  1231.38   616.48   218.24 <
      3378    1  -4  -2  11  1231.38   616.48   218.24 <
      3379    2   1  -2   9   223.58   105.53    49.45 <
      3379    1  -2   1   9   223.58   105.53    49.45 <
      3380    2   1  -3  14   585.79   792.84   281.99 <
      3380    1  -3   1  14   585.79   792.84   281.99 <
      3381    2  -3  -5  11  2571.64  1568.23   462.60 o
      3381    1  -5  -3  11  2571.64  1568.23   462.60 o
      3382    2  -1  -3   9   158.80    91.09    60.90 <
      3382    1  -3  -1   9   158.80    91.09    60.90 <
      3383    2  -2  -3   5   678.34   651.94   109.68 o
      3383    1  -3  -2   5   678.34   651.94   109.68 o
      3384    2   1  -2   7   335.76   351.67    88.94 o
      3384    1  -2   1   7   335.76   351.67    88.94 o
      3385    2  -4  -4   8   614.88   471.66   251.14 <
      3385    1  -4  -4   8   614.88   471.66   251.14 <
      3386    2  -1  -5  23  2271.54  1738.35   989.70 <
      3386    1  -5  -1  23  2271.54  1738.35   989.70 <
      3387    2  -1  -5  17  2533.57  1705.52   666.78 <
      3387    1  -5  -1  17  2533.57  1705.52   666.78 <
      3388    2  -4  -4   6  3026.93  2375.19   344.29 o
      3388    1  -4  -4   6  3026.93  2375.19   344.29 o
      3389    2  -2  -3   8    95.93   129.32    49.07 <
      3389    1  -3  -2   8    95.93   129.32    49.07 <
      3390    2  -1  -3  10    22.87    39.92    31.73 <
      3390    1  -3  -1  10    22.87    39.92    31.73 <
      3391    2   2  -2   9   672.53   690.62   177.12 o
      3391    1  -2   2   9   672.53   690.62   177.12 o
      3392    2   0   4   0  8933.44  8358.18    73.29 o
      3392    1   4   0   0  8933.44  8358.18    73.29 o
      3393    2   0   2   0  4712.12  4342.12    39.62 o
      3393    1   2   0   0  4712.12  4342.12    39.62 o
      3394    2  -1   3  -1  1845.81  2017.31    29.81 o
      3394    1   3  -1  -1  1845.81  2017.31    29.81 o
      3395    2  -1   2  -1   663.90   668.17    16.78 o
      3395    1   2  -1  -1   663.90   668.17    16.78 o
      3396    2  -1   4  -1  1596.33  1661.32    40.07 o
      3396    1   4  -1  -1  1596.33  1661.32    40.07 o
      3397    2   0   6   0  7161.10  6565.53   182.35 o
      3397    1   6   0   0  7161.10  6565.53   182.35 o
      3398    2  -1   3  -2   749.21   779.81    26.63 o
      3398    1   3  -1  -2   749.21   779.81    26.63 o
      3399    2  -3   5  -3  2622.25  2817.84   163.11 o
      3399    1   5  -3  -3  2622.25  2817.84   163.11 o
      3400    2   2   4   0  5247.65  5696.97   324.97 o
      3400    1   4   2   0  5247.65  5696.97   324.97 o
      3401    2   1   3  -1  1882.39  2341.91   110.42 o
      3401    1   3   1  -1  1882.39  2341.91   110.42 o
      3402    2  -1   3  -3   773.62  1082.74    73.01 o
      3402    1   3  -1  -3   773.62  1082.74    73.01 o
      3403    2   1   4  -1  1619.91  1948.32   161.93 o
      3403    1   4   1  -1  1619.91  1948.32   161.93 o
      3404    2  -1   6  -1   976.48   845.60   109.79 o
      3404    1   6  -1  -1   976.48   845.60   109.79 o
      3405    2  -3   5  -5  3880.56  3798.13   455.08 o
      3405    1   5  -3  -5  3880.56  3798.13   455.08 o
      3406    2  -1   5  -2  1232.80  1196.41    99.40 o
      3406    1   5  -1  -2  1232.80  1196.41    99.40 o
      3407    2  -1   7  -1  1772.99  1705.29   260.15 o
      3407    1   7  -1  -1  1772.99  1705.29   260.15 o
      3408    2   1   5   1   369.38   362.42    67.28 o
      3408    1   5   1   1   369.38   362.42    67.28 o
      3409    2  -1   4  -3  1198.48  1651.40   124.91 o
      3409    1   4  -1  -3  1198.48  1651.40   124.91 o
      3410    2   1   6   1   977.22   903.47   144.45 o
[truncated: 196,139 more chars]
