# Supplementary material for: In situ strain tuning of the metal-insulator-transition of Ca2RuO4 in angle-resolved photoemission experiments
Source: Nat Commun. 2018 Oct 31;9:4535. doi: 10.1038/s41467-018-06945-0 (PMC6208396; doi:10.1038/s41467-018-06945-0)
Supplement: Supplementary file 15 — Supplementary Data 12 [file 41467_2018_6945_MOESM15_ESM.cif]

#=======================================================================
data_global
#=======================================================================

_audit_creation_method                   'Jana2006 Version : 23/05/2016'


# 1. PROCESSING SUMMARY (IUCr Office Use Only)

_journal_date_recd_electronic            ?
_journal_date_to_coeditor                ?
_journal_date_from_coeditor              ?
_journal_date_accepted                   ?
_journal_date_printers_first             ?
_journal_date_printers_final             ?
_journal_date_proofs_out                 ?
_journal_date_proofs_in                  ?
_journal_coeditor_name                   ?
_journal_coeditor_code                   ?
_journal_coeditor_notes
; ?
;
_journal_techeditor_code                 ?
_journal_paper_category                  ?
_journal_techeditor_notes
; ?
;
_journal_coden_ASTM                      ?
_journal_name_full                       ?
_journal_year                            ?
_journal_volume                          ?
_journal_issue                           ?
_journal_page_first                      ?
_journal_page_last                       ?
_journal_suppl_publ_number               ?
_journal_suppl_publ_pages                ?

#=======================================================================

# 2. SUBMISSION DETAILS

_publ_contact_author_name                'Sara Riccò'
_publ_contact_author_address
; Department of Quantum Matter Physics
	  University of Geneva
	  24 Quai Ernest-Ansermet
	  1211 Geneva 4
	  Switzerland
;
_publ_contact_author_email               Sara.Ricco@unige.ch
_publ_contact_author_phone               +41 223793487

_publ_requested_journal                  ?
_publ_requested_category                 ?

_publ_contact_letter
; ?
;

#=======================================================================

# 3. TITLE AND AUTHOR LIST

_publ_section_title
; In-situ strain tuning of the metal-insulator transition of Ca2RuO4 in angle-resolved 
  photoemission experiments
;
loop_
 _publ_author_name
 _publ_author_address
'Riccò, Sara'
;     Department of Quantum Matter Physics
	  University of Geneva
	  24 Quai Ernest-Ansermet
	  1211 Geneva 4
	  Switzerland
;
'Kim, Minjae'
;     Centre de Physique Théorique
      Ecole Polytechnique
      CNRS, Universite Paris-Saclay
      91128 Palaiseau
      France
;
      College de France
      11 place Marcelin Berthelot
      75005 Paris
      France
;
'Tamai, Anna'
;     Department of Quantum Matter Physics
	  University of Geneva
	  24 Quai Ernest-Ansermet
	  1211 Geneva 4
	  Switzerland
;
'McKeown Walker, Siobhan'
;     Department of Quantum Matter Physics
	  University of Geneva
	  24 Quai Ernest-Ansermet
	  1211 Geneva 4
	  Switzerland
;
'Bruno, Flavio Yair'
;     Department of Quantum Matter Physics
	  University of Geneva
	  24 Quai Ernest-Ansermet
	  1211 Geneva 4
	  Switzerland
;
'Cucchi, Irène'
;     Department of Quantum Matter Physics
	  University of Geneva
	  24 Quai Ernest-Ansermet
	  1211 Geneva 4
	  Switzerland
;
'Cappelli, Edoardo'
;     Department of Quantum Matter Physics
	  University of Geneva
	  24 Quai Ernest-Ansermet
	  1211 Geneva 4
	  Switzerland
;
'Besnard, Céline'
;     Department of Quantum Matter Physics
	  University of Geneva
	  24 Quai Ernest-Ansermet
	  1211 Geneva 4
	  Switzerland
;
'Kim, Timur K.'
;     Diamond Light Source
	  Harwell Campus
	  Didcot
	  United Kingdom
;
'Dudin, Pavel'
;     Diamond Light Source
	  Harwell Campus
	  Didcot
	  United Kingdom
;
'Hoesch, Moritz'
;     Diamond Light Source
	  Harwell Campus
	  Didcot
	  United Kingdom
;
    'Gutmann, Matthias J.'
;     ISIS Facility
      Rutherford Appleton Laboratory
      Chilton, Didcot
      Oxon, OX11 0QX
      United Kingdom
;
'Georges, Antoine'
;     Centre de Physique Théorique
      Ecole Polytechnique
      CNRS, Universite Paris-Saclay
      91128 Palaiseau
      France
;
      College de France
      11 place Marcelin Berthelot
      75005 Paris
      France
;     Department of Quantum Matter Physics
	  University of Geneva
	  24 Quai Ernest-Ansermet
	  1211 Geneva 4
	  Switzerland
;
'Perry, Robin S.'
;     London Centre for Nanotechnology and UCL Centre for Materials Discovery
      University College London
      London WC1E 6BT
      United Kingdom
;
'Baumberger, Felix'
;     Department of Quantum Matter Physics
	  University of Geneva
	  24 Quai Ernest-Ansermet
	  1211 Geneva 4
	  Switzerland
;   
	  Swiss Light Source
	  Paul Scherrer Institut
	  CH-5232 Villigen PSI
	  Switzerland   
;

#=======================================================================

# 4. TEXT

_publ_section_synopsis
; ?
;
_publ_section_abstract
; ?
;
_publ_section_comment
; ?
;
_publ_section_introduction
; ?
;
_publ_section_experimental
; ?
;
_publ_section_exptl_prep
; ?
;
_publ_section_exptl_refinement
; ?
;
_publ_section_exptl_solution
; ?
;
_publ_section_discussion
; ?
;
_publ_section_acknowledgements
; ?
;
_publ_section_references
;
Petricek, V., Dusek, M. & Palatinus L. (2014). Z. Kristallogr. 229(5), 345-352.

Palatinus L. & Chapuis G. (2007). J. Appl. Cryst. 40, 786-790.

# enable this reference if Diamond ver. 2 was used for visualization
#Brandenburg, K. (1999). DIAMOND. Version. 2.1c.
#Crystal Impact GbR, Bonn, Germany.

# enable this reference if Diamond ver. 3 was used for visualization
#Brandenburg, K. & Putz, H. (2005). DIAMOND Version 3.
#Crystal Impact GbR, Postfach 1251, D-53002 Bonn, Germany.

# enable this reference if SIR97 was used for solving of the structure
#Altomare, A., Burla, M. C., Camalli, M., Cascarano, G., Giacovazzo, C.,
#Guagliardi, A., Moliterni, A. G. G., Polidori, G., Spagna, R. (1997).
#SIR97. A Package for Crystal Structure Solution by Direct Methods
#and Refinement, Bari, Rome, Italy.

# use this reference if SIR2002 was used for solving of the structure
#Burla, M.C., Camalli, M., Carrozzini, B., Cascarano, G., Giacovazzo, C.,
#Polidori, G., Spagna, R.
#SIR2002: the program, J. Appl. Cryst, (2003). 36, 1103


# use this reference if SIR2011 was used for solving of the structure
#Burla, M.C., Caliandro, R., Camalli, M., Carrozzini, B., Cascarano,
#G.L., Giacovazzo, C., Mallamo. M., Mazzone, A., Polidori, G., Spagna, R.
#SIR2011: a new package for crystal structure determination and refinement,
#J.Appl.Cryst. (2012) 45, 357-361

# enable this reference if bond valences were calculated
#Brown, I. D. (1996). J. Appl. Cryst. 29, 479-480.

# enable this reference if Xshape wase used for crystal shape refinement
#Stoe & Cie (1998). X-SHAPE. Stoe & Cie, Darmstadt, Germany.


# enable this reference if Flack coefficient was refined
#Flack, H. D. (1983). Acta Cryst. A39, 876-881.
;
_publ_section_figure_captions
; ?
;
_publ_section_table_legends
; ?
;

#=======================================================================
data_I
#=======================================================================

# 5. CHEMICAL DATA

_chemical_name_systematic
; ?
;
_chemical_name_common                    Calcium ruthenate 214
_chemical_formula_moiety                 'Ca2 O4 Ru1'
_chemical_formula_sum                    'Ca2 O4 Ru1'
_chemical_formula_weight                 245.3

#=======================================================================

# 6. CRYSTAL DATA

_symmetry_cell_setting                   orthorhombic
_symmetry_space_group_name_H-M           'P b c a'
_symmetry_space_group_name_Hall          '-P -2xab;-2ybc;-2zac'
_symmetry_Int_Tables_number              61

loop_
 _space_group_symop_id
 _space_group_symop_operation_xyz
 1   x,y,z
 2   -x+1/2,-y,z+1/2
 3   -x,y+1/2,-z+1/2
 4   x+1/2,-y+1/2,-z
 5   -x,-y,-z
 6   x+1/2,y,-z+1/2
 7   x,-y+1/2,z+1/2
 8   -x+1/2,y+1/2,z

_cell_length_a                           5.379(2)
_cell_length_b                           5.630(2)
_cell_length_c                           11.723(4)
_cell_angle_alpha                        90
_cell_angle_beta                         90
_cell_angle_gamma                        90
_cell_volume                             355.0(2)

loop_
 _twin_individual_id
 _twin_individual_mass_fraction_refined
 _twin_individual_twin_matrix_11
 _twin_individual_twin_matrix_12
 _twin_individual_twin_matrix_13
 _twin_individual_twin_matrix_21
 _twin_individual_twin_matrix_22
 _twin_individual_twin_matrix_23
 _twin_individual_twin_matrix_31
 _twin_individual_twin_matrix_32
 _twin_individual_twin_matrix_33
 ? ? ? ? ? ? ? ? ? ? ?

_cell_formula_units_Z                    4

_cell_measurement_reflns_used            330
_cell_measurement_theta_min              ?
_cell_measurement_theta_max              ?
_cell_measurement_temperature            10
_cell_special_details
; ?
;

_exptl_crystal_density_diffrn            4.5885
_exptl_crystal_density_meas              ?
_exptl_crystal_density_method            ?
_exptl_crystal_F_000                     158.568

_exptl_absorpt_coefficient_mu            0
_exptl_crystal_description               ?
_exptl_crystal_size_max                  ?
_exptl_crystal_size_mid                  ?
_exptl_crystal_size_min                  ?
_exptl_crystal_size_rad                  ?
_exptl_crystal_colour                    ?
_exptl_absorpt_correction_type           ?
_exptl_absorpt_process_details           ?
_exptl_absorpt_correction_T_min          ?
_exptl_absorpt_correction_T_max          ?
loop_
 _exptl_crystal_face_index_h
 _exptl_crystal_face_index_k
 _exptl_crystal_face_index_l
 _exptl_crystal_face_perp_dist
 ? ? ? ?

#=======================================================================

# 7. EXPERIMENTAL DATA

_exptl_special_details                   
 For peak integration a local UB matrix refined for each frame,
using approximately 30 reflections from each of the 11 detectors.
Hence _cell_measurement_reflns_used      330
For final cell dimensions a weighted average of all local
cells was calculated
Because of the nature of the experiment, it is not possible to give values of
theta_min and theta_max for the cell determination.
The same applies for the wavelength used for the experiment.
The range of wavelengths used was 0.23 - 8.8 Angstroms,
BUT the bulk of the diffraction information is obtained from
wavelengths in the range 0.7-2.5 Angstroms.
The data collection procedures on the SXD instrument used
for the single crystal neutron data collection are most
recently summarised in the Appendix to the following paper
     Wilson, C.C. (1997).  J. Mol. Struct. 405, 207-217.
;
_diffrn_ambient_temperature              10
_diffrn_source                           ?
_diffrn_source_power                     ?
_diffrn_source_voltage                   ?
_diffrn_source_current                   ?
_diffrn_radiation_type                   neutron
_diffrn_radiation_source                 'ISIS spallation source'
_diffrn_radiation_wavelength             0.23 - 8.8
_diffrn_radiation_monochromator          ?
_diffrn_measurement_device               ?
_diffrn_measurement_device_type          SXD
_diffrn_detector                         ?
_diffrn_detector_area_resol_mean         ?
_diffrn_measurement_method               time-of-flight LAUE diffraction
_diffrn_measurement_specimen_support     ?

_diffrn_reflns_number                    4780
_diffrn_reflns_theta_min                 2.3
_diffrn_reflns_theta_max                 79.62
_diffrn_reflns_theta_full                10.39
_diffrn_measured_fraction_theta_max      0.05
_diffrn_measured_fraction_theta_full     0.69
_diffrn_reflns_av_R_equivalents          ?
_diffrn_reflns_av_unetI/netI             0.2864
_diffrn_reflns_limit_h_min               -20
_diffrn_reflns_limit_h_max               19
_diffrn_reflns_limit_k_min               -18
_diffrn_reflns_limit_k_max               15
_diffrn_reflns_limit_l_min               -39
_diffrn_reflns_limit_l_max               40
_diffrn_reflns_reduction_process         ?

_diffrn_standards_number                 ?
_diffrn_standards_interval_count         ?
_diffrn_standards_interval_time          ?
_diffrn_standards_decay_%                ?
loop_
_diffrn_standard_refln_index_h
_diffrn_standard_refln_index_k
_diffrn_standard_refln_index_l
  ? ? ?

_diffrn_radiation_probe                  neutron

#=======================================================================

# 8. REFINEMENT DATA

_refine_special_details
; The variable wavelength nature of the data collection
 procedure means that sensible values of
 _diffrn_reflns_theta_min & _diffrn_reflns_theta_max
 cannot be given instead the following limits are given
 _diffrn_reflns_sin(theta)/lambda_min      0.05
 _diffrn_reflns_sin(theta)/lambda_max      1.31
 _refine_diff_density_max/min is given in Fermi per per angstrom cubed not
 electons per angstrom cubed. Another way to consider the _refine_diff_density_
 is as a percentage of the diffracted intensity of a given atom:
 _refine_diff_density_max =  5% of Carbon
 _refine_diff_density_min = -4% of Carbon
 Refinement of F^2^ against ALL reflections.  The weighted R-factor wR and
 goodness of fit S are based on F^2^, conventional R-factors R are based
 on F, with F set to zero for negative F^2^. The threshold expression of
 F^2^ > 2sigma(F^2^) is used only for calculating R-factors(gt) etc. and is
 not relevant to the choice of reflections for refinement.  R-factors based
 on F^2^ are statistically about twice as large as those based on F, and R-
 factors based on ALL data will be even larger.
;

_reflns_number_total                     4775
_reflns_number_gt                        2944
_reflns_threshold_expression             'I>3\s(I)'

_refine_ls_structure_factor_coef         Fsqd
_refine_ls_R_factor_gt                   0.0992
_refine_ls_wR_factor_gt                  0.2276
_refine_ls_R_factor_all                  0.1583
_refine_ls_wR_factor_ref                 0.2507
_refine_ls_goodness_of_fit_ref           2.47
_refine_ls_goodness_of_fit_gt            2.84
_refine_ls_restrained_S_gt               ?
_refine_ls_restrained_S_all              ?
_refine_ls_number_reflns                 4775
_refine_ls_number_parameters             39
_refine_ls_number_restraints             0
_refine_ls_number_constraints            0
_refine_ls_weighting_scheme              sigma
_refine_ls_weighting_details             'w=1/(\s^2^(I)+0.0004I^2^)'
_refine_ls_hydrogen_treatment            ?
_refine_ls_shift/su_max                  0.0329
_refine_ls_shift/su_mean                 0.0067
_refine_diff_density_max                 ?
_refine_diff_density_min                 ?
_refine_ls_extinction_method
 'B-C type 1 Gaussian isotropic (Becker & Coppens, 1974)'
_refine_ls_extinction_coef               4.34(19)
_refine_ls_abs_structure_details         ?
_refine_ls_abs_structure_Flack           ?
_refine_ls_abs_structure_Rogers          ?

loop_
 _atom_type_symbol
 _atom_type_scat_length_neutron
 _atom_type_scat_source
 Ca    4.700 International_Tables_Vol_C
 Ru    7.030 International_Tables_Vol_C
 O     5.803 International_Tables_Vol_C

_computing_data_collection               ?
_computing_cell_refinement               ?
_computing_data_reduction                ?
_computing_structure_solution            ?
_computing_structure_refinement          ?
_computing_molecular_graphics            ?
_computing_publication_material          ?

loop_
 _restr_distance_atom_site_label_1
 _restr_distance_site_symmetry_1
 _restr_distance_atom_site_label_2
 _restr_distance_site_symmetry_2
 _restr_distance_target
 _restr_distance_target_weight_param
 ? ? ? ? ? ?

loop_
 _restr_angle_atom_site_label_1
 _restr_angle_site_symmetry_1
 _restr_angle_atom_site_label_2
 _restr_angle_site_symmetry_2
 _restr_angle_atom_site_label_3
 _restr_angle_site_symmetry_3
 _restr_angle_target
 _restr_angle_target_weight_param
 ? ? ? ? ? ? ? ?

loop_
 _restr_torsion_atom_site_label_1
 _restr_torsion_site_symmetry_1
 _restr_torsion_atom_site_label_2
 _restr_torsion_site_symmetry_2
 _restr_torsion_atom_site_label_3
 _restr_torsion_site_symmetry_3
 _restr_torsion_atom_site_label_4
 _restr_torsion_site_symmetry_4
 _restr_torsion_angle_target
 _restr_torsion_weight_param
 ? ? ? ? ? ? ? ? ? ?

loop_
 _restr_equal_distance_atom_site_label_1
 _restr_equal_distance_site_symmetry_1
 _restr_equal_distance_atom_site_label_2
 _restr_equal_distance_site_symmetry_2
 _restr_equal_distance_class_class_id
 _restr_equal_distance_class_target_weight_param
 ? ? ? ? ? ?

loop_
 _restr_equal_angle_atom_site_label_1
 _restr_equal_angle_site_symmetry_1
 _restr_equal_angle_atom_site_label_2
 _restr_equal_angle_site_symmetry_2
 _restr_equal_angle_atom_site_label_3
 _restr_equal_angle_site_symmetry_3
 _restr_equal_angle_class_class_id
 _restr_equal_angle_class_target_weight_param
 ? ? ? ? ? ? ? ?

loop_
 _restr_equal_torsion_atom_site_label_1
 _restr_equal_torsion_site_symmetry_1
 _restr_equal_torsion_atom_site_label_2
 _restr_equal_torsion_site_symmetry_2
 _restr_equal_torsion_atom_site_label_3
 _restr_equal_torsion_site_symmetry_3
 _restr_equal_torsion_atom_site_label_4
 _restr_equal_torsion_site_symmetry_4
 _restr_equal_torsion_class_class_id
 _restr_equal_torsion_class_target_weight_param
 ? ? ? ? ? ? ? ? ? ?


#=======================================================================

# 9. ATOMIC COORDINATES AND DISPLACEMENT PARAMETERS

loop_
 _atom_site_label
 _atom_site_type_symbol
 _atom_site_fract_x
 _atom_site_fract_y
 _atom_site_fract_z
 _atom_site_adp_type
 _atom_site_U_iso_or_equiv
 _atom_site_site_symmetry_multiplicity
 _atom_site_occupancy
 _atom_site_calc_flag
 _atom_site_refinement_flags
 _atom_site_disorder_assembly
 _atom_site_disorder_group
  Ru Ru 0.5 0 0 Uiso 0.0003(2) 4 1 d . . .
  O2 O 0.3055(2) 0.3003(4) 0.02799(13) Uani 0.0033(4) 8 1 d . . .
  O3 O 0.5689(2) -0.0224(4) 0.16471(12) Uani 0.0038(4) 8 1 d . . .
  Ca Ca 0.4971(3) 0.0587(4) 0.35281(14) Uani 0.0020(4) 8 1 d . . .

loop_
 _atom_site_aniso_label
 _atom_site_aniso_type_symbol
 _atom_site_aniso_U_11
 _atom_site_aniso_U_22
 _atom_site_aniso_U_33
 _atom_site_aniso_U_12
 _atom_site_aniso_U_13
 _atom_site_aniso_U_23
 O2 O 0.0012(4) 0.0071(10) 0.0017(5) 0.0000(6) 0.0002(4) -0.0009(7)
 O3 O 0.0038(4) 0.0072(11) 0.0003(5) -0.0006(6) 0.0004(4) -0.0001(7)
 Ca Ca 0.0019(4) 0.0037(10) 0.0006(5) 0.0016(7) 0.0006(6) 0.0011(6)

loop_
 _jana_atom_site_ADP_C_label
 _jana_atom_site_ADP_C_type_symbol
 _jana_atom_site_ADP_C_111
 _jana_atom_site_ADP_C_112
 _jana_atom_site_ADP_C_113
 _jana_atom_site_ADP_C_122
 _jana_atom_site_ADP_C_123
 _jana_atom_site_ADP_C_133
 _jana_atom_site_ADP_C_222
 _jana_atom_site_ADP_C_223
 _jana_atom_site_ADP_C_233
 _jana_atom_site_ADP_C_333
 ? ? ? ? ? ? ? ? ? ? ? ?

loop_
 _jana_atom_site_ADP_D_label
 _jana_atom_site_ADP_D_type_symbol
 _jana_atom_site_ADP_D_1111
 _jana_atom_site_ADP_D_1112
 _jana_atom_site_ADP_D_1113
 _jana_atom_site_ADP_D_1122
 _jana_atom_site_ADP_D_1123
 _jana_atom_site_ADP_D_1133
 _jana_atom_site_ADP_D_1222
 _jana_atom_site_ADP_D_1223
 _jana_atom_site_ADP_D_1233
 _jana_atom_site_ADP_D_1333
 _jana_atom_site_ADP_D_2222
 _jana_atom_site_ADP_D_2223
 _jana_atom_site_ADP_D_2233
 _jana_atom_site_ADP_D_2333
 _jana_atom_site_ADP_D_3333
 ? ? ? ? ? ? ? ? ? ? ? ? ? ? ? ? ?

loop_
 _jana_atom_site_ADP_E_label
 _jana_atom_site_ADP_E_type_symbol
 _jana_atom_site_ADP_E_11111
 _jana_atom_site_ADP_E_11112
 _jana_atom_site_ADP_E_11113
 _jana_atom_site_ADP_E_11122
 _jana_atom_site_ADP_E_11123
 _jana_atom_site_ADP_E_11133
 _jana_atom_site_ADP_E_11222
 _jana_atom_site_ADP_E_11223
 _jana_atom_site_ADP_E_11233
 _jana_atom_site_ADP_E_11333
 _jana_atom_site_ADP_E_12222
 _jana_atom_site_ADP_E_12223
 _jana_atom_site_ADP_E_12233
 _jana_atom_site_ADP_E_12333
 _jana_atom_site_ADP_E_13333
 _jana_atom_site_ADP_E_22222
 _jana_atom_site_ADP_E_22223
 _jana_atom_site_ADP_E_22233
 _jana_atom_site_ADP_E_22333
 _jana_atom_site_ADP_E_23333
 _jana_atom_site_ADP_E_33333
 ? ? ? ? ? ? ? ? ? ? ? ? ? ? ? ? ? ? ? ? ? ? ?

loop_
 _jana_atom_site_ADP_F_label
 _jana_atom_site_ADP_F_type_symbol
 _jana_atom_site_ADP_F_111111
 _jana_atom_site_ADP_F_111112
 _jana_atom_site_ADP_F_111113
 _jana_atom_site_ADP_F_111122
 _jana_atom_site_ADP_F_111123
 _jana_atom_site_ADP_F_111133
 _jana_atom_site_ADP_F_111222
 _jana_atom_site_ADP_F_111223
 _jana_atom_site_ADP_F_111233
 _jana_atom_site_ADP_F_111333
 _jana_atom_site_ADP_F_112222
 _jana_atom_site_ADP_F_112223
 _jana_atom_site_ADP_F_112233
 _jana_atom_site_ADP_F_112333
 _jana_atom_site_ADP_F_113333
 _jana_atom_site_ADP_F_122222
 _jana_atom_site_ADP_F_122223
 _jana_atom_site_ADP_F_122233
 _jana_atom_site_ADP_F_122333
 _jana_atom_site_ADP_F_123333
 _jana_atom_site_ADP_F_133333
 _jana_atom_site_ADP_F_222222
 _jana_atom_site_ADP_F_222223
 _jana_atom_site_ADP_F_222233
 _jana_atom_site_ADP_F_222333
 _jana_atom_site_ADP_F_223333
 _jana_atom_site_ADP_F_233333
 _jana_atom_site_ADP_F_333333
 ? ? ? ? ? ? ? ? ? ? ? ? ? ? ? ? ? ? ? ? ? ? ? ? ? ? ? ? ? ?


#=======================================================================

# 10. MOLECULAR GEOMETRY


loop_
 _geom_bond_atom_site_label_1
 _geom_bond_atom_site_label_2
 _geom_bond_site_symmetry_1
 _geom_bond_site_symmetry_2
 _geom_bond_distance
 _geom_bond_publ_flag
 ? ? ? ? ? ?

loop_
 _geom_angle_atom_site_label_1
 _geom_angle_atom_site_label_2
 _geom_angle_atom_site_label_3
 _geom_angle_site_symmetry_1
 _geom_angle_site_symmetry_2
 _geom_angle_site_symmetry_3
 _geom_angle
 _geom_angle_publ_flag
 ? ? ? ? ? ? ? ?

loop_
 _geom_torsion_atom_site_label_1
 _geom_torsion_atom_site_label_2
 _geom_torsion_atom_site_label_3
 _geom_torsion_atom_site_label_4
 _geom_torsion_site_symmetry_1
 _geom_torsion_site_symmetry_2
 _geom_torsion_site_symmetry_3
 _geom_torsion_site_symmetry_4
 _geom_torsion
 _geom_torsion_publ_flag
 ? ? ? ? ? ? ? ? ? ?

loop_
 _geom_hbond_atom_site_label_D
 _geom_hbond_atom_site_label_H
 _geom_hbond_atom_site_label_A
 _geom_hbond_site_symmetry_D
 _geom_hbond_site_symmetry_H
 _geom_hbond_site_symmetry_A
 _geom_hbond_distance_DH
 _geom_hbond_distance_HA
 _geom_hbond_distance_DA
 _geom_hbond_angle_DHA
 _geom_hbond_publ_flag
 ? ? ? ? ? ? ? ? ? ? ?


#=======================================================================

# 11. STRUCTURE-FACTOR LIST

loop_
 _refln_index_h
 _refln_index_k
 _refln_index_l
 _refln_F_squared_calc
 _refln_F_squared_meas
 _refln_F_squared_sigma
 _refln_observed_status
  -3  -1  11  2812.89  3390.64   144.96 o
  -1  -1   5  2153.32  2365.48    76.35 o
  -3  -2  10  2529.61  2755.80   115.39 o
  -2  -2   9  1723.04  2065.04    92.00 o
  -4   0  14  3430.68  3394.89   150.30 o
  -2  -2  12  1986.69  2034.01   130.74 o
  -2  -1   7  1321.69  1787.47    72.56 o
  -4  -2  14  3544.53  4287.98   283.52 o
  -3  -3  12  2603.01  2542.90   192.21 o
  -2  -2   8  1069.29  1059.09    66.04 o
  -4  -3  13  3143.28  2538.22   212.12 o
  -3  -3  17  5617.31  7701.90   563.28 o
  -3  -1  10  1404.55  1590.90   116.17 o
  -3  -1   9  1001.78  1303.88    84.27 o
  -3  -3  13  1604.02  2108.94   173.15 o
  -3  -1  17  2834.22  3622.35   273.95 o
  -5  -1  17  4254.75  5351.79   364.69 o
  -1  -1   6   506.35   616.76    45.32 o
  -2  -1  13  1141.49  1040.11   133.28 o
  -2  -1   5   504.57   569.26    44.63 o
  -6  -2  20  5743.07  6058.22   675.56 o
  -1  -1   4   469.96   531.54    39.17 o
  -1  -1   7   254.35   310.20    41.58 o
  -4  -1  17  1774.03  1843.66   360.22 o
  -3  -1  14   816.14   629.26   177.93 o
  -4  -2  20  3609.09  3243.64   546.97 o
  -3  -3  19  3320.16  3102.80   437.37 o
  -3  -2  12   519.92   739.44   112.23 o
  -2  -2  15  1011.90  1240.63   148.53 o
  -3  -3  15  1572.85  1397.35   250.91 o
  -2  -1  14   503.55   600.15   119.20 o
  -4  -1  18  2041.70  1801.63   330.20 o
  -3  -2  14   808.70   814.13   165.59 o
  -2  -2  16  1069.51  1308.04   241.58 o
  -2  -1   6   357.14   350.52    39.23 o
  -4  -2  12   746.29   738.46   130.81 o
  -2  -2  10   446.26   458.67   104.39 o
  -3  -2  16  1232.42   892.61   218.19 o
  -2  -1  11   492.39   512.52    74.61 o
  -4  -1  14   910.07  1090.22   151.90 o
  -5  -2  14   907.84   640.03   202.88 o
  -5  -5  21  6786.22  5205.59   921.72 o
  -2  -2  14   498.25   832.90   112.64 o
  -4  -1  13   564.73   563.00   149.45 o
  -7  -3  21  4470.60  4370.14   771.62 o
  -4  -1  16  1116.95   860.78   330.00 <
  -3  -3  23  3513.92  2565.43   783.74 o
  -3  -2  15   505.52   460.31   185.04 <
  -5  -5  19  2870.26  2205.02   535.04 o
  -6  -2  22  4013.28  5787.99   839.44 o
  -5  -1  23  2810.07  3060.61  1111.44 <
  -5  -3  16  1554.43  1294.65   274.98 o
  -2  -1  17   921.13  1010.96   346.46 <
  -4  -3  16  1275.69  1122.46   262.97 o
  -4  -3  17   909.79   677.11   290.65 <
  -4  -1  20  1225.47   923.57   391.10 <
  -2  -1  15    81.89   121.55    97.43 <
  -4  -1  19  1239.73  1346.08   315.59 o
  -4  -2  22  1376.92  2115.28   583.51 o
  -2  -1   9   134.78   272.17    60.69 o
  -7  -3  22  2541.47  3577.27   878.97 o
  -3  -4  17   759.16   529.35   276.32 <
  -8   0  28  4996.29  3928.51  1707.04 <
  -2  -1  16   815.82   670.52   147.22 o
  -3  -1  12   315.59   292.73   106.95 <
  -4  -3  23  3742.67  3443.02   853.73 o
  -6  -4  22  1718.27  2413.92   849.87 <
  -5  -3  26  3318.75  3162.67  1291.13 <
  -3  -2   9   123.40   122.75    64.12 <
  -8  -2  28  5829.45  6086.71  2115.50 <
  -4  -3  14   560.59   543.59   171.88 o
  -3  -3  25  2459.03  1903.09   857.10 <
  -4  -3  29  4251.21  4028.54  1803.39 <
  -6  -2  28  4204.59  5336.62  1621.45 o
  -4  -4  16   653.35   488.05   267.33 <
  -2  -1  10    72.70   114.60    63.92 <
  -4  -4  22   755.25   757.75   708.51 <
  -4  -2  11   504.58   614.60   113.81 o
  -5  -5  22  1890.05  1504.33   932.60 <
  -3  -4  19  1011.96   891.53   420.19 <
  -4  -4  19   935.56   441.87   407.60 <
  -5  -3  18   588.94  1548.77   472.22 o
  -6  -2  26  2282.71  1634.02  1254.85 <
  -7  -5  22  2129.42  2187.09  1050.26 <
  -6   0  22  1619.15   715.33   531.20 <
  -3  -3  21   843.09   878.79   513.31 <
  -3  -2  26  2847.48  4027.09  1357.93 <
  -4  -3  22   829.63  1176.50   694.58 <
  -5  -1  21  1150.62   501.10   446.04 <
  -7  -7  27  4419.43  6698.81  2556.44 <
  -4  -2  28  2313.63  2886.24  1584.53 <
  -7  -3  27  2076.27  1972.65  1762.57 <
  -5  -1  22  1606.23  1290.99   580.72 <
  -5  -7  27  4130.41  3889.76  1802.48 <
  -3  -3  22  1772.47  1863.14   945.07 <
  -5  -2  16   613.29   435.12   284.38 <
  -5  -5  26  1674.63  3618.96  1750.62 <
  -4  -5  27  1928.10  2563.19  1407.27 <
  -6  -1  22   743.79   867.86   587.42 <
  -5  -5  27  2416.31  2763.63  1618.63 <
  -4  -5  22   399.48  1023.45   767.13 <
  -9  -1  31  1021.96  4097.88  2699.04 <
 -13  -7  37    18.05  6474.17  5386.35 <
   0  -2   6  5528.29  8018.12    98.41 o
   0  -2  12  8590.62 12567.70   204.20 o
   1  -1  11  4957.00  4979.81   135.40 o
  -1  -2   8  2579.09  3592.86    91.77 o
   0  -2   5  1160.39  1137.84    32.39 o
  -1  -3  11  2399.20  3761.12   152.14 o
   0  -2  14  4282.47  5797.79   232.59 o
   0  -2   7   956.06  1547.10    68.74 o
   0  -2  18  7825.22  9692.09   551.05 o
   0  -4  12  3349.13  3725.31   206.81 o
   0  -2  11   871.25  1320.35   120.24 o
   0  -2  20  5172.26  7223.79   850.24 o
  -1  -3  13   841.23  1344.86   198.68 o
  -1  -3  14  1026.56  1444.32   180.37 o
  -1  -2  14  1429.43  1844.61   179.29 o
  -2  -4  18  3457.47  3106.10   446.57 o
   0  -4  11  1188.90   968.18   140.21 o
   0  -2  10   335.02   345.97   103.42 o
   1  -1  12   702.14   659.28   111.10 o
  -1  -2  10   342.19   423.71    90.89 o
   1  -2  14  1429.43  1369.32   173.05 o
   0  -4  15  2433.25  2533.85   379.04 o
  -1  -2  12   641.74   868.89   107.58 o
  -1  -3  17  1892.74  2320.38   359.77 o
  -1  -3  12   752.41   733.13   127.62 o
  -1  -4  15  1714.48  2471.16   412.86 o
   0  -2   8   260.22   277.71    49.95 o
   1  -2  12   641.74   495.86   124.19 o
  -1  -5  14  1289.34  1199.37   400.70 <
  -1  -5  19  3659.45  4597.33   779.31 o
  -2  -4  14   933.97   993.08   207.50 o
  -2  -6  18  4382.80  3908.03   703.27 o
   1  -3  13   841.23  1232.55   226.80 o
   0  -4  19  3273.83  3351.12   824.14 o
  -1  -2  13   342.33   620.49   109.20 o
   1  -5  19  3659.44  7373.90  1402.75 o
   0  -4  18  2504.99  2687.47   630.76 o
  -1  -3  18   868.36  1309.15   389.50 o
   1  -3  17  1892.74  2358.70   492.21 o
   1  -2  13   342.32   549.01   170.40 o
  -2  -4  23  3370.50  2693.32   855.90 o
  -1  -3  19  1275.65  1682.13   429.22 o
   0  -4  25  6346.84  7777.34  1800.42 o
  -2  -4  29  5058.85  2772.02  1701.56 <
   0  -1   5     0.00    60.03    20.46 <
  -1  -3  15   462.10   658.50   234.56 <
  -1  -4  17  1014.13  1372.14   482.35 <
  -1  -2  17   638.19   787.25   256.63 o
   1  -4  15  1714.48  1485.22   461.28 o
  -1  -5  17  1591.45  1787.61   570.57 o
  -1  -3  31  5546.40  7088.18  2527.80 <
  -1  -3  23  1740.96  2711.45   829.23 o
   0  -6  19  1531.57  2066.12  1036.71 <
   0  -1   3     0.00    40.93    17.28 <
   1  -1  13   752.13   736.56   197.39 o
  -1  -5  25  2059.49  4123.66  2317.73 <
   1  -3  18   868.36  1350.66   704.50 <
  -2  -4  19  1489.63  1207.64   471.62 <
   0  -6  23  4974.42  5419.05  1808.64 <
  -1  -4  19   829.64  1239.11   522.64 <
   0  -6  24  4108.53  2685.66  1816.02 <
   0  -8  24  7111.10  5479.78  3023.96 <
  -2  -4  15   273.41   231.89   172.21 <
  -1  -6  17  1394.57  1021.76   711.90 <
   0  -6  18  2969.48  2548.02   984.02 <
  -2  -6  24  4683.62  4830.13  1626.08 <
   0  -2  24  3286.47  3045.52   986.96 o
  -1  -8  29   120.21  6353.99  3793.48 <
   1  -3  19  1275.66  2691.60   761.93 o
  -3  -4  40   177.72 12345.80  5986.63 <
  -2  -6  19  1955.35  1329.74   780.94 <
   0  -3  11     0.00   206.92   105.50 <
  -3  -6  21  1781.30   974.91   768.97 <
   1  -5  17  1591.46  1221.38   674.74 <
   0  -2  23  2156.94  2154.94   955.72 <
  -1  -2   7    34.50    38.74    29.17 <
  -2  -4  24  2433.51  1815.24   964.07 <
  -2  -5  30   336.07  2135.44  1917.53 <
  -2  -4  21   854.66  1488.30   617.84 <
   0  -6  29  6645.22  4386.27  3668.40 <
  -1  -3  29  1590.12  2790.82  1815.74 <
  -1  -6  19  1555.04  1341.88   834.97 <
   1  -3  31  5546.41  8456.76  4707.23 <
  -4  -8  30  2334.76  5377.05  3038.69 <
   1   0   4  2008.78  1532.76    25.60 o
   1  -1   5  2153.32  2647.32    50.20 o
   1  -2   8  2579.09  3296.23   106.00 o
   1  -1   4   469.96   677.42    28.97 o
   1  -3   5  2851.03  3102.67   146.38 o
   1  -3   8  2799.79  3353.44   171.19 o
   1  -1   6   506.35   627.02    40.45 o
   1  -2   6   797.03  1047.45    55.56 o
   1  -3   7  1385.45  1194.95    78.44 o
   2   0   6  4621.76  3256.08   243.46 o
   2  -2   6  8119.12  7508.34   477.18 o
   1  -1   7   254.35   293.31    28.33 o
   2  -2  12  1986.69  2140.98   304.94 o
   1  -2   5   189.65   136.75    35.55 o
   2  -1   7  1321.69  1399.85   184.58 o
   2  -2   9  1723.04  1752.31   291.67 o
   2  -3  11  2347.66  3527.35   608.84 o
   2   0   8   701.18   199.27   120.38 <
   1  -5   7  2425.40  3024.54   469.99 o
   1  -5   8  2775.34  2937.57   461.32 o
   2  -2   8  1069.29  1550.25   285.14 o
   1  -7  13  3165.27  4257.06  1033.37 o
   3  -3  17  5617.31  4755.42  1342.24 o
   2  -4  13  2778.95  1967.74   635.67 o
   2  -4  12  3366.03  2531.25   649.50 o
   2  -1  11   492.39   323.41   177.65 <
   1  -5  12  1342.90  1371.15   369.35 o
   2  -4  11  1545.60  1362.04   535.15 <
   2  -6  18  4382.81  6474.23  1831.60 o
   1  -5  11  1270.20  1167.67   411.72 <
   3  -1  17  2834.22  3134.13  1228.03 <
   2  -1   9   134.78   243.88   141.96 <
   2  -1  13  1141.49   530.53   285.56 <
   0  -1   1     0.00     5.00     4.09 <
   1  -6  13   871.70  1530.25   727.11 <
   3  -2  14   808.70  1576.63   862.51 <
  -2   2   0 12482.80 10662.50   101.64 o
  -3   0  -2  2320.89  2602.60    41.94 o
  -1   1  -1   548.39   787.86    17.21 o
  -2   0  -2   880.65  1041.92    28.03 o
  -3   1  -3  3469.82  4056.13   135.36 o
  -2   1  -1   909.77  1175.40    32.82 o
  -4   1  -2  1867.42  1350.52    65.81 o
  -5   1  -3  5091.80  3651.49   261.85 o
  -2   1  -2   571.22   738.25    38.57 o
  -3   1  -2   744.99   839.07    56.09 o
  -3   2  -2   996.23   950.66    75.59 o
  -5   3  -3  8850.01  8248.64   665.27 o
  -4   3  -1  1416.28  1441.84   184.64 o
  -2   2  -1   273.50   137.44    36.53 o
  -5   3  -1  1775.26  1458.39   194.33 o
  -2   2  -2  1115.63  1443.62   155.52 o
  -3   2  -1   349.52   208.83    42.95 o
  -4  -1  -5  2184.21  2123.62   400.06 o
  -7   3  -3  3370.86  2302.31   814.68 <
  -6   4  -1  2173.49  2589.31   485.32 o
  -2   4   0  2020.72  1616.63   356.05 o
  -5   2  -2   931.73   667.90   163.55 o
  -4   1  -4  1315.80  1544.39   302.76 o
  -5  -1  -6  2044.85  2826.26   628.61 o
  -8   2  -4  2553.52  1438.57   865.97 <
  -6   0  -4  1163.37   811.44   327.95 <
  -5   2  -4  1182.16  1307.94   508.32 <
  -6   4  -2  2143.95  1302.62   545.42 <
  -4   2  -2   318.04   205.05    92.96 <
  -4   4  -1  1075.78   987.85   383.56 <
  -5   3  -2   941.01   781.30   268.19 <
  -4   4   0   791.57   700.11   186.54 o
  -5   4  -2   759.92   545.58   424.90 <
  -6   4  -4  2053.73  2194.80  1474.44 <
  -7   2  -5   153.60  1528.72  1009.29 <
  -5   1   3  5091.80  5428.09   137.57 o
  -7   1   3 11205.40 10380.50   274.34 o
  -2   1   0  1117.14  1233.32    36.70 o
  -4   1   2  1867.42  2274.48    81.16 o
  -4   2   0  1761.26  1608.08    85.52 o
  -5   3   3  8850.01  4981.67   216.35 o
  -4   1   0  1289.42  1308.38    74.39 o
  -4   1  -1  1069.15   724.89    56.97 o
  -4   1   1  1069.15  1089.44    72.38 o
  -3   1   1   655.15   781.09    54.18 o
  -6   1   0  1673.17  1553.69   163.45 o
  -3   1   2   744.99   723.88    51.22 o
  -5   2   4  1182.16  1330.18   120.59 o
  -9   1   3  6980.96  6679.57   617.10 o
  -5   3   1  1775.26  1331.38   148.14 o
  -2   1   1   909.77   664.73    49.46 o
  -4   3   1  1416.28  1199.94   116.39 o
  -8   2   2  4677.59  5848.73   497.19 o
  -6   1   2  1089.08   999.42   138.89 o
  -7   3   3  3370.86  2699.60   369.22 o
  -5   2   2   931.73   926.15   126.11 o
  -8   2   4  2553.52  2160.11   286.91 o
  -4   2   1   426.58   376.05    64.74 o
  -6   3   5  1425.36  1075.93   210.21 o
  -5   3   2   941.01   735.64   144.19 o
  -8   4   5  5975.36  3859.09   688.29 o
  -3   2   1   349.52   289.72    38.23 o
  -6   4   1  2173.49  1578.40   330.53 o
  -6   2   1   645.39   685.18   151.86 o
  -6   4   2  2143.95  1535.71   259.47 o
  -8   2  -2  4677.59  3486.43   624.63 o
  -5   1   1   330.23   561.66   102.99 o
  -9   3   3  4276.19  4032.04   758.95 o
  -5   1  -1   330.23   254.65   107.70 <
  -8   2   0  2547.34  2343.75   489.95 o
  -7   3   6  1127.93  1221.02   236.96 o
  -4   2   2   318.05   314.77   104.62 o
  -6   2  -1   645.39   658.39   177.03 o
  -6   3   2   642.49   602.17   198.29 o
 -12   2   6  4303.15  5312.56  1434.46 o
  -6   3   4   545.04   499.98   167.27 <
  -7   2   1   415.06   312.74   280.83 <
 -10   2   5  1799.20  1797.84   740.26 <
 -12   2   0  6349.44  8134.69  2420.44 o
 -10   3   5  1516.49  1132.78   818.19 <
  -8   2  -1   968.96  1762.30   581.81 o
  -6   1   1   307.66   246.44   142.84 <
 -11   2   4  1591.29  2363.81  1438.36 <
 -13   3  -2   669.85  3861.76  3195.69 <
  -7   3   1   464.96  1107.31   307.13 o
  -8   1   0   224.65   760.61   324.55 <
  -6   2   2   409.67   440.76   172.19 <
  -8   4   2   889.74  1797.57   578.52 o
  -9   6   3  2823.51  4484.05  1410.54 o
  -7   1   2   272.51   532.38   195.08 <
 -14   2   0  6152.92  6838.02  3942.94 <
 -11   3   1  1640.55  2769.16  1640.07 <
  -8   4   1  1269.80  1174.06   753.97 <
  -8   2   3   429.96   998.63   320.87 o
  -9   4  -1  2290.62  2247.37  1494.29 <
 -14   4   0  2290.95  5462.35  4659.96 <
  -7   4   5   389.85   517.61   286.60 <
 -11   1  -3  2115.74  2353.71  1511.12 <
  -3   1   0     0.00    64.58    25.01 <
  -5   1   9  4455.10  5190.12   181.77 o
  -3   0   2  2320.89  2573.92    51.35 o
  -4   0   6  2713.37  3449.02   117.23 o
  -7   1   9  6734.58  6612.93   256.37 o
  -7  -1   9  6734.57  5794.18   265.36 o
  -4   1   5  2184.21  2554.49    97.62 o
  -6   0   8  3842.43  3962.21   196.56 o
  -4   1   4  1315.80  1461.68    65.73 o
  -5   1   6  2044.85  2325.38   127.84 o
  -8   0  14 10433.10 10836.50   549.03 o
  -6   2   8  2568.30  2539.76   174.63 o
  -5   0   8  1912.50  2285.54   142.98 o
  -5   1   4   972.67   924.10    78.02 o
  -6   0   4  1163.38  1173.77   101.68 o
  -8   2   8  3337.90  2941.36   348.89 o
  -5   1  10  1245.83  1301.14    92.04 o
  -9  -1   9  4625.58  4969.73   476.93 o
  -8   0   8  2640.08  2964.54   294.03 o
  -3   0   4   533.50   633.38    50.98 o
  -5   0   4   731.92   709.08    73.19 o
  -5  -1   7   539.74   568.96    78.80 o
  -2   0   2   880.65   870.82    59.25 o
  -5   1   8  1075.12   995.54   125.81 o
  -9   1   9  4625.58  4983.32   535.08 o
  -6   0   6   848.36   994.11   116.90 o
  -9   0  10  3888.13  4109.64   442.51 o
  -8   2   9  2043.07  1980.61   447.37 o
  -5   1   7   539.74   719.26   102.62 o
  -4   1   7   466.98   403.19    71.34 o
  -7   0   6  1081.53  1244.62   157.71 o
  -7  -1   8  1053.24  1063.67   152.42 o
 -10  -2  14  5788.32  5471.93   838.23 o
  -9   3   9  3434.82  3411.31   594.29 o
  -6   1   7   752.64   961.31   182.93 o
  -7  -1  11  1113.52  1459.19   223.87 o
  -7   1   8  1053.24   925.21   225.08 o
  -7  -1  10  1096.79  1078.15   223.20 o
  -7   2   8  1184.84   945.29   221.83 o
 -10   0   8  2854.68  2113.55   515.61 o
  -9   2   8  2562.50  2727.83   455.79 o
 -10   2  14  5788.32  4545.19   946.35 o
  -3   1   4   257.68   244.63    34.68 o
  -7   1  11  1113.52   659.92   256.43 <
  -9   0   6  1286.13  1124.17   292.15 o
  -8   2   7  1195.72   858.98   307.57 <
  -9  -1  11  1630.61  1257.54   408.56 o
  -7   0  12  1152.47  1316.39   331.47 o
  -8   2  14  1390.78  1992.39   459.32 o
  -7   0  10  1299.77  1035.59   228.93 o
  -4   1   6   200.10   256.70    62.68 o
  -9   0  12  1141.09   631.70   425.58 <
  -7   1  13   912.98   392.55   251.45 <
  -5   1   5   124.63   114.58    70.30 <
  -9   1   7   350.04   533.52   347.63 <
  -7   1   7   567.19   666.85   182.28 o
 -10   2  20  6021.45  6806.87  1339.88 o
 -10   3  11  1611.10  1959.88   717.01 <
  -9   2  14  1577.25  2335.27   594.85 o
 -11  -1  11  2816.23  2924.27   759.69 o
  -6   1   6   478.52   459.82   128.03 o
 -11   0   8  3118.05  1952.75   709.67 <
  -8   2  15  1207.74  1024.70   427.07 <
 -11   1  11  2816.23  2710.84   945.72 <
 -11   1  17  4267.04  4552.54  1869.55 <
 -11  -1  17  4267.04  4663.61  1110.72 o
  -6   1  12   224.55   242.68   140.11 <
 -10   2   8  1398.84  1085.63   602.67 <
 -12   0  12  2940.16  3178.12  1279.41 <
 -11   2  10  2491.09  2361.74   920.69 <
  -9   2  12   916.12  1386.64   594.80 <
 -10   2  16  2555.37  2436.38   875.33 <
 -13   3  11  2971.27  4291.67  1811.88 <
  -9   0  16  1303.07  2032.00   536.50 o
  -7   0   8   599.51   489.19   194.94 <
 -15   1  11  3335.19  3518.72  2378.23 <
 -11   1   9  1507.99  2092.69   794.13 <
 -13   3  17  5574.17  5641.18  3011.27 <
 -10   2  12  1114.12  1057.59   699.88 <
 -13  -1  17  2523.89  2349.44  1856.66 <
 -14   0  12  3593.48  2771.07  2035.53 <
  -8   3  11   542.92   541.50   384.11 <
 -12   3  13  1396.51  1942.02  1462.67 <
 -15   1  17  4627.42  7400.10  3512.66 <
  -4   0   3     0.00    80.49    41.84 <
 -12   0  14  4096.35  3050.99  1524.11 <
 -13  -1  11  2734.12  1856.63  1360.46 <
 -12   2  25   911.30  2872.73  2198.67 <
 -13   3  23  3498.43  2730.90  2446.40 <
  -3   0   3     0.00    49.57    29.56 <
  -1  -3   5  2851.03  3152.59    67.39 o
  -2  -3   5  1937.34  2149.23    53.63 o
  -2  -4   5  2172.98  2258.48    87.54 o
  -2  -4   6  2474.64  2380.03    95.14 o
  -1  -3   7  1385.45  1764.05    59.72 o
  -3  -5   7  2928.19  3139.26   147.37 o
  -1  -5   8  2775.34  2524.45   149.99 o
  -1  -2   3   722.73   745.88    35.18 o
  -2  -5   7  1950.99  1800.68   126.77 o
  -1  -3   4   642.59   748.09    36.33 o
  -2  -4   7  1193.50  1152.35    86.39 o
  -2  -4  11  1545.60  1686.30   118.04 o
  -2  -6   9  2514.70  2905.89   250.37 o
  -1  -2   2   816.90   293.72    22.29 o
  -4  -6  10  2423.19  2126.60   289.38 o
  -3  -5   8  1316.31  1259.42   129.40 o
  -2  -5   9   806.75   839.77   144.24 o
  -3  -7  13  5142.36  6108.58   569.69 o
  -2  -5  13  1419.14  1552.02   218.38 o
  -1  -3   6   241.45   295.81    37.61 o
  -1  -5  11  1270.20  1107.46   188.32 o
  -1  -4   7   318.58   280.49    54.36 o
  -3  -7   7  2589.13  2395.53   360.61 o
  -2  -6  12  2255.91  2082.78   270.97 o
  -2  -6  10  1464.86  1217.29   251.43 o
  -1  -2   5   189.65   200.84    24.58 o
  -3  -6   8   794.56   968.87   192.31 o
  -2  -5   6   441.55   341.46    83.54 o
  -3  -6  15  1834.87  2039.00   359.53 o
  -1  -7  13  3165.27  3474.71   548.37 o
  -4  -8  10  3547.59  2401.47   574.01 o
  -3  -7  15  2732.99  3257.90   683.20 o
  -3  -6   9   709.29   658.31   251.55 <
  -3  -7   8  1753.96  1424.05   310.97 o
  -4  -6  11   854.21   832.32   229.78 o
  -1  -4   6   148.11   109.37    46.03 <
  -2  -4   8   326.92   291.27    73.62 o
  -4  -7  12  1536.69  1878.01   335.56 o
  -2  -9  18  1633.12  3432.88  1612.79 <
  -4  -8  18  2386.68  2709.94   935.44 <
  -2  -6  15  1284.53  1083.20   397.92 <
  -4  -8  16  2595.62  2310.85   957.90 <
  -3  -6  14   733.20   929.26   320.25 <
  -1  -6  13   871.70  1162.43   433.69 <
  -2  -6  11   575.76   631.09   222.98 <
  -4 -10  10  2613.60  1916.73  1206.85 <
  -5  -9  13  3272.06  2977.79   872.81 o
  -2  -7  11  1012.86  1221.71   348.86 o
  -2  -4  10   157.94   228.32    83.40 <
  -4  -7  13  1236.10  1472.12   415.98 o
  -2  -7  16   817.05  1363.22   533.99 <
  -5  -9  15  2239.10  3139.27  1032.43 o
  -4  -7   9  1010.40  1159.30   346.88 o
  -2  -5  10   200.71   272.39   122.07 <
  -3  -6   7   389.93   455.27   153.58 <
  -2  -5  12   396.17   333.33   165.98 <
  -5  -9  21  3684.73  3904.95  1382.52 <
  -3  -9  10  1198.20  1075.86   709.19 <
  -3  -7  14   782.58   994.17   460.39 <
  -3  -8   9   773.07  1111.79   461.84 <
  -4  -6  12   510.09   680.22   237.08 <
  -1  -6  10   405.03   620.26   243.64 <
  -1  -7  12   778.41  1215.25   474.62 <
  -2 -10  18  4197.15  2915.67  1685.07 <
  -1  -2   4    43.59    40.25    18.29 <
  -3  -8  13   555.59  1611.76   692.51 <
  -2  -3   6    45.19    51.02    30.98 <
  -2  -7   9   279.15   966.20   482.87 <
  -5  -7  12  1100.95   653.11   437.69 <
  -5  -7  11    61.27   397.55   340.24 <
  -6 -10  13   787.10  1659.69  1209.49 <
  -1  -1  -1   548.39   593.68    11.92 o
  -2  -2  -2  1115.63  1227.39    53.40 o
  -3  -5   1  5381.40  5729.15   249.40 o
  -1  -2  -1   500.25   617.82    27.96 o
  -1  -2   1   500.25   555.66    19.96 o
  -1  -4   1  1825.05  1821.31   123.07 o
  -3  -5  -1  5381.40  6348.03   548.00 o
  -2  -3  -1   460.09   431.08    47.95 o
  -1  -5   2  2922.34  1634.47   241.29 o
  -3  -3  -2   754.73   753.28   103.70 o
  -4  -4  -1  1075.79   652.16   148.53 o
  -3  -4  -2  1117.83   671.20   209.89 o
  -2  -5   1   612.82  1184.02   203.26 o
  -4  -4  -2   994.35   618.17   173.36 o
  -5  -7   1  4597.80  4898.15   882.00 o
  -1  -5   1  1190.23  1597.94   365.63 o
  -5  -7  -1  4597.80  5168.14  1366.05 o
  -1  -6   3  1771.22  2010.10   385.50 o
  -3  -5  -2  1476.76  1924.45   590.74 o
  -4  -7   2  1247.84  1493.51   521.39 <
  -3  -8   3  1323.39  3567.13  1095.23 o
  -3  -6   1   975.98   688.64   335.89 <
  -4  -5   0   812.19   756.14   217.99 o
  -5  -4  -4   545.08  1084.59   648.11 <
  -2  -8   4  4368.63  3289.77  1237.09 <
  -4  -8   4  2623.85  1901.72   757.31 <
  -2  -6   3   549.23   325.63   205.40 <
  -8  -8  -2  4266.13  4301.86  2113.78 <
  -2  -1   0  1117.14  1353.37    39.47 o
  -4  -2   0  1761.26  1794.19    80.31 o
  -4  -1  -1  1069.15   923.30    56.25 o
  -4  -1   0  1289.42  1112.48    45.47 o
  -2   0   0  3575.90  1623.10    63.65 o
  -4  -1   1  1069.15  1267.45    57.52 o
  -7  -3   3  3370.86  3965.05   230.58 o
  -6  -1   0  1673.17  1764.62   122.61 o
  -8  -2   2  4677.59  4999.68   377.56 o
  -9  -1   3  6980.96  6743.91   469.99 o
  -3  -1   1   655.15   699.15    41.10 o
  -5  -2   2   931.73   990.98    77.37 o
  -6  -1   2  1089.08  1045.81   125.64 o
  -4  -2   1   426.58   324.67    39.14 o
  -5  -1   1   330.23   365.51    67.79 o
  -8  -2  -2  4677.59  3394.89   492.55 o
  -5  -1  -1   330.23   438.35    78.08 o
  -8  -2   0  2547.34  2296.72   311.56 o
  -9  -3   3  4276.19  3372.22   509.85 o
  -6  -2   1   645.39   756.43   129.58 o
  -6  -1   1   307.66   183.06   129.19 <
  -6  -1  -1   307.66   179.60    97.10 <
  -6  -3   2   642.49   481.81   133.15 o
 -12  -2   0  6349.43  4859.87  1633.71 <
  -9  -4   1  2290.62  1601.68   704.34 <
  -8  -2   1   968.96   838.39   291.95 <
  -6  -2  -1   645.39   476.39   146.62 o
  -7  -2   1   415.05   444.69   164.65 <
 -14  -2   0  6152.94  3073.59  2129.80 <
 -11  -3   3  3255.12  2588.50   809.74 o
 -13  -5   1  5674.91  8016.87  2873.97 <
 -11  -1   3  2115.75  2126.59   714.65 <
  -8  -4   1  1269.81  1529.72   502.75 o
  -9  -4  -1  2290.62  2151.89   736.63 <
 -11  -3   5  1806.07  1654.47   875.87 <
  -7  -3   1   464.96   683.48   207.46 o
 -10  -4   1  1318.67  1309.00   791.51 <
 -11  -2   4  1591.29  1175.81   694.26 <
  -9  -4   4   543.65   953.06   462.41 <
  -9  -2   2   805.95   845.71   363.10 <
  -6  -2   2   409.67   507.79    89.13 o
  -7  -1  -2   272.51   358.27   226.71 <
  -8  -4   2   889.74  1364.70   398.78 o
  -8  -4  -1  1269.80  1219.97   469.75 <
  -9  -2  -2   805.95   635.87   542.04 <
  -7  -4  -1   799.41  1007.75   369.64 <
  -8  -2  -1   968.96  1971.35   436.15 o
 -10  -1   1  1128.22  1845.81   779.92 <
 -14  -4   0  2290.96  2969.52  2348.65 <
 -11  -3  -1  1640.56  2084.04  1271.48 <
 -10  -4  -1  1318.68  2072.57   936.28 <
 -10  -1  -1  1128.21  1485.78   736.97 <
 -11  -1  -3  2115.74  1864.05  1054.62 <
 -11  -1   0     0.00  1478.89   806.75 <
 -11  -5   2   849.32  1699.70  1120.99 <
 -15  -3   5  2953.09  2926.31  1818.80 <
 -11  -3  -3  3255.11  2176.70  1723.75 <
 -11  -4   1   265.41  1331.65  1042.30 <
 -12  -2   1   214.18  1276.00  1154.54 <
 -13  -5  -1  5674.90  2985.07  2236.40 <
  -7  -2   0     0.00   318.33   189.18 <
  -3  -1   0     0.00    22.28    18.19 <
 -12  -1  -1   747.31  1399.17  1172.50 <
 -12  -1  -2  1090.13  1689.46  1146.34 <
 -13  -1   5  2317.35  2298.23  1143.64 <
  -4  -3   7  4047.60  4522.23   142.09 o
  -3  -2   4  2251.34  2692.78    98.29 o
  -5  -3   9  3176.25  3663.60   198.36 o
  -7  -3   9  4892.92  4746.71   254.01 o
  -4  -2   8  1712.37  1966.87   114.49 o
  -5  -3   5  1744.37  1577.58   111.11 o
  -5  -3   8  1924.02  2157.46   162.47 o
  -6  -2   8  2568.31  2442.45   182.06 o
  -6  -4   9  2688.97  2923.41   260.64 o
  -4  -3   9  1385.96  1423.24   112.96 o
  -4  -2   6  1460.90  1374.84    87.03 o
  -4  -2   5   887.17   876.70    79.14 o
  -6  -3  11  1905.05  1824.63   217.51 o
  -8  -4  11  5236.28  4186.83   516.37 o
  -4  -3   6   954.76   856.38   107.22 o
  -5  -2   8   769.49   691.40   102.12 o
  -5  -3  10  1439.54  1452.28   177.67 o
  -6  -4   8  1669.19  1632.79   245.20 o
  -2  -1   2   571.22   504.68    45.05 o
  -6  -4  10  1571.92  2296.18   277.61 o
  -6  -4   7  1604.51  1991.76   221.97 o
  -3  -2   6   393.11   379.12    66.55 o
  -6  -5   9  1260.56  1045.83   251.26 o
  -5  -4   8   890.33   845.19   153.50 o
  -7  -5   9  2653.23  2085.01   331.91 o
  -7  -3  12  1709.91  1765.66   283.46 o
  -8  -4  16  3020.90  3838.81   746.97 o
  -2  -1   4   339.00   375.03    50.60 o
  -8  -4  10  2061.64  2278.03   403.30 o
  -3  -1   4   257.67   333.98    43.83 o
  -6  -4  14  1203.21  1069.14   272.92 o
  -8  -4   8  1516.44   945.72   404.78 <
  -9  -3  15  2293.79  1844.98   546.63 o
  -6  -5  13  1412.35  1107.39   311.48 o
  -6  -3   9   884.83   623.39   163.35 o
  -8  -6  16  3759.29  4294.41   909.03 o
  -5  -3  11   355.80   327.74   116.43 <
  -7  -7  13  2524.32  2355.16   572.77 o
  -9  -5   9  1822.00  1137.29   698.11 <
  -6  -3  12   413.98   455.55   203.03 <
  -7  -3  11  1032.48   930.83   248.16 o
  -7  -5  16  1689.69   866.51   507.80 <
  -9  -4  15  2034.25  1843.07   613.74 o
  -6  -3   7   181.90   265.78   121.72 <
  -7  -5  15  1364.88  1382.88   465.85 <
  -3  -2   5   194.14   155.56    59.55 <
 -10  -8  16  4782.82  5993.52  1872.34 o
  -5  -4   9   234.97   288.21   130.43 <
  -8  -4  14  2374.81  2441.34   508.15 o
 -10  -6  11  2837.47  3626.40  1036.25 o
 -11  -5  21  2747.19  3499.73  1980.30 <
 -16  -8  27   188.07  6597.66  5682.50 <
  -7  -2  10   519.08   363.37   152.32 <
  -8  -4  13   887.39   988.28   401.53 <
  -5  -4  10   409.21   398.51   156.75 <
  -8  -6  15  1865.10  1741.69   736.31 <
  -2  -1   3    29.28    87.01    44.66 <
 -10  -4  15  2318.11  2594.59   924.31 <
  -3  -2   7   108.40    91.24    42.18 <
  -7  -4  13   477.21   372.68   301.89 <
 -15  -5  19  4415.45  8911.29  4196.75 <
 -15  -9  19  1777.17  4432.31  3668.24 <
  -9  -5  12   747.02   920.28   663.99 <
 -11  -6  21  1283.27  3083.59  1862.83 <
 -11  -5  15  2548.05  2979.88  1718.68 <
 -11  -5  13  2411.55  3176.85  1156.72 <
  -9  -4  10   780.39   617.49   487.42 <
  -5  -2   6    97.55    83.47    64.31 <
  -8  -6  13   886.97  1286.28   808.72 <
  -7  -3  10     9.94   233.32   217.86 <
 -10  -8  18  3767.65  4903.17  2468.05 <
 -11  -9  21  2738.39  5758.93  2914.36 <
 -10  -6  10  2481.07  2411.58  1319.40 <
  -2  -2   2  1115.63  1263.82    51.19 o
  -4  -5   5  3265.12  3408.41   186.13 o
  -3  -2   2   996.23  1035.51    43.55 o
  -4  -3   1  1416.28  1748.81    75.00 o
  -3  -4   2  1117.83  1260.18    82.11 o
  -3  -4   3  1420.38  1803.31   107.83 o
  -3  -3   2   754.73   726.98    56.28 o
  -4  -4   1  1075.79  1286.99   110.65 o
  -3  -3   4  1258.56  1358.17    74.61 o
  -2  -3   2   511.73   568.89    41.66 o
  -4  -4   4   886.35  1164.71   117.02 o
  -4  -4   2   994.34  1141.03    76.80 o
  -6  -4   4  2053.73  1986.99   158.11 o
  -7  -5   3  4753.53  5093.34   404.28 o
  -4  -4   5  1101.82  1149.89   111.43 o
  -6  -6   5  3722.48  3351.51   369.83 o
  -4  -6   4  2392.08  2523.21   257.38 o
  -1  -1   1   548.39   519.61    44.41 o
  -2  -2   1   273.50   259.12    27.96 o
  -6  -6   4  3646.73  3848.73   420.83 o
  -5  -4   2   759.93   746.32   130.95 o
  -3  -4   4   629.52   517.77    81.39 o
  -4  -5   6   797.64   582.67   128.72 o
  -4  -3   3   339.09   382.76    67.84 o
  -3  -5   4   549.65   501.18   108.73 o
  -5  -4   4   545.08   596.64   110.72 o
  -5  -7   7  3382.72  3723.51   444.74 o
  -6  -6   2  2332.85  2031.18   438.10 o
  -4  -6   5  1312.38  1036.27   238.47 o
  -8  -8   4  6209.07  9029.73  1640.14 o
  -4  -3   2   220.01   352.25    68.99 o
  -5  -4   3   427.05   494.18   113.73 o
  -8  -6   7  3103.17  2070.22   521.92 o
  -4  -4   3   264.92   308.06    88.99 o
  -2  -3   3   117.06   177.32    39.76 o
  -8  -6   4  2210.36  2504.54   632.99 o
  -5  -7   5  1472.75  1566.44   465.82 o
  -6  -6   8   771.83  1280.08   374.21 o
  -4  -5   3   377.56   431.80   141.35 o
  -7  -9   8  2263.78  2493.73  1130.73 <
  -3  -3   1    46.56    88.77    33.69 <
  -6  -4   3   530.26   544.26   142.46 o
  -9  -7   7  2061.27  1840.24   811.44 <
  -7  -7  10  1362.54  1460.35   527.26 <
  -6  -5   1   343.25   515.46   239.06 <
  -2  -2   3   360.75    86.50    29.31 <
 -10  -8  10  3831.88  4715.52  1417.13 o
  -7  -5   5   930.76   586.03   314.25 <
  -6  -7   5   930.44  1014.84   544.80 <
  -5  -7   6   791.51   971.95   369.72 <
  -8  -6   3   713.07  1706.92   554.85 o
 -11  -7   7  3150.35  3092.28  1245.59 <
  -9  -7   3   264.21  2144.65  1171.50 <
  -5  -5   1   200.66   496.12   225.76 <
  -9  -6   4   369.86   709.99   538.86 <
  -9  -6   7    16.04   550.74   463.42 <
  -6  -8   7  1012.57  1039.55   610.70 <
  -9 -10   9   247.28  2994.00  2326.70 <
 -11 -10   8   927.82  3271.17  2540.30 <
  -7  -9   7  2713.30  2740.95  1934.87 <
  -3  -1  11  2812.89  6610.58   710.16 o
  -3  -2  10  2529.61  2999.10   425.27 o
  -2  -2   9  1723.04  2712.19   316.96 o
  -3   0  14  3121.14  4450.48   559.26 o
  -2  -2  12  1986.69  2661.68   481.87 o
  -3  -3  17  5617.31  1647.33  1286.32 <
  -3  -1  10  1404.55  1292.36   329.64 o
  -5  -1  17  4254.75  8105.16  1182.23 o
  -2   0   8   701.18   974.93   208.11 o
  -4  -2  14  3544.53  3362.99   793.94 o
  -3  -1   9  1001.78  2072.90   268.57 o
  -2  -1  13  1141.49  1403.34   479.86 <
  -2  -2  10   446.26   591.39   227.33 <
  -6  -2  20  5743.07  4968.78  2040.04 <
  -3  -1  17  2834.22  4820.07   933.09 o
  -3  -1  14   816.14  1065.88   484.02 <
  -3  -3  13  1604.02  2367.32   557.42 o
  -1   0   4  2008.78   630.78   241.66 <
  -4  -1  16  1116.95  2541.11   743.74 o
  -5  -5  21  6786.22 15652.10  3264.79 o
  -3  -3  15  1572.85  2647.47   731.52 o
  -5  -2  37   160.77 17705.30 12538.10 <
  -3  -2  26  2847.48  7588.13  4253.49 <
  -1  -2  14  1429.43   458.56   381.56 <
   0  -3   8     0.00   358.80   165.08 <
  -1  -3   9     0.39   478.40   208.88 <
   0  -2   7   956.06   180.29   112.68 <
   0  -1   3     0.00   109.49    43.80 <
   0  -1   4     0.00    64.01    48.85 <
   1   0   4  2008.78   371.24    65.41 o
   2  -2   6  8119.12 16304.90  1850.00 o
   3  -3  23  3513.91 13483.60  7013.56 <
  -2   2   0 12482.80 14614.90   242.84 o
  -5   1  -3  5091.80  4499.12   664.62 o
  -4   1  -2  1867.42  1722.92   288.30 o
  -3   1  -2   744.99   752.73   168.60 o
  -5   3  -3  8850.02 11156.30  2229.88 o
  -3   1  -3  3469.82 20065.40   644.10 o
  -4   3  -1  1416.28  1193.96   448.37 <
  -5   2  -2   931.73  1782.10   619.42 <
  -4   1  -4  1315.80  8862.45  1550.93 o
  -3   2  -1   349.52   746.78   238.77 o
  -6   4  -2  2143.95  2304.94  1586.23 <
  -7   1   3 11205.40 13777.00   947.71 o
  -5   3   3  8850.01  9898.04   735.20 o
  -4   2   0  1761.26  2675.89   270.54 o
  -4   1   2  1867.42  2660.69   211.54 o
  -4   1  -1  1069.15  1549.28   204.17 o
  -4   1   0  1289.42  1170.19   237.18 o
  -4   1   1  1069.15  1741.73   250.57 o
  -3   1   2   744.99  1212.15   179.11 o
  -4   3   1  1416.28  1293.72   342.71 o
  -3   1   1   655.15   938.83   193.81 o
  -6   1   0  1673.17  1783.82   545.58 o
  -5   2   4  1182.16  1810.65   397.00 o
  -6   3   5  1425.36  2178.37   669.74 o
  -9   1   3  6980.96  7790.78  1852.89 o
  -5   2   2   931.73  1915.19   393.65 o
  -7   3   3  3370.86  3988.23  1562.63 <
  -8   4   5  5975.36  1653.11  1525.55 <
  -8   2   2  4677.59  3969.82  1339.92 <
  -4   2   1   426.58   736.86   229.74 o
  -6   1   2  1089.08  1343.02   406.67 o
  -3   2   1   349.52   346.73   140.06 <
  -3   2   2   996.23   773.84   219.58 o
  -8   2  -2  4677.59  9026.84  2548.47 o
  -5   3   2   941.01   839.19   471.51 <
  -4   2   2   318.05   324.72   319.62 <
  -5   1  -1   330.23   603.42   289.03 <
 -10   5   7   945.99  5242.36  4995.94 <
 -12   6   5     0.10 12022.30 10996.40 <
 -15   2   2    27.11 12762.00 11837.20 <
  -9   1   0     0.00  1842.85  1546.37 <
 -15   3   3  1449.12 14859.40 13650.40 <
  -3   1   3  3469.82  4718.15   244.74 o
  -5   1   9  4455.10  8989.87   621.99 o
  -4   0   6  2713.37  3825.79   367.44 o
  -4   1   5  2184.21  3484.93   376.80 o
  -7   1   9  6734.58  9388.54  1083.15 o
  -6   0   8  3842.43  5150.76   705.38 o
  -3   1   5  1948.31  2508.00   278.67 o
  -4   1   4  1315.80  2133.83   285.48 o
  -5   1   6  2044.85  2909.51   459.02 o
  -5   0   8  1912.50  2364.91   369.76 o
  -8   0  14 10433.10 17227.30  1950.92 o
  -7   3   9  4892.92  7362.36  1089.75 o
  -3   0   4   533.50  1091.11   193.22 o
  -4   2   5   887.17  1023.88   222.51 o
  -6   2   8  2568.30  4243.50   934.41 o
  -5   1   8  1075.12  1627.14   522.82 o
  -5   1   4   972.67   899.87   335.72 <
  -6   0   6   848.36  1663.09   411.91 o
  -8   0   8  2640.08  2930.24  1030.34 <
  -3   1   6   549.44  1050.84   218.93 o
  -5   1  10  1245.83  1639.29   461.90 o
  -9   1   9  4625.58  7378.35  1735.78 o
  -8   2   8  3337.90  2562.25  1242.36 <
  -9   0  10  3888.13  5939.74  1415.71 o
  -7   0   6  1081.53   790.86   454.36 <
  -5   2   6    97.55   825.32   406.75 <
  -6   2  11  1353.79  2462.52   695.93 o
  -7   0  10  1299.77  1575.07   758.11 <
  -9   2   8  2562.50  2245.95  1422.27 <
  -5   1   7   539.74   697.82   358.39 <
  -6   1   7   752.64  1062.60   556.11 <
  -9   0  12  1141.09  1983.71  1578.10 <
  -4   0   4    44.93   172.35   119.97 <
 -12   0  19     0.00 11388.90  6391.00 <
 -11   4  14   795.61  6529.02  4098.99 <
  -1  -3   5  2851.03  3041.11   158.03 o
  -2  -4   5  2172.98  2419.52   268.26 o
  -2  -4   6  2474.64  3214.68   313.58 o
  -3  -5   7  2928.19  3922.35   609.41 o
  -1  -3   4   642.59   957.44   139.23 o
  -2  -4   7  1193.50  1637.56   391.37 o
  -2  -5   7  1950.99  2572.40   538.41 o
  -3  -4   8  1481.45  2105.18   375.25 o
  -2  -4  11  1545.60  1947.51   524.13 o
  -1  -5  11  1270.20  1383.69   598.58 <
  -3  -7  13  5142.35  7070.57  2108.53 o
  -2  -6   9  2514.70  2897.70   825.24 o
  -3  -5  12  1231.04  2530.57   687.84 o
  -3  -5   8  1316.31  1619.90   424.14 o
  -3  -7  15  2732.99  3621.84  2098.46 <
  -2  -3   5  1937.34   133.14   125.94 <
  -5 -10  14    25.60  4971.10  3586.40 <
  -4  -6  10  2423.19  3283.75  1088.90 o
  -2  -5  13  1419.14  2003.93   670.81 <
  -2  -7  14   291.70  2592.50  2017.70 <
  -4  -8  18  2386.68  6515.06  3435.12 <
  -4  -9  14   927.53  6216.92  3606.01 <
  -4 -11  18  2274.88 10569.60  8946.64 <
  -2  -2   0 12482.80 17691.20   265.57 o
  -1  -3   1  2420.09  2221.86   187.91 o
  -3  -5   1  5381.40  6461.97   756.30 o
  -1  -1  -1   548.39   154.76    20.87 o
  -4  -3  -1  1416.28  1575.07   265.35 o
  -1  -4   1  1825.05  3110.24   549.76 o
  -2  -4   0  2020.72  1606.08   418.09 o
  -3  -5   2  1476.76  1158.04   520.52 <
  -1  -5   2  2922.34  5070.07   946.19 o
  -3  -5  -1  5381.40  5690.88  2044.36 <
  -2  -3   1   460.09   319.56   149.58 <
  -5  -4  -2   759.93   956.85   936.60 <
  -4   0   0  4310.91  5775.95   190.10 o
  -7  -1   3 11205.40 14808.80   802.93 o
  -6   0   2  3195.97  4144.13   301.30 o
  -4  -1   2  1867.42  2295.01   193.84 o
  -4  -1   0  1289.42  1329.70   200.94 o
  -6   0   0  2500.82  2875.58   452.49 o
  -4  -1   1  1069.15  1388.34   140.41 o
  -5   0   2  1413.65  1876.51   230.42 o
  -3  -1   1   655.15  1132.24   119.46 o
  -9  -1   3  6980.96  9737.71  1608.22 o
  -6  -1   2  1089.08  1066.80   405.18 <
  -8  -2   2  4677.59  4429.00  1216.68 o
  -6  -1  -1   307.66   680.39   388.31 <
  -8  -2   4  2553.52  2905.03   895.96 o
  -5  -2   2   931.73  1307.43   258.74 o
  -9  -3   3  4276.19  7778.27  2217.48 o
  -6  -1   0  1673.17  2744.39   480.78 o
 -10   0   0  7573.23  8726.80  2325.89 o
  -6  -2   2   409.67   600.78   353.70 <
  -6   0  -1     0.00   532.30   348.69 <
 -10   0   2  3934.01  4955.40  1948.10 <
 -10  -2   4    93.63  6284.93  3098.65 <
  -6  -2  -1   645.39  1136.09   490.28 <
 -11   0   3     0.00  2196.59  1957.39 <
  -2  -1   0  1117.14    61.60    57.75 <
 -11  -2   1   629.78  3489.01  3480.58 <
  -9  -4  -1  2290.62  3643.86  2450.65 <
 -14  -4  -1    81.87 12752.30 10255.80 <
 -14  -2   0  6152.94 13417.80  8766.90 <
 -11  -3   3  3255.12 10444.50  4087.65 <
 -11  -4   5   118.71  2968.79  2869.38 <
  -3  -1   0     0.00    82.54    55.59 <
 -13  -5  -1  5674.90 14290.20 10426.50 <
  -4  -3   7  4047.60  5574.35   469.26 o
  -3  -2   4  2251.34  3011.68   220.88 o
  -5  -3   9  3176.25  3112.88   731.61 o
  -3  -1   5  1948.31  3116.60   338.32 o
  -4  -2   6  1460.90  2031.65   339.80 o
  -4  -2   8  1712.37  2661.04   415.11 o
  -6  -2   8  2568.31  4313.09   638.13 o
  -7  -3   9  4892.92  5826.28  1089.35 o
  -5  -3   8  1924.02  2844.58   614.15 o
  -4  -2   5   887.17  1161.69   249.43 o
  -7  -3  15  5962.35  8917.87  1448.37 o
  -4  -3   6   954.76  1122.56   254.82 o
  -6  -4   9  2688.97  3586.08   848.75 o
  -5  -2  10  1078.32  1493.79   465.94 o
  -5  -2   8   769.49  1004.54   371.09 <
  -8  -4  11  5236.28  7583.37  2149.37 o
  -3  -2   6   393.11   832.24   264.18 o
  -2  -1   4   339.00   617.64   176.47 o
 -14  -7  27   482.79 28065.10 19633.60 <
  -6  -2  11  1353.80  1783.62   576.54 o
  -3  -2   5   194.14   420.07   191.25 <
  -6  -4   8  1669.19  1847.73   925.57 <
  -6  -3  11  1905.05  2855.65   703.54 o
  -3  -1   4   257.67   419.74   157.40 <
  -6  -3   9   884.83  1054.77   618.55 <
  -4  -2   9   304.12   585.19   232.03 <
  -5  -3  10  1439.54  2227.10   665.89 o
 -16  -5  18    38.93 16515.60 12039.70 <
 -12  -7  13   710.02  9814.32  5781.36 <
 -17  -5  23   211.29 16836.20 15592.80 <
 -13 -11  23    69.98 18921.10 14445.20 <
 -16  -8  23     6.11 35812.70 20017.00 <
 -10  -5  22   119.71  5001.39  4613.82 <
  -5  -3   3  8850.01 12560.90   496.84 o
  -4  -5   5  3265.12  4585.60   654.35 o
  -3  -3   4  1258.56  1594.79   194.53 o
  -3  -4   3  1420.38  2231.53   327.61 o
  -4  -3   1  1416.28  1809.93   311.11 o
  -3  -2   2   996.23  1275.25   147.83 o
  -3  -3   2   754.73  1110.57   173.37 o
  -7  -5   3  4753.53  6592.05  1510.18 o
  -3  -2   1   349.52   576.84   111.26 o
  -6  -4   1  2173.49  4482.76  1131.75 o
  -4  -4   2   994.34  1796.87   370.59 o
  -6  -4   5  1228.26  1810.92   588.34 o
  -4  -4   5  1101.82  1548.96   432.55 o
  -6  -4   2  2143.95  3760.31   847.56 o
  -3  -4   4   629.52   816.16   302.66 <
  -6  -4   4  2053.73  3055.76   726.75 o
  -6  -5   7  2014.87  3212.27   855.47 o
  -6  -4   3   530.26   721.91   529.17 <
  -8  -8   4  6209.07  5284.85  3981.87 <
  -5  -7   7  3382.72  5878.03  1744.53 o
  -5  -3   2   941.01  1401.01   334.06 o
  -5  -4   4   545.08   785.81   414.92 <
  -4  -5   6   797.64  1500.16   552.60 <
  -4  -3   3   339.09   358.09   237.60 <
  -6  -6   4  3646.73  3708.40  1620.72 <
  -3  -3   5   194.18   132.27    96.66 <
  -5  -4   2   759.93  1101.09   440.43 <
  -8  -6   7  3103.17  4045.01  2113.40 <
  -7  -6   3   449.87  5829.80  2114.72 <
  -4  -3   4    67.43   210.91   140.04 <
  -6  -6   2  2332.85  2747.03  1488.68 <
  -4  -4   4   886.35   429.53   323.85 <
 -12  -9   8    28.54 15120.40 10043.20 <
  -5  -6   3   185.94  1554.06   900.07 <
  -9  -5   5   311.89  2771.54  2164.63 <
  -8  -9  10     0.00  5257.33  5157.95 <
  -2  -2   1   273.50   127.63    79.34 <
  -2  -2   3   360.75    98.52    86.21 <
   5  -3   3  8850.01  9733.85   210.09 o
   4  -2   0  1761.26  1912.18    76.33 o
   8  -4   5  5975.36  8499.07   539.34 o
   5  -3   1  1775.26  2243.81   128.49 o
   7  -3   3  3370.86  3842.26   233.32 o
   7  -5   3  4753.52  3925.38   363.32 o
   4  -1   2  1867.42  1315.48    73.05 o
   6  -4   1  2173.49  1943.65   170.89 o
   2  -1   0  1117.14  1202.32    58.60 o
   8  -2   2  4677.59  3575.04   308.07 o
   4  -1   1  1069.15   855.39    69.83 o
   6  -3   5  1425.36  1780.85   153.08 o
   6  -4   2  2143.95  2062.19   179.27 o
   5  -2   2   931.73  1018.37   106.41 o
   5  -2   4  1182.16  1154.05    97.91 o
   6  -2   5  1818.36  1390.33   163.99 o
   3  -2   2   996.23  1031.99    73.48 o
   3  -1   1   655.15   647.18    37.67 o
   5  -3   2   941.01   857.34   110.49 o
   3  -1   2   744.99   685.72    54.62 o
   9  -3   3  4276.19  4396.72   445.39 o
   2  -1   1   909.77   861.72    71.67 o
   4  -2   1   426.58   454.21    72.46 o
   6  -2   1   645.39   613.15   121.50 o
   6  -3   2   642.49   745.73   170.31 o
   8  -4  -1  1269.80  1545.34   298.42 o
   7  -4   1   799.40   367.89   219.09 <
   8  -2   4  2553.52  1635.97   258.12 o
  10  -4   9  4100.65  4244.36   581.30 o
   3  -2   1   349.52   373.03    47.91 o
   4  -2   2   318.04   309.74    42.60 o
   9  -4   1  2290.62  1769.87   565.25 o
   7  -3   6  1127.93   858.72   165.28 o
  10  -6   4  3220.04  3473.06   915.32 o
   4  -3   3   339.09   305.47    66.18 o
   6  -4   3   530.26   866.22   134.22 o
   7  -5   5   930.76   446.11   225.40 <
   9  -6   3  2823.51  2582.63   557.93 o
   7  -4   3   814.03   912.65   359.59 <
   6  -3   4   545.04   662.26   131.83 o
  10  -6   5  3101.74  3446.42   759.57 o
   8  -2   1   968.96   878.02   204.79 o
   6  -2   2   409.67   413.12   106.74 o
   5  -1   1   330.23   273.26    66.26 o
   7  -4  -1   799.40  1113.76   203.52 o
   8  -4   1  1269.80  1103.05   437.32 <
   8  -4   4  1072.24  1267.71   433.58 <
  10  -4   4  1607.58  1522.63   604.02 <
  10  -4   7  1908.18  1709.14   598.17 <
  10  -4   2  1797.10  1483.14   572.76 <
  10  -5   7   946.00  1530.50   673.26 <
  13  -5   1  5674.90  7841.21  2039.71 o
   7  -3   1   464.96   607.46   190.57 o
   9  -5   3  1458.76  2701.73   709.96 o
  11  -4   3  2235.22  2302.82   983.85 <
  10  -6   2  2177.30  2403.68   831.12 <
  11  -7   7  3150.34  1854.83  1133.88 <
  10  -3   5  1516.49  1103.24   564.44 <
  11  -7  -1  3486.81  2651.88  1121.46 <
   4  -3   2   220.01   258.03    88.42 <
  10  -4   1  1318.67   997.33   579.09 <
   8  -6   3   713.06   920.44   296.42 o
  13  -9   7  3001.62  3044.12  2394.26 <
  11  -3   1  1640.55   700.71   665.49 <
  11  -7   1  3486.81  3362.65  1181.87 <
   8  -3   5   481.29   268.17   261.00 <
  15  -7   1  4497.96  8777.67  4115.92 <
  12  -8   4  3346.53  4112.08  1720.07 <
  12  -5   5  1929.17  1627.94  1148.57 <
  11  -6  -1  1676.14  1333.44   979.56 <
  15  -7   7  3792.74  7946.75  3592.45 <
  15  -7  -1  4497.96  3526.77  3054.36 <
  14  -8   4  2153.86  3206.56  2403.01 <
  12  -3   7  2266.21  2533.62  1007.82 <
  19  -7  -1   819.22  6284.62  5996.00 <
  15  -3   2  1476.08  2831.01  2102.91 <
  17 -10  14   280.34  4643.12  4204.43 <
   3  -1  -3  3469.82  4092.33    58.61 o
   5  -1  -3  5091.80  5569.20   132.34 o
   3   0  -2  2320.89  2094.14    46.51 o
   7  -1  -3 11205.40 10283.50   309.80 o
   4  -1  -2  1867.42  2322.71    68.25 o
   4  -1  -4  1315.80  1611.94    83.91 o
   4  -1  -1  1069.15  1157.86    64.00 o
   3  -1  -2   744.99   905.83    53.91 o
   2  -1  -2   571.23   640.83    32.78 o
   6   0  -2  3195.97  2261.12   157.17 o
   5   0  -2  1413.65  1022.50    96.54 o
   8  -2  -2  4677.59  4471.84   402.40 o
   2  -1  -1   909.77   941.22    51.35 o
   4  -2  -5   887.17   863.81    93.81 o
   4   0  -2   835.38   651.21    43.59 o
   7  -3  -3  3370.86  3306.69   278.85 o
   3  -1  -1   655.15   687.56    47.68 o
   6  -2  -5  1818.36  2001.14   211.27 o
   5  -2  -4  1182.16  1343.78   126.75 o
   5  -1  -4   972.67   895.77    94.45 o
   5  -2  -2   931.73   874.19   104.55 o
   6  -1   0  1673.17  1271.37   116.91 o
   8  -4  -5  5975.36  5265.37   625.47 o
   6  -1  -2  1089.08  1135.07   189.43 o
   9  -1  -3  6980.96  4730.61   713.10 o
   6  -3  -5  1425.36  1326.46   253.81 o
   8  -2  -4  2553.52  3023.45   409.98 o
   6   0  -4  1163.38   964.86   160.55 o
   9  -3  -3  4276.19  3259.60   589.04 o
   4  -2  -2   318.05   268.02    61.10 o
   6  -2  -1   645.39   627.29    87.20 o
   5  -1  -1   330.23   364.58    63.49 o
   6  -1  -4   662.87   203.68   143.44 <
   7  -4  -3   814.04  1170.75   252.22 o
   8  -2  -1   968.96   717.14   262.22 <
   6  -3  -2   642.49   524.12   143.31 o
   6  -3  -4   545.04   572.50   205.63 <
   8  -2  -8  3337.90  2647.02   727.30 o
   7  -3  -6  1127.93  1279.72   401.06 o
   7   0  -4   811.25   352.69   250.76 <
   9   0  -4  2154.08  1222.90   616.30 <
   6  -2  -2   409.67   278.28   137.35 <
   7  -2  -1   415.06   396.75   216.73 <
  10  -3  -5  1516.49  2507.56   941.35 <
   2   0  -1     0.00    32.00    19.30 <
  12  -2  -6  4303.15  3579.39  2243.12 <
  11  -4  -3  2235.21  2488.79  1037.17 <
   9  -2  -8  2562.50  1571.27  1018.44 <
   9  -4  -5   946.86  1468.90   695.23 <
  10  -4  -9  4100.65  7880.97  2161.84 o
   9  -5  -3  1458.75  1339.95   641.13 <
   7  -2  -6   417.92   488.87   331.68 <
  12  -4  -5  1306.38  3005.95  1593.81 <
   8  -2  -3   429.96   328.35   262.68 <
   8  -4  -8  1516.44  1324.75   772.94 <
  14   0  -6  5151.63 11112.40  3336.84 o
  11  -3  -3  3255.12  2943.19  1182.80 <
  12   0  -6  2915.40  3227.44  1818.20 <
   7  -2  -2   294.01   519.35   220.98 <
   5  -2  -3    17.23   127.01    79.76 <
  10  -4  -3   873.57  1250.45   742.84 <
  11  -3  -5  1806.07  2950.60  1517.09 <
   9  -3  -9  3434.82  3699.41  1428.43 <
   4  -2  -1   426.58    75.51    48.62 <
  12  -3  -7  2266.21  4590.98  2337.50 <
   7  -4  -7    50.79   462.26   352.54 <
  12  -6  -9  1252.06  4167.24  2886.30 <
  11  -2 -10  2491.09  4988.81  2845.58 <
   9  -2  -6   979.23  1230.47   936.73 <
  13  -1  -1  1198.20  2173.40  1681.44 <
   3   0  -1     0.00    25.90    21.33 <
   8  -4 -10  2061.65  1410.71   782.26 <
   2  -2  -6  8119.12  6397.78   189.46 o
   2   0  -4  2184.68  2757.22    79.48 o
   3   1  -3  3469.82  2298.43    77.10 o
   3  -1  -5  1948.31  1394.17    59.56 o
   2   0  -2   880.65   856.55    27.70 o
   2   1  -2   571.22   551.37    34.88 o
   1   0  -2     7.25   147.89     9.15 o
   1  -1  -3   227.21   182.91    13.83 o
   3   1  -2   744.99   637.66    42.68 o
   2  -1  -4   339.00   345.24    31.20 o
   4  -2  -6  1460.90  1079.99    94.36 o
   3   0  -4   533.50   567.95    48.05 o
   4   0  -6  2713.37  1803.37   208.30 o
   4   1  -4  1315.79   680.11   138.58 o
   3  -2  -6   393.11   228.63    75.36 o
   3   1  -5  1948.31  1885.17   290.30 o
   5   1  -4   972.67   801.43   136.21 o
   5   3  -3  8850.01  6286.44   750.26 o
   4   1  -5  2184.21  1485.90   222.50 o
   7  -1  -9  6734.58  4363.19   925.12 o
   3   2  -2   996.23   545.31   134.16 o
   4  -2  -8  1712.36  1135.09   265.28 o
   6   0  -8  3842.43  3230.98   784.63 o
   2  -1  -3    29.28    53.41    17.29 o
   5  -1  -9  4455.10  3870.10   721.27 o
   5  -3  -9  3176.24  2875.26   518.22 o
   5   1  -6  2044.85  1132.90   396.85 <
   7   1  -9  6734.57  5643.05  1603.62 o
   6   0  -6   848.36   823.32   343.18 <
   6   1  -4   662.87   340.09   199.57 <
   5  -1  -8  1075.12   461.21   373.15 <
   5  -2  -8   769.48   646.32   274.81 <
   9   1  -9  4625.58  3230.40  2343.45 <
   8   0  -8  2640.08   951.79   900.84 <
   5  -2 -10  1078.33  1654.87   934.74 <
   4  -1  -6   200.10   217.62   109.32 <
   5   0  -8  1912.50  3037.99   816.04 o
   7   1  -5   344.88   443.23   342.08 <
   9   2  -8  2562.50  4384.82  2213.27 <
   7   0 -10  1299.77  2620.91  1815.06 <
   7   1  -6   231.27   685.92   531.97 <
   0   0   6 15580.00 19097.10   132.06 o
  -1  -1   5  2153.33  2851.87    89.61 o
  -1  -2   3   722.73   426.01    41.62 o
  -1  -2   2   816.90   947.71    53.42 o
  -1  -2   8  2579.09  2368.15   117.94 o
   0   0   8  1078.81   859.47    63.85 o
  -1  -3   8  2799.79  1699.55   136.59 o
   0   0   2  1528.42  1922.99    65.10 o
   0   0  10  2023.36  2354.42   155.97 o
  -1  -1   4   469.96   460.51    41.91 o
  -1  -2   6   797.03   600.08    48.17 o
  -1  -3   7  1385.45  1154.57    95.49 o
  -1  -1  11  4957.01  3975.86   321.10 o
   0   0  12  2955.45  2074.05   215.21 o
  -1  -1   6   506.35   338.36    70.43 o
  -1  -3  11  2399.20  1696.44   228.58 o
  -1  -2   5   189.65   124.76    40.23 o
  -1   0  10  3283.48  5531.14   754.41 o
   0   2  12  8590.62  8004.59   814.05 o
   0   0  16  4392.54  3220.39   766.73 o
  -2  -4   6  2474.64  2692.48   525.23 o
  -1   0   6  1548.09  2216.31   216.99 o
  -1  -3   6   241.45   194.95    64.14 o
  -2  -4  12  3366.03  1949.37   689.93 <
   0   0   4    40.57    69.88    14.28 o
  -1  -4  10   563.44   467.30   185.80 <
  -2  -3  11  2347.66  2935.11   805.91 o
  -2  -5   9   806.75  1359.41   793.37 <
  -1  -2  12   641.74   853.90   328.74 <
  -1  -3  13   841.23   926.94   365.99 <
  -1  -2  14  1429.43  1925.40   633.14 o
  -1   0  12  1559.48  1838.76   610.03 o
  -2  -6  18  4382.80  3861.86  2656.59 <
  -1  -3  15   462.10   723.87   591.19 <
  -1  -1  19  2522.91  4272.42  2057.85 <
  -2  -7  16   817.05  2616.21  1981.47 <
   0   0   3     0.00    12.19    10.67 <
   0  -2   6  5528.29  7786.06   118.48 o
   0  -2  12  8590.62 11314.20   268.25 o
   1  -2   8  2579.09  3792.42   123.86 o
   1  -3   8  2799.79  3084.68   116.06 o
   0  -2   5  1160.39  1319.60    53.16 o
   1  -3   7  1385.45  1600.16    90.53 o
   2  -4  12  3366.03  3495.48   288.48 o
   0  -2   7   956.06  1158.95    84.76 o
   1  -3  11  2399.20  3523.18   167.92 o
   2  -2  12  1986.69  2949.61   216.69 o
   0  -4  12  3349.13  3450.07   281.20 o
   1  -2   6   797.03   857.19    62.93 o
   2  -4  13  2778.95  3328.17   283.72 o
   3  -3  17  5617.31  6361.48   467.49 o
   0  -2  13  1833.22  2178.23   288.62 o
   0  -2  11   871.25  1253.76   165.29 o
   1  -5  13  3866.94  5200.45   526.08 o
   1  -1   6   506.35   632.71    57.96 o
   1  -2  14  1429.44  1711.00   284.05 o
   1  -3  14  1026.57  1280.52   303.25 o
   1  -3  13   841.23  1433.85   238.89 o
   1  -5  12  1342.90  1334.33   183.59 o
   1  -1   7   254.35   478.46    69.75 o
   2  -5  13  1419.14  1928.61   262.25 o
   0  -2   8   260.22   344.82    63.34 o
   0  -4  11  1188.90   789.35   216.16 o
   0  -2  10   335.02   577.18   111.15 o
   3  -3  19  3320.16  4250.84   914.09 o
   1  -3  12   752.41   641.61   176.66 o
   1  -2  12   641.74   898.43   133.02 o
   1  -4  15  1714.48  2061.25   466.65 o
   1  -4  10   563.44   617.71   137.15 o
   1  -1  10   271.15   376.86    92.43 o
   2  -2  15  1011.90   901.11   258.78 o
   0  -4  15  2433.25  2472.72   559.05 o
   2  -6  18  4382.81  4506.77   922.54 o
   2  -4  18  3457.47  4747.63   846.80 o
   1  -5  19  3659.44  5805.57  1381.35 o
   1  -2  10   342.19   422.49   110.99 o
   2  -2  14   498.25   492.74   197.40 <
   2  -4  14   933.96  1175.23   281.79 o
   0  -4  18  2504.99  3653.61  1183.16 o
   1  -5  14  1289.34  1577.22   464.22 o
   3  -7  19  3718.44  4717.38  1010.32 o
   2  -3  12   517.13   449.49   138.07 o
   1  -4   9    89.88   478.65   110.89 o
   1  -4  12   149.47   473.99   179.02 <
   0  -4  19  3273.83  2952.69  1201.61 <
   0  -4  25  6346.84  5493.27  2751.23 <
   3  -4  16   545.52   546.63   282.74 <
   3  -7  21  4184.53  4464.77  1875.73 <
   0  -6  24  4108.53  3776.81  2137.58 <
   1  -6  17  1394.57  1472.33   716.79 <
   3  -3  18   621.71  1373.44   475.13 <
   3  -3  23  3513.91  4008.56  1464.16 <
   1  -2  17   638.19   784.83   562.92 <
   2  -2  16  1069.52  1181.11   458.24 <
   1  -3  15   462.10   710.77   297.34 <
   0  -1   3     0.00    43.68    24.89 <
   2  -6  15  1284.53  1337.69   468.88 <
   1  -3  19  1275.66  2019.41   857.38 <
   2  -6  16  1254.99  1074.68   574.59 <
   2  -6  24  4683.61  6599.81  2621.62 <
   0  -8  24  7111.10  5065.42  2618.22 <
   0  -4  17   756.74   716.90   608.02 <
   1  -3  18   868.36  1704.71   728.12 <
   1  -2   7    34.50    62.09    46.31 <
   1  -1   8     7.33    44.20    42.68 <
   4  -5  21   711.43  1235.96  1026.32 <
   1  -4  21  1566.13  2306.71  1179.59 <
   0  -6  18  2969.48  2367.96  1201.59 <
   3  -8  21   497.65  2184.33  2031.83 <
   4  -4  33   763.13  5418.24  4945.67 <
   2  -5  23  1697.76  2109.33  1662.72 <
   3  -4  20   865.12  1922.70   975.10 <
   4  -5  25  2798.76  5560.19  2814.53 <
   5  -9  30   540.59  9394.02  4309.83 <
   2  -2   6  8119.11  9532.46   191.51 o
   3  -3  11  2853.23  3131.68   160.57 o
   4  -5  11  4089.12  4852.83   278.98 o
   3  -2  10  2529.62  2768.05   129.69 o
   3  -3  12  2603.01  2945.89   258.94 o
   3  -3   6  1743.53  2021.50   124.08 o
   2  -2   8  1069.29  1209.30    83.90 o
   5  -5  15  6499.22  6483.90   542.82 o
   3  -4   8  1481.45  1579.00   121.71 o
   4  -3  13  3143.28  2700.74   292.27 o
   4  -3   9  1385.97  1643.00   174.90 o
   4  -4   9  1483.30  1535.08   161.96 o
   4  -5   9  1356.26  1124.22   164.94 o
   2  -3   5  1937.34   707.20    72.75 o
   5  -5  13  2520.42  3015.76   367.34 o
   4  -4   8   982.83  1642.98   160.34 o
   6  -3  11  1905.06  2179.71   189.89 o
   1  -1   4   469.96   569.55    44.04 o
   5  -3  10  1439.55  1642.72   216.10 o
   5  -5   9  1668.07  1770.37   196.35 o
   4  -4  10   723.16   967.35   268.45 o
   3  -3   9   633.66   540.71   126.34 o
   3  -2   8   455.56   552.20    96.12 o
   3  -2   6   393.11   543.31    65.74 o
   3  -5  12  1231.03  1080.46   240.16 o
   3  -4  13   590.61   580.04   196.76 <
   6  -4  15  1970.18   934.56   462.10 <
   7  -7  15  4674.58  5571.73   919.86 o
   8  -6  16  3759.30  2688.42   973.47 <
   5  -5  21  6786.22  7833.42  1012.17 o
   4  -6  11   854.22   936.34   219.99 o
   2  -2   7   287.68   419.78    64.86 o
   6  -4  16  1355.36  1530.77   659.64 <
   4  -4  14   945.00   651.82   315.66 <
   6  -6  16  2106.33  2562.68   662.70 o
   2  -1   4   339.00   349.14    42.90 o
   6  -5  13  1412.35  1253.42   441.28 <
   8  -4  16  3020.91  1855.44   897.26 <
   3  -4  10   440.90   563.43   142.01 o
   1  -1   3   227.21   272.11    45.45 o
   5  -5  11   759.17   293.09   285.33 <
   5  -5  19  2870.26  2680.37   703.85 o
   4  -4   7   271.00   464.81    76.69 o
   4  -4  15  1392.66  1138.30   350.84 o
   4  -3  16  1275.69   975.23   290.93 o
   4  -5  17  1153.09  1686.13   433.53 o
   5  -5  17  2496.55  2940.45   501.31 o
   4  -6  16  1491.42  1737.77   464.50 o
   5  -5  10   314.35   645.26   195.63 o
   4  -4  11   427.12   318.76   165.02 <
   6  -8  16  4187.36  5085.00  1024.85 o
   7  -5  15  1364.88  1656.22   519.83 o
   4  -4  16   653.35   357.49   311.08 <
   4  -3  10   304.79   182.17   130.85 <
   7  -7  21  6502.02  5638.30  1816.65 o
   5  -7  17   893.58   879.43   749.43 <
   3  -4   9   418.31   448.49   111.48 o
   7  -7  13  2524.33  2641.91   679.26 o
   5  -4  14   819.63   730.15   326.39 <
   8  -6  15  1865.11  1621.31   738.67 <
   4  -7  18  2225.51  2423.97   903.11 <
   2  -2   4   119.60   133.98    41.64 o
   6  -4  11   467.06   331.06   236.77 <
   3  -4  11   264.26   162.73   133.65 <
   4  -8  18  2386.68  1984.06   773.08 <
   1  -1   2   167.84   242.38    44.61 o
   5  -5  16  1444.43  1198.38   461.82 <
   3  -3   8   126.94   184.13    90.02 <
   3  -2   7   108.40   118.21    59.11 <
   3  -3  10   358.69   358.97   132.82 <
   5  -4   9   234.97   240.42   179.03 <
   5  -5  12   885.37   484.58   267.55 <
   9  -7  21  3673.44  3525.22  2093.68 <
   7  -5  22  2129.42  3065.95  1629.25 <
   9  -6  19  2082.41  3623.72  1379.58 <
  10  -8  18  3767.65  2461.83  1684.35 <
   7  -5  21  1761.34  2787.06  1178.26 <
   5  -9  19  1677.24  2939.93  1285.17 <
   4  -6  12   510.09   357.18   257.68 <
   8 -10  18  3579.18  3597.02  1898.06 <
   6  -3  12   413.98   326.56   213.95 <
   5  -4  10   409.21   221.74   133.05 <
   6  -8  18  2252.76  2368.75  1210.99 <
   7  -4  19   803.03  1401.43   746.07 <
   7  -7  19  1414.71  2254.19  1252.27 <
   8 -10  24  3034.79  3568.00  3250.73 <
   8  -6  22  2255.01  4332.30  1822.46 <
   7  -5  27  3645.64  4820.34  2439.77 <
   5  -9  21  3684.72  3317.88  1505.62 <
   7  -7  27  4419.44  3634.96  3428.62 <
   8  -6  14   553.25  1019.09   545.46 <
   2  -2  -2  1115.63  1153.25    37.99 o
   3  -3  -4  1258.56  1418.24    68.50 o
   3  -4  -3  1420.38  1265.50    75.45 o
   3  -2  -2   996.23  1187.03    40.84 o
   4  -5  -5  3265.13  3248.23   173.09 o
   3  -4  -2  1117.83  1223.67    75.57 o
   3  -5  -3  1713.30  2073.05   124.68 o
   3  -3  -2   754.73   811.16    54.88 o
   2  -3  -2   511.72   456.46    28.59 o
   7  -5  -3  4753.53  4669.47   362.28 o
   4  -4  -2   994.35   846.53    75.55 o
   4  -6  -4  2392.08  2955.64   257.98 o
   6  -4  -4  2053.73  2167.01   214.48 o
   4  -4  -5  1101.82  1374.46   140.42 o
   1  -1  -1   548.39   586.15    34.11 o
   6  -6  -4  3646.73  4660.95   397.55 o
   3  -4  -4   629.52   733.85    80.86 o
   4  -4  -4   886.35   972.23   125.18 o
   6  -6  -5  3722.48  3394.53   343.94 o
   2  -2  -1   273.50   257.32    30.12 o
   4  -3  -3   339.09   590.29    79.29 o
   8  -8  -4  6209.08  7976.79   977.91 o
   5  -4  -3   427.05   481.35   135.78 o
   6  -4  -7  1604.51  1212.07   329.96 o
   3  -5  -4   549.65   653.97   109.68 o
   4  -6  -5  1312.38  1322.67   194.65 o
   5  -4  -4   545.08   375.22   116.91 o
   5  -7  -3  1367.45  1681.41   247.94 o
   6  -5  -7  2014.86  2156.13   446.26 o
   6  -4  -5  1228.26  1064.69   169.86 o
   4  -3  -2   220.01   218.16    56.20 o
   5  -7  -7  3382.73  3365.35   679.92 o
   4  -5  -3   377.56   461.49   144.82 o
   4  -5  -6   797.63   899.18   168.21 o
   2  -3  -3   117.06   112.61    29.04 o
   4  -4  -3   264.92   117.29    75.47 <
   8  -6  -9  3313.30  4573.21  1035.84 o
   8  -6  -7  3103.17  3132.26   791.12 o
   8  -6 -10  3627.13  2389.95   939.15 <
   5  -7  -5  1472.75  2005.89   365.45 o
   6  -4  -3   530.27   537.29   161.75 o
   8  -8 -10  3556.65  1589.74  1426.64 <
   3  -4  -1   103.46   103.41    40.24 <
   7  -5  -9  2653.22  2083.34   697.51 <
   8  -6  -4  2210.36  1677.78   574.10 <
   7  -5  -5   930.76   853.57   324.29 <
   7  -9  -2  1276.38  1550.48   656.78 <
   5  -6  -4   250.82   237.01   212.08 <
   6  -7  -2    95.69   683.95   261.18 <
   8  -8  -5  1744.90  2445.81   878.31 <
   5  -6  -3   185.94   229.34   173.91 <
   5  -5  -6   444.22   654.46   301.79 <
   6  -8  -4  2395.30  1829.82   553.34 o
   7  -5  -7   883.18   575.91   444.53 <
   9  -7  -7  2061.27  3471.01  1185.55 <
   7  -9  -8  2263.77  3203.09  1370.57 <
   7  -7  -7  1426.57  1636.32   754.48 <
   7  -9  -7  2713.30  2535.08  1032.49 <
   9  -8  -8  1320.17  2850.66  1429.15 <
  10  -8 -10  3831.88  2306.24  2101.87 <
   8  -9  -6     0.72   877.65   863.43 <
   0  -4   0  6580.27  6429.19    94.75 o
   0  -2   0  3925.10  3708.76    55.35 o
  -1  -3   1  2420.09  1838.58    85.29 o
   1  -3  -5  2851.02  2006.40   141.51 o
  -1  -4   1  1825.05  1646.76   101.96 o
   1  -3  -4   642.59   683.57    59.26 o
   1  -4  -3   590.07   528.11    60.27 o
   1  -3  -3   302.02   191.46    28.08 o
   0  -6   0  2113.90  1577.54   200.20 o
   0  -4   1   261.01   284.62    49.48 o
   1  -6  -3  1771.22  1586.67   257.04 o
   1  -5  -3   471.33   414.01   104.90 o
   0  -4  -3  1075.66   415.17   140.26 <
   1  -5  -4  1490.49   763.70   184.41 o
   2  -8  -4  4368.63  3322.75   572.31 o
   0  -4  -2   469.55   283.23    78.45 o
  -1  -7  -1  4186.48  3058.34   820.18 o
   1  -4  -5   842.96   303.63   145.19 <
  -1  -5   1  1190.23   789.65   216.15 o
   1  -5  -7  2425.40  2449.33   721.20 o
   1  -7  -7  4857.99  4157.27  1264.57 o
  -1  -7   1  4186.48  4668.82   760.85 o
   2  -6  -4   828.78  1033.40   203.83 o
   1  -7  -2  1530.55  1755.20   246.88 o
  -1  -5  -1  1190.23  1091.34   450.48 <
   0  -6  -4  1711.65  1646.95   769.76 <
   0 -10  -2  3677.12  3344.80  1442.79 <
   1  -4  -2    86.58   122.05    43.23 <
  -1  -6   1   830.75   911.23   372.94 <
   1  -5  -5   915.06   507.11   245.41 <
   1  -7  -5  1561.72  2538.36   829.66 o
   0 -10   2  3677.12  5964.41  1501.68 o
   0  -2  -1    19.47    27.45    10.68 <
  -1  -9   2   511.63  1260.66  1074.68 <
   2  -7  -6  1018.23   923.33   550.95 <
   3  -9  -7  3724.83  2489.73  1055.52 <
   2  -7  -5   848.55   864.95   436.55 <
  -1  -8   1   627.16  1903.37   999.71 <
   2 -10  -5  1034.36  2936.68  1856.46 <
   0  -8  -1   335.67  1278.97   788.62 <
   0  -4   6  5366.37  5308.19   119.25 o
   0  -2   4  2193.48  2484.52    47.38 o
   0  -2   2  1226.59  1290.43    40.10 o
   1  -5   8  2775.34  3145.18   167.39 o
   1  -5   7  2425.40  3008.95   144.21 o
   1  -5   4  1490.48  1624.07    81.52 o
   1  -7   7  4857.98  5442.84   272.25 o
   0  -6   7  2861.30  3551.47   238.18 o
   1  -4   5   842.96  1023.45    69.48 o
   0  -6   6  2100.43  1883.51   171.32 o
   0  -4   7   685.30   751.28    60.04 o
   1  -5   5   915.06   893.06    93.49 o
   1  -4   4   447.81   478.37    55.79 o
   1  -7   5  1561.72  1598.75   216.96 o
   2  -7   6  1018.23  1171.36   219.12 o
   0  -6   5   908.48  1099.79   150.18 o
   1  -7  13  3165.27  2482.42   507.69 o
   1  -9   7  3851.02  3780.35   471.58 o
   0  -6  12  2269.07  1988.22   349.90 o
   1  -5   6   596.14   544.78   119.01 o
   0  -4   4   231.80   148.01    45.93 o
   1  -4   7   318.58   300.49    69.62 o
   2  -7  11  1012.86  1359.98   300.80 o
   1  -7   8  1190.30  1200.25   288.43 o
   1  -6   5   275.97   340.79   102.90 o
   2 -10  10  2965.28  4162.31  1199.09 o
   1  -6  10   405.03   377.42   175.72 <
   1  -7  12   778.41   949.75   443.28 <
   2  -8  10  2422.42  1750.37   484.42 o
   2 -10  16  3821.91  4241.73  1784.51 <
   0  -6  11   686.56   687.14   262.33 <
   1  -9  13  3843.45  3816.29   986.20 o
   0  -8  10  2919.63  1268.10   461.41 <
   0  -6  10   953.92  1132.52   260.68 o
   0  -8  12  2783.87  3400.65   786.42 o
   2 -10  18  4197.14  4194.61  1692.66 <
   1  -7  10   779.99   868.82   317.65 <
   0  -8  16  3760.36  4188.58  1012.02 o
   1  -8   8   965.97  1598.71   356.85 o
   0  -2   3    22.84    56.05    23.44 <
   0  -4   5   262.76   184.30    61.26 o
   2 -10  12  1460.31  2464.25  1014.33 <
   0  -4   8   232.12   257.23    70.29 o
   3 -11  12  1534.71  3869.80  1281.96 o
   1  -4   6   148.11   124.99    60.20 <
   0  -6   9   247.48   440.41   196.81 <
   3  -9   8   528.84   891.59   352.67 <
   0  -5   7     0.00   174.21    82.28 <
   2  -8   7   819.60  1319.88   356.49 o
   1  -9   8   976.79   904.91   541.83 <
   2  -9  12  1066.90  2335.55   667.30 o
   0  -3   3     0.00    25.90    17.27 <
   2  -7  14   291.70   710.87   355.94 <
   0  -8  11  1701.85  1793.18   685.25 <
   2 -11  14   386.82  1580.48  1389.40 <
   0 -10  11  1369.10  2216.78  1281.12 <
   3 -13  22   406.50  5153.20  2762.80 <
   4  -5   5  3265.13  3978.17   202.26 o
   3  -4   3  1420.38  1525.96   117.21 o
   5  -7   1  4597.81  4502.81   313.20 o
   4  -6   4  2392.08  2921.69   217.30 o
   6  -6   5  3722.47  3892.55   284.07 o
   6  -6   4  3646.73  3574.53   281.47 o
   3  -5   2  1476.76  1619.21   134.50 o
   3  -5   3  1713.30  1756.16   117.50 o
   3  -4   2  1117.83  1329.41    95.68 o
   4  -4   2   994.34   992.19   102.77 o
   4  -6   2  1372.07  1351.25   164.90 o
   2  -2   2  1115.63  1279.83    81.82 o
   5  -7   7  3382.72  3624.43   286.88 o
   8  -8   4  6209.07  7858.79   722.58 o
   4  -4   4   886.35  1123.45    94.39 o
   3  -3   2   754.73   932.46    81.76 o
   4  -6   5  1312.38  1293.29   186.83 o
   6  -8  10  4382.56  5548.24   527.63 o
   2  -3   1   460.09   606.76    53.71 o
   3  -4   4   629.52   726.97    79.08 o
   2  -3   2   511.73   534.47    72.74 o
   4  -5   6   797.64   651.12   110.26 o
   5  -7   5  1472.75  1692.52   270.49 o
   4  -7   4  1224.64  1146.46   263.50 o
   5  -7   3  1367.45  2276.15   278.61 o
   3  -6   5   592.14   812.34   123.95 o
   3  -5   4   549.65   601.91   111.83 o
   2  -2   1   273.50   242.48    42.07 o
   6  -8   4  2395.30  2076.21   432.46 o
   4  -5   3   377.56   387.21   107.70 o
   7  -7   7  1426.57  1507.42   341.42 o
   4  -4   3   264.92   311.92    67.54 o
   5  -9   4  1250.24  1984.43   527.89 o
   5 -11   8  3178.33  5945.94  1072.06 o
   4  -5   1   329.43   214.20    97.13 <
   6 -10   4  3653.09  4676.77  1097.58 o
   8  -8   5  1744.90  2131.63   615.20 o
   5  -9   7  2705.49  2087.95   550.89 o
   5  -9   6   979.11  2320.07   611.00 o
   7  -9   8  2263.77  2651.44   841.70 o
   6  -9   2  1029.41  1825.04   576.57 o
   4  -5   4   239.91   313.06   132.49 <
   9  -9   7  2518.15  2859.19  1163.75 <
   7  -9   7  2713.30  2554.83   755.33 o
   5  -8   3   585.63   876.52   327.17 <
   5  -7   8   405.54   564.77   226.01 <
   5  -7   6   791.51  1162.02   276.94 o
   5  -6   8   425.72   462.27   179.37 <
   6  -7   6   734.19  1091.85   343.80 o
   8 -10  10  3337.07  4232.37  1167.73 o
   6  -7   5   930.44  1041.19   390.19 <
   7  -9   2  1276.38  1568.83   741.82 <
   1  -2   1   500.25   114.69    43.69 <
   3  -6   4   275.95   232.01   105.55 <
   5  -6   2   350.21   273.88   153.52 <
   6  -8   7  1012.56  1360.17   584.17 <
   2  -3   3   117.06   154.14    48.97 o
   7 -13   8  2107.21  5198.59  2126.81 <
   4  -5   2   160.05   271.20    91.76 <
   4  -7   6   411.42   322.27   254.96 <
   3  -4   1   103.46   132.09    65.28 <
   7  -8   6   381.92   497.14   478.30 <
   5  -6   4   250.82   197.88   165.24 <
   5  -5   5    40.16   160.72   121.05 <
  10 -10  10  2106.06  4159.57  1788.68 <
  11 -10   8   927.82  2933.88  1607.52 <
  10 -12   9  1066.50  2095.15  2060.54 <
   8 -12   6   989.78  3350.51  1952.81 <
   3  -3   3    30.96    62.17    39.24 <
   7  -8  10   335.19   694.18   356.26 <
   9 -12   1    71.41  3869.57  1920.05 <
  14 -16  14  1926.44  6829.19  5721.61 <
   9 -10   6   803.66  1158.69  1062.98 <
   1  -3  -1  2420.09  2337.88    60.37 o
   1  -3   1  2420.09  2483.80    68.18 o
   1  -4   1  1825.05  2305.80    75.36 o
   1  -5   2  2922.34  2542.60   111.92 o
   1  -7   1  4186.49  4250.12   259.61 o
   2  -4   0  2020.72  2321.84   112.70 o
   1  -5   1  1190.23  1242.86    77.68 o
   3  -6   1   975.99   860.21   143.97 o
   2  -7   0  1542.65  2492.71   288.65 o
   1  -6   1   830.75   908.98   101.28 o
   2  -5   1   612.82   748.41    88.53 o
   2  -5  -1   612.82  1078.55   109.24 o
   2  -8   2  2734.20  3391.93   308.64 o
   3  -7   2   909.67   873.51   139.70 o
   4  -9   0  3733.84  5948.80   695.20 o
   2  -5   0   468.06   389.46    99.93 o
   3  -6  -1   975.98  1302.27   166.18 o
   3  -8   3  1323.38  1778.13   307.02 o
   3  -7   3   698.27   641.77   156.87 o
   2  -6   3   549.23   659.92   105.38 o
   3  -6  -2   551.83   615.92   119.41 o
   3  -9   1  3096.45  3643.49   527.54 o
   3  -7  -2   909.68   500.72   194.47 <
   3  -9  -1  3096.45  3840.59   733.08 o
   4  -7  -1   521.71   932.56   191.61 o
   3  -7   1   503.62   254.94   175.91 <
   3  -7  -3   698.27  1319.08   272.58 o
   2  -5  -2   109.44    90.53    71.71 <
   2  -8   0   769.56   757.46   323.97 <
   2  -6   2   261.15   318.49    89.18 o
   3 -11   1  2072.49  3859.91  1160.93 o
   3  -8  -3  1323.38  1699.97   446.66 o
   4 -10   4  2739.26  2421.53   660.93 o
   4 -10  -4  2739.26  3194.49  1181.80 <
   4 -10   2  1548.64  2071.36   721.74 <
   2 -11   0  1350.86  2876.85  1010.33 <
   5 -11   2  1795.13  2917.50  1094.51 <
   4 -11   2  1268.96  1984.68   928.70 <
   2  -9   2   905.29  1008.89   433.91 <
   2  -5   2   109.44   157.85    59.07 <
   2  -4  -1   112.12   145.77    41.79 o
   2 -10  -1   800.03  1012.97   916.86 <
   2 -12   2  1989.87  3199.81  1278.50 <
   4  -8  -2  1044.74  1111.17   389.09 <
   3  -8  -4   392.53   697.50   348.75 <
   6 -11   0  1172.07  3278.15  1225.23 <
   4 -13   2     6.43  2443.02  1676.59 <
   4 -11   4  1067.06  3124.44   889.79 o
   7 -13   2  1767.81  2350.96  1895.93 <
   5  -9   1  1168.58   659.98   531.96 <
   7 -13  -2  1767.81  2284.51  2190.38 <
   5 -13   1  1993.50  3897.16  2053.95 <
   5  -9  -1  1168.58  1471.07   439.89 o
   3 -11  -1  2072.49  1972.59  1152.08 <
   1  -9   3   158.12   567.53   398.34 <
   4 -11  -4  1067.06  2612.31  1154.36 <
   5  -3   3  8850.01 12492.10   746.45 o
   4  -2   0  1761.26  2142.08   300.31 o
   4  -3   0  1984.88  2191.94   241.04 o
   4  -3   1  1416.28  1226.99   293.57 o
   5  -3   1  1775.26  1799.44   451.24 o
   6  -4  -1  2173.49  2639.75   748.88 o
   7  -3   3  3370.86  4217.57   733.89 o
   3  -2   2   996.23  1537.51   236.19 o
   8  -4   5  5975.36  7656.12  1552.76 o
   6  -4   2  2143.95  3005.10   797.23 o
   5  -3   2   941.01  1163.37   347.92 o
   7  -5   3  4753.52  2262.90   929.47 <
   6  -4   1  2173.49  4178.06   899.67 o
   6  -3   5  1425.36  1886.73   516.09 o
   6  -4   4  2053.73  3639.67   630.12 o
   4  -2   1   426.58   847.89   241.49 o
   3  -1   1   655.15   509.79   164.14 o
   5  -2   4  1182.16   817.31   384.51 <
   3  -2   1   349.52   432.00   175.38 <
  11  -9   7  2544.78 11055.20  4917.71 <
   3  -2   0     0.00   159.40   107.42 <
   3  -1  -3  3469.82  4490.11   201.52 o
   5  -3  -3  8850.01 11070.50   519.82 o
   5  -1  -3  5091.80  5667.02   457.53 o
   7  -1  -3 11205.40  9864.92  1138.40 o
   4  -1  -2  1867.42  2377.31   228.52 o
   4  -1  -4  1315.80  1391.81   289.67 o
   3  -1  -2   744.99  1260.38   129.13 o
   3  -2  -2   996.23  1240.78   170.70 o
   4   0  -2   835.38   432.84   153.70 <
   3  -1  -1   655.15   745.47   147.62 o
   4  -1  -1  1069.15  1110.98   168.82 o
   4  -2  -5   887.17   601.88   295.69 <
   7  -3  -3  3370.86  4066.00   912.23 o
   5  -2  -4  1182.16  1710.27   611.69 <
   6  -1  -2  1089.08   909.16   407.19 <
   7   0  -4   811.25  1256.93   956.17 <
   6  -4  -4  2053.73  1928.41   615.82 o
   5  -3  -5  1744.37  1736.77   605.32 <
   5  -2  -2   931.73  1140.28   386.56 <
   5  -3  -2   941.01   866.90   322.44 <
   6   0  -4  1163.38  1509.67   505.55 <
   8  -2  -2  4677.59  3053.15  1242.95 <
   9  -1  -3  6980.96  5593.13  1854.93 o
   8  -1  -3    16.27  3051.41  1164.42 <
  18  -6  -3   422.58 24037.70 21256.20 <
  11  -6 -10    46.90 17283.90  9715.40 <
   9  -1  -5   343.41  2391.45  2329.01 <
   2  -2  -6  8119.12  8914.99   599.04 o
   3   1  -3  3469.82  1620.52   267.12 o
   3  -1  -5  1948.31  1504.05   178.51 o
   2  -1  -4   339.00   256.54    80.28 o
   3   0  -4   533.50   793.32   188.30 o
   4   0  -6  2713.38  1540.84   615.64 <
   3  -2  -6   393.11   814.77   257.11 o
   5   3  -3  8850.01  6796.51  3087.73 <
   4  -1  -7   466.98  1249.60   617.86 <
   5  -3  -9  3176.24  3519.85  1245.38 <
  10   2  -7   235.11 13128.30  7896.74 <
   4  -3  -9  1385.97  1615.76  1153.62 <
   2   0  -2   880.65   478.72    70.51 o
  -1  -1  17  6221.83 23623.50  5760.72 o
  -2  -4  12  3366.03  6986.12  2934.83 <
  -2  -4   6  2474.64  1994.91   824.82 <
   0   0  16  4392.54 14472.40  3325.96 o
   1  -5  13  3866.94 17428.20  1452.35 o
   1  -5  12  1342.90   761.35   623.08 <
   0  -3   9     0.00   277.22   213.12 <
   2  -9  30   148.55 33266.40 22131.40 <
   3  -3  11  2853.23  3440.01   536.82 o
   4  -5  11  4089.12  6066.87  1092.96 o
   3  -3  12  2603.01  4359.14   678.25 o
   3  -3   6  1743.53  2184.85   373.13 o
   4  -3  13  3143.28  3689.63   746.56 o
   5  -5  15  6499.22  7801.18  1643.79 o
   4  -6  10  2423.18  1562.40   668.83 <
   4  -4   8   982.83  1877.89   459.78 o
   5  -5   9  1668.07   704.45   585.12 <
   4  -3   9  1385.97  1452.70   415.32 o
   3  -4   8  1481.45  1329.31   497.57 <
   3  -4  13   590.61   514.30   479.44 <
   3  -5  12  1231.03  1392.03   563.48 <
   6  -6  11  3136.21  4332.97  1671.48 <
   4  -4  10   723.16   681.97   605.80 <
   1  -2   4    43.59   117.11    97.88 <
   2  -2  -2  1115.63  1175.25   105.62 o
   3  -3  -4  1258.56  1112.10   195.11 o
   4  -5  -5  3265.13  4342.25   682.35 o
   3  -5  -5  2793.27  4272.98   520.66 o
   3  -5  -2  1476.75  1639.19   304.80 o
   3  -4  -2  1117.83  1304.12   238.73 o
   3  -4  -3  1420.38  2297.50   316.77 o
   2  -3  -2   511.72   700.76   113.83 o
   3  -5  -3  1713.30  1990.11   355.57 o
   6  -6  -4  3646.73  3523.51  1046.29 o
   6  -6  -5  3722.48  3088.34  1206.11 <
   2  -2  -3   360.75   433.99    89.97 o
   4  -4  -2   994.35  1364.02   279.17 o
   3  -3  -2   754.73  1046.82   153.63 o
   4  -6  -4  2392.08  2435.23   717.90 o
   2  -3  -1   460.09   478.14   114.61 o
   8  -8  -4  6209.08  6314.49  2329.45 <
   4  -4  -5  1101.82  1695.37   433.90 o
   2  -3  -3   117.06   222.55    81.72 <
   8  -6  -4  2210.36  2185.90  1304.21 <
   3  -6  -5   592.13   736.69   533.41 <
  10  -8 -11    11.85  8247.49  6792.05 <
   1  -1  -1   548.39   147.24    80.74 <
   5  -7  -7  3382.73  5036.73  1679.49 <
  10 -12  -8   551.31  9469.43  8493.54 <
   1  -2  -1   500.25    75.34    47.09 <
   8 -15  -7     4.40 12809.50 11192.90 <
   1  -3  -5  2851.02  1303.23   221.90 o
  -1  -4   1  1825.05  1598.89   271.74 o
   0  -2  -2  1226.59  1258.82    78.79 o
   0 -12  -1  1925.52  8783.48  8478.21 <
   0  -4   6  5366.37  6815.60   343.18 o
   1  -5   8  2775.34  3472.03   470.27 o
   1  -5   7  2425.40  4058.22   441.31 o
   0  -4   3  1075.67  1765.65   219.15 o
   0  -6   7  2861.30  3128.32   788.71 o
   1  -4   5   842.96   868.57   201.95 o
   0  -6   4  1711.65  2519.22   498.58 o
   1  -5   4  1490.48  1465.05   288.00 o
   1  -7   7  4857.98  5564.00   984.30 o
   0  -6   6  2100.43  2760.17   591.46 o
   1  -5   5   915.06   979.38   284.11 o
   1  -4   4   447.80   669.00   169.46 o
   0  -8  16  3760.36  5138.73  3047.31 <
   0  -5   4     0.00   285.89   166.33 <
   0  -4   7   685.30   715.30   252.46 <
   1  -9  13  3843.45  5826.06  2659.50 <
   1  -9   7  3851.02  4801.27  1575.28 o
   1  -4   3   590.07   192.45   108.70 <
   1  -7   5  1561.72  2079.93   672.87 o
   0  -3   3     0.00   110.89    74.50 <
   0  -8   5  1423.47  1796.47  1025.31 <
   0 -13  20     0.00 24447.70 13124.80 <
   0  -2   3    22.84    57.42    48.72 <
   0  -2   2  1226.59   141.49    67.48 <
   3  -5   1  5381.40  6342.35   367.48 o
   4  -5   5  3265.13  5030.08   692.58 o
   3  -5   5  2793.27  3436.25   479.04 o
   4  -6   4  2392.08  2246.72   618.17 o
   3  -5   3  1713.30  2427.23   358.71 o
   6  -6   4  3646.73  5113.96   705.37 o
   5  -7   7  3382.72  3680.63   921.98 o
   3  -5   2  1476.76  1648.60   304.49 o
   3  -4   2  1117.83  1553.08   305.46 o
   3  -4   3  1420.38  1610.73   369.52 o
   3  -4   4   629.52   548.33   250.56 <
   3  -3   2   754.73   972.69   199.53 o
   2  -3   1   460.09   553.23   211.80 <
   2  -3   2   511.73   537.32   232.40 <
   4  -7   7  1911.22  1902.88   771.77 <
   4  -8   4  2623.85  1922.99  1024.07 <
  14 -17  10    85.32 43222.50 32117.10 <
  14 -14   9   340.74 14868.00 13867.60 <
   6 -11   3    26.28  5317.82  3172.67 <
   7 -13   8  2107.21 10841.00  7299.21 <
  12 -18  15    26.07 21074.60 20534.00 <
   1  -3  -1  2420.09  2874.12   176.99 o
   1  -3   1  2420.09  2660.14   152.13 o
   1  -5   2  2922.34  3295.17   254.18 o
   1  -4   1  1825.05  2844.49   259.61 o
   2  -4   0  2020.72  2105.54   238.54 o
   1  -4  -1  1825.05  2083.68   238.40 o
   1  -5   1  1190.23  1030.48   175.59 o
   1  -7   1  4186.49  4331.34   749.72 o
   2  -8   2  2734.20  2247.18  1032.15 <
   2  -7   0  1542.65  1370.11   548.40 <
   1  -6   1   830.75   889.71   388.05 <
   4  -9   0  3733.84  6221.18  2333.16 <
   3  -7  -1   503.62   841.72   446.95 <
   8 -17  -1     1.49 13658.50 10068.40 <
   2  -5   0   468.06   259.11   222.35 <
   2  -5  -1   612.82   211.74   208.24 <
   3  -9   1  3096.45  3078.40  1213.13 <
   2  -8  -2  2734.20  4209.40  1288.88 o
   7 -18   6    11.64 13322.40 12702.10 <
   5 -11  -1   843.30  4881.86  2778.48 <
   3   1 -11  2812.89  3169.13   132.19 o
   1   1  -5  2153.32  2889.90    76.42 o
   3   2 -10  2529.61  2412.71    98.57 o
   2   2  -9  1723.04  2118.92   104.79 o
   4   0 -14  3430.68  3730.46   149.65 o
   4   2 -14  3544.53  3559.10   198.00 o
   2   1  -7  1321.69  1774.15    66.66 o
   2   2 -12  1986.69  2220.43   125.23 o
   3   3 -12  2603.01  1987.52   132.16 o
   3   3 -17  5617.31  7786.05   470.92 o
   3   1 -10  1404.55  1570.69   100.11 o
   4   3 -13  3143.28  2341.06   159.09 o
   5   1 -15  2896.07  3626.52   266.59 o
   5   1 -17  4254.75  3874.47   295.20 o
   2   2  -8  1069.29   777.47    62.33 o
   3   1  -9  1001.78  1290.58    78.52 o
   3   1 -17  2834.22  3149.15   217.24 o
   2   1 -13  1141.49  1172.86   135.03 o
   1   1  -6   506.35   709.46    34.25 o
   3   3 -13  1604.02  1333.93   113.80 o
   3   3 -15  1572.85  1423.49   222.12 o
   2   1  -5   504.57   438.86    36.08 o
   1   1  -4   469.96   360.72    31.11 o
   6   2 -20  5743.07  6252.58   547.82 o
   2   2 -10   446.26   576.59    82.26 o
   4   2 -20  3609.09  4417.72   433.62 o
   2   1 -11   492.39   565.98    63.70 o
   3   3 -19  3320.16  3332.16   384.35 o
   3   2 -16  1232.42  1267.36   181.60 o
   4   1 -14   910.07  1129.14   131.76 o
   4   1 -17  1774.03  1006.15   290.84 o
   2   1  -6   357.14   405.12    41.26 o
   3   2 -12   519.92   717.63    92.52 o
   4   1 -12   761.20   690.08   108.73 o
   4   2 -11   504.58   428.61   103.96 o
   2   2 -14   498.25   643.60   117.64 o
   6   0 -20  2628.36  2151.21   345.45 o
   6   2 -22  4013.28  3653.22   740.74 o
   4   1 -13   564.73   311.20   152.68 <
   5   5 -21  6786.22  4408.98   830.49 o
   2   1 -17   921.13   895.21   149.26 o
   2   1 -16   815.82   674.85   133.76 o
   7   3 -21  4470.60  3119.40   732.80 o
   4   1 -16  1116.95  1260.82   199.70 o
   4   2 -12   746.29   778.72   124.74 o
   3   2 -15   505.52   372.00   136.27 <
   5   3 -16  1554.43  1657.12   302.06 o
   4   2 -15   436.93   310.24   163.87 <
   4   1 -18  2041.70  1409.54   414.23 o
   4   3 -23  3742.67  2522.05   709.84 o
   3   1 -12   315.59   194.09    84.05 <
   4   3 -14   560.59   572.89   151.30 o
   3   3 -23  3513.92  3328.87   550.88 o
   2   1 -14   503.55   461.67    76.37 o
   5   5 -19  2870.26  1719.56   596.32 <
   4   1 -20  1225.47   927.88   350.00 <
   3   1 -14   816.14   631.35   122.89 o
   5   2 -20  1215.55   791.85   436.45 <
   5   1 -21  1150.62  1566.51   486.42 o
   5   2 -14   907.84   332.79   168.14 <
   5   1 -23  2810.07  2519.77   702.95 o
   4   3 -17   909.79   302.05   230.24 <
   6   0 -22  1619.15   817.55   487.93 <
   2   1  -9   134.78   170.60    42.65 o
   3   0 -10   160.57   154.79    55.17 <
   5   2 -16   613.29   471.58   242.65 <
   4   2 -22  1376.92  1013.85   462.74 <
   5   3 -26  3318.75  2537.48  1015.68 <
   8   0 -28  4996.29  7610.91  1464.98 o
   5   1 -22  1606.23  1352.85   482.81 <
   5   3 -20   888.07  1402.76   429.81 o
   4   5 -25  2798.77  1986.41  1036.60 <
   3   2  -9   123.40   111.22    58.84 <
   6   4 -22  1718.27  2204.98   764.37 <
   3   3 -22  1772.47  1300.20   505.82 <
   6   2 -26  2282.71  2977.10  1033.53 <
   9   5 -27  2789.44  3433.92  1875.36 <
   3   2 -20  2023.76  1725.71   343.24 o
   2   2 -11    94.24   161.35    77.46 <
   7   7 -27  4419.43  5625.37  1798.65 o
   4   1 -19  1239.73   711.83   282.52 <
   7   3 -22  2541.47  3310.56   782.74 o
   8   2 -34 10106.90  7117.26  3232.30 <
   8   4 -20  2223.02  1443.74   570.62 <
   6   2 -28  4204.59  3662.52  1901.01 <
   6   2 -39   474.85  4825.64  3632.71 <
   5   3 -19   545.33   762.97   362.18 <
   7   5 -27  3645.63  2788.80  1656.04 <
   8   4 -21  1493.08   706.64   696.38 <
   7   5 -22  2129.42  1612.94   792.23 <
   4   2 -28  2313.63  1745.44  1087.92 <
   7   5 -26  2388.45  3058.10  1604.28 <
   3   2 -26  2847.48  3229.07  1038.93 o
   7   1 -23  1287.04   901.50   593.34 <
   4   1 -23  1061.51  1036.79   546.04 <
   4   1 -21   223.77   400.81   307.21 <
   4   5 -21   711.44   815.06   526.88 <
  11   4 -37   188.50  4342.37  4257.17 <
   4   2 -26  1845.45  1992.41   827.33 <
   4   4 -19   935.56   567.12   311.20 <
   6   1 -23   897.32   987.68   579.94 <
   4   3 -29  4251.21  2807.03  1492.70 <
   8   4 -28  2068.53  2415.43  1793.39 <
   6   2 -34  3928.34  2817.34  2812.03 <
   4   2 -34  2582.57  3366.89  1875.24 <
   4   4 -28   992.22  1795.77  1034.73 <
   6   4 -31   140.71  2618.46  1658.69 <
  11   5 -31    10.09  3421.94  3131.35 <
  13   5 -33  1521.69  3669.63  3588.99 <
   0   2  -6  5528.29  7026.17    74.57 o
   0   2 -12  8590.62 12610.70   204.98 o
   1   2  -8  2579.09  3558.28    96.11 o
   0   2 -14  4282.47  6018.13   257.71 o
   0   2  -7   956.06  1426.54    70.98 o
   0   2 -13  1833.22  2363.92   154.58 o
   1   3 -11  2399.20  2400.79   141.71 o
   0   2 -18  7825.22  9695.22   378.07 o
   1   2 -14  1429.43  1862.87   135.52 o
   0   2 -11   871.25   954.27   112.99 o
   0   4 -12  3349.13  2590.14   204.32 o
   1   1 -13   752.13  1182.39   139.60 o
   1   1 -12   702.14   742.51    72.26 o
   1   2 -12   641.74   932.16   115.81 o
   2   4 -13  2778.94  1758.33   149.81 o
   1   3 -14  1026.56  1676.71   198.51 o
   1   3 -13   841.23  1013.63   138.01 o
  -1   1 -12   702.14   772.76    99.63 o
   0   2 -20  5172.26  4467.13   563.42 o
   0   4 -11  1188.90  1006.86   147.69 o
   1   3 -12   752.41   618.63   108.81 o
   0   2  -8   260.22   528.55    61.51 o
   0   2 -10   335.02   468.72    65.23 o
  -1   2 -14  1429.44  1574.26   172.60 o
   2   4 -18  3457.47  2238.02   408.96 o
   1   2 -10   342.19   569.84    74.56 o
  -1   2 -12   641.74   579.60    98.36 o
   1   3 -17  1892.74  2273.97   409.26 o
   1   4 -15  1714.48  1716.85   265.21 o
  -1   3 -14  1026.57  1415.16   254.21 o
   1   5 -13  3866.94  1371.76   167.10 o
   0   4 -15  2433.25  2479.52   305.28 o
  -1   3 -17  1892.74  2563.00   525.63 o
   0   4 -19  3273.83  3052.89   501.34 o
   2   4 -14   933.97   646.40   176.12 o
   1   5 -19  3659.45  3612.62   631.41 o
   1   2 -13   342.33    89.37    82.55 <
   0   4 -18  2504.99  2198.45   369.76 o
   1   3 -19  1275.65  2082.82   538.70 o
  -1   4 -15  1714.48  1705.66   376.93 o
   1   4 -17  1014.13  1182.24   323.67 o
   2   6 -18  4382.80  3793.15   803.01 o
  -1   5 -19  3659.44  4641.15  1050.81 o
   2   4 -23  3370.50  3061.49   934.02 o
   1   2 -17   638.19   605.84   252.40 <
   1   5 -14  1289.34   520.89   233.53 <
   0   6 -18  2969.48  3199.23   796.40 o
   1   4 -21  1566.13  2275.39   688.71 o
   0   2 -24  3286.46  3396.15  1178.30 <
   1   3 -18   868.36   962.27   340.18 <
  -1   2 -13   342.32   314.51   115.91 <
   2   3 -19   713.14   525.62   301.38 <
   0   6 -23  4974.42  5443.32  1998.75 <
   0   4 -25  6346.84  4294.86  1641.64 <
   0   8 -24  7111.10  4193.38  2671.34 <
   0   4 -17   756.74   772.64   457.54 <
   2   4 -24  2433.51  2671.66   997.90 <
   2   4 -19  1489.63  1168.61   426.43 <
   2   6 -25  3653.32  2949.22  1605.50 <
   0   2 -23  2156.94  3006.48   733.64 o
   2   6 -24  4683.62  4549.36  1472.16 o
   2   4 -29  5058.85  5901.04  1970.05 <
   0   3  -9     0.00    50.13    48.62 <
   0   4 -24  3002.88  4035.83  1155.47 o
   0   1  -5     0.00    47.49    14.70 o
   1   5 -18   999.73  1124.26   523.95 <
   1   2 -19   681.55   902.07   314.93 <
   0   6 -30  4655.21  5738.34  3844.09 <
  -1   3 -19  1275.66  1079.15   505.57 <
   4   8 -30  2334.76  4141.04  2450.04 <
   0   6 -24  4108.53  3468.17  2131.17 <
   3   7 -27  2041.15  2503.52  1708.30 <
  -1   3 -25  3095.32  4096.19  1369.05 <
  -1   3 -23  1740.98  1821.28   987.52 <
   1   6 -17  1394.57  1381.03   634.92 <
   0   1  -3     0.00    32.41    13.57 <
   1   3 -23  1740.96  2400.45   715.63 o
   3   6 -21  1781.30  1063.65   695.86 <
  -1   4 -17  1014.14   732.70   471.73 <
  -1   5 -17  1591.46  1089.58   562.17 <
   0   6 -29  6645.22  5341.70  3048.99 <
   2   3 -25  1599.40  1189.60   785.38 <
  -1   3 -31  5546.41  6238.54  3119.27 <
   0   1  -6     0.00    20.73    15.08 <
   1   4 -13   350.21   236.18   126.59 <
   1   3 -25  3095.31  2306.48  1167.46 <
   3   7 -23   478.86  1296.68  1137.90 <
   2   2 -26  1016.65  1038.91   678.26 <
  -1   0  -4  2008.78  2820.24    30.72 o
  -1   1  -5  2153.32  2669.18    41.50 o
  -1   2  -8  2579.09  3316.14    76.16 o
  -1   3  -8  2799.80  2784.38   127.21 o
  -1   1  -4   469.96   593.78    20.57 o
  -1   1  -6   506.35   685.34    34.65 o
  -1   2  -6   797.03   844.61    46.42 o
  -1   3  -5  2851.03  3041.91   141.94 o
  -1   3  -7  1385.45  1366.60    82.47 o
  -1   1  -7   254.35   344.86    29.91 o
  -2   2  -6  8119.12  7971.37   426.39 o
  -2   2  -9  1723.04  2537.48   277.27 o
  -2   3 -11  2347.66  3462.92   476.42 o
  -1   5 -13  3866.94  3558.94   487.11 o
  -2   2 -12  1986.69  2126.49   251.89 o
  -1   5  -8  2775.34  3370.74   452.74 o
  -2   1  -7  1321.69  1227.64   188.90 o
  -2   0  -6  4621.76  4161.69   285.16 o
  -1   2  -5   189.65   227.40    40.80 o
  -2   2  -8  1069.29  1974.14   317.56 o
  -2   4 -12  3366.03  3975.67   760.14 o
  -2   0  -8   701.18   693.73   142.83 o
  -2   1 -13  1141.49  1061.12   255.54 o
  -3   3 -19  3320.16  2033.19  1155.62 <
  -1   3  -6   241.45   160.03    74.35 <
  -1   4 -10   563.44   529.37   190.30 <
  -1   5 -12  1342.90  1599.91   385.43 o
  -3   1 -17  2834.21  2267.69   948.11 <
  -2   2 -14   498.25   691.96   324.10 <
  -2   4 -13  2778.95  3458.20   874.39 o
  -2   2 -10   446.26   455.49   181.14 <
  -2   2 -16  1069.52  1282.05   364.41 o
  -2   2 -15  1011.90  1124.29   331.58 o
  -1   5 -11  1270.20   950.27   349.88 <
  -1   6 -13   871.70   585.22   501.84 <
  -2   6 -13    48.69  1693.08  1100.58 <
  -2   4 -14   933.96   954.75   554.73 <
  -1   2  -3   722.73   840.28    98.37 o
   2  -2   0 12482.80 11844.80    83.23 o
   3  -1   3  3469.82  4744.88   119.67 o
   1  -1   1   548.39   806.53    16.21 o
   2   0   2   880.65   875.39    23.66 o
   2  -1   1   909.77  1122.42    28.82 o
   2  -1   2   571.22   732.13    36.17 o
   4  -1   2  1867.42  1691.39    73.81 o
   5  -1   3  5091.80  4537.14   175.59 o
   3  -1   2   744.99   884.10    50.71 o
   5  -3   3  8850.01  9175.09   496.23 o
   3  -2   2   996.23  1020.93    88.88 o
   4  -3   1  1416.28  1679.71   143.96 o
   2  -2   1   273.50   378.46    37.09 o
   3  -2   1   349.52   380.30    45.83 o
   2  -2   2  1115.63  1082.66    96.70 o
   4  -1   4  1315.80   908.88   219.55 o
   2  -4   0  2020.72  2177.69   257.25 o
   5  -2   2   931.73   549.89   125.35 o
   4   1   5  2184.21  1532.20   315.75 o
   7  -3   3  3370.86  3965.15   761.35 o
   4  -4   0   791.57   669.12   154.99 o
   4  -2   2   318.04   213.77    75.16 <
   3  -5   1  5381.40  5393.58   891.92 o
   5  -3   2   941.01  1058.50   269.16 o
   8  -4   5  5975.36  5293.66  1572.74 o
   4  -1   5  2184.21  2405.26   386.95 o
   4  -4   1  1075.78   911.76   202.99 o
   6  -4   1  2173.49  2007.69   404.19 o
   6  -4   2  2143.95  1913.15   522.08 o
   6  -3   5  1425.36  1317.20   992.62 <
   7  -5   3  4753.52  5470.88  1304.34 o
   4  -5   0   812.19  1014.29   274.43 o
   5   0   4   731.92   456.81   175.70 <
   8  -2   4  2553.52  1616.74   733.30 <
   5  -2   4  1182.16   837.39   369.95 <
   7  -5   1  1992.40  1993.42   729.72 <
   6  -3   2   642.49   555.39   262.40 <
   5  -5   1   200.65  1050.73   628.10 <
   6  -1   4   662.87   656.84   291.05 <
   5  -3  -3  8850.01  9455.21   185.09 o
   7  -1  -3 11205.40 10667.40   282.96 o
   2  -1   0  1117.14  1438.24    36.56 o
   4  -2   0  1761.26  1874.91    74.07 o
   4  -1  -2  1867.42  2187.38    62.49 o
   4  -1   0  1289.42  1423.30    64.07 o
   4  -1   1  1069.15  1200.93    58.01 o
   4  -3  -1  1416.28  1689.50    80.80 o
   4  -1  -1  1069.15  1317.98    64.76 o
   5  -3  -1  1775.26  1855.33   137.36 o
   8  -2  -2  4677.59  4754.77   346.81 o
   2  -1  -1   909.77  1143.45    48.83 o
   6  -1   0  1673.17  1777.38   162.76 o
   7  -3  -3  3370.86  3513.20   273.09 o
   3  -1  -2   744.99   900.26    43.31 o
   3  -1  -1   655.15   663.99    46.55 o
   8  -4  -5  5975.36  7390.67   546.54 o
   5  -2  -2   931.73   977.65   103.78 o
   5  -2  -4  1182.16  1008.65    92.99 o
   3  -2  -1   349.52   388.69    25.58 o
   9  -1  -3  6980.96  6712.05   472.25 o
   5  -3  -2   941.01  1132.10   110.01 o
   6  -1  -2  1089.08   893.55   123.55 o
   8  -2  -4  2553.52  2784.81   245.13 o
   6  -4  -2  2143.95  2019.43   188.46 o
   6  -3  -5  1425.36  1251.95   232.74 o
   4  -2  -1   426.58   336.08    55.57 o
   6  -4  -1  2173.49  1848.57   271.74 o
   5  -1   1   330.23   259.12    82.09 o
   8  -2   2  4677.59  4403.99   567.40 o
   4  -2  -2   318.05   426.73    65.80 o
   6  -2  -1   645.39   749.93   135.35 o
   6  -3  -2   642.49   434.38   140.12 o
   5  -1  -1   330.23   454.16    92.20 o
   9  -3  -3  4276.19  3166.22   709.89 o
   6  -2   1   645.39   515.89   168.69 o
   7  -3  -6  1127.93   840.42   197.95 o
   6  -2  -2   409.67   575.81   148.40 o
   8  -2   0  2547.34  2117.27   416.08 o
   6  -3  -4   545.04   647.00   155.31 o
  12  -2  -6  4303.15  5132.97  1648.93 o
   7  -4  -3   814.04  1162.21   263.23 o
   9  -4  -1  2290.62  2099.89   839.65 <
   6  -1  -1   307.66   297.71   138.83 <
   7  -3  -1   464.96   563.13   237.57 <
   7  -4  -1   799.40   900.80   312.11 <
   9  -2  -3  1015.93  1376.81   553.52 <
  10  -6  -4  3220.04  3012.62  1339.41 <
  12  -2   0  6349.44  7304.87  1971.08 o
   8  -4  -4  1072.24  1268.60   421.86 o
   9  -2  -2   805.95  1206.03   478.10 <
   8  -2  -3   429.96   592.71   264.06 <
  10  -1  -5   991.65   853.95   445.88 <
   5  -2  -1    71.15   157.70    79.98 <
   7  -3   1   464.96   335.14   274.37 <
   8  -2  -1   968.96   753.50   337.58 <
  10  -2  -5  1799.20  1771.49   552.22 o
   8  -4  -2   889.74  2015.34   694.83 <
  11  -3  -5  1806.07  2277.79  1074.77 <
  10  -4  -8  1110.20  1421.05   898.36 <
  10  -4  -2  1797.10  1610.38  1138.49 <
   8  -2   1   968.96   926.79   421.06 <
  10  -6  -5  3101.74  2459.96  1124.74 <
  10  -6  -2  2177.31  3555.78  1484.19 <
  12  -1  -5  1604.24  1273.99  1095.93 <
   8  -4  -1  1269.80  1697.16   607.18 <
   6  -4  -3   530.27   400.32   163.30 <
  11  -1  -3  2115.75  1498.13   913.42 <
  10  -1   1  1128.21   855.46   721.38 <
   9  -4  -4   543.65   926.68   605.84 <
   7  -3  -4   171.32   230.93   181.12 <
   9  -4   1  2290.62  2206.53   894.56 <
  11  -8  -3  1633.11  2288.44  1947.40 <
  14  -2   0  6152.92  4889.07  2352.71 <
   7  -3  -2    99.65   451.38   222.86 <
  11  -3  -3  3255.12  4519.91  1755.57 <
   8  -6  -2  1040.06  1041.35   683.92 <
  11  -3   2  1114.81  1871.45  1119.85 <
   3  -1  -3  3469.82  3145.33    68.68 o
   5  -1  -9  4455.10  5166.96   137.11 o
   7  -1  -9  6734.58  6671.25   235.74 o
   4  -1  -5  2184.21  2491.81    76.22 o
   4   0  -6  2713.37  3461.53   107.82 o
   6   0  -8  3842.43  3647.31   181.76 o
   3   0  -2  2320.89  1706.34    52.18 o
   5  -1  -6  2044.85  2227.90   107.15 o
   4  -1  -4  1315.80  1535.38    54.98 o
   7   1  -9  6734.57  4244.25   225.02 o
   6  -2  -8  2568.30  2399.88   153.67 o
   5   0  -8  1912.50  2132.36   137.20 o
   5  -1  -4   972.67  1025.61    89.12 o
   5  -1 -10  1245.83  1157.04   101.85 o
   6   0  -4  1163.38   902.94    93.95 o
   5  -1  -8  1075.12  1114.55    97.26 o
   3   0  -4   533.50   537.72    51.19 o
   8  -2  -8  3337.90  2680.22   293.39 o
   9  -1  -9  4625.58  4422.98   386.04 o
   5   0  -4   731.92   688.33    84.30 o
   8   0  -8  2640.08  2175.19   262.50 o
   2   0  -2   880.65   725.08    48.94 o
   6  -1  -7   752.64   812.17   124.95 o
   5  -1  -7   539.74   653.45    70.93 o
   4  -1  -7   466.98   399.06    65.92 o
   8  -2  -9  2043.07  1890.19   331.36 o
   9   0 -10  3888.13  3629.35   396.27 o
   3  -1  -4   257.68   290.37    29.15 o
   7   0 -10  1299.77  1116.57   339.33 o
   7  -1 -11  1113.52  1214.19   229.49 o
   9  -2  -8  2562.50  2961.78   298.96 o
   7  -1 -10  1096.79  1254.21   293.78 o
   7  -1  -8  1053.24   884.42   203.21 o
  10  -2 -14  5788.32  4269.92   796.71 o
   7   0 -12  1152.47  1206.88   224.16 o
   7   0  -6  1081.53   942.05   144.58 o
   6  -1  -6   478.52   615.27   110.72 o
   8  -2  -7  1195.72  1271.09   176.65 o
   7  -1 -13   912.98   307.58   187.94 <
   9  -3  -9  3434.82  3783.53   452.72 o
   7  -1  -7   567.19   784.19   165.19 o
   4  -1  -6   200.10   220.20    47.79 o
   7  -2  -8  1184.84   923.80   170.49 o
   9   0  -6  1286.13  1002.22   276.37 o
  10   0  -8  2854.68  1859.41   472.39 o
   7   1 -10  1096.79   453.28   141.60 o
  10  -2  -8  1398.84  1944.22   480.66 o
   9  -2 -12   916.12  1236.81   464.09 <
   9   0 -12  1141.09   739.35   330.59 <
   5  -1  -5   124.63   157.43    62.44 <
  11  -1 -11  2816.23  2629.62   910.93 <
   9   1 -11  1630.61   664.97   348.55 <
  11   0 -14  2227.62  2334.64   783.81 <
  12   0 -12  2940.15  3307.63  1028.41 o
   4   0  -4    44.93    56.75    38.97 <
  13  -3 -17  5574.17  5761.26  1910.39 o
  11   1 -11  2816.23  1291.24   695.17 <
  10  -2 -11  1507.53  1447.11   632.92 <
  10  -2 -12  1114.12  1479.28   598.53 <
  11  -2 -10  2491.09  2403.03   726.98 o
  11   0  -8  3118.05  1563.80   727.46 <
   7  -2 -10   519.09   788.01   285.03 <
  13  -1 -11  2734.11  2732.56  1412.52 <
  19   2 -26  1065.20  6225.37  6109.85 <
   4  -1  -8    83.68    53.07    47.38 <
  12  -4 -18  1827.14  1788.71  1556.52 <
  11  -4 -13  1146.96  1846.06  1064.34 <
  10  -3 -17   857.24  1238.31   757.96 <
  13  -2 -12    58.49  1695.48  1452.73 <
  18  -2 -27   473.23  8254.18  4614.74 <
  15  -1 -17  4627.42  5444.23  2521.63 <
  13  -5 -14   470.94  1737.42  1329.37 <
  16  -4 -15  1106.82  3147.17  2954.00 <
  14  -2 -12  2562.87  2577.00  1858.50 <
   0   0  -6 15580.00 13804.50   147.54 o
   0  -2 -12  8590.62  8432.08   122.39 o
   1  -1 -11  4957.03  4821.09    81.21 o
   0   0 -12  2955.45  2828.06    83.80 o
   0   0 -10  2023.36  2005.55    57.48 o
   0   0  -8  1078.81  1122.18    29.79 o
   0  -2 -14  4282.48  3934.31   133.71 o
   1  -1 -17  6221.83  6185.86   226.97 o
   0   0 -16  4392.54  3603.92   179.71 o
   0  -2 -13  1833.23  1600.24   123.48 o
   0  -2 -11   871.25   997.55    71.17 o
   0  -2 -18  7825.22  7350.73   311.59 o
  -1  -1 -17  6221.84  5594.79   269.38 o
   1  -2 -14  1429.43  1366.91   111.93 o
   1  -1 -12   702.14   694.26    46.59 o
   1  -1 -13   752.14   711.87    60.59 o
   0  -2 -20  5172.27  4378.85   380.60 o
   1  -1 -19  2522.92  1823.50   295.47 o
   1  -1 -10   271.15   299.20    39.16 o
   1  -1 -23  4220.96  4189.98   595.03 o
   1   1 -23  4220.96  2935.06   567.04 o
   1  -1 -25  5264.18  4089.31   872.23 o
   1   0 -16   748.83   735.43   121.37 o
  -1  -1 -19  2522.92  2315.89   418.07 o
   1  -3 -19  1275.65  1626.07   346.71 o
  -1  -1 -23  4220.95  3774.27   862.15 o
   1   1 -25  5264.19  3538.21   652.80 o
   0  -4 -25  6346.86  5239.00  1191.75 o
   1   1 -31  7272.75  5682.84  1640.59 o
   1  -2 -17   638.19   472.79   160.75 <
  -1   1 -23  4220.94  2195.40   628.23 o
   1  -3 -25  3095.29  3243.79   920.30 o
  -1   0 -16   748.83   687.88   175.75 o
   0   0 -14   142.14   206.44    80.39 <
   2  -2 -25  1828.92  1330.54   694.21 <
   0  -2 -24  3286.46  2112.03   816.02 <
  -1   1 -31  7272.74  5288.19  2320.26 <
   0  -2 -23  2156.94  1785.83   741.57 <
   1   1 -21  1298.54  1108.58   346.05 o
   1  -1 -31  7272.73  5384.41  1501.47 o
   0  -1 -11     0.00    59.55    41.46 <
   0   0  -4    40.57    39.83    14.17 <
   0  -4 -24  3002.89  2560.91   850.23 o
  -1  -1 -25  5264.18  4076.46   918.06 o
  -1   1 -25  5264.20  3933.68   978.68 o
   0  -2 -26  1245.34   982.65   710.85 <
   1   0 -20  1073.61  1110.35   266.52 o
   1   0 -26  2974.42  1980.01   957.04 <
   1  -2 -24  1027.33  1187.05   606.55 <
   1  -2 -22  1080.33  1037.94   439.59 <
   0   0 -26   848.53  1170.93   823.01 <
  -1  -1 -21  1298.56   585.52   461.62 <
   0   0 -22  1090.47  1135.16   446.28 <
   1  -2 -15   240.01   361.36   116.68 o
   1  -1 -21  1298.55  1200.64   347.47 o
   1  -3 -23  1740.99  1982.31   633.16 o
   2  -4 -29  5058.85  1949.11  1526.63 <
  -1  -2 -19   681.55   510.25   408.35 <
   0   0  -7     0.00    16.96    13.95 <
   1  -4 -24    34.62  1303.00   805.47 <
   1   1 -27  1851.39   881.54   755.66 <
   3  -5 -37  2671.30  3569.22  2749.76 <
   0  -2  -4  2193.48  2352.74    33.09 o
   0  -2  -2  1226.59  1320.91    23.92 o
   0  -2  -5  1160.39  1316.40    32.79 o
   0  -4  -6  5366.37  4838.11   178.71 o
   0  -4  -9  4900.70  4188.18   165.99 o
   1  -4  -5   842.96   620.08    52.68 o
  -1  -3  -8  2799.79  2716.85   196.45 o
  -1  -2  -6   797.03   423.11    44.74 o
   1  -5  -8  2775.34  2843.60   169.64 o
   0  -1  -1     0.00    24.88     3.02 o
   1  -5  -7  2425.40  2339.35   181.56 o
  -1  -3 -11  2399.20  1625.46   135.96 o
  -1  -3  -7  1385.45   715.76   104.14 o
   1  -4  -4   447.80   328.76    71.42 o
   1  -4  -3   590.07   374.16    78.23 o
   1  -5  -5   915.06   407.64   183.23 <
  -2  -2  -9  1723.04  2280.18   297.27 o
   1  -5  -4  1490.49  1406.93   364.87 o
   0  -6 -13  3964.92  2468.62   739.56 o
   0  -4 -11  1188.90  1429.45   186.63 o
   0  -4  -7   685.30   670.79   103.17 o
  -1  -5 -13  3866.94  3633.32   809.42 o
  -2  -4 -12  3366.02  2436.16   711.11 o
   1  -7  -7  4857.99  4723.39   868.77 o
  -2  -3 -11  2347.66  1983.49   484.34 o
   1  -7 -13  3165.26  2834.29   738.64 o
  -1  -6 -22     4.54  2824.85  1593.52 <
   0  -6 -11   686.56  1092.75   791.74 <
  -1  -6 -17  1394.56  1993.84  1295.90 <
  -2  -5 -15   257.91  1956.45   954.47 <
   3  -2  -4  2251.34  2654.08    58.27 o
   2  -2  -2  1115.63   939.34    28.60 o
   2  -3  -5  1937.34  1187.66    42.54 o
   3  -3  -6  1743.52  1734.75    81.82 o
   3  -3  -4  1258.56  1421.03    65.72 o
   4  -5  -5  3265.13  3930.99   195.94 o
   5  -3  -5  1744.37  1784.46    80.29 o
   3  -5  -7  2928.19  3116.37   184.76 o
   4  -4  -9  1483.30  1508.31   135.41 o
   1  -1  -1   548.39   570.26    29.23 o
   4  -4  -5  1101.82  1298.40   102.96 o
   4  -3  -6   954.76   840.51    65.63 o
   4  -4  -4   886.35  1038.04   104.91 o
   3  -4  -4   629.52   493.54    67.90 o
   2  -2  -3   360.75   442.10    31.50 o
   6  -4  -7  1604.51  1597.78   182.19 o
   2  -3  -4   434.87   382.97    30.90 o
   6  -4  -8  1669.20  1609.40   169.29 o
   4  -4  -8   982.83  1218.74   156.15 o
   5  -5  -9  1668.06  1560.76   230.96 o
   6  -4  -5  1228.26  1097.75   182.77 o
   4  -3  -3   339.09   401.10    51.94 o
   7  -5  -9  2653.22  2709.97   403.35 o
   4  -5  -9  1356.26  1314.15   173.68 o
   6  -6  -5  3722.48  3611.53   426.27 o
   8  -6 -10  3627.14  3259.36   737.27 o
   6  -6 -11  3136.21  3296.27   408.85 o
   4  -5  -6   797.63   803.92   118.15 o
   5  -4  -4   545.08   474.28   121.50 o
   4  -4  -6   698.96   603.18   113.19 o
   6  -6 -10  3391.46  2547.05   452.64 o
   2  -2  -4   119.60    98.60    23.98 o
   1  -1  -2   167.84   170.97    24.25 o
   6  -5  -9  1260.56  1555.64   307.87 o
   6  -5  -7  2014.86  1852.49   257.63 o
   7  -7 -15  4674.58  5265.03   873.07 o
   3  -3  -5   194.18   224.64    50.76 o
   5  -4  -8   890.33   922.72   150.81 o
   4  -6 -10  2423.19  1313.48   335.69 o
   6  -8 -10  4382.57  4108.14  1070.55 o
   5  -4  -3   427.05   274.09    97.16 <
   8  -6  -9  3313.30  2119.07   605.67 o
   8  -6  -7  3103.17  3072.02   635.43 o
   5  -5 -12   885.37   979.59   237.71 o
   4  -4  -7   271.00   286.17    86.57 o
   5  -5 -11   759.18   567.56   208.86 <
   4  -4  -3   264.92   396.99    86.88 o
   7  -5  -7   883.18   969.35   335.09 <
  10  -6 -10  2481.08  1764.69   843.36 <
   5  -6  -8   425.72   235.91   227.60 <
   5  -5  -6   444.22   392.55   201.00 <
  10  -8 -10  3831.88  3266.65  1593.97 <
   7  -5  -5   930.76   928.65   281.70 o
   7  -7 -13  2524.33  2022.48   755.73 <
   7  -7  -7  1426.57  1582.45   662.75 <
   9  -9 -21  3067.41  2925.06  2471.24 <
   9  -7 -15  2272.33  3247.57  1141.77 <
   6  -7 -11  1147.13   809.36   568.67 <
   9  -9 -13  2109.20  3283.37  1612.61 <
  10  -8 -18  3767.65  3410.12  2218.68 <
  10  -6 -11  2837.47  1796.03   834.76 <
   9  -8  -8  1320.17  1206.34  1056.11 <
   3  -3  -7    64.73    48.69    41.52 <
   6  -6  -8   771.83   626.02   354.38 <
  11  -7 -13  1211.66  1741.15  1444.48 <
   5  -4  -9   234.97   306.27   142.75 <
   7  -7 -16  1396.46  1148.31   805.97 <
   5  -3  -6     1.04    82.16    73.12 <
   8 -10 -16  4753.69  5052.60  1907.63 <
   8  -8 -10  3556.65  2294.94  1022.33 <
   5  -7  -8   405.55  1187.09   528.85 <
   9  -9  -7  2518.16  3046.93  1441.33 <
   8 -10 -10  3337.07  3966.59  2097.56 <
   7  -5  -6   383.65   365.73   288.74 <
   9  -6 -11   241.47  1220.24   707.79 <
   4  -6  -8   408.31   377.42   218.53 <
  14  -9 -14   204.36  5116.61  3598.29 <
  11  -9 -13  2756.95  2464.73  1930.99 <
  10  -8 -16  4782.82  6407.60  2119.70 o
   9  -8  -9   465.10  1219.55   940.12 <
   3  -1  -8  2501.93  3402.57   101.25 o
   3  -1 -11  2812.88  3172.73   115.88 o
   4  -1 -11  2547.54  2808.14   134.62 o
   3  -2 -10  2529.61  2928.71   114.76 o
   6  -2 -14  5914.98  6011.20   256.37 o
   2  -1  -7  1321.69  1567.42    72.51 o
   4  -2 -14  3544.52  3828.18   212.13 o
   3  -1 -10  1404.55  1485.40    88.66 o
   4  -3 -13  3143.29  2880.66   191.55 o
   5  -1 -17  4254.74  4723.62   274.26 o
   3  -1  -9  1001.78  1249.25    79.79 o
   5  -1 -15  2896.07  3155.84   233.91 o
   1  -1  -5  2153.32   792.93    63.09 o
   3  -2  -8   455.56   459.76    51.00 o
   2  -1  -5   504.57   615.61    41.90 o
   4  -1 -17  1774.03  2056.12   225.98 o
   6  -2 -20  5743.05  5023.22   528.12 o
   6  -2 -16  2452.79  2194.15   269.86 o
   2  -1  -6   357.14   435.97    54.05 o
   4  -1 -14   910.07  1006.43   127.82 o
   4  -1 -12   761.20   720.38   101.91 o
   4  -2 -12   746.29   776.93   116.23 o
   6  -2 -22  4013.28  5064.74   675.25 o
   4  -2 -20  3609.08  3488.65   372.48 o
   3  -2 -14   808.70   681.53   116.89 o
   3  -2 -12   519.92   471.12    93.23 o
   7  -3 -17  2697.15  2485.76   380.04 o
   4  -3 -16  1275.69  1209.15   240.31 o
   5  -3 -16  1554.44  1497.51   280.21 o
   4  -1 -16  1116.95  1079.57   185.16 o
   4  -2 -16   424.34   414.84   174.11 <
   6  -4 -16  1355.36  1549.96   353.63 o
   1  -1  -6   506.35   160.51    32.75 o
   5  -2 -14   907.85   864.68   209.10 o
   4  -2 -11   504.58   449.25    70.55 o
   3  -2 -16  1232.41  1019.15   186.30 o
   4  -1 -13   564.73   516.15   133.06 o
   4  -3 -17   909.80  1073.55   236.84 o
   3  -1 -12   315.59   327.60    87.13 o
   4  -3 -14   560.58   305.33   158.35 <
   7  -3 -21  4470.60  5246.38   862.68 o
   3  -2 -15   505.51   277.76   114.44 <
   1  -1  -4   469.96   197.96    34.09 o
   4  -3 -23  3742.67  2840.26   623.21 o
   4  -2 -15   436.93   544.81   259.14 <
   2  -1  -9   134.78   148.11    48.61 o
   6  -2 -15   326.86   417.75   220.81 <
   4  -2 -13   214.86   180.80   102.88 <
   5  -4 -14   819.64   867.35   187.86 o
   8  -2 -28  5829.49  4388.87  1557.02 <
   2  -1 -10    72.70   148.56    45.74 o
   7  -3 -22  2541.48  2176.00   812.43 <
   5  -3 -13   420.96   337.20   157.06 <
   5  -2 -16   613.29   581.17   245.06 <
   5  -4 -16   375.93   438.01   246.19 <
   7  -1 -23  1287.03  1553.87   762.10 <
   7  -6 -38    15.21  4953.97  4128.18 <
   8  -2 -22  1034.63  1246.63   649.46 <
   3  -2  -9   123.39   107.85    59.79 <
   8  -6 -22  2255.02  2066.18  1248.33 <
   6  -4 -20  1133.64   885.80   620.17 <
   5  -3 -18   588.94   299.45   265.80 <
   5  -2 -15   171.18   317.35   149.23 <
   7  -3 -23  1894.95  3025.38   963.57 o
   3  -1  -7    30.02    26.55    25.03 <
   8  -2 -20  1001.86  1585.51   646.65 <
   4  -3 -22   829.62   450.83   424.38 <
   5  -2 -18   102.43   381.36   256.88 <
   5  -3 -19   545.33   677.25   360.17 <
   9  -3 -27  1154.72  3334.29  1844.78 <
   7  -5 -22  2129.42  2533.19  1112.86 <
   4  -3 -15   472.72   407.77   141.09 <
   6  -1 -22   743.78   410.12   369.98 <
   8  -2 -34 10106.90  5303.97  2905.01 <
   9  -7 -27  3752.49  4124.17  2206.95 <
   9  -2 -35   302.11  3356.04  2552.94 <
   1  -2  -8  2579.09  2178.57    58.87 o
   1  -3  -8  2799.79  3020.32    83.00 o
   1  -3  -7  1385.45  1610.61    59.61 o
   2  -3 -11  2347.67  2637.01   108.12 o
   1  -3 -11  2399.20  2287.74   103.71 o
   1  -2  -6   797.03   813.00    39.86 o
   2  -4 -12  3366.03  3243.58   183.50 o
   2  -4 -13  2778.94  2106.27   187.71 o
   2  -4 -11  1545.60  1777.15   138.61 o
   1  -3 -13   841.22  1256.02   120.29 o
   2  -3  -9   411.42   355.19    62.30 o
   3  -4 -14  1289.63  1576.03   192.30 o
   1  -2  -5   189.65   209.04    25.60 o
   1  -2 -10   342.19   321.31    45.20 o
   1  -3 -12   752.41   899.37   113.89 o
   3  -5 -12  1231.03  1197.77   210.12 o
   1  -4 -15  1714.48  1840.03   289.21 o
   2  -4 -14   933.96   674.22   219.43 o
   2  -4 -18  3457.46  1933.22   373.52 o
   2  -6 -18  4382.80  4727.61   742.09 o
   2  -3 -12   517.13   471.69   117.92 o
   2  -5 -13  1419.14   800.41   278.68 <
   1  -5 -19  3659.43  3479.52   614.52 o
   4  -7 -18  2225.51  3967.25   986.33 o
   4  -6 -16  1491.43  1798.42   477.99 o
   4  -5 -17  1153.10  1766.40   435.55 o
   3  -4 -10   440.90   386.51    97.29 o
   3  -7 -21  4184.52  3027.81  1108.81 <
   1  -4 -17  1014.14   652.28   384.56 <
   1  -6 -19  1555.03   995.56   861.10 <
   2  -5 -12   396.17   496.13   210.31 <
   3  -7 -19  3718.46  2889.09  1084.31 <
   2  -6 -24  4683.60  3626.84  1433.30 <
   2  -6 -15  1284.53  1236.42   460.78 <
   2  -4 -20  1108.51   730.78   422.29 <
   5 -10 -22    91.16  4216.96  2201.96 <
   3  -6 -15  1834.87  1688.51   476.86 o
   3  -4 -11   264.25   198.34    98.23 <
   1  -5 -17  1591.45  1115.11   457.32 <
   2  -6 -25  3653.32  2563.57  1289.73 <
   2  -4 -19  1489.63  1588.24   403.69 o
   3  -4 -19  1011.97   963.71   349.10 <
   2  -6 -19  1955.35  2278.38   788.58 <
   3  -5 -17   155.51   355.60   285.46 <
   3  -5 -18   906.22   972.37   486.00 <
   1  -2  -4    43.59    34.05    20.05 <
   5  -6 -17    19.25   416.87   349.78 <
   4  -5 -16   341.81   407.57   232.46 <
   2  -5 -15   257.90   683.92   296.51 <
   5  -7 -17   893.58   744.53   605.59 <
   4  -6 -18  1241.45  1787.96   537.14 o
   2  -5 -10   200.71   279.54   127.13 <
   1  -4 -13   350.21   522.96   191.82 <
   1  -2  -7    34.50    73.22    29.82 <
   2  -8 -24  3111.23  3591.88  2746.89 <
   5  -7 -21  1502.71  1275.23   916.76 <
   1  -8 -24   458.59  4781.08  2161.70 <
   3  -7 -27  2041.14  3118.25  2214.38 <
   4  -8 -16  2595.62  1945.58  1355.55 <
   1  -5 -14  1289.34   619.41   253.51 <
   4  -7 -14    57.17  1205.07   776.12 <
   3   1 -11  2812.89  4140.21   411.97 o
   3   1  -8  2501.93  3419.78   339.85 o
   2   1  -7  1321.69  2088.50   223.30 o
   3   2 -10  2529.61  2691.22   344.61 o
   4   1 -11  2547.54  2790.08   407.41 o
   2   2 -12  1986.69  2102.23   292.64 o
   4   0 -14  3430.68  4618.30   456.89 o
   3   0 -14  3121.14  4422.81   448.29 o
   4   2 -14  3544.53   952.07   591.75 <
   5   1 -17  4254.75  5865.07   968.79 o
   3   1 -17  2834.22  1971.08   654.69 o
   3   1 -10  1404.55  1718.17   265.96 o
   2   0  -8   701.18   960.54   163.37 o
   3   1  -9  1001.78  1962.37   250.26 o
   5   1 -15  2896.07  3811.19   612.46 o
   3   3 -19  3320.16  3712.09  1047.57 o
   6   2 -16  2452.79  1211.24   955.49 <
   2   1 -11   492.39   563.15   304.41 <
   2   1 -13  1141.49  1089.32   439.62 <
   2   1  -6   357.14   433.81   123.95 o
   3   3 -13  1604.02  2041.85   426.14 o
   3   3 -15  1572.85  1234.17   581.92 <
   6   2 -20  5743.07  4416.72  1714.15 <
   3   2 -16  1232.42  2604.52   791.96 o
   5   2 -14   907.84  1193.01   541.90 <
   4   3 -17   909.79   693.25   659.00 <
   1   0  -4  2008.78   581.15   186.22 o
   4   1 -16  1116.95   636.17   575.06 <
   2   1 -14   503.55   315.14   269.92 <
   5   3 -16  1554.43  1455.54   704.96 <
   4   1 -12   761.20   963.02   380.63 <
   1   3 -11  2399.20  8417.25   410.53 o
   0   4 -11  1188.90  2414.30   545.78 o
   0   5 -22     0.00  4824.72  3958.99 <
   0   1  -6     0.00    89.70    59.80 <
  -1   3  -5  2851.03   971.57   396.33 <
   0   1  -2     0.00    29.90    24.46 <
   2  -2   0 12482.80 15916.60   201.11 o
   4  -1   2  1867.42  2528.74   259.11 o
   3  -1   2   744.99   996.69   167.72 o
   5  -3   3  8850.01  5762.35  1366.05 o
   5  -1   3  5091.80  5209.58   643.55 o
   2  -1   1   909.77  1206.63    64.26 o
   4  -3   1  1416.28  2146.71   452.37 o
   3  -1   3  3469.82  4702.18   332.39 o
   3  -2   2   996.23   918.03   213.75 o
   2  -2   1   273.50   417.86   102.42 o
   2  -4   0  2020.72  1169.97   493.99 <
   1  -1   1   548.39   141.89    30.10 o
   5  -2   2   931.73  1593.69   434.27 o
   8  -4   5  5975.36 12256.00  7316.46 <
   5  -3   2   941.01  1952.42   673.53 <
  11  -3   5  1806.07  7542.23  5819.92 <
   5  -3  -3  8850.01 11806.80   499.07 o
   7  -1  -3 11205.40 14002.10   870.74 o
   4  -2   0  1761.26  2349.42   194.73 o
   4  -1  -2  1867.42  2119.18   220.90 o
   4  -1   0  1289.42  1570.85   163.43 o
   4  -3  -1  1416.28  1501.28   268.43 o
   3  -2  -2   996.23  1599.36   177.39 o
   4  -1  -1  1069.15  1495.98   254.76 o
   5  -3  -1  1775.26  1967.24   384.05 o
   3  -1  -2   744.99  1083.08   160.78 o
   6  -1   0  1673.17  1913.27   508.00 o
   3  -1  -1   655.15   955.07   150.80 o
   5  -2  -2   931.73  1294.64   379.96 o
   8  -2  -2  4677.59  3969.92  1239.47 o
   9  -1  -3  6980.96  6715.57  1718.39 o
   6  -3  -5  1425.36  1694.65   745.97 <
   5  -2  -4  1182.16  1001.76   326.02 o
   6  -4  -1  2173.49  4514.34   971.18 o
   7  -5  -3  4753.53  6703.30  1642.02 o
   7  -3  -6  1127.93  1003.33   701.78 <
   8  -2   2  4677.59  5341.19  1702.09 o
   5  -4  -2   759.93   454.83   342.83 <
   6  -4  -2  2143.95  3210.55   812.26 o
   8  -2  -4  2553.52  4167.37  1163.88 o
   4  -2  -1   426.58   828.08   208.74 o
   7  -3  -3  3370.86  4737.86  1065.19 o
   5  -3  -2   941.01  1196.50   390.13 o
   3  -2  -1   349.52   559.88   143.42 o
   4  -2  -2   318.05   403.39   193.46 <
   9  -5  -9  1822.00  2488.81  1891.88 <
  13  -6  -5     0.41 15993.60 13907.40 <
  10  -6  -1   395.36 14047.50  6205.24 <
  13  -3  -1     0.46  9137.08  7837.80 <
  16  -6 -11   529.91 42555.30 16485.90 <
   3  -1   0     0.00   112.80    69.31 <
   2  -1   0  1117.14    89.83    71.25 <
   3  -1  -3  3469.82  4761.72   223.15 o
   5  -1  -9  4455.10  6816.74   569.23 o
   4  -1  -5  2184.21  3735.20   266.91 o
   4   0  -6  2713.37  4075.77   336.70 o
   3  -1  -5  1948.31  2461.96   209.93 o
   4  -1  -4  1315.80  2354.47   236.62 o
   7  -1  -9  6734.58  7694.58   910.58 o
   5  -1  -6  2044.85  2833.24   344.09 o
   6   0  -8  3842.43  4306.73   638.43 o
   6  -2  -8  2568.30  3368.44   576.76 o
   5  -1  -4   972.67   736.87   222.32 o
   5  -1  -8  1075.12  1847.96   414.64 o
   5   0  -8  1912.50  1839.67   335.62 o
   4  -2  -5   887.17   913.03   211.78 o
   7  -3  -9  4892.92  5357.18   890.51 o
   8  -2  -8  3337.90  1538.17  1115.00 <
   3  -1  -6   549.44   849.31   129.53 o
   8  -2  -9  2043.07  2223.95   914.45 <
   3   0  -4   533.50   487.84   147.74 o
   5  -1 -10  1245.83  1661.80   386.04 o
   3  -1  -4   257.68   378.59   154.82 <
   9  -1  -9  4625.58  6069.06  1329.09 o
  10  -2 -14  5788.32  3424.45  3076.11 <
   5  -2  -8   769.48   920.03   392.71 <
   7  -1 -11  1113.52  1606.41   682.90 <
   9  -3  -9  3434.82  2475.56  1330.24 <
   7  -1  -8  1053.24  1001.88   536.82 <
   7   0  -8   599.51   748.84   604.57 <
  13  -2 -16   183.66  6498.04  6285.92 <
   4  -1  -7   466.98   388.40   205.54 <
  18   0 -22  2523.15 18860.50 15717.80 <
   0  -2 -12  8590.62 10735.40   344.29 o
   0  -2 -14  4282.48  5316.04   489.39 o
   1  -1 -17  6221.83  8325.56   614.61 o
   0   0 -16  4392.54  5347.27   546.90 o
   0  -2 -18  7825.22 10475.30  1377.37 o
   0  -2 -13  1833.23  1725.32   341.20 o
   1  -2 -14  1429.43  1111.65   347.56 o
  -1  -1 -17  6221.84 10189.90  1235.60 o
   1  -1 -19  2522.92  3152.94   799.24 o
   0  -2 -20  5172.27  8108.40  1845.70 o
   1   1 -23  4220.96  4161.07  1464.00 <
   1   1 -25  5264.19 11327.80  3312.46 o
   0  -4 -25  6346.86  5236.56  3247.68 <
   1  -1 -23  4220.96  5690.38  2113.45 <
   1  -1 -13   752.14  1064.30   246.14 o
  -1  -1 -19  2522.92  2620.76  1135.30 <
  -1  -1 -23  4220.95  6136.81  2536.25 <
   1  -1 -14     1.36   369.67   203.87 <
  -1  -4 -25    16.75  3195.24  2947.88 <
  -1  -1 -25  5264.18  9531.80  3349.68 <
  -1  -3 -33    64.44 13197.10 10154.00 <
   0  -2  -4  2193.48  2795.01   103.57 o
   0  -4  -6  5366.37  6548.97   547.72 o
   0  -4  -9  4900.70  5175.08   484.77 o
  -1  -3  -8  2799.79  3106.95   481.80 o
  -1  -3 -11  2399.20  2783.38   418.40 o
  -1  -3  -5  2851.03  2902.31   464.97 o
   1  -5  -7  2425.40  2729.01   469.48 o
  -1  -3  -7  1385.45   987.39   330.95 <
   0  -2  -2  1226.59  1394.41    46.29 o
  -1  -5 -13  3866.94  3466.01  1758.97 <
   0  -6 -13  3964.92  4293.30  2033.17 <
   1  -5  -5   915.06  1235.16   404.90 o
  -2  -4 -13  2778.95  4601.74  2412.00 <
   2  -3  -5  1937.34  2627.50   196.66 o
   3  -3  -4  1258.56  1276.86   188.64 o
   3  -3  -6  1743.52  1755.68   257.73 o
   4  -5  -5  3265.13  4519.29   516.17 o
   3  -4  -8  1481.45  2142.22   310.39 o
   3  -3  -2   754.73   988.86   139.49 o
   3  -5  -7  2928.19  2352.18   369.13 o
   2  -2  -3   360.75   326.40    92.86 o
   4  -5  -9  1356.26  2296.14   588.44 o
   4  -4  -8   982.83  1238.47   332.64 o
   4  -4  -4   886.35   967.63   328.04 <
   6  -4  -7  1604.51  2360.44   485.57 o
   2  -3  -4   434.87   412.14   144.73 <
   6  -6  -5  3722.48  4864.51  1317.81 o
   4  -4  -5  1101.82  1247.56   285.04 o
   3  -5  -6   526.80   668.39   377.84 <
   3  -5  -8  1316.30   810.67   371.73 <
   6  -6  -4  3646.73  3728.06  1258.24 <
   6  -6 -11  3136.21  3801.75  1745.56 <
  10 -11 -11    65.59  7041.64  6704.57 <
   5  -5  -3     0.45  1009.80   388.70 <
   7  -7 -15  4674.58  3443.80  2443.19 <
   6  -7 -13   107.88  2732.44  2177.80 <
   3  -3  -3    30.96   133.30   103.37 <
   1  -2  -2   816.89    35.84    32.85 <
   2  -2  -2  1115.63    96.40    61.76 <
   1  -2  -3   722.73    77.62    47.77 <
   8  -6 -10  3627.14  4650.86  1928.94 <
   4  -6 -11   854.21  1667.99   916.51 <
   3  -2 -10  2529.61  2992.25   280.85 o
   3  -1 -11  2812.88  3792.30   411.64 o
   2  -1  -7  1321.69  1912.88   227.19 o
   2  -2  -9  1723.05  2024.28   219.15 o
   3  -3 -11  2853.23  3875.34   443.99 o
   3  -3 -12  2603.00  3264.98   500.57 o
   3  -1 -10  1404.55  2069.60   337.47 o
   3  -1  -9  1001.78  1505.41   239.02 o
   2  -2 -12  1986.70  2684.62   308.30 o
   4  -2 -14  3544.52  3818.46   554.15 o
   2  -2  -8  1069.30  1421.03   213.58 o
   4  -3 -13  3143.29  2479.26   527.74 o
   3  -3 -15  1572.84  1708.00   684.58 <
   3  -3 -19  3320.16  3502.76  1115.14 o
   6  -2 -16  2452.79  3336.67   916.56 o
   2  -1  -6   357.14   510.05   113.34 o
   5  -4 -16   375.93  1119.56   875.76 <
   1  -1  -5  2153.32   465.49   124.65 o
   2  -2  -7   287.68   263.80   138.11 <
   4  -1 -17  1774.03  1983.30   678.28 <
   3  -3 -13  1604.03  1891.92   477.48 o
   3  -2  -8   455.56   523.06   191.46 <
   2  -1 -11   492.39   303.96   226.59 <
   4  -1 -16  1116.95  1124.50   513.78 <
   6  -2 -20  5743.05  7945.26  1944.52 o
   4  -2 -12   746.29   953.65   316.96 o
   4  -3 -12    20.75   551.94   314.04 <
   7  -5 -22  2129.42  8845.06  3182.96 <
   5  -4 -20   660.92  2043.70  1855.68 <
   9  -4 -24    43.46  7791.24  4318.35 <
   1  -3  -8  2799.79  3698.52   198.52 o
   1  -2  -8  2579.09  3909.68   251.66 o
   0  -2  -7   956.06  1113.60   128.55 o
   1  -3  -7  1385.45  2232.38   209.07 o
   1  -3 -11  2399.20  3477.21   375.61 o
   2  -3 -11  2347.67  2577.16   395.51 o
   2  -4 -12  3366.03  3487.46   511.79 o
   1  -2  -6   797.03   777.63   107.41 o
   2  -4 -11  1545.60  2341.91   464.80 o
   1  -5 -13  3866.94  3328.78  1052.14 o
   2  -4 -18  3457.46  3221.46  1106.43 <
   1  -4 -15  1714.48  2925.67   727.65 o
   2  -4 -13  2778.94  2930.40   531.41 o
   1  -3 -14  1026.56   976.81   430.18 <
   1  -2  -5   189.65   364.64    95.30 o
   0  -4 -15  2433.25  1956.24   863.05 <
   1  -2  -4    43.59   146.16    79.23 <
   1  -4 -10   563.44   696.42   301.78 <
   5  -7 -24   177.12  7737.75  3698.95 <
   2  -4 -14   933.96  1252.57   507.32 <
   1  -3  -9     0.39   175.32   161.73 <
   3  -7 -21  4184.52  5068.29  4040.95 <
  -5   3  -3  8850.01 10182.00   191.42 o
  -4   1  -2  1867.42  1806.31    62.55 o
  -4   2   0  1761.26  1898.59    58.20 o
  -5   3   1  1775.26  1876.10    67.49 o
  -5   3  -1  1775.25  2064.11    99.30 o
  -7   3  -3  3370.86  3966.66   190.98 o
  -8   4  -5  5975.36  7906.70   334.78 o
  -8   2  -2  4677.59  4309.39   215.55 o
  -7   5  -3  4753.52  5117.13   247.31 o
  -4   1  -1  1069.15  1154.52    53.68 o
  -6   2  -5  1818.36  2117.50   124.12 o
  -6   4  -1  2173.49  2369.84   177.66 o
  -6   4  -2  2143.95  2406.16   156.70 o
  -2   1   0  1117.14  1226.41    47.25 o
  -3   2  -2   996.23  1245.13    57.95 o
  -6   4  -4  2053.73  2310.00   162.76 o
  -5   2  -4  1182.16  1263.21    84.33 o
  -3   1  -2   744.99   821.72    40.42 o
  -8   2  -4  2553.52  2860.99   213.57 o
  -3   1  -1   655.15   688.57    44.49 o
  -5   2  -2   931.73  1054.94    91.16 o
  -5   3  -2   941.01  1060.24   100.52 o
  -6   3  -5  1425.36  1676.67   138.61 o
  -2   1  -1   909.77  1420.73    60.70 o
  -9   3  -3  4276.19   839.03   368.49 <
  -6   2  -1   645.39   802.34   112.62 o
  -4   2  -1   426.58   575.91    53.26 o
  -6   3  -2   642.49   755.28   123.21 o
  -6   2  -2   409.67   648.70   111.09 o
  -5   1  -1   330.23   439.60    66.85 o
  -7   3  -6  1127.93   965.54   156.78 o
  -3   2  -1   349.52   302.68    40.03 o
  -6   3  -4   545.04   553.73   102.15 o
  -9   4   1  2290.62  1950.34   362.41 o
  -7   4  -3   814.03  1062.55   180.80 o
  -9   6  -3  2823.51  4109.83   483.42 o
  -8   6  -4  2210.36  2356.63   366.38 o
  -4   2  -2   318.04   384.00    48.30 o
  -4   3  -3   339.09   321.38    51.29 o
  -9   4  -1  2290.62  2477.82   376.80 o
 -10   4  -9  4100.66  4575.06   573.37 o
  -8   4  -4  1072.24  1477.22   237.93 o
  -7   4   1   799.40   910.99   162.99 o
  -8   4  -2   889.73  1166.31   255.60 o
  -7   5  -5   930.76   445.48   205.76 <
  -6   4  -3   530.26   446.61   107.06 o
  -7   2  -1   415.06   501.66   148.02 o
 -10   6  -4  3220.04  4326.01   680.68 o
 -10   4  -2  1797.10  2599.25   638.28 o
  -6   1  -1   307.66   229.66    64.18 o
  -9   2  -3  1015.93   899.26   277.44 o
  -8   4   1  1269.80  1263.07   236.41 o
  -8   2  -1   968.96  1062.56   179.03 o
  -9   5  -3  1458.76  1748.89   431.30 o
  -4   3  -2   220.01   197.65    65.75 o
 -10   6  -5  3101.74  3488.15   587.92 o
  -9   4  -5   946.86   974.24   317.23 o
 -11   3  -5  1806.07  1943.14   588.33 o
 -10   6  -2  2177.30  1548.65   727.54 <
 -11   3  -3  3255.12  2671.35   665.80 o
 -11   7  -1  3486.81  4600.50  1005.14 o
  -7   3  -1   464.96   277.27   138.83 <
  -7   4  -5   389.85   162.48   148.45 <
  -8   6  -3   713.06   645.24   308.70 <
 -11   7   1  3486.81  3296.97   888.75 o
  -9   2  -2   805.95  1163.14   304.40 o
 -10   3  -5  1516.49   680.23   441.59 <
  -7   3  -4   171.32   154.43   136.28 <
 -11   7  -7  3150.34  3519.83   745.59 o
 -10   6   2  2177.31  2848.84   563.42 o
 -10   4  -3   873.57  1496.80   457.73 o
  -9   4  -7   635.90   702.07   315.48 <
 -13   5  -1  5674.90  5757.61  1668.56 o
 -10   4  -7  1908.18  1692.78   519.35 o
 -12   8  -4  3346.53  3385.60  1516.87 <
  -9   6  -4   369.86   414.59   397.23 <
 -10   5  -7   946.00  1035.92   486.26 <
 -11   3  -1  1640.55  1256.15   548.28 <
 -12   3  -7  2266.21  2637.17   884.48 <
 -10   4   0   918.42  1684.04   440.20 o
 -12   4  -6  1397.35  1540.80   890.39 <
 -11   4  -3  2235.22  1511.91   873.21 <
 -12   5  -5  1929.17  2268.86   976.63 <
  -9   5  -7   621.30   930.16   396.65 <
 -15   5 -13  3916.81  4384.50  2187.78 <
  -7   2  -5   153.60   200.15   106.05 <
  -8   4  -7   175.23   373.95   205.51 <
 -11   6  -1  1676.14  2136.46   913.31 <
 -11   5  -7   785.83  1445.08   667.11 <
 -13   5  -5  3089.21  4199.26  1329.47 o
 -13   5  -7  3108.73  3100.19  1335.53 <
 -15   7  -1  4497.96  5453.97  2656.64 <
  -9   3  -2   369.93   463.20   258.19 <
 -15   7  -7  3792.74  5198.67  2547.77 <
 -13   3  -4  1335.00  2359.84  1083.34 <
  -7   4  -4   121.51   234.17   127.31 <
 -12   4   0  1201.92  1972.65   919.26 <
 -13   9  -7  3001.62  2592.31  1840.44 <
 -13   7  -7  2226.32  3939.37  1803.74 <
 -15   3  -5  2953.09  3502.03  1700.07 <
 -13   5  -2  1470.39  1441.22  1272.73 <
 -14   6 -13   412.15  2299.87  1537.87 <
 -12   2  -2   893.66   851.29   649.45 <
 -12   6  -4  1154.61  2145.88  1119.64 <
 -16  10   0   918.34  4338.50  3471.34 <
  -3   1   3  3469.82  3776.45    56.54 o
  -5   1   3  5091.80  6179.81   139.71 o
  -3   0   2  2320.89  2467.08    50.55 o
  -7   1   3 11205.40 12062.00   280.81 o
  -4   1   2  1867.42  2163.99    58.22 o
  -6   0   2  3195.97  2917.74   113.41 o
  -4   1   4  1315.80  1355.17    59.23 o
  -5   0   2  1413.65  1532.17    77.79 o
  -4   1   1  1069.15  1239.31    52.48 o
  -4   0   2   835.38   984.65    53.02 o
  -2   1   2   571.23   670.52    28.58 o
  -8   2   2  4677.59  4026.35   241.77 o
  -2   1   1   909.77  1125.75    45.03 o
  -7   3   3  3370.86  3395.58   182.71 o
  -3   1   2   744.99   916.33    47.67 o
  -3   1   1   655.15   654.53    29.94 o
  -4   2   5   887.17   913.63    80.73 o
  -5   2   4  1182.16  1523.73   127.92 o
  -5   2   2   931.73   746.93    64.27 o
  -8   4   5  5975.36  6124.77   541.36 o
  -9   1   3  6980.96  6447.93   453.54 o
  -6   2   5  1818.36  2005.70   223.33 o
  -6   1   2  1089.08  1326.71   120.40 o
  -5   1   4   972.67   781.37   111.51 o
  -6   3   5  1425.36  2158.23   221.99 o
  -9   3   3  4276.19  4627.33   580.66 o
  -4   2   2   318.05   446.60    55.97 o
  -5   0   4   731.92   579.55    68.05 o
  -8   2   4  2553.52  2640.02   378.76 o
  -6   0   4  1163.38  1006.26   168.35 o
  -6   3   2   642.49   810.85   122.04 o
  -5   1   1   330.23   393.43    65.12 o
  -6   2   2   409.67   513.26   100.49 o
  -7   4   3   814.04  1120.88   202.92 o
  -6   1   4   662.87   471.45   125.59 o
  -8   2   8  3337.90  3585.83   661.15 o
  -6   3   4   545.04   707.16   146.76 o
  -7   2   1   415.06   433.47   130.85 o
  -6   1   1   307.66   286.92    90.36 o
  -9   0   4  2154.08  2414.74   668.61 o
 -11   3   3  3255.12  4740.85  1223.26 o
  -8   2   1   968.96   663.91   258.06 <
  -9   3   9  3434.82  4504.34  1143.66 o
  -7   3   6  1127.93  1087.97   280.78 o
 -10   3   5  1516.49  2972.38   728.34 o
  -8   2   6   737.19   636.16   438.88 <
 -14   2   0  6152.92  5516.16  1694.87 o
 -10   0   6  3364.84  3129.73  1132.08 <
  -6   1   6   478.52   439.11   183.74 <
  -9   2   2   805.95  1345.13   393.47 o
 -14   2   6  4879.90  6375.60  2443.69 <
 -12   2   6  4303.15  4241.32  1640.64 <
  -9   2   8  2562.50  2327.29   856.18 <
 -11   4   3  2235.21  2287.52   779.64 <
  -8   4   4  1072.24  1746.65   375.44 o
  -8   2   9  2043.07  1732.21   684.48 <
 -10   2   5  1799.20  2066.86   789.69 <
  -7   2   8  1184.84  1140.53   426.69 <
  -9   4   5   946.86  1026.63   549.75 <
  -9   2   6   979.23  1283.94   685.13 <
 -11   3   5  1806.07  2495.26   994.40 <
  -9   2   3  1015.93   797.30   422.58 <
 -11   1   3  2115.75  1592.34   843.46 <
 -10   4   9  4100.65  2417.00  1459.32 <
 -10   0   8  2854.68  2147.64  1084.81 <
 -14   0   6  5151.63  5279.78  2532.64 <
 -12   1   5  1604.24  2126.14  1871.11 <
  -8   4  10  2061.65  2718.02  1030.00 <
 -10   1   5   991.65  2073.04   996.46 <
 -10   4   4  1607.58  1781.62   715.74 <
  -9   5   9  1822.00  1110.18  1015.74 <
 -10   0   5     0.00  1010.30   748.11 <
 -10   1   1  1128.22  1256.96   513.90 <
 -10   4   7  1908.18  2611.16  1225.54 <
  -3   0   1     0.00    20.76    16.15 <
  -8   4   8  1516.44  1237.20   627.47 <
  -2   0   1     0.00    22.30    12.69 <
  -3  -1   3  3469.82  3982.04    72.26 o
  -2   0   4  2184.68  3090.84    78.67 o
  -2   2   6  8119.12  7052.78   146.05 o
  -3   1   5  1948.31  1998.37    63.53 o
  -2  -1   2   571.22   386.28    28.73 o
  -3  -1   2   744.99   535.20    26.08 o
  -1   1   3   227.21   203.66    13.19 o
  -2   1   4   339.00   346.52    29.42 o
  -3   0   4   533.50   487.60    39.86 o
  -1   0   2     7.25   206.96    10.00 o
  -4   0   6  2713.37  1885.36   186.40 o
  -4  -1   4  1315.79  1473.14   106.44 o
  -2   1   5   504.57   242.49    52.13 o
  -4  -1   5  2184.21  2489.43   254.75 o
  -5  -1   4   972.67   638.20    94.98 o
  -3   1   6   549.44   352.04    85.21 o
  -7  -1   9  6734.57  4015.86  1105.21 o
  -5   3   9  3176.24  2905.11   478.12 o
  -5   1   9  4455.10  3804.52   573.41 o
  -7   1   9  6734.58  5656.97   593.55 o
  -3   2   6   393.11   311.82    76.70 o
  -6   0   8  3842.43  3710.27   700.36 o
  -4   2   8  1712.36  1175.17   249.86 o
  -5  -2   4  1182.16  1495.63   292.19 o
  -4   0   8  2375.06  2720.11   600.48 o
  -5  -1   6  2044.85  1749.38   344.01 o
  -4   1   6   200.10   310.58    86.21 o
  -3   1   8  2501.93  2803.65   587.20 o
  -9  -1   9  4625.58  4534.72  1923.02 <
  -5   1   7   539.74   554.56   203.72 <
  -8  -2   8  3337.91  2548.16  1307.60 <
  -6  -2   5  1818.36  2124.27   581.38 o
  -7   3  12  1709.91  3949.49  1151.85 o
  -6  -1   6   478.52   569.89   364.79 <
  -6   3  11  1905.06  3349.76   830.12 o
  -5   3  10  1439.55   901.39   609.78 <
 -10   0  10     7.96  2134.40  1514.68 <
  -9   0  10  3888.13  4269.54  1959.94 <
  -9   3  13     0.21  4339.13  2134.39 <
  -6   2  10   676.92   828.80   540.99 <
   1   1  -5  2153.32  2799.42    69.01 o
   1   2  -2   816.90   656.03    24.11 o
   0   0  -8  1078.81  1042.80    63.91 o
   1   2  -8  2579.09  3065.39   115.11 o
   0   0 -10  2023.36  2125.89    96.21 o
   1   2  -3   722.73   582.67    33.06 o
   1   3  -8  2799.79  2024.90   127.61 o
   0   0 -12  2955.45  2131.03   144.19 o
   1   1  -4   469.96   490.11    31.33 o
   1   1 -11  4957.01  5210.80   384.12 o
   1   2  -6   797.03   437.53    48.87 o
   1   3  -7  1385.45   775.78    75.79 o
   1   0 -10  3283.48  5066.44   451.89 o
   1   1  -6   506.35   287.79    46.36 o
   1   3 -11  2399.20  1844.61   191.64 o
   1   0  -6  1548.09  2620.08   168.49 o
   0  -2 -12  8590.62  5519.00   658.24 o
   0   0 -16  4392.54  3681.75   483.05 o
   1   1 -17  6221.83  8689.05  1262.01 o
   1   2  -5   189.65   137.99    46.64 <
   2   4 -12  3366.03  4102.55   892.88 o
   2   4  -6  2474.64  1956.07   371.28 o
   1   1  -7   254.35   230.70    56.62 o
   1   2 -14  1429.43  1534.85   468.44 o
   2   3  -5  1937.34  1956.91   288.21 o
   0   0  -4    40.57    33.97    10.04 o
   1   3 -12   752.41   887.41   211.93 o
   1   2 -10   342.19   511.72   132.45 o
   1   4 -10   563.44   183.79   175.31 <
   0  -2 -14  4282.48  3292.39  1154.57 <
   2   3  -9   411.42   799.48   486.30 <
   1   1 -12   702.14   554.14   273.80 <
   1   3 -17  1892.74  1819.15   627.84 <
   1   3 -24   294.52  1962.85  1879.41 <
   2   4 -11  1545.60  1460.95   843.97 <
   2   4 -18  3457.47  1927.36  1920.80 <
   1   3 -19  1275.65  2189.83  1244.07 <
   0   2  -6  5528.29  8608.07    99.57 o
   0   2 -12  8590.62 11525.70   259.09 o
  -1   2  -8  2579.09  4090.61    97.03 o
  -1   3  -8  2799.80  3145.44   102.00 o
   0   2  -7   956.06  1414.61    58.25 o
  -1   3 -11  2399.20  3011.10   139.41 o
  -2   4 -12  3366.03  3278.53   182.89 o
   0   2  -5  1160.39   995.09    43.55 o
  -2   2 -12  1986.69  2063.44   128.45 o
  -2   4 -13  2778.95  2831.61   197.81 o
  -3   3 -17  5617.31  5963.26   365.44 o
  -1   3  -7  1385.45  1477.99    78.26 o
   0   4 -12  3349.13  2418.54   233.62 o
  -1   2  -6   797.03   992.66    41.45 o
   0   2 -13  1833.22  1865.88   202.88 o
  -1   5 -13  3866.94  4067.62   266.22 o
   0   2 -11   871.25  1360.45   138.25 o
  -1   2 -14  1429.43  1805.70   215.33 o
  -1   1 -12   702.14  1058.07   124.27 o
  -1   3 -13   841.23  1232.04   224.57 o
   0   2  -8   260.22   446.54    49.10 o
  -1   3 -14  1026.57  1262.26   190.83 o
  -1   3 -12   752.41   650.64   175.54 o
  -1   1 -10   271.15   255.07    59.52 o
   0   4 -11  1188.90  1287.60   164.78 o
  -1   4 -15  1714.48  2658.60   435.41 o
  -2   2 -15  1011.90  1618.06   221.81 o
  -1   2 -12   641.74  1000.13    97.96 o
  -2   5 -13  1419.14  1580.21   240.06 o
   0   2 -10   335.02   460.38    78.34 o
  -1   2 -10   342.19   542.40    90.59 o
  -2   4 -18  3457.47  4081.16   491.90 o
  -1   5 -12  1342.90  1245.58   223.58 o
  -1   5 -14  1289.34  1325.78   373.82 o
  -2   6 -18  4382.81  6228.88  1186.38 o
  -2   3 -12   517.13   456.28   174.93 <
  -2   2 -16  1069.52  1363.04   263.71 o
  -1   2 -13   342.32   413.70   121.84 o
  -2   2 -14   498.25   613.50   150.58 o
   0   4 -15  2433.24  2973.30   487.48 o
  -3   3 -19  3320.16  4678.68   656.49 o
  -2   4 -14   933.96   668.52   244.65 <
  -1   4 -17  1014.14   957.15   506.16 <
  -2   3 -11  2347.66   325.71   103.65 o
  -2   5 -12   396.17   444.38   163.94 <
  -3   7 -21  4184.53  5443.77  1303.48 o
  -1   4 -10   563.44   325.78   117.76 <
  -1   5 -19  3659.44  5009.94   936.24 o
   0   4 -18  2504.99  2383.23   844.37 <
  -2   6 -15  1284.53   920.12   376.55 <
  -1   4 -12   149.47   243.28   154.36 <
  -1   2 -17   638.19   595.59   313.98 <
  -2   6 -16  1254.99  1601.77   461.57 o
  -1   3 -17  1892.74  2039.23   519.67 o
  -2   4 -19  1489.63  1738.72   582.79 <
   0   1  -5     0.00    64.59    16.92 o
  -3   7 -19  3718.44  4858.76  1274.54 o
  -3   3 -23  3513.91  4242.59  1449.15 <
   0   8 -24  7111.10  6435.60  3487.11 <
  -1   6 -17  1394.57  1533.10   666.80 <
   0   5 -27     0.00  5839.58  2664.91 <
  -1   7 -18   473.98   923.15   880.05 <
  -2   6 -24  4683.61  3332.47  1860.01 <
  -3   4 -19  1011.96   942.77   514.97 <
  -1   3 -19  1275.66  1678.52   623.90 <
   0   4 -19  3273.83  3079.89   911.83 o
   0   1  -3     0.00    39.98    17.30 <
  -1   3 -25  3095.32  3501.77  1669.93 <
   0   6 -18  2969.48  1371.59   996.43 <
  -3   3 -18   621.71   879.93   339.56 <
  -1   3 -23  1740.98  2181.66  1335.27 <
  -3   4 -17   759.16   648.13   297.45 <
  -2   4 -11  1545.60   192.10   124.67 <
  -2   4 -23  3370.50  3139.30  1268.71 <
  -1   5 -17  1591.46  1171.20   551.22 <
  -2   7 -16   817.05   657.15   639.04 <
  -4   5 -25  2798.76  2373.96  1475.96 <
  -2   6 -19  1955.35  1383.14   967.04 <
  -4  10 -24  2265.57  2396.64  2204.34 <
  -1   5 -26    26.64  1640.81  1497.41 <
   0   4 -25  6346.84  4857.99  1946.52 <
  -2   5 -23  1697.76  1556.88  1502.14 <
  -4   6 -24  1756.13  1456.99  1266.15 <
  -4   4 -33   763.13  4053.44  3464.59 <
  -5   5 -27  2416.32  2391.11  1955.38 <
  -3   8 -19   778.22  1252.64  1047.01 <
  -1   2 -22  1080.33  1713.45   964.32 <
  -1   1  -9     7.57    48.83    31.15 <
  -1   3 -21   870.76  2286.14   769.23 <
  -2   2  -6  8119.12 10522.20   154.67 o
  -3   2 -10  2529.62  2565.88    99.81 o
  -3   3 -11  2853.23  2687.62   149.49 o
  -3   3 -12  2603.01  2411.80   151.69 o
  -4   2  -8  1712.37  1780.03    96.99 o
  -4   5 -11  4089.12  4070.18   238.53 o
  -2   2  -8  1069.29  1192.00    55.82 o
  -3   3  -6  1743.53  1703.05    83.22 o
  -4   3  -9  1385.97  1946.91   117.49 o
  -4   3 -13  3143.28  3452.78   191.22 o
  -5   5 -15  6499.22  6758.47   394.27 o
  -3   4  -8  1481.45  1353.95    80.00 o
  -4   4  -9  1483.31  1431.13   122.99 o
  -5   5 -13  2520.42  2805.44   286.37 o
  -5   3 -10  1439.55  1710.33   132.83 o
  -3   2  -8   455.56   662.40    68.69 o
  -4   5  -9  1356.26  1098.54   139.26 o
  -5   5  -9  1668.07  1086.99   145.75 o
  -6   6 -11  3136.21  2638.78   306.85 o
  -3   3  -9   633.66   528.12    79.10 o
  -4   4  -8   982.83  1029.58   101.95 o
  -3   5 -12  1231.03  1248.32   232.38 o
  -3   2  -6   393.11   433.44    56.75 o
  -2   1  -4   339.00   421.70    36.22 o
  -2   2  -7   287.68   446.95    49.49 o
  -5   5 -21  6786.22  6019.69   882.06 o
  -2   3  -5  1937.34   565.16    64.40 o
  -3   4 -13   590.61   694.95   157.40 o
  -6   4 -15  1970.18  2764.88   346.64 o
  -3   4 -10   440.90   524.38   106.27 o
  -5   5 -17  2496.55  2493.30   493.60 o
  -3   4  -9   418.31   448.34   107.32 o
  -2   3  -9   411.42   501.31    59.50 o
  -4   4 -14   945.00  1382.37   228.07 o
  -4   4 -11   427.12   574.48   171.84 o
  -6   5 -13  1412.35  1497.91   283.47 o
  -4   6 -16  1491.42  1978.62   300.86 o
  -5   4 -14   819.63   986.25   261.01 o
  -4   4 -15  1392.66  1270.95   477.53 <
  -6   8 -16  4187.36  4670.76   903.97 o
  -6   4 -16  1355.36  1866.60   291.41 o
  -8   4 -16  3020.91  3691.34   455.65 o
  -5   5 -12   885.37   843.22   206.03 o
  -5   5 -11   759.17   421.77   253.14 <
  -3   3 -10   358.69   357.70    83.80 o
  -5   5 -19  2870.26  2260.79   636.11 o
  -7   7 -13  2524.33  1544.55   560.72 <
  -7   7 -21  6502.01  7208.91  1345.28 o
  -7   7 -15  4674.58  4203.24   620.05 o
  -6   6 -16  2106.33  2032.94   622.52 o
  -4   3 -14   560.58   496.38   155.02 o
  -4   7 -18  2225.51  2115.36   637.12 o
  -5   4 -10   409.21   555.46   127.67 o
  -4   4 -12   516.17   361.68   151.18 <
  -6   4 -11   467.06   226.79   178.42 <
  -6   4 -14  1203.22  1606.92   316.15 o
  -3   2  -9   123.40   137.15    68.77 <
  -2   2  -4   119.60    96.97    40.40 <
  -5   3 -13   420.96   510.54   161.28 o
  -5   5 -16  1444.43  1982.52   424.05 o
  -4   4  -7   271.00   121.59    69.82 <
  -4   5 -12   712.58   583.61   233.45 <
  -9   7 -21  3673.44  5026.26  1755.70 <
 -10   8 -18  3767.65  6250.82  1369.68 o
  -7   7 -16  1396.46  2678.50   647.70 o
  -4   6 -18  1241.46   615.10   433.62 <
  -4   3 -10   304.79   351.90   123.13 <
  -5   6 -15   767.61   667.99   361.23 <
  -8   6 -15  1865.11  2658.44   595.17 o
  -5   3 -11   355.80   370.08   119.09 o
  -4   3 -16  1275.69  1373.20   270.61 o
  -1   2  -5   189.65    69.04    22.49 o
  -4   8 -18  2386.68  2066.80   823.78 <
  -3   2  -7   108.40   115.81    43.14 <
  -9   5 -21  2896.72  3452.40  1105.93 o
  -6   6 -21   868.26  1072.42  1056.62 <
  -7   7 -19  1414.71  2868.32   930.46 o
  -1   1  -4   469.96    34.86    24.14 <
  -7   4 -13   477.21   543.51   276.42 <
  -8   6 -22  2255.01  2445.16  1439.40 <
  -6   9 -18  1333.02  2138.55  1005.99 <
  -3   5 -13   326.17   587.07   183.48 o
  -7   5 -26  2388.45  1730.40  1480.39 <
  -7   6 -17   927.59  1654.40   632.68 <
  -3   3  -8   126.94   173.44    97.17 <
  -7   5 -27  3645.64  3748.63  1519.08 <
  -9   7 -27  3752.47  5825.10  2769.53 <
  -9   9 -27  3429.75  4672.17  3014.79 <
  -5   5 -22  1890.05  1025.18   619.74 <
  -7   7 -27  4419.44  3238.45  2480.35 <
  -1   2  -4    43.59    35.32    27.94 <
 -12  10 -31    15.65  8899.05  5357.96 <
 -12  15 -26     0.40  7318.51  6576.93 <
  -4   0   0  4310.91  4425.20    66.35 o
  -5  -1  -3  5091.79  5016.99   106.38 o
  -7  -1  -3 11205.40 10574.90   212.36 o
  -4  -1  -2  1867.42  2135.14    56.68 o
  -2   0   0  3575.90  3327.92    78.06 o
  -4  -1   0  1289.42  1401.74    39.26 o
  -4  -1  -1  1069.15  1354.27    38.07 o
  -6   0   0  2500.82  2292.00    81.12 o
  -3  -1  -1   655.15   531.99    21.10 o
  -3  -1  -2   744.99   710.03    22.90 o
  -6  -1   0  1673.17  1844.22   107.77 o
  -9  -1  -3  6980.97  4808.29   345.14 o
  -5  -2  -2   931.73   726.36    55.84 o
  -8  -2  -2  4677.59  5225.76   273.76 o
  -6  -1  -2  1089.08  1240.37   114.85 o
  -7  -3  -3  3370.86  2888.13   274.95 o
 -10   0   0  7573.23  7925.83   551.84 o
  -6  -1   2  1089.08  1148.85   106.45 o
  -6  -1  -4   662.87   549.96    87.20 o
  -8  -2  -4  2553.53  2683.57   319.71 o
  -5  -1   1   330.23   363.15    55.57 o
  -5  -1  -1   330.23   410.22    59.16 o
 -10   0  -2  3934.01  3020.22   406.64 o
  -6  -2  -1   645.39   761.90   130.84 o
  -8  -2   0  2547.34  2364.54   308.40 o
  -6  -2  -2   409.67   485.77    91.37 o
 -12  -2   0  6349.43  6371.96  1195.23 o
  -9  -3  -3  4276.18  3054.56   472.65 o
  -8  -2  -1   968.96  1405.18   296.62 o
  -9  -2  -3  1015.92  1091.29   389.86 <
 -14   0   0  5715.60  4164.96  1899.49 <
 -12   0   0  2681.20  2513.69   909.86 <
  -8  -2   1   968.96   640.94   322.59 <
 -14  -2  -6  4879.91  2502.51  1807.54 <
 -11  -1  -3  2115.74  1333.20   659.65 <
  -7  -1  -4   244.37   249.99   108.24 <
  -3   0   0     0.00    88.80    27.29 o
 -12  -2  -6  4303.14  3134.24  1072.86 <
 -10  -2  -5  1799.20  2255.53   504.23 o
  -9  -2  -2   805.95   805.67   379.52 <
 -10  -1   1  1128.22  1630.23   574.63 <
  -6  -1   1   307.66   327.17    85.16 o
  -7  -2  -1   415.06   270.39   213.00 <
  -6  -1  -1   307.66   273.08    93.72 <
 -11  -3  -2  1114.82  1173.36   884.26 <
 -10  -1  -5   991.64  1351.89   592.27 <
 -10  -4  -4  1607.58  2571.23   942.83 <
 -10  -3  -5  1516.49  1282.11   592.48 <
 -11  -3  -3  3255.11  2786.75   907.04 o
 -10  -1  -1  1128.21  1116.58   472.31 <
 -11  -3  -1  1640.55  1537.97   877.41 <
 -16   0   0 10123.70  5105.15  2401.17 <
 -11  -1   3  2115.75  2433.09   839.82 <
 -11  -2  -4  1591.29  1845.77   685.56 <
 -11   0  -2  1195.50   701.78   558.72 <
  -7  -1  -5   344.87   537.01   133.00 o
 -10  -1   0   288.93   526.66   459.33 <
 -11  -4  -3  2235.23  1020.11   908.39 <
 -13  -5  -7  3108.72  4171.90  2459.54 <
 -12  -2  -8  1127.46   927.33   851.46 <
 -11  -3  -7   449.49  1666.88  1179.86 <
 -14  -2  -9   412.70  2734.51  1389.18 <
  -2  -2  -6  8119.12  7801.50    94.77 o
  -1  -1  -1   548.39   508.69    11.07 o
  -2  -2  -2  1115.63  1137.38    30.50 o
  -2  -2  -3   360.75   421.92    33.26 o
  -1  -2  -6   797.03   413.60    45.23 o
  -1  -1  -3   227.21   236.07    16.50 o
  -3  -3  -6  1743.52  1451.79   104.64 o
  -3  -3  -4  1258.56   889.56    90.89 o
  -2  -2  -1   273.50   221.39    18.51 o
  -1  -1  -2   167.84   195.09    13.35 o
  -3  -3 -11  2853.23  2641.70   203.42 o
  -2  -3  -5  1937.34  1624.95   147.05 o
  -4  -3  -6   954.76   720.48   119.76 o
  -3  -3  -2   754.73   795.43   149.21 o
  -6  -4  -4  2053.73  2169.87   293.33 o
  -3  -3  -9   633.66   504.76   156.05 o
  -4  -4  -9  1483.30   816.49   366.99 <
  -2  -2  -4   119.60   141.36    28.50 o
  -4  -4  -4   886.35  1337.02   425.91 o
  -6  -6 -11  3136.21  2901.48  1236.78 <
  -5  -5 -15  6499.21  7253.43  1237.50 o
  -6  -4  -5  1228.26  1106.52   326.06 o
  -5  -4  -8   890.33   570.44   341.65 <
  -6  -5  -7  2014.86  2048.96   645.74 o
  -5  -5 -13  2520.42  3132.35  1005.59 o
  -4  -4  -8   982.83   748.41   299.29 <
  -9  -6  -7    16.04  2544.22  1581.97 <
  -2   0  -6  4621.76  4816.95    82.67 o
  -2   0 -12  6150.73  6616.38   134.65 o
  -1   0 -10  3283.48  3410.29    66.24 o
  -1   0  -6  1548.09  1741.27    37.74 o
  -2   0 -14  6119.55  6372.34   223.48 o
  -1   0  -4  2008.78  2328.30    68.51 o
  -3  -1 -11  2812.88  2826.73   116.31 o
  -3  -1 -10  1404.55  1637.58    90.48 o
  -4   0 -14  3430.67  2832.15   163.51 o
  -3   0 -14  3121.15  3221.06   201.78 o
  -2   0  -8   701.18   875.69    50.98 o
  -1   0  -8   578.99   648.51    44.98 o
  -2   1 -13  1141.49   856.55   105.03 o
  -2   1 -11   492.39   525.17    58.96 o
  -5  -1 -17  4254.74  4388.24   529.08 o
  -5  -1 -15  2896.08  3032.58   333.36 o
  -2  -1 -11   492.38   486.85    81.46 o
  -3   1 -17  2834.22  2493.98   343.15 o
  -3   1 -14   816.13  1016.74   140.16 o
  -2   0 -10   404.68   403.82    58.91 o
  -2   0 -18  4563.73  3102.09   463.70 o
  -2   0 -20  7005.93  5390.20   532.41 o
  -4   1 -17  1774.03  1725.41   226.05 o
  -3  -1 -17  2834.21  2462.43   412.34 o
  -4   2 -20  3609.08  3558.18   476.26 o
  -4  -1 -14   910.06   830.00   199.00 o
  -3  -1 -14   816.13   930.08   136.29 o
  -4  -1 -17  1774.03  1678.03   371.95 o
  -4   1 -16  1116.95   742.10   211.25 o
  -2   1 -14   503.55   394.07   125.82 o
  -6  -2 -20  5743.03  4658.65   984.89 o
  -4   0 -12   429.41   376.60   100.43 o
  -4   0 -20  3206.04  2340.55   702.55 o
  -2   1 -17   921.13  1069.03   235.72 o
  -6   0 -20  2628.36  2227.74   579.18 o
  -2   1 -16   815.82   597.84   187.57 o
  -6   0 -18  2377.31  2161.27   450.54 o
  -4  -1 -18  2041.70  1631.60   576.34 <
  -5   1 -23  2810.06  3193.49  1025.21 o
  -3  -1 -12   315.59   623.26   151.86 o
  -4  -1 -16  1116.95   685.31   308.49 <
  -2  -1  -9   134.78   137.92    40.84 o
  -4   1 -18  2041.69  1289.53   427.90 o
  -6   2 -28  4204.58  6140.69  2482.15 <
  -3   1 -23  2250.88  2576.70   786.63 o
  -4  -2 -20  3609.08  2178.33   694.30 o
  -3   0 -16   584.72   645.70   203.92 o
  -6  -2 -22  4013.28  3534.40  1167.05 o
  -6  -1 -22   743.77  1372.96   904.14 <
  -2   1 -18   452.90   650.99   265.63 <
  -4   0 -28  3284.16  4003.49  1862.23 <
  -3  -1 -23  2250.88  2244.92  1058.88 <
  -4  -2 -15   436.94   303.34   286.79 <
  -4   1 -23  1061.51  1396.62   898.60 <
  -6  -1 -18   998.90   972.61   484.57 <
  -6   0 -22  1619.15  1811.69   861.50 <
  -8  -2 -28  5829.47  4090.87  2560.12 <
  -4  -2 -22  1376.93  1677.89  1018.74 <
  -3   0 -22  1720.46  1979.73   767.45 <
  -3   1 -18   136.97   398.10   280.40 <
  -2   1 -10    72.70    70.48    52.76 <
  -4   1 -20  1225.47  1277.74   498.05 <
  -5  -1 -21  1150.62  1126.80   718.46 <
  -6   0 -26  2345.34  2321.45  1467.96 <
  -7  -1 -21  1012.61  1078.35   796.82 <
  -5   1  -9  4455.10  5036.17   146.36 o
  -4   0  -6  2713.38  2856.57    93.83 o
  -4   1  -5  2184.21  2592.96    81.80 o
  -7   1  -9  6734.57  7788.71   265.47 o
  -4   0  -8  2375.05  2457.50   100.37 o
  -6   0  -8  3842.44  3448.22   178.10 o
  -2   0  -4  2184.68  2172.04    70.81 o
  -5   1  -6  2044.86  1958.91   104.64 o
  -3   1  -5  1948.31  2371.58    95.62 o
  -5   0  -8  1912.50  2079.46   115.19 o
  -6   2  -8  2568.30  2959.52   142.35 o
  -4   1  -4  1315.80  1444.33    80.51 o
  -8   0 -14 10433.20  8486.89   458.37 o
  -8   2  -8  3337.90  3072.30   242.95 o
  -5   1 -10  1245.83  1245.22   113.38 o
  -5   1  -8  1075.12   944.02   104.14 o
  -2   0  -2   880.65   836.99    49.54 o
  -3   0  -4   533.50   686.89    49.93 o
  -6   2 -11  1353.79  1048.32   144.64 o
  -8   0  -8  2640.08  2448.16   227.79 o
  -9   1  -9  4625.60  3996.99   327.67 o
  -5   1  -7   539.74   772.53   103.87 o
  -6   1  -7   752.65   793.90   104.52 o
  -6   0  -6   848.36  1006.32    93.93 o
  -4   1  -7   466.98   579.41    64.29 o
  -7   2  -8  1184.84  1413.91   230.64 o
  -8   2  -9  2043.07  2169.67   231.76 o
  -9   0 -10  3888.13  3358.28   485.06 o
 -10   2 -14  5788.31  5646.64   760.87 o
  -7   1  -8  1053.24  1092.87   156.74 o
  -7   1 -11  1113.52  1001.68   220.78 o
  -3   0  -6   240.56   268.86    49.56 o
  -7   0 -10  1299.77  1159.70   215.62 o
  -7   1 -10  1096.79   995.20   214.84 o
  -6   2 -10   676.92   689.31   153.27 o
  -3   1  -4   257.67   274.86    39.33 o
  -8   0 -16  4698.75  5030.94   692.34 o
  -7   1  -7   567.19   594.12   164.04 o
  -6   1  -6   478.52   443.66   109.65 o
  -7   1 -13   912.98   957.73   238.85 o
 -10   2 -20  6021.46  6418.66  1289.66 o
  -9   1 -15  2054.21  3528.14   831.77 o
  -8   2 -14  1390.78  2095.58   423.00 o
  -5   0 -10   444.38   398.76    90.12 o
  -7   0 -12  1152.47   821.05   251.74 o
  -9   3 -15  2293.79  2190.17   552.23 o
 -10   2 -11  1507.53  1765.99   501.02 o
  -9   2 -14  1577.26  2149.16   507.90 o
 -19   3 -18   195.35  4430.51  3400.07 <
 -13   3 -17  5574.17  5505.28  2001.46 <
  -7   2 -12   288.55   212.19   175.15 <
  -9   1 -11  1630.61  1973.72   426.40 o
  -7   0  -8   599.51   731.07   150.39 o
 -11   0 -14  2227.62  2910.07   948.78 o
  -4   1  -6   200.10   149.10    69.09 <
 -10   3 -11  1611.12  1513.89   426.07 o
  -9   0 -12  1141.08   616.35   396.23 <
 -13   3 -12  2040.74  1572.20  1145.70 <
 -15  -1 -17  4627.42  3833.24  2247.15 <
  -5   1  -5   124.63   160.89    57.24 <
  -9   2 -13   520.14   597.42   440.45 <
  -9   3 -17  1210.16   982.03   519.06 <
 -12   2 -14   882.07  1339.90  1061.59 <
 -17   1 -17  2210.94  2516.47  2295.79 <
 -10   1 -11   943.50  1145.20   514.51 <
 -12   0 -12  2940.15  3973.42  1314.93 o
 -13   3 -13  2293.68  1652.80  1186.32 <
 -14   0 -18  1775.20  4056.08  2038.63 <
  -9   0 -16  1303.08  1325.08   680.29 <
  -4   1  -8    83.68    60.56    48.60 <
 -13   3 -19  4090.49  2934.73  1772.77 <
 -12   0 -20  4459.02  4395.12  1725.50 <
  -8   2 -12   437.73   431.38   215.69 <
 -12   0 -14  4096.35  1797.16  1442.69 <
 -11   3 -14   370.60  1050.08   749.23 <
 -15   1 -17  4627.44  6588.79  3016.87 <
 -12   3 -18    48.12  2015.47  1408.75 <
 -11   1 -18    53.53  1044.63  1000.03 <
 -17  -1 -22     4.04  3947.40  3487.99 <
 -14   4 -20   574.44  2189.47  2144.43 <
  -3  -1  -3  3469.82  2678.13    52.66 o
  -3  -1  -5  1948.31  2024.12    58.08 o
  -5  -1  -9  4455.10  4577.10   141.16 o
  -4  -1  -5  2184.21  2085.87    79.68 o
  -5  -1  -6  2044.85  1985.83    85.93 o
  -2  -1  -2   571.22   471.96    18.40 o
  -4  -2  -8  1712.37  1690.13    96.59 o
  -4  -2  -6  1460.89  1444.77    83.40 o
  -5  -1 -11  2243.44  2464.19   136.79 o
  -2  -1  -5   504.57   513.84    37.21 o
  -4  -2  -5   887.17   720.29    68.10 o
  -5  -3  -9  3176.25  3166.80   186.95 o
  -3  -1  -6   549.44   643.95    56.47 o
  -6  -2  -8  2568.31  2921.43   271.88 o
  -2  -1  -4   339.00   407.78    27.24 o
  -5  -1 -10  1245.84  1120.74    86.81 o
  -5  -1  -8  1075.12   923.23   103.75 o
  -6  -2 -14  5914.96  5868.16   482.86 o
  -4  -1  -7   466.98   523.52    60.59 o
  -5  -3  -8  1924.03  1737.98   129.10 o
  -5  -2  -8   769.48   936.05   130.40 o
  -7  -3  -9  4892.92  5120.06   485.38 o
  -5  -2 -10  1078.33  1215.06   181.60 o
  -5  -1  -7   539.74   681.48   112.80 o
  -6  -1  -7   752.65   815.41   101.54 o
  -3  -1  -4   257.67   276.36    42.10 o
  -4  -1  -6   200.10   294.43    57.96 o
  -6  -2 -11  1353.80  1468.67   178.07 o
  -7  -3 -15  5962.33  5076.91   877.80 o
  -8  -2  -9  2043.08  1741.84   287.47 o
  -6  -3 -11  1905.05  2117.63   396.45 o
  -5  -3 -10  1439.54   598.32   274.04 <
  -2  -1  -3    29.28    81.36    24.68 o
  -8  -4 -11  5236.27  5092.23   991.31 o
  -6  -3  -9   884.83   536.16   272.71 <
  -7  -2  -8  1184.84   938.07   222.43 o
 -10  -2 -14  5788.31  6993.43  1122.43 o
  -7  -3 -12  1709.91  1936.82   494.34 o
  -6  -1 -13   690.95   739.74   175.58 o
  -8  -4 -10  2061.64  1774.17   640.00 <
  -8  -2 -15  1207.75  1089.64   557.93 <
  -7  -2 -14   511.06   393.54   355.80 <
  -9  -3 -17  1210.16  2671.66  1276.71 <
  -9  -4 -15  2034.26  1581.31   967.75 <
  -7  -2 -10   519.09   430.06   255.49 <
 -10  -2 -16  2555.37  2516.06   911.53 <
 -10  -5 -18   443.79  2442.71  1928.18 <
  -5  -3 -11   355.80   310.61   172.43 <
  -5  -2  -7    29.02   186.12    86.91 <
  -7  -3 -11  1032.47  1343.38   360.91 o
 -10  -4 -15  2318.11  3418.82  1454.64 <
  -7  -1 -14   242.70   239.35   208.95 <
  -7  -4 -13   477.21   774.08   472.06 <
  -5  -2 -12   172.83   255.49   122.36 <
  -8  -2 -13   173.12   870.81   489.25 <
  -8  -4 -14  2374.82  3757.00  1225.85 o
  -5  -3 -14   274.83   492.41   275.06 <
  -5   3  -3  8850.01 11242.90   542.91 o
  -4   3   0  1984.88  2921.69   231.44 o
  -4   2   0  1761.26  2030.13   151.29 o
  -6   4  -1  2173.49  2481.08   515.22 o
  -2   1   0  1117.14  1307.12   105.44 o
  -4   3  -1  1416.28  1474.76   226.89 o
  -6   4   1  2173.49  2721.34   332.10 o
  -7   3  -3  3370.86  3352.18   493.72 o
  -5   2  -4  1182.16  1242.57   239.97 o
  -7   5  -3  4753.52  4332.16   560.40 o
  -3   2  -2   996.23  1581.70   175.45 o
  -6   4  -4  2053.73  1643.57   437.04 o
  -5   3  -1  1775.26  2566.56   297.51 o
  -5   2  -2   931.73  1258.46   193.37 o
  -3   1  -1   655.15   664.06    85.68 o
  -6   4  -2  2143.95  3843.49   527.31 o
  -2   1  -1   909.77  1289.45   137.74 o
  -6   3  -5  1425.36  1895.46   308.61 o
  -4   2  -1   426.58   553.82   115.16 o
  -9   3  -3  4276.19  3130.92   901.56 o
  -5   4  -2   759.92   668.83   243.49 <
  -8   6   1  2133.29  1008.55   816.89 <
  -5   3  -2   941.01  1250.14   206.07 o
  -3   2  -1   349.52   445.16    97.24 o
  -9   6  -3  2823.51  3914.28  1434.27 <
  -6   2  -2   409.67   483.11   205.73 <
  -4   3  -3   339.09   282.46   130.04 <
  -7   5  -1  1992.40  1339.68   595.76 <
 -11   4  -3  2235.22  2858.20  1628.44 <
  -8   4  -4  1072.24  1153.20   591.54 <
  -6   3  -4   545.04   966.45   508.71 <
  -5   3  -4    64.82   395.99   145.95 <
  -7   5   1  1992.40  1750.17   540.49 o
  -8   4   1  1269.80  1789.48   591.72 o
  -4   2  -2   318.04   267.74   134.39 <
 -10   4  -9  4100.65  2191.83  1036.25 <
  -6   3  -2   642.49   869.64   269.96 o
  -7   4   1   799.40  1211.18   411.56 <
  -9   7  -7  2061.27  2576.28  1103.68 <
 -10   6  -5  3101.74  6038.09  1744.89 o
 -12   8  -4  3346.53  6030.34  3423.98 <
 -13   5  -1  5674.90  6724.81  3843.92 <
  -3   1   3  3469.82  4067.20   120.23 o
  -5   3   3  8850.01 10331.10   379.71 o
  -3   0   2  2320.89  2730.58    95.42 o
  -5   1   3  5091.80  5330.90   251.83 o
  -7   1   3 11205.40 11448.20   817.34 o
  -3   2   4  2251.34  2387.71   151.36 o
  -4   1   2  1867.42  1958.67   122.96 o
  -4   1   4  1315.80  1233.23   130.25 o
  -4   0   2   835.38   790.98    79.62 o
  -3   2   2   996.23  1095.32   101.04 o
  -4   1   1  1069.15  1121.93   128.55 o
  -5   2   2   931.73  1118.11   249.04 o
  -3   1   1   655.15   689.00    71.28 o
  -2   1   2   571.23   426.38    56.85 o
  -7   3   3  3370.86  3174.27   531.82 o
  -3   1   2   744.99   836.08   105.44 o
  -5   2   4  1182.16   846.64   299.36 <
  -5   3   2   941.01  1007.81   199.09 o
  -6   2   5  1818.36  2830.55   562.21 o
  -8   4   5  5975.36  5353.07   961.31 o
  -6   1   2  1089.08   960.18   279.33 o
  -8   2   2  4677.59  4218.58   703.97 o
  -9   1   3  6980.96  5838.67  1434.01 o
  -6   4   5  1228.26   617.23   461.90 <
  -5   3   5  1744.37  2189.46   396.49 o
  -6   0   4  1163.38   912.11   344.85 <
  -4   2   5   887.17   742.41   193.54 o
  -6   4   8  1669.20  1265.61   678.66 <
  -6   4   4  2053.73  1877.25   464.42 o
  -9   3   3  4276.19  4238.44  1274.42 o
  -8   2   4  2553.52  2475.30   866.46 <
  -5   1   1   330.23   159.42   144.09 <
  -7   3   9  4892.92  3213.14  1500.70 <
  -9   3   4    47.59  1066.96  1060.87 <
 -12   2   6  4303.15  7317.84  3807.72 <
  -8   2   8  3337.90  3056.25  2573.57 <
  -2   2   6  8119.12  9257.27   451.63 o
  -3  -1   3  3469.82  3272.58   166.76 o
  -3   1   5  1948.31  1406.76   128.26 o
  -2   1   4   339.00   481.16    79.68 o
  -3   0   4   533.50   643.75   127.53 o
  -4  -1   4  1315.79   741.61   248.90 <
  -5  -3   3  8850.02  8504.23  1509.18 o
  -4  -1   5  2184.21  1552.98   566.30 <
  -7   1   9  6734.58  5375.52  2414.12 <
  -1   1   3   227.21    49.25    19.50 <
  -2   1   3    29.28    30.46    28.43 <
  -5   1   8  1075.12   784.65   757.20 <
   0   0  -2  1528.42  5777.65   129.74 o
   2   2  -6  8119.12  6181.92  1140.64 o
   0   0 -16  4392.54  2439.00  1359.31 <
   0   0  -5     0.00    37.52    28.39 <
  -1   1  -6   506.35  1903.25   140.23 o
  -1   1  -7   254.35  1137.88   123.79 o
  -1   5 -13  3866.94  2520.91   677.51 o
  -1   4 -10   563.44   534.63   356.76 <
  -2   6 -18  4382.81  7219.35  2656.14 <
  -1   5 -14  1289.34   750.53   712.75 <
   1   5 -13  3866.94  1060.45   779.71 <
  -1   2  -7    34.50   143.28   111.78 <
  -3   6 -33   190.37 17702.10 13126.20 <
  -2   2  -6  8119.12  9840.76   362.24 o
  -3   3 -11  2853.23  3317.03   393.26 o
  -1   1  -4   469.96  1244.36    81.85 o
  -3   3 -12  2603.01  2600.41   373.29 o
  -4   5 -11  4089.12  4178.43   602.80 o
  -3   3  -6  1743.53  1906.06   212.07 o
  -4   3  -9  1385.97  1545.92   256.03 o
  -3   4  -8  1481.45  1625.83   309.48 o
  -4   3 -13  3143.29  3027.99   508.52 o
  -5   5 -13  2520.42  2189.78   817.11 <
  -4   4  -9  1483.30  1135.00   349.73 o
  -1   1  -3   227.21   698.00    90.14 o
  -5   5 -15  6499.22  6864.59  1069.89 o
  -3   3 -13  1604.02  1309.39   281.91 o
  -5   5  -9  1668.07  3141.72   497.90 o
  -4   4  -8   982.83   858.06   276.65 o
  -3   2  -8   455.56   525.07   141.40 o
  -3   2  -6   393.11   393.76   126.92 o
  -3   3  -9   633.66   758.80   221.10 o
  -4   4 -10   723.16   539.76   336.05 <
  -4   5  -9  1356.26  1040.23   354.48 <
  -5   3 -10  1439.55  1507.99   318.75 o
  -1   1  -2   167.84   347.36   108.36 o
  -3   7 -15  2732.98  3723.07  1130.57 o
  -7   7 -13  2524.33  2463.45   939.22 <
  -4   6 -10  2423.18  1066.98   436.68 <
  -5   5 -21  6786.22  4203.78  1925.92 <
  -7  11 -33  1719.92 19698.00 13617.50 <
  -2   2  -5     3.74   132.93    76.10 <
  -9  13 -22   200.84 10119.20  6903.67 <
  -4   0   0  4310.91  4334.10   118.17 o
  -5  -1  -3  5091.79  4449.48   171.90 o
  -7  -1  -3 11205.40  9878.45   537.69 o
  -4  -1  -2  1867.42  1817.99    91.75 o
  -2   0   0  3575.90  3335.67   143.34 o
  -6   0  -2  3195.98  2854.40   232.47 o
  -4  -1  -1  1069.15  1051.51    77.04 o
  -4  -1   0  1289.42  1334.53    74.89 o
  -6   0   0  2500.82  2891.84   237.50 o
  -3  -1  -1   655.15   675.02    59.47 o
  -5   0  -2  1413.65   926.83   115.59 o
  -6  -1   0  1673.17  1388.77   272.41 o
  -9  -1  -3  6980.96  6373.83   840.77 o
  -8  -2  -2  4677.59  4039.31   862.99 o
  -6  -1  -2  1089.08  1032.72   204.08 o
  -7   0  -2    11.84  1194.68   274.84 o
  -9  -1   3  6980.96  6209.96  1550.44 o
 -10   0   0  7573.23  8169.15  1621.21 o
  -5  -1  -1   330.23   326.09   143.68 <
  -9   0  -4  2154.08  2019.12   679.86 <
  -6  -1  -4   662.87   503.53   187.93 <
  -7  -2  -2   294.01  1577.90   399.05 o
  -8  -2  -4  2553.53  2877.71  1126.33 <
  -6  -1  -3    33.67   502.15   236.36 <
 -10   0  -2  3934.01  5377.55  1273.58 o
 -12  -2   0  6349.43  6582.04  2597.10 <
 -10  -2  -1   260.48  2523.05  1511.60 <
 -10   0   2  3934.01  5046.61  1757.92 <
 -15   1   2     3.07  6924.96  6907.72 <
 -10  -3  -5  1516.49  1827.35  1717.59 <
 -11  -2  -4  1591.29  2746.81  2295.45 <
  -9  -3  -3  4276.18  5055.31  1399.15 o
 -13   1  -2   700.62  2550.01  2403.83 <
  -1  -1  -1   548.39   521.23    25.53 o
  -3  -2  -4  2251.34  1778.57   137.78 o
  -5  -3  -3  8850.01  7110.42   588.88 o
  -4  -3  -7  4047.59  2971.17   541.34 o
  -1  -1  -3   227.21   155.75    28.88 o
  -3  -3 -11  2853.23  3577.62   846.96 o
  -2  -2  -7   287.68   292.72   113.83 <
  -3  -3  -6  1743.52   814.36   370.44 <
  -6  -4  -9  2688.97  1350.15  1225.93 <
  -2   0  -6  4621.76  5344.39   134.53 o
  -3   0  -8  4094.92  4535.56   144.87 o
  -1   0  -6  1548.09  1994.09   105.25 o
  -1   0  -4  2008.78  2418.57   125.26 o
  -3  -1 -11  2812.88  2435.59   267.27 o
  -1   0  -8   578.99   476.08    90.68 o
  -4   0 -14  3430.67  3146.99   457.58 o
  -3   0 -14  3121.15  2854.98   492.74 o
  -3  -1 -10  1404.55  1390.30   205.09 o
  -2   0 -12  6150.73   859.31   256.83 o
  -5   1 -17  4254.75  2829.87   863.42 o
  -4   0 -20  3206.04  3601.90  1608.45 <
  -3   1 -17  2834.21  2452.64   755.61 o
  -5  -1 -15  2896.08  2023.76   721.09 <
  -5  -1 -17  4254.74  3659.68  1201.07 o
  -4  -2 -14  3544.53  1921.51   766.96 <
  -2   0 -18  4563.73  2464.58  1080.69 <
  -4  -1 -18  2041.70  1768.26  1174.09 <
  -3   0 -12   120.29   402.09   221.35 <
  -2  -1  -9   134.78    94.49    79.25 <
  -4   2 -20  3609.08  1740.17  1370.20 <
  -4  -1 -14   910.06  2325.57   653.97 o
  -2   1 -18   452.90  1075.27   632.57 <
  -2   0 -10   404.68   251.20   159.30 <
  -6   0 -20  2628.36  3460.20  1341.44 <
  -6  -2 -20  5743.03  6639.98  3263.25 <
  -3   1  -3  3469.82  4530.64   232.07 o
  -5   1  -9  4455.10  4639.94   358.53 o
  -4   1  -5  2184.21  2594.99   252.23 o
  -3   1  -5  1948.31  2386.97   167.75 o
  -7   1  -9  6734.57  6131.02   628.27 o
  -5   1  -6  2044.86  1498.99   228.70 o
  -4   1  -4  1315.80  1414.29   193.88 o
  -6   2  -8  2568.30  2627.63   359.93 o
  -8   0  -8  2640.08  2196.58   463.41 o
  -8   2  -8  3337.90  3694.01   529.52 o
  -5   1  -8  1075.12   721.37   289.38 <
  -9   3  -9  3434.81  4140.77  1013.94 o
  -5   1 -10  1245.83  1359.94   272.20 o
  -6   0  -6   848.36  1007.70   295.54 o
  -6   2 -11  1353.79  1949.14   406.59 o
  -5   2  -8   769.48   611.26   212.84 <
  -7   1 -11  1113.52  1326.13   508.55 <
  -6   1  -7   752.65   461.03   266.53 <
  -5   1  -7   539.74   666.17   202.84 o
  -9   1  -9  4625.60  3683.23   811.80 o
  -3   1  -4   257.67   445.33   105.73 o
  -4   1  -7   466.98   541.48   128.38 o
  -4   1  -6   200.10   350.97   180.61 <
  -8   2  -9  2043.07   833.08   626.88 <
 -10   2 -14  5788.31  5662.89  1774.70 o
  -4   0  -4    44.93    65.03    57.92 <
  -9   1 -17  2528.12  3424.04  1830.44 <
  -7   1 -13   912.98  1471.71   788.38 <
 -15   5 -19  4415.44  9509.29  6681.27 <
  -5   0  -5     0.00   172.39   152.11 <
  -3  -1  -3  3469.82  3368.52   138.68 o
  -3  -1  -5  1948.31  2182.89   128.53 o
  -5  -1  -9  4455.10  3798.63   354.40 o
  -4  -1  -5  2184.21  1922.05   234.24 o
  -7  -1  -9  6734.58  7973.26   813.98 o
  -4  -1  -4  1315.80  1162.24   133.46 o
  -4  -2  -6  1460.89  1449.35   211.02 o
  -2  -1  -5   504.57   533.78    71.65 o
  -4  -2  -8  1712.37  1478.39   185.05 o
  -5  -1  -6  2044.85  2557.64   409.72 o
  -3  -1  -6   549.44   527.08   107.27 o
  -5  -1 -11  2243.44  1708.59   388.97 o
  -6  -2  -8  2568.31  3031.75   508.38 o
  -4  -1  -7   466.98   301.81   152.44 <
  -2  -1  -4   339.00   213.46    46.63 o
  -5  -1 -10  1245.84  1128.08   335.35 o
  -6  -1  -7   752.65   952.87   233.88 o
  -6  -2 -14  5914.96  4045.18  1050.28 o
  -4  -1  -6   200.10   683.52   147.71 o
  -5  -1  -7   539.74   677.24   191.02 o
  -5  -2  -8   769.48   597.44   309.93 <
  -8  -4 -11  5236.27  2294.34  2135.06 <
  -5  -1  -5   124.63   170.70   149.37 <
  -7  -1 -15  2590.23  2363.38   977.67 <
  -6  -2 -11  1353.80  1031.30   549.82 <
  -7  -1 -11  1113.52  1039.07   499.65 <
  -5  -1  -8  1075.12   817.46   249.55 o
  -6  -3 -11  1905.05  1409.44   775.55 <
  -9  -1  -9  4625.59  2129.66   735.29 <
  -3  -1  -4   257.67   175.44    67.71 <
  -4  -2  -9   304.13   409.52   201.20 <
  -9  -1 -15  2054.20  2335.28  1522.21 <
  -7  -3 -11  1032.47  2504.72  1297.09 <
  -4  -1  -8    83.68   202.07   127.94 <
  -5   1   9  4455.10  4589.42   136.49 o
  -4   0   6  2713.38  3205.97   104.17 o
  -3   1   3  3469.82  4198.27   111.37 o
  -7   1   9  6734.58  8095.47   280.78 o
  -4   1   5  2184.21  3082.55   134.82 o
  -7  -1   9  6734.57  7199.18   275.21 o
  -6   0   8  3842.43  3655.58   182.67 o
  -3   0   2  2320.89  2546.11    86.13 o
  -5   1   6  2044.85  2309.94   110.57 o
  -5   0   8  1912.50  1800.51   116.23 o
  -4   1   4  1315.80  1390.62    96.34 o
  -6   2   8  2568.30  2681.22   175.97 o
  -6   0   4  1163.38  1410.83   110.83 o
  -5   1   4   972.67  1138.65    97.14 o
  -5   1   8  1075.12   987.48   136.64 o
  -9   1   9  4625.58  4510.94   443.50 o
  -8   0   8  2640.08  2704.06   276.11 o
  -2   0   2   880.65   950.92    58.14 o
  -8   2   8  3337.90  3901.90   340.60 o
  -3   0   4   533.50   564.60    41.79 o
  -5   0   4   731.92   776.59    71.25 o
  -9   3   9  3434.82  3821.08   363.85 o
  -4   1   7   466.98   511.86    62.41 o
  -5   1   7   539.74   730.64   111.87 o
  -8   2   9  2043.07  2786.16   312.55 o
  -7   1   8  1053.24  1128.44   199.09 o
  -6   0   6   848.36   968.71   117.43 o
  -6   1   4   662.87   758.20    99.64 o
  -6   1   7   752.64   903.05   134.04 o
  -9   0  10  3888.13  3445.39   445.60 o
  -7   0   6  1081.53  1204.09   145.05 o
  -3   1   4   257.68   348.73    42.59 o
  -7  -1   8  1053.24  1308.48   280.14 o
  -7   2   8  1184.84   591.97   209.86 <
  -6   2  10   676.92  1025.53   190.06 o
  -7   1  10  1096.79  1124.36   230.30 o
 -10   0   8  2854.68  2704.25   450.13 o
  -7   1   7   567.19   908.92   185.94 o
  -7   0  10  1299.77  1116.13   210.97 o
 -10   2  14  5788.32  5624.58   934.67 o
  -8   2   7  1195.72  1427.03   190.04 o
  -7   1   5   344.88   439.01   158.34 <
  -6   1   6   478.52   672.39   103.81 o
  -7   0   8   599.51   853.56   167.70 o
  -9   1  11  1630.60  1374.08   485.50 <
 -11   0   8  3118.06  2639.59   572.37 o
  -7   1  11  1113.52  1102.26   290.64 o
  -7   2   6   417.92   455.45   142.54 o
  -8   2  14  1390.78  1276.70   495.40 <
  -4   1   6   200.10   229.27    62.06 o
 -12   0  14  4096.35  4757.30  1323.70 o
 -10   2   8  1398.84  1746.09   499.88 o
  -9   0  12  1141.09  1993.05   525.39 o
  -8   0  10   595.29   409.76   268.32 <
 -13   3  17  5574.17  7021.78  2324.47 o
 -14   0  12  3593.48  7197.28  2325.76 o
  -9   0   6  1286.13   744.13   244.00 o
 -10  -1  11   943.49  1690.83   564.47 <
 -10   2  11  1507.53   923.37   586.70 <
 -10   4  10   848.16   997.32   510.91 <
 -13   1  11  2734.11  4016.81  1298.57 o
 -10   3  11  1611.10  2041.36   559.01 o
  -9  -1  11  1630.61  1662.44   627.34 <
  -7   2  10   519.08   514.09   221.86 <
  -9   3  11   861.28  1551.55   519.19 <
 -11   1  11  2816.23  3593.19   788.81 o
 -12   5  11  2323.60  3260.27   949.29 o
 -15   1  26   451.25  7996.10  5139.38 <
  -9   3  15  2293.79  1728.72   655.63 <
 -11   1  17  4267.04  2619.48  1459.71 <
 -11  -1  11  2816.23  2705.26   889.55 o
  -8   1   7   260.93   353.06   173.74 <
 -12   0  12  2940.16  3117.15  1113.95 <
 -11   1   9  1507.99   767.98   622.41 <
 -10   1   7  1082.84  1335.85   365.23 o
 -12   4  12  1774.86  2780.97  1072.98 <
 -14   2  12  2562.87  3982.89  1813.81 <
  -4   0   4    44.93   170.47    59.54 <
 -12   1  11  1711.19  2508.12   985.19 <
 -13   3  11  2971.27  2681.22  1485.09 <
 -11   3  11   934.96   990.63   756.71 <
  -9   1  15  2054.21  1910.02   794.41 <
 -12   2   8  1127.46  1793.90   688.76 <
 -10   2  12  1114.12  1812.86   653.40 <
 -13   3  19  4090.49  4287.89  2256.20 <
 -14   0  14  2400.95  3057.28  1951.55 <
 -14   0  18  1775.19  4482.76  2799.05 <
  -7   2  13   115.21   697.68   340.73 <
  -2   0   6  4621.77  4953.46    77.76 o
  -3   0   8  4094.92  4497.36    94.74 o
  -1   0   4  2008.78  2198.68    45.37 o
  -3  -1   8  2501.93  2820.46   108.41 o
  -2  -1   7  1321.69  1121.24    58.30 o
  -5  -1   9  4455.10  4495.10   149.64 o
  -2   0   4  2184.68  1829.84    58.73 o
  -3  -1   5  1948.31  1959.44    67.08 o
  -4   0   8  2375.06  2278.72    91.20 o
  -4   1  11  2547.54  2695.85   152.98 o
  -3  -1  11  2812.89  2200.44   129.90 o
  -4  -2   8  1712.37  2036.47   119.69 o
  -3  -1  10  1404.55  1313.50   110.18 o
  -4  -1  11  2547.54  2145.52   218.17 o
  -2  -1   5   504.57   390.85    35.53 o
  -2   0   8   701.18   567.19    52.82 o
  -3  -1   9  1001.78  1162.29    91.63 o
  -5   1  12  2263.72  2232.98   168.99 o
  -5   1  11  2243.45  1849.93   151.36 o
  -2  -1   6   357.14   290.61    33.25 o
  -3  -1   6   549.44   529.18    40.07 o
  -5  -1  11  2243.45  2536.49   256.69 o
  -5  -1   8  1075.13  1050.61   120.92 o
  -2  -1   4   339.00   435.62    29.48 o
  -4   0  14  3430.68  3565.35   326.96 o
  -5  -1  12  2263.72  2543.89   279.14 o
  -6  -2  14  5914.97  5625.10   629.22 o
  -5  -1  10  1245.84  1317.17   186.56 o
  -5   1  15  2896.07  3211.44   341.23 o
  -6   0  14  3147.65  3470.21   419.60 o
  -5  -1  15  2896.07  2787.47   432.55 o
  -4  -1   7   466.98   593.44    57.36 o
  -4   1  12   761.20   676.29   156.30 o
  -4  -2  14  3544.53  3379.47   422.86 o
  -5  -2  10  1078.32  1120.69   193.09 o
  -6  -2  11  1353.80  1545.55   286.32 o
  -7   1  15  2590.22  2866.90   495.12 o
  -8   0  16  4698.74  5289.39   794.53 o
  -3   0   6   240.56   193.22    39.34 o
  -3  -2   8   455.56   460.38    57.44 o
  -4  -1   6   200.10   249.81    61.81 o
  -5   0  14  1617.06   931.88   291.99 o
  -7  -3  15  5962.35  4605.73   868.95 o
  -5   1  17  4254.74  4230.74   743.17 o
  -5  -1  17  4254.75  3929.90   824.38 o
  -8   0  20 10550.10 10433.10  1520.27 o
  -4   0  12   429.41   237.17   176.81 <
  -6  -2  10   676.92   711.47   224.59 o
  -6  -2  16  2452.79  2907.18   772.82 o
  -4  -2   9   304.12   406.50   119.81 o
  -7  -1  15  2590.23  1912.80   717.79 <
  -6  -2  20  5743.07  3715.82  1396.76 <
  -5   0  10   444.38   397.20   131.25 o
  -4  -1  13   564.73   870.17   228.88 o
  -6   1  16  1277.44   955.29   596.14 <
  -7  -1  13   912.98   945.60   397.61 <
  -6  -1  13   690.95   634.95   318.54 <
  -6   1  13   690.95   806.76   254.49 o
  -9  -1  17  2528.12  2379.60   998.93 <
  -4  -2  12   746.29   579.53   248.68 <
  -8   0  22  6989.26  6111.09  2411.90 <
  -6  -1  16  1277.44  1181.05   576.39 <
  -6  -4  15  1970.19  1939.35   774.97 <
  -4  -2  11   504.58   499.78   235.77 <
  -4  -1  14   910.07  1127.52   328.33 o
  -3  -2   7   108.40    88.03    49.15 <
  -6  -4  14  1203.21  1452.42   873.50 <
  -6   1  14   754.30   635.17   289.53 <
  -2   0   7     0.00    89.18    63.15 <
  -7  -1  17  1505.64  1243.59  1078.29 <
  -8  -4  16  3020.90  2129.01  1238.07 <
  -7   1  17  1505.64  1012.58   722.48 <
  -7   1  16   523.30   916.40   499.66 <
  -7  -3  17  2697.15  2449.30  1018.54 <
  -6  -2  22  4013.28  4356.65  2230.97 <
 -10  -2  20  6021.47  5713.62  2214.44 <
 -10   2  22  3550.97  3378.19  1758.95 <
  -5   1  23  2810.05  2471.67  1387.88 <
  -8  -2  14  1390.78   831.17   593.39 <
  -6   1  18   998.89  1939.72   833.20 <
  -9  -2  14  1577.25  1737.76   673.94 <
  -6   0  20  2628.36  2887.36  1428.47 <
  -6  -3  12   413.99   558.93   384.58 <
  -9  -4  17  1290.06  1743.30  1403.53 <
  -5  -1  21  1150.62  1418.15  1103.34 <
  -8   2  18  2592.51  2018.75   867.51 <
 -11   1  23  2970.51  3503.18  2136.57 <
 -11  -1  23  2970.52  2861.68  2432.51 <
  -9   2  22  1846.95  1857.70  1554.85 <
  -4  -3  10   304.79   557.97   192.26 <
  -9  -3  15  2293.79  1686.47   989.60 <
  -5  -3  16  1554.43  2692.40   823.33 o
 -12   0  26  1446.57  5023.10  2865.22 <
   0   0   2  1528.42  1293.24    10.28 o
  -2  -2   6  8119.12  7765.65   103.07 o
  -1  -1   5  2153.33  3095.85    50.62 o
   0   0   6 15580.00 13057.20   204.75 o
  -1  -2   3   722.73   671.92    23.27 o
  -2   0  12  6150.73  5108.97   205.06 o
  -1  -1   6   506.35   571.21    34.84 o
  -1   0  10  3283.48  3859.23   196.85 o
  -2  -2   9  1723.04  1519.64   123.88 o
  -1  -1   3   227.21   241.94    15.28 o
  -2  -2   8  1069.29   890.28    84.65 o
  -1  -1  11  4957.01  6566.27   532.25 o
  -1   0   8   578.99   682.00    80.69 o
  -2   0  14  6119.54  5178.61   382.62 o
  -2  -2   7   287.68   289.22    45.35 o
  -1  -2   8  2579.09  2465.06   279.34 o
  -1  -1   7   254.35   536.39    76.57 o
  -1  -2   6   797.03   455.93    98.56 o
  -3  -3  11  2853.23  2315.84   256.93 o
   0   2  12  8590.62  6176.48   763.24 o
  -2  -4   5  2172.98  2786.87   335.51 o
  -2  -4   6  2474.64  2986.71   505.21 o
  -4  -5  11  4089.13  4462.85   920.78 o
  -2  -3  11  2347.66  2933.27   659.78 o
  -3  -3  12  2603.01  2704.29   479.02 o
  -2  -2  12  1986.69  1271.86   505.92 <
  -1   0  12  1559.48  1482.83   363.86 o
  -5  -5  15  6499.21  3651.96  1191.16 o
  -3  -3  17  5617.31  8339.61  2148.62 o
  -3  -1  17  2834.22  1400.19   765.18 <
  -2  -1  13  1141.49   992.84   374.72 <
  -1   1  13   752.14  1353.64   583.24 <
  -3  -3  13  1604.02   635.67   498.79 <
  -2  -1  11   492.39   420.30   161.62 <
  -2   0  18  4563.74  3985.40  1296.64 o
  -2  -3   9   411.42   373.29   250.71 <
  -3  -3  15  1572.85  2519.52  1100.13 <
  -3  -3  10   358.68   275.09   185.39 <
  -6  -6  16  2106.35  5168.67  1663.65 o
  -1   0  -4  2008.78  2250.87    31.23 o
  -1   1  -5  2153.32  2887.74    61.11 o
  -1   1  -4   469.96   759.18    25.18 o
  -3   1  -8  2501.93  2331.63    91.32 o
  -1   2  -3   722.73   703.80    32.55 o
  -1   3  -5  2851.03  2493.44   152.50 o
  -2   1  -7  1321.69  1905.52    92.77 o
  -2   4  -6  2474.64  1906.41   146.12 o
  -1   1  -3   227.21   252.15    16.61 o
  -2   1  -6   357.14   275.08    43.34 o
  -1   3  -4   642.59   466.91    53.26 o
  -3   2 -10  2529.62  2767.38   325.50 o
  -4   1 -11  2547.53  2139.49   276.73 o
  -3   1  -9  1001.78   784.16   153.49 o
  -1   2  -5   189.65   350.19    53.45 o
  -2   2  -8  1069.29   490.09   139.78 o
  -2   4  -7  1193.50  1262.31   231.89 o
  -3   1 -10  1404.55  1173.62   286.23 o
  -2   2  -7   287.68   425.08    93.65 o
  -1   2  -6   797.03  1144.77   136.29 o
  -3   1 -11  2812.88  3405.24   560.82 o
  -2   2  -9  1723.04  1978.83   370.04 o
  -1   3  -7  1385.45  1826.70   423.39 o
  -3   3 -11  2853.23  2364.17   658.07 o
  -4   3 -13  3143.29  3513.47   827.15 o
  -1   2  -4    43.59    56.38    23.49 <
  -1   2  -8  2579.09  4882.12   707.24 o
  -3   3  -9   633.66   550.10   170.25 o
  -2   0  -8   701.18   743.10   188.24 o
  -5   5 -15  6499.22  6579.85  1786.12 o
  -4   2 -14  3544.52  4146.07  1162.01 o
  -3   3 -10   358.69   509.97   296.84 <
  -3  -1 -11  2812.88  4164.66   717.09 o
  -3   4  -9   418.31   299.92   226.43 <
  -5   1 -15  2896.08  3610.43  1260.25 <
  -3   3 -12  2603.01  2386.67   930.86 <
  -4   2 -11   504.58   462.37   248.71 <
  -2   6  -9  2514.70  3545.46  1510.07 <
  -1   0  -3     0.00    17.07     6.40 <
  -3   6  -8   794.56   689.79   396.18 <
  -2   3 -11  2347.66  2852.67  1205.34 <
  -4   3  -7  4047.61  4751.15   164.91 o
  -3   1  -5  1948.31  2284.88    68.75 o
  -3   2  -4  2251.34  2656.82    86.87 o
  -3   3  -6  1743.53  1669.88   110.92 o
  -4   2  -8  1712.37  1933.39   141.26 o
  -4   2  -6  1460.90  1381.18   120.54 o
  -5   3  -5  1744.37  1376.24   120.45 o
  -3   3  -4  1258.56  1374.41   101.55 o
  -2   2  -2  1115.63  1048.87    57.98 o
  -5   3  -9  3176.24  3756.70   325.01 o
  -3   1  -6   549.44   588.28    44.49 o
  -4   3  -6   954.76   993.10   123.71 o
  -4   2  -5   887.17  1184.80    89.02 o
  -5   3  -8  1924.02  2656.83   258.06 o
  -2   1  -4   339.00   396.48    27.54 o
  -7   3  -9  4892.91  4708.28   429.85 o
  -6   2  -8  2568.30  2273.37   226.73 o
  -2   1  -2   571.22   372.09    33.69 o
  -2   3  -4   434.87   466.97    49.97 o
  -6   4  -7  1604.51  1720.01   296.81 o
  -4   3  -9  1385.97  1819.03   228.67 o
  -4   4  -4   886.35   815.28   117.64 o
  -2   2  -3   360.75   394.97    30.72 o
  -6   4  -9  2688.97  3569.24   469.65 o
  -3   2  -6   393.11   257.53    61.91 o
  -4   4  -5  1101.82  1129.89   126.75 o
  -8   4 -11  5236.27  5028.15  1023.29 o
  -4   4  -9  1483.30  1334.27   284.63 o
  -3   1  -4   257.67   221.49    36.41 o
  -4   4  -8   982.83   985.61   214.11 o
  -1   1  -1   548.39   487.20    62.95 o
  -5   4  -4   545.08   512.28   132.37 o
  -4   5  -6   797.64   663.62   194.32 o
  -6   5  -7  2014.86  1672.14   384.19 o
  -5   2  -8   769.48   616.12   146.51 o
  -5   3 -10  1439.55  1623.82   341.34 o
  -1   1  -2   167.84   121.09    23.04 o
  -6   3 -11  1905.06  3078.29   558.79 o
  -6   4  -8  1669.20  1998.81   289.48 o
  -7   3 -15  5962.35  4798.91  1393.98 o
  -6   4 -10  1571.92  2020.64   467.92 o
  -3   2  -5   194.14   227.91    52.36 o
  -8   6  -7  3103.17  2359.44   657.44 o
  -6   6 -10  3391.45  3120.09  1443.22 <
  -5   4  -8   890.32   450.42   271.97 <
  -8   6  -9  3313.29  2766.28   782.50 o
  -6   5  -9  1260.56  1280.31   438.20 <
  -5   5  -9  1668.07  1546.96   567.88 <
  -6   8 -10  4382.56  4099.31  1318.49 o
  -7   5  -9  2653.22  2886.23   590.51 o
  -6   2 -11  1353.79  1217.89   361.51 o
  -8   6 -10  3627.13  3611.09   980.78 o
  -2   2  -4   119.60   103.39    34.75 <
  -6   6 -11  3136.21  2827.16  1002.21 <
  -8   4 -10  2061.63  2423.60   606.01 o
  -6   2 -10   676.92   317.22   277.83 <
 -10   8 -16  4782.82 10531.20  5057.01 <
 -10   6 -11  2837.47  2124.27  1361.44 <
  -5   2 -10  1078.33  1162.70   259.47 o
 -11   5 -13  2411.53  3030.32  2353.01 <
  -9   5  -9  1822.00  2167.49   732.93 <
  -7   3 -11  1032.48  1624.09   549.78 <
  -4   4  -6   698.96   477.70   150.79 o
  -6   3  -7   181.90   190.17   179.49 <
 -10   4 -10   848.16  1108.68   846.58 <
 -10   6 -10  2481.08  4569.42  1492.28 o
 -10   8 -10  3831.88  2090.81  1760.93 <
  -7   7  -9  1169.78  1105.56   923.73 <
  -2   1  -3    29.28    37.28    25.71 <
  -8   8 -10  3556.65  3444.20  1559.70 <
  -7   7 -10  1362.54  1753.28   991.73 <
  -7   9 -15  1351.21  3107.12  3086.62 <
  -4   5  -9  1356.26   768.20   342.75 <
 -10   7 -16   250.02  3525.74  2992.67 <
  -8   7  -9   118.14   991.91   969.71 <
  -6   5 -13  1412.35  2491.14   954.54 <
  -5   5 -11   759.17   538.13   512.05 <
  -5   3 -11   355.80   759.09   371.22 <
  -9   9 -13  2109.20  2748.95  2294.93 <
  -8   6 -13   886.97  1935.10  1532.61 <
  -8   4 -15   309.61  1441.57  1230.70 <
  -9   3 -15  2293.79  2948.78  1347.24 <
  -5   3  -3  8850.02  7395.44   164.00 o
  -4   1  -2  1867.42  2322.70    59.29 o
  -8   2  -2  4677.59  5405.91   219.08 o
  -4   2   0  1761.26  2039.64    86.39 o
  -7   3  -3  3370.86  3531.81   236.95 o
  -4   1  -1  1069.15  1307.14    55.20 o
  -6   2  -5  1818.36  1967.81   126.49 o
  -8   4  -5  5975.36  5695.01   320.09 o
  -3   2  -2   996.23   868.66    39.36 o
  -4   1   0  1289.42  1457.78    68.10 o
  -5   3  -1  1775.26  1413.97    97.88 o
  -5   2  -4  1182.16  1182.11    98.33 o
  -5   2  -2   931.73  1084.44    83.59 o
  -8   2   0  2547.34  2712.51   192.49 o
  -3   1  -2   744.99   800.16    43.75 o
  -6   4  -4  2053.73  1865.18   180.28 o
  -8   2  -4  2553.52  2839.57   245.32 o
  -2   1  -1   909.77   901.30    43.85 o
  -7   5  -3  4753.52  2957.91   296.45 o
  -3   1  -1   655.15   806.15    53.97 o
  -2   1   0  1117.14  1345.93    81.39 o
  -6   4  -2  2143.95  1339.43   152.94 o
  -5   3  -2   941.01   737.11    95.15 o
  -6   4  -1  2173.49  1385.65   106.18 o
  -4   2   1   426.58   494.28    50.12 o
  -9   4  -1  2290.62  2942.33   381.43 o
  -6   2  -1   645.39   765.24   114.61 o
  -4   2  -2   318.04   369.58    58.77 o
  -5   1  -1   330.23   316.53    64.36 o
  -9   4   1  2290.62  2317.06   325.32 o
  -8   4   1  1269.80  1614.75   263.05 o
  -8   4  -1  1269.80  1153.70   288.86 o
  -3   2  -1   349.52   337.26    52.06 o
  -6   3  -4   545.04   459.00   128.19 o
  -4   2  -1   426.58   458.56    60.76 o
  -6   3  -2   642.49   954.72   166.49 o
  -7   4  -3   814.03   988.21   207.12 o
  -7   3  -1   464.96   502.37   142.67 o
  -7   4   1   799.40  1010.25   151.41 o
  -6   2  -2   409.67   455.51   118.96 o
  -8   2  -1   968.96  1246.74   285.96 o
  -8   4   2   889.74   686.44   230.56 <
 -11   3  -3  3255.12  3685.35   765.03 o
  -7   4  -1   799.40   953.94   171.04 o
 -10   4  -2  1797.10  2534.71   482.82 o
  -7   3   1   464.96   600.99   110.71 o
  -7   2  -6   417.92   300.27   127.65 <
 -10   4  -7  1908.18  1837.85   606.60 o
 -13   5   1  5674.90  5312.23  1198.42 o
 -11   4  -3  2235.22  2210.45   687.96 o
 -10   4   1  1318.67  1230.40   454.03 <
 -10   4  -4  1607.58  2491.56   554.21 o
 -10   6  -5  3101.74  2805.82   855.37 o
 -13   5  -1  5674.90  4480.12  1305.49 o
 -10   4  -1  1318.67  2029.97   590.51 o
 -11   3  -5  1806.07  2548.50   657.03 o
  -7   2  -3   248.22   317.53   122.56 <
  -9   4  -7   635.90  1076.34   625.44 <
  -9   2  -3  1015.93  1044.29   272.27 o
 -10   3  -5  1516.49  1273.65   480.20 <
  -9   5  -3  1458.76  1669.71   475.58 o
  -4   3  -2   220.01   156.57    58.93 <
  -8   6  -4  2210.36  1809.85   416.89 o
  -5   2  -1    71.15    99.04    79.75 <
 -14   4   0  2290.95  1503.42  1406.13 <
 -10   6  -4  3220.04  1420.93   741.79 <
 -11   7  -7  3150.34  1951.58  1277.58 <
 -15   7   1  4497.96  6031.03  2650.88 <
  -9   6  -3  2823.51  1221.52   493.45 <
  -7   2  -2   294.01   321.47   152.57 <
  -9   5  -1   535.93  1153.29   361.42 o
  -9   4  -5   946.86  1312.79   494.66 <
 -16  12  -8   565.79  5682.90  5296.61 <
 -13   5  -5  3089.21  3713.17  1720.85 <
 -10   5  -7   946.00  1736.77   690.34 <
  -7   2  -1   415.06   275.96   137.55 <
 -15   3  -1  3269.67  5057.29  1671.20 o
  -6   3   1    81.19    90.91    75.90 <
 -12   3  -7  2266.21  2023.99   929.56 <
  -9   4  -4   543.65   878.95   393.21 <
 -11   3  -2  1114.81  2063.95   603.37 o
  -8   3  -5   481.29   240.31   199.19 <
 -11   6  -2   402.04  2345.75   837.77 <
 -13   7  -7  2226.32  4153.31  2240.45 <
 -14   4  -6  2371.38  4045.55  1739.50 <
 -11   7  -1  3486.81  3624.33  1170.07 o
 -11   5   2   849.32  1762.05   556.37 o
 -12   3  -1   915.50  1658.25   681.60 <
 -12   3   0   670.48   741.89   601.85 <
 -15   3  -2  1476.08  3200.37  1724.07 <
 -10   4  -6   566.70   938.72   567.08 <
 -15   9  -7  2533.40  3929.12  2925.24 <
 -13   5  -7  3108.73  5791.48  1798.83 o
 -13   4 -11     6.85  2394.67  1694.02 <
 -15   8   2    85.82  5873.50  3595.81 <
  -5  -3   3  8850.01  9179.27   168.02 o
  -3  -2   4  2251.34  2537.25    54.41 o
  -4  -3   7  4047.60  4524.80   139.13 o
  -3  -2   2   996.23  1207.41    39.19 o
  -4  -2   6  1460.90  1553.88    58.74 o
  -5  -3   5  1744.37  1827.65   125.12 o
  -5  -3   9  3176.25  3450.37   208.56 o
  -4  -2   5   887.17  1010.19    70.51 o
  -6  -2   8  2568.31  2862.22   159.71 o
  -2  -1   1   909.77   862.12    33.90 o
  -5  -2   4  1182.16  1094.32    76.39 o
  -7  -3   9  4892.92  5702.54   350.78 o
  -2  -1   2   571.22   701.92    31.47 o
  -4  -3   6   954.76  1175.18    98.58 o
  -8  -4   5  5975.36  5159.48   322.69 o
  -5  -3   8  1924.02  1795.48   162.99 o
  -6  -4   4  2053.73  2087.76   211.93 o
  -6  -3   5  1425.36  1851.28   143.40 o
  -6  -4   9  2688.97  2623.56   259.77 o
  -3  -1   4   257.67   243.74    25.63 o
  -6  -4   5  1228.26   969.76   197.56 o
  -4  -3   3   339.09   419.23    61.73 o
  -4  -2   2   318.04   334.58    36.22 o
  -8  -4  11  5236.28  6249.42   700.15 o
  -3  -2   5   194.14   242.27    34.73 o
  -6  -4   7  1604.51  1552.93   317.12 o
  -7  -3   6  1127.93  1390.46   190.41 o
  -6  -3   4   545.04   531.79    93.06 o
  -6  -3   9   884.83   707.88   198.09 o
  -6  -4   8  1669.19  1147.68   271.89 o
  -8  -4   4  1072.24  1244.10   272.13 o
  -6  -5   7  2014.87  1770.35   373.97 o
  -6  -4  10  1571.92  1810.29   348.59 o
 -10  -4   9  4100.65  3840.91   808.50 o
  -2  -1   3    29.28    72.85    15.00 o
  -8  -4   8  1516.44  1485.96   443.86 o
  -6  -4   3   530.26   503.34   159.22 o
  -5  -4   4   545.08   819.66   125.84 o
  -5  -4   3   427.05   455.18   130.48 o
  -7  -5   9  2653.23  2634.29   603.42 o
  -4  -3   2   220.01   263.24    58.21 o
  -7  -3  11  1032.48  1278.30   319.15 o
  -8  -4  10  2061.64  2846.97   474.21 o
  -8  -6  10  3627.13  3895.46   862.28 o
  -8  -6   4  2210.36  2474.69   881.59 <
  -8  -6   9  3313.29  2801.74   797.13 o
  -5  -4   8   890.33  1300.79   232.93 o
 -10  -6   5  3101.73  1853.61  1053.08 <
  -8  -6   7  3103.17  2112.50   751.34 <
  -7  -4   5   389.85   423.20   237.68 <
 -11  -7   7  3150.35  1720.38  1523.47 <
 -10  -8  10  3831.88  4215.48  2143.67 <
  -6  -3   3   233.10   172.78   100.50 <
 -11  -5  13  2411.55  4138.94  1303.74 o
  -8  -6  16  3759.29  2928.16  1273.63 <
 -10  -4   8  1110.20  1523.54   665.72 <
  -7  -5   5   930.76   852.27   328.16 <
  -9  -4   5   946.86   815.80   357.40 <
 -13  -7  13  4737.82  3268.81  2187.05 <
 -12  -5  11  2323.59  2000.25  1339.92 <
 -10  -6  11  2837.47  2344.87  1366.59 <
 -12  -6  10  1642.40  2661.67  1543.91 <
  -9  -3  12   738.51   972.19   638.72 <
  -9  -5  15  2425.33  1357.57  1100.78 <
  -6  -5   9  1260.56  1092.74   435.13 <
 -10  -4  15  2318.11  1862.08  1054.14 <
  -7  -5   7   883.18   855.77   381.91 <
 -10  -6  10  2481.07  1595.03  1326.62 <
 -14  -6  18  2862.60  4261.88  3495.08 <
  -9  -4   9   275.27   495.35   451.36 <
  -9  -6  10   527.95  1074.78   982.12 <
  -9  -7   7  2061.27  1432.10   822.32 <
 -13  -6  16    80.98  2919.23  1916.85 <
  -2  -2   0 12482.80  9379.19    83.92 o
  -3  -2  -4  2251.34  1900.20    69.87 o
  -1  -1  -1   548.39   612.20    19.20 o
  -1  -1  -2   167.84   210.26    10.79 o
  -2  -2  -3   360.75   262.52    29.17 o
  -3  -3  -2   754.73   717.68    70.87 o
  -4  -3  -7  4047.59  3238.54   289.43 o
  -3  -3  -4  1258.56   733.85    95.76 o
  -2  -3   1   460.09   245.89    47.55 o
  -2  -3  -1   460.09   421.99    61.63 o
  -4  -4  -1  1075.79  1039.87   154.37 o
  -3  -5   1  5381.40  5043.87   471.52 o
  -3  -5  -1  5381.40  5103.93   662.80 o
  -4  -4   0   791.57   746.34   128.96 o
  -3  -3  -6  1743.52  1495.10   288.48 o
  -3  -4  -2  1117.83  1314.68   228.60 o
  -4  -3  -6   954.76   802.87   164.85 o
  -3  -4  -3  1420.38  1859.98   360.09 o
  -6  -6  -4  3646.73  4115.94   845.64 o
  -4  -4  -5  1101.82   837.16   263.94 o
  -6  -4  -9  2688.97  2078.31   568.29 o
  -4  -4  -2   994.35   760.40   189.78 o
  -8  -6  -9  3313.30  2623.92  1756.55 <
  -6  -6  -1  1431.08  1719.21   625.95 <
  -8  -6 -10  3627.13  3747.28  1869.15 <
  -6  -6  -2  2332.85  1114.47   597.04 <
  -6  -5  -7  2014.86  2751.83   783.67 o
  -4  -5  -1   329.43   317.24   296.75 <
  -6  -4  -8  1669.20   615.31   520.32 <
  -4  -6   2  1372.07  2204.10   784.55 <
  -6  -6   1  1431.08   997.76   495.24 <
  -4   0  -6  2713.38  3086.75    78.51 o
  -4  -1  -5  2184.21  2344.88    67.59 o
  -5   1  -9  4455.10  4586.31   182.71 o
  -5   1  -6  2044.86  2326.91   100.56 o
  -4  -1  -4  1315.80  1569.32    63.67 o
  -5  -1  -6  2044.85  2114.54   122.33 o
  -6   0  -8  3842.44  4347.84   213.58 o
  -7   1  -9  6734.57  6627.70   389.55 o
  -5   0  -8  1912.50  2131.98   139.56 o
  -7  -1  -9  6734.58  6206.05   414.35 o
  -2   0  -2   880.65   923.68    47.97 o
  -5  -1  -4   972.68  1208.29    72.18 o
  -3   0  -4   533.50   687.06    46.19 o
  -5   1  -8  1075.12  1025.16   108.16 o
  -9   1  -9  4625.60  3869.00   450.66 o
  -6   1  -7   752.65   934.14   120.80 o
  -6  -2  -8  2568.31  2448.23   325.60 o
  -5   1  -7   539.74   679.60    69.59 o
  -5  -1  -7   539.74   445.42   157.76 <
  -6   0  -6   848.36   992.62   134.85 o
  -5   1 -10  1245.83  1233.10   172.97 o
  -7   1  -8  1053.24  1458.34   240.12 o
  -5  -1  -8  1075.12   637.98   104.83 o
  -3  -1  -4   257.67   275.47    32.71 o
  -9  -1  -9  4625.59  4945.52   693.84 o
  -8   0  -8  2640.08  2712.57   327.13 o
  -8   0 -14 10433.20  9549.14  1200.47 o
  -8  -2  -8  3337.90  3079.33   350.49 o
  -9   0 -10  3888.13  3952.22   442.83 o
  -7  -1  -7   567.19   629.05   208.97 o
  -6  -1  -7   752.65   675.84   145.04 o
  -7   1 -11  1113.52  1582.76   355.10 o
  -9  -2  -8  2562.49  2345.71   558.81 o
  -7  -1  -5   344.87   386.01   112.55 o
  -7   0  -8   599.51   725.03   193.57 o
  -7  -1  -8  1053.24   917.22   279.71 o
  -7   0 -10  1299.77  1108.30   271.93 o
  -6  -1  -6   478.52   437.62   109.30 o
 -10   2 -14  5788.31  5015.17  1060.04 o
  -8  -2  -9  2043.08   920.70   448.12 <
  -7  -2  -8  1184.84  1024.88   287.19 o
  -4  -1  -6   200.10   214.34    58.18 o
 -11  -1 -11  2816.23  3271.24  1158.44 <
 -10  -2 -14  5788.31  6643.02  1805.21 o
  -7   1 -10  1096.79   742.60   306.99 <
 -10  -1 -11   943.50  1806.98   937.47 <
  -7   0 -12  1152.47  1074.91   483.11 <
 -11   1 -11  2816.24  2558.06  1025.46 <
  -7  -1 -11  1113.52   911.13   423.68 <
 -13   3 -17  5574.17  2515.96  1835.75 <
  -7  -1 -10  1096.79   994.00   379.87 <
 -12   0 -12  2940.15  3683.86  1575.86 <
  -5  -1  -5   124.63    70.54    68.40 <
 -10   2 -11  1507.53   658.14   598.62 <
  -9   1 -11  1630.61  1421.51   561.83 <
 -11  -1  -9  1507.98  2360.14   774.73 o
  -9  -1 -11  1630.61  1413.63   844.49 <
 -10  -2 -11  1507.53  1706.95   989.95 <
 -10  -3 -11  1611.12  1063.96   988.70 <
  -3   0  -5     0.00    43.10    25.18 <
 -13  -1 -11  2734.11  2356.22  1728.95 <
 -10  -2 -16  2555.37  3485.11  2006.76 <
 -11  -3 -14   370.60  2849.56  1502.46 <
  -9  -3 -11   861.28   971.13   845.09 <
 -10  -2  -8  1398.85  2083.20   861.79 <
 -10  -1  -8     0.30   670.78   480.04 <
 -10   2 -20  6021.46  3323.36  2123.51 <
  -7  -1   3 11205.40 12169.70   252.09 o
  -4   0   0  4310.91  4065.18   117.12 o
  -6   0   2  3195.97  3847.16   144.76 o
  -6   0   0  2500.82  2380.02   113.04 o
  -9  -1   3  6980.96  6922.43   366.51 o
  -4  -1   0  1289.42  1305.82    62.93 o
  -9  -1  -3  6980.97  7708.86   385.62 o
  -8  -2   2  4677.59  4601.55   259.65 o
  -5   0   2  1413.65  1405.30    78.79 o
  -4  -1   1  1069.15  1036.15    60.15 o
  -6  -1   0  1673.17  1783.79   149.87 o
 -10   0   0  7573.23  6738.55   437.19 o
  -2   0   0  3575.90  3033.73   186.01 o
  -6  -1   2  1089.08  1200.21   111.86 o
  -6  -1  -2  1089.08  1062.58   103.56 o
  -9   0   4  2154.08  1137.71   217.30 o
  -8  -2   0  2547.34  2158.77   190.08 o
 -10   0  -2  3934.01  3835.85   421.83 o
 -10   0   2  3934.01  4024.33   425.82 o
  -5  -1   1   330.23   376.35    64.81 o
  -8  -2   1   968.96   724.10   219.29 o
 -12  -2   0  6349.43  7882.80  1006.76 o
 -10   1  -1  1128.21   254.62   240.81 <
 -11  -3   3  3255.12  3502.87   748.74 o
  -9  -2   3  1015.92  1349.84   282.93 o
  -6  -1   1   307.66   232.62    77.40 o
  -7  -2   1   415.05   340.80   117.03 <
  -5  -1  -1   330.23   332.46    68.99 o
 -10   0   4  1450.85  1604.77   288.74 o
 -11  -1   3  2115.75  1641.88   618.94 <
 -10  -1   1  1128.22  1400.54   347.88 o
  -6  -1  -1   307.66   336.74    97.50 o
 -12   0   0  2681.20  3667.40   691.64 o
 -16   0   0 10123.70  7824.06  2431.54 o
  -9  -2   2   805.95   823.87   316.51 <
 -14   0   6  5151.63  5774.36  1260.56 o
 -10  -1  -1  1128.21  1422.42   385.67 o
 -14  -2   0  6152.94  5045.32  1499.87 o
  -8   0   0   277.20   273.94   146.62 <
 -14   0   0  5715.60  6179.68  1305.05 o
 -11  -2   4  1591.29  2097.73   526.47 o
  -7  -1   2   272.51   307.01   106.77 <
 -11  -1  -3  2115.74  1995.66   572.03 o
 -14  -2   6  4879.90  5139.83  1420.74 o
 -13   1  -1  1198.19  1275.49   841.03 <
 -16   0   6  6159.40  6390.27  2050.21 o
 -15  -3   5  2953.09  3162.59  1953.26 <
 -12   1   0  1014.29  1409.13   521.87 <
 -11   0   2  1195.50  1606.14   425.12 o
 -11  -2  -4  1591.29  1637.25   617.61 <
  -7  -1  -2   272.51   151.15   102.34 <
  -8  -2   3   429.96   249.63   150.72 <
 -12  -1   0  1014.28  1088.39   672.48 <
 -18  -4   7   642.44  3647.45  2863.65 <
 -20  -4   2  1342.97  8356.18  5140.19 <
 -20   0   0  3756.06  3659.37  3437.91 <
  -3   0   0     0.00    28.59    26.46 <
 -14  -1   2  1233.48  2485.70  1325.90 <
  -5  -3  -3  8850.01  9702.69   221.17 o
  -4  -1  -2  1867.42  1980.78    60.57 o
  -4  -3   0  1984.88  2071.40    81.03 o
  -4  -2   0  1761.26  1773.44    67.19 o
  -3  -2  -2   996.23   923.00    44.31 o
  -4  -3  -1  1416.28  1563.47    70.32 o
  -2  -1  -1   909.77   893.45    39.02 o
  -3  -1  -2   744.99   813.97    38.85 o
  -2  -1   0  1117.14   960.63    46.05 o
  -5  -3  -1  1775.26  1750.54   117.49 o
  -5  -2  -4  1182.16  1024.88    98.76 o
  -3  -1  -1   655.15   681.11    37.28 o
  -2  -1  -2   571.22   530.49    28.64 o
  -5  -2  -2   931.73  1000.64    88.09 o
  -3  -2  -1   349.52   426.22    30.69 o
  -8  -2  -4  2553.53  2883.94   221.24 o
  -4  -2  -1   426.59   527.92    52.27 o
  -7  -3  -3  3370.86  3237.18   246.90 o
  -6  -4  -2  2143.95  2304.91   249.06 o
  -5  -3  -2   941.01  1093.42   131.78 o
  -8  -4  -5  5975.37  5654.56   437.70 o
  -7  -5  -3  4753.53  3731.81   513.59 o
  -6  -4  -1  2173.49  2296.38   288.18 o
  -9  -3  -3  4276.18  2764.94   458.44 o
  -4  -2  -2   318.04   325.96    50.74 o
  -6  -4  -4  2053.73  1867.69   290.08 o
  -6  -2  -2   409.67   424.22   100.37 o
  -6  -3  -2   642.49   875.55   175.02 o
  -6  -3  -4   545.04   501.38   183.26 <
  -6  -3  -5  1425.36  1302.12   220.53 o
  -7  -3  -1   464.96   471.79   165.25 <
  -9  -4  -1  2290.62  3006.59   600.03 o
  -8  -4   1  1269.81   874.26   290.85 o
  -7  -5  -1  1992.40  1145.52   412.30 <
  -7  -4  -3   814.03  1231.02   294.49 o
  -6  -4  -3   530.27   265.14   220.24 <
  -7  -4  -1   799.41   650.08   354.59 <
 -13  -7  -7  2226.31  2657.45  2574.12 <
  -6  -3  -3   233.10   156.87   120.96 <
  -7  -3  -6  1127.93  1073.24   315.46 o
  -8  -4  -2   889.74   828.74   403.67 <
  -7  -2  -3   248.22   269.40   107.76 <
  -9  -5  -3  1458.76  1964.38   644.95 o
 -10  -4  -1  1318.68   744.18   657.26 <
  -8  -4  -1  1269.80  1266.62   359.75 o
 -10  -4  -7  1908.20  2264.65   818.10 <
 -11  -4  -3  2235.23  1573.39   837.48 <
  -7  -2  -4   136.13   114.47   101.23 <
 -10  -4  -2  1797.10  2500.30   759.56 o
  -8  -4  -8  1516.44   832.67   652.10 <
 -10  -6  -4  3220.03  4003.76  1438.97 <
  -8  -4  -4  1072.25   962.44   568.99 <
 -10  -4  -4  1607.58  1231.53   930.50 <
 -13  -4  -3    81.48  1687.79  1107.41 <
  -7  -4  -5   389.85   405.83   317.83 <
  -9  -4  -3   229.51   465.00   442.37 <
 -13  -7  -8  2057.80  3700.37  2242.78 <
 -13  -5  -7  3108.72  3658.28  1780.35 <
  -5   1   9  4455.10  6199.35   464.44 o
  -3   1   3  3469.82  5635.82   322.56 o
  -4   0   6  2713.37  3363.25   212.21 o
  -3   1   5  1948.31  2757.63   177.10 o
  -4   1   5  2184.21  2767.87   251.09 o
  -6   0   8  3842.43  3536.02   451.52 o
  -5   1   6  2044.85  2926.79   318.61 o
  -7   1   9  6734.58  7923.78   784.14 o
  -7   3   9  4892.92  5384.36   902.61 o
  -4   1   4  1315.80  1731.04   272.53 o
  -6   2   5  1818.36  1361.48   366.61 o
  -9   1   9  4625.58  4910.82   985.85 o
  -5   1   4   972.67  1442.71   257.53 o
  -3   0   4   533.50   797.92   120.90 o
  -6   2   8  2568.30  2745.81   464.53 o
  -3   1   6   549.44   468.31   130.81 o
  -9   0  10  3888.13  6461.05  1286.51 o
  -6   0   6   848.36  1548.05   342.43 o
  -9   2   8  2562.50  2703.61   909.08 <
  -9   3   9  3434.82  1500.07  1169.71 <
  -7   1   8  1053.24  1764.76   504.95 o
  -6   1   4   662.87   502.41   263.80 <
  -5   1   7   539.74   541.95   305.09 <
  -5   2   8   769.48   569.68   297.73 <
  -8   2   6   737.19  1002.78   477.95 <
  -5   1   5   124.63   352.33   187.65 <
 -10   4   9  4100.65  4537.42  1466.04 o
 -10   2  14  5788.32  8158.81  2694.58 o
  -6   1   8    26.26   401.74   324.44 <
  -7   3  11  1032.47   880.76   570.13 <
  -9   0  12  1141.09  3085.15  1573.77 <
 -17   7  24   100.75 23057.00 15673.70 <
 -19   6  20    51.12 16645.30 15489.90 <
  -2   0   6  4621.77  5460.33   174.74 o
  -3   0   8  4094.91  5499.47   336.73 o
  -3   1   8  2501.93  2083.64   291.65 o
  -3  -1   8  2501.93  2913.90   274.75 o
  -5  -1   9  4455.10  4501.94   546.78 o
  -4   0   8  2375.06  3091.89   331.85 o
  -3   1  11  2812.88  2898.75   365.28 o
  -2   0   8   701.18   835.75   165.86 o
  -3  -1  11  2812.89  2123.12   430.55 o
  -4   1  11  2547.54  2868.74   475.52 o
  -3  -1  10  1404.55  1024.55   365.45 <
  -3   1   9  1001.78  1513.04   253.47 o
  -3   1  10  1404.55  1871.95   333.54 o
  -4  -1  11  2547.54  2064.94   533.35 o
  -3  -1   6   549.44   655.90   142.03 o
  -5  -1  11  2243.45  2639.89   669.96 o
  -3  -1   9  1001.78  1274.36   267.95 o
  -5  -1   8  1075.13   934.64   331.69 <
  -6  -2  14  5914.97  5879.00  1829.45 o
  -2  -1   6   357.14   230.52   113.98 <
  -5  -1  10  1245.84  2013.15   752.21 <
  -4   0  14  3430.68  2416.97  1038.05 <
  -8   0  16  4698.74  4929.33  2289.49 <
  -4  -1   7   466.98   548.92   166.34 o
  -5  -2  10  1078.32   501.33   381.42 <
  -3   0   6   240.56   310.45   134.70 <
  -5   0  14  1617.06  2361.82   829.83 <
  -5   1  17  4254.74  6155.56  1722.27 o
  -5  -1  17  4254.75  8167.78  2292.76 o
  -6  -2  11  1353.80   973.26   682.43 <
  -7  -3  15  5962.35  3711.15  2166.97 <
  -3   0  14  3121.14  1674.82   676.07 <
  -7   0  16   101.35  2146.59  1663.80 <
  -6  -1  22   743.79  8216.05  4836.33 <
  -5  -1  15  2896.07  2962.73  1529.93 <
  -8   0  20 10550.10 18683.40  5658.74 o
  -8  -5  19    10.23 11284.50  6999.01 <
  -2  -2   6  8119.12  8329.32   202.75 o
  -2  -3   5  1937.34   627.37   310.49 <
  -2   0  14  6119.54  5561.38  1192.92 o
  -2  -2   9  1723.04   747.75   413.43 <
  -4  -5  11  4089.13  7049.86  3323.42 <
  -2  -2  12  1986.69  5143.10  1529.58 o
  -2  -2   8  1069.29  1942.59   370.93 o
  -3   1  -8  2501.93  2711.53   298.99 o
  -2   4  -6  2474.64  1985.18   373.11 o
  -1   3  -4   642.59   406.08   127.70 o
  -2   4  -7  1193.50   739.79   477.49 <
  -3   1  -9  1001.78  1730.24   451.64 o
  -4   1 -11  2547.53  3252.21   903.89 o
  -3   1 -11  2812.88  2763.37  1367.05 <
  -4   2 -14  3544.52 17264.10  4294.74 o
  -1   0  -3     0.00    38.00    19.00 <
  -3   3 -12  2603.01 11243.60  3182.12 o
  -4   3  -7  4047.61  5559.78   500.63 o
  -3   2  -4  2251.34  2308.31   254.00 o
  -3   3  -6  1743.53  2211.54   304.99 o
  -3   3  -4  1258.56  1412.14   253.53 o
  -7   3  -9  4892.91  6017.77  1403.67 o
  -4   2  -6  1460.90  1411.22   351.18 o
  -5   3  -5  1744.37  2197.43   578.96 o
  -5   3  -9  3176.24  3491.86   541.77 o
  -4   2  -5   887.17   832.76   260.32 o
  -4   4  -5  1101.82  1002.56   366.32 <
  -4   5  -5  3265.13  4008.65   692.22 o
  -5   3  -8  1924.02  1466.70   554.03 <
  -6   4  -7  1604.51  1916.49   728.93 <
  -4   4  -4   886.35   999.96   268.63 o
  -3   5  -7  2928.19  2751.74   657.13 o
  -4   3  -6   954.76  1098.21   438.00 <
  -4   3  -9  1385.97  1165.05   534.67 <
  -6   6 -10  3391.45  3759.57  1896.40 <
  -4   4  -8   982.83   926.26   521.10 <
  -8   6  -9  3313.29  3336.03  2135.82 <
  -5   2  -9    74.41   509.48   423.30 <
  -8   4 -11  5236.27 10980.90  2842.53 o
  -7   3 -15  5962.35  7001.63  2950.74 <
  -8   6 -10  3627.13  2640.34  2444.81 <
  -3   2  -6   393.11   163.32   155.67 <
  -4   3  -4    67.43   407.34   206.84 <
  -6   3  -9   884.82  2101.55   976.31 <
  -5   3  -3  8850.01 11445.50   380.10 o
  -4   3   0  1984.88  2308.65   301.62 o
  -5   3  -1  1775.26  1639.33   388.69 o
  -5   2  -4  1182.16  1281.43   218.78 o
  -4   2   0  1761.26  2089.01   203.96 o
  -4   1   0  1289.42  1593.55   190.09 o
  -3   2  -2   996.23  1013.01   125.42 o
  -7   3  -3  3370.86  4108.79   652.82 o
  -6   4   1  2173.49  1914.70   471.25 o
  -8   2   0  2547.34  2553.71   583.09 o
  -4   3  -1  1416.28  1585.05   211.70 o
  -8   4  -5  5975.36  4713.14  1059.66 o
  -6   4  -1  2173.49  2538.57   431.50 o
  -6   4  -4  2053.73  3158.00   562.86 o
  -9   3  -3  4276.19  6944.97  1058.42 o
  -5   2  -2   931.73   893.63   326.04 <
  -7   5  -1  1992.40  2772.49   614.67 o
  -3   1  -1   655.15   862.87   133.09 o
  -6   4  -2  2143.95  2706.02   543.83 o
  -8   4   1  1269.80  1268.87   809.86 <
  -7   5  -3  4753.52  5331.33   973.41 o
  -4   2  -1   426.58   465.66   169.33 <
  -6   2  -1   645.39   861.67   267.24 o
  -5   3  -2   941.01   582.19   296.32 <
  -3   2  -1   349.52   377.83   120.64 o
  -6   3  -2   642.49   928.05   422.19 <
  -7   5   1  1992.40  1684.15   626.81 <
  -7   4   1   799.40  1276.29   501.63 <
  -9   6  -3  2823.51  1850.44  1506.29 <
  -4   2  -2   318.04   439.39   199.02 <
 -11   7   1  3486.81  6262.94  2564.05 <
  -8   6  -4  2210.36  1516.69  1076.40 <
 -16   4   0  2657.73  6284.29  4841.63 <
 -15  11  -2   130.64 13217.10 10334.70 <
  -3   1   0     0.00    91.21    76.01 <
  -5  -3   3  8850.01  8748.59   375.53 o
  -3  -1   3  3469.82  3725.07   121.61 o
  -3  -2   4  2251.34  2197.91   109.96 o
  -3  -2   2   996.23  1111.60    99.62 o
  -4  -2   6  1460.90  1624.95   155.62 o
  -5  -2   4  1182.16  1583.46   211.99 o
  -4  -2   5   887.17   969.11   188.15 o
  -3  -1   2   744.99   523.83    74.64 o
  -6  -2   5  1818.36  2169.23   390.41 o
  -6  -2   8  2568.31  2409.06   359.48 o
  -5  -3   9  3176.25  3790.63   707.21 o
  -5  -3   5  1744.37  2056.31   370.37 o
  -3  -2   6   393.11   522.61   127.47 o
  -5  -3   8  1924.02  1518.93   522.53 <
  -6  -4   4  2053.73  2893.40   562.32 o
  -3  -1   4   257.67   431.46    95.31 o
  -4  -3   6   954.76   886.81   215.64 o
  -7  -3   9  4892.92  5323.06  1114.52 o
  -6  -3   5  1425.36  1871.71   434.00 o
  -6  -4   8  1669.19  2432.85  1071.22 <
  -8  -4   5  5975.36  5604.97  1226.17 o
  -5  -3  10  1439.54   806.69   618.08 <
  -9  -3   9  3434.81  4446.71  1568.45 <
  -8  -4  11  5236.28  4775.96  2017.00 <
  -6  -3   4   545.04   553.41   338.41 <
  -4  -2   2   318.04   512.46   135.46 o
  -2  -1   2   571.22    93.61    41.30 <
  -3  -2   3     0.37   320.50    91.21 o
  -2  -1   1   909.77    50.10    39.78 <
  -2  -2  -2  1115.63  1279.04    81.23 o
  -3  -2  -4  2251.34  2498.13   150.23 o
  -1  -1  -1   548.39   264.13    30.38 o
  -4  -4   1  1075.79  1209.77   445.24 <
  -4  -3  -6   954.76  1229.33   554.98 <
  -3  -3   1    46.56   115.33    91.25 <
  -5  -5  -3     0.45  2482.89  1670.88 <
  -4   0  -6  2713.38  3106.32   257.98 o
  -4   1  -5  2184.21  1552.47   145.17 o
  -4  -1  -5  2184.21  2434.86   206.94 o
  -5   1  -9  4455.10  5590.29   478.65 o
  -5   1  -6  2044.86  2746.13   295.26 o
  -5  -1  -6  2044.85  1692.72   270.06 o
  -7   1  -9  6734.57  5342.70   993.41 o
  -6   0  -8  3842.44  4451.87   593.32 o
  -3   0  -4   533.50   616.80    92.39 o
  -7  -1  -9  6734.58  7058.06  1043.29 o
  -8   2  -8  3337.90  3656.39   890.61 o
  -8   0  -8  2640.08  3542.71   982.73 o
  -5   1  -7   539.74   480.53   247.27 <
  -5   1  -8  1075.12   889.73   288.91 o
  -9   1  -9  4625.59  3222.45  1230.60 <
  -5   0  -8  1912.50  2087.87   327.43 o
  -5   1  -5   124.63   302.25   222.24 <
  -5   0  -4   731.92   951.73   213.79 o
  -6   0  -5     0.00   580.18   271.09 <
  -8   0 -14 10433.20  4817.21  2872.86 <
  -9  -1  -9  4625.59  4818.81  2247.24 <
  -4   1  -7   466.98   443.58   158.06 <
  -5   1 -10  1245.83   835.41   547.60 <
  -5  -1  -5   124.63   255.05   176.38 <
  -8   2 -12   437.73  1701.80  1585.14 <
 -14  -1 -11     0.85  7230.78  5914.60 <
 -12  -1 -11  1711.19  5520.13  3920.46 <
  -4   0   0  4310.91  4409.77   278.14 o
  -6   0   2  3195.97  3059.06   312.81 o
  -9  -1   3  6980.96  6812.85   970.98 o
  -6   0   0  2500.82  2890.82   373.45 o
  -7   0   4   811.25  1457.13   297.64 o
 -10   0   0  7573.23  9163.32  1420.89 o
  -6  -1   0  1673.17  1675.07   285.06 o
  -5   0   2  1413.65  1332.27   278.30 o
  -4   0   2   835.38   721.97   126.59 o
  -6   1   0  1673.17  1687.49   277.11 o
  -6  -1   2  1089.08  1219.69   300.39 o
  -5  -1   1   330.23   352.04   172.82 <
 -10   0   2  3934.01  1883.19  1064.19 <
 -12  -2   0  6349.43 10482.20  3012.55 o
  -6  -1  -1   307.66   565.67   206.39 <
 -10   1   0   288.93   960.45   635.22 <
  -6   0   1     0.00   430.70   217.89 <
 -14   0   6  5151.63  5500.67  3819.84 <
 -12   2   0  6349.44  9675.39  2728.55 o
 -10   0  -2  3934.01  1682.40  1101.77 <
 -19   1   7    12.76 11929.50 10551.20 <
 -14   2   0  6152.92  8507.31  3693.74 <
 -20   0  -3     0.00 19555.30 13733.20 <
 -10   0   4  1450.85  1550.74  1066.70 <
 -15   1   2     3.07  8170.79  4889.81 <
  -5   0  -1     0.00   333.16   138.08 <
 -14  -2   6  4879.90  9228.44  4250.83 <
 -16   0   6  6159.40 11953.20  7265.24 <
  -4  -1  -2  1867.42  2001.08   145.46 o
  -4  -2   0  1761.26  2002.43   193.61 o
  -4  -1  -1  1069.15  1332.87   141.00 o
  -5  -3   1  1775.26  1917.76   289.98 o
  -3  -1  -2   744.99   978.81   110.23 o
  -7  -2  -2   294.01  3646.02   554.97 o
  -3  -1  -1   655.15   734.92   100.40 o
  -8  -2  -2  4677.59  4208.58   743.30 o
  -5  -3  -1  1775.26  2055.06   358.80 o
  -5  -3  -2   941.01   951.65   304.89 o
  -5  -2  -2   931.73   937.65   254.32 o
  -7  -3  -3  3370.86  3285.29   857.37 o
  -4  -2  -2   318.04   239.62   130.00 <
  -5  -2  -4  1182.16  1361.26   283.27 o
  -8  -2  -4  2553.53  2770.25   808.36 o
  -4  -2  -1   426.59   501.57   156.10 o
  -9  -3  -3  4276.18  4625.05  1639.32 <
 -10  -3  -5  1516.49  2518.22  1984.32 <
  -6  -3  -5  1425.36  1609.03   612.78 <
  -7  -2  -1   415.06   753.92   406.83 <
 -12  -5  -5  1929.16  3722.33  3606.84 <
 -16  -5  -4   140.50  8253.80  7626.69 <
 -13  -5  -1  5674.90  9232.95  7653.98 <
 -14  -7  -4   368.16 13719.50  8941.53 <

loop_
 _twin_refln_datum_id
 _twin_refln_individual_id
 _twin_refln_index_h
 _twin_refln_index_k
 _twin_refln_index_l
 _twin_refln_F_squared_calc
 _twin_refln_F_squared_meas
 _twin_refln_F_squared_sigma
 _twin_refln_include_status
 ? ? ? ? ? ? ? ? ?
