# Supplementary material for: In situ strain tuning of the metal-insulator-transition of Ca2RuO4 in angle-resolved photoemission experiments
Source: Nat Commun. 2018 Oct 31;9:4535. doi: 10.1038/s41467-018-06945-0 (PMC6208396; doi:10.1038/s41467-018-06945-0)
Supplement: Supplementary file 16 — Supplementary Data 13 [file 41467_2018_6945_MOESM16_ESM.cif]

#=======================================================================
data_global
#=======================================================================

_audit_creation_method                   'Jana2006 Version : 23/05/2016'


# 1. PROCESSING SUMMARY (IUCr Office Use Only)

_journal_date_recd_electronic            ?
_journal_date_to_coeditor                ?
_journal_date_from_coeditor              ?
_journal_date_accepted                   ?
_journal_date_printers_first             ?
_journal_date_printers_final             ?
_journal_date_proofs_out                 ?
_journal_date_proofs_in                  ?
_journal_coeditor_name                   ?
_journal_coeditor_code                   ?
_journal_coeditor_notes
; ?
;
_journal_techeditor_code                 ?
_journal_paper_category                  ?
_journal_techeditor_notes
; ?
;
_journal_coden_ASTM                      ?
_journal_name_full                       ?
_journal_year                            ?
_journal_volume                          ?
_journal_issue                           ?
_journal_page_first                      ?
_journal_page_last                       ?
_journal_suppl_publ_number               ?
_journal_suppl_publ_pages                ?

#=======================================================================

# 2. SUBMISSION DETAILS

_publ_contact_author_name                'Sara Riccò'
_publ_contact_author_address
; Department of Quantum Matter Physics
	  University of Geneva
	  24 Quai Ernest-Ansermet
	  1211 Geneva 4
	  Switzerland
;
_publ_contact_author_email               Sara.Ricco@unige.ch
_publ_contact_author_phone               +41 223793487

_publ_requested_journal                  ?
_publ_requested_category                 ?

_publ_contact_letter
; ?
;

#=======================================================================

# 3. TITLE AND AUTHOR LIST

_publ_section_title
; In-situ strain tuning of the metal-insulator transition of Ca2RuO4 in angle-resolved 
  photoemission experiments
;
loop_
 _publ_author_name
 _publ_author_address
'Riccò, Sara'
;     Department of Quantum Matter Physics
	  University of Geneva
	  24 Quai Ernest-Ansermet
	  1211 Geneva 4
	  Switzerland
;
'Kim, Minjae'
;     Centre de Physique Théorique
      Ecole Polytechnique
      CNRS, Universite Paris-Saclay
      91128 Palaiseau
      France
;
      College de France
      11 place Marcelin Berthelot
      75005 Paris
      France
;
'Tamai, Anna'
;     Department of Quantum Matter Physics
	  University of Geneva
	  24 Quai Ernest-Ansermet
	  1211 Geneva 4
	  Switzerland
;
'McKeown Walker, Siobhan'
;     Department of Quantum Matter Physics
	  University of Geneva
	  24 Quai Ernest-Ansermet
	  1211 Geneva 4
	  Switzerland
;
'Bruno, Flavio Yair'
;     Department of Quantum Matter Physics
	  University of Geneva
	  24 Quai Ernest-Ansermet
	  1211 Geneva 4
	  Switzerland
;
'Cucchi, Irène'
;     Department of Quantum Matter Physics
	  University of Geneva
	  24 Quai Ernest-Ansermet
	  1211 Geneva 4
	  Switzerland
;
'Cappelli, Edoardo'
;     Department of Quantum Matter Physics
	  University of Geneva
	  24 Quai Ernest-Ansermet
	  1211 Geneva 4
	  Switzerland
;
'Besnard, Céline'
;     Department of Quantum Matter Physics
	  University of Geneva
	  24 Quai Ernest-Ansermet
	  1211 Geneva 4
	  Switzerland
;
'Kim, Timur K.'
;     Diamond Light Source
	  Harwell Campus
	  Didcot
	  United Kingdom
;
'Dudin, Pavel'
;     Diamond Light Source
	  Harwell Campus
	  Didcot
	  United Kingdom
;
'Hoesch, Moritz'
;     Diamond Light Source
	  Harwell Campus
	  Didcot
	  United Kingdom
;
    'Gutmann, Matthias J.'
;     ISIS Facility
      Rutherford Appleton Laboratory
      Chilton, Didcot
      Oxon, OX11 0QX
      United Kingdom
;
'Georges, Antoine'
;     Centre de Physique Théorique
      Ecole Polytechnique
      CNRS, Universite Paris-Saclay
      91128 Palaiseau
      France
;
      College de France
      11 place Marcelin Berthelot
      75005 Paris
      France
;     Department of Quantum Matter Physics
	  University of Geneva
	  24 Quai Ernest-Ansermet
	  1211 Geneva 4
	  Switzerland
;
'Perry, Robin S.'
;     London Centre for Nanotechnology and UCL Centre for Materials Discovery
      University College London
      London WC1E 6BT
      United Kingdom
;
'Baumberger, Felix'
;     Department of Quantum Matter Physics
	  University of Geneva
	  24 Quai Ernest-Ansermet
	  1211 Geneva 4
	  Switzerland
;   
	  Swiss Light Source
	  Paul Scherrer Institut
	  CH-5232 Villigen PSI
	  Switzerland   
;

#=======================================================================

# 4. TEXT

_publ_section_synopsis
; ?
;
_publ_section_abstract
; ?
;
_publ_section_comment
; ?
;
_publ_section_introduction
; ?
;
_publ_section_experimental
; ?
;
_publ_section_exptl_prep
; ?
;
_publ_section_exptl_refinement
; ?
;
_publ_section_exptl_solution
; ?
;
_publ_section_discussion
; ?
;
_publ_section_acknowledgements
; ?
;
_publ_section_references
;
Petricek, V., Dusek, M. & Palatinus L. (2014). Z. Kristallogr. 229(5), 345-352.

Palatinus L. & Chapuis G. (2007). J. Appl. Cryst. 40, 786-790.

# enable this reference if Diamond ver. 2 was used for visualization
#Brandenburg, K. (1999). DIAMOND. Version. 2.1c.
#Crystal Impact GbR, Bonn, Germany.

# enable this reference if Diamond ver. 3 was used for visualization
#Brandenburg, K. & Putz, H. (2005). DIAMOND Version 3.
#Crystal Impact GbR, Postfach 1251, D-53002 Bonn, Germany.

# enable this reference if SIR97 was used for solving of the structure
#Altomare, A., Burla, M. C., Camalli, M., Cascarano, G., Giacovazzo, C.,
#Guagliardi, A., Moliterni, A. G. G., Polidori, G., Spagna, R. (1997).
#SIR97. A Package for Crystal Structure Solution by Direct Methods
#and Refinement, Bari, Rome, Italy.

# use this reference if SIR2002 was used for solving of the structure
#Burla, M.C., Camalli, M., Carrozzini, B., Cascarano, G., Giacovazzo, C.,
#Polidori, G., Spagna, R.
#SIR2002: the program, J. Appl. Cryst, (2003). 36, 1103


# use this reference if SIR2011 was used for solving of the structure
#Burla, M.C., Caliandro, R., Camalli, M., Carrozzini, B., Cascarano,
#G.L., Giacovazzo, C., Mallamo. M., Mazzone, A., Polidori, G., Spagna, R.
#SIR2011: a new package for crystal structure determination and refinement,
#J.Appl.Cryst. (2012) 45, 357-361

# enable this reference if bond valences were calculated
#Brown, I. D. (1996). J. Appl. Cryst. 29, 479-480.

# enable this reference if Xshape wase used for crystal shape refinement
#Stoe & Cie (1998). X-SHAPE. Stoe & Cie, Darmstadt, Germany.


# enable this reference if Flack coefficient was refined
#Flack, H. D. (1983). Acta Cryst. A39, 876-881.
;
_publ_section_figure_captions
; ?
;
_publ_section_table_legends
; ?
;

#=======================================================================
data_I
#=======================================================================

# 5. CHEMICAL DATA

_chemical_name_systematic
; ?
;
_chemical_name_common                    Calcium ruthenate 214
_chemical_formula_moiety                 'Ca2 O4 Ru1'
_chemical_formula_sum                    'Ca2 O4 Ru1'
_chemical_formula_weight                 245.3

#=======================================================================

# 6. CRYSTAL DATA

_symmetry_cell_setting                   orthorhombic
_symmetry_space_group_name_H-M           'P b c a'
_symmetry_space_group_name_Hall          '-P -2xab;-2ybc;-2zac'
_symmetry_Int_Tables_number              61

loop_
 _space_group_symop_id
 _space_group_symop_operation_xyz
 1   x,y,z
 2   -x+1/2,-y,z+1/2
 3   -x,y+1/2,-z+1/2
 4   x+1/2,-y+1/2,-z
 5   -x,-y,-z
 6   x+1/2,y,-z+1/2
 7   x,-y+1/2,z+1/2
 8   -x+1/2,y+1/2,z

_cell_length_a                           5.409(2)
_cell_length_b                           5.500(2)
_cell_length_c                           11.910(4)
_cell_angle_alpha                        90
_cell_angle_beta                         90
_cell_angle_gamma                        90
_cell_volume                             354.3(2)

loop_
 _twin_individual_id
 _twin_individual_mass_fraction_refined
 _twin_individual_twin_matrix_11
 _twin_individual_twin_matrix_12
 _twin_individual_twin_matrix_13
 _twin_individual_twin_matrix_21
 _twin_individual_twin_matrix_22
 _twin_individual_twin_matrix_23
 _twin_individual_twin_matrix_31
 _twin_individual_twin_matrix_32
 _twin_individual_twin_matrix_33
 ? ? ? ? ? ? ? ? ? ? ?

_cell_formula_units_Z                    4

_cell_measurement_reflns_used            330
_cell_measurement_theta_min              ?
_cell_measurement_theta_max              ?
_cell_measurement_temperature            300
_cell_special_details
; ?
;

_exptl_crystal_density_diffrn            4.5978
_exptl_crystal_density_meas              ?
_exptl_crystal_density_method            ?
_exptl_crystal_F_000                     158.568

_exptl_absorpt_coefficient_mu            0
_exptl_crystal_description               ?
_exptl_crystal_size_max                  ?
_exptl_crystal_size_mid                  ?
_exptl_crystal_size_min                  ?
_exptl_crystal_size_rad                  ?
_exptl_crystal_colour                    ?
_exptl_absorpt_correction_type           ?
_exptl_absorpt_process_details           ?
_exptl_absorpt_correction_T_min          ?
_exptl_absorpt_correction_T_max          ?
loop_
 _exptl_crystal_face_index_h
 _exptl_crystal_face_index_k
 _exptl_crystal_face_index_l
 _exptl_crystal_face_perp_dist
 ? ? ? ?

#=======================================================================

# 7. EXPERIMENTAL DATA

_exptl_special_details                   
 For peak integration a local UB matrix refined for each frame,
using approximately 30 reflections from each of the 11 detectors.
Hence _cell_measurement_reflns_used      330
For final cell dimensions a weighted average of all local
cells was calculated
Because of the nature of the experiment, it is not possible to give values of
theta_min and theta_max for the cell determination.
The same applies for the wavelength used for the experiment.
The range of wavelengths used was 0.23 - 8.8 Angstroms,
BUT the bulk of the diffraction information is obtained from
wavelengths in the range 0.7-2.5 Angstroms.
The data collection procedures on the SXD instrument used
for the single crystal neutron data collection are most
recently summarised in the Appendix to the following paper
     Wilson, C.C. (1997).  J. Mol. Struct. 405, 207-217.
;
_diffrn_ambient_temperature              300
_diffrn_source                           ?
_diffrn_source_power                     ?
_diffrn_source_voltage                   ?
_diffrn_source_current                   ?
_diffrn_radiation_type                   neutron
_diffrn_radiation_source                 'ISIS spallation source'
_diffrn_radiation_wavelength             0.23 - 8.8
_diffrn_radiation_monochromator          ?
_diffrn_measurement_device               ?
_diffrn_measurement_device_type          SXD
_diffrn_detector                         ?
_diffrn_detector_area_resol_mean         ?
_diffrn_measurement_method               time-of-flight LAUE diffraction
_diffrn_measurement_specimen_support     ?

_diffrn_reflns_number                    3703
_diffrn_reflns_theta_min                 2.26
_diffrn_reflns_theta_max                 84.22
_diffrn_reflns_theta_full                10.07
_diffrn_measured_fraction_theta_max      0.03
_diffrn_measured_fraction_theta_full     0.68
_diffrn_reflns_av_R_equivalents          ?
_diffrn_reflns_av_unetI/netI             0.2604
_diffrn_reflns_limit_h_min               -20
_diffrn_reflns_limit_h_max               19
_diffrn_reflns_limit_k_min               -18
_diffrn_reflns_limit_k_max               12
_diffrn_reflns_limit_l_min               -42
_diffrn_reflns_limit_l_max               35
_diffrn_reflns_reduction_process         ?

_diffrn_standards_number                 ?
_diffrn_standards_interval_count         ?
_diffrn_standards_interval_time          ?
_diffrn_standards_decay_%                ?
loop_
_diffrn_standard_refln_index_h
_diffrn_standard_refln_index_k
_diffrn_standard_refln_index_l
  ? ? ?

_diffrn_radiation_probe                  neutron

#=======================================================================

# 8. REFINEMENT DATA

_refine_special_details
; The variable wavelength nature of the data collection
 procedure means that sensible values of
 _diffrn_reflns_theta_min & _diffrn_reflns_theta_max
 cannot be given instead the following limits are given
 _diffrn_reflns_sin(theta)/lambda_min      0.05
 _diffrn_reflns_sin(theta)/lambda_max      1.31
 _refine_diff_density_max/min is given in Fermi per per angstrom cubed not
 electons per angstrom cubed. Another way to consider the _refine_diff_density_
 is as a percentage of the diffracted intensity of a given atom:
 _refine_diff_density_max =  5% of Carbon
 _refine_diff_density_min = -4% of Carbon
 Refinement of F^2^ against ALL reflections.  The weighted R-factor wR and
 goodness of fit S are based on F^2^, conventional R-factors R are based
 on F, with F set to zero for negative F^2^. The threshold expression of
 F^2^ > 2sigma(F^2^) is used only for calculating R-factors(gt) etc. and is
 not relevant to the choice of reflections for refinement.  R-factors based
 on F^2^ are statistically about twice as large as those based on F, and R-
 factors based on ALL data will be even larger.
;

_reflns_number_total                     3688
_reflns_number_gt                        2355
_reflns_threshold_expression             'I>3\s(I)'

_refine_ls_structure_factor_coef         Fsqd
_refine_ls_R_factor_gt                   0.1057
_refine_ls_wR_factor_gt                  0.2674
_refine_ls_R_factor_all                  0.1856
_refine_ls_wR_factor_ref                 0.2905
_refine_ls_goodness_of_fit_ref           2.99
_refine_ls_goodness_of_fit_gt            3.43
_refine_ls_restrained_S_gt               ?
_refine_ls_restrained_S_all              ?
_refine_ls_number_reflns                 3688
_refine_ls_number_parameters             44
_refine_ls_number_restraints             0
_refine_ls_number_constraints            0
_refine_ls_weighting_scheme              sigma
_refine_ls_weighting_details             'w=1/(\s^2^(I)+0.0004I^2^)'
_refine_ls_hydrogen_treatment            ?
_refine_ls_shift/su_max                  0.0121
_refine_ls_shift/su_mean                 0.0031
_refine_diff_density_max                 ?
_refine_diff_density_min                 ?
_refine_ls_extinction_method
 'B-C type 1 Gaussian isotropic (Becker & Coppens, 1974)'
_refine_ls_extinction_coef               4.5(3)
_refine_ls_abs_structure_details         ?
_refine_ls_abs_structure_Flack           ?
_refine_ls_abs_structure_Rogers          ?

loop_
 _atom_type_symbol
 _atom_type_scat_length_neutron
 _atom_type_scat_source
 Ca    4.700 International_Tables_Vol_C
 Ru    7.030 International_Tables_Vol_C
 O     5.803 International_Tables_Vol_C

_computing_data_collection               ?
_computing_cell_refinement               ?
_computing_data_reduction                ?
_computing_structure_solution            ?
_computing_structure_refinement          ?
_computing_molecular_graphics            ?
_computing_publication_material          ?

loop_
 _restr_distance_atom_site_label_1
 _restr_distance_site_symmetry_1
 _restr_distance_atom_site_label_2
 _restr_distance_site_symmetry_2
 _restr_distance_target
 _restr_distance_target_weight_param
 ? ? ? ? ? ?

loop_
 _restr_angle_atom_site_label_1
 _restr_angle_site_symmetry_1
 _restr_angle_atom_site_label_2
 _restr_angle_site_symmetry_2
 _restr_angle_atom_site_label_3
 _restr_angle_site_symmetry_3
 _restr_angle_target
 _restr_angle_target_weight_param
 ? ? ? ? ? ? ? ?

loop_
 _restr_torsion_atom_site_label_1
 _restr_torsion_site_symmetry_1
 _restr_torsion_atom_site_label_2
 _restr_torsion_site_symmetry_2
 _restr_torsion_atom_site_label_3
 _restr_torsion_site_symmetry_3
 _restr_torsion_atom_site_label_4
 _restr_torsion_site_symmetry_4
 _restr_torsion_angle_target
 _restr_torsion_weight_param
 ? ? ? ? ? ? ? ? ? ?

loop_
 _restr_equal_distance_atom_site_label_1
 _restr_equal_distance_site_symmetry_1
 _restr_equal_distance_atom_site_label_2
 _restr_equal_distance_site_symmetry_2
 _restr_equal_distance_class_class_id
 _restr_equal_distance_class_target_weight_param
 ? ? ? ? ? ?

loop_
 _restr_equal_angle_atom_site_label_1
 _restr_equal_angle_site_symmetry_1
 _restr_equal_angle_atom_site_label_2
 _restr_equal_angle_site_symmetry_2
 _restr_equal_angle_atom_site_label_3
 _restr_equal_angle_site_symmetry_3
 _restr_equal_angle_class_class_id
 _restr_equal_angle_class_target_weight_param
 ? ? ? ? ? ? ? ?

loop_
 _restr_equal_torsion_atom_site_label_1
 _restr_equal_torsion_site_symmetry_1
 _restr_equal_torsion_atom_site_label_2
 _restr_equal_torsion_site_symmetry_2
 _restr_equal_torsion_atom_site_label_3
 _restr_equal_torsion_site_symmetry_3
 _restr_equal_torsion_atom_site_label_4
 _restr_equal_torsion_site_symmetry_4
 _restr_equal_torsion_class_class_id
 _restr_equal_torsion_class_target_weight_param
 ? ? ? ? ? ? ? ? ? ?


#=======================================================================

# 9. ATOMIC COORDINATES AND DISPLACEMENT PARAMETERS

loop_
 _atom_site_label
 _atom_site_type_symbol
 _atom_site_fract_x
 _atom_site_fract_y
 _atom_site_fract_z
 _atom_site_adp_type
 _atom_site_U_iso_or_equiv
 _atom_site_site_symmetry_multiplicity
 _atom_site_occupancy
 _atom_site_calc_flag
 _atom_site_refinement_flags
 _atom_site_disorder_assembly
 _atom_site_disorder_group
  Ru Ru 0.5 0 0 Uani 0.0021(6) 4 1 d . . .
  O2 O 0.3031(3) 0.3011(6) 0.02386(18) Uani 0.0080(7) 8 1 d . . .
  O3 O 0.5600(3) -0.0183(6) 0.16460(16) Uani 0.0087(7) 8 1 d . . .
  Ca Ca 0.4921(5) 0.0470(6) 0.3516(2) Uani 0.0083(8) 8 1 d . . .

loop_
 _atom_site_aniso_label
 _atom_site_aniso_type_symbol
 _atom_site_aniso_U_11
 _atom_site_aniso_U_22
 _atom_site_aniso_U_33
 _atom_site_aniso_U_12
 _atom_site_aniso_U_13
 _atom_site_aniso_U_23
 Ru Ru 0.0026(7) 0.0033(16) 0.0006(7) 0.0018(12) -0.0004(7) -0.0007(9)
 O2 O 0.0045(6) 0.0126(17) 0.0068(9) 0.0024(9) -0.0006(7) -0.0009(10)
 O3 O 0.0087(7) 0.0156(18) 0.0018(8) -0.0007(10) -0.0006(6) 0.0002(12)
 Ca Ca 0.0075(9) 0.015(2) 0.0024(9) 0.0037(12) 0.0003(8) 0.0010(10)

loop_
 _jana_atom_site_ADP_C_label
 _jana_atom_site_ADP_C_type_symbol
 _jana_atom_site_ADP_C_111
 _jana_atom_site_ADP_C_112
 _jana_atom_site_ADP_C_113
 _jana_atom_site_ADP_C_122
 _jana_atom_site_ADP_C_123
 _jana_atom_site_ADP_C_133
 _jana_atom_site_ADP_C_222
 _jana_atom_site_ADP_C_223
 _jana_atom_site_ADP_C_233
 _jana_atom_site_ADP_C_333
 ? ? ? ? ? ? ? ? ? ? ? ?

loop_
 _jana_atom_site_ADP_D_label
 _jana_atom_site_ADP_D_type_symbol
 _jana_atom_site_ADP_D_1111
 _jana_atom_site_ADP_D_1112
 _jana_atom_site_ADP_D_1113
 _jana_atom_site_ADP_D_1122
 _jana_atom_site_ADP_D_1123
 _jana_atom_site_ADP_D_1133
 _jana_atom_site_ADP_D_1222
 _jana_atom_site_ADP_D_1223
 _jana_atom_site_ADP_D_1233
 _jana_atom_site_ADP_D_1333
 _jana_atom_site_ADP_D_2222
 _jana_atom_site_ADP_D_2223
 _jana_atom_site_ADP_D_2233
 _jana_atom_site_ADP_D_2333
 _jana_atom_site_ADP_D_3333
 ? ? ? ? ? ? ? ? ? ? ? ? ? ? ? ? ?

loop_
 _jana_atom_site_ADP_E_label
 _jana_atom_site_ADP_E_type_symbol
 _jana_atom_site_ADP_E_11111
 _jana_atom_site_ADP_E_11112
 _jana_atom_site_ADP_E_11113
 _jana_atom_site_ADP_E_11122
 _jana_atom_site_ADP_E_11123
 _jana_atom_site_ADP_E_11133
 _jana_atom_site_ADP_E_11222
 _jana_atom_site_ADP_E_11223
 _jana_atom_site_ADP_E_11233
 _jana_atom_site_ADP_E_11333
 _jana_atom_site_ADP_E_12222
 _jana_atom_site_ADP_E_12223
 _jana_atom_site_ADP_E_12233
 _jana_atom_site_ADP_E_12333
 _jana_atom_site_ADP_E_13333
 _jana_atom_site_ADP_E_22222
 _jana_atom_site_ADP_E_22223
 _jana_atom_site_ADP_E_22233
 _jana_atom_site_ADP_E_22333
 _jana_atom_site_ADP_E_23333
 _jana_atom_site_ADP_E_33333
 ? ? ? ? ? ? ? ? ? ? ? ? ? ? ? ? ? ? ? ? ? ? ?

loop_
 _jana_atom_site_ADP_F_label
 _jana_atom_site_ADP_F_type_symbol
 _jana_atom_site_ADP_F_111111
 _jana_atom_site_ADP_F_111112
 _jana_atom_site_ADP_F_111113
 _jana_atom_site_ADP_F_111122
 _jana_atom_site_ADP_F_111123
 _jana_atom_site_ADP_F_111133
 _jana_atom_site_ADP_F_111222
 _jana_atom_site_ADP_F_111223
 _jana_atom_site_ADP_F_111233
 _jana_atom_site_ADP_F_111333
 _jana_atom_site_ADP_F_112222
 _jana_atom_site_ADP_F_112223
 _jana_atom_site_ADP_F_112233
 _jana_atom_site_ADP_F_112333
 _jana_atom_site_ADP_F_113333
 _jana_atom_site_ADP_F_122222
 _jana_atom_site_ADP_F_122223
 _jana_atom_site_ADP_F_122233
 _jana_atom_site_ADP_F_122333
 _jana_atom_site_ADP_F_123333
 _jana_atom_site_ADP_F_133333
 _jana_atom_site_ADP_F_222222
 _jana_atom_site_ADP_F_222223
 _jana_atom_site_ADP_F_222233
 _jana_atom_site_ADP_F_222333
 _jana_atom_site_ADP_F_223333
 _jana_atom_site_ADP_F_233333
 _jana_atom_site_ADP_F_333333
 ? ? ? ? ? ? ? ? ? ? ? ? ? ? ? ? ? ? ? ? ? ? ? ? ? ? ? ? ? ?


#=======================================================================

# 10. MOLECULAR GEOMETRY


loop_
 _geom_bond_atom_site_label_1
 _geom_bond_atom_site_label_2
 _geom_bond_site_symmetry_1
 _geom_bond_site_symmetry_2
 _geom_bond_distance
 _geom_bond_publ_flag
 ? ? ? ? ? ?

loop_
 _geom_angle_atom_site_label_1
 _geom_angle_atom_site_label_2
 _geom_angle_atom_site_label_3
 _geom_angle_site_symmetry_1
 _geom_angle_site_symmetry_2
 _geom_angle_site_symmetry_3
 _geom_angle
 _geom_angle_publ_flag
 ? ? ? ? ? ? ? ?

loop_
 _geom_torsion_atom_site_label_1
 _geom_torsion_atom_site_label_2
 _geom_torsion_atom_site_label_3
 _geom_torsion_atom_site_label_4
 _geom_torsion_site_symmetry_1
 _geom_torsion_site_symmetry_2
 _geom_torsion_site_symmetry_3
 _geom_torsion_site_symmetry_4
 _geom_torsion
 _geom_torsion_publ_flag
 ? ? ? ? ? ? ? ? ? ?

loop_
 _geom_hbond_atom_site_label_D
 _geom_hbond_atom_site_label_H
 _geom_hbond_atom_site_label_A
 _geom_hbond_site_symmetry_D
 _geom_hbond_site_symmetry_H
 _geom_hbond_site_symmetry_A
 _geom_hbond_distance_DH
 _geom_hbond_distance_HA
 _geom_hbond_distance_DA
 _geom_hbond_angle_DHA
 _geom_hbond_publ_flag
 ? ? ? ? ? ? ? ? ? ? ?


#=======================================================================

# 11. STRUCTURE-FACTOR LIST

loop_
 _refln_index_h
 _refln_index_k
 _refln_index_l
 _refln_F_squared_calc
 _refln_F_squared_meas
 _refln_F_squared_sigma
 _refln_observed_status
  -2  -2  12  3184.40  3215.71   141.00 o
  -3  -1  11  3096.88  3482.51   181.34 o
  -1  -1   5  2007.16  2203.24    78.22 o
  -3  -2  10  2130.39  2190.49   116.68 o
  -2  -2   9  1168.60  1227.72    76.28 o
  -4  -3  13  2990.72  2929.81   186.77 o
  -2  -1   7   959.50  1341.54    72.55 o
  -4  -2  14  2662.34  2575.05   208.72 o
  -3  -3  17  4643.54  5240.58   337.95 o
  -4   0  14  2359.40  2390.94   150.57 o
  -3  -1   9   835.86  1052.92   114.34 o
  -3  -3  12  1663.72  1513.05   161.70 o
  -3  -1  10  1036.52  1126.67    93.71 o
  -4  -2  12  1341.40  1274.50   184.82 o
  -3  -1  17  3082.34  2903.08   305.53 o
  -2  -1  13   945.27  1226.52   172.05 o
  -5  -1  17  3544.66  3255.22   306.12 o
  -3  -1  14  1021.59  1060.83   159.05 o
  -1  -1   6   321.70   310.32    35.35 o
  -3  -3  19  2279.28  1750.31   553.02 o
  -2  -2  14   844.19  1051.30   225.81 o
  -4  -2  20  2895.97  5072.32   753.61 o
  -2  -1   6   402.51   405.21    47.35 o
  -1  -1   7   246.57   336.10    48.59 o
  -3  -2  16  1087.39   492.77   329.17 <
  -5  -2  14  1073.55   925.23   188.51 o
  -4  -1  17  1771.61  1147.09   303.73 o
  -3  -3  13   750.18   606.24   155.29 o
  -2  -2  16   761.64  1308.32   222.19 o
  -6  -2  20  3420.49  3512.80   740.83 o
  -2  -2  10   300.67   271.24    71.67 o
  -3  -1  12   425.21   501.45   109.43 o
  -4  -3  19  1209.34   494.49   426.48 <
  -2  -1  11   289.23   260.00    83.18 o
  -3  -3  23  3880.05  4892.35   767.28 o
  -4  -1  18   924.95   843.16   339.15 <
  -3  -3  15   563.84   190.19   171.87 <
  -4  -3  15   501.95   690.98   210.51 o
  -4  -1  13   473.81   293.93   159.17 <
  -4  -1  19   819.85  1416.92   320.33 o
  -2  -1   9    78.06    95.63    61.94 <
  -5  -1  23  2939.84  2754.50   789.86 o
  -5  -3  16   925.82   387.27   257.18 <
  -3  -1  23  2286.10  1867.91   570.16 o
  -2  -1   8    63.30    79.90    50.12 <
  -5  -3  14   495.95   620.04   177.72 o
  -4  -2  11   301.88   440.82   104.72 o
  -5  -5  21  2932.91  2979.89   911.07 o
  -3  -2  18   326.00   392.95   227.09 <
  -3  -3  18   670.65   448.00   286.80 <
  -2  -1  16   331.37   387.89   146.26 <
  -7  -3  21  2623.89  1319.04   715.95 <
  -6  -1  19   780.94   440.27   375.95 <
  -4  -1  12   156.92   335.04   105.20 o
   0  -2   6  5207.20  5829.60    84.80 o
   0  -2  12  6724.85 10666.10   195.12 o
   1  -1  11  4374.68  3896.32   116.94 o
  -1  -2   8  2084.36  2275.72    79.48 o
   0  -2   5   823.97  1061.56    35.97 o
  -1  -3  11  2887.63  3179.35   121.35 o
   0  -2  14  2885.79  4207.67   231.18 o
   0  -2  18  6025.22  7276.32   484.45 o
   0  -2  11   840.15  1564.29   108.74 o
   0  -2   7   675.01   755.14    54.01 o
   0  -2  10   841.43  1510.44   112.57 o
   0  -4  12  3647.53  4019.40   262.80 o
  -1  -2  14  1535.03  2110.91   166.93 o
  -1  -3  17  2437.06  3541.63   460.67 o
   1  -2  14  1535.03  1532.31   206.36 o
  -1  -2  12   606.32   697.83   109.00 o
  -2  -4  14  1047.12   945.19   225.87 o
   0  -2  20  4493.53  4786.80   543.14 o
  -1  -2  10   348.79   499.75    73.10 o
  -2  -4  18  2670.98  1728.41   302.02 o
   0  -4  11   855.94   661.16   163.80 o
   1  -3  17  2437.05  3644.06   591.16 o
  -1  -3  14   837.15   803.21   204.40 o
   1  -1  12   523.73   521.49   109.74 o
  -1  -5  17  1936.09  2533.88   555.54 o
   0  -4  15  2296.07  1739.17   411.06 o
   1  -3  14   837.15  1001.54   293.84 o
  -1  -3  12   401.80   530.98   116.29 o
   1  -2  12   606.32   794.68   163.09 o
  -1  -2   7   116.82   105.63    41.66 <
   0  -2   8    89.00   116.99    44.92 <
   0  -2   9    75.42   108.50    72.99 <
   0  -4  18  2094.91  3244.41   725.88 o
  -1  -5  19  2442.65  3156.58   832.14 o
   1  -1  13   605.90   616.36   159.65 o
   1  -5  19  2442.64  1194.47   887.21 <
   0  -2  24  3377.43  3425.30  1196.45 <
  -2  -4  19  1498.77  1686.48   442.30 o
   0  -8  24  3563.94  8813.09  3108.44 <
  -1  -2  23   248.75   754.19   720.69 <
  -1  -2   9    78.94    80.97    50.36 <
  -1  -4  15   619.55   383.79   311.68 <
  -1  -3  15   232.98   439.41   205.16 <
   1  -4  15   619.55   856.93   576.38 <
   1  -5  17  1936.09  2299.26   905.68 <
  -2  -4  20  1356.88  1628.94   638.61 <
  -2  -6  19   686.63  1122.37   739.21 <
  -2  -6  24  2425.97  3625.33  1688.13 <
   0  -1   4     0.00    31.01    21.66 <
   1  -1   5  2007.16  2747.02    45.95 o
   1   0   4  1565.95  1847.07    30.01 o
   1  -2   8  2084.36  2766.95    92.62 o
   1  -3   5  2820.71  2080.88   157.34 o
   2  -2   6  9462.00 10462.90   524.90 o
   1  -3   8  1833.68  1780.71   138.39 o
   1  -2   6   549.40   626.43    46.09 o
   1  -1   6   321.70   574.08    45.11 o
   1  -3   7  1122.09   805.52    75.84 o
   2   0   6  4469.23  3472.49   252.52 o
   1  -2   5   276.91   175.83    38.03 o
   1  -1   7   246.57   248.27    45.01 o
   2  -2  12  3184.41  3137.98   422.04 o
   2  -1   7   959.49  1376.17   206.97 o
   2  -2   9  1168.60   757.40   273.71 <
   2  -4  12  3170.58  3252.18   782.01 o
   2  -2   8  1241.57  1646.94   289.56 o
   1  -5  13  1951.98  1476.54   555.93 <
   1  -5   8  1920.03  2613.95   608.16 o
   1  -5  11  1477.69  1493.11   435.00 o
   3  -1  11  3096.89  3657.17   711.87 o
   2  -3  11  1735.71  1556.57   492.67 o
   3   0  14  3059.26  2890.67  1002.42 <
   3  -3  17  4643.54  5847.16  1827.14 o
   2  -1  13   945.26   457.59   305.55 <
   2   0  10   846.60   419.78   147.66 <
   2  -4  13  2095.34  1212.82   691.84 <
   1  -8  14   418.69  3460.54  1555.96 <
  -2   2   0 13454.50  9837.58    94.25 o
  -2   0  -2  1071.93  1308.22    31.11 o
  -1   1  -1   559.71   602.79    16.63 o
  -2   1  -1   609.10   735.10    27.94 o
  -3   1  -3  2670.38  4113.58   207.18 o
  -4   1  -2  1717.53  1454.18    94.77 o
  -2   1  -2   544.43   822.65    46.23 o
  -5   1  -3  3088.73  2741.84   209.30 o
  -3   1  -2   490.68   671.63    64.98 o
  -3   2  -2   990.87   744.05    84.33 o
  -5   3  -3  6922.54  8230.08   638.66 o
  -5   2  -2  1410.44  1418.74   192.40 o
  -5   3  -1  1794.70  1789.17   252.12 o
  -3   2  -1   266.17   333.03    52.38 o
  -5   0  -4  1188.32   707.36   213.05 o
  -2   2  -1   160.72   103.62    34.05 o
  -4   1  -4  1360.84  1467.75   324.41 o
  -2   2  -2   970.44  1162.23   131.61 o
  -4   3  -1   999.60   788.36   152.43 o
  -4   4   0  1915.07  1092.98   175.97 o
  -2   4   0  2972.60  2280.05   365.38 o
  -7   3  -3  2212.22  3470.64   734.15 o
  -7   5  -3  4357.92  4830.32  1578.49 o
  -8   2  -4  2103.44  4135.30  1305.70 o
  -6   1  -4   643.51  1337.60   403.30 o
  -7   2  -5   135.07  2614.83  1229.87 <
  -5   2  -4  1245.81   612.11   407.75 <
  -6   4  -1   888.64   936.69   481.91 <
  -7   1   3  7680.65  8969.71   281.41 o
  -4   2   0  2307.84  2113.21    91.41 o
  -5   1   3  3088.73  3670.36   160.00 o
  -2   1   0   949.91  1034.83    40.18 o
  -4   1   2  1717.53  2281.95   105.08 o
  -4   1   0  1195.12  1343.08    75.32 o
  -5   3   3  6922.54  2964.78   196.12 o
  -4   1  -1   797.13   829.11    49.95 o
  -4   1   1   797.13  1054.29    75.13 o
  -3   1   1   837.26   922.05    51.66 o
  -5   2   2  1410.44  1312.84   101.84 o
  -6   1   0  1623.36  2086.14   200.51 o
  -5   2   4  1245.81  1118.71   159.02 o
  -4   3   1   999.60   892.25    91.56 o
  -5   3   1  1794.70  1231.20   149.90 o
  -3   1   2   490.68   576.35    58.41 o
  -9   1   3  5058.86  5086.90   545.71 o
  -6   1   2   994.16   971.23   155.22 o
  -2   1   1   609.10   300.57    45.81 o
  -8   2   2  3371.75  3896.23   526.80 o
  -8   2   4  2103.44  1453.01   391.65 o
  -9   3   3  3747.11  3597.57   611.30 o
  -5   3   2   640.95   422.72   157.59 <
  -3   2   1   266.17   246.52    47.22 o
  -7   2   2   798.09   508.92   290.11 <
  -4   2   1   187.70   199.24    68.72 <
  -6   3   2   704.16   386.99   235.07 <
  -6   1   1   358.04   219.52   149.31 <
  -7   3   3  2212.22  1654.97   313.24 o
  -6   3   5  1155.17   844.48   191.70 o
  -6   2   1   267.07   344.46   164.33 <
  -6   2   2   316.27   274.16   147.70 <
  -6   3   4   713.28   221.02   185.84 <
  -6   2  -1   267.07   246.01   210.51 <
  -8   2  -2  3371.75  3198.71   638.95 o
  -5   1  -1   114.73    87.24    77.88 <
  -8   1   4   244.07   396.45   236.19 <
  -8   4   5  2565.63  2728.07   622.86 o
  -7   2   3   253.05   251.07   250.09 <
  -9   5   3  1425.42  1275.37  1063.13 <
 -11   3   3  2931.28  3188.93  1608.07 <
  -5   1   2    17.99   125.58    94.06 <
 -11   8   3   445.12  5198.19  3862.82 <
  -7   1  -1    10.53   595.18   223.99 <
  -9   4  -1  1481.54  1536.51  1294.32 <
 -15   2   0     0.00  6649.06  4550.03 <
  -3   0   1     0.00    34.95    24.12 <
  -4   0   6  3806.80  5451.88   140.22 o
  -3   1   3  2670.38  3035.78    58.84 o
  -3   0   2  2235.00  2164.14    63.93 o
  -7   1   9  4803.42  4811.72   222.74 o
  -7  -1   9  4803.42  5278.28   232.52 o
  -4   1   5  1554.76  1559.21    83.42 o
  -4   1   4  1360.84  1404.80    69.29 o
  -5   1   9  2571.57  2364.09   178.60 o
  -6   0   8  2845.06  3020.43   192.47 o
  -5   0   8  2006.28  2105.54   148.33 o
  -5   1   6  1324.03  1559.14   138.65 o
  -5   0   4  1188.32  1161.29    82.11 o
  -6   0   6  1318.28  1416.68   183.50 o
  -6   0   4   848.90  1205.12   146.57 o
  -2   0   2  1071.93  1131.08    72.20 o
  -5   1  10  1172.16  1303.94   145.92 o
  -6   2   8  1506.74  1992.29   287.28 o
  -7   2   8  1589.55  2195.79   370.22 o
  -3   0   4   513.36   463.35    62.93 o
  -8   2   8  2811.77  2918.50   390.54 o
  -9   1   9  3787.27  3614.11   516.73 o
  -6   1   7   904.20   875.17   141.09 o
  -7   0  10  1472.30  1534.89   239.01 o
  -8   0  14  4820.99  3929.02   527.68 o
  -5   1   8   803.75   919.71   151.16 o
  -9   3   9  2836.27  2583.95   471.67 o
  -4   1   7   414.33   489.32    73.09 o
  -7   0  12  1236.01   921.96   270.86 o
  -4   1   6   354.59   409.43    63.53 o
  -7   0   6   782.05   961.83   253.77 o
  -6   1   6   646.19   687.24   141.04 o
  -7   1  10   824.56   548.67   290.32 <
  -7  -1  11   989.44   918.00   233.22 o
  -5   1   5   188.40   239.70   112.42 <
  -3   1   4   157.68   226.72    48.65 o
  -9  -1  15  2199.06  1564.51   534.79 <
  -8   0   8  1242.48  1387.34   293.02 o
  -5   1   7   257.18   371.06   125.35 <
 -10   0   8  2633.85  1464.99   575.64 <
  -6   2   6   205.43   265.62   108.62 <
  -9   0  10  1436.50   961.11   401.67 <
  -9   1  15  2199.06  1249.95   575.89 <
  -7   1   8   809.43   685.74   304.77 <
  -7  -1  10   824.56   537.94   178.98 o
  -8   2   9   964.95  1001.61   312.88 o
  -6   0  10   195.48   236.11   141.67 <
  -9   1  11   798.80   616.12   531.43 <
 -11   1   9  1665.86  2448.22   800.73 o
  -8   2  14  1556.80  1660.87   431.08 o
  -9   1  17  1266.72  1640.40   637.82 <
  -8   2   7   644.03   414.33   243.26 <
  -9  -1  11   798.81   837.24   380.20 <
  -9   0   6   458.05   323.25   276.86 <
 -10   2  20  3548.86  3271.82  1085.43 o
  -6   1   9    30.00   171.45   111.34 <
 -19   0  15     0.00  6982.33  5670.43 <
 -14   1  11    82.84  1925.99  1735.95 <
  -3   0   5     0.00    69.90    46.77 <
  -1  -3   5  2820.72  3139.31    66.06 o
  -2  -4   6  3105.75  3155.64   104.41 o
  -1  -3   8  1833.69  1794.63    73.23 o
  -2  -4   5  1450.41  1650.44    61.07 o
  -2  -3   5  1256.96  1389.34    43.01 o
  -1  -3   7  1122.10  1096.25    64.16 o
  -2  -4  12  3170.58  2901.33   152.01 o
  -1  -2   3   669.12   709.96    34.99 o
  -1  -5   8  1920.03  1658.11   139.96 o
  -3  -5   7  2092.75  2092.54   150.11 o
  -1  -2   6   549.40   633.59    33.43 o
  -2  -4  11  1337.61  1447.02    98.00 o
  -2  -5   7  1202.84  1212.45   122.34 o
  -1  -3   4   442.69   381.00    29.00 o
  -2  -4   7   812.66   878.73    78.89 o
  -1  -5  11  1477.69  1335.02   208.52 o
  -3  -5   8   947.53   918.36   146.52 o
  -2  -6   9  1761.94  1892.33   203.42 o
  -1  -4   7   397.43   407.29    77.70 o
  -1  -2   5   276.91   266.93    30.39 o
  -4  -5   9   983.46   741.11   127.57 o
  -3  -5  11   880.34   508.09   188.86 <
  -2  -5  13  1123.24  1103.02   214.65 o
  -2  -4   8   316.60   380.52    96.49 o
  -3  -5  12   803.21   600.11   192.61 o
  -1  -5  12   819.61   568.65   198.29 <
  -2  -6  12  1897.67  1453.02   371.69 o
  -2  -5   6   175.83   169.58   108.45 <
  -1  -4  10   398.49   557.72   115.70 o
  -3  -7   8  1580.36  1747.77   362.02 o
  -2  -5   9   472.72   769.50   169.52 o
  -1  -3   6   140.56   151.36    37.59 o
  -3  -4   7    23.47   155.13    57.62 <
  -4  -6  10   875.49   581.15   229.49 <
  -3  -5   9   494.84   343.64   148.33 <
  -3  -7  13  2010.33  2422.73   547.24 o
  -2  -6  15  1253.18  1291.59   507.83 <
  -1  -7  13  1787.52  1827.78   623.92 <
  -3  -6   8   588.57   543.68   184.19 <
  -1  -4   6   109.08    87.26    49.30 <
  -3  -5  13   446.40   374.74   174.78 <
  -3  -7  14   871.48   900.16   571.98 <
  -2  -6   7   231.46   168.02   160.14 <
  -3  -6  15   746.15   726.24   379.16 <
  -3  -7   7   966.47   758.10   388.43 <
  -4  -6  12   724.12   366.05   255.40 <
  -3  -7  10   125.67   416.12   304.83 <
  -4  -7   9   461.70   778.50   395.90 <
  -5  -9  13  1257.30  2646.42  1246.01 <
  -3  -8  17   156.07  2467.44   912.43 <
  -1  -2   4    22.81    18.77    15.81 <
  -1  -1  -1   559.71   673.07    14.47 o
  -1  -3   1  2037.23  2130.85    54.91 o
  -2  -2  -2   970.44   491.65    46.78 o
  -1  -2  -1   555.16   651.78    30.78 o
  -2  -4   0  2972.60  2916.28   134.54 o
  -1  -2   1   555.16   518.70    25.75 o
  -3  -5   1  3823.23  3410.61   202.48 o
  -1  -4   1  1492.79   874.20    99.67 o
  -2  -3  -1   298.46   154.98    58.24 <
  -2  -2  -1   160.72   196.73    25.21 o
  -3  -5  -1  3823.23  4097.78   505.83 o
  -1  -5   2  1947.65  1926.56   279.61 o
  -3  -4  -2  1024.05   669.01   203.42 o
  -4  -5   0   548.00   802.86   218.96 o
  -5  -7   1  2557.46  2147.79   803.38 <
  -3  -6   2   449.49   401.66   315.42 <
  -4  -4  -2   690.28   704.52   220.04 o
  -6  -6  -2  1526.46  1915.40  1016.39 <
  -5 -10   4     7.22  3990.34  2057.69 <
  -4  -7   2   881.86  1619.38   576.77 <
  -5  -7  -1  2557.46  2468.82  1242.06 <
  -4  -2   0  2307.83  2409.41    78.67 o
  -2   0   0  3795.56  2029.05    74.76 o
  -4  -1   0  1195.12  1261.99    71.19 o
  -2  -1   0   949.91  1016.94    37.81 o
  -6  -1   0  1623.36  1983.43   130.23 o
  -5  -2   2  1410.44  1399.00    81.07 o
  -4  -1  -1   797.13   792.46    56.10 o
  -3  -1   1   837.26   961.31    47.96 o
  -4  -1   1   797.13   865.83    49.94 o
  -7  -3   3  2212.22  2148.05   234.62 o
  -9  -1   3  5058.85  4507.85   401.33 o
  -6  -1   2   994.16  1068.68   103.92 o
  -8  -2   2  3371.75  2932.68   352.04 o
  -9  -3   3  3747.11  3115.10   541.15 o
  -8  -2   0  1687.55  1473.54   348.55 o
  -7  -2   2   798.09   764.56   209.60 o
  -8  -2  -2  3371.75  2522.06   543.46 o
  -4  -2   1   187.70   151.49    52.48 <
  -6  -3   2   704.16   663.16   139.77 o
  -6  -2   2   316.27   270.36    98.85 <
  -6  -2   1   267.07   319.48   119.99 <
  -6  -1   1   358.04   279.94    99.91 <
  -7  -2  -2   798.09  1065.97   249.34 o
  -8  -4   2   734.59  1509.97   509.41 <
 -11  -1   3  1989.43  2956.50   897.29 o
 -10  -4   2  1435.78  3201.45  1069.13 <
  -6  -3   1   129.21   130.59   126.15 <
  -6  -1  -1   358.04   482.33   117.00 o
  -9  -4  -1  1481.53  1747.33   787.29 <
  -8  -1   2   289.20   348.15   199.72 <
  -5  -1   1   114.73   138.69    62.68 <
 -12  -2   0  2106.54  2937.32  1527.41 <
  -9  -4   1  1481.54  1952.60   650.70 o
  -9  -4   3   366.98   746.17   486.93 <
  -4   0  -1     0.00    53.66    23.14 <
  -3  -2   4  2001.29  2118.40    94.94 o
  -4  -3   7  3003.34  3190.18   138.43 o
  -3  -1   5  2146.92  2357.02   100.69 o
  -4  -2   6  2048.89  2161.82   115.24 o
  -5  -3   9  2773.77  2939.33   189.11 o
  -7  -3   9  2952.46  2814.28   257.28 o
  -5  -3   8  1398.03  1571.70   156.97 o
  -6  -2   8  1506.73  1627.08   180.28 o
  -4  -2   8  1093.30  1093.61   110.67 o
  -5  -2   8  1320.01  1129.45   117.18 o
  -4  -3   6   800.38   943.09   117.13 o
  -4  -3   9   855.13   972.40   124.25 o
  -6  -3  11  1814.34  1777.13   210.98 o
  -4  -2   5   467.75   479.44    58.36 o
  -2  -1   2   544.43   501.08    46.76 o
  -5  -4   8   865.05   704.74   154.68 o
  -2  -1   4   361.96   432.10    48.33 o
  -7  -5   9  2379.42  2432.12   411.58 o
  -3  -2   6   433.38   308.40    78.37 o
  -6  -4   9  1241.75  1181.28   225.70 o
  -6  -4   8  1291.32  1226.41   201.33 o
  -6  -5  13  1585.45  1916.58   376.66 o
  -5  -3  11  1060.88  1138.82   156.23 o
  -6  -3   9   868.44   551.15   167.09 o
  -7  -3  12   966.27   725.34   275.06 <
  -5  -3   7   335.59   288.39   119.42 <
  -8  -4  14  1647.78  1387.02   480.93 <
  -6  -4  10   770.32   700.24   239.53 <
  -8  -4  11  2681.28  2688.95   471.52 o
  -7  -3  11   759.59   576.13   253.79 <
  -3  -1   4   157.68   194.42    41.01 o
  -5  -3  10   727.88   711.45   148.78 o
  -6  -4   7   642.68   693.15   167.35 o
  -6  -4  14  1335.83  1384.43   282.27 o
  -3  -2   5   174.04   225.48    56.37 o
  -5  -4  10   565.19   301.28   200.69 <
  -6  -2  10   245.36   242.61   123.54 <
  -9  -3  15  1815.71   728.57   505.35 <
 -10  -6  10  1189.25  1800.52  1188.01 <
  -3  -2   7    85.03    75.79    63.90 <
 -10  -5  20     6.49  2192.61  1481.27 <
 -10  -8  16  1617.17  2506.09  2178.95 <
  -2  -2   2   970.44  1021.73    44.19 o
  -3  -2   2   990.87  1018.55    48.18 o
  -4  -5   5  2000.42  2258.78   171.17 o
  -3  -4   2  1024.05  1106.82    70.27 o
  -4  -4   6  1558.38  1410.83    85.12 o
  -4  -3   1   999.60  1030.04   205.21 o
  -3  -4   3   935.36  1140.30   111.78 o
  -3  -3   4   863.28  1040.30    80.14 o
  -2  -3   2   377.39   306.48    26.41 o
  -3  -3   2   543.53   531.09    51.51 o
  -4  -4   2   690.28   808.46   159.21 o
  -1  -1   1   559.71   583.48    48.86 o
  -7  -5   3  4357.92  5173.22   465.01 o
  -3  -4   4   530.63   347.68    81.95 o
  -2  -2   1   160.72   206.63    33.94 o
  -5  -4   2   898.28   892.11   147.36 o
  -5  -4   4   789.50   684.80   133.09 o
  -4  -4   4   407.63   346.12    96.56 o
  -2  -2   3   231.59   252.40    32.37 o
  -4  -4   1   508.26   525.07    92.95 o
  -3  -5   4   496.30   701.23    86.48 o
  -6  -4   5   517.36   808.99   153.79 o
  -4  -3   3   187.05   163.66    57.85 <
  -6  -4   4   882.04   721.43   157.67 o
  -4  -5   6   473.21   374.20   145.33 <
  -6  -6   5  1456.16  1888.42   404.52 o
  -4  -4   5   446.47   390.48   150.15 <
  -6  -6   4  1785.12  1896.98   424.58 o
  -7  -5   5  1058.62   897.47   386.89 <
  -4  -6   4   868.16   630.33   211.43 <
  -4  -6   5   818.84   892.91   241.14 o
  -6  -4   3   226.98   259.88   160.27 <
  -2  -3   3    85.91    37.05    29.15 <
  -4  -5   3   228.80   384.06   140.02 <
  -4  -3   2   178.00   235.69    69.18 o
  -4  -4   3   163.62   203.74   100.14 <
  -5  -7   5  1401.56  1890.39   584.51 o
  -5  -7   7  1753.96  1585.19   457.44 o
  -5  -5   1   192.10   384.27   191.15 <
  -8  -6   7  1187.33  1462.37   612.12 <
  -5  -5   2   372.69   298.88   227.37 <
  -6  -7   6   586.29   642.47   607.47 <
  -8  -6   4   794.54   768.09   493.81 <
  -5  -5   7     8.01   318.02   177.72 <
  -9  -9   5   187.12  2952.18  2119.60 <
  -3  -3   1    33.64    63.55    48.28 <
  -9  -7   3   957.73   899.17   896.21 <
  -5  -9   7  1045.96  1966.22   900.05 <
  -3  -1  11  3096.88  4361.82   403.50 o
  -3  -2  10  2130.39  3302.15   279.12 o
  -3   0  14  3059.26  4732.92   547.69 o
  -4   0  14  2359.40  2769.46   455.87 o
  -3  -3  17  4643.54  4680.24  1215.12 o
  -3  -1   9   835.86  1324.26   253.35 o
  -4  -2  14  2662.34  3342.52   619.65 o
  -3  -1  10  1036.52  1199.48   301.02 o
  -5  -1  17  3544.66  3715.88   917.22 o
  -4  -2  12  1341.40  1106.95   373.38 <
  -3  -1  17  3082.34  3170.90   655.19 o
  -3  -1  14  1021.59  1705.96   392.24 o
  -3  -2  12   717.34  1060.11   365.31 <
  -4  -1  17  1771.61  1785.55   767.71 <
  -5  -2  14  1073.55  1334.71   567.68 <
  -6  -2  20  3420.49  4411.94  1910.72 <
  -4  -2  20  2895.97  6178.70  1634.36 o
  -4  -1  19   819.85  1559.58   744.28 <
  -6  -1  19   780.94  1217.64   941.30 <
  -3  -3  15   563.84   736.59   530.17 <
  -2  -1   9    78.06   180.93   131.46 <
  -2   0  10   846.60   293.23   189.57 <
  -2  -2   9  1168.60   271.21   179.32 <
 -10  -7  35     4.60 14218.30 12370.90 <
  -2   0   7     0.00   123.72    92.79 <
  -8  -8  33     7.54 13073.90 10440.60 <
  -9  -7  34    84.56 14115.30 13579.60 <
  -2   0   8   258.52   142.51    86.75 <
   0  -4  12  3647.53  4969.05   731.96 o
   0  -4  15  2296.07  2432.98   941.98 <
  -1  -2   8  2084.36   460.61   149.96 o
  -2  -3  11  1735.71   404.67   248.58 <
   1  -4  21   951.72  4211.57  3658.19 <
  -1  -9  22     3.46 11156.20  7770.65 <
   2  -3  22     4.04  2641.77  2584.13 <
   0  -5  25     0.00  6169.27  5516.91 <
   1   0   4  1565.95   409.80    49.58 o
   1  -3   5  2820.71  1367.56   387.07 o
   2  -2   6  9462.00 30203.20  1536.17 o
   1  -2   8  2084.36   506.83   187.55 <
   2  -5  15   279.70  4124.71  3421.56 <
  -2   2   0 13454.40 17527.40   260.53 o
  -3   1  -3  2670.38 12206.00   478.72 o
  -2   1  -1   609.10   933.10    77.03 o
  -4   1  -2  1717.53  1589.68   168.99 o
  -3   2  -2   990.87  2082.37   276.42 o
  -5   3  -3  6922.54  6734.45  1336.31 o
  -5   2  -2  1410.44  1417.98   381.06 o
  -5   1  -3  3088.73  2502.84   487.73 o
  -2   2  -2   970.44  1543.63   324.01 o
  -4   3  -1   999.60  1585.30   401.63 o
  -4   4   0  1915.07  1707.98   565.55 o
  -2   4   0  2972.60  1596.66   671.31 <
  -2   0  -2  1071.93  4134.39    92.04 o
 -10   2  -6     0.03 13693.90  6571.37 <
  -4   1  -4  1360.84  1330.32   586.07 <
  -3   1  -2   490.68   776.35   150.17 o
  -5   4  -1     2.01  1635.12   958.86 <
  -5   1  -4   690.23  1701.91   718.52 <
  -5   5  -1   192.10  2791.69  1943.63 <
  -7   1   3  7680.65  8662.95   646.89 o
  -5   3   3  6922.54  7875.33   533.30 o
  -4   2   0  2307.83  3253.20   263.18 o
  -2   1   0   949.91  1501.19    96.70 o
  -4   1   2  1717.53  2733.58   221.48 o
  -4   1   0  1195.12  1332.26   177.44 o
  -4   1  -1   797.13   985.70   151.21 o
  -3   1   1   837.27  1136.25   147.88 o
  -4   1   1   797.13  1167.56   190.00 o
  -5   3   1  1794.70  2684.98   460.12 o
  -5   2   2  1410.44  2092.19   383.54 o
  -2   1   1   609.10  1096.40   130.22 o
  -3   2   2   990.87   680.40   176.01 o
  -6   1   0  1623.36  1132.50   539.83 <
  -5   2   4  1245.81  1418.57   277.08 o
  -8   2   2  3371.75  3245.03  1296.58 <
  -6   1   2   994.16  1429.71   370.61 o
  -3   1   2   490.68   799.81   110.88 o
  -6   3   5  1155.17  1064.25   476.64 <
  -4   3   1   999.60  1290.52   280.30 o
  -5   3   2   640.95   509.80   400.76 <
  -6   3   4   713.28  1037.78   597.47 <
  -9   1   3  5058.85  3111.39  1328.73 <
  -7   5   3  4357.91  5733.59  1756.84 o
  -8   2   4  2103.44  2908.37   949.53 o
  -9   3   3  3747.11  2194.12  1980.69 <
  -8   2   0  1687.55  3967.38  1444.10 <
 -14   2   0  1095.77  9193.94  9085.59 <
  -8   2  -2  3371.75  3720.58  2058.65 <
  -3   2   1   266.17   151.86   107.86 <
  -6   3   3   192.11   577.44   512.65 <
  -7   3   3  2212.22  3680.88   922.36 o
  -4   0   6  3806.80  6696.51   352.99 o
  -3   1   3  2670.38  3628.02   182.30 o
  -3   1   5  2146.92  3137.87   226.72 o
  -5   1   9  2571.57  3512.99   465.85 o
  -4   1   4  1360.84  1984.61   183.45 o
  -5   0   8  2006.28  2339.37   425.48 o
  -7   1   9  4803.42  6400.95   840.64 o
  -4   1   5  1554.76  2480.31   229.14 o
  -6   0   8  2845.06  3547.03   399.23 o
  -5   1   6  1324.03  1866.86   450.11 o
  -5   1   4   690.23  1116.24   203.74 o
  -6   2   8  1506.74  1411.16   418.01 o
  -8   0  14  4820.99  4967.08  1183.69 o
  -9   1   9  3787.27  4505.20  1357.75 o
  -3   0   4   513.36   668.40   126.41 o
  -6   0   6  1318.28  1462.15   376.77 o
  -7   3   9  2952.47  3485.04   775.89 o
  -8   2   8  2811.77  3953.87   698.92 o
  -4   2   5   467.75   643.50   144.43 o
  -5   1   8   803.75  1399.21   309.14 o
  -5   2   8  1320.01  1631.46   297.82 o
  -5   1  10  1172.16   805.28   323.03 <
  -7   0  12  1236.01  1323.21   621.82 <
  -6   1   7   904.20   873.11   463.84 <
  -3   1   6   413.97   456.77   156.74 <
  -4   1   7   414.33   436.16   242.15 <
  -8   2  14  1556.80  1154.75  1143.30 <
  -4   1   6   354.59   421.83   208.02 <
  -3   1   4   157.68   192.38   116.29 <
  -7   1  11   989.44  2833.15   739.90 o
  -6   1   6   646.19  1113.70   387.37 <
 -18   0  22   514.08 20197.30 19253.40 <
  -9   3   9  2836.27  2772.91  1640.68 <
  -2   0   2  1071.93   148.44   105.05 <
 -17   3  29   316.70 15909.40 15311.70 <
  -2   1   3    15.33   117.17    77.64 <
  -1  -3   5  2820.72  3440.71   125.12 o
  -2  -4   6  3105.75  4633.41   265.10 o
  -1  -3   8  1833.69  2434.41   192.23 o
  -2  -4   5  1450.41  1887.83   162.22 o
  -2  -3   5  1256.96  1469.51   125.16 o
  -1  -3   7  1122.10  1564.68   156.47 o
  -2  -4  12  3170.58  3651.97   442.00 o
  -4  -5  11  2890.80  4320.58   566.61 o
  -3  -4   8  1345.27  1924.16   315.44 o
  -3  -5   7  2092.75  2280.65   331.73 o
  -2  -4  11  1337.61  1844.24   358.01 o
  -2  -4   7   812.66   986.60   214.97 o
  -2  -5   7  1202.84  1544.26   248.16 o
  -1  -4   7   397.43   330.50   159.60 <
  -1  -4  10   398.49   547.68   311.95 <
  -4  -5   9   983.46  1406.77   561.01 <
  -2  -6   9  1761.94  3383.79   747.23 o
  -3  -5  11   880.34  1762.92   531.99 o
  -1  -2   3   669.12   101.36    54.46 <
  -3  -5   8   947.53  1207.13   466.13 <
  -2  -6  12  1897.67  2616.43   792.86 o
  -2  -5   9   472.72   538.92   363.98 <
  -3  -5  12   803.21   701.05   569.60 <
  -1  -5  11  1477.69  2228.12   599.17 o
  -4 -10  15     0.08  7258.87  5207.61 <
  -2  -7  17   291.30  2909.13  1683.86 <
  -2  -2   0 13454.40 21581.10   251.61 o
  -1  -3   1  2037.23  2790.01   175.91 o
  -3  -5   1  3823.23  6939.43   837.00 o
  -2  -4   0  2972.60  2183.59   405.69 o
  -2  -3   1   298.47   322.34   114.51 <
  -3  -5  -1  3823.23  7060.38  1998.25 o
  -1  -4   1  1492.79  2458.29   549.90 o
  -4  -4   0  1915.07  1798.94   401.82 o
  -2  -3  -1   298.46   252.18   207.09 <
  -4  -3  -1   999.60  1105.49   336.89 o
  -5  -7  -1  2557.46  5478.09  4100.47 <
  -4  -9   5   184.45  7062.98  4181.82 <
  -4   0   0  5517.74  7828.00   229.20 o
  -7  -1   3  7680.65  9485.91   590.41 o
  -4  -1   0  1195.12  1477.56   132.60 o
  -4  -1   2  1717.53  2402.29   156.80 o
  -5   0   2  1780.22  2123.08   204.79 o
  -3  -1   1   837.26  1038.11   101.54 o
  -6   0   2  2092.71  2473.92   313.23 o
  -6   0   0  2483.88  2966.18   336.31 o
  -4  -1   1   797.13  1185.07   172.82 o
  -5  -2   2  1410.44  1817.82   228.13 o
  -6  -1   0  1623.36  1895.90   375.75 o
  -2   0   0  3795.56   794.21   122.40 o
  -8  -2   4  2103.44  2321.17   744.77 o
  -8  -2   2  3371.75  3898.76   996.86 o
  -6  -1   2   994.16  1240.45   303.70 o
  -6   0   1     0.00   423.19   250.26 <
  -9  -3   3  3747.11  5703.34  1365.67 o
  -9  -1   3  5058.85  4360.83  1085.18 o
  -8  -2   0  1687.55  2149.45   891.48 <
  -6  -2   1   267.07   490.58   307.32 <
 -10   0   2  3599.54  3676.15  1504.85 <
 -10   0   0  3189.27  7947.72  2964.11 <
  -8  -2  -2  3371.74  3208.40  1146.97 <
 -10   0  -1     0.00  2117.35  1931.76 <
  -3   0   0     0.00    63.27    49.21 <
  -2  -1   0   949.91    61.58    35.65 <
  -4  -3   7  3003.34  3343.55   353.85 o
  -4  -2   6  2048.89  3483.58   310.16 o
  -3  -1   5  2146.92  3135.32   238.68 o
  -5  -3   9  2773.77  2799.73   473.01 o
  -4  -1   5  1554.76  2129.00   193.12 o
  -5  -2   8  1320.01   918.99   386.33 <
  -7  -3   9  2952.46  2780.23   669.40 o
  -5  -3   8  1398.03  1525.27   437.44 o
  -6  -4   9  1241.75  1815.77   639.36 <
  -6  -2   8  1506.73  1582.47   525.08 o
  -6  -3  11  1814.34  2435.86   563.23 o
  -4  -2   8  1093.30  1111.43   317.76 o
  -3  -2   6   433.38   661.97   163.32 o
  -6  -4   8  1291.32  1391.14   609.60 <
  -4  -2   5   467.75   322.46   180.58 <
  -5  -2  10   888.39  1084.12   386.98 <
  -8  -4  11  2681.28  3220.26  1186.56 <
  -5  -3  10   727.88  1236.79   409.89 o
  -3  -2   5   174.04   292.87   150.70 <
  -5  -3  11  1060.88  1164.43   386.71 o
  -5  -3   7   335.59   470.83   295.50 <
  -8  -3  14     6.89  2467.56   898.45 <
  -4  -1   6   354.59   404.77   146.53 <
 -16  -8  23    10.96 26537.30 15556.90 <
  -9  -3  15  1815.71  2904.67  1591.74 <
  -9  -2  15   102.52  2070.82  1214.90 <
 -11  -5  15  1297.12  6728.95  4528.75 <
  -9  -5  21  1754.54  3235.29  3146.25 <
  -8  -2  10   639.96   718.95   564.69 <
  -9  -7  16   323.81  4480.54  3069.55 <
  -5  -3   3  6922.54 10142.70   399.54 o
  -3  -2   2   990.87  1329.33   118.96 o
  -4  -4   6  1558.38  2453.55   285.70 o
  -3  -3   4   863.28  1148.49   161.80 o
  -4  -3   1   999.60  1478.73   192.51 o
  -3  -4   3   935.36  1053.60   149.30 o
  -4  -5   5  2000.42  3439.17   503.54 o
  -3  -3   2   543.53   554.24   138.20 o
  -5  -4   4   789.50  1810.62   378.27 o
  -5  -3   2   640.95   911.39   296.24 o
  -7  -5   3  4357.92  7613.68  1417.93 o
  -4  -4   5   446.47   782.17   272.98 <
  -3  -2   1   266.17   360.10    93.94 o
  -4  -4   2   690.28   707.38   299.93 <
  -4  -6   5   818.84  1119.75   506.28 <
  -6  -5   7  1593.08  2895.54   950.52 o
  -6  -4   2  1103.32   772.56   577.30 <
  -4  -3   2   178.00   328.63   197.46 <
  -5  -5   8   341.70   677.86   424.19 <
  -5  -4   2   898.28  1027.55   399.13 <
  -3  -4   4   530.63  1014.20   215.30 o
  -7  -4   3   419.28  1896.37   767.85 <
  -3  -3   5   197.60   329.66   128.75 <
  -6  -4   1   888.64  1012.33   557.70 <
  -2  -2   2   970.44   181.77    89.35 <
  -6  -4   4   882.04  1540.90   530.61 <
  -6  -3   4   713.28   651.56   233.71 <
 -15  -9  11   208.42 28756.30 10544.40 <
  -2  -2   3   231.59   116.55    57.56 <
   5  -3   3  6922.54  6991.29   194.22 o
   4  -2   0  2307.84  2128.16    90.62 o
   5  -3   1  1794.70  1883.83   117.46 o
   7  -5   3  4357.92  4219.78   280.45 o
   4  -1   2  1717.53  1048.53    71.13 o
   5  -2   2  1410.44  1289.17   131.59 o
   5  -2   4  1245.81  1234.52   117.04 o
   3  -2   2   990.87  1168.29    74.70 o
   2  -1   0   949.91  1050.33    56.60 o
   8  -2   2  3371.75  2550.39   267.77 o
   6  -3   5  1155.17  1354.82   197.51 o
   7  -3   3  2212.22  2763.51   286.68 o
   4  -1   1   797.13   614.26    53.49 o
   3  -1   1   837.27   614.02    55.82 o
   6  -4   2  1103.32  1186.42   157.97 o
   8  -4   5  2565.64  1536.98   440.81 o
   5  -3   2   640.95   672.11   134.64 o
   9  -3   3  3747.11  1943.85   442.90 o
   2  -1   1   609.10   707.11    61.63 o
   6  -4   4   882.04   976.69   158.73 o
   3  -1   2   490.68   459.49    52.20 o
   6  -3   2   704.16   622.40   161.42 o
   6  -3   4   713.28   783.01   178.31 o
   3  -2   1   266.17   284.09    44.48 o
   6  -4   1   888.64  1040.83   151.62 o
   6  -2   5   822.49   748.35   138.77 o
   8  -2   4  2103.44   937.90   348.78 <
   7  -2   2   798.09   614.12   207.58 <
   4  -2   1   187.70   296.71    52.33 o
   9  -6   3   990.14  1487.86   533.41 <
   7  -3   6   614.50   526.55   186.73 <
   7  -4  -1   440.06   406.90   194.65 <
   4  -3   3   187.05   162.45    49.98 o
   7  -2   1   337.55   363.44   157.44 <
   9  -5   3  1425.42  1511.17   474.19 o
   6  -2   1   267.07   222.80   122.89 <
   6  -2   0   221.07   161.10    94.42 <
  10  -4   9  1616.58  2360.14   584.33 o
  11  -3   3  2931.27  1083.85   836.67 <
   8  -2   1   412.08   345.44   219.63 <
   8  -4  -1   507.69   721.07   254.21 <
  11  -4   5   121.59  1912.15   821.85 <
   7  -4   5   347.24   464.70   236.12 <
   6  -2   2   316.27   375.62   215.94 <
   4  -2   2    95.68    60.69    52.63 <
   6  -4   3   226.98   209.08   113.36 <
  18  -9  14    16.43  6272.92  5882.45 <
  18  -9  15     2.64  6269.55  5578.95 <
   3  -1  -3  2670.38  2755.07    56.54 o
   3   0  -2  2235.00  2224.97    51.20 o
   5  -1  -3  3088.73  3275.45   119.43 o
   7  -1  -3  7680.65  7859.04   359.42 o
   4  -1  -2  1717.53  2020.87    72.44 o
   4  -1  -4  1360.84  1092.53    68.96 o
   5   0  -2  1780.22  1793.22   113.17 o
   2  -1  -2   544.43   555.02    32.04 o
   5  -2  -2  1410.44  1615.64   112.74 o
   4  -1  -1   797.13   823.23    71.78 o
   3  -1  -1   837.27   666.21    38.75 o
   5  -2  -4  1245.81  1966.51   139.81 o
   4   0  -2   674.53   594.24    53.04 o
   3  -1  -2   490.68   643.22    51.72 o
   6   0  -2  2092.71  1499.95   151.46 o
   2  -1  -1   609.10   710.97    42.73 o
   7  -3  -3  2212.22  2528.95   248.41 o
   8  -2  -2  3371.75  2717.88   385.17 o
   6  -1  -2   994.16  1580.58   167.37 o
   9  -1  -3  5058.85  4366.64   668.88 o
   9  -3  -3  3747.11  3757.93   637.02 o
   5  -1  -4   690.23   674.20   123.70 o
   6  -3  -2   704.16   468.36   125.40 o
   6   0  -4   848.90   704.88   159.67 o
   6  -3  -5  1155.17  1095.82   199.78 o
   8  -2  -4  2103.44  1841.10   301.57 o
   6  -3  -4   713.28   649.47   174.26 o
   4  -2  -5   467.75   481.73    60.88 o
   6  -2  -5   822.49   682.86   189.68 o
   6  -1  -4   643.51   445.41   159.69 <
   8  -4  -5  2565.63  2631.44   576.84 o
   7   0  -4  1234.22  1554.63   301.84 o
   7  -2  -2   798.09   602.98   233.27 <
   7  -2  -8  1589.55  1132.06   447.92 <
   7  -2  -1   337.55   207.37   168.45 <
  17  -4  -5    66.10  8740.48  6185.22 <
   8  -2  -1   412.08   343.10   240.81 <
   8  -2  -8  2811.77  1572.90   862.85 <
   9  -5  -3  1425.42  1614.59   641.78 <
   5  -1  -1   114.73   117.22    67.67 <
   8  -4  -4   682.95  1032.63   385.24 <
   6  -1  -1   358.04   326.93   117.52 <
  11  -4  -3  1066.09  2456.52  1308.94 <
  10   0  -4  2071.26  1144.22   969.78 <
  14  -4  -8   370.83  3217.53  2976.81 <
  11  -3  -5   794.98  2302.63  1240.70 <
  10  -1  -8     3.54  1461.39  1221.81 <
   2   0  -4  2454.87  3236.93    77.06 o
   2  -2  -6  9462.00  8417.65   196.24 o
   3   1  -3  2670.38  1755.09    73.08 o
   2   0  -2  1071.93   658.46    29.01 o
   3  -1  -5  2146.92  1835.10    72.88 o
   2   1  -2   544.43   461.84    30.04 o
   1  -1  -3   218.41   109.91    11.79 o
   4   0  -6  3806.80  3159.84   237.38 o
   2  -1  -4   361.96   202.97    26.24 o
   3   0  -4   513.36   465.34    55.63 o
   4   1  -4  1360.84   698.45    97.94 o
   3  -2  -6   433.38   305.85    84.19 o
   4   1  -5  1554.76  1114.63   236.60 o
   7  -1  -9  4803.42  4444.97   775.69 o
   5  -3  -9  2773.77  2170.97   406.09 o
   3   2  -2   990.87   694.74   177.15 o
   6   0  -6  1318.28   991.23   337.70 <
   5  -2  -8  1320.01  1105.93   264.48 o
   6   0  -8  2845.06  1950.32   548.69 o
   5   3  -3  6922.54  2819.71   621.35 o
   4  -2  -8  1093.30   794.98   249.36 o
   4  -1  -6   354.59   371.59   116.05 o
   5   1  -6  1324.04   723.55   322.88 <
   7   1  -9  4803.42  5712.46  1509.17 o
   6   1  -4   643.51   804.13   270.53 <
   5  -1  -9  2571.57  1581.60   585.17 <
   5   0  -8  2006.28   936.55   644.44 <
   8   2  -8  2811.77  3785.52  1875.19 <
   5   2  -4  1245.80   599.39   287.17 <
   6   1  -7   904.20   962.84   634.63 <
   9   1  -9  3787.26  3162.42  2032.64 <
   0   0   6 17016.10 23110.60   153.79 o
  -1  -1   5  2007.16  1964.80    86.04 o
  -1  -2   3   669.12   733.65    43.50 o
   0   0   8  1555.26  2127.24    91.21 o
  -1  -2   8  2084.36  1808.40   115.49 o
  -1  -2   2   654.60   644.25    68.07 o
  -1  -3   8  1833.69  1554.67   112.97 o
   0   0   2  1544.05  2377.24    74.00 o
   0   0  12  4842.95  6256.21   293.79 o
  -1  -1  11  4374.67  4634.35   356.61 o
  -1  -3   7  1122.10   906.93   115.78 o
  -1  -1   4   315.04   122.72    32.01 o
  -1  -2   6   549.40   260.90    60.95 o
  -1  -3  11  2887.63  2149.71   322.99 o
   0   0  10  1072.35  1221.18   110.82 o
  -1  -1   6   321.70   172.16    58.63 <
  -1  -2   5   276.91   316.25    56.00 o
   0   0   4    90.89    77.82    11.27 o
  -1  -2  14  1535.03  1747.69   524.47 o
   0   0  16  2759.24  2437.78   596.23 o
  -1  -2  10   348.79   501.80   183.05 <
  -1   0  10  2778.83  4489.66   619.91 o
  -2  -4  12  3170.58  3138.03  1132.47 <
   0   2  12  6724.85  5904.32  1062.76 o
  -2  -4  11  1337.61  1039.67   921.49 <
  -1  -3  17  2437.06   906.81   778.86 <
  -1  -1  17  5466.01  5746.11  1794.59 o
  -2  -3  11  1735.71  1524.27   745.08 <
   0   0   3     0.00    11.69    10.09 <
   0  -2   6  5207.20  5550.35   100.24 o
   0  -2  12  6724.85  8428.65   251.40 o
   1  -1  11  4374.68  6085.87   166.60 o
   1  -2   8  2084.36  3090.54   102.44 o
   1  -3  11  2887.63  4689.64   243.59 o
   1  -3   8  1833.68  1948.09   103.86 o
   0  -2   5   823.97   892.69    45.51 o
   2  -2  12  3184.41  4114.89   244.09 o
   2  -4  12  3170.58  3409.67   214.17 o
   0  -2  10   841.43  1313.15   149.25 o
   0  -4  12  3647.53  3871.92   321.98 o
   0  -2   7   675.01   724.32    57.05 o
   0  -2  11   840.15  1045.18   145.64 o
   1  -2  14  1535.03  1901.58   328.75 o
   1  -2   6   549.40   446.62    51.30 o
   2  -4  13  2095.34  2265.53   247.63 o
   3  -3  17  4643.54  3366.45   552.18 o
   1  -3  13   753.60   495.80   204.85 <
   1  -1  12   523.73   700.52   154.42 o
   1  -5  13  1951.98  2416.18   359.77 o
   1  -1   6   321.70   586.95    67.36 o
   0  -2  13  1432.70  1368.38   218.43 o
   0  -4  15  2296.07  2011.39   436.44 o
   0  -4  11   855.94   796.02   160.38 o
   1  -1   7   246.57   162.85    54.10 o
   1  -3  14   837.15  1203.64   301.98 o
   1  -3  17  2437.05  3780.14   649.86 o
   2  -2  15   864.99  1088.72   296.78 o
   1  -1  13   605.90   362.50   162.30 <
   1  -2  12   606.32   971.43   194.29 o
   2  -2  14   844.19   517.32   213.68 <
   2  -5  13  1123.23  1496.40   234.13 o
   1  -1  10   232.79   190.10    75.82 <
   2  -4  14  1047.12  1231.87   302.61 o
   2  -4  18  2670.99  3541.75   898.59 o
   2  -6  15  1253.18  1794.25   475.40 o
   1  -2   7   116.82   151.44    56.72 <
   3  -3  19  2279.28  2703.15   637.74 o
   1  -4  10   398.49   392.09   128.74 o
   1  -2  10   348.79   467.41   130.10 o
   2  -6  18  2514.18  1777.18  1052.39 <
   1  -2   9    78.94    98.52    87.33 <
   1  -5  12   819.61   574.47   262.92 <
   3  -3  23  3880.04  5096.68  1642.48 o
   3  -7  19  2052.56  2334.77  1249.63 <
   3  -3  25  2788.75  2966.89  1836.37 <
   0  -6  19  1709.31  2760.31  1351.92 <
   1  -7  19  1119.29  1993.02  1157.27 <
   1  -5  25  2259.85  5677.13  3079.77 <
   4  -5  27   419.50  3862.49  3000.91 <
   2  -2   6  9462.00 12120.00   226.96 o
   3  -2  10  2130.39  2022.20   123.38 o
   3  -3  11  2267.95  2548.81   174.74 o
   2  -2   8  1241.57  1228.86    85.96 o
   4  -5  11  2890.80  3277.50   256.26 o
   4  -3  13  2990.72  2712.49   236.69 o
   3  -3   6   981.13  1292.91    95.39 o
   3  -4   8  1345.27  1353.82    94.44 o
   3  -3  12  1663.72  1567.66   158.07 o
   4  -2   8  1093.30  1354.44   116.42 o
   4  -4   8   897.05  1024.14   117.27 o
   4  -5   9   983.46  1030.22   187.26 o
   4  -3   9   855.13  1086.97   163.91 o
   6  -3  11  1814.34  2127.78   212.10 o
   4  -4   9   904.95  1020.94   147.19 o
   2  -3   9   365.01   670.21    87.00 o
   3  -2  12   717.34   622.63   127.97 o
   1  -1   4   315.04   377.92    40.13 o
   5  -5  15  2585.14  2576.91   441.69 o
   3  -2   8   427.47   447.96    82.04 o
   3  -2   6   433.38   415.79    64.55 o
   5  -3  11  1060.88   899.59   197.83 o
   2  -2   7   239.27   331.96    66.61 o
   3  -5  11   880.34   842.66   190.12 o
   4  -4  12   888.69   417.66   221.24 <
   5  -3  10   727.88   347.09   136.85 <
   3  -3  10   359.54   396.62   125.59 o
   2  -1   4   361.96   374.85    51.73 o
   4  -4  14   964.63  1301.95   384.09 o
   5  -4  10   565.19   652.01   196.59 o
   6  -5  13  1585.45  1386.04   366.33 o
   3  -4   9   313.52   314.99   115.71 <
   3  -3   9   235.16   285.29   100.82 <
   5  -5   9   741.47   732.93   162.69 o
   3  -5  12   803.21   625.73   190.18 o
   5  -5  13   867.30   765.16   334.69 <
   5  -5  17  2214.07  1714.58   550.00 o
   1  -1   3   218.41   271.57    41.83 o
   5  -4  14   740.07   733.61   285.08 <
   5  -5  11   676.82   831.53   339.09 <
   4  -4   7   150.75   241.46    88.00 <
   1  -2   5   276.91   156.91    37.57 o
   7  -7  15  2135.46  1554.28   811.96 <
   5  -5  12   435.98   752.54   266.01 <
   5  -5  19  1731.35  2263.03   747.39 o
   5  -5  21  2932.91  2182.87   992.55 <
   3  -4  11    69.14   162.73   146.78 <
   4  -3  16   624.31   354.82   253.44 <
   2  -3   8    68.60    96.95    61.26 <
   5  -3  16   925.82   797.46   339.63 <
   6  -4  14  1335.83  1981.29   378.03 o
   2  -2   4    91.84    86.59    39.71 <
   4  -6  15   262.81   587.31   391.54 <
   1  -1   2   109.08   175.69    40.28 o
   4  -5  17  1521.22  1769.15   540.65 o
   3  -2   7    85.03    65.44    42.91 <
   4  -4  15   856.38   771.98   272.31 <
   2  -3   6     4.42    62.18    38.80 <
   4  -5  13    46.16   423.06   227.47 <
   6  -4  16   858.83   501.49   354.31 <
   5  -7  18   310.61   979.03   803.53 <
   6  -8  22  1140.85  4605.07  1765.24 <
   2  -2  -2   970.44  1026.18    36.42 o
   3  -2  -2   990.87   968.23    50.66 o
   3  -3  -4   863.28  1145.77    68.51 o
   3  -4  -2  1024.05  1141.21    85.90 o
   3  -4  -3   935.36  1028.78    89.06 o
   4  -5  -5  2000.42  2733.00   204.40 o
   7  -5  -3  4357.91  4268.75   261.35 o
   1  -1  -1   559.71   684.56    37.50 o
   2  -3  -2   377.39   356.02    27.55 o
   3  -3  -2   543.53   459.97    59.67 o
   4  -4  -2   690.29   559.13    84.49 o
   3  -4  -4   530.63   607.91    91.96 o
   5  -4  -2   898.28  1142.21   116.75 o
   5  -4  -4   789.50   633.27    95.82 o
   6  -6  -4  1785.12  2334.34   353.07 o
   2  -2  -1   160.72   176.24    23.93 o
   6  -6  -5  1456.16  2121.05   414.70 o
   6  -4  -4   882.04   877.61   146.00 o
   4  -4  -4   407.64   451.00   108.88 o
   3  -5  -4   496.30   422.35   132.25 o
   4  -4  -5   446.47   722.53   144.51 o
   4  -6  -4   868.16   721.73   257.30 <
   4  -6  -5   818.84   545.97   229.80 <
   6  -5  -7  1593.08  1933.17   429.36 o
   3  -4  -1   224.49   208.50    55.60 o
   4  -3  -3   187.05   187.20    64.53 <
   8  -8  -4  2717.88  3545.84  1037.08 o
   5  -7  -5  1401.56  1431.95   405.09 o
   5  -7  -3  1560.66  1293.30   291.62 o
   4  -3  -2   178.00   183.10    66.19 <
   5  -5  -2   372.69   452.22   175.45 <
   4  -5  -6   473.21   468.48   176.74 <
   2  -3  -3    85.91   124.60    34.08 o
   5  -6  -2   442.98   511.13   166.82 o
   4  -5  -1   249.06   400.40   104.50 o
   3  -2  -3    22.90    74.44    27.12 <
   6  -4  -5   517.36   507.87   178.53 <
   6  -7  -5   613.66  1474.93   434.33 o
   7  -5  -9  2379.41  1987.69   829.23 <
   6  -4  -3   226.98   480.16   156.51 o
   5  -7  -7  1753.96  1728.98   509.31 o
   7  -5  -5  1058.62  1284.02   360.76 o
   8  -5  -9   306.32  1623.70   724.95 <
   8  -6  -4   794.55   909.22   498.55 <
   8  -6  -7  1187.32  2402.32   808.05 <
   6  -4  -7   642.69   715.70   279.04 <
   8  -6  -9  1368.47  2789.72  1127.07 <
   7  -7  -9   797.14   810.56   774.40 <
   0  -2   0  4270.13  3699.95    53.10 o
   0  -2  -2  1280.15  1409.27    30.99 o
   1  -3  -2  1549.79  1764.48    49.54 o
  -1  -3   1  2037.23  2155.22    86.25 o
   1  -3  -5  2820.72  1899.29   120.62 o
   1  -5  -2  1947.65  2408.44   146.59 o
   1  -3  -3   471.13   355.07    27.85 o
   0  -6   0  3314.42  2255.08   227.93 o
  -1  -4   1  1492.79  1012.07   107.52 o
   1  -3  -4   442.69   367.50    50.14 o
   0  -4   1   212.23   283.53    41.57 o
   1  -5  -4   929.05  1240.58   242.04 o
   1  -4  -5   836.92  1265.54   211.01 o
  -1  -5   1   736.72   490.33   232.65 <
   1  -5  -5   886.86   602.76   296.58 <
   2  -8  -4  2010.78  2500.38   661.08 o
   2  -6  -6  1170.13  1452.30   409.54 o
   1  -7  -4   928.68   894.39   468.74 <
   1  -4  -2    81.57    88.81    46.27 <
  -1  -5  -1   736.72   835.09   494.67 <
   0 -10  -2  1834.24  5197.01  2127.84 <
   0  -4   6  6106.88  6484.28   120.21 o
   0  -2   4  2468.38  2258.48    52.02 o
   0  -2   2  1280.15  1637.62    36.84 o
   1  -5   8  1920.03  2207.59   135.59 o
   0  -6   6  2973.35  2676.75   195.63 o
   1  -5   4   929.04  1065.87   100.48 o
   1  -5   7  1152.54  1410.35   130.77 o
   1  -4   5   836.92   995.23    75.88 o
   0  -4   7   607.67   781.58    63.26 o
   1  -7   7  2459.28  2756.06   294.73 o
   1  -5   5   886.86   563.88    89.03 o
   2  -6   6  1170.13  1158.04   129.81 o
   1  -3   3   471.13   500.75    44.92 o
   0  -6   7  1415.78  1263.26   247.94 o
   2  -6  12  1897.66  1469.59   242.60 o
   0  -6   5   866.84   949.42   171.94 o
   1  -4   7   397.43   496.21    56.33 o
   1  -7   5  1412.53  1687.51   243.22 o
   1  -4   4   317.87   316.55    51.06 o
   0  -4   8   410.20   485.96   103.07 o
   0  -6  12  2328.39  1767.51   344.07 o
   2  -7   6   520.12   486.33   189.31 <
   0  -4   5   140.51   217.31    55.39 o
   1  -5   6   358.48   261.29   108.47 <
   1  -6   5   351.18   627.45   156.20 o
   1  -7   8   909.96   931.61   292.03 o
   2  -7  11   576.04   998.10   328.26 o
   1  -7  13  1787.53  1977.49   645.97 o
   0  -6  11   869.90  1084.99   306.04 o
   1  -9   7  1850.81  1918.82   626.09 o
   1  -8   8   542.76   917.67   460.43 <
   1  -4   6   109.08   117.24    71.41 <
   0  -8   9   493.35  1098.81   611.10 <
   2  -8  10  1101.95  1168.18   395.44 <
   3  -9  13  1279.16  1847.77   702.11 <
   1  -7  10   336.69   800.79   302.22 <
   1  -9   8   863.09  1290.54   578.72 <
   1  -9  13  1807.80  1658.40  1124.09 <
   0  -8  10   756.42   798.24   597.08 <
   0  -8  16  1330.32  1058.32   925.24 <
   2 -10  10  1016.52  1098.88  1061.08 <
   1  -3   6   140.56    50.30    24.08 <
   0  -2   3    25.90    15.47    12.27 <
   0  -4   4    52.06    81.36    41.48 <
   0 -12  18  1091.01  6191.78  3086.32 <
   0  -3   4     0.00    32.94    24.44 <
   1  -9  12     4.47  1757.82   850.49 <
   1  -8  15   235.76  1162.96   962.58 <
   3  -5   5  2884.90  2818.51   136.35 o
   3  -5   3  1923.18  2092.77   118.18 o
   4  -5   5  2000.42  2499.13   147.37 o
   3  -4   2  1024.05  1120.60    88.29 o
   3  -4   3   935.36   918.19    95.16 o
   2  -2   2   970.44  1194.46    90.49 o
   6  -6   5  1456.16  1797.25   341.58 o
   4  -4   2   690.28   696.52   143.56 o
   4  -6   4   868.16   949.65   194.66 o
   4  -6   5   818.83   899.77   145.75 o
   2  -3   2   377.39   434.56    42.63 o
   6  -6   4  1785.12  2201.30   273.73 o
   3  -3   2   543.53   617.19    66.45 o
   4  -7   4   978.95   951.48   238.94 o
   2  -3   1   298.46   389.35    49.76 o
   4  -5   6   473.21   583.94   132.52 o
   4  -6   2   687.80   889.90   161.80 o
   5  -7   7  1753.96  1710.95   335.39 o
   3  -4   4   530.63   590.85    88.63 o
   4  -4   4   407.64   340.80    91.75 o
   5  -7   5  1401.56  1469.14   421.91 o
   5  -7   3  1560.66  2011.35   287.26 o
   3  -5   4   496.30   469.63   107.05 o
   3  -4   1   224.49   217.52    53.04 o
   1  -2   1   555.16   233.48    47.47 o
   8  -8   4  2717.88  3266.35   632.16 o
   6  -7   6   586.29   609.84   330.84 <
   3  -6   5   367.89   415.90   144.69 <
   5  -5   2   372.69   415.22   141.79 <
   6  -7   5   613.66   912.51   307.20 <
   4  -6   6   558.89   500.82   169.80 <
   2  -2   1   160.72   172.50    39.08 o
   4  -5   1   249.06   308.99   108.87 <
   4  -4   3   163.62   163.88    79.26 <
   6  -8  10  1463.45   973.88   442.97 <
   5  -7   6   523.39  1153.54   471.56 <
   6  -5   4   190.96   195.92   132.39 <
   6  -7   9   343.97   325.46   302.52 <
   4  -5   3   228.80   143.15   104.69 <
   5  -9   7  1045.96  1450.13   497.78 <
   2  -3   3    85.91   118.60    43.47 <
   5  -6   2   442.98   250.95   190.08 <
   5  -6   4   269.08   194.11   168.51 <
   7  -9   1  1059.92   688.63   602.28 <
   6 -10  10  1243.59  2069.81  1095.69 <
   1  -3  -1  2037.23  2280.22    52.89 o
   2  -4   0  2972.60  3560.11   120.53 o
   1  -3   1  2037.23  1784.90    61.81 o
   1  -4   1  1492.79  1820.45    74.27 o
   1  -5   2  1947.65  1410.73    88.38 o
   2  -6   0   889.12   776.42   131.81 o
   1  -7   1  2362.33  3070.76   275.99 o
   1  -5   1   736.72   860.09    77.90 o
   2  -5   1   372.59   422.91    77.09 o
   1  -6   1   756.92   919.76   151.78 o
   2  -7   0   805.80  1340.12   184.13 o
   2  -8   4  2010.78  1961.56   389.95 o
   3  -7   2   920.48  1010.81   172.30 o
   3  -6  -1   523.10   660.39   142.54 o
   1  -7   2  1169.23  1433.16   295.50 o
   3  -6   1   523.10   669.28   161.44 o
   2  -5  -1   372.59   480.80   108.45 o
   2  -6   3   354.01   344.68   113.65 o
   4  -9   0  1559.55  2902.72   765.59 o
   4  -7   1   328.36   492.05   277.97 <
   3  -9   1  1460.42  2456.34   545.91 o
   3  -7  -2   920.48  1314.59   259.40 o
   2  -8   2  1590.41  1592.15   369.02 o
   3  -6  -2   449.49   419.60   133.82 o
   4  -8   2   552.98   981.37   343.64 <
   2  -5   3   102.84    92.65    56.44 <
   2  -5   2    88.81    93.15    56.42 <
   2  -6   1   137.90   379.87   105.34 o
   2  -4  -1    67.65   100.61    37.79 <
   1  -6   0     0.00   107.84    87.65 <
   2  -4   1    67.66    99.09    47.94 <
   2  -8   0  1463.69  1512.23   468.83 o
   1  -4   2    81.57    68.21    34.64 <
   4  -7  -1   328.36   630.26   191.63 o
   2  -6   2   110.47   201.59    89.36 <
   4 -10   4  1322.91  1553.54   606.17 <
   3 -12   6    16.12  1367.39  1263.27 <
   3 -11   1  1240.91  3125.84  1744.15 <
   5  -3   3  6922.54 11356.70   897.76 o
   4  -2   0  2307.83  3127.56   266.54 o
   7  -5   3  4357.92  4877.88   939.38 o
   3  -1   1   837.27   886.89   142.34 o
   5  -3   1  1794.70  3070.18   469.22 o
   3  -2   2   990.87  1407.16   257.65 o
   4  -3   1   999.60  2051.47   373.91 o
   5  -2   2  1410.44  1638.06   321.94 o
   8  -2   2  3371.75  1583.19   615.25 <
   4  -1   1   797.13   678.18   148.48 o
   7  -3   3  2212.22  2141.95   745.03 <
   5  -4   2   898.28  1115.98   353.66 o
   9  -3   3  3747.11  4257.81  1283.79 o
   8  -4   5  2565.64  3845.06  1092.37 o
   6  -3   5  1155.17  1348.58   523.30 <
   7  -5   1  1411.75  2529.45  1005.59 <
   5  -3   2   640.95   956.62   407.74 <
  19 -11  15   115.94 25200.80 21575.10 <
   3  -1   2   490.68   664.01   153.23 o
   6  -4   1   888.64   907.27   582.28 <
   6  -4   4   882.04   647.72   522.93 <
   5  -2   4  1245.81  1860.25   418.20 o
   3  -2   1   266.17   427.90   143.97 <
   8  -3   6   101.65   983.76   642.50 <
   7  -5  -1  1411.75   833.59   795.09 <
  19  -7   7   362.39 27580.50 21574.10 <
   4  -3   2   178.00   376.97   206.85 <
   2  -1   0   949.91   291.51   118.67 <
   4  -2   1   187.70   216.26   179.57 <
   2  -1   1   609.10   280.81   136.39 <
   8  -2   1   412.08  1019.43   687.26 <
  16 -12   3    12.85 23259.60 22580.40 <
   3  -2   0     0.00   226.41   102.74 <
   3  -1  -3  2670.38  4359.38   202.17 o
   5  -3  -3  6922.54 10967.30   508.45 o
   5  -1  -3  3088.73  4402.14   498.20 o
   4  -1  -2  1717.53  2308.67   270.89 o
   7  -1  -3  7680.65 11222.50  1218.06 o
   4  -1  -4  1360.84  1222.71   268.26 o
   5  -2  -2  1410.44  1419.19   468.49 o
   3  -1  -1   837.26  1220.30   169.60 o
   4   0  -2   674.53   671.04   172.11 o
   4  -1  -1   797.13   683.29   183.66 o
   3  -1  -2   490.68  1581.10   185.09 o
   5  -3  -5  2132.85  2704.52   636.36 o
   5  -2  -4  1245.81  1732.29   479.47 o
   7  -3  -3  2212.22  3113.99   723.37 o
   5  -1  -4   690.23   782.36   391.18 <
   9  -3  -3  3747.11  4406.65  1985.11 <
   6  -3  -5  1155.17  1110.68   738.53 <
   9  -1  -3  5058.86  3333.70  1891.42 <
   4  -2  -5   467.75   727.07   267.87 <
   6  -3  -2   704.16   944.31   508.62 <
  12  -2 -11     4.79  9239.07  7423.98 <
   8  -2  -2  3371.75  3111.48  1296.61 <
   8  -1  -3    32.30  1708.81  1029.47 <
   2   0  -1     0.00   100.84    53.27 <
   2  -2  -6  9462.00 12577.80   547.21 o
   3  -1  -5  2146.92  2610.33   202.59 o
   3   1  -3  2670.38  1722.55   221.64 o
   4   0  -6  3806.80  1954.61   729.36 <
   3   0  -4   513.36   327.40   174.23 <
   2   0  -2  1071.93   344.81    69.37 o
   7  -1  -9  4803.42  6736.73  2714.23 <
   5  -2  -8  1320.01  1770.41  1598.52 <
   9   0 -10  1436.50  6648.79  6429.76 <
  -1  -3   7  1122.10  1023.05   269.23 o
  -2  -2   6  9462.00 18463.00  2216.25 o
   2  -2  12  3184.41 15236.30   873.49 o
   0  -2   6  5207.20   791.48   231.05 o
   0  -4  12  3647.53  5639.95   941.94 o
   3  -3  17  4643.54 17849.90  2666.17 o
   2  -4  13  2095.34  2516.35   700.93 o
   0  -4  15  2296.07  5619.36  1688.88 o
   2  -5  13  1123.23  2142.45   779.42 <
   1  -5  12   819.61  1464.83  1028.25 <
   1  -2   8  2084.36   372.02   208.74 <
   1  -4  10   398.49  1188.51   396.17 <
   0  -2   5   823.97   159.05    91.76 <
   0  -5  19     0.00  3753.84  3624.46 <
   2  -6  21    86.37  5619.44  4869.67 <
   2  -2  14   844.19   617.28   594.28 <
   2  -2   6  9462.00 20825.10   671.15 o
   3  -3  11  2267.95  4400.95   597.96 o
   4  -3  13  2990.72  2598.59   966.55 <
   2  -2   8  1241.57  1213.24   232.93 o
   4  -5  11  2890.80  4841.55  1248.40 o
   3  -3   6   981.13  1237.97   274.85 o
   3  -3  12  1663.72  2211.91   677.43 o
   3  -4   8  1345.27  1710.83   557.53 o
   4  -3   9   855.13  1252.51   371.78 o
   4  -4   8   897.05  1228.35   409.45 <
   5  -3  11  1060.88   704.93   520.86 <
   3  -5  11   880.34  1999.09   731.84 <
   5  -4  10   565.19  1106.99   629.77 <
   3  -2   6   433.38   551.21   250.92 <
   2  -2   7   239.27   667.21   174.56 o
  11 -14  29    39.51 31342.70 28313.70 <
   2  -3   9   365.01   459.97   298.31 <
  14  -8  27    19.88 22903.00 19251.60 <
   4  -6  12   724.12  1790.52   826.25 <
   6  -7  11   866.12  1163.78  1070.68 <
   2  -2   4    91.84   258.97   129.48 <
  10  -9  20     1.22  8976.53  8721.58 <
   8  -9  30    51.40 13950.60 13385.50 <
   1  -2   5   276.91   111.15    83.36 <
   2  -2  -2   970.44  1539.93   135.63 o
   3  -5  -5  2884.91  4643.99   679.23 o
   3  -3  -4   863.28  1070.28   239.99 o
   3  -5  -3  1923.18  2725.13   348.68 o
   3  -4  -2  1024.05  1266.74   189.33 o
   3  -5  -2  1085.12  1856.88   259.19 o
   3  -4  -3   935.36   986.36   164.72 o
   4  -5  -5  2000.42  2716.01   552.08 o
   4  -4  -2   690.29   912.49   237.29 o
   2  -3  -2   377.39   407.53   126.14 o
   3  -3  -2   543.53   393.10   153.74 <
   4  -4  -6  1558.38  2735.90   590.25 o
   2  -2  -3   231.59   290.83    86.67 o
   6  -6  -4  1785.12  2295.30  1502.03 <
   2  -3  -1   298.46   501.57   103.04 o
   5  -4  -4   789.50  1540.37   391.33 o
   4  -3  -2   178.00   506.81   181.69 <
   2  -2  -1   160.72   409.80    93.67 o
   4  -6  -5   818.84  1400.67   691.74 <
   6  -5  -8    21.04  2873.10  1366.15 <
  10 -11 -11    49.23 12268.40 12224.60 <
   7 -11  -9   352.96 16157.90  7747.79 <
  -1  -3   1  2037.23  3517.48   211.94 o
   1  -4  -3   739.01  1470.62   261.10 o
   0  -4  -3   677.28   853.68   301.75 <
   0  -6   0  3314.42  4146.20   755.79 o
   0  -3  -2     0.00   157.92    81.81 <
   0  -3  -1     0.00    97.03    70.40 <
   1  -5  -4   929.05   879.26   483.59 <
   0  -7   0     0.00  1073.07  1040.72 <
   1  -6  -3  1148.48  2434.21   745.75 o
   0  -6  -5   866.84  4046.09  2585.00 <
   1  -7  -7  2459.28  8771.58  4351.45 <
  -1  -5  -2  1947.65  2864.88  1896.55 <
   0  -4   6  6106.88  9764.71   397.34 o
   1  -5   8  1920.03  3124.20   400.79 o
   0  -6   6  2973.35  5021.27   756.50 o
   1  -4   5   836.92  1786.86   237.33 o
   0  -4   3   677.28  1258.39   220.70 o
   1  -5   7  1152.54  1115.00   364.56 o
   1  -5   5   886.86  1582.13   338.89 o
   0  -4   7   607.67   947.99   311.51 o
   1  -7   7  2459.28  3005.13   831.53 o
   0  -6   7  1415.78  2258.65   743.91 o
   0  -2   4  2468.38   429.93   111.19 o
   1  -5   6   358.48   699.07   316.02 <
   1  -4   7   397.43   819.26   255.78 o
   0  -4   8   410.20  1156.17   250.76 o
   0  -6  12  2328.39  2717.80  1055.21 <
   2  -7   6   520.12   873.24   517.83 <
   0  -2   2  1280.15   234.52    74.18 o
   1  -4   4   317.87   235.19   142.65 <
   0  -6   4   739.98  1291.48   447.71 <
   0  -4   5   140.51   246.43   158.55 <
   0  -6  11   869.90  3460.60   840.79 o
   1  -7  13  1787.52  4277.55  1707.57 <
  -1  -7  13  1787.52  3010.93  1978.01 <
   1  -8   8   542.76  2115.01  1167.17 <
   0  -9   9     0.00  4427.36  3215.40 <
   1 -13   9   279.07  8032.88  6786.36 <
   0 -13  15     0.00 19026.00 11115.00 <
   3  -5   1  3823.23  6865.22   471.18 o
   3  -5   3  1923.18  2537.06   409.46 o
   3  -5   5  2884.90  3460.55   443.98 o
   4  -5   5  2000.42  3744.18   666.55 o
   3  -4   2  1024.05  1555.95   359.37 o
   3  -4   3   935.36  1245.31   288.15 o
   3  -5   2  1085.12  1591.13   324.88 o
   4  -7   7  1056.39  2436.57   941.88 <
   6  -6   4  1785.12  1924.66   744.78 <
   5  -7   1  2557.46  3268.61   819.09 o
   2  -3   2   377.39   398.03   160.01 <
   4  -6   5   818.83  1558.93   569.87 <
   2  -3   1   298.46   700.37   190.83 o
   3  -3   2   543.53   836.65   207.11 o
   3  -4   4   530.63   951.86   237.47 o
   4  -7   4   978.95  1697.19   786.13 <
   4  -5   6   473.21   362.08   313.67 <
   5  -7   7  1753.96  2319.93   868.03 <
  11 -17   8    10.30 28676.20 21056.20 <
   4  -6   1   289.54   637.90   418.26 <
   5  -7   5  1401.56  1640.54   884.11 <
   4  -7   2   881.85  1018.15   699.86 <
   4  -6   2   687.80   673.16   401.97 <
   5  -7   3  1560.66  3297.99   831.27 o
   6 -10   4  1539.12  2922.11  2654.38 <
  10 -18   8   156.77 24104.50 18177.30 <
   2  -4   0  2972.60  4378.17   298.12 o
   1  -3  -1  2037.23  3963.13   215.39 o
   1  -3   1  2037.23  2583.54   170.24 o
   1  -4  -1  1492.79  2235.18   184.12 o
   1  -4   1  1492.79  2532.66   195.91 o
   1  -5   2  1947.65  3205.35   334.59 o
   2  -5  -1   372.59   626.40   229.87 <
   1  -5   1   736.72  1113.53   220.01 o
   1  -7   1  2362.33  2984.63   655.96 o
   2  -7   0   805.80  2145.07   616.16 o
   1  -5  -1   736.72  1190.90   215.13 o
   2  -6   0   889.12   742.11   403.74 <
   1  -6   1   756.92  1464.85   511.93 <
   2  -6   3   354.01   583.24   281.10 <
   3  -6  -1   523.10   773.12   350.20 <
   1  -7   2  1169.23  2960.06   835.87 o
   1  -6  -1   756.92  1601.31   426.63 o
   2  -8   4  2010.78  3305.20   794.56 o
   2  -8   2  1590.41  3697.21  1245.19 <
   3 -14  -3   130.45 15576.00 11500.30 <
   3 -14   1    12.73 14244.90  7857.83 <
   3 -11  -1  1240.91  4165.97  3042.97 <
   2   2 -12  3184.40  4334.33   166.33 o
   3   1 -11  3096.88  3336.46   121.40 o
   1   1  -5  2007.16  2106.35    64.10 o
   3   2 -10  2130.39  1751.22    90.82 o
   2   2  -9  1168.60  1122.85    52.59 o
   4   0 -14  2359.40  2058.20   130.57 o
   2   1  -7   959.50  1145.22    62.41 o
   3   3 -17  4643.54  5501.96   342.80 o
   2   2  -8  1241.57   866.58    51.37 o
   4   2 -14  2662.34  2161.52   177.62 o
   3   3 -12  1663.72  1258.73   119.47 o
   3   1 -10  1036.52  1135.08    92.37 o
   4   3 -13  2990.72  1856.57   138.59 o
   5   1 -17  3544.66  3346.91   348.87 o
   3   1  -9   835.86   859.49    83.05 o
   2   1 -13   945.27  1295.47   115.64 o
   3   1 -17  3082.34  2393.01   226.27 o
   2   2 -14   844.19   369.95    95.39 o
   1   1  -6   321.70   218.08    32.59 o
   4   2 -12  1341.40  1225.69   115.68 o
   5   1 -15  1581.22  1750.03   238.32 o
   3   1 -14  1021.59  1004.86   110.07 o
   2   1  -6   402.51   276.36    39.42 o
   3   2 -12   717.34   672.52    99.95 o
   3   2 -16  1087.39  1036.32   179.74 o
   6   2 -20  3420.49  1833.65   539.41 o
   1   1  -4   315.04   253.74    26.14 o
   3   3 -13   750.18   495.69   141.34 o
   3   3 -19  2279.28  1138.43   373.46 o
   5   2 -14  1073.55   576.65   156.56 o
   4   1 -17  1771.61   712.22   221.93 o
   4   2 -20  2895.97  2237.78   407.79 o
   3   2 -14   477.82   269.62   143.80 <
   4   1 -13   473.81   602.16   112.09 o
   2   1 -11   289.23    87.35    71.32 <
   2   2 -10   300.67   295.86    56.45 o
   3   1 -12   425.21   585.88    90.04 o
   4   1 -18   924.95   510.79   288.85 <
   3   2 -20   917.98   594.47   248.06 <
   3   1 -16   616.74   525.63   173.88 o
   3   3 -18   670.65   490.46   232.30 <
   4   1 -12   156.92   196.52    77.00 <
   2   1 -16   331.37   450.69   140.69 o
   2   2 -11   117.74   157.73    90.59 <
   3   3 -15   563.84   358.58   145.82 <
   5   1 -23  2939.84  2479.86   918.41 <
   5   5 -21  2932.91  1659.41   673.28 <
   5   3 -15   295.82   254.91   170.60 <
   4   1 -14   264.26   219.55   109.57 <
   4   1 -23  1318.27  1248.67   493.25 <
   4   1 -20   746.56   658.05   302.73 <
   4   1 -19   819.85   636.82   268.47 <
   2   1 -17   513.18   709.39   146.81 o
   5   3 -16   925.82   361.64   267.02 <
   3   2 -15   245.42   234.48   143.07 <
   5   2 -20   811.17   534.42   409.50 <
   6   2 -22  2159.60  2133.36   579.43 o
   4   3 -15   501.95   357.81   185.28 <
   3   0 -12    85.38    48.11    47.32 <
   6   1 -20   573.66   567.47   314.15 <
   4   2 -13   156.53   196.19   143.26 <
   5   5 -23  2127.56  2424.44  1398.88 <
   2   1  -8    63.30    68.66    47.50 <
  10   1 -38     4.95  5491.28  4049.06 <
   7   1 -40     4.42  3892.62  3794.42 <
   3   2 -21   328.51   613.21   283.20 <
   8   4 -22  1766.67  1115.86   774.34 <
   2   1  -9    78.06    85.27    45.82 <
   9   5 -42   232.92  4628.01  4567.81 <
   0   2  -6  5207.21  4464.94    57.33 o
   0   2 -12  6724.85 10044.00   167.85 o
   1   2  -8  2084.36  1599.30    64.74 o
   0   2  -5   823.97   706.80    27.69 o
   0   2 -14  2885.79  3373.31   143.65 o
   1   3 -11  2887.63  2291.16   119.96 o
   0   2 -10   841.43  1156.71    97.36 o
   0   2 -11   840.15  1593.36   109.51 o
   0   2 -18  6025.22  7119.87   409.71 o
   0   2 -13  1432.70  2486.90   168.42 o
   0   2  -7   675.01   556.47    47.49 o
   0   4 -12  3647.53  3240.58   212.21 o
   1   2 -14  1535.03  2023.57   166.88 o
   1   3 -17  2437.06  3162.54   335.24 o
   1   2 -12   606.32   833.06   104.48 o
  -1   2 -14  1535.03  2059.72   231.78 o
   1   3 -14   837.15   761.85   152.05 o
   1   1 -13   605.90   794.01    72.84 o
  -1   1 -12   523.73   715.25   119.28 o
   1   2 -10   348.79   293.61    51.60 o
   0   4 -15  2296.07  2483.79   294.28 o
   0   2 -20  4493.53  5172.39   580.11 o
   1   3 -13   753.60   713.55   146.94 o
   2   4 -18  2670.98  2601.95   390.89 o
   0   4 -11   855.94   492.04   130.97 o
   2   4 -14  1047.12   516.34   152.15 o
  -1   3 -14   837.15   599.81   204.17 <
   1   4 -15   619.55   418.52   271.86 <
  -1   3 -17  2437.05  2469.39   478.73 o
   0   2 -24  3377.43  3014.92  1067.42 <
   0   2  -8    89.00    80.21    41.69 <
   1   3 -12   401.80   352.30   111.46 o
   0   4 -18  2094.91  3597.48   745.56 o
   2   4 -19  1498.77   817.57   373.73 <
   1   5 -19  2442.65  1552.88   571.72 <
   1   3 -23  1831.57  2162.21   693.82 o
   1   2 -17   294.26   309.50   173.40 <
   1   2  -7   116.82    77.39    25.93 <
   1   5 -17  1936.09  1296.93   408.93 o
   1   4 -12   153.14   276.37   133.62 <
  -1   3 -25  2264.79  1431.07  1190.44 <
   0   6 -19  1709.31  1135.49   885.76 <
   1   2 -19   367.50   819.19   322.52 <
  -1   5 -27    26.59  3557.67  2667.07 <
  -1   3 -31  3587.28  3437.55  2775.77 <
  -1   6 -29    26.12  3236.50  2749.81 <
   0   6 -18  1927.71  1234.70   783.80 <
   0   8 -24  3563.94  4904.15  2619.99 <
  -1   6 -19   630.05  1190.80   947.88 <
   2   4 -20  1356.88   671.59   443.22 <
   0   3 -30     0.00  2617.12  2088.86 <
   3   6 -31   164.98  3847.31  2694.78 <
   0   1  -4     0.00    19.80    13.86 <
  -1   0  -4  1565.95  2345.66    25.74 o
  -1   1  -5  2007.16  2894.43    46.04 o
  -1   2  -8  2084.36  2811.63    77.67 o
  -1   1  -4   315.04   552.16    27.93 o
  -1   2  -6   549.40   678.06    43.45 o
  -1   3  -5  2820.71  2445.79   137.37 o
  -1   3  -8  1833.68  1753.57   115.70 o
  -1   1  -6   321.70   524.71    37.48 o
  -1   1  -7   246.57   241.87    25.86 o
  -1   3  -7  1122.10   772.67    69.77 o
  -2   2 -12  3184.41  3251.99   277.99 o
  -1   2  -5   276.91   139.85    32.58 o
  -2   2  -8  1241.57  1224.03   228.91 o
  -2   0 -10   846.60   405.98   133.07 o
  -2   2  -9  1168.60   651.34   177.24 o
  -1   2  -7   116.82   124.51    39.26 o
  -1   5  -8  1920.03  2617.89   585.73 o
  -2   3 -11  1735.71  1176.08   355.33 o
  -2   4 -12  3170.58  2387.35   612.35 o
  -1   4  -5   836.92  1590.63   315.03 o
  -3   3 -17  4643.54  5061.37  1803.06 <
  -1   5 -11  1477.69  1590.97   380.47 o
  -3   1 -17  3082.34  2558.53   993.86 <
  -2   4 -13  2095.34  1461.29   518.34 <
  -2   1 -13   945.26   650.37   224.33 <
  -2   2 -16   761.64  1035.48   349.79 <
  -2   2 -14   844.19   627.27   320.58 <
  -1   5 -13  1951.98  1014.70   436.80 <
  -1   5 -12   819.61   693.33   349.44 <
   2  -2   0 13454.40 13857.70    91.09 o
   2   0   2  1071.93  1830.40    35.75 o
   1  -1   1   559.71   634.27    12.99 o
   3  -1   3  2670.38  4326.06   138.52 o
   2  -1   1   609.10   667.79    27.40 o
   4  -1   2  1717.53  1859.85    87.16 o
   2  -1   2   544.43   872.74    40.40 o
   4  -3   0  1481.95  1251.51    74.91 o
   5  -1   3  3088.73  3065.04   174.86 o
   3  -1   2   490.68   371.98    35.52 o
   3  -2   2   990.87  1069.14    87.40 o
   5  -2   2  1410.44  1559.63   121.29 o
   5  -3   3  6922.54  6411.49   430.33 o
   5  -3   1  1794.70  1962.65   185.25 o
   4  -4   0  1915.07  1506.72   146.76 o
   3  -2   1   266.17   209.88    44.12 o
   2  -2   2   970.44  1342.05   138.54 o
   4  -3   1   999.60   949.20   140.55 o
   2  -2   1   160.72   104.40    29.37 o
   2  -4   0  2972.60  2493.76   331.01 o
   4  -1   4  1360.84   454.41   192.59 <
   5  -1   4   690.23   379.77   198.02 <
   7  -5   3  4357.92  6085.38  1384.63 o
   4   1   5  1554.76  2232.79   343.32 o
   3   0   4   513.36   663.46   125.39 o
   8  -4   5  2565.64  5072.96  1737.00 <
   8  -2   4  2103.44  1744.28   660.46 <
   6  -4   1   888.64   628.95   314.28 <
   5  -2   4  1245.81  1336.23   399.88 o
   6  -4   2  1103.32  1039.11   446.36 <
   5  -3   2   640.95   372.98   198.40 <
   6  -1   4   643.51   540.23   325.65 <
   7  -3   3  2212.22  1623.68   553.68 <
   6  -7   0   994.98  2298.35  1487.98 <
   6  -3   2   704.16   809.78   304.71 <
   7  -3   4   153.89  1051.58   592.53 <
   4  -2   0  2307.83  2671.56    87.98 o
   2  -1   0   949.91  1370.51    38.17 o
   5  -1  -3  3088.73  3418.42   131.43 o
   7  -1  -3  7680.65  7721.71   303.24 o
   4  -1  -2  1717.53  2325.60    62.81 o
   4  -1   0  1195.12  1585.11    73.78 o
   5  -3  -1  1794.70  1835.71   124.20 o
   4  -1   1   797.13   854.84    44.61 o
   4  -1  -1   797.13  1171.60    69.04 o
   3  -1  -1   837.27  1002.72    50.96 o
   5  -2  -2  1410.44  1405.51   113.20 o
   6  -1   0  1623.36  1980.24   197.98 o
   5  -2  -4  1245.81  1058.35   102.79 o
   2  -1  -1   609.10   760.68    38.69 o
   3  -1  -2   490.68   481.73    46.59 o
   7  -3  -3  2212.22  1824.28   352.01 o
   3  -2  -1   266.17   266.71    33.99 o
   6  -1  -2   994.16  1158.17   138.55 o
   9  -1  -3  5058.86  4159.23   472.03 o
   8  -2  -2  3371.75  3354.76   440.89 o
   8  -2  -4  2103.44  1738.16   319.97 o
   5  -3  -2   640.95   708.00    90.09 o
   9  -3  -3  3747.11  3790.10   718.18 o
   6  -3  -4   713.28   885.40   170.22 o
   8  -4  -5  2565.63  2541.58   470.40 o
   6  -4  -2  1103.32   763.77   211.74 o
   6  -1  -1   358.04   229.10   103.81 <
   6  -3  -2   704.16   609.87   183.12 o
   6  -4  -1   888.63   866.62   275.36 o
   7  -3  -6   614.50   604.66   205.26 <
   4  -2  -1   187.70   259.30    60.45 o
   8  -2   0  1687.55  2337.79   450.27 o
   8  -4  -4   682.95   664.92   520.03 <
   6  -2  -1   267.07   204.44   117.90 <
   4  -2  -2    95.67    82.20    47.25 <
   6  -2  -2   316.27   416.05   123.18 o
   9  -4  -1  1481.53  1302.70   711.72 <
  11  -3  -3  2931.28  2648.46  1087.73 <
  10  -4  -2  1435.78  2183.11   977.82 <
   7  -2  -5   135.07   151.05   137.97 <
   9  -2  -3   565.39  1261.66   505.62 <
   7  -3  -1   321.32   465.20   282.77 <
   6  -3  -1   129.21   160.51   134.35 <
  10  -6  -5  1448.90  2559.39  1317.39 <
  10  -4  -9  1616.58   954.34   633.84 <
   9  -5  -3  1425.42  1522.02   810.45 <
   8  -4  -1   507.69   637.94   554.28 <
   9  -3  -2   108.34   808.09   550.21 <
  11  -7  -1   813.32  2464.28  2172.29 <
  11  -2   1   443.80  1596.79  1398.68 <
  10  -2  -5   789.76   633.22   549.46 <
   4   0  -6  3806.80  5310.44   159.89 o
   3  -1  -3  2670.38  2089.40    49.49 o
   3   0  -2  2235.00  1790.48    51.75 o
   5  -1  -9  2571.57  2756.23   136.15 o
   4  -1  -4  1360.84  1587.24    72.46 o
   7  -1  -9  4803.42  4662.89   238.05 o
   5   0  -8  2006.28  1794.43   122.58 o
   6   0  -8  2845.06  3024.24   169.81 o
   4  -1  -5  1554.76  1558.76   105.13 o
   5  -1  -6  1324.03  1585.90    94.53 o
   5   0  -4  1188.32   861.89    76.89 o
   7   1  -9  4803.42  2635.53   186.80 o
   5  -1 -10  1172.16  1175.78   119.14 o
   6   0  -6  1318.28  1106.08   101.00 o
   6  -2  -8  1506.74  1650.08   159.74 o
   8   0 -14  4820.99  4191.29   436.86 o
   2   0  -2  1071.93   877.28    60.17 o
   3   0  -4   513.36   621.98    50.10 o
   8  -2  -8  2811.77  2250.31   296.70 o
   5  -1  -8   803.75   843.36   114.61 o
   6   0  -4   848.90   775.86    81.69 o
   7  -2  -8  1589.55  1512.95   189.72 o
   4  -1  -7   414.33   438.54    62.06 o
   6  -1  -6   646.19   681.11   122.74 o
   7   0 -10  1472.30  1231.41   158.92 o
   6  -1  -7   904.20   810.23   149.85 o
   9  -1  -9  3787.27  3270.23   555.99 o
   4  -1  -6   354.59   317.65    36.15 o
   9  -3  -9  2836.27  2612.51   468.22 o
   7   0 -12  1236.01   626.69   188.01 o
   7   0  -6   782.05   463.51   142.90 o
   8   0  -8  1242.48  1019.25   204.65 o
   3  -1  -4   157.68   165.11    34.31 o
   8  -2 -14  1556.80  1476.28   378.51 o
   5  -1  -7   257.18   293.54    72.08 o
   5  -1  -5   188.40   161.35    54.18 <
   7   1 -11   989.44   651.67   155.08 o
   9  -1 -15  2199.06  1725.21   525.13 o
   9   0 -10  1436.50   356.44   317.55 <
   7  -1 -11   989.44   548.77   176.61 o
  10  -2 -14  2947.79  2774.68   685.34 o
   7  -1  -8   809.43   579.67   203.51 <
   7  -1  -6   257.70   185.91   160.09 <
   9   0  -8  1165.85   862.42   290.93 <
   4   0  -4    38.75    67.93    42.90 <
  10  -2 -16  1629.27  2245.07   832.36 <
  11  -1  -9  1665.86   820.09   587.20 <
  10   1 -10     7.95   423.73   335.02 <
   0   0  -6 17016.10 35517.70   245.10 o
   0  -2 -12  6724.85  6497.22   118.16 o
   1  -1 -11  4374.68  4246.23    97.19 o
   0   0 -12  4842.95  7052.91   117.47 o
   0   0  -8  1555.26  2113.18    46.82 o
   1  -1 -17  5466.02  5631.23   240.17 o
   0   0 -10  1072.35  1051.66    40.39 o
   0  -2 -14  2885.79  2720.92   147.48 o
   0  -2 -11   840.14   937.93    67.59 o
   0   0 -16  2759.24  2426.49   138.41 o
   0  -2 -13  1432.70  1186.06   115.80 o
  -1  -1 -17  5466.02  4787.62   260.36 o
   0  -2 -18  6025.22  3903.53   313.98 o
   1  -2 -14  1535.03  1427.23   115.82 o
   1   0 -16  1145.31   853.94   124.45 o
   1  -1 -12   523.73   282.95    58.43 o
   0  -2 -20  4493.53  4207.09   375.06 o
   1  -1 -10   232.79   190.83    36.33 o
   1  -1 -13   605.90   591.35    75.17 o
   1  -1 -19  1933.94  1444.26   233.51 o
   1   1 -23  4014.62  3187.08   417.46 o
   0   0 -14   603.49   602.14    98.03 o
   1  -1 -23  4014.60  2824.86   600.92 o
   0   0  -4    90.89   114.05    18.12 o
  -1   0 -16  1145.31   781.83   205.31 o
   1   0 -14   233.42   170.85    69.53 <
  -1  -1 -23  4014.59  1479.33   712.37 <
  -1   1 -23  4014.61  3633.07   702.46 o
  -1  -1 -19  1933.94  1235.71   383.52 o
   1   1 -25  3972.69  1897.69   660.00 <
   0  -2 -24  3377.44  2112.17   778.02 <
  -2  -1 -29   960.57  1695.11  1588.52 <
   1  -1 -25  3972.71  2439.15   794.15 o
   0  -2 -19   866.93   563.49   318.48 <
   1  -3 -19  1110.91   746.25   325.21 <
   0   0 -22  1186.65   870.39   397.65 <
   1  -1 -31  5355.31  3889.47  1659.35 <
  -1  -3 -23  1831.57  1620.75   799.26 <
  -1  -1 -31  5355.30  2103.85  1981.83 <
  -1  -1 -25  3972.71  1341.61   988.60 <
  -1   0 -26   830.18  1811.90  1268.06 <
   0  -4 -25  2111.94   962.62   905.46 <
   0  -2  -4  2468.38  2557.40    35.86 o
   0  -4  -6  6106.89  6332.99   268.54 o
   1  -3  -4   442.69   492.14    39.52 o
   0  -4  -9  3335.52  3312.58   205.86 o
   1  -4  -5   836.92  1012.70    67.27 o
  -1  -3 -11  2887.62  2116.45   179.10 o
  -1  -3  -8  1833.69   957.82   150.67 o
  -1  -2  -6   549.41   296.22    40.95 o
  -1  -1  -4   315.04    74.49    13.54 o
   1  -5  -8  1920.03  1352.71   188.07 o
   1  -4  -3   739.01   508.46    69.91 o
  -1  -3  -7  1122.10   976.28   166.16 o
   2  -6  -9  1761.94  1978.78   372.61 o
   1  -5  -7  1152.53   909.59   197.89 o
   0  -6 -13  2679.30  4204.51   848.13 o
   1  -4  -7   397.43   339.53    82.20 o
   0  -4  -7   607.67   567.99   136.54 o
   0  -2  -3    25.90    36.06    13.08 <
   1  -5  -6   358.48   383.70   170.05 <
  -2  -4 -12  3170.57  2534.12   671.55 o
   1  -5  -4   929.05   857.33   306.27 <
   1  -7 -13  1787.53  3040.52  1004.12 o
  -1  -5 -17  1936.08  1354.23   969.35 <
  -1  -6 -18    52.00  2449.69  1170.59 <
  -2  -2  -9  1168.60  1106.34   304.47 o
  -1  -5 -19  2442.64  1416.85  1049.34 <
   3  -2  -4  2001.29  2134.63    55.76 o
   2  -2  -2   970.44  1043.40    32.66 o
   2  -3  -5  1256.96  1088.03    49.98 o
   5  -3  -5  2132.85  1799.87    97.07 o
   3  -3  -6   981.13  1145.63    72.21 o
   3  -3  -4   863.28   944.49    58.25 o
   1  -1  -1   559.71   600.26    30.58 o
   4  -4  -6  1558.38  1784.07   126.83 o
   4  -5  -5  2000.42  2729.72   213.18 o
   3  -5  -7  2092.75  2032.77   188.26 o
   4  -3  -6   800.38   885.21    79.63 o
   2  -2  -3   231.59   297.66    30.69 o
   4  -4  -9   904.95  1029.33   123.87 o
   2  -3  -4   366.05   360.14    30.38 o
   6  -4  -8  1291.31  1164.84   197.00 o
   4  -4  -8   897.05   898.27   121.13 o
   5  -4  -4   789.50   789.64   118.72 o
   4  -4  -5   446.47   602.28    97.46 o
   6  -5  -7  1593.08  1648.47   311.98 o
   7  -5  -9  2379.41  2127.99   327.02 o
   4  -3  -3   187.05   219.29    37.74 o
   4  -4  -4   407.64   411.03    93.42 o
   4  -5  -9   983.46  1218.50   178.45 o
   4  -5  -6   473.21   477.99   136.17 o
   2  -2  -4    91.84   112.53    28.33 o
   5  -4  -8   865.05   550.63   155.61 o
   6  -4  -7   642.69   543.41   159.92 o
   3  -3  -5   197.60    44.18    32.64 <
   1  -1  -2   109.08   132.02    25.05 o
   6  -6  -5  1456.16  1832.24   402.61 o
   5  -5  -9   741.47   264.40   215.90 <
   7  -5  -5  1058.62  1006.74   339.42 <
   6  -4  -5   517.36   482.01   160.93 <
   6  -7 -11   866.12  1880.84   781.14 <
   5  -5  -8   341.70   769.31   242.82 o
   5  -6  -8   551.00   567.71   403.86 <
   5  -5 -11   676.82   637.81   213.80 <
   4  -4  -7   150.75   239.58   123.75 <
   6  -6 -10  1448.03   887.19   554.20 <
   6  -5  -6   223.76   360.32   219.60 <
  14  -9 -13    45.09  2832.21  2745.49 <
   7  -7 -15  2135.46  1685.85   950.67 <
   8  -6 -10  1362.27  1062.02   570.94 <
   5  -4  -9   186.62   130.50   103.13 <
   8  -6  -9  1368.47  1409.32   608.70 <
   9  -5  -9  1686.12   949.93   531.05 <
   6  -6 -11  1260.98  1168.53   526.81 <
   7  -7  -9   797.14  1302.06   820.97 <
   8  -6  -7  1187.32  1528.33   575.36 <
   8  -6  -8   549.10   961.14   590.41 <
   4  -2  -4    11.08    54.67    34.86 <
  10  -6 -11  1581.62  1489.83   852.12 <
   4  -6  -8   478.33   778.55   281.99 <
   3  -1 -11  3096.88  3178.42   113.04 o
   3  -2 -10  2130.39  2291.40    90.28 o
   3  -1  -8  1802.30  2239.33    89.26 o
   4  -1 -11  2011.89  2056.15   124.36 o
   4  -3 -13  2990.72  2695.55   187.58 o
   4  -2 -14  2662.34  2889.83   194.91 o
   2  -1  -7   959.50  1126.70    59.32 o
   3  -1 -10  1036.52  1070.33   106.45 o
   3  -1  -9   835.85   965.11    67.23 o
   1  -1  -5  2007.16   981.98    62.56 o
   5  -1 -17  3544.66  3859.99   294.60 o
   4  -2 -12  1341.40  1401.07   136.89 o
   5  -1 -15  1581.22  1004.01   179.23 o
   3  -2  -8   427.47   343.80    54.75 o
   3  -1 -14  1021.60   991.47   124.44 o
   2  -1  -6   402.51   471.72    42.96 o
   4  -1 -17  1771.62  1412.33   182.97 o
   2  -1  -5   317.60   384.25    38.80 o
   3  -2 -12   717.33   763.29    94.36 o
   4  -1 -13   473.81   489.20   122.50 o
   5  -2 -14  1073.55   906.94   153.91 o
   3  -1 -12   425.22   474.11    87.52 o
   4  -2 -20  2895.97  2234.21   331.13 o
   4  -2 -11   301.88   302.64    94.50 o
   7  -3 -17  2059.69  2079.12   381.01 o
   6  -2 -20  3420.50  2070.46   539.38 o
   3  -2 -16  1087.39  1076.40   176.80 o
   1  -1  -6   321.70   151.23    27.84 o
   6  -2 -16  1020.37   900.03   253.82 o
   1  -1  -4   315.04   155.47    31.27 o
   1  -1  -7   246.57   107.61    25.18 o
   5  -3 -16   925.82   840.46   255.17 o
   4  -1 -14   264.26   197.63   154.60 <
   6  -3 -17  1110.10  1102.92   306.05 o
   3  -1  -7   133.62   100.13    45.84 <
   4  -1 -12   156.91   227.98    77.32 <
   4  -1 -16   367.03   377.74   155.00 <
   4  -3 -19  1209.34   594.01   278.48 <
   5  -2 -20   811.18  1397.14   414.77 o
   6  -2 -22  2159.59  2065.17   571.28 o
   2  -1  -8    63.29    85.59    50.56 <
   7  -3 -21  2623.88  2535.39   737.17 o
   2  -1  -9    78.06   124.12    58.88 <
   5  -4 -16   339.40   368.93   251.11 <
   5  -1 -16   189.44   183.54   148.19 <
   8  -4 -20  1622.35  1647.21   768.46 <
   5  -4 -20   580.80   549.93   455.10 <
   6  -5 -19   461.85   751.03   502.80 <
   6  -3 -18   357.02   717.04   342.85 <
   6  -2 -26  1970.32  1408.49  1074.10 <
   3  -1 -13    34.91    70.55    62.62 <
   2  -1 -10     1.22    81.58    42.37 <
   1  -2  -8  2084.36  2426.47    80.74 o
   1  -3 -11  2887.62  2959.42   126.84 o
   1  -3  -8  1833.69  2150.14    81.30 o
   2  -4 -12  3170.57  2876.55   227.98 o
   2  -3 -11  1735.72  1983.22   108.74 o
   1  -3  -7  1122.10   977.08    57.43 o
   1  -2  -6   549.41   527.04    38.46 o
   2  -4 -11  1337.61  1657.06   150.21 o
   2  -4 -13  2095.34  2119.88   180.37 o
   1  -2  -5   276.91   283.21    26.66 o
   1  -3 -14   837.15   808.80   124.71 o
   1  -2 -10   348.79   481.93    58.69 o
   3  -4 -14  1117.23  1050.69   184.69 o
   2  -3  -9   365.01   339.80    58.63 o
   2  -4 -18  2670.98  2097.89   383.11 o
   2  -4 -14  1047.12   980.03   198.88 o
   1  -3 -13   753.60   493.02   115.18 o
   1  -2  -7   116.82   136.99    20.71 o
   4  -5 -17  1521.23  1549.00   359.88 o
   1  -3 -12   401.80   281.89    93.83 o
   1  -5 -14   932.37   775.48   282.71 <
   3  -5 -11   880.34   850.73   183.83 o
   3  -5 -12   803.21   737.62   198.82 o
   2  -5 -13  1123.24   869.62   247.04 o
   2  -4  -8   316.60   252.28   107.27 <
   1  -5 -19  2442.64  2526.88   846.40 <
   1  -5 -17  1936.08  1143.26   521.91 <
   3  -7 -19  2052.56  3121.16  1064.09 <
   1  -2  -4    22.81    47.21    23.01 <
   1  -4 -10   398.49   257.69    93.70 <
   1  -4 -15   619.55   971.14   272.36 o
   3  -4 -10   279.88   254.95    89.75 <
   2  -4 -19  1498.78   910.94   371.30 <
   2  -3  -8    68.60    87.25    53.93 <
   3  -5 -18   575.61  1215.15   459.80 <
   1  -4 -17   424.33   562.34   321.62 <
   3  -4 -17   367.21   774.31   286.00 <
   1  -7 -28    74.28  2735.64  2633.08 <
   3  -5 -14   308.22   428.25   222.45 <
   2  -5 -12   149.48   254.79   175.54 <
   3  -9 -26   118.48  3817.24  2475.52 <
   2  -6 -15  1253.18   906.60   482.49 <
   3  -6 -24    52.99  2573.75  2010.60 <
   3   1 -11  3096.88  4483.25   289.52 o
   3   0 -14  3059.25  3079.71   387.68 o
   3   1  -8  1802.30  2173.75   140.29 o
   3   2 -10  2130.39  2180.69   243.06 o
   4   2 -14  2662.34  3231.41   476.99 o
   4   0 -14  2359.40  2154.31   266.66 o
   3   1  -9   835.86  1071.39   171.75 o
   3   1 -17  3082.34  2020.56   528.39 o
   3   1 -10  1036.52  4073.64   355.85 o
   3   3 -17  4643.54 15581.40   990.98 o
   4   2 -12  1341.40   784.51   356.29 <
   3   3 -13   750.18   706.75   302.13 <
   4   1 -17  1771.61  1096.58   607.52 <
   3   1 -14  1021.59  1141.45   461.78 <
   5   1 -17  3544.66  3502.07   778.36 o
   3   2 -12   717.34   557.82   259.53 <
   3   1 -12   425.21   643.34   238.15 <
   4   1 -13   473.81   526.23   252.20 <
   5   2 -14  1073.55  1089.08   399.58 <
   2   1 -10     1.22   143.74   120.49 <
   2   0  -9     0.00   118.37    97.23 <
   0   4 -12  3647.53  3509.11   419.93 o
   1   2  -8  2084.36   192.29   116.29 <
   2   4 -14  1047.12   897.93   437.78 <
  -1   3 -21   690.64  4469.50  2048.52 <
   2   3 -11  1735.71   476.92   172.74 <
  -1   3 -27   554.87  5552.70  3361.65 <
  -1   3  -8  1833.68  1748.52   347.99 o
  -1   3  -5  2820.71  3912.93   459.84 o
  -1   3  -7  1122.10   526.34   248.82 <
  -1   1  -6   321.70  1553.92   112.82 o
  -2   2  -9  1168.60  3747.81   654.33 o
  -2   4 -12  3170.58  5934.37  1890.38 o
  -2   3 -11  1735.71  7874.22  1551.72 o
  -3   0 -14  3059.26  2508.80  1845.80 <
  -1   4 -10   398.49   476.14   441.23 <
  -3   3 -19  2279.28  4515.35  4020.93 <
   0   1  -2     0.00    22.19    22.19 <
   2  -2   0 13454.40 16621.50   176.89 o
   3  -1   3  2670.38  3451.43   257.70 o
   2  -1   1   609.10   635.22    64.51 o
   4  -1   2  1717.53  1241.72   138.93 o
   3  -1   2   490.68  1177.18   122.51 o
   5  -1   3  3088.73  3282.78   371.19 o
   5  -3   3  6922.54  6410.58  1194.66 o
   2  -4   0  2972.60  2912.51   596.37 o
   4  -4   0  1915.07  2431.40   491.18 o
   5  -2   2  1410.44  1128.12   352.61 o
   4  -3   1   999.60   890.96   273.24 o
   3  -2   1   266.17   126.29    85.96 <
   1  -1   1   559.71    91.85    20.78 o
   4  -1   3    41.32   224.11   159.63 <
   3  -5   1  3823.23  5036.69  1782.28 <
   5  -3  -3  6922.54  9921.75   429.68 o
   4  -2   0  2307.84  2903.99   178.20 o
   7  -1  -3  7680.65  7165.96   505.54 o
   5  -1  -3  3088.73  3522.30   252.82 o
   4  -1  -2  1717.53  2137.25   170.20 o
   4  -1   1   797.13   760.72    91.20 o
   4  -1   0  1195.12  1069.48   159.82 o
   3  -1  -1   837.27  1137.38   124.86 o
   3  -2  -2   990.87  1198.26   110.15 o
   5  -3  -1  1794.70  1936.66   251.35 o
   4  -3  -1   999.60  1413.30   237.51 o
   5  -2  -2  1410.44  1672.41   280.72 o
   5  -2  -4  1245.81  1375.06   253.96 o
   3  -1  -2   490.68   575.93   103.40 o
   6  -1   0  1623.36  1875.13   412.40 o
   4  -1  -1   797.13   758.06   181.06 o
   7  -5  -3  4357.91  4535.93  1191.02 o
   6  -1  -2   994.16  1359.01   301.17 o
   9  -1  -3  5058.86  4288.23  1043.70 o
   2  -1   0   949.91   118.58    50.82 <
   8  -2   2  3371.75  2190.40  1172.97 <
   8  -2  -2  3371.75  2484.42  1015.47 <
   3  -2  -1   266.17   185.92    69.45 <
   8  -2  -4  2103.44  1667.75   678.66 <
   7  -3  -3  2212.22  2571.88   794.07 o
   6  -3  -4   713.28   648.23   455.57 <
   6  -4  -2  1103.33   548.40   481.45 <
   4  -2  -2    95.67   245.90   139.91 <
   3  -1   0     0.00    86.66    59.18 <
   2  -1  -1   609.10   109.65    74.32 <
  14  -7  -7    43.85 10803.40  9376.62 <
   4   0  -6  3806.80  4901.87   290.17 o
   3  -1  -3  2670.38  2825.43   137.53 o
   3  -1  -5  2146.92  2860.15   159.89 o
   5  -1  -9  2571.57  3584.14   356.20 o
   4  -1  -4  1360.84  1844.33   179.29 o
   4  -1  -5  1554.76  1555.53   199.85 o
   7  -1  -9  4803.42  5433.25   732.10 o
   5   0  -8  2006.28  2140.77   301.03 o
   6   0  -8  2845.06  2344.28   390.13 o
   5  -1  -6  1324.03  1969.08   291.76 o
   8   0 -14  4820.99  4042.93   824.87 o
   5  -1  -4   690.23   854.62   148.91 o
   6   0  -6  1318.28  1151.32   246.63 o
   7  -3  -9  2952.47  2975.03   612.12 o
   5  -2  -8  1320.01  1262.81   201.35 o
   5  -1 -10  1172.16  1268.20   229.01 o
   9  -1  -9  3787.27  3248.12   893.64 o
   3  -1  -6   413.97   577.00   103.68 o
   7  -2  -8  1589.55  1209.59   499.33 <
   8  -2  -8  2811.77  3345.39   891.10 o
   6  -2  -8  1506.74  1339.23   500.59 <
   5  -1  -8   803.75   636.58   209.26 o
   3   0  -4   513.36   516.78    99.98 o
   4  -1  -7   414.33   425.45   195.18 <
   6  -1  -7   904.20   909.99   275.26 o
   3  -1  -4   157.68   286.38    85.37 o
   7  -1 -11   989.44  1460.10   624.22 <
   7   0 -10  1472.30   997.47   404.88 <
   7  -1 -10   824.56  1420.38   541.76 <
   8   0 -13     0.00   967.01   509.40 <
  12  -3 -25     0.35  5002.06  4139.67 <
   9  -1 -15  2199.06  2372.78  1397.16 <
   2   0  -2  1071.93   225.00    91.73 <
   3   0  -3     0.00    79.26    56.01 <
  16  -2 -31     0.22 11456.20 10850.60 <
  13  -2 -26   239.66  9167.15  6310.61 <
   0  -2 -12  6724.85  7244.02   271.92 o
   1  -1 -17  5466.02  7378.53   538.74 o
   0  -2 -14  2885.79  2383.55   260.52 o
   0  -2 -18  6025.22  4172.95   672.01 o
   0  -2 -13  1432.70  1114.08   250.67 o
  -1  -1 -17  5466.02  3429.55   508.40 o
   0  -2 -20  4493.53  3823.61   908.75 o
   1  -1 -23  4014.60  2975.70  1306.62 <
  -1  -1 -19  1933.94  1595.81   832.97 <
  -1  -1 -23  4014.59  4061.24  1686.42 <
   0  -3 -34     0.00  8785.55  6815.59 <
   3  -5 -39   403.13 22278.10 10878.50 <
   0   0  -5     0.00    38.05    30.65 <
   0  -2  -2  1280.15  1726.85    50.21 o
   0  -2  -4  2468.38  3009.61    75.33 o
  -1  -2  -8  2084.36  2285.07   145.24 o
   0  -4  -9  3335.52  2973.04   438.38 o
  -1  -3  -8  1833.69  1552.68   258.96 o
  -1  -3 -11  2887.62  2239.24   390.13 o
   1  -5  -8  1920.03  3407.54   520.88 o
  -1  -5 -13  1951.97  1614.14  1212.46 <
   0  -6 -13  2679.30  4717.04  1816.37 <
   2  -2  -2   970.44  1095.56    76.62 o
   2  -3  -5  1256.96  1184.29   114.36 o
   3  -3  -6   981.13  1020.44   165.01 o
   3  -3  -4   863.28   927.72   137.48 o
   4  -4  -6  1558.38  2323.45   234.71 o
   4  -5  -5  2000.42  1877.69   357.15 o
   3  -4  -8  1345.27  1457.90   187.08 o
   3  -3  -2   543.53   584.54   122.89 o
   3  -5  -7  2092.75  2578.10   435.22 o
   2  -3  -4   366.05   308.96    90.87 o
   4  -4  -5   446.47   245.43   213.55 <
   2  -2  -3   231.59   250.71    76.73 o
   4  -4  -8   897.05   789.25   300.11 <
   6  -5  -7  1593.08  1202.11   655.41 <
   7  -5  -9  2379.41  1784.91   781.43 <
   3  -4  -4   530.63   396.63   169.07 <
   3  -3  -5   197.60   306.11   119.04 <
   5  -5  -9   741.47   912.02   470.35 <
   4  -5  -9   983.46   873.54   413.90 <
   5  -4  -8   865.05  1167.94   336.74 o
   2  -2  -4    91.84   106.59    70.35 <
  10 -10 -12   130.70  6269.82  5135.71 <
   6  -7  -6   586.29  2396.29  1536.17 <
   5  -7 -13   463.28  2142.67  1579.75 <
   6  -6  -4  1785.12  1238.05   874.92 <
   6  -8 -10  1463.45  3298.80  2264.88 <
   3  -1 -11  3096.88  4236.99   272.44 o
   2  -2 -12  3184.41  3805.64   300.59 o
   3  -2 -10  2130.39  2790.08   223.57 o
   3  -1  -8  1802.30  2308.22   185.22 o
   3  -3 -11  2267.94  2765.51   248.52 o
   2  -2  -8  1241.57  1142.50   121.85 o
   2  -2  -9  1168.60  1145.98   136.77 o
   4  -3 -13  2990.72  3056.61   388.92 o
   3  -3 -12  1663.72  1957.71   287.55 o
   3  -1 -10  1036.52  1294.10   198.04 o
   3  -1  -9   835.85  1340.79   175.88 o
   3  -3 -17  4643.54  4174.74   617.88 o
   4  -2 -14  2662.34  3344.85   397.62 o
   4  -2 -12  1341.40  1608.33   305.93 o
   4  -1 -17  1771.62  1311.66   421.33 o
   3  -1 -14  1021.60   876.20   279.09 o
   3  -3 -13   750.18  1380.04   404.20 o
   4  -2 -20  2895.97  1239.23   971.14 <
   3  -1 -12   425.22   322.17   176.12 <
   2  -2  -7   239.27   383.62    85.73 o
   5  -2 -14  1073.55  1373.02   408.46 o
   2  -1  -9    78.06   193.69   125.58 <
   2  -2 -14   844.19  1047.21   254.32 o
   6  -2 -20  3420.50  2554.92  1318.91 <
   7  -2 -24   142.66  2511.59  2177.28 <
   3  -3 -19  2279.28  1748.67   685.14 <
   2  -1  -7   959.50   121.62    87.04 <
   2  -2 -10   300.67   318.86   168.49 <
   4  -4 -14   964.63   736.49   462.97 <
   4  -3 -15   501.95   870.95   504.51 <
   3  -3 -16    11.87   439.69   393.18 <
   5  -3 -21     2.07  1717.39   895.16 <
   1  -2  -8  2084.36  3578.44   199.76 o
   1  -3  -8  1833.69  2494.58   143.64 o
   1  -3 -11  2887.62  3941.93   333.52 o
   1  -3  -7  1122.10  1702.92   166.93 o
   2  -4 -12  3170.57  3693.50   535.40 o
   0  -2  -7   675.01   738.54    74.39 o
   2  -3 -11  1735.72  1998.08   222.49 o
   1  -2  -6   549.41   880.64    92.12 o
   2  -4 -11  1337.61  1740.76   352.22 o
   2  -4 -13  2095.34  2319.31   470.30 o
   0  -4 -15  2296.07  2739.36   797.74 o
   1  -2  -5   276.91   345.14    71.41 o
   1  -5 -14   932.37  1092.15   798.44 <
   1  -2 -10   348.79   340.21   120.51 <
   1  -7 -31   725.06  5867.98  5535.99 <
   2  -4 -18  2670.98  2027.12   789.69 <
   2  -4 -14  1047.12  1081.43   428.95 <
   1  -3 -14   837.16  1032.29   313.94 o
   1  -3  -6   140.56   136.81    66.81 <
   1  -4 -10   398.49   744.35   247.06 o
   2  -3  -9   365.01   380.28   141.67 <
   2  -5 -13  1123.24  1172.05   510.05 <
   1  -5 -13  1951.98  2176.62   648.20 o
   4  -8 -24  1369.50 11214.90  4619.32 <
  -5   3  -3  6922.54  8327.19   204.55 o
  -4   2   0  2307.83  2528.71    73.08 o
  -4   1  -2  1717.53  1882.02    62.45 o
  -5   3   1  1794.70  1884.63    79.94 o
  -5   3  -1  1794.70  2251.29   123.25 o
  -7   5  -3  4357.92  5035.68   218.24 o
  -5   2  -2  1410.44  1666.48    85.07 o
  -7   3  -3  2212.22  2032.89   179.97 o
  -8   2  -2  3371.75  3936.39   247.07 o
  -5   2  -4  1245.81  1209.32   106.29 o
  -4   1  -1   797.13  1060.66    53.03 o
  -3   1  -1   837.27   994.94    39.74 o
  -2   1   0   949.91   998.53    46.16 o
  -3   2  -2   990.87  1114.64    49.77 o
  -6   3  -5  1155.17  1037.96    96.85 o
  -9   3  -3  3747.11  4344.75   352.15 o
  -3   1  -2   490.68   403.47    36.26 o
  -8   4  -5  2565.64  2750.48   292.76 o
  -5   3  -2   640.95   670.75    90.36 o
  -8   2  -4  2103.44  2233.58   264.17 o
  -6   4  -2  1103.32  1220.16   141.83 o
  -6   4  -4   882.04  1206.19   124.52 o
  -6   4  -1   888.64  1168.11   185.94 o
  -2   1  -1   609.10   713.93    49.61 o
  -6   2  -5   822.49   916.77   101.21 o
  -7   5  -5  1058.62  1390.32   262.88 o
  -3   2  -1   266.17   302.28    39.59 o
  -6   3  -2   704.16   722.61   153.48 o
  -6   3  -4   713.28   726.83   143.85 o
  -7   2  -2   798.09   549.77   149.90 o
  -6   2  -2   316.27   393.10   102.58 o
  -7   4  -3   419.28   736.03   169.85 o
  -4   2  -1   187.70   261.09    59.08 o
  -4   3  -3   187.05   242.56    50.34 o
  -6   1  -1   358.04   440.39    56.53 o
  -6   2   0   221.07   259.80    82.11 o
  -7   4  -5   347.24   220.36   157.75 <
  -7   4  -1   440.06   512.11   214.34 <
  -6   2  -1   267.07   311.45    86.36 o
  -9   5  -3  1425.42  2113.38   604.12 o
  -9   4  -1  1481.54  1326.31   371.91 o
 -10   4  -2  1435.78  1755.16   502.30 o
  -7   3  -6   614.50   288.76   209.85 <
 -10   6  -5  1448.90  1127.18   558.04 <
 -10   4  -9  1616.58  1922.27   435.82 o
  -9   4   1  1481.53   774.86   361.00 <
  -6   3  -3   192.11   172.84   109.77 <
  -7   4   1   440.06   416.15   178.47 <
  -9   6  -3   990.14  2245.60   463.79 o
 -10   6  -4  1537.49  1055.47   631.81 <
 -10   6  -2  1347.12  1918.04   689.81 <
 -11   3  -3  2931.27  2843.96   677.99 o
  -5   1  -1   114.73   159.72    61.27 <
  -6   4  -3   226.98   294.84   101.96 <
 -10   4  -4  1209.91   444.07   435.87 <
  -8   3  -5   169.55   397.05   239.95 <
 -11   4  -3  1066.09  1164.42   612.04 <
 -10   4  -8  1157.21  1625.15   429.42 o
 -10   4  -7  1096.92   834.53   454.67 <
 -10   6   2  1347.12  1623.98   551.26 <
  -8   4  -2   734.59   468.52   314.81 <
 -13   5  -1  1868.89  2594.25  1274.05 <
  -8   2  -1   412.08   352.71   157.99 <
  -4   2  -2    95.68   119.79    60.93 <
 -12   2  -2  1272.60  1914.15   666.34 <
  -6   1  -2   994.16    67.64    63.91 <
 -10   2  -3    17.60   296.18   289.26 <
  -9   6  -1   219.98   419.46   338.42 <
 -19   6  -8    31.68  4779.25  4425.73 <
 -20   7  -9     0.34  8841.45  7245.16 <
  -3   0   2  2235.00  3587.09    50.92 o
  -3   1   3  2670.38  3046.95    60.53 o
  -5   1   3  3088.73  3889.62   142.32 o
  -7   1   3  7680.65  8376.63   294.99 o
  -4   1   2  1717.53  2113.12    63.27 o
  -4   1   4  1360.84  1571.77    74.89 o
  -5   0   2  1780.22  1932.95    89.23 o
  -5   2   2  1410.44  1884.84   104.83 o
  -3   1   1   837.26  1049.02    40.33 o
  -4   0   2   674.53   887.75    52.64 o
  -6   0   2  2092.70  2184.23   113.91 o
  -4   1   1   797.13   777.14    43.55 o
  -2   1   2   544.43   696.91    30.28 o
  -3   1   2   490.68   702.71    53.11 o
  -5   2   4  1245.81  1349.36   111.24 o
  -8   2   2  3371.75  3146.51   297.45 o
  -2   1   1   609.10   635.58    38.45 o
  -7   3   3  2212.22  2078.05   223.40 o
  -6   1   2   994.16   912.85   112.10 o
  -5   1   4   690.23   753.07   104.59 o
  -9   1   3  5058.86  5985.03   736.01 o
  -6   3   2   704.16   633.74    98.10 o
  -4   2   5   467.75   547.71    58.08 o
  -6   0   4   848.90   832.59   125.54 o
  -9   3   3  3747.11  3613.45   430.41 o
  -6   3   4   713.28   670.62   140.02 o
  -6   2   5   822.49   638.42   180.07 o
  -8   2   4  2103.44  2196.42   318.47 o
  -6   3   5  1155.17  1165.65   181.70 o
  -8   4   5  2565.63  2096.09   360.37 o
  -6   1   1   358.04   335.45   123.54 <
  -7   0   4  1234.22  1140.20   255.29 o
  -6   1   4   643.51   572.17   129.24 o
  -5   1   1   114.73   133.43    64.06 <
  -7   2   2   798.09   593.79   164.74 o
  -7   3   9  2952.47  3345.97   609.77 o
  -6   2   2   316.27   348.92    97.65 o
  -4   2   2    95.67   119.61    44.50 <
  -7   3   6   614.50   996.92   333.26 <
  -8   4   4   682.95   929.19   352.98 <
 -11   3   3  2931.28  3919.95   994.42 o
  -9   3   9  2836.27  3073.41   954.18 o
  -5   1   2    17.99   111.51    65.11 <
  -8   2   8  2811.77  1569.88   606.35 <
 -10   0   4  2071.26  1341.36   769.76 <
 -11   1   3  1989.43  1931.82   846.83 <
  -8   2   6   698.42   558.21   486.86 <
 -10   4   4  1209.91  1014.22   622.00 <
  -9   2   3   565.39   947.17   415.89 <
  -6   1   6   646.19   465.52   225.62 <
  -9   4   5   630.13  1048.74   584.49 <
 -14   5  11    95.13  3337.19  3236.30 <
  -7   2   8  1589.55  1263.43   714.61 <
 -10   1   1   471.24   866.20   439.21 <
  -8   1   1    31.49   369.86   172.11 <
 -10   0   5     0.00   716.38   684.24 <
  -2   2   6  9462.00  8897.83   178.40 o
  -3  -1   3  2670.38  2855.55    60.98 o
  -3   1   5  2146.92  1554.27    55.42 o
  -2   0   4  2454.87  3498.45    74.57 o
  -2  -1   2   544.43   649.02    26.70 o
  -2   0   2  1071.93   500.87    21.14 o
  -4   0   6  3806.80  3605.92   180.54 o
  -2   1   4   361.96   345.80    27.07 o
  -1   1   3   218.41   163.46    10.27 o
  -3   0   4   513.36   500.59    37.69 o
  -4  -1   4  1360.84  1268.10    90.58 o
  -5  -3   3  6922.54  6215.74   632.99 o
  -2   1   5   317.60   309.70    58.35 o
  -4  -1   5  1554.76  1303.88   168.10 o
  -3   2   6   433.38   332.17    80.80 o
  -1   1   4   315.04   397.79    46.10 o
  -3   1   6   413.97   201.07    77.90 <
  -5  -1   4   690.23   515.46   141.21 o
  -5   3   9  2773.77  2261.20   374.48 o
  -3  -2   2   990.87  1013.28   143.82 o
  -3  -1   5  2146.92  2099.75   259.71 o
  -5  -1   6  1324.04  1096.35   301.12 o
  -7  -1   9  4803.42  3545.72  1197.56 <
  -5  -2   4  1245.80  1245.64   281.52 o
  -7   1   9  4803.42  5178.85   867.51 o
  -5   0   8  2006.28  1683.40   464.12 o
  -5   2   8  1320.01  1301.40   249.91 o
  -6   0   8  2845.06  3728.53   672.79 o
  -4   2   8  1093.30   465.61   226.07 <
  -5   1   9  2571.57  2439.93   717.31 o
  -4   0   8  1740.33  1476.38   464.94 o
  -4   1   6   354.59   514.89    95.40 o
  -4   1   7   414.33   320.65   148.71 <
  -8  -1   9   181.17  1485.06  1181.13 <
  -9  -1   9  3787.26  3000.99  1401.58 <
  -5   1   8   803.75  1141.69   311.00 o
  -6   3  11  1814.34  1545.38   787.16 <
   0   0  -6 17016.10 24038.20   121.32 o
   0   0  -2  1544.05  2282.65    53.68 o
   0   0  -8  1555.26  1897.05    51.93 o
   1   1  -5  2007.16  2137.20    64.61 o
   0   0 -12  4842.95  4644.52   214.90 o
   1   2  -8  2084.36  2171.04   126.42 o
   1   2  -3   669.12   630.61    34.55 o
   1   1 -11  4374.67  6739.41   371.68 o
   0   0 -10  1072.35  1039.95    93.87 o
   1   2  -2   654.60   539.09    29.15 o
   1   2  -6   549.40   420.47    51.18 o
   1   3  -8  1833.69  1122.58    95.16 o
   1   3 -11  2887.63  2212.22   198.72 o
   1   3  -7  1122.10   734.75   114.11 o
   0  -2 -12  6724.85  3584.64   490.77 o
   2   2  -6  9462.00  4462.54   436.55 o
   0   0  -4    90.89    92.44    14.79 o
   1   1  -6   321.70   474.66    56.73 o
   1   0 -10  2778.83  4115.21   530.32 o
   1   1 -17  5466.01  6689.85  1175.94 o
   2   4  -6  3105.75  2661.97   408.59 o
   1   2  -5   276.91   153.55    39.20 o
   1   2 -14  1535.03  2071.43   594.69 o
   0   0 -16  2759.24  2958.16   504.33 o
   0  -2 -14  2885.79  2866.24   930.80 o
   1   0 -12  1739.44  3198.60   714.88 o
   1   1  -7   246.57   201.35    56.66 o
   2   2 -12  3184.40  2248.12   944.34 <
   1   2 -10   348.79   245.30   115.72 <
   1   3 -14   837.15   484.64   336.68 <
   2   2  -8  1241.57  1470.02   388.50 o
   2   5 -19   361.69  1907.56  1816.41 <
   2   3 -11  1735.71  1709.53   619.61 <
   1   1 -13   605.90   457.44   373.93 <
   1   2  -9    78.94   121.29    76.11 <
   0   2  -6  5207.21  5548.88    75.25 o
   0   2 -12  6724.85 10631.30   243.21 o
  -1   3 -11  2887.63  5073.85   167.04 o
  -1   2  -8  2084.36  2399.37    81.47 o
  -2   2 -12  3184.41  4621.79   212.35 o
  -1   3  -8  1833.69  2056.75    88.99 o
  -2   4 -12  3170.58  3192.94   206.59 o
   0   2  -7   675.01   661.78    53.24 o
   0   4 -12  3647.53  2792.53   224.95 o
   0   2 -13  1432.70  1544.79   225.49 o
   0   2 -11   840.15  1119.81   140.23 o
   0   2 -10   841.43   987.26    99.88 o
   0   2  -5   823.97   392.36    25.81 o
  -1   2  -6   549.40   669.61    61.46 o
  -2   4 -13  2095.34  2203.68   163.01 o
  -3   3 -17  4643.54  4474.60   394.50 o
  -1   2 -14  1535.03  2075.31   255.04 o
  -1   2 -12   606.32   867.28   112.71 o
   0   4 -11   855.94   756.15   146.56 o
  -1   5 -13  1951.98  1500.18   272.12 o
  -2   4 -14  1047.12  1210.37   197.70 o
  -2   4 -18  2670.99  2619.77   383.00 o
  -1   1  -6   321.70   380.85    40.58 o
  -1   3 -14   837.15   960.62   293.88 o
   0   4 -15  2296.07  2099.26   385.90 o
  -1   1 -10   232.79   438.27    78.09 o
  -1   2 -10   348.79   550.23   100.86 o
  -2   2 -14   844.19   881.15   188.20 o
  -1   3 -13   753.60   660.13   224.82 <
  -2   5 -13  1123.23   958.43   234.27 o
  -1   3 -17  2437.05  3141.99   408.97 o
  -1   1  -7   246.57   161.97    36.87 o
  -1   1 -13   605.90   531.49   128.78 o
  -1   3 -12   401.80   431.12   125.86 o
  -1   4 -15   619.55   835.07   294.27 <
  -2   6 -15  1253.18   883.70   416.48 <
  -1   2  -7   116.82   170.05    41.39 o
  -1   5 -17  1936.09  2385.01   581.82 o
  -2   2 -15   864.99   788.57   225.60 o
  -2   3 -17  1101.11   692.48   375.08 <
  -2   2 -16   761.64   707.80   261.95 <
  -1   5 -19  2442.64  2828.07   877.89 o
  -1   2  -9    78.94    91.75    55.46 <
   0   4 -18  2094.91  1853.18   657.77 <
  -2   4 -19  1498.77  1911.28   564.59 o
   0   6 -18  1927.71  2455.16   930.38 <
   0   2  -8    89.00   111.29    43.62 <
  -2   3 -12   153.28   238.49   113.74 <
  -3   7 -19  2052.56  3051.21   898.88 o
  -3   3 -19  2279.28  1576.75   470.32 o
  -1   4 -21   951.72  1625.59   889.61 <
  -2   6 -18  2514.18  1363.82   789.52 <
  -1   4 -10   398.49   332.99   106.77 o
  -3   5 -18   575.60   583.01   433.39 <
  -1   3 -19  1110.91   989.71   778.39 <
   0   3  -8     0.00   102.11    46.38 <
  -2   7 -19    35.60  1377.95  1047.60 <
   0   9 -26     0.00  2931.01  2859.82 <
  -2   2  -6  9462.00 11277.40   179.18 o
  -3   2 -10  2130.39  2485.91   114.57 o
  -3   3 -11  2267.95  3046.26   146.60 o
  -2   2  -8  1241.57  1332.98    65.83 o
  -4   3 -13  2990.72  2915.28   207.09 o
  -4   2  -8  1093.30  1101.66    83.86 o
  -3   3 -12  1663.72  2014.05   147.35 o
  -4   5 -11  2890.80  1970.96   219.66 o
  -3   4  -8  1345.27  1311.56    95.72 o
  -3   3  -6   981.13   879.28    78.78 o
  -4   3  -9   855.13   890.23   113.53 o
  -4   4  -9   904.95  1148.26   130.45 o
  -3   2  -8   427.47   549.37    83.20 o
  -1   1  -4   315.04   374.62    33.39 o
  -3   2  -6   433.38   417.71    62.35 o
  -4   4  -8   897.05   715.43   110.33 o
  -2   1  -4   361.96   434.28    41.64 o
  -2   3  -9   365.01   446.62    75.67 o
  -5   3 -11  1060.88  1194.06   158.26 o
  -2   2  -7   239.27   450.93    70.46 o
  -5   5 -15  2585.14  2572.58   318.71 o
  -4   4 -12   888.69   838.98   176.63 o
  -6   5 -13  1585.45  2028.63   305.24 o
  -5   3 -10   727.88   697.21   219.55 o
  -6   4 -14  1335.83  1035.87   337.26 o
  -3   3 -13   750.18   687.42   141.26 o
  -5   5 -17  2214.07  2183.41   500.31 o
  -3   3  -9   235.16   199.05   109.99 <
  -4   4 -15   856.38   927.53   299.48 o
  -3   5 -12   803.21   834.05   169.43 o
  -6   4 -15  1154.46  1086.80   429.27 <
  -3   5 -11   880.34   718.92   169.86 o
  -5   4 -10   565.19   633.54   137.16 o
  -4   5  -9   983.46   616.85   116.39 o
  -3   3 -10   359.54   520.32   105.21 o
  -4   5 -17  1521.22  1335.13   360.73 o
  -1   1  -3   218.41   292.21    40.76 o
  -5   5  -9   741.47   205.43   115.84 <
  -3   4 -10   279.88   207.11   110.51 <
  -5   5 -13   867.30   309.74   308.09 <
  -1   2  -5   276.91   130.31    27.50 o
  -5   3 -14   495.95   424.80   189.07 <
  -4   4 -14   964.63   659.75   317.96 <
  -6   6 -11  1260.97   345.76   247.63 <
  -6   4 -16   858.83  1085.15   377.55 <
  -3   5 -13   446.40   253.18   166.20 <
  -4   3 -16   624.31   754.28   232.90 o
  -2   2  -4    91.84    41.27    28.64 <
  -1   1  -2   109.08   120.71    31.91 o
  -5   5 -21  2932.91  2201.60   682.59 o
  -5   5 -11   676.82   792.42   200.37 o
  -4   3 -15   501.95   291.29   167.09 <
  -3   3  -8   112.67   125.68    92.52 <
  -3   6 -14   538.71   472.56   215.47 <
  -4   5 -10   253.07   201.12   165.14 <
  -8   6 -15  1075.27  1551.09   515.38 o
  -8   4 -16  1488.81  1067.99   407.88 <
  -3   2  -7    85.03    79.68    64.08 <
  -9   5 -21  1754.55  1417.75  1254.81 <
  -8   8 -16   606.56  1814.46   888.04 <
  -8   4 -17   704.92   906.74   467.48 <
  -9   5 -17   419.52   687.63   528.79 <
  -6   4 -20  1209.25  1291.78   577.85 <
  -5   6 -21   453.55  1134.34   672.46 <
  -8  12 -30   445.93  5889.45  4875.39 <
 -11   7 -33   764.65  5500.29  3505.11 <
  -4   0   0  5517.74  5448.33    81.68 o
  -5  -1  -3  3088.73  2985.70    87.38 o
  -7  -1  -3  7680.65  8215.00   225.95 o
  -4  -1  -2  1717.54  1894.81    56.00 o
  -2   0   0  3795.56  3663.92    89.88 o
  -3  -1  -1   837.26   887.64    25.54 o
  -4  -1   0  1195.12  1103.87    38.14 o
  -6   0   0  2483.88  2666.69   115.06 o
  -4  -1  -1   797.13   870.08    36.27 o
  -6  -1   0  1623.36  1844.96   102.93 o
  -5  -2  -2  1410.44  1150.15    66.81 o
  -3  -1  -2   490.68   424.01    21.39 o
  -6  -1  -2   994.16  1187.63    91.01 o
  -9  -1  -3  5058.85  2671.79   304.48 o
  -6  -1   2   994.16  1012.35   119.17 o
  -8  -2  -2  3371.75  2945.43   257.54 o
 -10   0  -2  3599.53  2938.77   367.96 o
  -6  -1  -4   643.51   724.84    93.53 o
  -8  -2  -4  2103.44  1815.01   305.38 o
  -7  -3  -3  2212.22  1966.98   271.98 o
  -9  -1   3  5058.85  5133.76   571.74 o
 -10   0   0  3189.28  2532.57   491.06 o
  -9  -3  -3  3747.11  2934.96   556.74 o
  -6  -1  -1   358.04   352.09    94.35 o
  -8  -2   0  1687.55  1471.93   355.41 o
  -6  -2  -2   316.27   199.78   111.30 <
  -7  -2  -2   798.09   667.93   156.46 o
  -6  -1   1   358.04   396.62    82.02 o
  -5  -1  -1   114.73   214.02    59.93 o
  -6  -2  -1   267.07   224.94    97.80 <
 -11  -3  -3  2931.27  2387.16   954.62 <
  -7  -1  -4   194.54   261.20   107.58 <
  -8  -2  -1   412.08   510.07   276.62 <
 -11  -2   1   443.80   855.22   781.95 <
  -9   0  -2   204.05   286.67   197.49 <
 -12  -3  -7   974.31  1910.29  1016.24 <
 -13  -1  -3  1340.78  2141.52  1093.99 <
 -13  -2   2    74.27  1801.04  1059.79 <
 -12  -4  -3     7.09  1964.87  1501.11 <
  -2  -2  -6  9462.00  8430.67    91.92 o
  -1  -1  -1   559.71   529.23    12.14 o
  -2  -2  -2   970.44   981.67    38.79 o
  -3  -2  -2   990.87  1071.20    44.20 o
  -1  -1  -3   218.41   201.50    11.22 o
  -2  -2  -3   231.59   251.12    34.30 o
  -1  -2  -6   549.40   612.09    66.15 o
  -3  -3  -6   981.13   693.86   127.49 o
  -3  -3  -4   863.28  1041.91   120.49 o
  -2  -2  -1   160.72   151.20    29.75 o
  -1  -1  -2   109.08   124.11    10.31 o
  -4  -3  -6   800.38   931.64   138.46 o
  -3  -3 -11  2267.95  2146.72   203.49 o
  -2  -2  -7   239.27   227.96    40.78 o
  -1  -2  -5   276.91   144.72    39.95 o
  -3  -4  -8  1345.27  1434.14   523.02 <
  -5  -4  -8   865.05  1089.34   412.02 <
  -3  -3  -2   543.53   297.99   111.69 <
  -3  -3 -10   359.54   306.26   171.86 <
  -7  -5  -9  2379.41  2628.13   848.31 o
  -4  -4  -8   897.05   554.21   393.24 <
  -8  -6  -8   549.10  2616.24  1639.98 <
  -2   0  -6  4469.23  4432.47    75.01 o
  -2   0 -12  5332.74  5523.84   128.79 o
  -1   0 -10  2778.83  3389.42    69.48 o
  -1   0  -6  1274.95  1499.88    40.43 o
  -3  -1 -11  3096.89  2967.31   120.39 o
  -2   0 -14  3886.59  3857.56   190.02 o
  -1   0  -4  1565.95  1911.85    64.63 o
  -3   0 -14  3059.26  2597.18   192.60 o
  -3  -1 -10  1036.53  1087.65    79.69 o
  -1   0  -8   458.92   523.33    36.76 o
  -2   1 -13   945.26  1098.97    85.52 o
  -4   0 -14  2359.40  2007.86   176.96 o
  -2   0 -10   846.60   924.34    67.95 o
  -4   0 -12  1093.82  1018.34   112.51 o
  -3   1 -17  3082.34  2341.27   245.04 o
  -2   0 -18  4255.40  3030.72   418.91 o
  -5  -1 -17  3544.67  2061.89   380.24 o
  -3  -1 -14  1021.60   750.08   174.73 o
  -3   1 -14  1021.59  1136.98   128.98 o
  -3  -1 -17  3082.34  2362.82   489.89 o
  -4   1 -17  1771.62  1231.06   207.37 o
  -3  -1 -12   425.22   576.56   120.46 o
  -2   0 -20  5580.10  4707.99   670.46 o
  -2  -1 -11   289.23   250.85    64.85 o
  -2   0  -8   258.53   254.22    34.97 o
  -2   1 -11   289.23   278.63    54.83 o
  -4   2 -20  2895.97  2443.27   457.60 o
  -4  -1 -13   473.81   510.27   136.75 o
  -5  -1 -15  1581.22  1538.69   292.73 o
  -6  -2 -20  3420.49  3199.74   913.92 o
  -3   1 -16   616.75   537.43   224.61 <
  -4   0 -20  2180.13  2026.28   515.16 o
  -4  -1 -17  1771.62  1292.87   363.54 o
  -5   1 -23  2939.84  3134.28   782.14 o
  -2   1 -17   513.18   565.06   222.19 <
  -2  -1  -9    78.06   160.08    37.48 o
  -2  -1 -10     1.22    56.95    38.24 <
  -4  -2 -20  2895.97  2128.72   679.47 o
  -5   0 -20  1080.99  1239.56   582.65 <
  -4   1 -18   924.96   818.99   271.23 o
  -5   0 -14  1672.03   291.08   138.33 <
  -3   1 -23  2286.10  2519.76   915.76 <
  -4  -1 -15    59.23   291.76   188.41 <
  -3   0 -10    71.34   182.12    82.71 <
  -3   0 -22   526.29  1074.91   665.71 <
  -6   0 -20  1935.88  1320.86   608.50 <
  -4  -2 -17    14.95   467.03   406.00 <
  -4  -1 -14   264.26   293.78   156.88 <
  -1   0  -5     0.00    22.78    16.68 <
  -4   0  -6  3806.80  3853.13    96.98 o
  -2   0  -4  2454.87  2219.94    73.96 o
  -3   1  -5  2146.92  2451.67    99.12 o
  -5   1  -9  2571.57  2770.23   158.46 o
  -7   1  -9  4803.42  4931.49   254.15 o
  -4   1  -5  1554.76  1839.93    85.46 o
  -5   0  -8  2006.29  1952.67    99.05 o
  -4   0  -8  1740.34  1774.64    81.99 o
  -4   1  -4  1360.84  1463.19    68.01 o
  -6   0  -8  2845.06  2676.14   189.34 o
  -5   1  -6  1324.03  1652.23    92.30 o
  -2   0  -2  1071.93   971.49    55.83 o
  -8   2  -8  2811.77  2253.16   239.79 o
  -5   1 -10  1172.17  1117.09   117.17 o
  -9   1  -9  3787.26  4834.53   409.94 o
  -6   0  -6  1318.28  1067.43   107.74 o
  -5   1  -8   803.75  1032.11   135.28 o
  -7   2  -8  1589.55  1307.42   145.93 o
  -6   1  -7   904.20   873.60   104.88 o
  -3   0  -4   513.36   537.97    42.61 o
  -8   0 -14  4820.99  4920.59   455.90 o
  -5   0 -10   657.87   428.02   105.57 o
  -4   1  -7   414.33   512.09    78.11 o
  -6   1  -6   646.20   538.91    93.13 o
  -7   1 -11   989.44   658.53   214.99 o
  -8   0  -8  1242.48  1060.79   202.39 o
  -7   0 -10  1472.30  1727.48   201.05 o
  -7   0 -12  1236.01   859.88   229.33 o
  -4   1  -6   354.59   495.34    75.14 o
  -3   0  -6   143.98   195.53    34.92 o
  -7   1 -10   824.57   738.70   174.20 o
  -6   2 -11   715.90   591.57   138.07 o
  -7   1  -8   809.43   665.28   184.55 o
 -10   2 -14  2947.79  1872.57   706.86 <
  -4   1  -8   241.23   167.74    64.96 <
  -5   1  -5   188.40   214.77    59.96 o
  -5   1  -7   257.18   183.89    96.68 <
  -8   2 -10   639.96   408.70   256.05 <
  -9   0 -10  1436.50  1611.16   494.04 o
  -8   0 -16  2303.69  1484.56   548.04 <
  -7   1 -14   382.23   180.74   177.48 <
  -9   1 -11   798.80   920.23   313.56 <
  -8   2 -14  1556.80   858.90   383.93 <
 -11   1 -17  1299.04  1866.31  1317.28 <
  -9   1 -15  2199.06  1318.77   616.49 <
  -6   1  -8   118.73   139.50    94.23 <
 -10   2 -20  3548.86  1817.93  1016.30 <
 -10   2 -16  1629.28  2391.31   725.26 o
  -9   3 -17   647.94   572.84   508.74 <
  -9   2 -12   978.65   628.74   355.18 <
  -9   3 -15  1815.71   911.16   439.49 <
  -5   0  -6    25.47    48.45    47.23 <
  -9   0 -12   493.04  1165.51   441.09 <
 -13   0 -20   316.41  3229.33  2114.63 <
  -3  -1  -3  2670.38  2004.46    46.88 o
  -3  -1  -5  2146.91  2291.16    62.67 o
  -4  -2  -6  2048.89  2016.17    94.40 o
  -5  -1  -9  2571.56  2416.83   112.11 o
  -4  -1  -5  1554.76  1523.21    71.58 o
  -2  -1  -2   544.43   569.59    19.86 o
  -5  -1  -6  1324.04  1044.64    70.39 o
  -5  -1 -11  1882.04  1678.36   149.00 o
  -4  -2  -8  1093.30  1335.51   109.85 o
  -2  -1  -4   361.96   387.17    28.49 o
  -5  -1  -8   803.75   672.81    90.12 o
  -5  -3  -9  2773.76  2036.29   217.75 o
  -4  -2  -5   467.75   598.72    63.07 o
  -2  -1  -5   317.60   323.96    26.96 o
  -4  -1  -7   414.33   378.61    57.08 o
  -3  -1  -6   413.97   503.82    47.94 o
  -5  -1 -10  1172.16   925.18   104.63 o
  -6  -1  -7   904.20  1022.16   105.22 o
  -5  -2  -8  1320.01  1254.34   136.67 o
  -5  -3  -8  1398.03  1413.62   155.98 o
  -8  -2  -8  2811.77  2778.84   246.97 o
  -6  -2  -8  1506.73  1310.37   221.20 o
  -4  -1  -6   354.59   326.12    55.04 o
  -6  -2 -14  3203.24  3072.52   401.93 o
  -4  -1  -8   241.23   198.21    66.21 <
  -7  -2  -8  1589.55  1096.40   223.22 o
  -7  -3  -9  2952.47  3249.89   405.47 o
  -5  -2 -10   888.39   868.70   164.16 o
  -3  -1  -4   157.68   206.02    36.12 o
  -9  -3  -9  2836.27  2207.75   557.67 o
  -6  -3 -11  1814.35  1639.04   338.86 o
  -5  -3 -11  1060.88  1333.15   308.68 o
  -5  -1  -7   257.18   349.28    87.42 o
  -6  -3  -9   868.44  1448.27   386.97 o
  -2  -1  -3    15.33    27.71    19.15 <
  -8  -4 -11  2681.28  2862.02   968.44 <
  -6  -2 -10   245.36   549.58   264.40 <
  -6  -2 -11   715.90  1143.10   251.16 o
  -8  -2  -9   964.95   666.10   323.04 <
  -5  -3 -10   727.88   720.03   221.93 o
  -8  -2 -14  1556.80   945.93   598.61 <
  -3  -1  -7   133.62    90.68    37.58 <
  -4  -2 -11   301.88   749.17   229.89 o
 -10  -2 -14  2947.78  3012.53  1063.66 <
 -10  -2 -11   848.93   908.15   647.28 <
  -8  -4  -8  1165.94  1129.23   510.80 <
  -4  -2  -9   116.00   146.60   105.06 <
  -7  -3 -11   759.60   505.99   356.76 <
 -13  -4 -19    12.88  3415.95  2321.24 <
  -8  -2 -11     3.80   460.51   313.65 <
  -5   3  -3  6922.54  9411.49   407.81 o
  -4   2   0  2307.84  3365.01   186.74 o
  -4   3   0  1481.95  2294.17   200.49 o
  -5   2  -2  1410.44  1892.42   210.40 o
  -7   5  -3  4357.92  5095.57   853.73 o
  -5   3  -1  1794.70  2280.55   262.74 o
  -3   2  -2   990.87  1550.19   157.55 o
  -3   1  -1   837.27   733.86    97.93 o
  -4   3  -1   999.60  1524.06   173.29 o
  -5   2  -4  1245.81  1314.79   194.18 o
  -6   4  -1   888.64  1426.86   373.46 o
  -5   4  -2   898.28  1298.58   222.01 o
  -6   4  -2  1103.32  1280.49   320.96 o
  -7   3  -3  2212.22  2555.10   595.18 o
  -9   3  -3  3747.11  3516.08   825.48 o
  -6   3  -5  1155.17   919.57   386.89 <
  -8   4  -5  2565.64  3923.85   736.00 o
  -7   5  -1  1411.75  2497.18   690.92 o
  -3   2  -1   266.17   442.80    98.78 o
  -6   4  -4   882.04   322.80   319.42 <
  -6   3  -2   704.16   445.50   250.80 <
  -9   4  -1  1481.54  1056.34   869.93 <
  -4   2  -1   187.70   152.40   134.85 <
  -5   3  -2   640.95   691.97   237.73 <
  -2   1   0   949.91   157.14    66.09 <
  -7   3  -6   614.50   693.46   447.29 <
  -6   4   0   340.66   374.71   250.90 <
  -2   1  -1   609.10   156.41    94.15 <
  -2   1  -2   544.43   129.12    91.25 <
  -3   0   2  2235.00  2925.10    87.56 o
  -5   3   3  6922.54 10004.80   385.95 o
  -3   1   3  2670.38  3620.70   118.57 o
  -5   1   3  3088.73  4190.96   259.39 o
  -7   1   3  7680.65  9337.61   631.44 o
  -4   1   2  1717.53  2352.04   150.37 o
  -4   1   4  1360.84  1326.73   178.81 o
  -3   2   2   990.87  1433.56    92.97 o
  -3   1   1   837.27  1221.39   108.05 o
  -5   3   5  2132.85  2161.41   327.35 o
  -5   2   2  1410.44  1710.74   256.00 o
  -4   0   2   674.53   715.93    81.26 o
  -4   1   1   797.13   812.98   140.17 o
  -3   1   2   490.68  1004.42   119.68 o
  -7   3   3  2212.22  2137.18   537.04 o
  -5   1   4   690.23  1203.14   216.68 o
  -8   2   2  3371.75  3428.79   805.67 o
  -5   2   4  1245.81  1261.36   322.75 o
  -4   2   5   467.75   464.99   177.09 <
  -8   2   4  2103.44  2705.60  1013.51 <
  -6   1   2   994.16  1243.42   308.39 o
  -9   1   3  5058.86  5874.29  1282.08 o
  -5   3   2   640.95   967.74   290.87 o
  -9   3   3  3747.11  6079.97  1157.88 o
  -5   1   5   188.40   352.72   208.82 <
  -6   1   4   643.51   673.20   324.66 <
  -6   3   4   713.27   985.05   397.94 <
  -6   0   4   848.90  1442.40   392.89 o
  -6   2   2   316.27   445.91   260.39 <
  -6   3   5  1155.17  1902.87   493.42 o
  -6   3   2   704.16  1026.80   294.31 o
  -6   3   6     1.07   749.75   480.75 <
  -2   1   2   544.43    54.44    37.07 <
 -15   1   6   338.30 21148.60  8861.64 <
 -10   3  10    13.44  5990.50  2791.61 <
 -10   6  10  1189.26  5172.17  4639.92 <
  -9   5   8     7.46  2714.90  1876.56 <
  -2   2   6  9462.00 10906.50   330.88 o
  -3  -1   3  2670.38  2520.30   130.26 o
  -3   1   5  2146.92  2591.64   175.95 o
  -4   0   6  3806.80  2445.16   391.27 o
  -4  -1   4  1360.84   676.28   301.17 <
  -3   0   4   513.36   526.29   109.83 o
  -2   0   2  1071.93   285.19    42.89 o
  -3   2   6   433.38   457.45   161.51 <
  -7   1   9  4803.42  4946.58  2348.21 <
  -4   2   8  1093.30   776.07   556.03 <
  -5   3   9  2773.77  2466.09  1009.05 <
  -5   2   8  1320.01  2433.75   739.67 o
  -5   1   9  2571.57  4057.21  1454.74 <
  -6   3  11  1814.34  3633.71  1672.85 <
  -2   1   4   361.96   308.33    82.80 o
  -8   0   8  1242.48  1633.74  1457.38 <
  -9   2  12   978.65  6020.43  4649.64 <
   2   4 -12  3170.58  2218.83  1437.95 <
  -2   2 -12  3184.41 11881.50   538.58 o
   0   4 -12  3647.53  4506.90   478.37 o
  -2   4 -13  2095.34  2706.60   512.66 o
  -1   3  -7  1122.10  1129.40   159.72 o
  -3   3 -17  4643.54 15236.70  1318.14 o
   0   4 -15  2296.07  2641.53  1179.10 <
  -1   2  -8  2084.36   471.49   140.62 o
  -2   2 -16   761.64  1380.27   538.22 <
  -1   5 -13  1951.98  2040.95   723.36 <
  -1   3  -8  1833.68   301.91   195.15 <
  -2   3 -11  1735.71   369.97   228.45 <
   0  10 -24   774.26 10688.10  9859.05 <
   0   2  -5   823.97    80.92    46.24 <
  -2   2  -6  9462.00 15928.10   411.95 o
  -2   2  -8  1241.57  1829.77   161.01 o
  -4   3 -13  2990.72  3462.77   541.97 o
  -3   3 -11  2267.95  2756.97   256.91 o
  -3   3 -12  1663.72  2314.60   361.38 o
  -4   5 -11  2890.80  3691.98   515.74 o
  -3   3  -6   981.13   169.46   125.85 <
  -3   4  -8  1345.27  1460.79   267.36 o
  -4   4  -9   904.95  1144.96   327.45 o
  -4   4  -8   897.05   824.08   267.02 o
  -5   3 -10   727.88   716.35   259.08 <
  -3   2  -8   427.47   516.58   148.54 o
  -4   5  -9   983.46   821.70   327.57 <
  -4   3  -7  3003.35   912.32   230.83 o
  -3   2  -6   433.38   360.86   143.65 <
  -2   2  -7   239.27   522.03   122.25 o
  -3   3 -13   750.18   869.97   282.36 o
  -4   3  -9   855.13   993.22   251.43 o
  -5   4 -10   565.19  1071.67   326.50 o
  -5   5 -17  2214.07  4699.55  1244.38 o
  -5   5 -19  1731.35  1881.17  1407.88 <
  -4   6 -11   580.93   486.04   455.52 <
  -6   4 -17    20.86  1440.27   961.62 <
  -2   3  -9   365.01   566.07   171.57 o
  -7   7 -15  2135.46  3640.52  1591.14 <
  -4   5 -17  1521.22   919.88   894.84 <
  -2   3  -8    68.60   154.89   112.65 <
  -4   5 -10   253.07   466.30   342.39 <
  -9  11 -24    22.83  9822.71  7523.69 <
  -4   6 -14   360.63  1067.98   642.30 <
  -5  10 -21   179.20  4187.51  3268.96 <
  -4   0   0  5517.75  7028.99   173.10 o
  -5  -1  -3  3088.73  3456.32   217.44 o
  -4  -1  -2  1717.54  1888.69   100.84 o
  -7  -1  -3  7680.65  9560.47   518.85 o
  -3  -1  -1   837.26   958.89    51.53 o
  -4  -1   0  1195.12  1341.06    86.31 o
  -5   0  -2  1780.22  2044.60   151.70 o
  -4  -1  -1   797.13  1002.97   114.62 o
  -6   0   0  2483.88  2229.09   263.30 o
  -6   0  -2  2092.71  2526.64   199.68 o
  -6  -1   0  1623.36  1318.12   266.03 o
  -7   0  -2   254.78  1290.69   358.40 o
  -9  -1  -3  5058.85  5784.40  1049.31 o
  -6  -1  -2   994.16   950.81   254.35 o
  -6  -1  -4   643.51   494.02   214.37 <
  -9  -1   3  5058.85  5780.37  1230.70 o
  -7  -1   1    10.53   620.14   329.52 <
  -7   0   2   254.78   568.03   346.23 <
  -8  -2  -2  3371.75  4402.92   853.52 o
 -10   0   2  3599.54  4749.58  1453.53 o
  -6  -1   1   358.04   532.84   242.59 <
 -10   0  -2  3599.53  5111.54  1345.08 o
  -8   0   2     0.26   498.03   428.89 <
 -12  -1   2   405.60  2897.64  2479.37 <
 -14   1   2   558.31  3155.31  3105.59 <
  -3  -2  -2   990.87  1213.99   139.87 o
  -5  -3  -3  6922.53  5843.20   526.68 o
  -2  -2  -2   970.44  1182.52   121.09 o
  -4  -3  -7  3003.34  2007.14   562.39 o
  -5  -3  -5  2132.85  1569.53   482.18 o
  -3  -3 -11  2267.95  1885.69   700.22 <
  -3  -2  -1   266.17   291.36    86.65 o
  -2  -2  -5     0.16   198.78    98.31 <
  -2   0  -6  4469.23  8311.25   175.28 o
  -3   0  -8  3848.48  4669.89   181.20 o
  -2   0 -12  5332.74  6108.42   263.30 o
  -3  -1 -11  3096.89  2868.18   351.30 o
  -2   0 -14  3886.59  3630.11   541.81 o
  -3   0 -14  3059.26  3751.86   501.43 o
  -2   0 -10   846.60   899.34   154.83 o
  -4   0 -14  2359.40  1973.35   342.81 o
  -1   0  -6  1274.95   304.67    54.74 o
  -5   1 -17  3544.67  4260.81   965.27 o
  -4   0 -12  1093.82  1118.21   288.57 o
  -1   0  -4  1565.95   332.56    81.57 o
  -5   0 -14  1672.03  1193.71   475.08 <
  -2   1 -13   945.26   974.32   268.40 o
  -3  -1 -10  1036.53   849.88   218.76 o
  -3   1 -14  1021.59   694.58   402.35 <
  -2   0 -18  4255.40  5277.86  1192.27 o
  -3   1 -17  3082.34  2400.08   673.99 o
  -3  -1 -17  3082.34  2869.50  1037.81 <
  -3   2 -16  1087.39   991.18   397.12 <
  -3  -1 -14  1021.60  1567.56   555.81 <
  -2   1 -11   289.23   442.10   148.81 <
  -2   0  -8   258.53   231.36   124.41 <
  -5  -1 -17  3544.67  1756.36   987.41 <
  -3  -1 -15     0.47   663.32   455.90 <
  -6  -2 -20  3420.49  4078.10  3047.72 <
  -4  -1 -17  1771.62  2403.38   987.20 <
  -3   0 -11     0.00   199.86   169.61 <
  -5   2 -21   142.29  1372.56  1229.90 <
  -3   1  -3  2670.38  4308.57   216.55 o
  -3   1  -5  2146.92  3712.75   229.67 o
  -5   1  -9  2571.57  1085.48   277.36 o
  -4   1  -5  1554.76  2616.75   188.20 o
  -4   1  -4  1360.84  1494.31   215.03 o
  -7   1  -9  4803.42  6204.01   670.64 o
  -5   1  -6  1324.03  1993.05   262.42 o
  -4   0  -6  3806.80  1257.38   207.92 o
  -6   2  -8  1506.74  2807.84   417.61 o
  -5   2  -8  1320.01  1472.72   280.79 o
  -8   2  -8  2811.77  3269.58   638.51 o
  -7   2  -8  1589.55  2009.52   420.78 o
  -5   1  -8   803.75  1384.37   291.45 o
  -4   1  -7   414.33   613.87   136.66 o
  -3   1  -6   413.97   605.84   119.37 o
  -6   1  -7   904.20  1625.02   321.05 o
  -5   1 -10  1172.17  1549.86   374.79 o
  -9   1  -9  3787.27  4301.69   834.97 o
  -7   3 -12   966.27  1738.63   477.66 o
  -6   1  -6   646.20   815.81   247.48 o
  -7   3 -11   759.60  1320.11   497.37 <
  -3   1  -4   157.68   271.20    90.77 <
  -4   1  -6   354.59   277.39   154.72 <
  -9   3  -9  2836.27  2315.39   717.38 o
  -4   1  -8   241.23   361.83   131.87 <
  -8   1 -14    79.26   884.04   702.48 <
 -13   4 -17    52.10  7733.97  4391.01 <
  -5   2  -9    36.08   292.23   178.59 <
  -3  -1  -3  2670.38  2961.77   123.66 o
  -3  -1  -5  2146.91  2772.00   134.56 o
  -4  -1  -4  1360.84  1553.30   139.17 o
  -4  -1  -5  1554.76  2096.55   178.74 o
  -5  -1  -9  2571.56  2869.63   338.71 o
  -2  -1  -4   361.96   467.56    59.69 o
  -4  -2  -8  1093.30   927.54   207.09 o
  -5  -1 -11  1882.04  2135.43   326.84 o
  -3  -1  -6   413.97   612.95   114.93 o
  -5  -1  -6  1324.04  1158.95   224.95 o
  -2  -1  -5   317.60   358.73    52.66 o
  -7  -1  -9  4803.41  7599.23   854.25 o
  -4  -1  -7   414.33   560.94   152.49 o
  -6  -1  -7   904.20   368.41   209.27 <
  -5  -1 -10  1172.16  1343.51   311.30 o
  -5  -1  -8   803.75   856.62   280.45 o
  -5  -2  -8  1320.01  1102.35   378.35 <
  -4  -1  -6   354.59   406.27   148.13 <
  -7  -2  -8  1589.55  2515.78   541.90 o
  -6  -2 -14  3203.24  2296.52  1105.69 <
 -10  -5 -15   132.65  4029.96  3849.53 <
  -7  -1  -8   809.43  1117.60   546.31 <
  -3  -1  -4   157.68   155.62    79.44 <
  -7  -1 -11   989.44  2190.23   563.58 o
  -8  -2  -8  2811.77  2191.23  1073.79 <
  -7  -3 -15  3384.94  4450.19  2028.94 <
  -7  -3  -9  2952.47  2621.58  1217.16 <
  -4  -1  -9   173.77   512.21   190.59 <
  -4  -1  -8   241.23   395.89   154.02 <
  -9  -1  -9  3787.26  1798.47   827.54 <
 -12  -2 -24     0.44  8017.11  5929.92 <
  -7  -3 -12   966.27  1580.72  1290.56 <
  -4   0   6  3806.80  4598.57   118.76 o
  -3   1   3  2670.38  3337.32   111.19 o
  -7   1   9  4803.42  4768.66   315.54 o
  -5   1   9  2571.57  2867.67   147.04 o
  -3   0   2  2235.00  2283.36    75.12 o
  -4   1   5  1554.76  1727.99    68.08 o
  -5   0   8  2006.28  2516.29   125.31 o
  -6   0   8  2845.06  3110.70   231.26 o
  -7  -1   9  4803.42  5067.82   301.47 o
  -4   1   4  1360.84  1632.02   102.79 o
  -5   1   6  1324.03  1572.75    81.59 o
  -5   0   4  1188.32  1195.07    80.66 o
  -2   0   2  1071.93  1201.44    70.33 o
  -6   0   6  1318.28  1304.86   166.26 o
  -5   1   8   803.75   627.95    97.89 o
  -6   0   4   848.90   824.14   105.95 o
  -6   2   8  1506.74  1924.75   144.72 o
  -8   2   8  2811.77  3429.15   287.24 o
  -3   0   4   513.36   557.87    42.51 o
  -9   1   9  3787.27  3274.25   468.41 o
  -5   1   4   690.23   657.28    80.42 o
  -6   1   7   904.20  1261.61   151.50 o
  -7   2   8  1589.55  1301.66   216.49 o
  -4   1   7   414.33   454.78    71.00 o
  -6   1   6   646.19   553.05   104.78 o
  -7   1   8   809.43  1062.69   193.30 o
  -4   1   6   354.59   466.96    64.52 o
  -8   0   8  1242.48   944.70   272.67 o
  -9   3   9  2836.27  3856.67   502.57 o
  -7   1  11   989.44  1014.54   237.56 o
  -7   1  10   824.56   890.05   229.21 o
  -3   1   4   157.68   175.37    32.71 o
  -7   0   6   782.05   821.86   154.83 o
 -10   0   8  2633.85  2926.66   427.84 o
  -7   1   5   405.05   448.20   127.54 o
  -5   1   7   257.18   170.12   103.15 <
  -7   0  10  1472.30  1333.84   272.33 o
  -7   1   6   257.70   259.26   132.31 <
  -9   1  15  2199.06  1413.49   754.04 <
  -4   1   8   241.23   155.50    52.13 <
  -8   2   9   964.95  1268.23   348.90 o
 -10   2  14  2947.79  3493.35   899.00 o
  -7  -1   8   809.43   490.57   208.46 <
  -8   2  14  1556.80  1161.75   502.61 <
  -8   2  10   639.96   374.36   344.50 <
 -11   2  10  1149.04  1077.05   688.28 <
  -6   2  10   245.36   296.19   133.22 <
  -9   0  14   547.85   606.85   585.55 <
  -6   0  10   195.48   368.25   131.77 <
  -9   2   8   496.07   419.11   286.12 <
  -4   0   4    38.75    83.53    47.54 <
 -14   0  20   723.36  5064.22  3307.76 <
  -2   0   6  4469.23  4889.96    91.22 o
  -3   0   8  3848.48  4386.56   112.24 o
  -1   0   4  1565.95  1712.22    38.31 o
  -3  -1   5  2146.92  2257.37    58.79 o
  -2   0   4  2454.87  2533.59    73.95 o
  -3  -1   8  1802.30  2172.23    96.34 o
  -2  -1   7   959.50  1103.75    48.38 o
  -3  -1  11  3096.88  2757.96   164.68 o
  -4   0   8  1740.33  2090.42   103.39 o
  -5  -1   9  2571.57  2442.14   143.57 o
  -4  -1  11  2011.90  2190.73   175.28 o
  -3  -1   9   835.86   912.45    75.25 o
  -2  -1   6   402.51   384.46    39.97 o
  -2  -1   5   317.60   343.27    35.64 o
  -5  -1  11  1882.04  1586.01   156.98 o
  -3  -1  10  1036.52  1165.46   120.30 o
  -3  -1   6   413.97   410.97    42.76 o
  -5   1  12  1822.67  1495.04   200.15 o
  -5  -1  10  1172.17  1341.90   134.46 o
  -3   0  14  3059.26  2444.73   292.83 o
  -3  -2   8   427.47   519.48    81.39 o
  -6   0  14  2620.94  2675.30   354.82 o
  -5  -1  12  1822.68  1937.55   273.46 o
  -4  -1   7   414.33   405.22    79.61 o
  -2   0   8   258.52   198.64    42.76 o
  -6  -2  14  3203.23  3843.78   555.76 o
  -4  -2  14  2662.34  2141.79   411.68 o
  -5   0  10   657.88   643.34   130.81 o
  -4   0  14  2359.40  1655.81   299.55 o
  -5   1  17  3544.66  2652.93   736.95 o
  -5  -2  10   888.39   856.34   192.58 o
  -5   1  15  1581.22  1244.55   412.47 o
  -6  -1  13  1112.10  1075.89   331.32 o
  -5   0  14  1672.03  1720.56   354.21 o
  -3   0   6   143.98   229.93    43.31 o
  -5  -1  17  3544.66  3087.48   738.39 o
  -5  -1  15  1581.22  1551.69   462.17 o
  -4   0  12  1093.82  1157.82   211.28 o
  -4  -2  12  1341.40  1542.61   255.24 o
  -3  -1   7   133.62   123.55    55.55 <
  -7  -3  15  3384.94  3942.38   928.93 o
  -6  -2  11   715.90   290.34   215.20 <
  -7  -1  15  2010.21  1532.45   635.81 <
  -4  -1   8   241.23   183.70    72.95 <
  -4   1  13   473.81   647.19   171.90 o
  -8   0  20  5798.95  2863.70  1251.39 <
  -5  -2  14  1073.55  1976.30   415.88 o
  -4  -1   9   173.77   296.95   118.96 <
  -5  -3  11  1060.88   928.86   248.11 o
  -4  -1  17  1771.61  2185.47   654.75 o
  -5   1  14   693.56   715.58   300.45 <
  -6  -2  20  3420.49  3912.41  1530.11 <
  -8   0  16  2303.68  2171.09   740.64 <
  -4   1  14   264.26   555.53   208.38 <
 -10  -2  26  1937.53  4778.36  4499.50 <
  -7  -3  17  2059.69  3225.49  1260.43 <
  -6  -4  14  1335.83  1158.78   695.89 <
  -3  -1  12   425.21   272.88   157.51 <
  -4  -1  12   156.92   206.08   176.83 <
  -4  -2  11   301.88   515.35   200.46 <
  -6   0  20  1935.88  1889.59  1221.53 <
  -6  -2  16  1020.38  1636.05   641.37 <
  -7  -3  21  2623.89  3135.49  2966.40 <
  -8   1  17    14.29  1055.53   829.72 <
 -10  -2  20  3548.86  3300.93  1808.15 <
  -5   1  23  2939.83  2530.80  1492.91 <
  -5  -3  14   495.95   508.85   454.33 <
   0   0   2  1544.05  2112.11    13.62 o
  -2  -2   6  9462.00  9076.52   110.46 o
  -1  -1   5  2007.16  2063.55    33.27 o
   0   0   6 17016.10 20521.70   264.62 o
  -1   0   6  1274.94  1562.23    36.55 o
  -1  -2   2   654.60   677.30    29.53 o
  -1  -2   3   669.12   721.87    35.29 o
  -2   0  12  5332.74  6458.73   240.19 o
  -1  -1   4   315.04   409.38    18.92 o
  -1   0  10  2778.83  3698.68   220.66 o
  -1  -1   6   321.70   365.01    38.28 o
  -2  -2   8  1241.57  1251.43   106.70 o
  -1  -1  11  4374.67  5875.04   494.36 o
  -1  -1   3   218.41    99.66    12.68 o
  -1   0   8   458.92   468.60    44.50 o
  -2  -2   9  1168.60   669.75    98.86 o
  -1  -2   8  2084.36  2048.09   252.95 o
  -1  -1   7   246.57   341.33    54.15 o
  -2   0  14  3886.59  4288.85   483.84 o
  -1  -2   6   549.40   826.38   108.79 o
  -2  -2   7   239.27   270.25    52.81 o
  -2  -2  12  3184.40  2183.29   488.89 o
   0   2  12  6724.85  5841.04   833.29 o
  -2  -4   6  3105.75  2030.53   421.86 o
  -3  -3  11  2267.95  1511.24   345.53 o
  -1   0  12  1739.44  1165.04   336.04 o
  -3  -3  12  1663.72  2604.00   501.08 o
  -3  -1  17  3082.34  1452.84   685.97 <
  -2  -3  11  1735.71  2170.85   633.50 o
  -2  -1  11   289.23   430.45   133.88 o
  -4  -4  12   888.69  1840.89   532.05 o
  -4  -4  15   856.38  2335.25  1139.26 <
  -4  -2  20  2895.97  3963.96  2024.80 <
  -2   2  -6  9462.00  9514.79   115.16 o
  -1   0  -4  1565.95  2633.13    34.47 o
  -1   3  -5  2820.71  2922.97   127.16 o
  -1   1  -4   315.04   550.47    30.03 o
  -1   2  -3   669.12   536.55    26.87 o
  -3   1  -8  1802.30  1798.85   108.75 o
  -2   1  -7   959.49   919.39    64.78 o
  -2   4  -6  3105.75  2291.29   144.08 o
   0   2  -2  1280.15   340.91    32.06 o
  -2   1  -6   402.51   470.83    46.37 o
  -1   1  -3   218.41   280.78    17.24 o
  -2   2  -8  1241.57  1149.74   135.42 o
  -3   1  -9   835.85   763.05   157.86 o
  -3   2 -10  2130.39   959.13   241.68 o
  -1   2  -6   549.40   332.69    95.50 o
  -1   0  -6  1274.95  1936.24   234.41 o
  -1   3  -4   442.69   324.69    51.59 o
  -1   2  -5   276.91   165.21    52.41 o
  -4   1 -11  2011.89  1281.16   285.10 o
  -3   1 -11  3096.89  2291.70   383.36 o
  -3   3 -11  2267.95  1904.05   563.52 o
  -2   4  -7   812.66   631.52   202.07 o
  -3  -1 -11  3096.89  3686.25   796.20 o
  -1   4  -5   836.92   466.31   166.98 <
  -2   2  -9  1168.60  1149.43   349.67 o
  -2   2  -7   239.27   162.36    76.30 <
  -2   5  -7  1202.84   965.36   373.45 <
  -4   3 -13  2990.72  1548.58   662.66 <
  -1   3  -7  1122.10  1241.39   445.77 <
  -3   5  -8   947.53   941.73   264.63 o
  -4   2 -12  1341.40   936.04   429.83 <
  -1   0  -3     0.00    24.35     8.85 <
  -4   4 -12   888.69   713.91   580.00 <
  -5   2 -17     6.33  2040.58  2016.23 <
  -5   5 -15  2585.14  2056.74  1548.66 <
  -5   2 -14  1073.55   790.24   670.07 <
  -1   5  -7  1152.54  1520.66   773.63 <
  -3   5 -12   803.21  1802.08  1285.87 <
  -3   1  -5  2146.92  1997.89    62.09 o
  -4   3  -7  3003.35  3438.52   178.35 o
  -3   2  -4  2001.29  2404.95    91.92 o
  -4   2  -6  2048.90  2609.02   127.57 o
  -5   3  -5  2132.85  2204.07   110.73 o
  -3   3  -4   863.28   838.51    74.83 o
  -4   2  -8  1093.30  1234.79   131.98 o
  -5   2  -8  1320.01  1422.01   213.84 o
  -5   3  -9  2773.76  2513.04   213.88 o
  -3   3  -6   981.13   938.12   111.71 o
  -2   1  -4   361.96   387.21    32.31 o
  -4   4  -6  1558.38  1713.12   169.06 o
  -5   3  -8  1398.03  1346.94   225.68 o
  -3   1  -6   413.97   340.72    50.08 o
  -3   2  -6   433.38   687.38    82.18 o
  -6   2  -8  1506.74  1350.07   263.11 o
  -4   3  -6   800.38   672.89   122.75 o
  -2   1  -2   544.43   477.91    34.97 o
  -4   2  -5   467.75   558.53    87.86 o
  -7   3  -9  2952.47  3115.64   410.86 o
  -4   3  -9   855.13  1208.73   227.78 o
  -6   5  -7  1593.07  1223.54   399.66 o
  -4   4  -8   897.05  1038.81   260.82 o
  -2   2  -3   231.59   252.52    37.43 o
  -5   4  -8   865.05   535.55   304.50 <
  -5   4  -4   789.50   556.56   133.32 o
  -3   2  -5   174.04   174.96    60.55 <
  -6   4  -8  1291.32  1624.81   406.87 o
  -1   1  -2   109.08   124.76    27.62 o
  -7   5  -9  2379.41  1923.99   612.75 o
  -6   3 -11  1814.34  1641.57   516.14 o
  -6   4  -9  1241.75  1747.75   385.72 o
  -5   3 -11  1060.88   710.12   315.07 <
  -3   3  -5   197.60    62.68    60.45 <
  -3   1  -4   157.68   331.44    49.65 o
  -6   4  -7   642.68   561.74   295.77 <
  -8   4 -11  2681.28  2834.77  1198.78 <
  -7   3 -15  3384.95  2950.99  1522.88 <
  -4   4  -5   446.47   324.58   116.65 <
  -5   4 -10   565.19   515.56   420.17 <
  -5   2 -10   888.39   506.18   194.82 <
  -4   5  -9   983.46  1088.03   471.18 <
  -5   5  -9   741.47   893.67   383.13 <
  -8   6  -9  1368.46  1702.01  1129.19 <
  -4   4  -9   904.95   589.33   251.55 <
  -2   2  -4    91.84    76.03    32.46 <
  -6   6 -10  1448.03  2343.36   840.66 <
  -9   5  -9  1686.12  2372.16   751.87 o
  -6   5 -13  1585.45  2331.65  1093.46 <
  -5   5 -11   676.82  1198.15   670.02 <
  -6   6  -8   877.17   635.93   504.48 <
  -7   3  -7   203.45   320.13   177.36 <
  -7   3 -11   759.60  1262.59   472.80 <
  -5   6  -8   551.00   967.38   446.21 <
  -6   2 -11   715.90   678.87   306.80 <
  -6   6 -11  1260.97  2957.73  1001.89 <
  -7   3 -12   966.27   875.08   595.82 <
  -8   4 -14  1647.78  2149.13  1269.05 <
  -7   7  -9   797.14  2743.78   967.37 <
  -2   1  -3    15.33    29.29    23.08 <
 -10   6 -10  1189.25  1826.98  1549.62 <
  -5   3  -3  6922.54  5904.61   164.07 o
  -4   1  -2  1717.53  1854.59    68.33 o
  -4   2   0  2307.83  2394.60    98.54 o
  -5   2  -2  1410.44  1703.28    82.45 o
  -8   2  -2  3371.75  3510.77   212.35 o
  -4   1   0  1195.12  1487.88    70.77 o
  -5   2  -4  1245.81  1029.86    63.51 o
  -5   3  -1  1794.70  1312.42   129.87 o
  -7   3  -3  2212.22  2118.78   204.36 o
  -4   1  -1   797.13   918.03    60.18 o
  -3   1  -1   837.27   982.81    52.01 o
  -8   2   0  1687.55  1519.95   213.75 o
  -9   3  -3  3747.11  3702.62   527.89 o
  -7   5  -3  4357.92  2644.93   319.46 o
  -8   2  -4  2103.44  2480.10   251.59 o
  -6   2  -5   822.49   878.55   129.99 o
  -2   1   0   949.91  1124.30    77.93 o
  -3   1  -2   490.68   579.71    52.66 o
  -2   1  -1   609.10   623.76    45.85 o
  -8   4  -5  2565.64  2111.13   358.46 o
  -6   3  -2   704.16   802.43   130.73 o
  -7   2  -2   798.09  1020.77   145.76 o
  -9   4  -1  1481.54  1636.39   429.20 o
  -5   3  -2   640.95   384.64    96.61 o
  -6   3  -4   713.28   537.58   125.33 o
  -6   4  -1   888.64   446.10   118.84 o
  -6   4  -2  1103.32   556.51   152.63 o
  -6   1  -1   358.04   295.60    72.21 o
  -7   4  -1   440.06   413.27   163.17 <
  -4   2   1   187.70   173.64    47.19 o
  -8   4   2   734.58   848.43   207.25 o
  -3   2  -1   266.17   168.68    46.17 o
  -6   2  -2   316.27   347.69   155.72 <
  -7   3  -1   321.32   236.82   202.86 <
  -5   1  -1   114.73   102.81    58.56 <
 -11   3  -3  2931.27  3009.15   675.76 o
  -7   2  -1   337.55   358.67   157.37 <
  -4   2  -1   187.70   197.24    56.74 o
  -8   2  -1   412.08   442.94   171.36 <
  -6   2   0   221.07   227.06   100.92 <
  -7   4   1   440.06   492.68   139.49 o
  -9   4   1  1481.53  1564.90   360.88 o
  -8   4  -2   734.59   875.46   251.15 o
  -6   3  -1   129.21   255.60   103.13 <
  -6   2  -1   267.07   367.49    89.29 o
  -8   4  -4   682.96   447.30   255.91 <
  -6   4  -3   226.98   212.27   123.01 <
 -10   4  -2  1435.78  1403.41   546.47 <
  -4   2  -2    95.68    77.97    48.56 <
  -8   4   1   507.69   643.25   243.62 <
  -8   4  -1   507.69   651.84   226.49 <
  -9   5  -3  1425.42  1054.96   435.02 <
 -10   4  -4  1209.91   934.52   522.99 <
  -6   3  -3   192.11   154.20   143.98 <
 -19  11  -2     2.06 12498.00  8393.43 <
  -7   2  -5   135.07   243.88   132.14 <
 -12   2  -2  1272.60  1592.87   617.14 <
  -4   3  -2   178.00   141.72    62.39 <
 -13   5   1  1868.89  1900.30  1364.81 <
  -8   3  -6   101.65   420.01   245.01 <
 -11   3  -9  1666.75  1689.87   810.04 <
 -14   4  -2   411.55  2458.58  1432.54 <
 -19   7  -8    34.89  4633.38  4501.44 <
  -5  -3   3  6922.54  6918.82   163.73 o
  -3  -2   4  2001.29  2163.52    46.62 o
  -4  -2   6  2048.89  2164.91    84.22 o
  -4  -3   7  3003.34  3537.39   130.09 o
  -3  -2   2   990.87   842.39    30.96 o
  -5  -3   5  2132.85  1693.80    99.58 o
  -5  -3   9  2773.77  2444.70   153.47 o
  -5  -2   4  1245.80  1176.34    77.58 o
  -2  -1   2   544.43   610.37    33.06 o
  -5  -2   8  1320.01  1169.36   115.95 o
  -2  -1   1   609.10   562.93    25.56 o
  -3  -2   6   433.38   447.82    35.27 o
  -6  -2   8  1506.73  1717.02   136.95 o
  -4  -3   6   800.38   934.20    86.55 o
  -7  -3   9  2952.46  3081.16   267.81 o
  -4  -2   5   467.75   597.53    64.45 o
  -6  -3   5  1155.17   977.80   111.83 o
  -5  -3   8  1398.03  1308.32   170.81 o
  -8  -4   5  2565.64  1903.47   400.38 o
  -3  -1   4   157.68   174.70    24.19 o
  -6  -4   4   882.04  1048.29   218.47 o
  -5  -4   4   789.50   719.12   157.88 o
  -3  -2   5   174.04   178.33    28.02 o
  -6  -4   8  1291.32  1360.17   324.91 o
  -4  -3   2   178.00   220.15    51.49 o
  -6  -3   9   868.44   932.53   177.52 o
  -6  -3   4   713.28   766.17   158.67 o
  -8  -4  11  2681.28  2044.51   586.82 o
  -4  -2   2    95.67   156.34    41.31 o
  -6  -4   9  1241.75  1259.83   292.61 o
  -4  -3   3   187.05   218.37    55.92 o
  -7  -5   9  2379.42  2164.19   576.88 o
  -6  -4   7   642.68   897.83   243.33 o
  -6  -5   7  1593.08  1721.56   347.16 o
  -7  -3   6   614.50   707.68   189.81 o
  -5  -4   8   865.05   833.36   202.12 o
  -6  -4  10   770.32   618.25   322.66 <
  -7  -5   5  1058.62   799.35   334.39 <
  -6  -3   3   192.11   229.33   106.01 <
  -5  -3   7   335.59   316.98   107.44 <
  -9  -5  15  1894.33  1937.70  1393.58 <
  -3  -2   3    22.90    43.87    31.91 <
 -10  -4   9  1616.58  1502.26   624.01 <
  -8  -4   8  1165.94  1426.44   397.84 o
 -10  -6  17   408.39  2959.39  2044.38 <
  -8  -4  10  1005.95   944.44   457.79 <
  -7  -3  11   759.59   488.92   357.03 <
  -8  -6   9  1368.46  1581.95   798.08 <
  -7  -4   5   347.24   468.29   245.68 <
  -2  -1   3    15.33    16.87    11.54 <
  -9  -4   5   630.13   345.16   303.02 <
 -10  -6   8   771.38  1891.22  1032.26 <
  -7  -5   7   556.44   980.79   384.42 <
 -10  -6  10  1189.25  1131.15  1108.09 <
  -7  -3   4   153.89   105.94   103.73 <
  -9  -5  16   351.65  2178.27  1077.62 <
  -2  -2   0 13454.50  9301.98    83.87 o
  -3  -2  -4  2001.29  2131.81    54.14 o
  -2  -2  -2   970.44  1036.24    30.30 o
  -1  -1  -1   559.71   623.16    17.99 o
  -1  -1  -2   109.08   136.97     6.69 o
  -4  -4   0  1915.07  1838.47   152.83 o
  -2  -2  -3   231.59   134.60    31.54 o
  -4  -3  -7  3003.34  1999.64   219.21 o
  -3  -3  -2   543.53   491.46    60.49 o
  -2  -2  -1   160.72   200.69    28.03 o
  -2  -3   1   298.47   210.37    48.38 o
  -2  -3  -1   298.46    84.72    58.55 <
  -3  -3  -6   981.13  1223.77   327.14 o
  -2  -3  -2   377.39   380.54   136.16 <
  -4  -3  -6   800.38   906.74   179.40 o
  -3  -5  -1  3823.23  4104.98   857.72 o
  -4  -4  -2   690.28   432.42   159.38 <
  -4  -4  -1   508.26   777.45   213.00 o
  -4  -4   1   508.26   400.40   113.19 o
  -4  -5  -5  2000.42  2245.04   876.72 <
  -5  -4  -4   789.50   838.99   247.70 o
  -4  -4  -6  1558.38  1421.63   438.65 o
  -3  -4  -3   935.36  1579.16   372.27 o
  -3  -4  -2  1024.05  1265.91   249.10 o
  -6  -6  -4  1785.12  2511.38  1033.92 <
  -4  -5   0   548.00   823.54   318.69 <
  -6  -6  -2  1526.46  2661.60   816.67 o
  -6  -6  -1   602.16  1557.92   667.30 <
  -4   0  -6  3806.80  4068.24    80.61 o
  -4  -1  -5  1554.76  1670.09    71.72 o
  -4  -1  -4  1360.84  1476.45    67.19 o
  -5   1  -9  2571.57  2737.47   142.06 o
  -6   0  -8  2845.06  2819.39   203.71 o
  -5   1  -6  1324.03  1366.57    91.50 o
  -5   0  -8  2006.29  1881.31   156.40 o
  -2   0  -2  1071.93  1082.74    53.06 o
  -7   1  -9  4803.42  5111.20   335.71 o
  -3   0  -4   513.36   552.39    38.38 o
  -5  -1  -6  1324.04  1464.43   115.69 o
  -6   0  -6  1318.28  1488.73   144.38 o
  -7  -1  -9  4803.41  5402.27   381.55 o
  -5  -1  -4   690.23   885.50    52.09 o
  -5   1  -8   803.75   832.36   124.52 o
  -5   1 -10  1172.17  1164.81   171.94 o
  -6  -1  -7   904.20   970.51   191.34 o
  -6   1  -7   904.20   916.68   167.60 o
  -5  -1  -8   803.75   661.49   151.35 o
  -9   1  -9  3787.26  3590.48   476.10 o
  -4  -1  -6   354.59   358.16    70.74 o
  -6  -2  -8  1506.73  1334.45   257.17 o
  -3  -1  -4   157.68   110.86    43.63 <
  -6  -1  -6   646.20   556.62   148.85 o
  -7   1  -8   809.43   700.78   169.63 o
  -9  -1  -9  3787.26  3859.78   597.29 o
  -7   0 -10  1472.31  1122.26   330.13 o
  -7  -2  -8  1589.55  1190.28   282.98 o
  -5  -1  -5   188.40   130.57    67.51 <
  -8   0 -14  4820.99  3530.25   879.66 o
  -8  -2  -8  2811.77  2956.97   481.65 o
  -8   0  -8  1242.48  1327.38   325.27 o
  -9   0  -8  1165.85  1440.89   367.01 o
  -7   1 -11   989.44   844.30   307.95 <
  -5   1  -7   257.18   211.02    87.96 <
  -3   0  -5     0.00    53.13    23.47 <
  -7  -1  -8   809.43   530.09   281.50 <
  -7  -1  -5   405.05   283.05   124.86 <
  -9   0 -10  1436.50  2174.87   582.63 o
 -12   0 -15     0.00  2303.12  1686.39 <
  -4   0  -5     0.00    77.92    48.26 <
  -3   0  -3     0.00    21.69    17.71 <
  -9   1 -15  2199.06  2928.45  1165.07 <
  -4   0  -4    38.75    71.84    37.69 <
  -9  -1 -11   798.80   874.74   719.93 <
 -10   2 -18   267.54  3334.16  2223.95 <
  -9   0 -16   850.74  1378.69  1233.78 <
 -12   0 -20  2494.59  3888.89  3223.37 <
  -8  -1 -12    19.27   614.99   489.69 <
 -10   1 -12     3.35   920.46   678.28 <
 -14  -1 -18   183.79  3238.55  2826.32 <
  -7  -1   3  7680.65  8247.18   231.76 o
  -4   0   0  5517.74  6092.08   156.00 o
  -6   0   0  2483.88  2617.76   102.66 o
  -5   0   2  1780.22  2065.84   104.53 o
  -6   0   2  2092.71  2561.24   111.42 o
  -4  -1   0  1195.12  1289.62    70.40 o
  -6  -1   0  1623.36  1833.57   152.68 o
  -4  -1   1   797.13   996.20    63.37 o
  -8  -2   2  3371.75  3523.45   252.75 o
  -9  -1   3  5058.85  5101.84   358.97 o
  -2   0   0  3795.56  4100.45   233.09 o
  -9  -1  -3  5058.85  4887.19   350.78 o
  -6  -1   2   994.16  1215.49   121.28 o
 -10   0   2  3599.54  3645.78   350.35 o
  -6  -1  -2   994.16  1031.40    93.85 o
 -10   0  -2  3599.53  3723.05   349.12 o
  -8  -2   0  1687.55  1662.16   227.45 o
  -6  -1  -1   358.04   448.90    87.91 o
 -10   0   0  3189.27  3022.89   387.66 o
  -7  -2   2   798.09   778.36   131.81 o
 -10   0   4  2071.26  1720.25   335.71 o
  -6  -1   1   358.04   444.71   123.80 o
 -11  -1   3  1989.43  2232.10   551.19 o
 -11  -1  -3  1989.44  1556.51   585.76 <
  -9  -2   3   565.39   889.49   278.58 o
  -9   0   4   381.95   764.23   182.36 o
  -8  -2   1   412.08   262.10   158.59 <
  -7  -2   1   337.55   311.53   121.32 <
 -11  -3   3  2931.27  2451.00   682.54 o
 -12  -2   0  2106.54  2463.07   781.07 o
  -7  -1   2   168.37   234.92    88.82 <
 -10   0   3     0.00   403.33   224.47 <
  -5  -1  -1   114.73    66.22    50.67 <
 -19  -4  -5   130.44  5083.88  4669.89 <
 -12  -2   2  1272.60  2769.03   983.92 <
 -14   0   2   202.70  1577.78  1052.30 <
 -12  -2  -2  1272.60  2036.40   864.05 <
 -13  -1  -3  1340.78  1358.21   977.58 <
  -5  -1   1   114.73   173.47    66.27 <
 -13   0   2     6.48  1499.59   853.62 <
  -5  -3  -3  6922.53  6469.59   167.66 o
  -4  -2   0  2307.83  1958.88    79.92 o
  -4  -1  -2  1717.54  1801.69    61.73 o
  -4  -3   0  1481.95  1439.12    78.55 o
  -5  -3   1  1794.70  2080.20    99.62 o
  -3  -1  -1   837.26   851.77    38.48 o
  -5  -2  -2  1410.44  1554.75    93.62 o
  -2  -1  -2   544.43   495.91    24.49 o
  -5  -3  -1  1794.70  1977.89   143.63 o
  -4  -3  -1   999.60  1203.14    89.14 o
  -2  -1   0   949.91   778.24    45.36 o
  -5  -2  -4  1245.80  1309.19   112.02 o
  -3  -1  -2   490.68   519.03    35.92 o
  -2  -1  -1   609.10   596.27    34.17 o
  -3  -2  -1   266.17   278.53    38.45 o
  -5  -3  -2   640.95   798.88    90.89 o
  -8  -2  -4  2103.44  2094.42   245.21 o
  -7  -3  -3  2212.22  1988.47   258.04 o
  -9  -3  -3  3747.11  3097.02   355.29 o
  -4  -2  -1   187.70   194.11    50.75 o
  -6  -3  -5  1155.17  1218.02   209.84 o
  -6  -4  -2  1103.32   617.20   187.34 o
  -6  -2  -2   316.27   342.78    96.92 o
  -6  -3  -2   704.16   631.06   137.61 o
  -6  -4  -1   888.64   761.40   249.95 o
  -6  -2  -1   267.07   195.57   103.12 <
  -6  -4  -4   882.04   693.31   248.72 <
  -8  -4  -5  2565.65  1875.42   451.24 o
  -9  -4   1  1481.54  1308.43   404.10 o
  -7  -5   1  1411.75  1364.00   368.57 o
  -7  -5  -1  1411.75  1415.34   428.38 o
  -7  -4   1   440.06   258.68   193.46 <
  -7  -4  -3   419.28   375.16   264.74 <
  -6  -3   1   129.21   234.51   106.39 <
  -6  -3  -4   713.28   565.26   160.10 o
 -10  -4  -2  1435.78  1799.86   655.95 <
  -6  -4   0   340.66   800.62   241.74 o
  -4  -2  -2    95.68    78.11    39.50 <
  -7  -3   1   321.32   307.58   124.72 <
  -9  -5  -3  1425.41   741.06   661.58 <
 -10  -4  -4  1209.91  1323.44   772.49 <
 -10  -6  -5  1448.90  2500.97  1338.73 <
 -11  -6  -1  1121.79  1751.90  1500.49 <
 -14  -8  -3     7.48  3848.73  3444.51 <
  -4   0   6  3806.80  4638.67   214.32 o
  -3   1   5  2146.92  2818.61   166.37 o
  -3   1   3  2670.38  4502.16   255.12 o
  -4   1   5  1554.76  2113.24   199.04 o
  -5   1   9  2571.57  2991.36   395.74 o
  -6   0   8  2845.06  2902.89   377.91 o
  -7   1   9  4803.42  5464.11   541.42 o
  -5   0   8  2006.28  2133.01   232.65 o
  -4   1   4  1360.84  1476.77   212.33 o
  -5   1   6  1324.03  1661.80   254.54 o
  -5   2   8  1320.01  1925.40   281.13 o
  -7   3   9  2952.47  3389.89   589.86 o
  -3   0   4   513.36   624.84   101.92 o
  -6   0   6  1318.28  2135.00   294.57 o
  -6   1   7   904.20   944.53   298.83 o
  -5   1   4   690.23   398.01   248.45 <
  -3   1   6   413.97   456.58   119.72 o
  -9   1   9  3787.27  1964.37  1017.73 <
  -7   2   8  1589.55  2302.20   459.49 o
  -6   2   8  1506.74  1452.67   472.80 o
  -4   1   6   354.59   457.02   131.74 o
  -7   0  10  1472.30  2024.88   507.09 o
  -4   1   8   241.23   390.00   161.06 <
  -6   1   6   646.19   589.25   433.75 <
  -4   1   7   414.33   329.84   173.05 <
  -4   2   4    11.08   109.89   109.89 <
  -2   0   2  1071.93   174.60    91.62 <
  -7   3  12   966.27  1766.71   664.10 <
  -4   0   4    38.75    98.63    83.72 <
 -18   2  23     0.84 12677.60 11908.30 <
 -14   2  24   364.10  9797.54  9085.13 <
  -3   0   8  3848.48  4074.12   222.41 o
  -3   1  11  3096.88  3561.17   365.83 o
  -3  -1   8  1802.30  2447.47   172.46 o
  -4   0   8  1740.33  2183.03   217.95 o
  -5  -1   9  2571.57  2735.34   373.59 o
  -3  -1  11  3096.88  3608.72   432.86 o
  -3   1   9   835.85  1289.17   201.47 o
  -4   1  11  2011.89  2635.90   422.73 o
  -4  -1  11  2011.90  2207.47   350.87 o
  -5   1  12  1822.67  2386.19   469.34 o
  -3   1  10  1036.52   939.12   185.96 o
  -3  -1   9   835.86   821.66   241.53 o
  -5  -1  11  1882.04  1587.66   474.67 o
  -5  -2  10   888.39   960.41   437.07 <
  -5  -1   8   803.75   995.85   233.64 o
  -6   0  14  2620.94  4693.14  1099.16 o
  -5  -1  10  1172.17  1499.83   422.08 o
  -3   0  14  3059.26  2849.81   808.12 o
  -3  -1  10  1036.52   984.47   310.46 o
  -2   0   4  2454.87   380.25    95.46 o
  -4  -2  12  1341.40  2196.65   617.27 o
  -3  -1   6   413.97   442.20   106.78 o
  -5   1  15  1581.22  1718.21   899.41 <
  -6  -2  14  3203.23  3369.07  1219.66 <
  -4  -1   7   414.33   526.28   158.11 o
  -4   0  12  1093.82  1372.50   461.35 <
  -5  -1  12  1822.68   886.09   660.52 <
  -5   0  14  1672.03  2078.25   854.60 <
  -5  -1  17  3544.66  3310.49  1635.08 <
  -7  -3  15  3384.94  2238.60  1876.05 <
  -9  -4  19   174.96  7797.68  4558.56 <
  -2  -3   5  1256.96  1350.46   351.69 o
  -2  -2  12  3184.41  2598.43   942.06 <
  -4  -3  13  2990.72  2551.59  1067.09 <
  -1   0   8   458.92  1381.01   197.62 o
  -3  -3  12  1663.72  1578.73   920.64 <
  -1   3  -5  2820.71  2807.72   295.73 o
  -2   4  -6  3105.75  3293.63   372.05 o
  -3   1  -8  1802.30  2142.05   242.26 o
  -2   1  -7   959.49  3047.19   213.29 o
  -2   1  -6   402.51   348.70   101.27 o
  -3   1 -11  3096.89  4083.63  1653.01 <
  -3   1  -9   835.85   887.15   298.39 <
  -2   5  -7  1202.84  1099.03   628.67 <
  -5   5 -17  2214.07  9309.68  5252.94 <
  -2   4  -7   812.66   933.99   371.76 <
  -3   3 -11  2267.95  1367.94  1185.32 <
  -3   2  -4  2001.29  2852.77   211.55 o
  -4   2  -6  2048.90  2855.16   296.10 o
  -4   3  -7  3003.35  4840.36   414.79 o
  -5   3  -5  2132.85  2289.88   362.93 o
  -2   2  -2   970.44   936.82   122.08 o
  -3   3  -6   981.13  1700.46   182.11 o
  -5   2  -8  1320.01  1342.32   399.22 o
  -3   3  -4   863.28   958.16   215.79 o
  -2   1  -2   544.43   786.45   112.54 o
  -4   3  -6   800.38  1426.95   322.89 o
  -4   4  -6  1558.38  2029.43   426.58 o
  -3   2  -6   433.38   400.25   146.49 <
  -5   3  -8  1398.03  1817.53   489.07 o
  -4   4  -8   897.05  1586.72   469.12 o
  -5   3  -9  2773.76  4022.75   672.01 o
  -4   2  -5   467.75   591.43   171.30 o
  -4   3  -9   855.13  1253.41   451.50 <
  -2   3  -4   366.05   354.25   144.24 <
  -7   3  -9  2952.47  3022.37  1280.88 <
  -4   2  -8  1093.30  1471.68   347.70 o
  -3   5  -7  2092.74  1677.23   645.27 <
  -4   4  -5   446.47   373.81   322.05 <
  -6   4  -7   642.68   593.72   567.31 <
  -2   2  -3   231.59   347.45   103.77 o
  -2   2  -4    91.84   175.70    91.87 <
  -4   4  -4   407.64   313.10   207.20 <
  -7   3 -15  3384.95  8855.55  2800.60 o
  -3   2  -5   174.04   208.10   133.37 <
  -9   7 -11   112.98  4493.49  3359.26 <
  -5   3  -3  6922.54  8984.98   402.17 o
  -4   2   0  2307.84  3080.27   211.69 o
  -5   2  -2  1410.44  1846.76   221.42 o
  -3   2  -2   990.87   543.67   154.62 o
  -4   1   0  1195.12  1349.24   140.75 o
  -7   5  -3  4357.92  1023.45   602.45 <
  -5   3  -1  1794.70  2455.44   352.37 o
  -5   2  -4  1245.81  1201.21   222.80 o
  -5   3   1  1794.70  1808.59   240.71 o
  -3   1  -1   837.27  1210.45   110.04 o
  -3   1  -2   490.68   541.32    74.54 o
  -8   2   0  1687.55  1298.02   442.29 <
  -9   3  -3  3747.11  3955.86   780.28 o
  -6   4  -2  1103.32   992.42   345.95 <
  -5   3  -2   640.95   761.90   282.36 <
  -5   4  -2   898.28   301.42   221.12 <
  -4   3  -1   999.60   835.46   171.90 o
  -6   4  -1   888.64   453.33   381.07 <
  -7   3  -3  2212.22  1600.76   750.10 <
  -8   4  -5  2565.64  1649.19   730.90 <
  -6   4   1   888.63   752.18   322.53 <
  -7   5  -1  1411.74  1988.05   594.90 o
  -6   3  -2   704.16  1053.40   323.59 o
  -9   4   1  1481.53  1124.10   667.10 <
  -3   2  -1   266.17   453.71   104.25 o
  -7   2  -2   798.09  1376.03   333.83 o
 -11   3  -3  2931.27  3379.08  1553.94 <
  -7   4  -3   419.28   978.73   473.29 <
  -9   4  -2    18.62   672.33   649.46 <
  -4   2  -2    95.68   190.96   138.04 <
 -19  11   6     0.24 22197.80 13129.20 <
  -5   2  -3     7.76   228.69   141.79 <
 -19   9  -9   110.17 14818.80 13320.00 <
  -2   1   0   949.91   216.74   145.32 <
  -5  -3   3  6922.54  7442.75   381.52 o
  -3  -2   4  2001.29  2203.11    96.21 o
  -3  -1   3  2670.38  3081.67   120.71 o
  -4  -2   6  2048.89  3042.73   203.24 o
  -3  -2   2   990.87  1210.90    92.15 o
  -5  -3   5  2132.85  2393.04   355.00 o
  -5  -2   4  1245.81  1772.15   202.10 o
  -3  -1   2   490.68   476.12    67.16 o
  -5  -3   9  2773.77  3319.67   546.91 o
  -5  -2   8  1320.01  1404.22   302.39 o
  -5  -3   8  1398.03  1991.22   435.58 o
  -4  -2   5   467.75   432.67   138.45 o
  -3  -2   6   433.38   469.64   102.45 o
  -6  -2   5   822.49   626.73   260.85 <
  -6  -3   5  1155.17  1241.88   370.14 o
  -7  -3   9  2952.46  3545.67   834.89 o
  -6  -2   8  1506.73  2102.33   391.29 o
  -7  -2   8  1589.54  1894.05   459.93 o
  -2  -1   1   609.10    63.15    46.39 <
  -6  -4   4   882.04  1057.87   509.43 <
  -8  -4   5  2565.64  2067.31  1041.15 <
  -8  -3  10    49.62  1223.39   762.62 <
  -3  -1   4   157.68   115.53    64.70 <
  -4  -2   8  1093.30   228.99   168.85 <
  -9  -3   9  2836.27  2491.23  1261.76 <
  -8  -6   6    14.85  2612.16  1882.82 <
 -11  -5   7   131.89  2646.92  2394.24 <
 -11  -6  13    86.18 13649.20  5388.11 <
  -2  -2   0 13454.40 14766.70   167.33 o
  -2  -2  -2   970.44  1627.95   116.03 o
  -3  -2  -4  2001.29  1749.82   149.22 o
  -4  -4   0  1915.07  2411.79   411.94 o
  -3  -2  -6   433.38   462.72   233.65 <
  -5  -3  -5  2132.85  2273.45   541.85 o
  -6  -5  -7  1593.08  3162.84  2756.47 <
  -1  -1   0     0.00    24.01    18.29 <
  -4   0  -6  3806.81  4295.57   245.15 o
  -4   1  -5  1554.76  1830.70   196.23 o
  -4  -1  -5  1554.76  1337.73   130.14 o
  -2   0  -2  1071.93  1223.76   110.98 o
  -5   0  -4  1188.32  1416.61   235.12 o
  -5  -1  -6  1324.04  1755.77   275.82 o
  -5   1  -6  1324.03  1311.88   228.96 o
  -6   0  -8  2845.06  3711.35   512.88 o
  -5   1  -9  2571.57  3370.42   391.80 o
  -7   1  -9  4803.42  5340.18   846.27 o
  -6   0  -6  1318.28  2088.99   361.89 o
  -3   0  -4   513.36   628.66    91.65 o
  -5   0  -8  2006.29  2222.46   374.86 o
  -7  -1  -9  4803.41  5652.84  1058.67 o
  -4   1  -7   414.33   580.66   179.37 o
  -5   1 -10  1172.17  2136.84   639.10 o
  -6   1  -7   904.20   978.04   319.48 o
  -6   1  -6   646.20   783.51   277.69 <
  -7   2  -8  1589.55  1744.80   437.64 o
  -4   1  -8   241.23   194.77   160.40 <
  -8   0  -8  1242.48  1953.41   886.45 <
  -4   0  -3     0.00   149.75    89.17 <
 -10   0  -8  2633.85  2397.77  1316.99 <
  -5   1  -8   803.75   846.48   276.40 o
  -7   0 -10  1472.31  1533.30   775.84 <
  -9   1  -9  3787.27  2776.42  1146.70 <
  -7  -1  -8   809.43   987.88   531.23 <
 -10   1 -14     9.82  3857.07  3480.96 <
 -14   0 -18   405.30 14515.80  9022.80 <
  -9   2 -11     0.00  1252.90  1072.28 <
  -4   0   0  5517.75  6596.46   231.79 o
  -7  -1   3  7680.65  7784.02   441.44 o
  -6   0   0  2483.88  3055.10   233.59 o
  -6   0   2  2092.70  2553.67   272.51 o
  -5   0   2  1780.22  1977.48   205.01 o
  -6   1   0  1623.36  1734.02   267.15 o
  -9  -1   3  5058.85  4125.29   710.07 o
  -6  -1   0  1623.36  1860.66   275.92 o
  -4   0   2   674.53   641.88   112.55 o
  -7   0  -2   254.78  1390.41   328.10 o
  -6  -1   2   994.16  1121.34   254.37 o
 -10   0   0  3189.28  1700.46   942.62 <
 -10   0   2  3599.54  4005.36   954.84 o
 -10   0  -2  3599.53  3767.71  1003.48 o
  -2   0   0  3795.56   578.84   248.08 <
 -13   0  -1     0.00  2528.66  2125.13 <
  -4  -2   0  2307.83  2739.03   172.25 o
  -4  -1  -2  1717.54  1906.71   144.32 o
  -2  -1   0   949.91  1115.07    84.52 o
  -5  -3   1  1794.70  2489.78   293.05 o
  -4  -1  -1   797.13   912.10   109.26 o
  -3  -1  -2   490.68   589.33    89.76 o
  -3  -1  -1   837.26   990.84   111.73 o
  -5  -3  -1  1794.70  1691.10   337.52 o
  -5  -2  -4  1245.80  1988.16   334.64 o
  -5  -2  -2  1410.44  1715.95   260.49 o
  -8  -2  -2  3371.75  3771.18   631.25 o
  -7  -2  -2   798.09  1284.34   445.38 <
  -9  -5  -2    37.09  2639.72  2001.80 <
  -8  -2  -4  2103.44  1665.46   581.35 <
  -7  -3  -3  2212.22  2347.39   570.96 o
  -4  -2  -1   187.70   130.88    98.74 <
  -9  -3  -3  3747.11  6825.30  1612.29 o
  -8  -4  -5  2565.65  2152.43  1416.95 <
  -6  -4   1   888.64  1412.59   421.14 o
  -9  -2  -3   565.39   953.48   719.69 <
  -6  -1  -3     8.08   344.13   181.78 <
 -14  -5 -10    47.42  6559.62  5967.45 <
 -15  -3  -8   450.11  6657.95  4399.37 <
  -9  -3   0     0.00  1618.71  1052.85 <
 -11  -4   1   146.34  2692.92  2027.41 <
  -2  -1  -1   609.10    36.35    31.34 <

loop_
 _twin_refln_datum_id
 _twin_refln_individual_id
 _twin_refln_index_h
 _twin_refln_index_k
 _twin_refln_index_l
 _twin_refln_F_squared_calc
 _twin_refln_F_squared_meas
 _twin_refln_F_squared_sigma
 _twin_refln_include_status
 ? ? ? ? ? ? ? ? ?
